# Supplementary material for: Identification of hub programmed cell death-related genes and immune infiltration in Crohn’s disease using bioinformatics
Source: Front Genet. 2024 Dec 18;15:1425062. doi: 10.3389/fgene.2024.1425062 (PMC11688285; doi:10.3389/fgene.2024.1425062)
Supplement: Supplementary file 1 [file DataSheet3.zip]

Archive with 457 entries (424 files):
- Input data and script2/
- __MACOSX/._Input data and script2
- Input data and script2/GSEA analysis/
- __MACOSX/Input data and script2/._GSEA analysis
- Input data and script2/DiseaseGene/
- __MACOSX/Input data and script2/._DiseaseGene
- Input data and script2/.DS_Store
- __MACOSX/Input data and script2/._.DS_Store
- Input data and script2/venn/
- __MACOSX/Input data and script2/._venn
- Input data and script2/WebGestalt/
- __MACOSX/Input data and script2/._WebGestalt
- Input data and script2/diff/
- __MACOSX/Input data and script2/._diff
- Input data and script2/Proerammed cell death genes collection/
- Input data and script2/GSEA analysis/.DS_Store
- __MACOSX/Input data and script2/GSEA analysis/._.DS_Store
- Input data and script2/GSEA analysis/PLAU/
- __MACOSX/Input data and script2/GSEA analysis/._PLAU
- Input data and script2/GSEA analysis/c2.cp.kegg.v7.0.symbols new.gmt
- __MACOSX/Input data and script2/GSEA analysis/._c2.cp.kegg.v7.0.symbols new.gmt
- Input data and script2/GSEA analysis/c5.bp.v7.0.symbols new.gmt
- __MACOSX/Input data and script2/GSEA analysis/._c5.bp.v7.0.symbols new.gmt
- Input data and script2/GSEA analysis/MMP1/
- __MACOSX/Input data and script2/GSEA analysis/._MMP1
- Input data and script2/GSEA analysis/1.Script.r
- __MACOSX/Input data and script2/GSEA analysis/._1.Script.r
- Input data and script2/GSEA analysis/SAA1/
- __MACOSX/Input data and script2/GSEA analysis/._SAA1
- Input data and script2/DiseaseGene/TPMT.HealthyDisease.pdf
- Input data and script2/DiseaseGene/MMP1 ~ IL10.pdf
- Input data and script2/DiseaseGene/PLAU ~ TLR4.pdf
- Input data and script2/DiseaseGene/SAA1 ~ IL1B.pdf
- Input data and script2/DiseaseGene/SAA1 ~ IL10.pdf
- Input data and script2/DiseaseGene/ATG16L1.HealthyDisease.pdf
- Input data and script2/DiseaseGene/PLAU ~ TPMT.pdf
- Input data and script2/DiseaseGene/PLAU ~ IL6.pdf
- Input data and script2/DiseaseGene/MMP1 ~ IL6.pdf
- Input data and script2/DiseaseGene/Expression level.pdf
- __MACOSX/Input data and script2/DiseaseGene/._Expression level.pdf
- Input data and script2/DiseaseGene/MMP1 ~ IL1B.pdf
- Input data and script2/DiseaseGene/PLAU ~ MEFV.pdf
- Input data and script2/DiseaseGene/PLAU ~ TLR2.pdf
- __MACOSX/Input data and script2/DiseaseGene/._PLAU ~ TLR2.pdf
- Input data and script2/DiseaseGene/MMP1 ~ PRKCQ.pdf
- Input data and script2/DiseaseGene/SLC22A5.HealthyDisease.pdf
- Input data and script2/DiseaseGene/PLAU ~ IL23R.pdf
- Input data and script2/DiseaseGene/IL23R.HealthyDisease.pdf
- Input data and script2/DiseaseGene/σ▒Åσ╣òμê¬σ¢╛ 2022-04-07 092532.png
- __MACOSX/Input data and script2/DiseaseGene/._σ▒Åσ╣òμê¬σ¢╛ 2022-04-07 092532.png
- Input data and script2/DiseaseGene/MMP1 ~ CTLA4.pdf
- Input data and script2/DiseaseGene/PLAU.HealthyDisease.pdf
- __MACOSX/Input data and script2/DiseaseGene/._PLAU.HealthyDisease.pdf
- Input data and script2/DiseaseGene/PLAU ~ IL10RA.pdf
- Input data and script2/DiseaseGene/SAA1 ~ IL23R.pdf
- Input data and script2/DiseaseGene/GeneCards-SearchResults.csv
- __MACOSX/Input data and script2/DiseaseGene/._GeneCards-SearchResults.csv
- Input data and script2/DiseaseGene/CTLA4.HealthyDisease.pdf
- Input data and script2/DiseaseGene/MMP1 ~ PTPN2.pdf
- Input data and script2/DiseaseGene/Disease gene Expression level.pdf
- __MACOSX/Input data and script2/DiseaseGene/._Disease gene Expression level.pdf
- Input data and script2/DiseaseGene/MMP1 ~ NOD2.pdf
- Input data and script2/DiseaseGene/MMP1 ~ IFNG.pdf
- Input data and script2/DiseaseGene/SAA1 ~ IL6.pdf
- Input data and script2/DiseaseGene/IFNG.HealthyDisease.pdf
- Input data and script2/DiseaseGene/TNFSF15.HealthyDisease.pdf
- Input data and script2/DiseaseGene/SAA1 ~ NOD2.pdf
- Input data and script2/DiseaseGene/SAA1 ~ IFNG.pdf
- Input data and script2/DiseaseGene/PLAU ~ DLG5.pdf
- Input data and script2/DiseaseGene/PTPN2.HealthyDisease.pdf
- __MACOSX/Input data and script2/DiseaseGene/._PTPN2.HealthyDisease.pdf
- Input data and script2/DiseaseGene/MMP1 ~ IL10RA.pdf
- Input data and script2/DiseaseGene/PRKCQ.HealthyDisease.pdf
- Input data and script2/DiseaseGene/TLR2.HealthyDisease.pdf
- Input data and script2/DiseaseGene/PLAU ~ SLC22A4.pdf
- Input data and script2/DiseaseGene/MMP1 ~ DLG5.pdf
- Input data and script2/DiseaseGene/PLAU ~ TNFSF15.pdf
- Input data and script2/DiseaseGene/IL1B.HealthyDisease.pdf
- Input data and script2/DiseaseGene/PLAU ~ SLC22A5.pdf
- Input data and script2/DiseaseGene/IL10RA.HealthyDisease.pdf
- __MACOSX/Input data and script2/DiseaseGene/._IL10RA.HealthyDisease.pdf
- Input data and script2/DiseaseGene/PLAU ~ CRP.pdf
- Input data and script2/DiseaseGene/SAA1 ~ ATG16L1.pdf
- Input data and script2/DiseaseGene/MMP1 ~ SLC22A4.pdf
- Input data and script2/DiseaseGene/SAA1 ~ DLG5.pdf
- Input data and script2/DiseaseGene/PLAU ~ PTPN2.pdf
- Input data and script2/DiseaseGene/MMP1 ~ SLC22A5.pdf
- Input data and script2/DiseaseGene/MMP1 ~ CRP.pdf
- Input data and script2/DiseaseGene/MMP1 ~ TNFSF15.pdf
- Input data and script2/DiseaseGene/DLG5.HealthyDisease.pdf
- __MACOSX/Input data and script2/DiseaseGene/._DLG5.HealthyDisease.pdf
- Input data and script2/DiseaseGene/SAA1 ~ IL10RA.pdf
- Input data and script2/DiseaseGene/PLAU ~ IFNG.pdf
- Input data and script2/DiseaseGene/PLAU ~ NOD2.pdf
- Input data and script2/DiseaseGene/PLAU ~ CTLA4.pdf
- Input data and script2/DiseaseGene/SAA1 ~ PRKCQ.pdf
- Input data and script2/DiseaseGene/readme.txt
- __MACOSX/Input data and script2/DiseaseGene/._readme.txt
- Input data and script2/DiseaseGene/1.Script.r
- __MACOSX/Input data and script2/DiseaseGene/._1.Script.r
- Input data and script2/DiseaseGene/MMP1 ~ TPMT.pdf
- Input data and script2/DiseaseGene/CRP.HealthyDisease.pdf
- __MACOSX/Input data and script2/DiseaseGene/._CRP.HealthyDisease.pdf
- Input data and script2/DiseaseGene/SAA1 ~ TLR4.pdf
- Input data and script2/DiseaseGene/MMP1 ~ IL23R.pdf
- Input data and script2/DiseaseGene/PLAU ~ PRKCQ.pdf
- Input data and script2/DiseaseGene/IL6.HealthyDisease.pdf
- Input data and script2/DiseaseGene/PLAU ~ IL1B.pdf
- Input data and script2/DiseaseGene/DiseaseGene ~ cormap.pdf
- __MACOSX/Input data and script2/DiseaseGene/._DiseaseGene ~ cormap.pdf
- Input data and script2/DiseaseGene/SAA1 ~ CTLA4.pdf
- Input data and script2/DiseaseGene/SAA1 ~ SLC22A5.pdf
- __MACOSX/Input data and script2/DiseaseGene/._SAA1 ~ SLC22A5.pdf
- Input data and script2/DiseaseGene/SAA1 ~ TNFSF15.pdf
- __MACOSX/Input data and script2/DiseaseGene/._SAA1 ~ TNFSF15.pdf
- Input data and script2/DiseaseGene/SLC22A4.HealthyDisease.pdf
- Input data and script2/DiseaseGene/MMP1 ~ TLR2.pdf
- Input data and script2/DiseaseGene/SAA1 ~ PTPN2.pdf
- Input data and script2/DiseaseGene/MMP1 ~ MEFV.pdf
- Input data and script2/DiseaseGene/IL10.HealthyDisease.pdf
- Input data and script2/DiseaseGene/SAA1 ~ SLC22A4.pdf
- Input data and script2/DiseaseGene/MMP1 ~ ATG16L1.pdf
- Input data and script2/DiseaseGene/MEFV.HealthyDisease.pdf
- Input data and script2/DiseaseGene/SAA1 ~ MEFV.pdf
- __MACOSX/Input data and script2/DiseaseGene/._SAA1 ~ MEFV.pdf
- Input data and script2/DiseaseGene/SAA1 ~ CRP.pdf
- Input data and script2/DiseaseGene/SAA1 ~ TLR2.pdf
- Input data and script2/DiseaseGene/TLR4.HealthyDisease.pdf
- Input data and script2/DiseaseGene/PLAU ~ ATG16L1.pdf
- Input data and script2/DiseaseGene/SAA1.HealthyDisease.pdf
- __MACOSX/Input data and script2/DiseaseGene/._SAA1.HealthyDisease.pdf
- Input data and script2/DiseaseGene/PLAU ~ IL10.pdf
- Input data and script2/DiseaseGene/MMP1 ~ TLR4.pdf
- Input data and script2/DiseaseGene/MMP1.HealthyDisease.pdf
- __MACOSX/Input data and script2/DiseaseGene/._MMP1.HealthyDisease.pdf
- Input data and script2/DiseaseGene/NOD2.HealthyDisease.pdf
- Input data and script2/DiseaseGene/SAA1 ~ TPMT.pdf
- Input data and script2/venn/VennDiagram.2024-10-31_21-10-27.085117.log
- Input data and script2/venn/CellDeathGene.rda
- __MACOSX/Input data and script2/venn/._CellDeathGene.rda
- Input data and script2/venn/Venn_Ferroptosis.pdf
- __MACOSX/Input data and script2/venn/._Venn_Ferroptosis.pdf
- Input data and script2/venn/VennDiagram.2024-10-31_21-10-27.667268.log
- Input data and script2/venn/.DS_Store
- __MACOSX/Input data and script2/venn/._.DS_Store
- Input data and script2/venn/Necrosis_gene/
- __MACOSX/Input data and script2/venn/._Necrosis_gene
- Input data and script2/venn/Venn_Necroptosis.pdf
- __MACOSX/Input data and script2/venn/._Venn_Necroptosis.pdf
- Input data and script2/venn/Apoptosis_gene/
- __MACOSX/Input data and script2/venn/._Apoptosis_gene
- Input data and script2/venn/VennDiagram.2024-10-31_21-10-27.219737.log
- Input data and script2/venn/Venn_DW.pdf
- __MACOSX/Input data and script2/venn/._Venn_DW.pdf
- Input data and script2/venn/Venn_Necrosis.pdf
- __MACOSX/Input data and script2/venn/._Venn_Necrosis.pdf
- Input data and script2/venn/Necroptosis_gene/
- __MACOSX/Input data and script2/venn/._Necroptosis_gene
- Input data and script2/venn/VennDiagram.2024-10-31_21-13-14.378597.log
- Input data and script2/venn/Venn_Pyroptosis.pdf
- __MACOSX/Input data and script2/venn/._Venn_Pyroptosis.pdf
- Input data and script2/venn/Autophagy_gene/
- __MACOSX/Input data and script2/venn/._Autophagy_gene
- Input data and script2/venn/VennDiagram.2024-10-31_21-10-27.288145.log
- Input data and script2/venn/Venn_Apoptosis.pdf
- __MACOSX/Input data and script2/venn/._Venn_Apoptosis.pdf
- Input data and script2/venn/veen.data.rda
- __MACOSX/Input data and script2/venn/._veen.data.rda
- Input data and script2/venn/CommonGene.rda
- __MACOSX/Input data and script2/venn/._CommonGene.rda
- Input data and script2/venn/VennDiagram.2024-10-31_21-10-27.348004.log
- Input data and script2/venn/1.Script.r
- __MACOSX/Input data and script2/venn/._1.Script.r
- Input data and script2/venn/VennDiagram.2024-10-31_21-10-27.608511.log
- Input data and script2/venn/Ferroptosis_gene/
- __MACOSX/Input data and script2/venn/._Ferroptosis_gene
- Input data and script2/venn/Venn_Autophagy.pdf
- __MACOSX/Input data and script2/venn/._Venn_Autophagy.pdf
- Input data and script2/venn/Pyroptosis_gene/
- __MACOSX/Input data and script2/venn/._Pyroptosis_gene
- Input data and script2/venn/Venn_UP.pdf
- __MACOSX/Input data and script2/venn/._Venn_UP.pdf
- Input data and script2/venn/VennDiagram.2024-10-31_21-13-10.431103.log
- Input data and script2/WebGestalt/NTA/
- __MACOSX/Input data and script2/WebGestalt/._NTA
- Input data and script2/WebGestalt/.DS_Store
- __MACOSX/Input data and script2/WebGestalt/._.DS_Store
- Input data and script2/WebGestalt/GSEA/
- __MACOSX/Input data and script2/WebGestalt/._GSEA
- Input data and script2/WebGestalt/ORA/
- __MACOSX/Input data and script2/WebGestalt/._ORA
- Input data and script2/WebGestalt/R.r
- __MACOSX/Input data and script2/WebGestalt/._R.r
- Input data and script2/diff/up-GSE36807.xls
- __MACOSX/Input data and script2/diff/._up-GSE36807.xls
- Input data and script2/diff/diff-GSE10616.xls
- __MACOSX/Input data and script2/diff/._diff-GSE10616.xls
- Input data and script2/diff/limmaTab-GSE10616.xls
- __MACOSX/Input data and script2/diff/._limmaTab-GSE10616.xls
- Input data and script2/diff/.DS_Store
- __MACOSX/Input data and script2/diff/._.DS_Store
- Input data and script2/diff/heatmap-GSE36807.txt
- Input data and script2/diff/down-GSE36807.xls
- __MACOSX/Input data and script2/diff/._down-GSE36807.xls
- Input data and script2/diff/metascape/
- __MACOSX/Input data and script2/diff/._metascape
- Input data and script2/diff/volcano-GSE10616.pdf
- __MACOSX/Input data and script2/diff/._volcano-GSE10616.pdf
- Input data and script2/diff/volcano-GSE36807.pdf
- __MACOSX/Input data and script2/diff/._volcano-GSE36807.pdf
- Input data and script2/diff/DiffRes2.rda
- __MACOSX/Input data and script2/diff/._DiffRes2.rda
- Input data and script2/diff/heatmap-GSE10616.txt
- __MACOSX/Input data and script2/diff/._heatmap-GSE10616.txt
- Input data and script2/diff/volcano-GSE36807.tiff
- Input data and script2/diff/down-GSE10616.xls
- __MACOSX/Input data and script2/diff/._down-GSE10616.xls
- Input data and script2/diff/DiffRes1.rda
- __MACOSX/Input data and script2/diff/._DiffRes1.rda
- Input data and script2/diff/1.Script.r
- __MACOSX/Input data and script2/diff/._1.Script.r
- Input data and script2/diff/limmaTab-GSE36807.xls
- __MACOSX/Input data and script2/diff/._limmaTab-GSE36807.xls
- Input data and script2/diff/ppi/
- __MACOSX/Input data and script2/diff/._ppi
- Input data and script2/diff/up-GSE10616.xls
- __MACOSX/Input data and script2/diff/._up-GSE10616.xls
- Input data and script2/diff/volcano-GSE10616.tiff
- __MACOSX/Input data and script2/diff/._volcano-GSE10616.tiff
- Input data and script2/diff/diff-GSE36807.xls
- __MACOSX/Input data and script2/diff/._diff-GSE36807.xls
- Input data and script2/Proerammed cell death genes collection/Autophagy_gene_collection/
- __MACOSX/Input data and script2/Proerammed cell death genes collection/._Autophagy_gene_collection
- Input data and script2/Proerammed cell death genes collection/.DS_Store
- __MACOSX/Input data and script2/Proerammed cell death genes collection/._.DS_Store
- Input data and script2/Proerammed cell death genes collection/Necrosis_gene_collection/
- __MACOSX/Input data and script2/Proerammed cell death genes collection/._Necrosis_gene_collection
- Input data and script2/Proerammed cell death genes collection/Pyroptosis_gene_collection/
- __MACOSX/Input data and script2/Proerammed cell death genes collection/._Pyroptosis_gene_collection
- Input data and script2/Proerammed cell death genes collection/Necroptosis_gene_collection/
- __MACOSX/Input data and script2/Proerammed cell death genes collection/._Necroptosis_gene_collection
- Input data and script2/Proerammed cell death genes collection/Apoptosis_gene_collection/
- __MACOSX/Input data and script2/Proerammed cell death genes collection/._Apoptosis_gene_collection
- Input data and script2/Proerammed cell death genes collection/Ferroptosis_gene_collection/
- __MACOSX/Input data and script2/Proerammed cell death genes collection/._Ferroptosis_gene_collection
- Input data and script2/GSEA analysis/PLAU/2.GSEA KEGG.pdf
- __MACOSX/Input data and script2/GSEA analysis/PLAU/._2.GSEA KEGG.pdf
- Input data and script2/GSEA analysis/PLAU/PLAU.cls
- __MACOSX/Input data and script2/GSEA analysis/PLAU/._PLAU.cls
- Input data and script2/GSEA analysis/PLAU/.DS_Store
- __MACOSX/Input data and script2/GSEA analysis/PLAU/._.DS_Store
- Input data and script2/GSEA analysis/PLAU/1.GSEA GO.pdf
- __MACOSX/Input data and script2/GSEA analysis/PLAU/._1.GSEA GO.pdf
- Input data and script2/GSEA analysis/PLAU/PLAU.gct
- __MACOSX/Input data and script2/GSEA analysis/PLAU/._PLAU.gct
- Input data and script2/GSEA analysis/PLAU/σ▒Åσ╣òμê¬σ¢╛ 2022-04-06 180233.png
- __MACOSX/Input data and script2/GSEA analysis/PLAU/._σ▒Åσ╣òμê¬σ¢╛ 2022-04-06 180233.png
- Input data and script2/GSEA analysis/PLAU/plot_go/
- __MACOSX/Input data and script2/GSEA analysis/PLAU/._plot_go
- Input data and script2/GSEA analysis/PLAU/plot_kegg/
- __MACOSX/Input data and script2/GSEA analysis/PLAU/._plot_kegg
- Input data and script2/GSEA analysis/PLAU/2.GSEA KEGG_00.png
- __MACOSX/Input data and script2/GSEA analysis/PLAU/._2.GSEA KEGG_00.png
- Input data and script2/GSEA analysis/PLAU/1.GSEA GO_00.png
- __MACOSX/Input data and script2/GSEA analysis/PLAU/._1.GSEA GO_00.png
- Input data and script2/GSEA analysis/MMP1/MMP1.cls
- __MACOSX/Input data and script2/GSEA analysis/MMP1/._MMP1.cls
- Input data and script2/GSEA analysis/MMP1/2.GSEA KEGG.pdf
- __MACOSX/Input data and script2/GSEA analysis/MMP1/._2.GSEA KEGG.pdf
- Input data and script2/GSEA analysis/MMP1/.DS_Store
- __MACOSX/Input data and script2/GSEA analysis/MMP1/._.DS_Store
- Input data and script2/GSEA analysis/MMP1/1.GSEA GO.pdf
- __MACOSX/Input data and script2/GSEA analysis/MMP1/._1.GSEA GO.pdf
- Input data and script2/GSEA analysis/MMP1/MMP1.gct
- __MACOSX/Input data and script2/GSEA analysis/MMP1/._MMP1.gct
- Input data and script2/GSEA analysis/MMP1/plot_go/
- __MACOSX/Input data and script2/GSEA analysis/MMP1/._plot_go
- Input data and script2/GSEA analysis/MMP1/plot_kegg/
- __MACOSX/Input data and script2/GSEA analysis/MMP1/._plot_kegg
- Input data and script2/GSEA analysis/MMP1/2.GSEA KEGG_00.png
- __MACOSX/Input data and script2/GSEA analysis/MMP1/._2.GSEA KEGG_00.png
- Input data and script2/GSEA analysis/MMP1/1.GSEA GO_00.png
- __MACOSX/Input data and script2/GSEA analysis/MMP1/._1.GSEA GO_00.png
- Input data and script2/GSEA analysis/SAA1/2.GSEA KEGG.pdf
- __MACOSX/Input data and script2/GSEA analysis/SAA1/._2.GSEA KEGG.pdf
- Input data and script2/GSEA analysis/SAA1/σ▒Åσ╣òμê¬σ¢╛ 2022-04-06 175549.png
- __MACOSX/Input data and script2/GSEA analysis/SAA1/._σ▒Åσ╣òμê¬σ¢╛ 2022-04-06 175549.png
- Input data and script2/GSEA analysis/SAA1/.DS_Store
- __MACOSX/Input data and script2/GSEA analysis/SAA1/._.DS_Store
- Input data and script2/GSEA analysis/SAA1/SAA1.cls
- __MACOSX/Input data and script2/GSEA analysis/SAA1/._SAA1.cls
- Input data and script2/GSEA analysis/SAA1/1.GSEA GO.pdf
- __MACOSX/Input data and script2/GSEA analysis/SAA1/._1.GSEA GO.pdf
- Input data and script2/GSEA analysis/SAA1/plot_go/
- __MACOSX/Input data and script2/GSEA analysis/SAA1/._plot_go
- Input data and script2/GSEA analysis/SAA1/SAA1.gct
- __MACOSX/Input data and script2/GSEA analysis/SAA1/._SAA1.gct
- Input data and script2/GSEA analysis/SAA1/plot_kegg/
- __MACOSX/Input data and script2/GSEA analysis/SAA1/._plot_kegg
- Input data and script2/GSEA analysis/SAA1/2.GSEA KEGG_00.png
[truncated: 157 more entries]
