# Supplementary material for: Identification of hub programmed cell death-related genes and immune infiltration in Crohn’s disease using bioinformatics
Source: Front Genet. 2024 Dec 18;15:1425062. doi: 10.3389/fgene.2024.1425062 (PMC11688285; doi:10.3389/fgene.2024.1425062)
Supplement: Supplementary file 1 [file DataSheet3.zip › Input data and script2/GSEA analysis/c5.bp.v7.0.symbols new.gmt]

GO_POSITIVE_REGULATION_OF_VIRAL_TRANSCRIPTION	http://www.gsea-msigdb.org/gsea/msigdb/cards/GO_POSITIVE_REGULATION_OF_VIRAL_TRANSCRIPTION	CDK9	CHD1	DHX9	EP300	SNW1	RRP1B	NELFB	GTF2B	GTF2F1	GTF2F2	MDFIC	HPN	JUN	LEF1	ZNF639	NELFCD	RSF1	POLR2A	POLR2B	POLR2C	POLR2D	POLR2E	POLR2F	POLR2G	POLR2H	POLR2I	POLR2J	POLR2K	POLR2L	NUCKS1	SMARCA4	SMARCB1	SP1	SUPT4H1	SUPT5H	TAF11	TFAP4	NELFA	NELFE	CCNT1	CTDP1
GO_CARDIAC_CHAMBER_DEVELOPMENT	http://www.gsea-msigdb.org/gsea/msigdb/cards/GO_CARDIAC_CHAMBER_DEVELOPMENT	ZMPSTE24	UBE4B	CITED2	TAB1	SEMA3C	FRS2	PPP1R13L	ADAMTS6	XIRP2	COL11A1	CPE	CCM2L	NKX2-5	TMEM65	ZFPM1	AP2B1	DNM2	JAG1	DSP	DAND5	ENG	FGF8	FGFR2	FHL2	FKBP1A	FOXF1	FOXC1	PLXND1	ZFPM2	HEY1	HEY2	FZD2	GATA3	GATA4	GATA6	HEYL	GJA5	NPHP3	BMP10	ANK2	GSK3A	NRG1	HIF1A	HES1	NDST1	ID2	CCN1	RBPJ	ISL1	KCNK2	LRP2	LTBP1	MIR1-1	MIR1-2	MIR17HG	SMAD4	SMAD6	SMAD7	MDM2	MEF2C	MSX2	MYBPC3	MYH6	MYH7	MYH10	MYL2	MYL3	NOS3	NOTCH1	NOTCH2	NPY2R	NPY5R	PCSK5	SUFU	PKP2	FGFRL1	DLL4	POU4F1	EGLN1	MED1	MKS1	CHD7	PARVA	MESP1	PROX1	TBX20	SALL4	ADGRG6	VANGL2	HEG1	PTK7	OVOL2	RARA	RARB	RBP4	SAV1	ROBO1	ROBO2	RXRA	RYR2	SALL1	SCN5A	PRDM1	STRA6	SFRP2	SHOX2	RBM15	BMP4	CPLANE1	BMP5	BMP7	BMPR1A	SLIT3	BMPR2	SMARCD3	SMO	SOS1	SOX4	SOX11	SRF	TBX1	TBX2	TBX5	TBX3	TEK	TGFB1	TGFB2	TGFBR1	TGFBR2	TGFBR3	TNNC1	TNNI1	TNNI3	TNNT2	TPM1	NSD2	WNT2	WNT5A	WNT11	ZBTB14	LUZP1	PAX8	CRELD1	PTCD2	GRHL2	GREB1L	NPRL3	ARID1A	FZD1	DCTN5	LMO4	CAV3	DNAH11	NRP2	NRP1	FOXH1	ACVR1	NOG	DHRS3	TRIP11	SLIT2	MYOCD	HAND1	HAND2	ADAMTS1	SNX17	MAML1
GO_DNA_DEPENDENT_DNA_REPLICATION_MAINTENANCE_OF_FIDELITY	http://www.gsea-msigdb.org/gsea/msigdb/cards/GO_DNA_DEPENDENT_DNA_REPLICATION_MAINTENANCE_OF_FIDELITY	ALYREF	CDK9	EME1	DDX11	DNA2	EME2	CENPX	PRIMPOL	ZNF365	MMS22L	MCM9	BOD1L1	SAMHD1	MSH6	DONSON	GEN1	CENPS	MRE11	MSH3	TONSL	SMARCAL1	PCNA	RTEL1	POLD1	POLE	ETAA1	ATRX	TIPIN	RFWD3	FANCM	RAD51	BLM	SETMAR	NUCKS1	BRCA2	WRN	ZRANB3	FBH1	TIMELESS	ZNF830	SLFN11	THOC1
GO_CIRCADIAN_RHYTHM	http://www.gsea-msigdb.org/gsea/msigdb/cards/GO_CIRCADIAN_RHYTHM	ADA	NR1H3	NAMPT	CDK4	HNRNPR	PRMT5	NCOA2	MYBBP1A	ATG7	ADCY1	RAI1	NMU	PROKR1	PPARGC1A	GPR176	CAVIN3	CHRNB2	BTBD9	TPH2	PROKR2	NMS	ADORA1	ADORA2A	CLDN4	CPT1A	CREB1	CREM	PASD1	CRH	CRX	CRY1	CRY2	CSF2	CSNK1D	CSNK1E	CIART	AANAT	SIK1	DBP	DDC	AGRP	DRD2	DRD3	DRD4	DYRK1A	AHCY	EGFR	EGR1	AHR	EGR3	EP300	NR2F6	EZH2	F7	ATOH7	ATF5	NLGN1	SETX	PHLPP1	FBXW11	CRTC1	SIRT1	OPN3	NOCT	SIN3A	FBXL21P	FBXL3	GFPT1	GHRH	GHRHR	GNA11	GNAQ	GSK3B	HCRTR2	HDAC1	HDAC2	HNRNPD	HNRNPL	HNRNPU	HTR7	ID1	ID2	ID3	ID4	IMPDH2	JUN	KCNA2	KCND2	LEP	SRRD	ARNTL	MC3R	KMT2A	ASS1	MTNR1A	MTNR1B	ZFHX3	NAGLU	ATF4	NDUFA9	NFIL3	NGFR	NONO	NOS2	NPAS2	NPY2R	NTRK1	NTRK2	NTRK3	OPRL1	SERPINE1	PAX4	HEBP1	GHRL	AC129492.1	PML	MAGEL2	PPARA	PPARG	PPP1CA	PPP1CB	PPP1CC	PSPC1	LGR4	PRKAA1	PRKAA2	PRKCG	PRKDC	MAPK8	MAPK9	MAPK10	PROX1	METTL3	ARNTL2	PTEN	PTGDS	CCAR2	KDM5A	RBM4	NPS	RELB	PROK2	RORA	RORB	RORC	RPE65	SFPQ	SIAH2	SIX3	SLC6A4	SRD5A1	SREBF1	STAR	SUV39H1	KLF9	HNF1B	TH	KLF10	NKX2-1	TOP1	TOP2A	TP53	TPH1	TYMS	UBE3A	BHLHE41	SUV39H2	GPR157	NRIP1	USP9X	RBM4B	SOX14	PROK1	OGT	CIPC	BHLHE40	TNFRSF11A	HDAC3	PER3	PER2	TIMELESS	BTRC	USP2	MTA1	SPSB4	ADIPOQ	OPN4	ROCK2	MAGED1	NR1D1	CLOCK	CARTPT	NCOR1	HS3ST2	THRAP3	NR1D2
GO_PHOSPHATIDYLSERINE_ACYL_CHAIN_REMODELING	http://www.gsea-msigdb.org/gsea/msigdb/cards/GO_PHOSPHATIDYLSERINE_ACYL_CHAIN_REMODELING	PLA2G4B	LPCAT3	PLAAT3	OSBPL5	OSBPL8	OSBPL10	PLA2G4E	MBOAT1	LPCAT4	PLA2G4F	PLA2G2D	PLA2G4D	PLA2G2E	PLA1A	PLA2G1B	PLA2G2A	PLA2G4A	PLA2G5	PLA2G2F	PLA2G12A	PLA2G10
GO_SPINAL_CORD_DEVELOPMENT	http://www.gsea-msigdb.org/gsea/msigdb/cards/GO_SPINAL_CORD_DEVELOPMENT	OLIG2	GDF11	ADARB1	LBX1	DBX1	FOXN4	GDF7	DAB1	MDGA2	DCC	DCTN1	OLIG3	GSX2	ERCC2	AKT1	EVX1	GSX1	DAAM2	MTOR	GIGYF2	IFT172	PHGDH	GATA2	GBX1	MDGA1	GDNF	FOXB1	INTU	GLI2	GLI3	DLL1	ABT1	MNX1	HOXB8	HOXC10	HOXD10	UNCX	ISL1	DRAXIN	VSTM5	LHX1	PHOX2A	ASCL1	MPST	NEFL	NF1	NFE2L1	NKX2-2	NKX6-1	NOTCH1	NEUROG3	PAX6	PAX7	PBX3	ACTL6B	SUFU	VIT	PKD1	PKD2	DLL4	IFT122	ZC4H2	PROX1	RELN	TBX20	PLXDC1	PTCH1	PTN	PTPRS	PTBP2	DMRT3	RFX4	ROBO2	LHX5	DRGX	SHH	ISL2	SMO	SOX1	SOX4	SOX11	SOX12	SRD5A1	TAL1	TULP3	VLDLR	WNT1	ZIC1	TCTN1	LHX3	GDPD5	NKX6-2	LOXL3	LMO4	ACTL6A	NPFF	CHRD	EED	ZPR1	WNT3A	LHX4	NOG	BAG3	MED12
GO_PLATELET_DERIVED_GROWTH_FACTOR_RECEPTOR_SIGNALING_PATHWAY	http://www.gsea-msigdb.org/gsea/msigdb/cards/GO_PLATELET_DERIVED_GROWTH_FACTOR_RECEPTOR_SIGNALING_PATHWAY	TXNIP	RGS14	F3	F7	FER	ABL1	TIPARP	RAPGEF1	HIP1	APOD	JAK2	LOX	LRP1	MIR221	MIR296	MYO1E	PDGFA	PDGFB	PDGFRA	PDGFRL	PDGFRB	PIK3C2A	PLAT	SMPD3	PDGFC	PTEN	PTGIR	PTPN1	PTPN2	PTPN11	PTPN12	PTPRJ	PLEKHA1	BCR	CSRNP1	NDRG4	SNCA	SRC	MIR638	VEGFA	ZFAND5	NR4A3	PDGFD	ARID5B	CBL	CBLB	IQGAP1	NRP1	SGPL1	HIP1R	IFT20	HGS	MYOCD	SLC9A3R1	ADIPOQ	BCAR1	PHF14	LRIG2
GO_CELLULAR_RESPONSE_TO_LIPOPROTEIN_PARTICLE_STIMULUS	http://www.gsea-msigdb.org/gsea/msigdb/cards/GO_CELLULAR_RESPONSE_TO_LIPOPROTEIN_PARTICLE_STIMULUS	CDH13	TLR6	TICAM1	ABCA1	AKT1	FCER1G	FGF21	HMGCS1	APOE	ITGB1	ITGB2	MIA3	LDLR	LPL	MIR155	MIR302A	MIR92A1	MIR92A2	MYD88	NPC1	PPARG	SMPD3	SREBF2	SYK	ADAM17	TLR4	MIR758	CASR	ADTRP	CD9	CD36	ABCG1	SOCS5	CD68	CD81
GO_POSITIVE_REGULATION_OF_EPITHELIAL_CELL_DIFFERENTIATION	http://www.gsea-msigdb.org/gsea/msigdb/cards/GO_POSITIVE_REGULATION_OF_EPITHELIAL_CELL_DIFFERENTIATION	CD24	CDH5	TRIM16	ADD1	KDF1	CTNNB1	CYP27B1	ETV2	FOXC1	FOXJ1	ALOX15B	GDF2	GDNF	SFN	IL13	LHX1	LIF	MIR150	MIR181A2	MIR181B1	MIR199B	MIR200C	MIR21	MIR34A	MIR99B	ATOH1	NKX6-1	NME2	NOTCH1	NUMA1	SERPINE1	IL20	PAX2	PAX6	MED1	AHI1	TMEM100	H2AFY2	PRKCH	MESP1	PROC	BAD	PTCH1	OVOL2	RFX3	SFRP4	BMP4	BMP6	SOX9	SULT2B1	BTG1	CLDN5	VDR	WNT10B	VEZF1	PAX8	NCOA3	FOXN1	ATOH8	PTCH2	PROM1	S1PR2	ADIPOQ	ACVRL1	H2AFY	ZEB2
GO_POSITIVE_REGULATION_OF_KINASE_ACTIVITY	http://www.gsea-msigdb.org/gsea/msigdb/cards/GO_POSITIVE_REGULATION_OF_KINASE_ACTIVITY	ABI1	CD24	TOM1L1	ADAM8	RAD50	RASGRP1	TENM1	CDK5	SPRY2	CDKN1A	CDKN1B	CCNYL3	PAK4	TLR6	NOD1	VAV3	TAB1	PIBF1	STK25	CIB1	ERN2	CENPE	ADCY1	NRG3	MAP3K2	ADCY2	FRS2	MALT1	JTB	ADCY3	GADD45G	COPS8	DBF4	ERP29	GCN1	RIPK3	ADCY5	CHI3L1	MAP4K5	MAP4K1	ADCY6	FZD10	AKAP13	PDCD10	DUSP12	ADCY7	CD300A	PARK7	CHRNA3	CHRNA7	ADCY8	TIRAP	OSBPL8	C1QTNF2	ADCY9	ADCYAP1	CKS1B	CKS2	AGAP2	CLU	LRRK2	CCR7	IQGAP3	PIFO	MAP3K8	PRRC1	ADORA1	ADORA2B	CRK	CRKL	DUSP19	MAPK14	CACUL1	CSF1	CSF1R	CSK	CSPG4	PIK3R6	ADRA1A	IL23R	ADRA2A	ADRA2B	CCNYL1	ADRA2C	NEK10	DAB2IP	ADRB2	DAB1	DAG1	DGKQ	DAXX	ACE	GADD45A	DDX3X	DLG1	DLG3	DLG4	AGER	DOCK3	DRD2	DRD4	AGT	DUSP5	DUSP6	DUSP7	DUSP9	DVL2	DVL3	ECT2	LPAR1	EDN1	EDN3	EEF1A2	EFNA1	EFNA5	EGF	EGFR	EGR1	ADCY4	MLKL	ELANE	MUC20	MARK2	EMP2	NRK	EPHA4	EPHA8	EPO	ERBB2	ERBB3	EREG	AKT1	ERCC6	ERN1	EZH2	F2	F2R	ACSL1	PTK2B	STOX1	CCNY	FGD2	MMD2	FGF1	FGF2	FGF10	FGF13	FGFR1	FGFR3	FGR	ATG14	MAPRE3	DKK1	TPX2	TNIK	TAB2	MAPK8IP3	FLT1	FLT3	SASH1	ADNP	SIRT1	MMD	PIK3R5	LPAR3	FPR1	FPR2	ALK	SPDYA	MTOR	ABL1	RICTOR	FYN	XRCC6	EPGN	TAB3	SHC2	DSTYK	HIGD1A	GAS6	STAP1	GCG	GREM1	GH1	GHR	LAT	STK39	GNG3	ANG	ANGPT1	DYNAP	CXCL17	ALKAL2	DOK7	RAPGEF1	LAMTOR2	RGCC	DBNL	GRM1	GRM4	GRM5	CARD10	MDFIC	PILRB	NCKAP1L	HGF	NRG1	PIK3R4	HRAS	HSP90AA1	HSP90AB1	HTR2A	HTR2B	IRGM	IFNG	IGF1	IGF2	CCN1	LILRA5	IL1B	IL2	IL4	IL6R	IL12B	IL18	ILK	INS	INSR	IRAK1	IRAK2	IRS1	ITGA1	ITGB3	JAK2	KARS	SLC27A1	KIT	KRAS	RHOA	TNFAIP8L3	GFRAL	SAMD5	ALKAL1	MAP3K15	LCP2	LEP	LTF	LYN	MIR125B1	MIR143	MIR21	MIR92A1	MIR92A2	ARRB1	MAPT	CCNYL2	MAS1	MAP3K1	MAP3K3	MAP3K4	MAP3K5	KITLG	MIF	MAP3K9	MAP3K10	MAP3K11	MNAT1	MOS	MRE11	MST1R	MT3	MTCP1	GADD45B	NAB2	NBN	NEDD9	NEK1	NGF	NTF3	NTRK1	NTRK2	NTRK3	ROR2	DDR2	ATP2B4	P2RX7	MINK1	NOX4	PAK1	PAK2	PAK3	MRNIP	PLCE1	TAOK3	ANGPT4	PRKAG2	SNX9	AC139530.1	AC020613.1	HACD3	PDGFA	PDGFB	PDGFRA	IL23A	PDGFRB	PDPK1	GPRC5B	CAB39	GHRL	STK26	MAP3K20	PFKFB1	PFKFB2	PIK3CA	PIK3CB	PIK3CG	PKD1	PKD2	PLA2G1B	TLR9	ETAA1	FAM20A	NCAPG2	PARP16	PIH1D1	PPP2R3C	PPP2CA	FBXW7	STRADB	GPRC5D	PPP1R9A	PRR5	PRKAA1	AMBRA1	PRKACA	PRKACB	PRKACG	CCDC88A	PRKAG1	PRKAR1A	PRKAR1B	PRKAR2A	INAVA	PRKAR2B	PRKCD	PKN1	PRKD1	GPRC5C	PRKCZ	MAPK1	MAPK3	MAPK11	MAPK10	PDGFC	MAP2K1	MAP2K2	MAP2K3	MAP2K5	MAP2K6	MAP2K7	EIF2AK2	PRLR	PRNP	PROX1	RELN	AZU1	PSEN1	TCIM	PAK6	CASS4	TIGAR	PAK5	PSMD10	BAD	CEMIP	VANGL2	PTK2	KIDINS220	RPTOR	TAOK1	ALS2	PTPN1	PTPN11	PTPRC	MAP4K2	RAF1	RALB	RANBP2	RAP1A	CCND1	RET	AVPI1	PROK2	ROBO1	RPLP1	RPS3	RPS27A	BDNF	S100A12	SAA1	CCL5	CCL19	CCL21	SDC4	CLSPN	NOD2	MAP2K4	MLST8	ITSN1	SHC1	SBK2	P2RY12	BMP2	PINK1	WNK1	BMP4	NCF1	SLC11A1	SNCA	SOD1	SRC	BRAF	NEK4	STK3	STK4	STK10	STK11	SYK	ADAM17	MAP3K7	TAL1	TDGF1	PRDX2	TEK	TGFA	TGFB1	TGFB2	TGFB3	TGFBR1	TGFBR2	THBS1	TIAM1	TLR3	TLR4	TNF	TP73	TPD52L1	TRAF2	TRAF6	C5	C5AR1	TXN	UBA52	UBB	UBC	UBE2N	UBE2V1	UCN	VAV2	VEGFA	VLDLR	WNT5A	WNT7B	WNT11	XRCC5	ZNF16	MAP3K12	LRP8	CXCR4	FZD5	MAPKAPK3	CARD14	MAPKAP1	BIRC7	MUL1	CALCA	ARHGEF5	CALM1	MAP3K19	DBF4B	PDGFD	CALM2	SRCIN1	CALM3	ZFP91	HMGA2	TCL1A	AXIN1	FZD4	FZD8	TRAF7	CAMKK1	STK24	PROK1	MAP3K21	TTBK1	AFAP1L2	PSRC1	MAP4K3	AJUBA	IKBKG	DGKZ	CAMK1	LMO4	MAPKAPK5	MADD	TNFSF11	LAMTOR3	SOCS1	PDE5A	PEA15	RIPK1	ADAM9	RIPK2	TNFRSF11A	TNFRSF10B	TNFRSF10A	CCNK	FGF18	IQGAP1	CDK5R1	CCNB1	BCL10	CCND2	CDK5R2	CCND3	WNT3A	MAP3K14	CCNT1	SPAG9	ZNF622	CCNT2	GPRC5A	MAP3K6	UNC119	NEURL1	MAP3K13	CD4	STRADA	MOB1B	MAPKAPK2	ITGB1BP1	S1PR2	ACVR2B	CD19	TAOK2	ADIPOQ	SYAP1	MAP4K4	MAGED1	GDF15	CD40	CD40LG	CARTPT	TRAF4	TCL1B	RAPGEF2	CD74	SLK	CD81	RASSF2	ATG13	DAZAP2	CDK1	ZEB2	TELO2	CDC6	KIF14	CDC25B	OXSR1	TNFSF15
GO_POTASSIUM_ION_TRANSPORT	http://www.gsea-msigdb.org/gsea/msigdb/cards/GO_POTASSIUM_ION_TRANSPORT	KCNE3	KCNJ18	HCN4	ABCC9	KCNK7	AKAP9	CDK2	KCNMB2	CDKN1B	KCNE1B	SLC9A6	SLC12A7	WWP2	CHP1	ADCYAP1	SLC24A4	LRRC38	KCNH8	ADORA1	ALG10B	ADRA2A	CCT8L2	KCNU1	KCNV2	KCNG3	DLG1	DNM2	DPP6	DRD1	DRD2	EDN3	ANO6	PTK2B	LRRC55	FHL1	FLNA	SLC9A8	NEDD4L	KCNH4	KCNH3	KCNE5	KCNE4	SLC24A2	NALCN	KCNG2	GCK	KCNV1	GJA5	KCNMB3	KCNH5	KCNMB4	STK39	BIN1	KCNRG	SLC24A5	SLC9C2	SLC9A9	SLC9C1	ANK2	ANK3	TRPM5	HCRT	KCNIP3	KCNIP2	KCNIP1	HPN	HTR2A	KCNK18	KCNT2	HCN1	AQP1	KCNA1	KCNA2	KCNA3	KCNA4	KCNA5	KCNA6	KCNA7	KCNA10	KCNB1	KCNC1	KCNC2	KCNC3	KCNC4	KCND1	KCND2	KCND3	KCNE1	KCNF1	KCNG1	KCNH1	KCNH2	KCNJ1	KCNJ2	KCNJ3	KCNJ4	KCNJ5	KCNJ6	KCNJ8	KCNJ9	KCNJ10	KCNJ11	KCNJ12	KCNJ13	KCNJ14	KCNJ15	KCNJ16	KCNK1	KCNK2	KCNK3	KCNMA1	KCNMB1	KCNN1	KCNN2	KCNN3	KCNN4	KCNQ1	KCNQ2	KCNQ3	KCNS1	KCNS2	KCNS3	KEL	KIF5B	RNF207	SLC9A4	LRRC26	MIR1-1	MIR1-2	MIR133A1	MIR133A2	MIR153-1	MIR153-2	MIR21	MIR212	MIR26A1	MIR26A2	LRRC52	MTNR1B	ATF4	NEDD4	ATP1A1	ATP1A2	ATP1A3	ATP12A	ATP1A4	ATP1B1	ATP1B2	ATP1B3	NOS1	NOS3	FXYD2	NPPA	NSF	ATP4A	ATP4B	OPRK1	KCNK4	GAL	KCNK9	CAB39	PKD2	FXYD1	FXYD3	FXYD4	KCNK10	TREM2	KLHL24	TMEM38B	PRNP	KCNQ5	KCNK13	KCNK12	SLC12A9	PTEN	SLC24A3	AMIGO1	SLC12A5	KCNT1	DPP10	HCN3	RGS4	KCNK15	HCN2	P2RY12	SLC1A3	WNK1	WNK4	WNK3	WNK2	SLC9A1	SLC9A2	SLC9A3	SLC9A5	SLC12A1	SLC12A2	SLC12A3	SLC12A4	SNAP25	ABCC8	VAMP2	TSC1	SUMO1	VIP	YWHAE	CACNA1D	KCNAB1	TMEM38A	KCNIP4	KCNH6	NETO2	NETO1	KCNK16	TMEM175	CASQ2	SLC12A8	SLC9A7	KCNAB2	CAV1	CAV3	KCNK5	ACTN2	GALR2	KCNK17	KCNH7	PKD2L1	MTMR6	KCNQ4	KCNAB3	KCNG4	KCNB2	KCNK6	AKAP6	VPS4B	CD63	NOS1AP	OXSR1	SLC12A6	KCNE2
GO_REGULATION_OF_T_CELL_RECEPTOR_SIGNALING_PATHWAY	http://www.gsea-msigdb.org/gsea/msigdb/cards/GO_REGULATION_OF_T_CELL_RECEPTOR_SIGNALING_PATHWAY	ADA	BTN2A2	CD226	MALT1	LILRB4	CD160	CD300A	CCR7	RC3H1	CYLD	DUSP3	ELF1	PRKD2	PTPN22	GBP1	PHPT1	KCNN4	LCK	LGALS3	PAWR	TRAT1	UBASH3A	PRNP	DUSP22	PTPN2	PTPN6	PTPRJ	NECTIN2	RELA	RPS3	CEACAM1	THY1	EZR	CACNA1F	PVRIG	BCL10	RAB29	TESPA1
GO_NEGATIVE_REGULATION_OF_EPITHELIAL_CELL_PROLIFERATION	http://www.gsea-msigdb.org/gsea/msigdb/cards/GO_NEGATIVE_REGULATION_OF_EPITHELIAL_CELL_PROLIFERATION	MIR2355	CDK6	RIDA	CDKN1B	CDKN1C	CDKN2B	CNMD	STRAP	DUSP10	PDCD10	PHB2	KDF1	CD109	CPB2	ATF2	DAB2IP	DLG1	EFNB2	NLRC3	EREG	FGFR2	VASH1	FLT1	SULF1	IFT172	GATA3	NKX2-8	AL096870.1	GDF2	INTU	GPC3	SFN	RGCC	HPN	APOE	APOH	AR	ISL1	KRT4	MIR126	MIR129-1	MIR129-2	MIR132	MIR146A	MIR152	MIR155	MIR15A	MIR15B	MIR16-1	MIR16-2	MIR193A	MIR21	MIR22	MIR222	MIR24-1	MIR24-2	MIR26A1	MIR26A2	MIR29B1	MIR29B2	MIR29C	MIR30B	MIR30E	MIR34A	MIR98	MCC	MEF2C	MEN1	MIR133B	MIR342	NF1	NFIB	NGFR	NKX3-1	MIR361	MIR424	ATP5F1A	PAX6	IFT52	A4GNT	GHRL	SERPINF1	DLL4	PPARD	PPARG	MED1	IFT57	FBXW7	SYNJ2BP	LIMS2	IFT122	IL26	EAF2	PRL	SLURP1	PTCH1	PTEN	MIR20B	MIR329-1	MIR329-2	MIR410	MIR492	MIR494	MIR495	MIR497	MIR503	IFT80	PTN	PTPRK	PTPRM	WFDC1	PEX2	RB1	SAV1	ROBO1	MIR483	CEACAM1	CCL2	PBLD	TNMD	SFRP1	SFRP2	WDR13	BMP4	SNAI2	MIR487B	SOX2	SOX9	SPARC	BRCA2	STAT1	STK11	KLF9	NR2F2	TGFB1	TGFB2	TGFBR1	TGFBR3	THBS1	TNF	VDR	WNT5A	WNT10B	XDH	SCG2	WDR77	CDC73	IFT74	GDF5	EPPK1	ATOH8	CAV1	CASK	CAV2	RUNX3	KRIT1	RGN	MARVELD3	AIMP1	ATP5IF1	ACVRL1	MAGED1	MTSS1
GO_MOVEMENT_IN_ENVIRONMENT_OF_OTHER_ORGANISM_INVOLVED_IN_SYMBIOTIC_INTERACTION	http://www.gsea-msigdb.org/gsea/msigdb/cards/GO_MOVEMENT_IN_ENVIRONMENT_OF_OTHER_ORGANISM_INVOLVED_IN_SYMBIOTIC_INTERACTION	TRIM28	TRIM13	MID2	TRIM31	CHMP4B	DDB1	TRIM32	TRIM35	CHMP2B	VPS4A	CHMP2A	PC	CHMP3	PML	PPIA	PPID	TRIM62	TRIM27	TRIM21	TSG101	TRIM25	TRIM26	RAB7A	VPS37B	TRIM11	TRIM8	TRIM5	CAV2	TRIM15	SMC3	ZNF502	VAPA	CHMP4C	VPS4B	IST1
GO_REGULATION_OF_PROTEIN_TARGETING_TO_MITOCHONDRION	http://www.gsea-msigdb.org/gsea/msigdb/cards/GO_REGULATION_OF_PROTEIN_TARGETING_TO_MITOCHONDRION	SAE1	HUWE1	ARIH2	HAX1	UBE2J2	LRRK2	CSNK2A2	UBL4B	ABLIM3	SIRT4	HTRA2	SIAH3	GSK3A	HSPA1L	LMAN1	PRKN	SH3GLB1	TOMM7	LEPROT	RNF31	FBXW7	PARL	PRKAA1	VPS11	AC022966.1	RHOU	RAC2	UBL5	PINK1	BNIP3L	SREBF1	SREBF2	UBE2D3	UBE2L3	FZD5	MICALL2	BAP1	HPS4	PDCD5	ATP5IF1	NPEPPS	BAG4	BAG3	ATG13
GO_APICAL_PROTEIN_LOCALIZATION	http://www.gsea-msigdb.org/gsea/msigdb/cards/GO_APICAL_PROTEIN_LOCALIZATION	HCN1	SHROOM2	ARF4	MAL	GOPC	VANGL2	SHROOM3	RDX	NAPA	DLG5	CELSR1
GO_REGULATION_OF_ESTABLISHMENT_OF_PLANAR_POLARITY	http://www.gsea-msigdb.org/gsea/msigdb/cards/GO_REGULATION_OF_ESTABLISHMENT_OF_PLANAR_POLARITY	GPC6	PSME3	PSMD14	SEC24B	CTHRC1	AP2M1	AP2S1	CLTC	PSMB11	ARHGEF19	PSMA8	PRICKLE1	AP2A1	DAB2	AP2A2	AP2B1	PRICKLE2	DVL1	DVL2	DVL3	CELSR3	CELSR2	GPC4	ANKRD6	DKK1	DAAM1	PSME4	ABL1	FZD2	NPHP3	GPC3	RHOA	ARRB2	MLLT3	ROR1	ROR2	PARD6A	DACT1	PFN1	MKS1	PSMA1	PSMA2	PSMA3	PSMA4	PSMA5	PSMA6	PSMA7	PSMB1	PSMB2	PSMB3	PSMB4	PSMB5	PSMB6	PSMB7	PSMB8	PSMB9	PSMB10	PSMC1	PSMC2	PSMC3	PSMC4	PSMC5	PSMC6	PSMD1	PSMD2	PSMD3	PSMD4	PSMD5	PSMD7	PSMD8	PSMD9	SMURF1	PSMD10	PSMD11	PSMD12	PSMD13	PSME1	PSME2	VANGL2	PTK7	GRHL3	RAC1	RYK	SFRP1	SFRP2	SMURF2	TIAM1	WNT1	WNT5A	WNT7A	WNT11	WNT9B	FZD5	FZD3	VANGL1	FZD1	FZD4	FZD6	FZD7	ZNRF3	RSPO3	NKD1	SAPCD2	PSMF1	CELSR1	PSMD6	MAGI2	MED12	CDC42
GO_FOREBRAIN_NEURON_DEVELOPMENT	http://www.gsea-msigdb.org/gsea/msigdb/cards/GO_FOREBRAIN_NEURON_DEVELOPMENT	SEMA3A	DCLK2	ARX	DRD1	DRD2	FGF8	FGFR2	ATF5	FOXG1	AUTS2	GBX2	LHX6	UQCRQ	SALL3	LHX8	OGDH	ATP7A	FEZF2	PLXNA3	SLC4A10	RAC3	ROBO1	ROBO2	SOX1	CNTN2	UBB	WNT5A	NRP2	NRP1	SLIT2	RAPGEF2
GO_POSITIVE_REGULATION_OF_PROTEIN_MATURATION	http://www.gsea-msigdb.org/gsea/msigdb/cards/GO_POSITIVE_REGULATION_OF_PROTEIN_MATURATION	ADAM8	SPON1	TIMM17A	CCBE1	ENO1	F12	GSN	HPN	KLKB1	MELTF	ASTL	MMP14	MYH9	PLGRKT	ANGPTL8	SOX4	SRC	CNTN2	TFR2	CLEC3B	TNP1	TNP2	RHBDD1	NKD2	BAG2
GO_NEUROMUSCULAR_JUNCTION_DEVELOPMENT	http://www.gsea-msigdb.org/gsea/msigdb/cards/GO_NEUROMUSCULAR_JUNCTION_DEVELOPMENT	GPHN	CACNG2	UNC13B	AFG3L2	RER1	CHRNA1	LRRK2	COL4A1	COL4A5	CRKL	DCTN1	DVL1	ERBB2	ETV5	F2R	SHANK2	P2RX2	PDZRN3	UNC13A	MESD	FNTA	ANK3	TNC	APP	AGRN	LAMB2	LRP4	UNC13C	MUSK	NEDD4	NRDC	SHANK1	SIX4	ZC4H2	PTN	ALS2	SIX1	UTRN	CACNB1	CACNB2	CACNB3	CACNB4	COLQ	FZD9	SHANK3	KALRN	DNAJA3	CACNA2D2
GO_MITOTIC_CYTOKINESIS	http://www.gsea-msigdb.org/gsea/msigdb/cards/GO_MITOTIC_CYTOKINESIS	PDCD6IP	KIF20A	CENPA	STAMBP	CFL1	JTB	RAB35	CIT	SNX18	EFHC1	CNTROB	CHMP4B	MITD1	ECT2	KLHDC8B	SEPT6	ZFYVE26	NUP62	KIF4A	SNX33	CHMP2B	CKAP2	VPS4A	CHMP2A	KIF4B	ANK3	CHMP4A	RACGAP1	APC	DCDC1	INCENP	ARF1	RHOA	RHOB	RHOC	STMN1	ARL3	MYH10	CHMP1A	NUSAP1	SNX9	CHMP5	CHMP3	PLK1	ANLN	TTC19	CEP55	TRIM36	CHMP1B	BBS4	RASA1	RTKN	SON	SPAST	SPTBN1	BRCA2	CHMP6	MAP9	ANKRD53	CDT1	LZTS2	UNC119	USP8	CHMP7	CHMP4C	AC027237.1	VPS4B	KIF20B	ESPL1	CUL7
GO_NEGATIVE_REGULATION_OF_RESPONSE_TO_ENDOPLASMIC_RETICULUM_STRESS	http://www.gsea-msigdb.org/gsea/msigdb/cards/GO_NEGATIVE_REGULATION_OF_RESPONSE_TO_ENDOPLASMIC_RETICULUM_STRESS	RACK1	CREB3	HYOU1	OS9	PARK7	CLU	LRRK2	ATF6B	PPP1R15A	SVIP	ERLEC1	GRINA	USP25	HSPA1A	HSPA5	UBAC2	PDX1	MAGEA3	DNAJB9	NCK1	OPA1	PRKN	DERL2	UBXN1	TXNDC12	BFAR	UBE2J1	YOD1	SELENOS	DNAJC3	PTPN1	BCL2L1	SGTA	TMBIM6	UBE2G2	WFS1	XBP1	NCK2	SYVN1	PPP1R15B	USP14	CREB3L1	DERL3	HERPUD1
GO_SMAD_PROTEIN_SIGNAL_TRANSDUCTION	http://www.gsea-msigdb.org/gsea/msigdb/cards/GO_SMAD_PROTEIN_SIGNAL_TRANSDUCTION	TOB1	GDF11	RBM14	LEFTY1	SUB1	RBPMS	BTBD11	PARP1	GDF7	DAB2	AFP	FOS	FAM89B	WWTR1	GDF1	GDF2	MSTN	GDF9	GDF10	BMP10	HIPK2	HNF4A	BMP8A	INHA	INHBA	INHBB	INHBC	JUN	GDF6	LNPEP	SMAD1	SMAD2	SMAD3	SMAD4	SMAD5	SMAD9	CITED1	NODAL	CCN3	ROR2	OVOL2	PBLD	SKI	BMP2	BMP3	BMP4	BMP5	BMP6	BMP7	BMP8B	BMPR1A	SPTBN1	TBXT	TGFB1	TGFB2	TGFB3	LEFTY2	TGFBR1	VIM	VEPH1	GDF5	INHBE	CILP	ATOH8	SLC33A1	BMP15	GDF15	GDF3	NUP93	MAGI2
GO_CYTOPLASMIC_TRANSLATION	http://www.gsea-msigdb.org/gsea/msigdb/cards/GO_CYTOPLASMIC_TRANSLATION	DPH3P1	EIF3M	DNAJC24	CPEB2	JAKMIP1	AARS	DHX9	DHX36	DPH1	DPH2	DRG2	EEF2	EIF2D	EIF2S3	EIF4B	EIF4EBP1	EIF4G1	EIF5	ETF1	RPLP0P6	RBM24	CPEB3	FMR1	RPL13A	GSPT2	FTSJ1	MTOR	EIF2S3B	RPL36	ZNF385A	EIF3K	DPH3	MCTS1	GSPT1	EIF3E	NCK1	DRG1	RPL10A	RPL26L1	HSPA14	TMA7	EIF3L	RWDD1	YTHDF2	DPH5	ZC3H15	METTL3	RBM4	AC004086.1	RPL8	RPL9	RPL11	RPL15	RPL17	RPL18	RPL18A	RPL19	RPL24	RPL26	RPL30	RPL29	RPL31	RPL32	RPL35A	RPL38	RPL39	RPL41	RPL36A	RPLP0	RPLP1	RPS21	RPS23	RPS26	RPS28	RPS29	CPEB1	EIF3CL	EIF4H	LIN28A	CPEB4	YBX3	UNK	DENR	EIF3A	EIF3B	EIF3C	EIF3D	EIF3F	EIF3G	EIF3H	EIF3I	EIF3J	DPH6	TICRR	DPH7
GO_MEIOTIC_CHROMOSOME_SEGREGATION	http://www.gsea-msigdb.org/gsea/msigdb/cards/GO_MEIOTIC_CHROMOSOME_SEGREGATION	SYCE1L	RNF212B	SMC4	ACTR3	ACTR2	MEI4	SYCP2	SMC2	CENPC	P3H4	STAG3	PTTG2	DMC1	M1AP	TERB2	EME1	CCDC155	HORMAD2	MEI1	SGO2	SGO1	MCMDC2	SHOC1	HFM1	AGO4	EME2	CENPX	ERCC4	FANCD2	MAPK15	WAPL	SUN1	NCAPH	SPO11	MEIOB	SYCE2	PTTG3P	MLH3	MAJIN	TERB1	MEIOC	RNF212	NCAPH2	C14orf39	CCDC36	CENPS	MLH1	MOS	MRE11	MSH4	MSH5	PLK1	PPP2R1A	NDC1	TEX15	TEX12	TEX11	FMN2	FANCM	CCNB1IP1	RAD51C	BLM	RAD21L1	SYCE3	SYCP1	BUB1	BUB1B	TERF1	TOP2A	TOP2B	TTK	MEIKIN	UBE2B	BAG6	RMI1	MUS81	NUF2	BRIP1	HORMAD1	SLX4	SPATA22	MAEL	CCNE1	CCNE2	PTTG1	TRIP13	SYCE1	ESPL1	REC8
GO_POSITIVE_REGULATION_OF_CALCIUM_ION_TRANSPORT	http://www.gsea-msigdb.org/gsea/msigdb/cards/GO_POSITIVE_REGULATION_OF_CALCIUM_ION_TRANSPORT	KCNE3	RAMP3	TRDN	LILRA2	ADCYAP1R1	CCR1	CRH	TRPV3	DRD1	APLNR	F2	F2R	FGF14	P2RX2	LPAR3	STAC3	ABL1	G6PD	NIPSNAP2	GCG	MCHR1	GPER1	FFAR1	ANK2	GRIN1	GRM6	GSTM2	ANXA2	ANXA2P2	HCRT	HTT	EHD3	HSPA2	STAC2	LILRA5	IL13	CXCL10	STIMATE	NPSR1	LGALS3	MIR1-1	MIR1-2	ARRB2	CXCL9	MYLK	ATP1B1	NTSR1	P2RX3	P2RX4	P2RX5	P2RX7	P2RY6	TRPV2	PDGFB	PDGFRB	PDPK1	PKD2	PLA2G1B	PLCG1	PLCG2	JPH2	GJC2	CEMIP	STIM2	BAK1	BAX	BDKRB1	RYR2	S100A1	CCL2	CCL3	CCL4	CCL5	CXCL11	XCL1	CX3CL1	CXCL12	WNK3	SLC9A1	SNCA	SRI	STAC	STC1	STIM1	TSPO	THY1	TRPC1	TRPC3	TRPC6	SUMO1	UCN	WFS1	CACNA1D	CACNA2D1	CACNB2	CACNB3	CALCR	CALM1	CALM2	CALM3	CAMK2A	CAPN3	CASQ1	CASR	CRACR2A	ORAI1	CAV1	CASK	HAP1	F2RL3	LACRT	RGN	CD4	CD19	GSTO1	HOMER1	AKAP6	KCNE2
GO_REGULATION_OF_DOUBLE_STRAND_BREAK_REPAIR	http://www.gsea-msigdb.org/gsea/msigdb/cards/GO_REGULATION_OF_DOUBLE_STRAND_BREAK_REPAIR	PARP3	ACTR2	MAD2L2	RAD51AP1	POLQ	CHEK1	SHLD3	CGAS	RMI2	NUDT16	PARP1	SHLD1	DTX3L	PPP4R2	USP51	DDX11	FANCB	ZNF365	KDM1A	FOXM1	SMCHD1	SPIDR	TFIP11	FUS	RNF169	SETD2	HSF1	FIGNL2	MIR221	MGMT	OGG1	MRNIP	UBR5	AC016586.1	RTEL1	PML	TERF2IP	SHLD2	PARPBP	RADX	WDR70	WRAP53	FIGN	RIF1	PPP4C	OTUB1	KDM4D	SLF2	TEX15	FMN2	SPIRE1	RAD51	RPA2	FIGNL1	BLM	MAGEF1	SETMAR	MMS19	TP53BP1	TWIST1	WAS	NSD2	CYREN	AUNIP	DEK	KLHL15	HMGA2	PARP9	SLF1	NUDT16L1	SPIRE2	FBH1	TIMELESS	HELB	TRIP12	RECQL5
GO_RNA_DEPENDENT_DNA_BIOSYNTHETIC_PROCESS	http://www.gsea-msigdb.org/gsea/msigdb/cards/GO_RNA_DEPENDENT_DNA_BIOSYNTHETIC_PROCESS	TEN1	RAD50	CCT7	CCT4	CCT2	CCT8	PTGES3	PNKP	NEK7	CTNNB1	DCP2	DKC1	MAPK15	CCT5	SMG6	SMG5	POT1	FBXO4	AL096870.1	RPA4	HNRNPA1	HNRNPC	HNRNPU	HSP90AA1	HSP90AB1	MAP3K4	MRE11	ATM	NEK2	PARN	EXOSC10	TERF2IP	GAR1	XRN1	ATR	GNL3L	PPIA	PINX1	WRAP53	NAT10	NOP10	NHP2	PKIB	PRKCQ	MAPK1	MAPK3	MAP2K7	RFC1	RPA1	RPA2	TENT4B	ACD	SRC	TCP1	TEP1	TERC	TERF1	TERF2	TERT	CCT3	XRCC5	HMBOX1	STN1	PIF1	CTC1	TNKS2	TNKS1BP1	MAPKAPK5	TNKS	CCT6A	AURKB	NAF1	SMG7
GO_REGULATION_OF_B_CELL_RECEPTOR_SIGNALING_PATHWAY	http://www.gsea-msigdb.org/gsea/msigdb/cards/GO_REGULATION_OF_B_CELL_RECEPTOR_SIGNALING_PATHWAY	CD300A	FCRL3	CMTM3	GCSAML	NFAM1	ELF1	ELF2	FCGR2B	PLCL2	GCSAM	PTPN22	STAP1	FOXP1	GPS2	LYN	MIR18A	MIR19A	MIR34A	PAX5	PRKCB	PRKCH	SLC39A10	PTPN6	PTPRC	BLK	RUNX1	CBFB	CD19	CD22	LPXN
GO_DENDRITE_DEVELOPMENT	http://www.gsea-msigdb.org/gsea/msigdb/cards/GO_DENDRITE_DEVELOPMENT	ABI1	HDAC6	FOXO6	ARMCX5-GPRASP2	DNM1L	PQBP1	ACTR2	ABI2	FARP1	ADAM10	CDK5	PAK4	SEMA3A	SLC9A6	CARM1	SEMA4D	PDLIM5	CFL1	PLK2	IL1RAPL1	LZTS1	CHRNA3	CHRNA7	CHRNB2	CSMD3	ARHGAP33	GRIN3A	LRRK2	SEZ6	CRK	CRKL	CTNNA2	CTNND2	CUX1	DAB2IP	DAB1	DBN1	DCC	DHX36	DLG4	DSCAM	DVL1	LPAR1	EFNA1	CELSR2	EPHA4	EPHB1	EPHB2	EPHB3	EZH2	ACSL4	SDK1	CPEB3	NLGN1	ZNF365	BTBD3	TRAK1	SHANK2	RAB21	TNIK	HECW1	SARM1	FSTL4	CYFIP1	ARC	COBL	CAMSAP2	CUX2	FMR1	NEDD4L	OBSL1	CRTC1	SRGAP2	GRIP1	MAPK8IP2	RBFOX2	ZMYND8	FLRT1	MTOR	FYN	NGEF	NSMF	SIPA1L1	SS18L1	SLITRK5	DNM3	FBXW8	GRIN1	GSK3B	ANAPC2	EEF2K	PACSIN1	HDAC2	TLX2	HPRT1	ID1	APOE	APP	IL2	ILK	ITGB1	ITPKA	ARF1	ARF4	ARF6	RHOA	LRP4	CAPRIN1	MAP1A	MAP1B	MAP2	MAP6	MARK1	MATN2	MCF2	MECP2	MEF2A	MEF2C	RERE	NEDD4	NFATC4	SLC11A2	OPA1	PAFAH1B1	MINK1	PAK2	PAK3	NEUROG3	ASAP1	SHANK1	SS18L2	CDKL3	TRAPPC4	DCDC2	GHRL	BCL11A	C21orf91	NLGN3	TMEM106B	ABITRAM	FEZF2	MAP1S	UBA6	PPP3CA	PPP1R9A	DOCK10	PRKG1	MAPK6	RELN	PSEN1	PARP6	CAMK1D	PTEN	SLC12A5	KIDINS220	HECW2	IGSF9	PREX1	KLHL1	ADGRB3	PTPRD	PTPRS	BBS4	RAP2A	SDC2	RAB17	GORASP1	BMP5	SRGAP2C	BMP7	CAPRIN2	TRAK2	CDKL5	STK11	STRN	VAMP7	TIAM1	NR2E1	TRPC5	TRPC6	TULP1	VLDLR	WNT7A	YWHAH	LRP8	LST1	FBXO31	PREX2	SRCIN1	BHLHB9	CAMK2A	CAMK2B	PICALM	DTNBP1	ANKRD27	LLPH	NCK2	RTN4IP1	SHANK3	CAMK1	KNDC1	SCARF1	KLF7	IQGAP1	NRP1	SYNGAP1	CDK5R1	WASL	KALRN	NEURL1	CD3E	DCLK1	DLG5	TAOK2	RAPGEF2	LZTS3	CUL7	KIAA0319	CDC20	ARHGAP44	CDC42
GO_REGULATION_OF_RESPIRATORY_BURST	http://www.gsea-msigdb.org/gsea/msigdb/cards/GO_REGULATION_OF_RESPIRATORY_BURST	NOXA1	DUSP10	NOXO1	GRN	IGHA1	IGHA2	JCHAIN	INS	INSR	LBP	SLAMF8	CAMK1D	RAC1	RAC2	BCR	RPS19
GO_G_PROTEIN_COUPLED_RECEPTOR_INTERNALIZATION	http://www.gsea-msigdb.org/gsea/msigdb/cards/GO_G_PROTEIN_COUPLED_RECEPTOR_INTERNALIZATION	APELA	ADM	DNM1	DNM2	DRD2	DRD3	GRK4	GTF2H2	UBQLN2	HTR1B	HTR2B	ARRB1	ARRB2	NECAB2	APLN
GO_MEMORY	http://www.gsea-msigdb.org/gsea/msigdb/cards/GO_MEMORY	FOXO6	ABCA7	CEBPB	RGS14	ADCY1	PLK2	KLK8	CHRNA7	ADCY8	CHRNB2	BTBD9	NTAN1	CNR1	COMT	CREB1	CRHR1	CTNS	CX3CR1	BRINP1	DBH	LRRN4	DRD1	DRD2	EIF4EBP2	FEN1	FGF13	CPEB3	SORCS3	CIC	PLCB1	ARC	CUX2	CRTC1	ADNP	MTOR	SLC24A2	KAT2A	NPAS4	ADGRF1	GIP	GRIA1	GRIN1	GRIN2A	HRH1	HRH2	HTR2A	ATXN1L	APOE	INSR	ITGA3	ITGA5	ITPR3	KCNK2	LDLR	LMX1A	ASIC1	MAP1A	MAPT	MDK	MECP2	EIF2AK4	MUSK	NFATC4	NGF	NQO2	NTF3	NTF4	OXT	OXTR	KCNK4	SHANK1	PAIP2	SERPINF1	KCNK10	PPP3CB	PRKCZ	PRNP	LGMN	RELN	PSEN1	SLC17A7	PAK5	PTEN	JPH3	PTGS2	RASGRF1	RPS6KB1	BDNF	S100B	ATXN1	SGK1	SLC6A4	SLC8A2	SLC8A3	SRF	ABCC8	SYT4	TAC1	TH	SHISA7	VLDLR	CALB1	CAMK4	NETO1	PLA2G6	PPP1R1B	ATAD1	ITGA8	SHANK3	B4GALT2	CCK	KALRN	RIN1	KMT2B	PJA2
GO_NEURON_DEVELOPMENT	http://www.gsea-msigdb.org/gsea/msigdb/cards/GO_NEURON_DEVELOPMENT	CDH2	NR2E3	ABI1	HDAC6	FOXO6	CDH4	RANBP9	ARMCX5-GPRASP2	DNM1L	USH1C	PQBP1	CDH11	UST	ACTR2	TSPAN2	FRY	ABI2	PLXNC1	FARP1	TENM1	ADAM10	CDK5	TOPORS	FLOT1	SPRY3	IRX5	UBE4B	CDKN1C	PAK4	KATNB1	SEMA3A	TUBB3	ADARB1	SPON2	SEC24B	OLFM1	BAIAP2	SLC9A6	STK25	CARM1	SEMA6C	SEMA6B	SEMA4F	SEMA4D	SEMA4B	SEMA3C	CIB1	ARFGEF1	DPYSL4	PDLIM5	POSTN	AVIL	B3GNT2	ADCY1	TBR1	CFL1	CHL1	PLK2	NCKAP1	FRS2	C1QL1	RAB10	EHD1	AFG3L2	IFT27	RAB35	VAX1	B4GAT1	STMN2	TRIOBP	WDR5	KIF3A	IL1RAPL1	LZTS1	ADCY6	KLK8	CHN1	RDH13	STX1B	LYPLA2	C12orf57	TWF2	CHRNA3	CHRNA7	CHRNB2	GPRIN1	CSMD3	SLITRK1	RNF157	ARHGAP33	CTHRC1	ADCYAP1	GRIN3A	ACAP3	TMC1	OLFM3	ZFYVE27	CLN5	LRRK2	NRN1L	USH1G	SEZ6	CNGB1	PLK5	CNP	CNR1	CNTF	CNTN1	SYT2	UHMK1	VSTM2L	SCLT1	ADM	EMB	WDR36	ADORA2A	UNC5D	CRABP2	CREB1	SLITRK4	CRK	CRKL	CRMP1	CHODL	CSF1R	RTN4RL1	CTF1	CTNNA1	CTNNA2	CTNNB1	CTNND2	TTL	GDF7	CPNE9	CTSZ	CUX1	CNTN4	PAQR3	DAB2IP	PRAG1	C8orf37	CAMSAP1	AP2A1	DAB1	DAG1	DGKG	STRC	RETREG3	DBN1	DCC	LGI4	PLPPR5	DCX	DCLK2	ARX	DHX36	DGUOK	DHFR	DIO3	DLG4	DLX5	AGER	DNM2	DOK1	DPYSL2	DPYSL3	DRD1	DRD2	DSCAM	AGT	DVL1	DVL2	DVL3	TOR1A	LPAR1	EDNRB	EFNA1	EFNA2	EFNA3	EFNA4	EFNA5	EFNB1	EFNB2	EFNB3	CELSR3	CELSR2	MEGF8	EGFR	EGR2	EPHA2	FBXO45	MARK2	SAMD14	EMX1	CTTN	EN1	EN2	C9orf72	EP300	NRK	EPHA1	EPHA3	EPHA4	EPHA5	EPHA7	EPHA8	EPHB1	EPHB2	EPHB3	EPHB4	EPHB6	EPO	NR2F6	ERBB2	AKT1	ETV1	EXT1	ALCAM	EZH2	ACSL4	PTK2B	UNC5B	LRTOMT	DOK6	SLC39A12	SDK1	NYAP1	SEMA3D	FES	FGF8	FGF13	FGFR1	FGFR2	ATF5	FKBP1B	CPEB3	NTNG1	SLITRK3	NLGN1	INPP5F	FKBP4	ZNF365	FOXG1	RUFY3	BTBD3	TRAK1	SHANK2	DKK1	TRIM32	FOXD1	RIMS1	RAB21	PALLD	UNC13A	KDM1A	USP33	MYT1L	TNIK	ZSWIM8	SETX	HECW1	MYCBP2	SARM1	FSTL4	RAP1GAP2	SPART	NFASC	PLXND1	EPB41L3	NCDN	MAPK8IP3	KANK1	CYFIP1	ARC	COBL	MINAR1	DENND5A	CAMSAP2	ANKS1A	KIF13B	CUX2	FMR1	NEDD4L	SZT2	FN1	OBSL1	CRTC1	SRGAP2	ADNP	DICER1	NCS1	CRB1	GRIP1	CBX6	NPTXR	FOLR1	MACF1	SCRIB	MAPK8IP2	RBFOX2	SNAPIN	LPAR3	ZMYND8	PLXNB2	FLRT3	FLRT2	FLRT1	MTCH1	ALK	MTOR	ABL1	FYN	FZD2	GAB1	GABRA5	GABRB1	GABRB2	GABRB3	MFSD8	NEGR1	NGEF	FBXO7	FSCN2	GAK	VAX2	ATXN10	WHRN	GAP43	TSKU	TENM4	NSMF	SIPA1L1	SS18L1	CNTNAP2	SLITRK5	DNM3	AUTS2	NPHP4	PHGDH	GATA2	GATA3	NKX2-8	BLOC1S6	FBXW8	GBX1	GBX2	LHX6	BLOC1S1	GDI1	GDNF	ADGRF1	GFAP	GFI1	GFRA1	GFRA2	GFRA3	CYFIP2	ABL2	USP21	NPTN	FOXB1	ANKRD1	UQCRQ	INPP5J	SALL3	TNFRSF21	CNTN6	RND1	GLI2	GLI3	HTRA2	GNAO1	GNAT1	GNAT2	GNGT1	GOLGA4	GPC1	GPM6A	GPM6B	BLOC1S2	OR10A4	LAMA1	EPHA10	ALKAL2	EPHA6	CCDC66	FRYL	TPRN	ANK3	GRB2	GRB7	GRB10	RAPGEF1	GRID2	GRN	DBNL	GRIN1	ARHGAP35	MYLIP	GSK3B	ANAPC2	EEF2K	CERS2	LRP12	PACSIN1	SH3KBP1	HDAC2	NCKAP1L	VSX1	KCNIP2	HGF	MNX1	HMGB1	TLX2	HOXA2	APBB1	APBB2	HOXD9	HOXD10	HPRT1	PRMT1	HES1	HSPA5	HSP90AA1	HSP90AB1	APOA1	TNC	ID1	ID2	NANOS1	GLDN	BARHL2	OSTN	APOD	IFRD1	TUBB2B	APOE	HCN1	RTN4RL2	APP	IHH	IL2	IL6	ILK	INSM1	ISL1	ITGA1	ITGA3	ITGA4	ITGB1	ITPKA	JAK2	JUN	ANOS1	AREG	DRAXIN	ARF1	AGRN	ARF4	KEL	KIF5A	KIF5C	ARF6	RHOA	BLOC1S3	HES5	PCARE	GRXCR1	FEZF1	ALKAL1	L1CAM	SKOR1	LAMA2	LAMB1	LAMB2	STMN1	ARHGAP4	LEP	LGALS1	ARHGDIA	LHX1	LIF	LIMK1	LLGL1	LMX1A	SYT14P1	STMND1	ARL3	LRP1	LRP2	LRP4	LTK	LYN	MIR219A1	MIR219A2	MIR221	MIR222	CAPRIN1	SMAD4	MAG	ARSB	MAP1A	MAP1B	MAP2	MAP4	MAP6	MAPT	MARK1	MATN2	MCF2	MDM2	MECP2	MEF2A	MEF2C	RAB8A	ASCL1	TRPM1	LHX8	MOV10	EIF2AK4	TRIM67	CDNF	MIR133B	MT3	MTR	MYH10	MYO7A	MYOC	ATF1	NAGLU	NBL1	NCAM1	NCAM2	NCK1	NDN	RERE	NEDD4	SEPT2	ATOH1	NEFM	NEFH	NEFL	NEK3	NEO1	NEUROD1	NEUROD2	NFATC4	NFE2L2	NFIB	NGF	NGFR	NKX6-1	NME1	NME2	NOTCH1	NPY	NPTX1	NPTX2	SLC11A2	NRCAM	NRL	NRTN	NTF3	NTF4	NTRK1	NTRK2	NTRK3	NTN3	NR4A2	RNF165	OGDH	OMG	OPA1	OPCML	OPHN1	OTX2	PAFAH1B1	MINK1	PAK1	ITSN2	PAK2	PAK3	NEUROG3	PRKN	PAX2	PAX6	ASAP1	HDGFL3	STMN3	NTM	PBX3	SHANK1	WDPCP	ATL1	SS18L2	NIN	CDKL3	CDK16	PCDH12	TNFRSF12A	SPTBN5	TRPV2	TRAPPC4	PDE6C	EVL	DCDC2	NCKIPSD	TDP2	STYXL1	GPRC5B	GHRL	SERPINF1	SYT17	ATP8A2	STK26	SERPINI1	PIK3CA	PIK3CB	PIK3CD	PIK3R1	PITPNA	PITX3	BCL11A	PLCG1	SHC3	PLP1	PLXNA1	PLXNA2	PLXNB1	PLXNB3	PMP22	ATP7A	PRRX1	C21orf91	NLGN3	SSH1	SEMA5B	ROBO4	POU3F2	POU4F1	POU4F2	POU4F3	DDX56	TMEM106B	RRN3	FEV	AHI1	MKS1	SEMA4C	ABITRAM	SSH3	ULK4	TUG1	FEZF2	CRTAC1	MAP1S	UBA6	PPP2R5B	PPP3CA	PPP3CB	BLOC1S4	IMPACT	PPT1	STRADB	PLXNA3	PPP1R9A	DOCK10	CCDC88A	TENM3	DOK4	ENAH	TMEM30A	TBC1D23	PRKCA	DOK5	PRKCI	PRKD1	PRKCQ	PRKCZ	PRKG1	MAPK1	MAPK3	MAPK6	MAPK7	MAPK8	MAPK9	MAP2K1	PSPN	PARD3	RELN	KLK6	PSD	PSEN1	B2M	DPYSL5	SEMA3G	LHX9	RGMA	PARP6	CABP4	RPGRIP1	CAMK1D	RTN4	SMURF1	THOC2	VANGL2	PTCH1	PTEN	SLC4A10	DHFRP1	MIR431	TENM2	DSCAML1	AMIGO1	TBC1D24	SLC12A5	PTK2	KIDINS220	ADGRB1	HECW2	PTK6	PTK7	IGSF9	LRRC7	SEMA6A	TWF1	PREX1	ISLR2	NYAP2	KLHL1	PTN	ZSWIM5	CAMSAP3	ALS2	ZSWIM6	LRRC4C	SHTN1	CPNE5	ADGRB3	GBA2	SEMA4G	SPTBN4	PTPN9	PTPN11	PTPRA	PTPRD	PTPRF	PTPRG	PTPRK	PTPRM	PTPRO	PTPRS	PTPRZ1	NEUROD4	NECTIN1	BBS4	RAB3A	RAB13	RAC1	RAC2	RAC3	RAP1A	RAP1GAP	RAP2A	RASGRF1	RB1	NTN4	CACNG7	PRDM12	TRPV4	BCL2	REG1A	RET	RGS2	RIT2	RNF6	ROBO1	ROBO2	ROCK1	RORB	RP1	RPE65	RPL24	RYK	BDNF	S100A6	S100A9	S100B	SCN1B	CX3CL1	SDC2	SDC4	CXCL12	PRDM1	BLOC1S5	TNN	ZNF335	SEMA3F	CDH23	GFRA4	P3H1	SEMA4A	SFRP1	ROBO3	SFRP2	RAB17	DRGX	SGK1	SH3GL2	SHC1	GORASP1	SHH	SHOX2	CREB3L2	SIAH1	ISL2	FAM129B	BCL11B	SKI	SKIL	NDRG4	RAPH1	SLC1A3	RTN4R	WNK1	ZSWIM4	SKOR2	BMP5	SRGAP2C	BMP7	BMPR1B	SLIT1	SLIT3	BMPR2	CAPRIN2	TMEM108	TRAK2	SMO	SNAP25	SOD1	SOS1	SOX1	SPAST	SPOCK1	SPP1	SPTA1	SPTAN1	SPTB	SPTBN1	SPTBN2	SRC	SRF	BRAF	AURKA	CDKL5	STK11	STRN	STX3	STXBP1	BSG	VAMP7	SYN1	SYT1	SYT4	CNTN2	TBCD	TBX6	NR2F1	TGFB2	TH	TSPO	THRB	THY1	TIAM1	NKX2-1	NR2E1	C1QA	TNR	TOP2B	C3	TRPC5	TRPC6	TSC1	TULP1	CRPPA	UBB	UBE2V2	UCHL1	UCN	UGT8	CLRN1	VASP	VCL	VEGFA	EZR	VIM	VLDLR	WEE1	WNT3	WNT5A	WNT7A	WNT7B	XBP1	XK	YWHAH	DDR1	LRP8	BTG2	CXCR4	SEMA3B	MANF	METRN	SECISBP2	LST1	MUL1	TCTN1	NDNF	FAT4	FZD3	MICALL2	CLMN	FBXO31	PDZD7	ATAT1	SEMA6D	TRIM46	NR4A3	CEP290	SPG11	LHX3	PREX2	EFHD1	SRCIN1	SLC44A4	BHLHB9	IFT88	CAMK2A	RND2	MOB2	GDPD5	FBXO38	STMN4	NDEL1	CAMK2B	ITM2C	SF3A2	USP9X	PICALM	FZD1	FZD4	MFRP	CASP3	JAM3	PLA2G10	KREMEN1	ADGRV1	DTNBP1	ANKRD27	ULK1	SLITRK6	SYT3	STK24	LLPH	RASAL1	NCK2	BRSK1	CUL4B	SRRM4	COL25A1	PARD6B	KIRREL3	NTNG2	SLITRK2	MYPN	PPP1R9B	RTN4IP1	SEMA7A	LINGO1	CNTNAP1	ENC1	AC005747.1	ATCAY	SHANK3	CAMK1	MICALL1	DOCK7	KNDC1	UNK	SSH2	SCARF1	KLF7	RUNX1	UNC5C	RUNX3	NUMB	IRS2	BECN1	SNX3	RAB11A	GALR2	IQGAP1	NRP2	NRP1	SYNGAP1	CFLAR	ALKBH1	CCK	CDK5R1	CCKAR	ZPR1	MTMR2	CPNE1	HERC1	PHOX2B	RAB29	WASF1	WASL	WNT3A	LHX4	KALRN	FRMD7	BRSK2	UNC5A	SEMA5A	IFT20	DOK2	ARTN	CBFA2T2	NEURL1	PLXNA4	CD3E	NEXN	BOC	MAP3K13	ZNF804A	DCLK1	LGI1	VAPA	CDHR1	DLG5	STRADA	NOG	RPS6KA5	NUMBL	BICDL1	PDLIM7	KLF4	NREP	TRIP11	B4GALT6	B4GALT5	TAOK2	SLIT2	LHX2	CPNE6	ACP4	SLC9A3R1	NRXN3	PLAA	NRXN1	HS6ST1	RP1L1	NTN1	MAP4K4	PICK1	HAND2	ONECUT2	SLC4A7	MYOT	SCARB2	CD38	BAG5	KIF20B	FEZ2	FEZ1	RAPGEF2	RIMS2	ULK2	SEMA3E	IFT140	LZTS3	IST1	CUL7	ZEB2	GAB2	FARP2	KIAA0319	LRIG2	MAGI2	PLPPR4	FIG4	WASHC5	CDC20	ARHGAP44	CDC42	CDH1
GO_REGULATION_OF_GOLGI_ORGANIZATION	http://www.gsea-msigdb.org/gsea/msigdb/cards/GO_REGULATION_OF_GOLGI_ORGANIZATION	AKAP9	DNM2	CAMSAP2	EHD3	STX18	MAPK1	MAPK3	MAP2K1	MAP2K2	CAMSAP3	RBSN	STX5	RAB33B	PDE4DIP	USP6NL
GO_ENDOTHELIAL_CELL_DEVELOPMENT	http://www.gsea-msigdb.org/gsea/msigdb/cards/GO_ENDOTHELIAL_CELL_DEVELOPMENT	CDH5	RAPGEF3	CNMD	ADD1	COL4A4	CTNNB1	MARVELD2	S1PR3	ENG	F2RL1	FASN	CLIC4	PPP1R16B	ARHGEF26	GPX1	RAPGEF1	GSTM3	ICAM1	ID1	IKBKB	IL1B	MET	AFDN	MSN	NOTCH4	F11R	PDE2A	PDE4D	PECAM1	SOX18	PROC	HEG1	RAP2C	PTPRS	RAP1A	RAP1B	RDX	HAPLN2	ROCK1	TNMD	STC1	TJP1	CLDN5	TNF	TNFRSF1A	EZR	WNT7A	WNT7B	VEZF1	COL18A1	CCM2	PLOD3	CLDN1	COL23A1	MYADM	S1PR2	TJP2	ROCK2	RAPGEF2
GO_POSITIVE_REGULATION_OF_MYOTUBE_DIFFERENTIATION	http://www.gsea-msigdb.org/gsea/msigdb/cards/GO_POSITIVE_REGULATION_OF_MYOTUBE_DIFFERENTIATION	FLOT1	EHD1	MAPK14	SMYD1	RBM24	FLT3LG	MTOR	MAMSTR	EHD2	IL4R	MIR1-1	MIR1-2	MIR133A1	MIR133A2	MIR206	CXCL9	MMP14	MIR133B	MYF5	MYF6	MYOD1	MYOG	NFATC2	LMOD3	CYP26B1	ADGRB1	BCL2	SHOX2	FAM129B	TBX1	CAPN2	CAV3	TNFSF14	SCGB3A1	GDF15	CD53	RIPOR2	MAML1
GO_REGULATION_OF_CELL_ACTIVATION	http://www.gsea-msigdb.org/gsea/msigdb/cards/GO_REGULATION_OF_CELL_ACTIVATION	ADA	CD24	PARP3	IGLL5	MICA	KLRC4-KLRK1	NR1H3	TSPAN32	ADAM8	RASGRP1	EBI3	RNF41	IGHV2-70D	IGHV1-69D	IGHV3-64D	LILRB2	SIRPB1	TLR6	BTN2A2	VAV3	GPNMB	MAD2L2	MERTK	PIBF1	CEBPA	CEBPB	PDPN	CD226	TNFSF13B	HSPH1	LILRB1	MALT1	SPINK5	LILRB4	LILRA2	RIPK3	EMILIN1	CD160	GLMN	HHLA2	CORO1A	DUSP10	SHLD3	TREX1	CD300A	VSIG4	CHRNB2	NLRP3	TIRAP	CYGB	PGLYRP2	PGLYRP3	C1QTNF1	CGAS	FCRL3	TNFRSF13C	CLC	EXOSC6	LRRK2	CLPTM1	CCR7	SPACA3	TMIGD2	CNR1	CNR2	MAP3K8	IL31RA	ADORA2A	ADORA2B	CR1	CRHR1	SIRPA	CSK	LRFN5	CD300LF	PIK3R6	TICAM1	CCN2	RC3H1	IL23R	CTLA4	SHLD1	CTNNB1	NFAM1	BTLA	CYLD	CLECL1	CD55	AP1G1	ADAMTS18	DLG1	AGER	ABAT	DPP4	DTX1	DUSP3	GPR183	EFNB1	EFNB2	EFNB3	AHR	EGR3	AIF1	APLF	UNC13D	TIGIT	DMTN	EPO	ERBB2	AKT1	F2	F2RL1	FANCA	FANCD2	GJD4	FCER1G	FCGR2B	ADGRF5	FER	FES	FGF10	FGG	FGR	IKZF3	ZBTB1	KLRK1	FOXF1	PAXIP1	FOXJ1	FLOT2	FLT3LG	TMEM131L	ICOSLG	TNFRSF13B	CLCF1	SHPK	ALOX12	IL27	ABL1	FYN	ZNF683	FBXO7	RHBDD3	LRRC32	PTPN22	GAS6	STAP1	GATA2	GATA3	PLA2G2D	KAT2A	LAT	PRELID1	SIT1	TNFRSF21	GCLC	GLI2	GLI3	GNRH1	IFNL1	CCDC88B	IGHV6-1	IGHV5-10-1	IGHV5-51	IGHV4-61	IGHV4-59	IGHV4-39	IGHV4-34	IGHV4-31	IGHV4-28	IGHV4-4	MILR1	IGHV3-74	IGHV3-73	IGHV3-72	IGHV3-66	IGHV3-64	IGHV3-53	IGHV3-49	IGHV3-48	IGHV3-43	IGHV3-33	IGHV3-30	IGHV3-23	IGHV3-21	IGHV3-20	TAFA3	IGHV3-15	IGHV3-13	IGHV3-11	IGHV3-7	IGHV2-70	IGHV2-26	IGHV2-5	IGHV1-69-2	IGHV1-69	IGHV1-58	IGHV1-45	IGHV1-24	IGHV1-18	IGHV1-3	GPER1	TRDC	TRBC2	TRBC1	ATP11C	IGLC7	GRB2	GRN	ABR	DROSHA	PYCARD	CD274	GSN	MSH6	ICOS	TBX21	ANXA1	NCKAP1L	HFE	ADGRE2	CD209	HLA-DMB	HLA-DOA	HLA-DPA1	HLA-DPB1	HLA-E	HLA-F	HLA-G	HLX	HMGB1	HMOX1	HRG	HES1	HSPD1	CLEC4D	CLEC4G	ID2	IFNA2	IFNB1	IFNG	IGF1	APOE	IGF2	IGFBP2	IGHA1	IGHA2	IGHD	IGHE	IGHG1	IGHG2	IGHG3	IGHG4	IGHM	APP	IGKC	LILRA5	IGLC1	IGLC2	IGLC3	IGLC6	IGLL1	IHH	IL1B	IL2	IL2RA	IL4	IL4R	IL5	IL6	IL6R	IL6ST	IL7	IL7R	IL10	IL12A	IL12B	IL12RB1	IL13	IL13RA2	IL15	IL18	IDO1	INHA	INHBA	INPP5D	IRF1	IRF4	ITGAM	ITGB2	ITPKB	JAK2	JAK3	KARS	TBC1D10C	ARG1	ARG2	RHOA	IGHV1OR15-1	BLOC1S3	LAG3	LAMP1	LBP	LCK	LDLR	LEP	LGALS1	LGALS3	LGALS9	MYO18A	LMO1	LYN	MIR124-1	MIR124-2	MIR124-3	MIR128-1	MIR128-2	MIR142	MIR155	MIR181B1	MIR181B2	MIR181C	MIR21	MIR27A	MIR30B	MIR92A1	MIR92A2	MIR17HG	SMAD7	CD46	MEF2C	MIF	MLH1	MMP8	MMP14	MNDA	CD200	MPL	NRARP	TARM1	MSH2	MYB	NCK1	ATM	NFATC2	NOS3	PNP	NPPA	PAK1	PAK2	PAK3	PAWR	FOXP3	EXOSC3	ZBTB7B	GAL	MZB1	CD320	PDCD1	PDGFA	PDGFB	PDGFRA	IL23A	FAM49B	PDGFRB	ENPP3	PDPK1	SERPINE2	PIK3CA	PIK3R1	PLA2G5	PLEK	PLSCR1	IL20RB	TLR9	TREM2	SASH3	SHLD2	RC3H2	LAX1	PPP2R3C	BANK1	RIF1	SIRPG	PRKAR1A	PRKCA	PCID2	AXL	PRKCD	PAG1	PKN1	PRKCQ	PRKCZ	PRKG1	PRNP	METTL3	CYP26B1	SLAMF8	DUSP22	TWSG1	C12orf4	PGLYRP4	CD177	PELI1	ZMIZ1	SLC39A10	BAD	PTAFR	IGHV7-4-1	SH3RF1	GPAM	PTPN2	PTPN6	PTPN11	ZP4	SLC46A2	PTPRC	NECTIN2	SELENOK	RAC1	RAC2	RAG1	IL21	RARA	BCL2	BCL6	RORA	BCR	RPS3	RPS6KA1	CEACAM1	CCL2	CCL3	CCL5	CCL19	CCL21	XCL1	CX3CL1	SDC4	PRDM1	ZNF335	SELP	SAMSN1	BLM	CRLF2	VSIR	NOD2	SFRP1	NFKBIZ	SFTPD	PLA2G2F	SHH	MARCH7	RASAL3	BMP4	SLC7A2	SNCA	SOD1	SOS1	SOX11	SOX15	SPN	SPTA1	BPI	SRC	BRAF	ZFP36L1	STAT5B	STAT6	ZFP36L2	STX4	STXBP1	STXBP2	BST1	SUPT6H	VAMP7	SYK	TAC1	ZEB1	BTK	PRDX2	TEC	TFRC	TGFB1	TGFBR2	THBD	THBS1	THY1	TLR4	C1QA	TNF	TNFAIP3	TNFRSF1B	TP53BP1	TRAF6	C5AR1	TNFSF4	CCR2	TNFRSF4	TYRO3	TYROBP	SCGB1A1	UNG	VAV1	VCAM1	NSD2	WNT5A	XBP1	YES1	ZAP70	ZBTB16	ZP3	TNIP2	LST1	NKAP	TNFAIP8L2	VTCN1	ATAD5	NR4A3	ZC3H12A	PDCD1LG2	CD276	NDFIP1	CAMK4	DOCK8	CAPN3	CASP3	ITCH	MAD1L1	PLA2G10	PRAM1	SLA2	NCK2	CARD11	ZC3H8	FOXN1	TTBK1	LOXL3	NFKBID	HAVCR2	UBASH3B	LMO4	AP3B1	TSLP	CAV1	TNFSF11	RUNX1	RUNX3	CBFB	SOCS1	PDE5A	IRS2	VAMP8	SNX4	TNFSF14	TNFSF13	TNFSF9	TNFRSF14	RIPK2	FADD	TNFRSF18	IL1RL2	CD84	VNN1	BCL10	AP3D1	WNT3A	PGLYRP1	TNFSF18	IL33	SART1	DNAJA3	CD1D	CD2	CD3E	IL1RL1	CD4	CD5	CD6	DLG5	MFHAS1	CD9	CD19	SOCS6	CD83	CD22	CD27	CD28	GRAP2	CD80	CD86	IL27RA	MAPK8IP1	CD38	CD40	SOX13	CD40LG	CD47	SOCS5	CD74	CD81	RIPOR2	TOX	TESPA1	GAB2	PJA2	CDC42	THOC1
GO_MULTICELLULAR_ORGANISM_AGING	http://www.gsea-msigdb.org/gsea/msigdb/cards/GO_MULTICELLULAR_ORGANISM_AGING	COQ7	ZMPSTE24	SEC63	TREX1	CGAS	LRRK2	COMP	CRYAB	CTSV	DDC	EDN1	ERCC1	NR5A1	GHRHR	SERP1	MSH6	TFCP2L1	IDE	INPP5D	HELT	LEP	MSH2	NDUFS6	CISD2	RNF165	POU1F1	SLC1A2	TH	TP53	WRN	PRDM2	RAD54L	TP63	HYAL2
GO_ATP_DEPENDENT_CHROMATIN_REMODELING	http://www.gsea-msigdb.org/gsea/msigdb/cards/GO_ATP_DEPENDENT_CHROMATIN_REMODELING	ZNHIT1	CENPA	CENPC	SRCAP	CHD4	OIP5	HIST4H4	SPTY2D1	CENPX	PSME4	ITGB3BP	CENPI	HIST1H2BA	CHD5	CECR2	HDAC1	HDAC2	HNRNPC	CENPS	CENPW	CENPP	NASP	NPM1	SYCP3	RSF1	MBD3	MIS18A	POLE3	INO80	CENPQ	PBRM1	MIS18BP1	HJURP	HIST2H4B	CENPN	SMARCAD1	KNL1	GATAD2B	PTMA	CHD8	RBBP4	RBBP7	ACTB	CENPK	CENPH	SMARCA1	SMARCA4	SMARCB1	SMARCC1	SMARCC2	SMARCD2	SMARCE1	VPS72	TNP1	TNP2	CENPM	CENPO	CENPU	CENPT	ANP32E	ARID1A	HIST1H4I	HIST1H4A	HIST1H4D	HIST1H4F	HIST1H4K	HIST1H4J	HIST1H4C	HIST1H4H	HIST1H4B	HIST1H4E	HIST1H4L	HIST2H4A	SMARCA5	ACTL6A	RUVBL1	MBD2	RNF8	CENPL	MTA2	PIWIL1
GO_ANATOMICAL_STRUCTURE_FORMATION_INVOLVED_IN_MORPHOGENESIS	http://www.gsea-msigdb.org/gsea/msigdb/cards/GO_ANATOMICAL_STRUCTURE_FORMATION_INVOLVED_IN_MORPHOGENESIS	ADA	AKT3	ABI1	MIR939	HDAC5	PDCD6	BCL2L11	MIR1224	CDH5	MIR2355	APELA	ADAM8	ENAM	CDH13	WASF2	MYMX	CDK5	CALCRL	TOPORS	FLOT1	SPRY1	SPRY2	RAMP2	RAMP1	RAMP3	PAK4	KLHL41	KLF2	CITED2	DLC1	RAPGEF3	SEC24B	OLFM1	CDX1	CDX2	VAV3	GPNMB	PPIH	HOXB13	SEMA3C	CIB1	DEAF1	NEBL	HTATIP2	CXCL13	PDPN	SPINT2	DMRT2	GNA13	TNFSF13B	DLL3	TBR1	NRG3	CFL1	CFL2	SIX2	PLK2	SPEM3	SDCCAG8	FRS2	HPSE	EDAR	EHD1	TMED2	SPINK5	CHAD	LIAS	CNMD	ESM1	EMILIN1	CD160	GLMN	LDB3	CHI3L1	AKAP13	PDCD10	RDH13	IL17F	PLCD3	CHRNA7	TNFRSF13C	CTHRC1	NUS1	LRG1	CMA1	FOXN4	SLC24A4	LEO1	CCR3	ZPBP2	TMIGD2	HSPB6	MYOM3	COL1A1	COL2A1	COL4A1	COL4A2	COL4A3	OCSTAMP	COL4A4	TBC1D20	COL5A1	COL5A2	COL6A1	COL7A1	COL8A1	COL8A2	COL11A1	COL12A1	OSR1	COL15A1	TRIM71	ADM	PPARGC1B	RIPPLY2	CD109	MTPN	ATF2	AAMP	GATA5	ISM1	DCANP1	MAPK14	CSF3R	PRICKLE1	E2F7	GSC	MESP2	CSPG4	PIK3R6	CCBE1	NKX2-5	CCN2	RC3H1	CTNNB1	CTSH	GDF7	CX3CR1	ODAPH	DAB2IP	IRX2	CYBB	PNLDC1	CYP1B1	AMOT	AMOTL1	RDH10	DAG1	CLEC14A	SPRED1	ZFPM1	DCN	TMPRSS6	RBM46	BMPER	DLX5	DLX6	DMP1	JAG1	DSCAM	AGT	DSPP	AGTR1	DVL1	DVL2	DVL3	APLNR	E2F2	TYMP	ECM1	EDA	S1PR1	EDN1	EDNRA	EFNA1	EFNA3	EFNB2	EGF	EGR2	EGR3	EPHA2	CELA1	ELF5	ELK3	PIKFYVE	UNC13D	EMP2	ENG	ENPEP	EP300	EPAS1	EPHA1	EPHB1	EPHB2	HIPK1	EPHB3	EPHB4	ERBB2	ERCC1	ERCC2	EREG	AKT1	ETS1	ETS2	ETV2	EXT2	EYA1	EYA2	F3	PTK2B	FAP	UNC5B	ALDH1A3	FBN2	LEMD2	SDK1	THSD7A	FGF1	FGF2	FGF6	FGF8	FGF9	FGF10	FGFR1	FGFR2	FHL2	VEGFD	FKBP1A	VASH1	SBNO2	EPN2	FOXF1	DKK1	FOXC1	FOXD1	FAIM2	FOXJ1	FOXC2	FOXO1	KDM4C	NFASC	CLASP2	PLXND1	KDM6B	EPB41L3	STAB1	RTF1	PHLDB1	FLT1	JMJD6	SULF1	NBEAL2	FLT3LG	FLT4	COBL	MINAR1	POFUT2	AGTPBP1	SASH1	CLASP1	FN1	OBSL1	DICER1	SIRT1	HEY1	FOLR1	HEY2	POFUT1	SCRIB	TSPAN12	DDAH1	LEMD3	SSBP3	PLXNB2	CEMIP2	FJX1	ABL1	FZD2	GAB1	GABPA	TXNDC8	EPGN	PTF1A	WDR72	LMOD1	KLK5	WHRN	PRKD2	MTHFD1L	CLIC4	ZNF385A	ADGRA2	TENM4	PPP1R16B	IFT172	GATA1	GATA2	GATA3	GATA4	GATA6	GBX2	PTPN18	KAT2A	AMELX	CNNM4	HEYL	MYOF	AGO1	GDF2	GREM1	GDNF	B4GALT1	GHSR	GJA5	FOXB1	NPHP3	NOX1	ANKRD1	DKK4	AGO2	SRPX2	BMP10	ANGPTL3	RRP7A	GLI2	GLI3	GLUL	GNG5	GPC1	GPI	GPLD1	GPR4	ANG	IGSF22	CXCR3	PROX2	ANGPT1	CXCL17	EMC10	ANGPT2	DLL1	RPL7L1	CRB2	ANK2	GPX1	GRB2	GRID2	GRN	RGCC	HIPK2	ANPEP	SETD2	ARHGAP35	GTF2I	TMOD4	TMOD3	TMOD2	CARD10	EPN1	SLC40A1	ANXA1	ANXA2	ANXA2P2	ANXA3	HDAC1	HDAC2	SOX8	ERVW-1	HGF	SOCS7	EHD2	HHEX	HIF1A	HK2	HLA-G	HMOX1	NR4A1	FOXA1	APAF1	FOXA2	TLX2	HOXA1	HOXA3	HOXA5	HOXA7	HOXA11	HOXB1	HOXB3	HOXC11	AGFG1	HRG	HES1	HSBP1	HSPB1	HSPG2	HYAL1	JMJD8	ID1	FMN1	MSGN1	APOD	CCN1	APOH	RBPJ	KLK3	IHH	IL1A	IL1B	FASLG	IL4R	IL6	CXCL8	CXCR2	AQP1	IL10	IL18	ILK	INHBA	CXCL10	ITGA6	AR	ISL1	ITGA2	ITGA3	ITGA4	ITGA5	ITGA7	ITGAV	ITGB1	ITGB2	ITGB3	ITGB4	ITGB5	ITGB8	JAK1	JUN	JUNB	JUP	SPEM1	MIA3	KCNH1	KDR	KRT1	KRT8	RHOA	RHOB	KRT19	HES5	MYMK	LAMA3	HES3	LAMA5	LAMB1	LAMB3	LEP	LEPR	LFNG	LHX1	NCMAP	PHOX2A	AMTN	LOXL2	LRP2	LRP6	ERVFRD-1	MIRLET7B	MIRLET7F1	MIRLET7F2	MIRLET7G	MIR101-1	MIR101-2	MIR106B	MIR10A	MIR10B	MIR1-1	MIR1-2	MIR125A	MIR125B1	MIR125B2	MIR126	MIR130A	MIR132	MIR137	MIR138-1	MIR138-2	MIR143	MIR145	MIR146A	MIR150	MIR155	MIR15A	MIR15B	MIR16-1	MIR16-2	MIR17	MIR18A	MIR181B1	MIR185	MIR188	MIR193A	MIR196A1	MIR196A2	MIR199B	MIR19A	MIR19B1	MIR19B2	MIR20A	MIR200B	MIR200C	MIR206	MIR21	MIR210	MIR212	MIR214	MIR217	MIR22	MIR221	MIR222	MIR23A	MIR23B	MIR24-1	MIR24-2	MIR26A1	MIR26A2	MIR27A	MIR27B	MIR29A	MIR296	MIR29C	MIR30A	MIR30B	MIR30C1	MIR30C2	MIR30E	MIR31	MIR320A	MIR34A	MIR34B	MIR34C	MIR7-1	MIR7-2	MIR7-3	MIR92A1	MIR92A2	MIR99B	TM4SF1	SMAD1	SMAD2	SMAD3	SMAD4	AP002956.1	MECP2	MEF2A	MEF2C	MEIS1	MAP3K3	MEOX1	MEOX2	MFGE8	MFNG	CXCL9	FOXO4	MMP2	MMP8	MMP9	MMP14	MMP15	MMP19	MPL	NRARP	LMOD2	MIR342	MSX1	MSX2	MTHFD1	MTHFR	MYBPC1	MYBPC2	MYBPC3	MYF5	MYF6	MYH3	MYH6	MYH9	MYH10	MYH11	MYL2	MYOD1	MYOG	NCL	NEB	NEUROG1	NF1	NF2	NFATC2	NFATC4	NFE2L2	NFIB	NFKB2	NGFR	NKX3-1	NODAL	NOS1	NOS3	AC092881.1	CNOT3	NOTCH1	NOTCH3	NOTCH4	CCN3	NPHS1	NPPB	NPR1	NRAP	NRCAM	NTF4	ROR2	MIR361	MIR375	MIR377	MIR378A	MIR424	TIFAB	OPHN1	OTX2	PAFAH1B1	PLA2G3	SERPINE1	ATP5F1B	PAX1	PAX2	PAX6	CDON	PCDH8	IFT52	ANGPTL4	EGFL7	LEF1	PLEKHO1	ZNF219	CLEC1B	CEND1	TNFRSF12A	ANGPT4	WNT16	PDE3B	AMOTL2	PDGFA	AC016586.1	PDGFRA	HDAC7	PDGFRB	SF3B6	ENPP2	SUFU	PDPK1	GHRL	PECAM1	ERAP1	SERPINF1	ATP8A2	MYOZ2	SIX4	PF4	PFN1	PGF	PGK1	PGM5	PIK3C2A	PIK3CA	PIK3CB	PIM1	PIK3CG	PKM	PKNOX1	PLCD1	PLCG1	PLXNA2	PML	PMP22	ATP7A	PODXL	TREM2	SOX18	WNT4	NLE1	ROBO4	SDK2	DLL4	EGLN1	POU5F1	PAF1	HES2	PPARA	WDR74	PPARG	MED1	FAM20A	AHI1	BCAS3	MKS1	SEMA4C	RASIP1	IFT57	KIF26B	AGGF1	TMEM100	FBXW7	PEF1	PPP3CB	SYNJ2BP	PRCP	HES6	SMPD3	STAB2	KIF16B	PRKACA	PRKACB	PRKAR1A	PARVA	IFT122	PRKCA	PRKCB	FOXJ2	PKN1	PRKD1	MESP1	PRKDC	MAPK1	MAPK3	MAPK7	MYDGF	MAP2K1	MAP2K5	PRKX	PRL	LMOD3	PROX1	RELN	HTRA1	PSEN1	C1GALT1	FAM20C	POGLUT1	ADAMTS9	ACKR3	TWSG1	TBX20	KNL1	PLXDC1	RTN4	SALL4	ADGRG6	VANGL2	PTCH1	PTEN	AC005261.1	RHOJ	PTGIS	MIR20B	PTGS2	MIR329-1	MIR329-2	MIR451A	MIR410	MIR146B	MIR492	MIR494	MIR495	MIR497	MIR503	MIR505	PTK2	ADGRB1	MIB1	PTK7	CC2D2A	SEMA6A	ADGRB2	JCAD	SHROOM3	PTN	EPB41L5	AC124319.1	ADGRB3	PTPN6	HES4	PTPN11	CCNB1IP1	GRHL3	PTPN14	PTPRB	NKX3-2	PTPRM	ACTA1	NECTIN1	NECTIN2	OVOL2	BBS4	ARHGAP22	MYOZ1	RALA	RARA	RARG	KLHL12	RBP4	RET	RFX2	RLN2	BCL3	BCL6	EXOC4	RNH1	PROK2	ROBO1	ROBO2	ROCK1	RORA	MIR483	RPS7	RRAS	RS1	S100A1	S100A7	SALL1	SARS	SAT1	CEACAM1	CCL2	CCL11	CCL24	CX3CL1	SDC4	FKBPL	PRDM14	PERP	SMOC2	TNMD	ECSCR	LHX5	SEMA4A	SFRP1	STRA6	SFRP2	SCX	SOX17	HIF3A	MPP5	SHB	SHC1	FABP9	SHH	CCDC136	RBM15	FAM129B	STIL	SIX1	SKI	SKIL	BMP2	VPS33A	BMP4	BMP5	BMP7	SLC34A1	BMPR1A	BMPR2	SNAI2	PHACTR4	SMARCD3	SMO	SNAI1	MIR487B	SOX2	SOX4	SOX9	SOX11	SP1	SP3	SP100	SPARC	SPINK2	SPINT1	BRCA1	SRF	SRPK2	ST14	STAT1	STAT3	STIM1	STK3	STK4	SUPT6H	ABCC8	SYK	TBXT	ADAM17	KLF5	TAL1	TBX1	TBX2	TBX5	TBX6	TBXA2R	TBX3	HNF1B	MIR640	TCF15	BTG1	TCF21	TCOF1	TCTA	TDGF1	ACTC1	TEK	TERT	TFAP2A	TFAP2B	TGFB1	TGFB2	TGFBI	TGFBR1	TGFBR2	TGFBR3	BYSL	TGM2	THBS1	THBS2	THBS3	THBS4	THY1	TIE1	NKX2-1	TLR2	TLR3	ACTG1	NR2E1	TMF1	TMOD1	TNF	TNFAIP2	TNFAIP3	TNNT1	TNNT2	TNNT3	TPM1	C3	TRAF6	C3AR1	TSC1	TSC2	C5	TTN	C5AR1	TULP3	C6	TWIST1	CCR2	TXNRD1	TYROBP	UBP1	UGT8	KDM6A	VASP	VAV2	VEGFA	VEGFB	VEGFC	VTN	WARS	WNT1	WNT2	WNT3	WNT5A	WNT6	WNT7A	WNT8A	WNT10B	WNT11	WNT2B	WNT9B	WT1	XBP1	XRCC2	VEZF1	ZP3	LUZP1	PAX8	FZD5	SCG2	PDCL3	MBOAT7	IRX3	IRX1	CALB1	BHLHE41	NOX5	CDC73	TCTN1	ADIPOR2	NDNF	PALB2	E2F8	FZD3	VASH2	MMRN2	NANOG	ADM2	SYNPO2L	WLS	GRHL2	NR4A3	ZC3H12A	NAA15	CEP290	FUZ	FHOD3	TET1	ADAM12	CSRP3	SLC44A4	MPIG6B	COL18A1	HMGA2	ALX1	DCSTAMP	APOLD1	SPACA1	CAPN2	CAPN3	ARID1A	DYSF	AXIN2	EOMES	FZD1	FZD6	FZD7	FZD8	ARHGAP24	SOX7	CASP3	JAM3	ANGPTL6	MIXL1	OBSCN	ARL6	CASP9	RECK	CASQ1	GNPAT	PROK1	MEGF11	CASQ2	CUL3	HOPX	KBTBD8	TEAD2	MYPN	HES7	KDM2B	ADTRP	RSPO3	ATOH8	PIK3R3	CNTNAP1	ITGA8	GCM1	CAMK1	NKD1	LMO4	KNDC1	TANC1	BHLHE40	TCAP	CAV1	CAV3	ACTL6A	RUNX1	TP63	DCHS1	CHRD	CBLN1	ACTN1	MYOM1	TNFSF14	TNFSF12	ADAM15	ADAM9	ACTN2	FGF18	NRP2	NRP1	CFLAR	PROM1	CDK5R1	ALDH1A2	LDB1	APLN	SPHK1	KRIT1	MTMR2	CACNA1H	BCL10	HERC1	FOXH1	CDK5R2	WNT3A	KLHL6	TRIM15	BMERB1	ACVR1	PHLDB2	OTULIN	FER1L5	SEMA5A	SH2D2A	ERVH48-1	STARD13	CREB3L1	FMNL3	LATS1	HGS	DYRK1B	COL23A1	MYOM2	MYLK3	RIPPLY1	MTDH	NOLC1	SCGB3A1	NOG	AIMP1	ITGB1BP1	CD9	ADGRG1	ACVR2B	MMP20	KLF4	SLIT2	LHX2	HS6ST1	ATP5IF1	ACVRL1	HAND1	EIF2AK3	HAND2	CD34	ROCK2	CD36	TBX4	ADAMTS1	GDF15	TBPL1	GDF3	CD40	KIF20B	CELSR1	KLK4	CD53	SH3PXD2A	CTR9	SEMA3E	HDAC9	RIPOR2	ZEB2	FIG4	MFN2	MAFB	WDR1	MED12	FGFBP1	SLC12A6
GO_ION_TRANSPORT	http://www.gsea-msigdb.org/gsea/msigdb/cards/GO_ION_TRANSPORT	ADA	KCNE3	SLC9B1P1	KCNJ18	HCN4	SLC17A4	MRLN	GJC1	ABCC5	ABCB6	ABCC9	COX17	ATP9A	COL4A3BP	KCNK7	PPIF	SGK2	AKAP9	SLC25A13	SLC25A15	CDK2	CDK5	CALCRL	MFSD10	SLC35B1	KCNMB2	SLC17A2	ABCC4	RAMP2	RAMP1	RAMP3	ZMPSTE24	CDKN1B	KCNE1B	LILRB2	TCIRG1	NMUR1	PKDREJ	TRDN	ABCA7	MICU1	CACNG3	CACNG2	ATP8A1	TOMM40	SLC30A9	ATP5PD	SLC25A17	SLC9A6	UNC13B	NCOA2	CEBPB	CHERP	ARL6IP5	SLC35A1	SLC19A2	SLC34A2	NPC2	SLCO1B1	PDPN	ATP5MG	PRELID3A	GNB5	CLDN16	MTCO2P12	CETP	SLC12A7	YME1L1	GIPC1	AHCYL1	SLC17A3	CFTR	CYSLTR1	STARD10	CPLX1	LILRB1	SLC26A1	SLC22A7	PPARGC1A	MAGED2	RALBP1	AFG3L2	YWHAQ	SLC38A3	SLC27A5	SLC27A4	SLC27A3	SLC27A2	LILRA2	SLC35D2	WWP1	WWP2	AKR1C4	ADAMTS8	SLC7A9	IL1RAPL1	CORO1A	SLC2A6	PRAF2	CA5B	SLC6A14	HRH3	CHP1	CHRM1	SCN11A	SLCO2B1	PARK7	TMC6	SLC46A1	SLC52A3	CHRM5	PHB2	CHRNA1	AZIN2	CHRNA2	CHRNA3	MFSD3	CHRNA4	CHRNA5	SLC35A4	CHRNA7	CHRNB1	CHRNB2	CHRNB3	CHRNB4	CHRND	CHRNE	SLC22A9	CHRNG	PKD1L2	XKR4	SLC25A25	OSBPL5	OSBPL8	OSBPL10	SLC26A9	SLC26A7	SLC25A26	FCRL3	SLC5A11	ADCYAP1	SLC22A12	PANX3	SLC26A8	GRIN3A	GRIN3B	APOA5	ADCYAP1R1	CATSPER1	CATSPER2	SLC16A10	TMC1	TMC2	CLCA1	CLCN1	CLCN2	CLCN3	CLCN4	CLCN5	CLCN6	CLCN7	CLCNKA	CLCNKB	SFXN2	CLIC1	CLIC2	CALHM3	SFXN4	CLN3	SLC36A4	CLNS1A	OR56A4	OR56A1	SLC15A4	CLTC	ANO4	PLIN2	CCR1	SLC24A4	SLC25A29	SLC51B	CCR5	CCR7	NIPA1	ABCC2	SLC38A10	SLC43A2	GJD3	SLC5A10	CNGB1	CNGA1	CNGA2	CNGA3	CPT1C	CNGA4	JSRP1	LRRC38	CNR1	ATP6V1G3	CNTN1	SYT2	NKAIN4	OSR1	KCNH8	SLC31A1	SLC31A2	COX4I1	COX5B	OTOP1	SLC9B2	EMB	SLCO6A1	COX6A1	COX6A2	ADORA1	COX6B1	COX6C	COX7A1	COX7A2	COX7A2P2	COX7B	ADORA2A	COX7C	COX8A	COX10	COX11	COX15	CP	CLDN4	CPT1A	CPT1B	CPT2	OR13F1	CRH	CRHBP	CRHR1	SLC32A1	TMEM37	CRY2	TRPM6	SCP2D1	SLC34A3	SYT9	CSF2	ALG10B	BEST3	CSN2	SLC38A6	SLC38A8	GSG1L	SLC22A31	SLC25A10	PROCA1	TMC8	TMC4	ADRA1A	NKX2-5	ATP8B3	SYT6	PM20D1	SLC30A7	CCN2	CNIH3	CTNS	CTNNB1	ADRA2A	SIK1	SLC9B1	CCT8L2	COMMD1	ERFE	SLC38A11	SLC16A14	CTSS	NIPAL1	CYB5A	SLC38A9	SLC36A2	SLC25A48	CYBA	CYBB	CYC1	PRELID2	ADRB2	CNKSR3	SLC2A12	NKAIN2	ATP6V0E2	SLC7A13	KCNU1	CYP4A11	SLC35G1	CYP27B1	SLC5A12	SLC5A8	STOML3	DAPK1	REM2	TMEM30B	TRPV3	SLC16A11	ACE	AKR1C1	DDIT3	PKD1L1	BHLHA15	SLC30A8	KCNV2	HTR3C	COX7B2	KCNG3	DIAPH1	DLG1	DLG2	DLG3	DLG4	DMD	DMPK	DNM2	ABAT	DPP6	SLC26A3	DRD1	DRD2	DRD3	DRD4	AGT	TSC22D3	SLC26A2	AGTR2	TOR1A	APLNR	AGXT	ABCA1	EDN1	EDN3	EGF	ANO6	METTL21C	GRAMD2A	SLC5A9	HTR3D	SLC51A	GABRR3	DHRS7C	SLC16A13	SLC39A11	SLC10A4	ANO5	STOM	EPHB2	EPO	EPRS	SLC36A1	AKT1	AKT2	F2	F2R	ABCD1	FABP4	FABP1	FABP3	ACSL1	ACSL3	ACSL4	PTK2B	LRRC55	SLC37A2	TPCN2	ABCB7	FCER1G	SLC16A9	SLC39A12	MICU2	CALHM4	LHFPL5	FGF2	MAPK15	FGF12	FGF13	FGF14	FGFR1	FHL1	FKBP1A	CLCA4	FKBP1B	RASA3	LMTK2	NLGN1	FKBP4	PLA2R1	RAB3GAP1	SHANK2	P2RX2	RIMS1	PLCH1	HECW1	ATP10B	CLCC1	FLNA	SLC35D1	GPD1L	ATP11B	PMPCA	ARL6IP1	SYT11	MLC1	PLCB1	ARC	ATP11A	SLC9A8	FMR1	NEDD4L	ZDHHC17	ATP13A2	COMMD3	NCS1	KCNH4	KCNH3	SLC7A8	SLC35A3	SLC44A1	FOLR1	FOLR2	LRRC8B	SLC39A14	FOLR3	NNT	SLC16A8	MAPK8IP2	ATP6V0A2	LPAR3	KCNE5	CA14	SLC7A11	SGK3	KCNE4	PITPNB	FXN	ABCA4	PANX1	CLDN15	ATP6V0D2	ATP6V1C2	SLC17A8	STAC3	MTOR	FTH1	ABL1	FTL	FYN	SLC25A30	G6PC	G6PD	SLC37A4	CALHM5	CNIH2	SLC41A1	CALHM1	CBARP	PLA2G4F	MCOLN2	GABRA1	GABRA2	GABRA3	GABRA4	PCSK9	GABRA5	GABRA6	GABRB1	GABRB2	GABRB3	GABRD	GABRE	GABRG1	GABRG2	GABRG3	GABRP	GABRR1	GABRR2	SLC24A2	SLC39A6	MPC2	NALCN	CLIC4	IBTK	TRPC4AP	ABCA12	STEAP2	PITPNC1	GAS6	KLHL3	KCNG2	SLC13A4	PLA2G2D	FGF20	CLDN17	NIPSNAP2	GCG	GCK	SLC17A5	CNNM4	CNNM3	CNNM1	BEST4	GDNF	GEM	ATP5MGL	STEAP1	CBLIF	GJA1	GJA4	KCNV1	GJA5	ATP2C1	NOX1	PKD2L2	TSPAN13	CACNG5	CACNG4	KCNMB3	DMAC2L	FAM155B	KCNH5	GLS2	PRELID1	SLC39A1	KCNMB4	STK39	BIN1	GLRA1	GLRA2	GLRB	GLS	GLRX	GNAI2	GNAO1	GOT2	GPM6A	SLCO4A1	SLCO3A1	SLCO1B3	GPM6B	SLC25A45	CRACR2B	SLC22A24	SLC39A5	KCNRG	SLC25A47	SLC24A5	SLC13A5	SLC26A11	SLC25A41	SLC25A42	SLC9C2	MCHR1	UNC80	SLC9A9	GPER1	HTR3E	SLC9C1	SLC36A3	GPR35	TCAF2	XKR6	MICU3	SCARA5	NKAIN3	LCN12	FFAR1	ATP11C	ANK2	ANK3	GRIA1	GRIA2	GRIA3	GRIA4	GRID1	GRID2	REM1	OSTM1	SLC27A6	GRIK1	GRIK2	FLVCR1	GRIK3	GRIK4	GRIK5	GRIN1	GRIN2A	GRIN2B	GRIN2C	GRIN2D	RANGRF	COMMD9	SLC25A4	GRM2	RACGAP1	GRM5	GRM6	GRM7	SLC25A5	SLC25A6	GSTM2	PACSIN3	TRPM5	SEC61A1	SLC25A24	UBQLN1	SLC39A3	SLC39A2	SLC2A8	ERO1A	SLC40A1	ANXA1	ANXA2	HBA1	ANXA2P2	HBA2	HBB	ANXA3	HCRT	HTT	HFE	ANXA5	PLA2G2E	KCNIP3	KCNIP2	KCNIP1	EHD3	ANXA6	STOML2	ACACA	ACACB	APBA1	HOXA3	HPCA	HPN	HPX	HRC	HRG	HSPA2	APOA1	HTR1A	HTR1B	HTR2A	HTR2B	HTR2C	HTR3A	APOA2	APOA4	ICAM1	ANO9	KCNK18	SLCO1B7	SLC6A19	APOC1	HEPHL1	SYT10	COX8C	TMC3	PKD1L3	STAC2	KCNT2	XKR7	APOC2	ATP13A5	APOC3	SLC10A6	SLC10A5	MPC1L	CATSPER3	SLC35B2	OTOP3	APOE	SLC6A18	NIPAL4	HCN1	APP	ZACN	SLCO4C1	LILRA5	IL1B	FASLG	SHROOM2	AQP1	IL13	IL16	CXCL10	AQP6	IREB2	AQP9	ITGAV	ITPR1	ITPR2	ITPR3	KCNA1	KCNA2	KCNA3	KCNA4	KCNA5	KCNA6	NDUFS7	KCNA7	KCNA10	KCNB1	KCNC1	KCNC2	KCNC3	ATP9B	KCNC4	ARF1	KCND1	KCND2	KCND3	KCNE1	STIMATE	KCNF1	KCNG1	KCNH1	SLC26A5	KCNH2	KCNJ1	KCNJ2	KCNJ3	KCNJ4	KCNJ5	KCNJ6	KCNJ8	SLC27A1	KCNJ9	KCNJ10	KCNJ11	KCNJ12	KCNJ13	KCNJ14	KCNJ15	KCNJ16	KCNK1	KCNK2	CA13	KCNK3	KCNMA1	KCNMB1	KCNN1	KCNN2	KCNN3	KCNN4	KCNQ1	KCNQ2	KCNQ3	KCNS1	KCNS2	CATSPER4	KCNS3	KEL	KIF5B	ARG1	RHOA	NPSR1	SLC7A5P2	SLC16A12	REP15	TNFAIP8L3	GLTPD2	SHISA6	RNF207	SLC6A17	SLC9A4	PLSCR5	XKR9	LRRC26	FTH1P19	OR56A5	OR5T1	PLA2G2C	ARHGAP1	LASP1	LCK	LCN1	LCN2	LDLR	LEP	LETM1	LGALS3	ASIC2	CHCHD10	LRP2	LTF	LYN	FXYD6P3	MIR1-1	MIR1-2	MIR133A1	MIR133A2	MIR153-1	MIR153-2	MIR21	MIR212	MIR26A1	MIR26A2	MIR33A	MIR34A	ARRB2	ASIC1	MAOB	MEF2C	MELTF	MIF	CXCL9	MLLT6	TRPM1	MMP9	ATP5F1EP2	ABCC1	ASNA1	SLC22A20P	LRRC52	SHISA8	CALHM6	GLRA4	MIR328	ASPH	MT3	MT-ATP6	MT-ATP8	MT-CO1	MT-CO2	MT-CO3	MT-CYB	MT-ND4	MTNR1B	MTTP	MYLK	MYO5A	ATF4	NDUFA4	NDUFA9	NEDD4	LRRC18	NEFL	ATOX1	ATP1A1	NF1	ATP1A2	NFE2L1	ATP1A3	ATP12A	NFKBIE	ATP1A4	ATP1B1	ATP1B2	NMB	ATP1B3	NOS1	NOS2	NOS3	NPY	FXYD2	ATP2A1	NPPA	ATP2A2	NPY2R	NPY5R	ATP2A3	SLC11A2	ATP2B1	NSF	ATP2B2	NTRK2	ATP2B3	NTSR1	ATP2B4	MIR424	OCA2	ATP4A	ATP4B	OPA1	ATP5F1A	OPRD1	OPRK1	OPRL1	OPRM1	SLC22A18	OXT	P2RX1	P2RX3	P2RX4	P2RX5	P2RX7	P2RY1	P2RY4	P2RY6	PLA2G3	MINK1	ATP5F1B	ATP6V0A4	ANO7	PNPLA8	PRKN	KCNK4	ATP5F1C	SHANK1	SLC35B3	SLC35C2	PRELID3B	PLEKHA8P1	CALHM2	CUTC	GAL	PLLP	CYB5R4	CRBN	PLCE1	GLTP	PDZD11	SLC15A3	BPIFA1	ATP5F1D	KCNK9	SLC22A17	SLC25A37	PDE2A	ATP6V1D	TRPV2	ATP5F1E	PDE4B	PRKAG2	PDE4D	IP6K2	PCYOX1	RHCG	GPR89B	TRIAP1	ATP5PB	PDGFB	PDGFRB	ATP5MC1	ATP6V1H	MPC1	SARAF	ENPP1	OAZ3	ATP5MC2	PDPK1	CYB5R2	CYB5R1	CAB39	SLC26A4	PDZK1	SYT17	ATP8A2	INPP5K	ATP5MC3	ASIC5	AC129492.1	ATP8B1	ATP5ME	ATP5PF	ATP6V1A	ABCB1	ABCB4	PHB	ATP6V1B1	SLC25A3	ATP6V1B2	ATP6V0C	SERPINE2	ATP6V1C1	ATP6V1E1	PIK3CG	PITPNA	PKD1	PKD2	PKP2	PLA2G1B	PLA2G2A	PLA2G4A	PLA2G5	ATP6V0B	PLCB2	PLCB3	PLCG1	PLCG2	TPCN1	ATP6V1G2	CLIC5	FXYD1	FXYD3	ATP6V0A1	PLN	PLP2	PLSCR1	PLTP	ATP6AP1	PML	ATP7A	FXYD7	FXYD6	FXYD5	FXYD4	ATP5PO	SLCO1C1	FTHL17	ATP7B	SLC37A1	CLIC6	TLR9	KCNK10	TREM2	SLC38A2	NLGN3	TMCO1	ZDHHC13	NDFIP2	PPARA	PPARD	CROT	PPARG	CNGB3	SLC6A20	TRPM4	KLHL24	CNNM2	TRPM7	BEST2	BSPRY	PQLC2	PXK	LIME1	SLC41A3	SLC25A38	TESC	TMCO3	MCUB	SLC35A5	SLC52A1	SLC38A4	AVP	ANO1	XKR8	SLC6A15	ANO10	LRRC8D	TMEM38B	ARMC1	AVPR1A	SLC38A7	STEAP3	SLC47A1	MCOLN3	PPP3CA	SLC39A9	SLC22A15	TMEM63B	PIDD1	PARL	TRPV6	ASIC4	SLC30A10	CHRNA9	PRKAA2	SLC39A4	CHD7	FLVCR2	PRKAB2	SLC48A1	PRKACA	SLC30A6	TMEM30A	PRKCB	CACNA2D3	PRKCD	SCN3B	PRKCE	TMEM165	SLC22A11	GABRQ	PRKG2	MAP2K6	ANKH	PRNP	LRRC8A	SLC7A10	TRPV5	KCNQ5	RELN	PRSS8	PSAP	SLC2A9	PSEN1	PSEN2	KCNK13	KCNK12	PANX2	B2M	JPH1	NDUFA4L2	STARD7	NMUR2	SLC12A9	SLC17A7	PLSCR2	PLSCR3	CHRNA10	SLC17A6	PLSCR4	ANO2	TRPC7	EPPIN	GOPC	RHBG	ATP13A1	SLC44A2	TMEM63C	JPH2	GJC2	SLC39A10	NIPAL3	SELENON	MCOLN1	ATP10A	ATP8B2	ATP10D	CEMIP	PTAFR	PTEN	SLC4A10	JPH3	TTYH1	MRS2	PTH	SLC24A3	PTGS2	AMIGO1	SLC12A5	HECW2	LRRC7	NLGN2	UNC79	KCNT1	SYT13	PITPNM2	STIM2	DPP10	HCN3	CACHD1	SLC7A14	ANO8	SPTBN4	PTPN3	PTPN6	BAK1	HAMP	SLC4A5	PTPRC	BAX	NECTIN1	ABCD3	PCTP	SELENOK	MID1IP1	RAB3A	RAB3B	RAF1	RASGRF1	ACE2	CACNG8	CACNG7	CACNG6	TRPV4	RCVRN	BCL2	TRIM27	RGS2	RGS4	RHAG	RHCE	RHD	SLC25A19	SLC5A7	KCNK15	CYB5RL	ROS1	HCN2	RPS6KB1	BDKRB1	RRAD	BDKRB2	RXRA	RYR1	RYR2	RYR3	S100A1	S100A6	SLC22A23	SCN1A	SCN1B	SCN2A	SCN2B	SCN3A	SCN4A	SCN4B	SCN5A	SCN7A	SCN8A	SCN9A	SCN10A	SCNN1A	SCNN1B	SCNN1D	CEACAM1	SCNN1G	SCO1	SCP2	CCL2	CCL3	CCL4	CCL5	CCL8	CCL19	CCL21	CXCL11	XCL1	CX3CL1	CXCL12	THADA	PIEZO2	MCUR1	SEC14L1	ANO3	SEMG1	CDH23	SLC28A3	SNX16	SLC39A8	STRA6	SFRP4	ABCG8	PIRT	TMEM30CP	SGK1	PLA2G2F	P2RY12	SLC13A3	SLC30A5	SLC26A6	SLC26A10	PINK1	SLC1A1	SLC1A2	SLC1A3	SLC4A3	SLC1A4	SLC1A5	SLC1A6	SLC1A7	WNK1	SLC2A1	SLC2A2	SLC3A1	SLC3A2	SLC4A1	SLC4A2	SLC5A1	SLC5A2	SLC5A3	WNK4	WNK3	WNK2	SLC5A4	SLC5A5	SLC6A1	SLC6A2	SLC6A3	SLC6A4	SLC6A6	SLC6A7	SLC6A8	GPR89A	SLC6A9	SLC6A11	SLC6A12	SLC6A13	SLC7A1	SLC7A2	SLC8A2	SLC7A4	SLC8A1	SLC8A3	SLC9A1	SLC9A2	SLC9A3	SLC9A5	SLC10A1	SLC10A2	SLC11A1	SLC12A1	SLC12A2	SLC12A3	SLC12A4	SLC13A1	SLC15A1	SLC15A2	SLC16A1	SLC16A2	SLC17A1	SLC34A1	SLC18A1	SLC18A2	SLC18A3	SLC19A1	SLC20A1	SLC20A2	SLC25A1	SLCO2A1	SLCO1A2	SLC22A1	SLC22A3	SLC22A2	SLC22A4	SLC22A5	SLN	PLEKHA3	SNAP25	SNCA	SNCG	SNTA1	SPG7	SPINK1	SRI	SSTR4	STAC	STC1	STIM1	STX1A	STXBP1	ABCC8	SURF1	VAMP2	VAMP7	SYK	SYT1	SYT4	SYT5	TACR2	TAF7	TCN1	TCN2	BTK	TMBIM6	TF	TFR2	TFRC	TG	TGFB1	THBS1	TSPO	THRSP	THY1	TMSB4X	TPT1	TRH	TRPC1	TRPC3	TRPC4	TRPC5	TRPC6	TRPM2	TSC1	FAM155A	SLC15A5	TWIST1	OC90	SHISA7	SHISA9	SUMO1	UCN	UCP1	UCP2	UCP3	SLC35A2	UTRN	VDAC1	VDAC2	VDAC3	VDR	VIP	BEST1	TRPV1	WFS1	XK	YWHAE	YWHAH	CA1	CA2	CA3	CA4	CA5A	CA6	CA7	CA9	CA12	CACNA1A	CACNA1B	CACNA1C	CACNA1D	CACNA1E	SLC30A1	CACNA1F	SLC30A2	SLC30A3	SLC30A4	CACNA1S	BSND	CACNA2D1	CACNB1	CACNB2	CACNB3	CACNB4	CACNG1	SLMAP	SLC25A20	KCNAB1	AHNAK	TMEM38A	TRPM8	TMEM109	SLC25A23	SLC39A7	NOX5	MAIP1	NKAIN1	ATP13A3	SLC52A2	STEAP4	SLC25A22	NIPAL2	TMC5	PDZD3	ATP8B4	CALCR	TMC7	TUSC3	GLRA3	SLC8B1	TRPM3	CALM1	LRRC8E	PQLC1	ORAI2	CUBN	KCNIP4	CALM2	CUL5	TTYH3	SLC44A4	FGF23	NDFIP1	SPX	STARD5	CPTP	CALM3	ACTN4	SLC2A10	KCNH6	SLC25A32	SLC7A5	CAMK2A	SLC38A1	PLA2G12A	CAMK2B	NIPA2	TMEM163	CAMK2D	SLCO5A1	CAMK2G	NETO2	NETO1	SLC7A5P1	SLC25A28	CAPN1	CAPN3	DYSF	PICALM	SLC25A31	RTBDN	SLC4A9	SLC25A18	KCNK16	SYT15	SLC25A2	SLC4A11	PLA2G6	PLA2G10	SLC25A11	MAGT1	DTNBP1	SLC10A7	SLC41A2	TOMM40L	LRRC8C	ATP13A4	SYT3	DNAJC30	TMEM175	HVCN1	CASQ1	C15orf48	CASQ2	JPH4	SLC12A8	CASR	PLA2G12B	SLC9A7	COX4I2	PLEKHA8	CRACR2A	ORAI1	MFSD2A	SLC7A3	SLC35B4	UBASH3B	PPFIA4	MFSD5	PPFIA2	PPFIA1	SLC43A1	KCNAB2	CYP4F2	ABCC11	SHANK3	PPFIA3	SLC22A16	APOL1	KMO	CAV1	CASK	CAV3	TNFSF11	SLC25A12	STC2	KCNK5	ABCB11	NCOA1	IRS2	SLC4A4	VAMP8	ABCC3	SNX4	RIPK1	SNAP23	RGS9	TNFRSF11A	ACTN2	GALR2	CD84	CCK	PER2	SLC5A6	CACNA1I	CACNA1H	CACNA1G	CHRNA6	WNT3A	KCNK17	CHRFAM7A	PLCZ1	SLC25A21	TRPA1	ATP6V0E1	AC074143.1	HAP1	SYT8	F2RL3	LACRT	KCNH7	SLC25A14	CLIC3	PKD2L1	ATP6V1E2	MCU	SLC7A7	SLC7A6	SLC13A2	SYT7	CLDN10	RGN	MTMR6	ATP6V0D1	SLC16A6	SLC16A5	SLC16A4	SLC16A3	SLC39A13	P2RX6	KCNQ4	SESTD1	SLC6A5	COX7A2L	SYT12	SMDT1	MFSD4B	HTR3B	SLC24A1	SLC16A7	KCNAB3	SLC33A1	CD4	XPR1	ATP6AP1L	RAB11B	CACNA2D2	TSPOAP1	G6PC3	OTOP2	SLC38A5	ATP6V1F	CD19	KCNG4	ASIC3	KCNB2	ORAI3	MMGT1	SLC22A6	CACNA2D4	SLC9A3R1	SLC22A8	COX5A	SLC22A14	SLC22A13	TTYH2	FTMT	SFXN1	SFXN5	KCNK6	GSTO1	HOMER3	HOMER2	HOMER1	AKAP6	ATG5	CD36	SLC25A27	SCARB1	SLC4A7	SLC4A8	SCARB2	PMPCB	VPS4B	ATP6V1G1	ATP5MF	PITPNM1	VPS9D1	NCOR1	ABCG1	CLCA3P	CLCA2	PLCH2	CD63	NOS1AP	TMEM63A	TCAF1	PIEZO1	HEPH	C2CD2L	SV2A	ATP2C2	OXSR1	WDR1	SLC23A2	SLC23A1	NR1H4	CCS	SLC12A6	KCNE2	SCO2
GO_LIPID_MODIFICATION	http://www.gsea-msigdb.org/gsea/msigdb/cards/GO_LIPID_MODIFICATION	ACOT8	BPNT1	ACAA2	ECI2	SLC25A17	PPARGC1A	SLC27A2	CHRM5	CYGB	C1QTNF2	CISH	ACSM1	APOA5	B4GALNT2	CPT1C	CNR1	A3GALT2	TMEM150A	ADH7	STARD4	CPT1A	CPT1B	CPT2	CRAT	PIP5KL1	DGKK	MAPK14	TTC7B	PIK3R6	CYP1A1	CYP3A7	CYP2C8	CYP3A4	CYP3A5	DGKA	DGKB	DGKG	DGKH	DGKQ	ECI1	PLPPR5	DECR1	AGT	AGTR1	ECH1	ECHS1	PLPP4	EHHADH	PIKFYVE	EPHX2	AKT1	AKT2	ETFA	ETFB	ETFDH	ABCD1	FABP1	FABP3	TYSND1	ALDH3A2	ABCD2	INPP5F	SACM1L	EFR3B	SMG1	EFR3A	PIP5K1C	SIRT4	MLYCD	AMACR	ALOX12	MTOR	ETFBKMT	B4GALNT1	HACL1	DECR2	HIBCH	GBA	GBGT1	GCDH	PIPSL	INPP5J	MCAT	ABO	CYP4A22	FAM126B	CYP4V2	ACAA1	HADHA	HADHB	HADH	SOCS7	ACACB	HSD17B4	ACADL	APOA1	APOA2	APOA4	ACADM	APOC1	APOD	APOE	ACADS	GLT6D1	IMPA1	IMPA2	INPP1	INPP5A	INPP5B	INPP5D	INPPL1	IRS1	ACADVL	IVD	PI4KAP2	ACAT1	ACAT2	LCAT	LEP	PLPP6	PLIN5	MTM1	OCRL	ACOX1	ADIPOR1	MECR	HAO2	PRKAG2	IP6K2	PDK4	INPP5K	PEX7	PEX13	PHYH	PIK3C2A	PIK3C2B	PIK3C2G	PIK3C3	PIK3CA	PIK3CB	PIK3CD	PIK3CG	PIK3R1	PIK3R2	PI4KA	PI4KB	PIP4K2A	HAO1	POR	PPARA	PPARD	CROT	PPARG	PLPPR1	AUH	IMPAD1	LAMTOR1	APPL2	ECHDC2	ACOXL	PI4K2B	SLC35C1	PI4K2A	PIP4P2	MTMR8	PRKAA1	AGK	PECR	ECHDC1	INPP5E	SPHK2	BDH2	TTC7A	PTEN	GBA2	ABCD3	PEX2	SCP2	PLPPR2	CERK	ST3GAL2	ST3GAL4	MTMR9	SOAT1	PI4KAP1	TWIST1	FA2H	PLA2G7	ADIPOR2	PIP4K2C	PLPPR3	NR4A3	ACAD10	ACOX2	ACOX3	SESN2	LONP2	PIP5K1A	PIP5K1B	PIP4K2B	ACAD11	SLA2	SOAT2	PLPP5	DGAT2	FAM126A	PIK3R3	DGKZ	DGKE	DGKD	PLPP1	PLPP2	PLPP3	SOCS1	IRS2	B3GALT1	MTMR1	SOCS2	SYNJ1	SYNJ2	SPHK1	MTMR3	MTMR2	SOCS3	PIP4P1	MTMR6	MTMR7	MTMR4	DGKI	SOCS6	ADIPOQ	ABCG1	SOCS5	IP6K1	PLPPR4
GO_NEGATIVE_REGULATION_OF_KIDNEY_DEVELOPMENT	http://www.gsea-msigdb.org/gsea/msigdb/cards/GO_NEGATIVE_REGULATION_OF_KIDNEY_DEVELOPMENT	OSR1	CTNNB1	FLCN	GATA3	MIR125A	TACSTD2	MMP9	CITED1	PAX2	SHH	BMP4	BMP7	STAT1	HNF1B	WT1	PAX8	ADIPOQ
GO_REGULATION_OF_HEPATOCYTE_PROLIFERATION	http://www.gsea-msigdb.org/gsea/msigdb/cards/GO_REGULATION_OF_HEPATOCYTE_PROLIFERATION	CPB2	GLI1	HPN	MED1	FBXW7	LIMS2	SULF2	PTN	CEACAM1	TNFAIP3	XBP1	CFLAR	WNT3A
GO_ACYLGLYCEROL_HOMEOSTASIS	http://www.gsea-msigdb.org/gsea/msigdb/cards/GO_ACYLGLYCEROL_HOMEOSTASIS	NR1H3	CETP	C1QTNF3	APOA5	ACSM2A	FITM2	ADORA1	SIRT1	GCKR	GIP	ANGPTL3	HNF4A	APOA1	APOA4	GPIHBP1	APOC2	APOC3	APOC4	APOE	IL18	LIPC	LPL	MIR208A	MIR33A	MIR34A	MIR379	MLXIPL	ANGPTL4	ANGPTL8	RORA	XBP1	SESN2	DGAT2	SLC25A27	SCARB1	MED13	NR1H4
GO_NEGATIVE_REGULATION_OF_PROTEIN_COMPLEX_ASSEMBLY	http://www.gsea-msigdb.org/gsea/msigdb/cards/GO_NEGATIVE_REGULATION_OF_PROTEIN_COMPLEX_ASSEMBLY	TUBB4A	ARFGEF1	AVIL	TMSB15A	STMN2	TRIOBP	PRRT2	PARK7	TWF2	TRIM9	ADD1	ADD2	CLU	ADD3	MTPN	CRYAB	CARMIL2	TMC8	PYDC2	KANK4	DDX3X	DYRK1A	PATL2	NLRC3	EIF4EBP1	EP300	DMTN	EPS8	ALB	FKBP4	MAPRE1	SIRT2	DKK1	KANK1	RPL13A	EML2	TFIP11	WASHC2C	KANK3	SVIP	LMOD1	CLIP3	TRAF3IP1	GBA	INPP5J	TMSB15B	DNAJC15	GSK3B	GSN	TMOD4	TMOD3	TMOD2	NOP53	HMGB1	BIRC2	IAPP	INS	PFN4	STMN1	MIR17	MIR214	SMAD6	MAP2	MEFV	LMOD2	OPRD1	VILL	SOST	CRBN	SPTBN5	DACT1	LCMT1	STYXL1	PEX14	PFN1	PFN2	PPM1A	NBDY	IMPACT	CARMIL1	VPS35	PRKCD	PRKCZ	LMOD3	PMEPA1	CTNNBIP1	TBX20	PTGER4	TWF1	SPTBN4	PEX5	BBS4	RAF1	RDX	SNCA	SORL1	SPTA1	SPTAN1	SPTB	SPTBN1	SPTBN2	SRC	STXBP1	TBCD	THRA	TMOD1	TMSB4X	VDAC2	VIL1	LDLRAD4	FHOD3	CPTP	MKKS	CAPG	CAPZA1	HIST3H3	CAPZA2	CAPZB	ANKRD27	ULK1	LMO4	SCIN	RIOK3	HIP1R	TMSB4Y	MYADM	TMSB10	ARHGEF2	SLIT2	CAPZA3	KIF14	CDC42
GO_HEMOGLOBIN_METABOLIC_PROCESS	http://www.gsea-msigdb.org/gsea/msigdb/cards/GO_HEMOGLOBIN_METABOLIC_PROCESS	ADD1	EPB42	HPX	AHSP	CAT
GO_SINGLE_FERTILIZATION	http://www.gsea-msigdb.org/gsea/msigdb/cards/GO_SINGLE_FERTILIZATION	GNPDA1	BSPH1	LHFPL2	PKDREJ	NPM2	TUBGCP3	CLGN	AKAP3	CCT7	CCT4	CCT2	CCT8	KDM5B	ADCY3	ZPBP	ABHD2	ADAM30	PARK7	CATSPER1	CATSPER2	SPACA7	ZPBP2	SPACA3	LYZL4	IQCF1	PRSS37	CRKL	SPACA6	ATP8B3	SYT6	SLC9B1	PLB1	ROPN1B	SPINK13	KCNU1	LCN6	WBP2NL	CRISP1	FAM170B	STX2	ALDOA	ZP1	POMZP3	CCT5	PLCB1	FOLR2	FOLR3	PRND	SPESP1	ADAM2	GLIPR1L1	CATSPERD	SPAG8	OR10J1	B4GALT1	FETUB	DKKL1	GLRA1	GLRB	IZUMO1	SPATA46	HIST1H1T	HEXB	HOXA9	HOXA10	HOXA11	HOXD9	HOXD10	HSPA1L	RNASE10	CATSPER3	AR	CATSPER4	IZUMO1R	LRMP	SMAD4	CD46	SMCP	MFGE8	ASTL	BPY2B	BPY2C	MST1R	SNU13	ACR	WEE2	OR1D2	OVGP1	PAEP	SERPINA5	SPA17	EQTN	PCSK4	CCDC87	TRIM36	ASH1L	DAZ2	TRPC7	LYZL6	WDR48	CATSPERG	ZP4	AC010330.1	CCDC136	SPAG1	SPAM1	FOXL2	SPINK1	TBXT	TARBP2	TCP1	TNP1	TNP2	CCT3	TRPC3	TRPC6	VDAC2	ZAN	ZP2	ZP3	NOX5	CATSPERB	UBXN8	DEFB126	SLIRP	TEX101	HYAL3	HVCN1	PLCD4	SLC22A16	ADAM21	ADAM20	AKAP4	CACNA1H	UMODL1	PLCZ1	SYT8	XKRY	BPY2	CD9	IGSF8	CDK1	UBAP2L
GO_CHROMOSOME_ORGANIZATION	http://www.gsea-msigdb.org/gsea/msigdb/cards/GO_CHROMOSOME_ORGANIZATION	CDKN2B-AS1	HOTAIR	HDAC6	SYCE1L	TEN1	HDAC5	EPOP	TSPY10	DDX11L8	CHAF1A	PARP3	RNF212B	SMC4	HUWE1	RAD50	G3BP1	TRIM28	CDK2	MEI4	PRMT3	CDK5	CDK9	ZMPSTE24	AKAP8	STAG1	CDKN2A	KATNB1	IKZF1	PCGF3	NPM3	NPM2	HMG20B	HMG20A	SYCP2	NDC80	PRMT5	RBM14	MCRS1	MAD2L2	TACC3	PIBF1	ZNHIT1	TADA3	CARM1	KAT5	ANP32B	CCT7	CCT4	CCT2	CENPA	SMC2	ERN2	CENPC	USP16	P3H4	SPAG5	CENPE	TRIM16	TAF6L	CENPF	CTCF	CETN2	CCT8	POLD3	PTGES3	STAG3	STAG2	PTTG2	KDM5B	ZMYND11	ZNF274	NEK6	SRCAP	RUVBL2	PPARGC1A	BRD8	EHMT2	COPS8	SPIN1	MORF4L1	MSL3	ASCC3	COPS6	KCNQ1OT1	COPS5	KIF2C	TLK2	TENT4A	CHD1	CHD2	CHD3	CHD4	WDR5	PRDM7	PRDM5	PRDM4	CHEK1	ZWINT	PWP1	KAT7	DMC1	NUDT5	BAZ2A	BAZ1A	SUPT16H	PADI2	TREX1	PNKP	SGF29	CDCA5	PHB2	CBX3	OIP5	DERPC	BUD23	ESCO1	MYSM1	RMI2	ERCC8	TOP1MT	TADA1	LRRK2	HIST4H4	AEBP2	JDP2	LEO1	C17orf49	INO80C	MBD3L2	HIST2H3C	HMGB4	HIST3H2BB	TSPY26P	CHMP4B	DIS3L2	M1AP	FAM172BP	H1FOO	HUS1B	NACC2	TAF1L	ATF2	CREBBP	NEK7	CTCFL	PARP1	DYDC1	SPTY2D1	TERB2	CDAN1	KIF18B	HIPK4	CCDC155	PHF13	CTBP1	CTNNB1	HORMAD2	MEI1	SMYD1	KANSL1L	SGO2	MSL3P1	DTX3L	SGO1	ESCO2	MCMDC2	USP51	H2BFWT	DAPK3	DAXX	ZFPM1	DDB1	DDB2	DDX1	DDX3X	RNF168	DHX9	DDX11	DCP2	DFFB	DHX36	ASXL1	DKC1	DNA2	DNMT1	DNMT3A	DNMT3B	DR1	DRD1	DUSP1	PHC1	AGO4	SDR16C5	ARID2	CRTC2	TET3	ELK4	CENPV	FLCN	CENPX	ZSCAN4	EP300	CDY2B	ERCC1	ERCC2	EYA4	ERCC3	ERCC4	ERCC6	FBL	ESR1	MECOM	EYA1	EYA2	EYA3	EZH1	EZH2	FANCD2	BPTF	LTO1	JMJD1C	C6orf89	HIST1H2AA	KDM1B	LRWD1	FEN1	MAPK15	MTF2	MORC2	ZBTB1	ZNF365	BAHD1	DHX30	SIRT2	SNW1	CCT5	SCMH1	PAXIP1	ACIN1	KDM2A	KDM1A	KDM4B	PDS5B	SMG1	WAPL	SETX	SETD1B	KDM4C	POGZ	PHF8	KDM6B	SMC5	RTF1	RCOR1	PSME4	JMJD6	RRS1	PDS5A	TSPYL4	TASOR	SMG6	UBR2	SIN3B	NCAPD3	SATB2	FMR1	USP22	JADE2	SMCHD1	SUN1	RRP8	SMG5	MAU2	NCAPH	SIRT5	SIRT4	SIRT3	SIRT1	ITGB3BP	RYBP	CBX6	BRD4	CBX7	SUZ12	KAT6B	CABIN1	WBP2	PADI4	SPO11	NUP62	POLA2	EID1	BRD1	KIF4A	TFIP11	CDC26	CENPI	ABL1	CDY1B	MCM9	MEIOB	XRCC6	HIST1H2BA	SYCE2	SHPRH	HYPM	RAD54B	NIPBL	ASF1A	BRMS1	USP49	PRKD2	ANAPC15	POT1	NSL1	SIN3A	CHMP2B	L3MBTL1	ZNF451	CHD5	SS18L1	AUTS2	SENP6	CHTOP	EPC2	PHF19	NOC2L	GATA1	GATA2	GATA3	PTTG3P	FBXO5	FBXO4	AL096870.1	GNL3	GCG	KAT2A	VCX	NAP1L5	GEM	GFI1	AKAP8L	DNAJC2	USP21	MLH3	TAF5L	SMC1B	BRPF3	TUBG2	VPS4A	CHMP2A	CECR2	MAJIN	CHAMP1	TERB1	INO80E	KANSL1	MEIOC	MBD3L5	STPG4	GPER1	RNF212	KIF4B	NSMCE2	H2BFM	GPS1	GPX4	NTMT1	ATAD2	SETD2	NR3C1	CHMP4A	BABAM1	BRD7	RACGAP1	UHRF1	MSH6	GTF2B	GTF2H1	GTF2H2	GTF2H3	GTF2H4	NCAPH2	UBN1	RPA4	PADI1	ANAPC4	BAZ2B	H1F0	HIST1H1C	HIST1H1D	HIST1H1E	HIST1H1B	ANXA1	HIST1H1T	HIST1H2AE	HIST1H2AD	H2AFX	H2AFZ	HIST1H2BD	HIST1H2BB	H3F3A	H3F3B	HIST1H1A	HCFC1	HDAC1	HDAC2	HELLS	CXXC1	HHEX	ZBTB48	HLCS	HMGB1	HMGB2	HMGB3	HMGN1	HMGA1	FOXA1	FOXA2	FOXA3	C14orf39	HIST2H2AB	HNRNPA1	HNRNPA2B1	HNRNPC	HNRNPD	HNRNPU	APBB1	APC	PRMT2	PRMT1	APEX1	HSF4	HSPA2	HSP90AA1	HSP90AB1	HIST2H3A	HUS1	HIST2H2BD	APOBEC1	MSL1	CCDC36	H1FNT	FBLL1	IGF2	GEN1	IGHMBP2	PADI6	IK	IL1B	DPPA3	INCENP	ING2	IRF4	ISL1	ITPA	JAK2	JARID2	HILS1	USP17L2	CENPS	KIFC1	KIF25	KIF22	KPNB1	CENPW	KMT5A	TSPYL6	KDM4E	LIF	LIG4	LMNA	CENPP	LOXL2	GTF2H5	MIR182	ARRB1	MAD2L1	SMAD4	MAPT	MBD1	MCM2	MCM4	MCM6	MCM7	MECP2	MAP3K4	MEN1	MKI67	MLH1	KMT2A	MLLT6	MNAT1	MOS	MRE11	DDX12P	HIST2H2BF	STAG3L3	STAG3L2	MSH2	MSH3	MSH4	MSH5	MT3	MTHFR	MUC1	TRIM37	MYB	MYC	MYOD1	NAP1L1	NAP1L2	NAP1L3	NAP1L4	NASP	NBN	ATM	RERE	H2AFB2	H2AFB1	NEK2	NFE2	NOS1	NPM1	NUMA1	NUP98	SMARCAL1	SYCP3	PAK1	PARN	PAX5	HP1BP3	PAX7	COPS7A	FOXP3	ZBTB7B	PCNA	KMT5B	TRAPPC12	COPS4	DYNC1LI1	ING4	LEF1	CHMP1A	CPA4	NUSAP1	PHF20	PHF21A	WAC	ZBTB7A	UBR5	ACTL6B	ANAPC5	LCMT1	SFMBT1	CHMP5	ANAPC11	PPHLN1	SIRT7	AC016586.1	MBIP	HDAC7	TAF9B	GINS2	PADI3	UIMC1	ARID4B	RTEL1	RSF1	KDM3B	AC129492.1	PHB	PHF1	PHF2	PLK1	MBD3	PML	PELO	EXOSC10	BRWD1	MIS18A	POLE3	CHRAC1	H2BFS	POLA1	POLD1	POLD2	POLE	POLE2	TERF2IP	GAR1	STAG3L1	ATAD2B	XRN1	PRMT7	ATR	MIER2	GNL3L	WDR5B	ING3	ATRX	INO80	PAF1	MAP10	RSBN1	MPHOSPH8	TET2	MBTD1	SLX1A	BCOR	NCAPG2	NSD3	SPDL1	KANSL2	BANP	PINX1	PIH1D1	NRDE2	WDR70	PIWIL2	WRAP53	PPP1R10	ELP3	CDCA8	MSTO1	RFWD3	CENPQ	MSL2	PRMT6	PPP2R1A	RIF1	PBRM1	RESF1	MAP1S	SETD5	RCBTB1	NAT10	MRGBP	PHF10	FBXW7	MIS18BP1	COPRS	HJURP	HIST2H4B	NOP10	H2AFY2	PRIM1	PRIM2	OTUB1	PRKAA1	PRKAA2	CHD7	NHP2	IWS1	KANSL3	YEATS2	KDM4D	PKIB	NDC1	SLF2	ASF1B	ATF7IP	CDK5RAP2	H2AFJ	PRKCA	RIOK2	PRKCB	PCID2	PRKCD	HR	KDM3A	CENPN	PKN1	HDAC8	PRKD1	ASH1L	PRKCQ	KMT2E	PRKDC	DMAP1	MAPK1	MAPK3	MAPK8	MAP2K7	TEX15	TEX14	TEX12	TEX11	PRM1	PRM2	RNF20	PRMT8	TWNK	POLE4	WRNIP1	SMARCAD1	ENY2	EMSY	SMYD2	ATXN7L3	PRDM9	PSMG2	UTP3	KNL1	NUP107	CHMP1B	ZNFX1	KAT14	CBX8	AC005261.1	AICDA	GATAD2B	ARID1B	MTA3	HECW2	PTMA	AC022966.1	EP400	BEND3	CHD8	FANCM	MIER1	GATAD1	POLD4	CCNB1IP1	PURA	ZNF462	KMT2C	PRM3	RAD21	RAD23B	RAD51	RAD51C	RAD51D	RAG1	RAG2	RAN	RB1	ARID4A	KDM5A	RBBP4	RBBP5	RBBP7	RBL1	PRDM12	PRDM13	RBL2	RECQL	RELA	UPF1	DPF2	REST	RFC1	RFC2	RFC3	RFC4	RFC5	ACTB	RING1	RLF	BCL6	RNF2	BRD2	RNF4	RPA1	RPA2	RPA3	RPS27A	SAFB	BCORL1	SATB1	ATXN7	ZNF335	DMRTC2	PRDM16	PRDM14	TSPYL2	BLM	CENPK	NCAPG	SET	SETMAR	SFPQ	RAD21L1	TENT4B	NSD1	SYCE3	DCLRE1C	SUDS3	ACTR6	TSPY2	NAP1L6	SETSIP	ANAPC1	COPS7B	NUCKS1	SMYD3	MEAF6	BMI1	DCLRE1B	STAG3L4	CENPH	SKI	SKP1	PINK1	ACD	HIST2H3D	MBD3L4	MBD3L3	SNAI2	SMARCA1	SMARCA2	HLTF	SMARCA4	SMARCB1	BRD9	SMARCC1	SMARCC2	SMARCD1	SMARCD2	SMARCD3	SMARCE1	SNAI1	SNCA	SOX1	SOX2	SOX9	SOX15	SP100	SPI1	SRC	BRCA1	SREBF1	SRPK1	BRCA2	BRDT	AURKA	AURKC	SUPT4H1	SUPT6H	SUPV3L1	SUV39H1	SYCP1	TADA2A	TAF1	TAF5	TAF6	TAF7	TAF9	TAF10	TAF12	MAP3K7	TAL1	TBL1X	TCF7L2	VPS72	TCP1	BUB1	TDG	BUB1B	TEP1	TERC	TERF1	TERF2	TERT	TGFB1	TNP1	TNP2	TOP1	TOP2A	TOP2B	TOP3A	TP53	TPR	CCT3	HIST2H2AA4	TSPY1	TSPYL1	TTK	TTN	TSPY3	TUBG1	TSPY4	TSPY8	MEIKIN	HIRA	TWIST1	MBD3L2B	UBA52	UBB	UBC	UBE2A	UBE2B	UBE2E1	UBE2N	UCN	KDM6A	UTY	VEGFA	VRK1	NSD2	WRN	XPA	XPC	XRCC1	XRCC3	XRCC5	PCGF2	ZNF207	MAP3K12	PRDM2	BRPF1	USP7	MIS12	SLX1B	CENPM	NABP2	DSCC1	DEK	PHF23	BAG6	CENPO	BRCC3	NELFE	HMGN5	PAGR1	CDC73	HMBOX1	CHMP6	MCPH1	SMC6	CENPU	SAP30L	RIOX1	IPO4	TBL1XR1	SUV39H2	MTERF1	EHMT1	NAA40	KDM8	NEK11	HDAC11	MCMBP	NAA60	SETD6	KAT6A	JADE1	DSN1	STN1	ANKRD53	PIF1	CENPT	CTC1	BRD3	CHD9	NAA50	TET1	EPC1	WDR82	PABPC1L	WDR61	TNKS2	KMT2D	KDM7A	SETD7	YEATS4	HMGA2	DPF3	TDRD3	ANP32E	CDT1	SHCBP1L	CAMK2D	SEH1L	DPF1	KIF18A	NCOA3	CHAF1B	KDM5C	SMC1A	NAA10	KDM5D	ARID1A	HIST3H3	HIST1H4I	TRRAP	AXIN2	BAP1	CDC45	GFI1B	HIST1H2AI	HIST1H2AK	HIST1H2AL	HIST1H2AC	HIST1H2AB	HIST1H2AM	HIST2H2AA3	HIST2H2AC	HIST1H2BG	HIST1H2BL	HIST1H2BN	HIST1H2BM	HIST1H2BF	TCF7L1	HIST1H2BE	INO80B	HIST1H2BH	HIST1H2BI	HIST1H2BC	HIST1H2BO	HIST2H2BE	HIST1H3A	HIST1H3D	HIST1H3C	HIST1H3E	HIST1H3I	NUF2	HIST1H3G	HIST1H3J	HIST1H3H	HIST1H3B	HIST1H4A	HIST1H4D	HIST1H4F	HIST1H4K	HIST1H4J	HIST1H4C	HIST1H4H	HIST1H4B	HIST1H4E	HIST1H4L	HIST1H4G	HIST2H4A	H2AFB3	GRWD1	L3MBTL2	MAD1L1	SETDB2	HASPIN	HDAC10	TSSK6	FAM172A	BRIP1	HORMAD1	ZRANB3	USP44	PCGF6	ABRAXAS1	KAT8	CHD6	SETD3	SLF1	ING5	GINS4	BRMS1L	DYDC2	PCGF5	ELOF1	RAD54L	DOT1L	L3MBTL3	SLX4	CUL4B	CUL4A	CUL3	SUPT3H	DPY30	SMARCA5	KDM2B	SPATA22	PSRC1	OGT	CBX2	PCGF1	KMT5C	HIRIP3	RAE1	KLHL22	PARP10	FBH1	PPM1D	PWWP3A	MAEL	HAT1	HIST1H2AH	HIST1H2BK	COPS3	CBX4	TSPYL5	TNKS1BP1	MAPKAPK5	MBD3L1	ACTL6A	RUVBL1	TP63	NCOA1	TNKS	BECN1	CDC23	EED	RAB11A	SAP30	HDAC3	KAT2B	LDB1	PER2	CCNA2	CCNB1	MBD2	TOP3B	HIST1H3F	HIST1H2AG	HIST1H2BJ	H1FX	CCNE1	RPS6KA4	RNF8	BAZ1B	KNSTRN	PRC1	TBL1Y	ASH2L	PYGO2	CCT6A	PRMT9	CDY1	MTA1	LATS1	L3MBTL4	SMC3	BOD1	AIFM1	CCNE2	RCCD1	EXO1	ZNF830	CENPL	CHMP7	ZW10	BUB3	AURKB	MTA2	PTTG1	NAF1	CHMP4C	RPS6KA5	ATXN3L	PIWIL1	HELB	HIST3H2A	PRDM6	COPS2	TRIP13	TRIP12	HMGN3	GTF3C4	SYCE1	TADA2B	MYOCD	ACTR8	RECQL5	RECQL4	PAXBP1	H2AFV	CDY2A	ATG5	AC027237.1	VPS4B	H2AFY	CHD1L	CLOCK	BABAM2	NCOR1	NUP155	MORF4L2	CTR9	PPM1F	KDM4A	ESPL1	DCAF1	SART3	HDAC9	SETD1A	KMT2B	HDAC4	JADE3	DLGAP5	RNF40	CDK1	GINS1	SETDB1	TLK1	SMG7	TELO2	CDC6	CDC20	SUPT7L	NCAPD2	KIF14	DCLRE1A	USP15	CDC27	USP3	NR1H4	RBX1	REC8
GO_NEGATIVE_REGULATION_OF_MAP_KINASE_ACTIVITY	http://www.gsea-msigdb.org/gsea/msigdb/cards/GO_NEGATIVE_REGULATION_OF_MAP_KINASE_ACTIVITY	HIPK3	SPRY3	SPRY1	SPRY2	RGS14	DUSP14	IRAK3	DUSP10	CD300A	STK38	DUSP19	DUSP18	PP2D1	PAQR3	DAB2IP	SPRED1	ZNF675	DUSP1	DUSP2	DUSP3	DUSP4	DUSP5	DUSP6	DUSP7	DUSP8	DUSP9	SPRED2	CBLC	NUP62	DEFB114	PTPN22	GBA	PDCD4	GPS1	GPS2	GSTP1	HMGCR	DNAJA1	APOE	IL1B	LYN	MIR218-1	MIR218-2	MIR92A1	MIR92A2	NF1	MBIP	INPP5K	LAX1	PPP2CA	PPP2R1A	PRKCD	DUSP22	PTPN1	PTPN6	PTPRJ	RGS2	RGS3	RGS4	SERPINB3	DUSP21	SFRP1	SFRP2	AIDA	BMP4	BMP7	SMPD1	SORL1	UCHL1	CDK5RAP3	DUSP16	SPRY4	CAV1	CAV3	HYAL2	ADIPOQ	MAPK8IP1
GO_SYNAPTIC_VESICLE_LOCALIZATION	http://www.gsea-msigdb.org/gsea/msigdb/cards/GO_SYNAPTIC_VESICLE_LOCALIZATION	CDH2	DNM1L	CDK5	AP3S2	UNC13B	CSPG5	ADCY1	GIPC1	CPLX2	CPLX1	AP3M2	PRRT2	STX1B	CHRM2	CHRNA4	CHRNA5	TRIM9	CHRNB2	CHRNB3	GRIN3A	SNAP47	AP3S1	LRRK2	CNR1	SYT2	ADORA2A	ADORA2B	RIMS4	SYT9	ADRA1A	CTBP2	CTNNB1	DNM1	DNM2	DRD1	DRD2	DVL1	TOR1A	STX2	NLGN1	RAB3GAP1	RIMS1	UNC13A	SYT11	FMR1	PIP5K1C	NCS1	SCRIB	SNAPIN	BACE1	CNIH2	DNM3	ERC2	BLOC1S6	BLOC1S1	AP3M1	PCDH17	PCLO	BLOC1S2	GIT1	GRIK5	TMEM230	GSK3B	APBA1	APBA2	HTR1B	HTR2A	CPLX4	ARF1	KIF5A	KIF5C	BLOC1S3	MAP2	STX19	UNC13C	ATP2A2	P2RX1	P2RX7	P2RY1	P2RY4	PRKN	SYT17	PFN2	SEPT5	NLGN3	BLOC1S4	PRKCB	PRKCG	PSEN1	PTEN	NLGN2	VPS18	RAB3A	RAB5A	RAB27A	RAP1A	RAP1B	CPLX3	NAPB	BLOC1S5	PINK1	SLC2A4	SNAP25	SNCA	BRAF	STX1A	STX3	STX4	STXBP1	VAMP1	VAMP2	SYN1	SYN2	SYP	SYT1	SYT4	SYT5	WNT7A	CACNA1D	CACNB2	SYNDIG1	CALM1	TRIM46	SPG11	DNAJC5	CALM3	AP3B2	CAMK2A	SYN3	PICALM	DTNBP1	BRSK1	DOC2B	DOC2A	FBXL20	PPFIA2	PPFIA3	AP3B1	CASK	CADPS	STX11	SNAP23	NAPA	LIN7A	SYNJ1	AP3D1	CHRNA6	SYT8	BRSK2	SYT7	DGKI	SYT12	SNAP29	CADPS2	OTOF	STXBP5L	PREPL	RIMS2	SNPH	RIMS3	MAGI2	SNAP91	SV2A
GO_PHENOL_CONTAINING_COMPOUND_METABOLIC_PROCESS	http://www.gsea-msigdb.org/gsea/msigdb/cards/GO_PHENOL_CONTAINING_COMPOUND_METABOLIC_PROCESS	CPQ	CHRNB2	BTBD9	COMT	MTPN	CRYM	DIO1	DIO2	DIO3	ABAT	DRD1	DRD2	DRD3	DRD4	EPAS1	LRTOMT	FOXE1	AKR1B1	PNKD	GATA3	SULT1B1	RNF180	GPR37	GRIN2A	AOC2	HPN	HPRT1	HTR1A	RTL4	ITGAM	ITGB2	IYD	DUOXA2	MAOB	SULT1A4	NPR1	NR4A2	DUOX2	PRKN	GCNT4	PDE1B	ATP7A	DUOX1	MED1	BCL2	SLC5A5	SLC6A3	SNCB	SNCA	SRD5A1	STAR	SULT1A2	SULT1A1	TACR3	TG	TPO	TYRP1	PAX8	DUOXA1	SNCAIP
GO_REGULATION_OF_ANTIGEN_RECEPTOR_MEDIATED_SIGNALING_PATHWAY	http://www.gsea-msigdb.org/gsea/msigdb/cards/GO_REGULATION_OF_ANTIGEN_RECEPTOR_MEDIATED_SIGNALING_PATHWAY	ADA	BTN2A2	CD226	MALT1	LILRB4	CD160	CD300A	FCRL3	CCR7	CMTM3	GCSAML	RC3H1	NFAM1	CYLD	DUSP3	ELF1	ELF2	FCGR2B	PLCL2	GCSAM	PRKD2	PTPN22	STAP1	GBP1	FOXP1	GPS2	PHPT1	KCNN4	LCK	LGALS3	LYN	MIR18A	MIR19A	MIR34A	PAWR	PAX5	TRAT1	UBASH3A	PRKCB	PRKCH	PRNP	DUSP22	SLC39A10	PTPN2	PTPN6	PTPRC	PTPRJ	NECTIN2	RELA	RPS3	CEACAM1	BLK	THY1	EZR	CACNA1F	PVRIG	RUNX1	CBFB	BCL10	RAB29	CD19	CD22	LPXN	TESPA1
GO_ESTABLISHMENT_OF_SPINDLE_ORIENTATION	http://www.gsea-msigdb.org/gsea/msigdb/cards/GO_ESTABLISHMENT_OF_SPINDLE_ORIENTATION	SPRY1	SPRY2	NDC80	CENPA	UBXN2B	DCTN1	FGF10	CLASP1	GPSM2	HTT	KIF25	LLGL2	LLGL1	MAP4	MOS	NUMA1	PAFAH1B1	PAX6	NDE1	SPDL1	CDK5RAP2	NSFL1C	BCCIP	DYNLT1	MCPH1	NDEL1	SAPCD2	ARHGEF2	ZW10
GO_METANEPHRIC_NEPHRON_MORPHOGENESIS	http://www.gsea-msigdb.org/gsea/msigdb/cards/GO_METANEPHRIC_NEPHRON_MORPHOGENESIS	SIX2	CTNNB1	GREM1	GDNF	SOX8	HES1	FMN1	HES5	LHX1	LIF	CITED1	PAX2	PDGFRB	PKD1	PKD2	WNT4	KIF26B	LGR4	SALL1	BMP4	SMO	SOX9	STAT1	WNT9B	WT1	PAX8
GO_RESPONSE_TO_UV_C	http://www.gsea-msigdb.org/gsea/msigdb/cards/GO_RESPONSE_TO_UV_C	CARD16	DCUN1D3	C9orf116	ERCC5	HMGN1	ST20	MDM2	MAP3K4	POLH	IMPACT	BAK1	BCL3	BRCA2	WRN	YY1
GO_CARBOHYDRATE_CATABOLIC_PROCESS	http://www.gsea-msigdb.org/gsea/msigdb/cards/GO_CARBOHYDRATE_CATABOLIC_PROCESS	POM121C	FUT9	NUP50	NEU3	PPARGC1A	NUPL2	NUDT5	CHIT1	TREH	TREX1	ECD	NUP35	NEU4	GALM	GLYCTK	CTBS	AGL	PRXL2C	ENO1	ENO2	ENO3	ESRRB	ALDH1A1	FBP1	ALDOA	ALDOB	ALDOC	NUP205	NUP210	NUP160	MAN2B2	NUP188	NUP62	FUT1	FUT2	FUT4	FUT5	FUT6	FUT7	FUT8	G6PC	GAA	GK5	GALE	GALK1	GALK2	GALT	GAPDH	TKFC	ZBTB20	GAPDHS	GCK	GCKR	GK	GK2	CHIA	GLB1	DHDH	GM2A	AMY2A	GPD1	GPD2	GPI	PGM2L1	GSK3A	GUSB	HEXB	HIF1A	HK1	HK2	HK3	AOAH	HTR2A	JMJD8	IGF1	NUP43	INS	INSR	EIF6	KHK	ENO4	LDHA	LRP5	ARNT	MAN2C1	MAN2B1	MANBA	IDNK	PGAM4	MYOG	NAGA	NEU1	NEU2	NUP88	NUP98	OGDH	P2RX7	DERA	MLXIPL	ZBTB7A	PRKAG2	AC016586.1	PFKFB1	PFKFB2	PFKFB3	PFKFB4	PFKL	PFKM	PFKP	PGAM1	PGAM2	PGK1	PGK2	PGM1	PHKA1	PHKA2	PHKB	PHKG1	PHKG2	PKLR	PKM	NUP54	PRKAG3	DDIT4	PPARA	PPP1CA	PPP1CB	PPP1R3D	PGM2	ABHD10	DHTKD1	ENOSF1	MIOX	PRKAA1	PRKAA2	NDC1	PRKAG1	NUP133	OGDHL	TIGAR	NUP107	BAD	GBA3	PYGB	PYGL	PYGM	RANBP2	RPE	SEC13	RBKS	SORD	BPGM	STAT3	TPI1	TPR	RPEL1	NUP37	PPP1R3B	NUP85	CALM1	PGGHG	HKDC1	NUP214	AAAS	SEH1L	TKTL1	ADPGK	OGT	FUT10	RAE1	SLC25A12	CBFA2T3	ACTN3	MGAM	STBD1	SCARB2	ENTPD5	NCOR1	NUP155	NUP93	HDAC4	NUP58	POM121	XYLB	NUP153
GO_DENTATE_GYRUS_DEVELOPMENT	http://www.gsea-msigdb.org/gsea/msigdb/cards/GO_DENTATE_GYRUS_DEVELOPMENT	CDK6	DRD1	EMX2	LMX1A	MDK	NEUROD1	LEF1	FEZF2	PROX1	PTEN	NEUROD6	TMEM108	SMO	NR2E1	BTG2	ATAT1
GO_ESTABLISHMENT_OR_MAINTENANCE_OF_TRANSMEMBRANE_ELECTROCHEMICAL_GRADIENT	http://www.gsea-msigdb.org/gsea/msigdb/cards/GO_ESTABLISHMENT_OR_MAINTENANCE_OF_TRANSMEMBRANE_ELECTROCHEMICAL_GRADIENT	ATP1A1	ATP1A2	ATP1A3	ATP12A	ATP1A4	ATP1B1	ATP1B2	ATP1B3	FXYD2	ATP4A	ATP4B	BAK1	BAX	SLC22A1
GO_LABYRINTHINE_LAYER_DEVELOPMENT	http://www.gsea-msigdb.org/gsea/msigdb/cards/GO_LABYRINTHINE_LAYER_DEVELOPMENT	DNAJB6	CDX2	CDX4	SPINT2	TMED2	PLCD3	ADM	AKT1	FGFR2	VASH1	HEY1	HEY2	FBXW8	GJB5	GRB2	HES1	CCN1	RBPJ	IL10	JUNB	CITED1	NSDHL	LEF1	PCDH12	PLCD1	EGLN1	MAPK1	MAP2K1	BIRC6	OVOL2	BMP5	BMP7	SPINT1	ST14	ZFP36L1	WNT2	WNT7B	FZD5	VASH2	GGNBP2	GRHL2	CASP8	RSPO3	GCM1	NCOA1	SOCS3	HS6ST1
GO_N_TERMINAL_PROTEIN_AMINO_ACID_ACETYLATION	http://www.gsea-msigdb.org/gsea/msigdb/cards/GO_N_TERMINAL_PROTEIN_AMINO_ACID_ACETYLATION	NAA30	CREBBP	AANAT	EP300	NAA80	NAA20	NAA35	SOX4	NAA16	NAA40	NAA60	NAA25	NAA15	NAA50	NAA10	NAA11	KAT2B
GO_CERAMIDE_CATABOLIC_PROCESS	http://www.gsea-msigdb.org/gsea/msigdb/cards/GO_CERAMIDE_CATABOLIC_PROCESS	NEU3	ACER1	NEU4	GALC	GBA	GLA	GM2A	HEXB	ACER2	ASAH1	NAGA	NEU1	NEU2	ACER3	PRKCD	PSAP	ASAH2	GBA2	GBA3	ASAH2B
GO_EXCRETION	http://www.gsea-msigdb.org/gsea/msigdb/cards/GO_EXCRETION	CLDN16	CORIN	NFAT5	CHRNA3	CHRNB2	CHRNB4	CLCN5	CLCNKA	CLCNKB	COMT	ADORA1	ADORA2A	ADORA2B	ADRA1A	SLC26A3	DRD2	DRD3	AGT	AGTR1	AGTR2	EDN1	EDNRB	NEDD4L	SNX5	GNAI2	GUCA2B	HMOX1	AQP2	AQP3	AQP5	AQP6	AQP7	AQP9	KCNJ1	KCNMA1	MDK	MLLT6	NPHP1	NPHS1	NPPB	NPR1	SLC22A18	OXT	ATP6V0A4	ATP6V1B1	POU3F3	UGT1A7	AVP	AVPR1A	KIRREL1	AVPR2	PSAP	SCNN1B	SCNN1G	ABCG5	ABCG8	STC1	TAC1	TACR2	UMOD	TRPV1	NPHS2	SPX	AMN	KCNK5	SLC9A3R1	GRHPR
GO_DIGESTION	http://www.gsea-msigdb.org/gsea/msigdb/cards/GO_DIGESTION	LRCOL1	NR1H3	CEL	CAPN9	NMU	PPARGC1A	STRAP	CHIT1	CHRM1	CHRM3	SLC46A1	CHRM5	UCN3	SLC26A7	APOA5	SERPINA3	CLPS	COPA	CRH	DCANP1	ADRA2A	CTRB1	AKR1C1	AKR1C2	ARX	DRD3	TYMP	FABP1	FABP2	FGF10	ALPI	GHSR	CHIA	STK39	AMY2A	GUCA2A	GUCA2B	GUCY2C	NPC1L1	SNX10	HRH2	APOA1	APOA2	APOA4	CLPSL1	VSIG1	AQP1	AQP5	KCNN4	KCNQ1	CAPN8	SLC9A4	CLPSL2	LCT	LDLR	LEP	CTRB2	MUC2	MUC4	MUC6	NEUROD1	NEUROG1	ACO1	NPR3	TIFAB	OPRK1	OPRL1	OXT	OXTR	F11R	CYP39A1	LIMA1	GHRL	PGA5	PGC	PLS1	PNLIP	PNLIPRP2	TLR9	INAVA	GKN1	PRSS1	PRSS2	PRSS3	ASAH2	MUC13	PTGER1	PTGER3	HAMP	RBP4	SCT	PBLD	NOD2	ABCG5	ABCG8	PGA3	PGA4	SGK1	SI	SLC26A6	WNK1	SLC2A2	SLC2A5	SLC5A1	WNK4	WNK3	SLC22A5	SOX9	AKR1D1	SST	STATH	TAC1	TFF1	TFF2	TFF3	TLR4	UCN	NR1H2	VDR	VIL1	EZR	TRPV1	ADM2	MOGAT2	SOAT2	PIR	CCK	CCKBR	MGAM	UCN2	HIP1R	ZNF830	GCNT3	TJP2	CD36	SCARB1
GO_POSITIVE_REGULATION_OF_SYNAPTIC_TRANSMISSION_GLUTAMATERGIC	http://www.gsea-msigdb.org/gsea/msigdb/cards/GO_POSITIVE_REGULATION_OF_SYNAPTIC_TRANSMISSION_GLUTAMATERGIC	CACNG3	CACNG2	ADCYAP1	ADORA2A	DRD1	EGFR	PTK2B	NLGN1	RAB3GAP1	SHANK2	CACNG5	CACNG4	GLUL	NTRK1	ROR2	OXTR	SHANK1	NLGN3	RELN	PTGS2	NLGN2	TSHZ3	CACNG8	CACNG7	NPS	CCL2	STXBP1	TNR	CCR2	CUBN	SHANK3	KMO	NRXN1
GO_POSITIVE_REGULATION_OF_MITOTIC_NUCLEAR_DIVISION	http://www.gsea-msigdb.org/gsea/msigdb/cards/GO_POSITIVE_REGULATION_OF_MITOTIC_NUCLEAR_DIVISION	UBE2C	CDCA5	PHB2	UBXN2B	DMRT1	DRD3	EDN1	EDN3	EGF	EREG	FGF8	SMC5	NUP62	EPGN	NIPBL	SH2B1	NSMCE2	RGCC	ANAPC4	HNRNPU	IGF1	IGF2	IL1A	IL1B	INS	INSR	LRP5	NEUROG1	NUMA1	PEBP1	NUSAP1	ANAPC5	ANAPC11	PDGFB	PDGFRB	PHIP	SMPD3	SLF2	NSFL1C	RANBP1	RB1	AURKA	BTC	TGFA	TGFB1	CDT1	SLF1	CUL3	BECN1	SPHK1	CD28	H2AFY	ESPL1	DLGAP5
GO_HINDBRAIN_DEVELOPMENT	http://www.gsea-msigdb.org/gsea/msigdb/cards/GO_HINDBRAIN_DEVELOPMENT	CDK5	DLC1	SEC24B	TBR1	PPARGC1A	CLP1	CKB	SEZ6	CNTN1	MTPN	CRK	CRKL	TTBK2	CTNNA2	CTNNB1	AARS	DAB1	GSX2	ABAT	AGTR2	LPAR1	EGF	EGR2	AIF1	ARL13B	EN1	EN2	EZH2	FCGR2B	ATF5	ZNF365	FOXC1	FAIM2	MYO16	FLNA	AGTPBP1	RPGRIP1L	NCSTN	SCRIB	RBFOX2	SEZ6L	ABL1	PTF1A	WHRN	GART	GATA2	GBX1	GBX2	KAT2A	UQCRQ	GLI1	GLI2	DLL1	GRID2	GRIN1	SOCS7	HNRNPD	HOXA2	HOXB1	HOXB2	HOXB3	HES1	HSPA5	NANOS1	ITGB1	ARCN1	KCNC1	TRNP1	HES3	LHX1	LMX1A	PHOX2A	LRP6	SMAD1	MDK	MECP2	ASCL1	MT-CO1	MT-ND4	MYH10	NAGLU	ATIC	RERE	NEUROD1	NEUROD2	NFIB	OGDH	OPHN1	OTX1	PAK1	NEUROG3	SDF4	LEF1	CEND1	SERPINE2	PLXNA2	ATP7A	POU4F1	AHI1	SEMA4C	MAP2K1	PROX1	PSEN1	NLGN4X	KLHL1	PTN	PTPN11	PTPRS	PTBP2	BCL2	RORA	SCN5A	LHX5	SHH	CPLANE1	BMP5	SLC6A4	BMP7	SMO	SPTBN2	SSTR1	SSTR2	SSTR3	HNF1B	C5AR1	WNT1	WNT7A	XRCC1	COQ8B	WLS	CEP290	FZD4	GNPAT	ATRN	KDM2B	KNDC1	PSMG1	NCOA1	CBLN1	B4GALT2	CDK5R1	ALDH1A2	LDB1	HERC1	PHOX2B	CDK5R2	HAP1	CD3E	NOG	GPR37L1	FOXP2	KIF14	MAFB
GO_OLIGOSACCHARIDE_METABOLIC_PROCESS	http://www.gsea-msigdb.org/gsea/msigdb/cards/GO_OLIGOSACCHARIDE_METABOLIC_PROCESS	ST3GAL6	TREH	MAN1B1	GAA	GANC	GLA	ST8SIA6	IDUA	NAGA	NEU2	ST8SIA3	GBA3	BRAF	MOGS	ST8SIA4	GAL3ST4	ST8SIA2	ST6GAL2	MGAM	GAL3ST3
GO_NEGATIVE_REGULATION_OF_DENDRITIC_SPINE_DEVELOPMENT	http://www.gsea-msigdb.org/gsea/msigdb/cards/GO_NEGATIVE_REGULATION_OF_DENDRITIC_SPINE_DEVELOPMENT	PLK2	EFNA1	NLGN1	FSTL4	NGEF	DNM3	HDAC2	ASAP1	NLGN3	PTEN	PTPRS	SRGAP2C
GO_MODULATION_OF_GROWTH_OF_SYMBIONT_INVOLVED_IN_INTERACTION_WITH_HOST	http://www.gsea-msigdb.org/gsea/msigdb/cards/GO_MODULATION_OF_GROWTH_OF_SYMBIONT_INVOLVED_IN_INTERACTION_WITH_HOST	TIRAP	CTSG	ELANE	IRF8	IL10	IL12B	LBP	LTA	MBL2	MPO	OSBP	TNF	CAMP	SQSTM1	CD36
GO_CHROMOSOME_SEGREGATION	http://www.gsea-msigdb.org/gsea/msigdb/cards/GO_CHROMOSOME_SEGREGATION	SYCE1L	DDX11L8	RNF212B	SMC4	MAGEA10-MAGEA5	ACTR3	ACTR2	MEI4	AKAP8	STAG1	KATNB1	SYCP2	NDC80	MAD2L2	TACC3	PIBF1	SMC2	CENPC	P3H4	SPAG5	CENPE	CENPF	RGS14	CTCF	STAG3	STAG2	PTTG2	NEK6	KIF2C	TLK2	RCC1	TENT4A	ZWINT	DMC1	PMF1	CDCA5	PHB2	OIP5	DERPC	ESCO1	RMI2	ARL8A	CHMP4B	DIS3L2	M1AP	TERB2	CSNK2A1	CSNK2A2	KIF18B	EME1	CCDC155	PHF13	CTNNB1	HORMAD2	MEI1	TTL	SGO2	SGO1	SPICE1	ESCO2	MCMDC2	SHOC1	HFM1	DDX3X	DDX11	DYNC1H1	DUSP1	ECT2	AGO4	EME2	KLHDC8B	CENPX	ERCC2	ERCC4	FANCD2	SKA1	SKA3	FEN1	MAPK15	SIRT2	PDS5B	WAPL	POGZ	SMC5	ABRAXAS2	RRS1	PDS5A	NCAPD3	SUN1	PUM2	MAU2	NCAPH	SPO11	NUP62	KIF4A	CDC26	MEIOB	SYCE2	NIPBL	ANAPC15	NSL1	CHMP2B	PTTG3P	FBXO5	GEM	AKAP8L	MLH3	SMC1B	TUBG2	VPS4A	CHMP2A	MAJIN	CHAMP1	TERB1	MEIOC	RNF212	KIF4B	NSMCE2	NTMT1	NR3C1	CHMP4A	RACGAP1	SLC25A5	NCAPH2	ANAPC4	C14orf39	HNRNPU	APC	BIRC5	CCDC36	SKA2	GEN1	NUP43	IK	INCENP	CENPS	KIFC1	KIF25	KIF22	KPNB1	CENPW	MAD2L1	MAGEA5	MKI67	MLH1	MOS	MRE11	DDX12P	STAG3L3	STAG3L2	MSH4	MSH5	ATM	NEK2	NUMA1	TRAPPC12	DYNC1LI1	CHMP1A	NUSAP1	ANAPC5	LCMT1	CHMP5	ANAPC11	CIAO2B	PLK1	MIS18A	STAG3L1	ATRX	INO80	MAP10	NDE1	SPDL1	PINX1	CDCA8	MSTO1	CENPQ	PPP2R1A	ARL8B	FBXW7	HJURP	NDC1	SLF2	CDK5RAP2	RIOK2	PCID2	CENPN	HDAC8	RCC2	TEX15	TEX14	TEX12	TEX11	BEX4	FMN2	RAD18	SMARCAD1	PSMG2	KNL1	CHMP1B	SPC25	HECW2	FANCM	CCNB1IP1	RAD21	RAD51C	RAN	RB1	RPS3	BLM	NCAPG	SFPQ	MMS19	RAD21L1	SYCE3	ANAPC1	CEP85	STAG3L4	BRCA1	SRPK1	AURKC	SYCP1	BUB1	BUB1B	TERF1	TOP1	TOP2A	TOP2B	TOP3A	TPR	TTK	TTN	TUBG1	MEIKIN	HIRA	UBE2B	UBE2I	UVRAG	XRCC3	ZNF207	MIS12	NUP37	DSCC1	PHF23	BAG6	CHMP6	SMC6	MCMBP	NAA60	DSN1	ANKRD53	RMI1	CENPT	MUS81	NAA50	NDEL1	FAM83D	CDT1	SEH1L	KIF18A	USP9X	SMC1A	NAA10	AXIN2	NUF2	MAD1L1	SETDB2	HASPIN	BRIP1	HORMAD1	USP44	CIAO2A	SLF1	SLX4	CUL3	KIF2B	SPATA22	PSRC1	KLHL22	MAEL	TNKS	BECN1	CDC23	RAB11A	RIOK3	CCNB1	TOP3B	CCNE1	KNSTRN	PRC1	LATS1	SMC3	BOD1	CCNE2	CHMP7	ZW10	BUB3	AURKB	PTTG1	CHMP4C	TRIP13	SYCE1	CIAO1	RECQL5	AC027237.1	VPS4B	H2AFY	PUM1	ESPL1	DLGAP5	CDC6	CDC20	NCAPD2	KIF14	CDC27	CDC42	REC8
GO_NEGATIVE_REGULATION_OF_CYCLIN_DEPENDENT_PROTEIN_KINASE_ACTIVITY	http://www.gsea-msigdb.org/gsea/msigdb/cards/GO_NEGATIVE_REGULATION_OF_CYCLIN_DEPENDENT_PROTEIN_KINASE_ACTIVITY	MIR711	CDKN1A	CDKN1B	CDKN1C	CDKN2A	CDKN2B	CDKN2C	CDKN2D	CEBPA	IPO7	HEXIM1	HEXIM2	FBXO7	LATS2	HHEX	APC	IPO5	INCA1	MIR103A1	MIR103A2	MIR15A	MEN1	WEE2	CDK5RAP1	PLK1	CAMK2N1	PTEN	TFAP4	NR2F2	TNFAIP3	CASP3	KAT2B	LATS1	MYOCD
GO_ETHER_METABOLIC_PROCESS	http://www.gsea-msigdb.org/gsea/msigdb/cards/GO_ETHER_METABOLIC_PROCESS	PLAAT3	TMEM86A	EPHX1	EPHX2	ALOX12	TMEM86B	TXNDC8	TXN2	AGMO	CYP2W1	TXN	EPHX3	TXNDC2
GO_HEMATOPOIETIC_PROGENITOR_CELL_DIFFERENTIATION	http://www.gsea-msigdb.org/gsea/msigdb/cards/GO_HEMATOPOIETIC_PROGENITOR_CELL_DIFFERENTIATION	PSME3	CDK6	PSMD14	FSTL3	YAP1	N4BP2L2	FST	CEBPD	BATF	NUDT21	BVES	TREX1	ARL11	MMP21	AC073611.1	PLD4	PSMB11	PSMA8	CSF1R	TMEM190	ZNF784	ESCO2	ACE	TENT2	DACT2	DHX36	EEF2	EML1	FLCN	ERCC2	ZBTB1	FOXC1	SIPA1L3	PSME4	RRS1	PRRC2C	FLT3	WDR7	TNFRSF13B	SSBP3	ABL1	HEATR9	SIN3A	PYGO1	GATA1	GATA2	GATA3	HOXB3	HOXB4	HES1	INHBA	KIT	HES5	LIG4	LMO1	LMO2	MEOX1	MLF1	KMT2A	MYB	NFE2L2	NOTCH1	ACP6	PDCD2	YTHDF2	PDGFRA	PDGFRB	PLEK	ANLN	RBM47	PUS7	HERC6	AGPAT5	SMPD3	DHTKD1	PRKDC	EIF2AK2	METTL3	PSEN1	PSMA1	PSMA2	PSMA3	PSMA4	PSMA5	PSMA6	PSMA7	PSMB1	PSMB2	PSMB3	PSMB4	PSMB5	PSMB6	PSMB7	PSMB8	PSMB9	PSMB10	PSMC1	PSMC2	PSMC3	PSMC4	PSMC5	PSMC6	PSMD1	PSMD2	PSMD3	PSMD4	PSMD5	PSMD7	PSMD8	PSMD9	PSMD10	PSMD11	PSMD12	PSMD13	PSME1	PSME2	ZFAT	PTPN6	PTPRC	PTPRZ1	BCL2	DPF2	REST	TMEM91	SFRP1	CIAO3	SHH	BMP4	SLC8A3	SOS1	SOX4	SPI1	SRF	BRAF	TAL1	TCF3	TCF12	TGFB1	TOP2A	TP73	XRCC5	WDR78	JAM3	ITCH	MIXL1	SLC7A6OS	KCNAB2	STON2	RUNX1	CBFB	HYAL2	LDB1	ARHGEF7	SERPINB12	KRT75	C12orf29	ARMC6	PSMF1	FNIP1	SETD1A	ZBTB24	PSMD6
GO_CYTOKINE_METABOLIC_PROCESS	http://www.gsea-msigdb.org/gsea/msigdb/cards/GO_CYTOKINE_METABOLIC_PROCESS	EBI3	TLR6	NOD1	PRG3	CEBPB	CEBPE	CEBPG	IGF2BP1	IGF2BP3	IGF2BP2	LILRB1	GLMN	IL17F	TIRAP	TNFRSF13C	CMA1	TICAM1	CX3CR1	CYBB	ZFPM1	AGER	EGR1	ELANE	EREG	FOXJ1	MAST2	IL27	GATA3	GHSR	TRIB2	TBK1	IL19	HMOX1	HSPB1	APOA2	APP	IL1A	IL1B	IL1RAP	IL4	IL6	IL9	IL10	IL12B	IL18	INHA	INHBA	INHBB	INPP5D	IRF1	IRF3	IRF4	IRF7	LAG3	LBP	LTB	NFKB1	PAWR	FOXP3	PCSK5	TLR7	TLR8	UBE2J1	ASB1	GHRL	TLR9	ERRFI1	PRKCQ	MAP2K3	MAP2K5	AZU1	PTAFR	ZNF287	PTPRC	IL21	SIGIRR	RELA	BCL3	CARD9	SFTPD	SPN	STAT3	STAT5B	SYK	THBS1	TIA1	TLR1	TLR3	TLR4	TNF	TRAF6	CCR2	TYROBP	WNT5A	ZFP36	RNF128	CD276	CARD11	BCL10	NMI	CD3E	NLRP12	CD4	MAPKAPK2	KLF4	CD28	CD80	CD86	TNFRSF8	TNFSF15
GO_NEGATIVE_REGULATION_OF_ERK1_AND_ERK2_CASCADE	http://www.gsea-msigdb.org/gsea/msigdb/cards/GO_NEGATIVE_REGULATION_OF_ERK1_AND_ERK2_CASCADE	RANBP9	SPRY1	SPRY2	TNIP1	BTN2A2	RGS14	EMILIN1	DUSP10	SIRPA	CRYBA1	CSK	DAB2IP	CNKSR3	SPRED1	NLRP6	DLG1	DUSP1	DUSP3	DUSP4	DUSP6	FLCN	EPHB2	FBLN1	SIRT3	ABL1	GBP1	RPS6KA6	GPER1	C3orf33	RAPGEF1	GSTP1	C1QL4	TBC1D10C	LIF	LYN	MIR133A1	MIR133A2	MIR185	MIR21	MIR221	ARRB1	SMAD4	MIR133B	ATF3	MIR424	VRK3	PHB	PIN1	ERRFI1	SYNJ2BP	CAMK2N1	CHRNA9	LMO3	CHRNA10	PTEN	NDRG2	MIR503	SEMA6A	PTPN1	PTPN2	PTPRC	PTPRR	WNK2	TIMP3	TLR4	EZR	DUSP26	PSCA	SPRY4	EIF3A	NLRP12	ITGB1BP1	KLF4	SLC9A3R1	ADIPOQ
GO_STEROID_BIOSYNTHETIC_PROCESS	http://www.gsea-msigdb.org/gsea/msigdb/cards/GO_STEROID_BIOSYNTHETIC_PROCESS	ACOT8	SDR42E2	MIR548P	ACAA2	ERLIN1	PMVK	CES1	EBP	CFTR	CGA	FAXDC2	CYP46A1	PPARGC1A	STARD3	SLC27A5	SLC27A2	AKR1C4	ERLIN2	ERG28	DDX20	FDX2	OSBPL1A	OSBPL6	AC003665.1	OSBPL9	APOA5	CLCN2	CYP2R1	ADM	STARD4	CRH	SCP2D1	CYP3A4	CYP7A1	CYP8B1	CYP11A1	CYP11B1	CYP11B2	CYP17A1	CYP19A1	CYP21A2	CYP27A1	CYP27B1	CYP51A1	DGKQ	DHCR7	DHCR24	CYB5R3	NR0B1	EGR1	FASN	FDFT1	FDPS	FDX1	FDXR	FGF1	FGFR4	SCAP	AKR1B1	SIRT1	SEC14L2	AMACR	FSHB	NR5A1	G6PD	OSBPL3	GFI1	DKKL1	DKK3	TFCP2L1	NPC1L1	ACACA	HMGCR	HMGCS1	HMGCS2	ACACB	HSD3B1	HSD3B2	HSD11B1	HSD11B2	HSD17B1	HSD17B3	HSD17B2	HSD17B4	APOA1	APOA4	APOB	MALRD1	IDI1	IFNG	APOE	IGFBP7	IL1B	INSIG1	KPNB1	ACAT2	LBR	LEP	LHB	PLPP6	LSS	MIR182	MIR183	MIR185	MIR30C1	MIR30C2	MIR33A	MIR96	ASAH1	AKR1B15	MVD	MVK	ACLY	ATP1A1	NFKB1	NFYA	NFYB	NFYC	OSBP	RDH8	NSDHL	PBX1	INSIG2	HSD17B12	HSD17B11	HSD17B14	CYP39A1	MBTPS2	PRKAG2	HSD17B7	CYB5R2	CYB5R1	WNT4	POR	MED1	PRKAA1	PRKAA2	TRERF1	PRLR	PROX1	BAAT	GPAM	RAN	REST	MSMO1	SC5D	SCD	SCP2	ACBD3	ARV1	BMP2	BMP5	BMP6	SNAI2	SNAI1	SOD1	SP1	SQLE	SRD5A1	SRD5A2	AKR1D1	SREBF1	SREBF2	STAR	TSPO	TM7SF2	TNF	VDR	SF1	CNBP	ELOVL6	DHRS11	HSD17B8	SRD5A3	HSD3B7	ACOX2	STARD3NL	HINT2	HSD17B6	AKR1C3	ABCB11	MBTPS1	CACNA1H	CH25H	IDI2	TSPOAP1	SDR42E1	CYP7B1	GGPS1	SCARB1	NR1D1	ABCG1	OSBPL2	FGF19	NR1H4
GO_SODIUM_INDEPENDENT_ORGANIC_ANION_TRANSPORT	http://www.gsea-msigdb.org/gsea/msigdb/cards/GO_SODIUM_INDEPENDENT_ORGANIC_ANION_TRANSPORT	MFSD10	SLCO1B1	SLCO2B1	SLC22A9	SLCO6A1	SLCO4A1	SLCO3A1	SLCO1B3	SLCO1B7	SLCO4C1	SLCO1C1	SLC16A2	SLCO2A1	SLCO1A2	SLCO5A1	SLC22A6
GO_REGULATION_OF_PROTEIN_TYROSINE_KINASE_ACTIVITY	http://www.gsea-msigdb.org/gsea/msigdb/cards/GO_REGULATION_OF_PROTEIN_TYROSINE_KINASE_ACTIVITY	ABI1	CD24	RACK1	FGFR1OP	SOCS4	ADORA1	CSF1R	ADRA1A	ADRA2A	ACE	DLG3	DLG4	DOCK3	AGT	DVL2	EFNA1	EGF	EPHA4	ERBB3	EREG	ERCC6	CBLC	FYN	EPGN	IBTK	GAS6	STAP1	GREM1	ALKAL2	DOK7	GRM5	NRG1	APP	LILRA5	ALKAL1	NEDD9	NTRK2	NOX4	PAK2	PDGFB	GPRC5B	GHRL	ERRFI1	NCAPG2	FBXW7	PRNP	RELN	PSEN1	DUSP22	CASS4	PTK6	PTPN1	PTPN2	ZFYVE28	RAP2C	PTPRC	SNX6	RAP2B	BDNF	CCL5	SHC1	NCF1	SRC	ADAM17	TAL1	TGFA	THY1	TSG101	LRP8	CHMP6	GGNBP2	SRCIN1	SH3BP5L	VPS25	NCK2	ZGPAT	AFAP1L2	CAV1	CBL	CBLB	HYAL2	WNT3A	GPRC5A	UNC119	NEURL1	SH3BP5	SOCS5	MVP
GO_DNA_TEMPLATED_TRANSCRIPTION_ELONGATION	http://www.gsea-msigdb.org/gsea/msigdb/cards/GO_DNA_TEMPLATED_TRANSCRIPTION_ELONGATION	TSFM	ALYREF	CDK7	CDK9	ZMYND11	CD3EAP	ADRM1	SUPT16H	LEO1	ELOA3D	RNF168	ERCC2	ERCC3	ERCC6	EZH2	TWISTNB	NCBP2	ELL2	RTF1	BRD4	POLR1A	NELFB	ELP4	AFF4	HTATSF1	ZNF326	SETD2	GTF2F1	GTF2F2	GTF2H1	GTF2H2	GTF2H3	GTF2H4	ZNRD1	HMGN1	HNRNPU	GTF2H5	MLLT1	MLLT3	MNAT1	NCBP1	ELOA2	NELFCD	CDK12	POLR2A	POLR2B	POLR2C	POLR2D	POLR2E	POLR2F	POLR2G	POLR2H	POLR2I	POLR2J	POLR2K	POLR2L	POU4F1	PAF1	ELP3	PBRM1	ELP2	IWS1	PCID2	EAPP	EAF2	ENY2	CCAR2	BTBD18	POLR1E	SHH	SOX10	SSRP1	SUPT4H1	SUPT5H	SUPT6H	TBP	TCEA1	TCEA2	ELOC	ELOB	ELOA	UBTF	NELFA	TAF1D	DDX39B	NELFE	CDC73	TEFM	ELL3	WDR61	ELL	POLR1B	ELOF1	ELP1	EAF1	THOC5	CDK13	CCNK	LDB1	TAF1C	TAF1B	TAF1A	CCNH	RNF8	CCNT1	CCNT2	CTDP1	RECQL5	POLR1C	CTR9	THOC1
GO_N_GLYCAN_PROCESSING	http://www.gsea-msigdb.org/gsea/msigdb/cards/GO_N_GLYCAN_PROCESSING	MAN1A2	MAN1B1	MGAT4B	MGAT4A	GANAB	FUT8	MAN1A1	MAN2A2	MAN2A1	ST8SIA3	PRKCSH	MAN1C1	ST8SIA4	GNPTAB	ST8SIA2
GO_ENDOPLASMIC_RETICULUM_TO_CYTOSOL_TRANSPORT	http://www.gsea-msigdb.org/gsea/msigdb/cards/GO_ENDOPLASMIC_RETICULUM_TO_CYTOSOL_TRANSPORT	BCAP31	SEC61B	OS9	FAF2	SVIP	ERLEC1	UBAC2	DERL2	UBE2J1	AUP1	YOD1	NPLOC4	EDEM2	SELENOS	SEL1L	HSP90B1	UBE2G2	UFD1	VCP	DERL1	HM13	RHBDD1	SYVN1	BRSK2	DERL3	TMEM129	EDEM1	HERPUD1
GO_NEGATIVE_REGULATION_OF_REPRODUCTIVE_PROCESS	http://www.gsea-msigdb.org/gsea/msigdb/cards/GO_NEGATIVE_REGULATION_OF_REPRODUCTIVE_PROCESS	ADA	CDKN1B	PRDX4	PTGDR2	ACVR1C	SPINK13	DMRT1	DUSP1	SULF1	ZFPM2	NR5A1	FBXO5	AMH	HPGDS	FBXO43	NANOS2	GPR149	IGF1	ARHGDIB	LIF	MIR15B	MIR16-1	MIR16-2	ASTL	MOS	NKX3-1	NODAL	NPPC	NPR2	WEE2	OVGP1	OVOL1	PAEP	SERPINF1	WNT4	PRKACB	PRKAR1A	EAF2	EPPIN	ZP4	RAD1	SEMG1	SEMG2	BMP4	BMP7	SNAI1	STK11	TIMP1	TTK	WNT5A	WT1	ZP2	ZP3	WDR77	CALR	HYAL3	HORMAD1	RGN	TRIP13
GO_G_PROTEIN_COUPLED_PURINERGIC_RECEPTOR_SIGNALING_PATHWAY	http://www.gsea-msigdb.org/gsea/msigdb/cards/GO_G_PROTEIN_COUPLED_PURINERGIC_RECEPTOR_SIGNALING_PATHWAY	ADA	ADCY5	ADORA1	ADORA2A	ADORA2B	ADORA3	P2RY10	GNAI2	GPR34	P2RY8	GPR171	P2RY1	P2RY2	P2RY4	P2RY6	P2RY11	P2RY13	GPR87	NECAB2	ACPP	PTAFR	P2RY12	CNTN2	P2RY14
GO_MEMBRANE_DEPOLARIZATION	http://www.gsea-msigdb.org/gsea/msigdb/cards/GO_MEMBRANE_DEPOLARIZATION	HCN4	CACNG2	RACK1	MLLT11	SCN11A	PARK7	CHRNA4	CHRNB2	LRRK2	ADORA2A	PARP1	DCN	EDN1	ABCD1	FGF12	FHL1	GPD1L	NEDD4L	ALOX12	ABL1	IFI6	GJA5	CACNG4	GCLC	GCLM	GOT1	ANK2	ANK3	RANGRF	JUN	KCNH2	KCNJ2	KDR	MIR1-1	MIR1-2	MIR208A	MIR26A1	MIR26A2	SMAD7	MYOC	ATP1A2	NTSR1	P2RX4	P2RX7	TRPM4	BEST2	PPP2R3C	SCN3B	PRKCZ	PTPN3	BCL2	HCN2	SCN1A	SCN1B	SCN2A	SCN2B	SCN3A	SCN4A	SCN4B	SCN5A	SCN7A	SCN8A	SCN9A	SCN10A	SLC8A1	BOK	SRC	TSPO	YWHAH	CACNA1A	CACNA1B	CACNA1C	CACNA1D	CACNA1E	CACNA2D1	CACNB2	CACNB3	CACNB4	SLMAP	CAMK2D	FZD9	CAV1	CAV3	NPFF	CCK	CACNA1I	CACNA1H	CACNA1G	CHRNA6	ATP5IF1
GO_OLFACTORY_BULB_INTERNEURON_DIFFERENTIATION	http://www.gsea-msigdb.org/gsea/msigdb/cards/GO_OLFACTORY_BULB_INTERNEURON_DIFFERENTIATION	ARX	GSX2	DLX5	ERBB4	ATF5	SALL3	UNCX	ROBO1	ROBO2	SALL1	WNT5A	SLIT2
GO_ATTACHMENT_OF_SPINDLE_MICROTUBULES_TO_KINETOCHORE	http://www.gsea-msigdb.org/gsea/msigdb/cards/GO_ATTACHMENT_OF_SPINDLE_MICROTUBULES_TO_KINETOCHORE	NDC80	CENPC	SPAG5	CENPE	KIF2C	SGO1	ECT2	SIRT2	ABRAXAS2	CHAMP1	RACGAP1	HNRNPU	APC	NEK2	RCC2	TEX14	KNL1	RB1	AURKC	ZNF207	MIS12	CDT1	SEH1L	NUF2	MAD1L1	BECN1	CCNB1	KNSTRN	BOD1	BUB3	AURKB	CDC42
GO_REGULATION_OF_LYASE_ACTIVITY	http://www.gsea-msigdb.org/gsea/msigdb/cards/GO_REGULATION_OF_LYASE_ACTIVITY	AKAP9	NPFFR2	PARK7	ADORA2B	CRHR1	DRD5	EDNRB	FXN	GALR1	GNAI2	GNAI3	GNG7	PHPT1	GRM2	GRM3	GUCA1A	GUCA1B	GUCA2A	GUCA2B	HPCA	MTRR	NF1	NOS1	NOS2	NOS3	NPR3	PALM	P2RY13	GPR87	LTB4R2	RCVRN	STIM1	TIMP2	CCR2	CACNA1C	CACNA1D	PDZD3	ADGRV1	GALR3	ORAI1	GALR2	FTMT	AKAP5	GABBR2	GUCA1C
GO_RESPONSE_TO_NITROGEN_COMPOUND	http://www.gsea-msigdb.org/gsea/msigdb/cards/GO_RESPONSE_TO_NITROGEN_COMPOUND	ADA	FOXO6	HDAC5	HCN4	MTRNR2L5	PQBP1	ACTR2	CDH13	NAMPT	AKAP9	CDK2	CDK4	CDK5	FLOT1	ABCC4	CDKN1A	RAMP3	CDKN1B	TCIRG1	RRAGB	TLR6	CDO1	KLF2	NOD1	PEMT	RAPGEF3	BAIAP2	CARM1	CEBPB	CIB2	ATG7	LAMTOR5	SORBS1	SH2B2	TRIM16	KLF1	RRAGA	ADCY1	CFL1	AHCYL1	ADCY2	CFTR	RAB10	PPARGC1A	ADCY3	TMED10	RAB31	ADAMTS13	ADCY5	CAPN10	KAT7	ADCY6	IRAK3	HRH3	TREX1	CHRM1	CHRM2	ADCY7	CHRM3	CHRM4	CHRM5	CHRNA3	CHRNA4	CHRNA7	ADCY8	CHRNB2	NLRP3	CHUK	GNRHR2	OSBPL8	ADCY9	CGAS	CISH	LYPD1	AP3S1	OR56A4	OR56A1	LRRK2	CCR7	CNGA3	CNR1	CNR2	ATP6V1G3	COL1A1	COL1A2	COL3A1	COL4A1	COL5A2	COL6A1	REG3G	RFTN2	ACVR1C	COL16A1	CPEB2	ADM	OTOP1	PPARGC1B	ADORA2A	CPS1	CREB1	OR13F1	CRH	CRHBP	FUNDC1	CRHR1	CRHR2	UPRT	CRK	CRKL	CRY1	SOGA1	PARP1	MAPK14	SESN3	CSH1	CSH2	CSHL1	CSK	SERPINA12	TICAM1	CCN2	CTNNA1	CTNNB1	AANAT	SLC38A9	CYBA	CYBB	CYC1	ADRB2	ATP6V0E2	GRK2	CYP2E1	CYP11A1	SPAAR	CYP11B1	CYP11B2	ADSS	DAG1	DGKQ	DAXX	DBH	DDC	DDX1	DHX9	DDX11	DHX15	DHX36	DHFR	DHODH	NQO1	DIAPH1	DNM1	AGER	DNM2	DNMT1	TRDMT1	DNMT3A	DNMT3B	DNTT	ABAT	DPEP1	AGRP	SLC26A3	DRD1	DRD2	DRD3	DRD4	DRD5	JAG1	AGT	DUSP1	AGTR1	AGTR2	AGXT	ABCA1	EDN1	EDNRB	EEF2	EGFR	EGR1	EGR2	AHR	EIF2B1	ADCY4	AHSG	UBR1	FCSK	EIF4EBP1	EIF4EBP2	AIF1	PDE12	DMTN	EPHA4	EPRS	EREG	AKT1	AKT2	ALAD	ESRRA	EZH2	F7	FABP3	ALDH3A1	PTK2B	FBN1	FCER1G	FCGR2B	SDK1	GPRC6A	FDX1	FER	CPEB3	NLRP1	SIRT2	SCAP	P2RX2	KDM1A	FOXC2	WDTC1	FOXO1	FOXO3	AKR1B1	LPIN1	RFTN1	KANK1	CYFIP1	FLT3	SIK2	PLCB1	ADGRL3	UBR2	FMR1	LARP1	UFL1	SIRT1	RHOQ	FOLR1	FOLR2	SPIDR	FOS	FOSB	ATP6V0A2	FPR2	DDX58	BACE1	LDOC1	SH3BP4	PANX1	ATP6V0D2	ATP6V1C2	MTOR	ABL1	NR5A1	STXBP4	FYN	GAB1	GABPA	GABRA1	PCSK9	GABRB1	GABRB2	GABRB3	GABRG2	MRGPRX1	SIN3A	AOC1	NSMF	APPL1	PTPN22	FGF21	GCG	GCGR	GCK	GCNT1	RGS17	MSTN	GH1	GH2	GHR	GHRHR	GHSR	GIP	GJB2	CACNG4	CACYBP	SESN1	GCLC	GCLM	GLDC	GLP1R	GLRA1	GLRA2	GLRB	GNA11	GNA15	GNAI1	GNAI2	GNAO1	GNAQ	GNB1	GNRH1	GNRHR	GOT1	GOT2	GPD1	GPI	GPLD1	GPR21	GPER1	FFAR3	TRARG1	GRB2	GRB10	GRB14	RAPGEF1	LAMTOR2	KLF15	GRIN1	GRIN2A	GRM5	GSK3A	GSK3B	GSN	GSS	GSTM1	GSTM2	GSTM3	GSTP1	GUCY1B1	EEF2K	SLC2A8	ANXA1	HADHA	HADH	HDAC2	ANXA5	SOCS7	HHEX	HLCS	HMGCS1	NR4A1	HNMT	HNRNPD	HNRNPL	HPCA	APC	HPRT1	HRH1	APEX1	BIRC2	HSD11B2	HSF1	HSPA5	APLP1	HTR1B	HTR2A	HTR3A	ICAM1	GPIHBP1	IFNE	APOBEC1	ID1	TMEM173	VWA2	IDE	AQP8	IFIT1	IFNA1	IFNA2	IFNA4	IFNA5	IFNA6	IFNA7	IFNA8	IFNA10	IFNA13	IFNA14	IFNA16	IFNA17	IFNA21	IFNB1	IFNW1	IGF1	APOE	IGF1R	IGF2	IGFBP1	IGFBP5	HCN1	APP	CASTOR3	APRT	IL1B	IL6	AQP1	IL10	INHBB	INS	INPPL1	INSR	INSRR	PDX1	IREB2	AQP9	IRF3	IRF5	IRS1	ITGA2	ITGA4	ITGB1	ITGB2	EIF6	ITPR2	JAK2	JAK3	JUN	JUNB	JUND	JUP	AREG	KCNC1	KCNC2	MIA3	KCNE1	ENHO	AGRN	KCNJ8	SLC27A1	KCNJ11	KCNQ1	KHK	ARG1	IPO5	RHOA	C1QTNF12	LAMTOR4	OR56A5	OR5T1	LDHA	LDLR	LEP	LHCGR	LPL	LRP1	LRP6	LY6H	LYN	MIRLET7F1	MIRLET7F2	MIR103A1	MIR103A2	MIR106B	MIR107	MIR140	MIR143	MIR145	MIR146A	MIR155	MIR200A	MIR302A	MIR92A1	MIR92A2	MIR98	ASIC1	MARS	MAS1	MAX	MC4R	MDM2	MEF2C	MAP3K5	RAB8A	MEN1	MGMT	MGST1	MGST2	MGST3	ASCL1	FOXO4	MMP2	MMP3	SLURP2	MMP19	ASNS	GLRA4	CITED1	ASS1	MT3	MT-CYB	MTHFR	MT-ND5	MT-ND6	MTR	MYD88	MYO1C	MYO5A	ATF4	NCK1	NDUFS4	NEFL	ATP1A3	NFE2L2	NFKB1	NFKBIA	NGFR	NKX6-1	NME1	NME2	NNMT	NOTCH1	NPC1	NPM1	NPPA	NTRK2	NR4A2	ATP2B4	TRIM72	MIR379	ATP4B	OGG1	OPA1	OPRK1	OPRM1	OTC	OXT	OXTR	P2RX1	P2RX3	P2RX4	P2RX5	P2RX7	P2RY1	P2RY2	P2RY4	P2RY6	P2RY11	PEBP1	RRM2B	DUOX2	NOX4	PAK1	ATP6V0A4	REG3A	PRKN	PAX4	FIS1	ZBTB7B	PCK1	PRLH	PCK2	GAL	ADIPOR1	PCNA	INSIG2	MZB1	KLF3	PDE2A	ATP6V1D	PDE3A	PDE3B	PDE4B	PDE4D	CHMP5	LARS	PDE1B	PDGFRA	ATP6V1H	PDK2	PDK4	ENPP1	PDPK1	GHRL	RAB8B	INPP5K	PENK	AC129492.1	PFKFB1	ATP6V1A	ATP6V1B1	PHEX	ATP6V1B2	ATP6V0C	ATP6V1C1	PIK3C2A	PIK3C3	ATP6V1E1	PIK3CA	PIK3CG	PIK3R1	PIK3R2	PITX3	PKD2	PKLR	PKM	PLA2G1B	PLA2G5	ATP6V0B	BCL11A	ATP6V1G2	ATP6V0A1	PLN	PMAIP1	ATP6AP1	ATP7A	DUOX1	ERRFI1	TREM2	GPR173	GNG2	SSH1	XRN1	POR	POU4F2	EGLN1	ATRX	PPARA	CRLS1	PPARG	PPAT	LEPROT	TRPM4	MARC2	LAMTOR1	PID1	PHIP	TMEM38B	APPL2	PPP2R2A	PPP3CA	RNLS	IMPACT	SMPD3	SLC30A10	PRKAA1	PRKACA	DENND4C	PRKACB	PRKACG	PRKAR1A	PRKAR1B	PRKAR2A	INAVA	PRKAR2B	MBD5	PRKCB	PRKCD	PRKCE	PRKCG	SELENOS	PRKCI	PRKCQ	PRKCZ	PRKDC	ERBIN	MAPK1	MAPK3	BAIAP2L1	MAPK13	PDGFC	NSMCE3	PRL	PRLR	PRNP	LGMN	PSEN1	RETN	IFNK	PSMB2	PDXP	AGTRAP	PELI1	BAD	PTAFR	PTEN	DHFRP1	PTGS2	PTK2	MAVS	RPTOR	PTN	HCN3	PTPN1	PTPN2	NCOA5	TRIB3	PTPN11	PTPRA	PTPRE	PTPRN	ACTA1	PXN	RRAGD	LY6G6D	SNX6	QDPR	RAB13	RAD51	RALB	BCHE	RANBP2	RANGAP1	RAP1A	RAP1B	RARRES2	RBBP4	HRH4	TRPV4	CCND1	REG1A	REG1B	RELA	REN	BCL2L1	RGS2	RGS4	ACTB	RGS10	ROCK1	HCN2	RPE65	RPS6KB1	RYR1	RYR2	RYR3	SORT1	BGLAP	CEACAM1	CCL19	SDC1	SRR	CXCL12	SELL	BLM	RRAGC	NOD2	IFIH1	CARD9	SFRP1	SRSF4	SRSF5	SRSF6	ZNF106	CPEB1	SHC1	SHMT1	NUCKS1	SHMT2	MARC1	P2RY12	LPIN3	SIX1	SLC26A6	SLC1A2	SLC2A1	SLC2A4	SLC3A2	SLC5A5	SLC6A1	CASTOR1	SLC6A3	SLC6A4	SLC8A1	SLC8A3	SLC9A1	BMP7	SLC34A1	SLC18A2	AACS	SMARCC1	SMPD1	SNCA	SOD1	SOS1	SOX9	SP1	SPARC	SRC	SRD5A1	BRCA1	SREBF1	SREBF2	BRAF	SST	ZFP36L1	STAR	STAT1	STAT3	STAT5A	STAT5B	STAT6	STC1	STXBP3	SULT1A3	BSG	ABCC8	VAMP2	SYK	TAC1	TACR3	TAF1	KLF5	ZEB1	TDO2	TMBIM6	TEK	TFF1	TGFB1	TGFBR3	TH	THBD	TSPO	KLF10	TIAM1	TIMP1	TIMP4	TLR2	TLR3	TLR4	TNF	TNFAIP3	TP53	TP73	HSP90B1	TRAF2	TRPC3	TRPM2	TSC1	TSC2	TSHR	C5AR1	TNFSF4	CASTOR2	TYMS	TYR	UCP2	UCP3	UQCRC1	USF1	VCAM1	VGF	EZR	VIM	TRPV1	WNT1	WNT10B	WT1	XBP1	YWHAG	CA2	MIR758	CACNA1A	CACNA1B	CACNA1S	CACNA2D1	CACNB1	BTG2	CAD	TMEM38A	MUL1	CALCR	GLRA3	CALM1	NR4A3	PDGFD	CPEB4	GKAP1	FOSL1	CALM3	COLEC12	CAMK2A	NDEL1	CAPN2	CASP3	SESN2	CASP4	CASP6	BRIP1	CASP7	PPP1R1B	SLA2	SLC25A33	CASQ2	MAP1LC3A	CASR	KLF11	PPP1R9B	CAT	MGARP	IRS4	OGT	ADTRP	KLHL22	PIK3R3	ZCCHC3	RGS8	GALP	CAV1	CAV2	CAV3	STC2	NPFF	LAMTOR3	SOCS1	IRS2	PEA15	SRSF9	PNPT1	TNFSF10	RIPK2	FADD	RIOK3	RGS9	ACTN2	IQGAP1	SOCS2	GGH	CFLAR	KAT2B	CDK5R1	EIF2B4	EIF2B3	EIF2B2	EIF2B5	CCNA2	TIMELESS	KYNU	CCND3	UMODL1	ATP6V0E1	SOCS3	ATP6V1E2	TRIM41	ATP6V0D1	P2RX6	AIFM1	NEURL1	ARHGEF2	DDX21	CD9	ATP6V1F	KLF4	GLP2R	EFTUD2	RPL23	SLIT2	SLC22A6	KL	ADIPOQ	RECQL5	SYAP1	HOMER2	HOMER1	AKAP6	ROCK2	CD36	GDF15	ATP6V1G1	BCAR1	CD40	SOCS5	LPIN2	CD68	RAPGEF2	HDAC9	CD81	TOMM20	RNF40	CDK1	C2CD5	EPM2AIP1	CDC5L	TBC1D4	CDC6	NR1H4	CDH1
GO_NEGATIVE_REGULATION_OF_TRANSMEMBRANE_TRANSPORT	http://www.gsea-msigdb.org/gsea/msigdb/cards/GO_NEGATIVE_REGULATION_OF_TRANSMEMBRANE_TRANSPORT	KCNE3	PPIF	KCNE1B	TRDN	ARL6IP5	GNB5	YWHAQ	CLIC2	OSR1	CRHR1	ADRA2A	COMMD1	REM2	DRD2	DRD3	DRD4	EPHB2	EPO	AKT1	AKT2	FABP5	FGF12	FKBP1B	HECW1	FMR1	NEDD4L	KCNE5	KCNE4	MTOR	CBARP	PCSK9	GEM	STK39	BIN1	KCNRG	GPR35	TCAF2	ANK3	GRB10	REM1	GSK3A	GSTM2	UBQLN1	ANO9	OSTN	IL1B	KCNE1	SLC26A5	KCNH2	KEL	LEP	MIR103A1	MIR103A2	MIR107	MIR1-1	MIR1-2	MIR133A1	MIR133A2	MIR143	MIR153-1	MIR153-2	MIR212	MIR26A1	MIR26A2	MMP9	MIR328	MTNR1B	NEDD4	ATP1A2	NTSR1	OAZ1	OAZ2	OPRL1	CRBN	AC016586.1	ENPP1	OAZ3	CAB39	INPP5K	PKD2	PLN	ATP7A	TLR9	PID1	APPL2	PRKCB	PRKCE	SELENOS	CTTNBP2NL	GOPC	PTEN	HECW2	HAMP	RGS2	RGS4	RRAD	RSC1A1	THADA	SLN	SRI	STXBP3	TGFB1	THBS1	TNF	TWIST1	SUMO1	YWHAE	SLC30A1	CACNB3	KCNAB1	CALM1	CALM2	CALM3	CAMK2D	DYSF	CASQ2	CAV1	CAV3	IRS2	PEA15	ACTN2	SESTD1	SLC9A3R1	GSTO1	OXSR1	KCNE2
GO_REGULATION_OF_DNA_RECOMBINATION	http://www.gsea-msigdb.org/gsea/msigdb/cards/GO_REGULATION_OF_DNA_RECOMBINATION	PARP3	ACTR2	RAD50	ALYREF	MAD2L2	RAD51AP1	POLQ	PRDM7	CHEK1	SHLD3	CGAS	RMI2	EXOSC6	H1FOO	PARP1	SHLD1	PPP4R2	USP51	APLF	ZSCAN4	ERCC2	FANCB	ZNF365	PAXIP1	KDM1A	SMCHD1	SPIDR	CLCF1	FUS	SETD2	MSH6	TBX21	H1F0	HIST1H1C	HIST1H1D	HIST1H1E	HIST1H1B	HIST1H1T	HIST1H1A	H1FNT	IL2	IL4	IL7R	IL10	HILS1	KPNA1	KPNA2	FIGNL2	MLH1	MRE11	MSH2	MSH3	FOXP3	EXOSC3	MRNIP	AC016586.1	RTEL1	TERF2IP	SHLD2	PARPBP	RADX	WRAP53	FIGN	RIF1	PPP4C	TEX15	SMARCAD1	PRDM9	PTPRC	RAD51	BCL6	RPA2	FIGNL1	BLM	MAGEF1	MMS19	STAT6	SUPT6H	TERF2	TFRC	TGFB1	TP53BP1	TNFSF4	UBE2B	UNG	WAS	NSD2	WRN	ATAD5	KLHL15	NDFIP1	ZRANB3	FBH1	TNFSF13	TIMELESS	H1FX	HELB	CD28	RECQL5	IL27RA	CD40	THOC1
GO_REGULATION_OF_LEUKOCYTE_PROLIFERATION	http://www.gsea-msigdb.org/gsea/msigdb/cards/GO_REGULATION_OF_LEUKOCYTE_PROLIFERATION	ADA	CD24	EBI3	LILRB2	BTN2A2	VAV3	GPNMB	CEBPB	TNFSF13B	LILRB1	RIPK3	GLMN	HHLA2	CORO1A	CD300A	VSIG4	CHRNB2	TIRAP	FCRL3	TNFRSF13C	CLC	TMIGD2	OCSTAMP	CSF1	TICAM1	RC3H1	IL23R	CTLA4	CTNNB1	CLECL1	CD55	DLG1	AGER	GPR183	EFNB1	AHR	AIF1	EPO	ERBB2	FCGR2B	FGF10	IKZF3	FOXJ1	FLT3LG	TMEM131L	ICOSLG	TNFRSF13B	CLCF1	IL27	LRRC32	PTPN22	PLA2G2D	GREM1	TNFRSF21	GNRH1	CCDC88B	PYCARD	CD274	GSTP1	ANXA1	NCKAP1L	CD209	HHEX	HLA-DMB	HLA-DPA1	HLA-DPB1	HLA-E	HLA-G	HMGB1	HES1	CLEC4G	IGF1	IGF2	IGFBP2	IHH	IL1B	IL2	IL2RA	IL4	IL5	IL6	IL6R	IL6ST	IL7	IL10	IL12A	IL12B	IL12RB1	IL13	IL15	IL18	IDO1	INPP5D	IRF1	JAK3	ARG1	ARG2	LEP	LGALS3	LGALS9	LMO1	LYN	MIR155	MIR181B1	MIR181B2	MIR21	MIR30B	CD46	MEF2C	KITLG	MIF	MNDA	MPL	NCK1	ATM	NFATC2	PNP	PAWR	FOXP3	ZBTB7B	GAL	MZB1	CD320	IL23A	ENPP3	IL20RB	TLR9	SASH3	PRKAR1A	PKN1	PRKCQ	PRNP	TWSG1	PELI1	SLC39A10	PTH	SH3RF1	GPAM	PTPN6	ZP4	PTPRC	SELENOK	RAC2	IL21	BCL2	BCL6	RPS3	CCL5	CCL8	CCL19	XCL1	SDC4	ZNF335	BLM	VSIR	SFTPD	PLA2G2F	SHH	MARCH7	RASAL3	BMP4	SOS1	SOX11	SPN	SPTA1	STAT5B	BST1	SYK	TAC1	BTK	TFRC	TGFB1	TGFBR2	TLR4	TNFAIP3	TNFRSF1B	TRAF6	TNFSF4	CCR2	TNFRSF4	TYROBP	SCGB1A1	VCAM1	ZAP70	ZP3	LST1	VTCN1	ATAD5	PDCD1LG2	CD276	NDFIP1	CASP3	ITCH	MAD1L1	NCK2	CARD11	HAVCR2	PDE5A	IRS2	TNFSF9	TNFRSF14	RIPK2	FADD	WNT3A	TNFSF18	DNAJA3	CD1D	CD3E	CD4	CD6	DLG5	CD22	CD28	CD80	CD86	MAPK8IP1	CD38	CD40	CD40LG	CD74	CD81
GO_RESPONSE_TO_ETHANOL	http://www.gsea-msigdb.org/gsea/msigdb/cards/GO_RESPONSE_TO_ETHANOL	ACTR2	PSMD14	RGS19	CDO1	PEMT	ADCY7	CHRNB2	ADCYAP1	GRIN3A	ADCYAP1R1	CNR1	ADH6	ADH7	CLDN3	CRH	CRHBP	CRHR1	CSF3	CYBB	CYP2E1	DBH	NQO1	DNMT3A	ABAT	DRD2	DRD4	EEF2	EIF4EBP1	EPS8	ALAD	PTK2B	FECH	FGFR2	FYN	G6PD	GATA3	MSTN	GLRA1	GLRA2	GNRH1	GOT2	GRIN1	GRIN2A	GRIN2B	GSN	GSTP1	HDAC2	HMGCR	HPGD	BIRC2	HTR1B	HTR3A	TNC	ICAM1	APOBEC1	IL2	IL13	ITPR2	KCNC2	KCNMB1	RHOA	LEP	MAOB	MGMT	MT-CYB	MT-ND4	RPL10A	NPPC	NTRK3	OGG1	OPRK1	OPRM1	OXCT1	PEBP1	SDF4	CLDN18	PENK	POLB	UGT1A1	AVP	PRKAA1	PRKCE	DMAP1	BAD	PTEN	PTH	UNC79	BAK1	HAMP	RARA	CCND1	RBP4	RGS2	RGS4	RPS6KB1	S100A8	BGLAP	CCL7	USP46	SLC2A4	SLC6A3	AACS	SOD1	SPARC	SPI1	STAR	STAT3	TBXA2R	ACTC1	TH	TRH	TUFM	TYMS	VCAM1	CA3	SETD7	CASP8	CAT	CBL	GGH	CLDN1	CD14	ADIPOQ	CD27	TP53INP1	CDK1	SETDB1
GO_SULFUR_COMPOUND_METABOLIC_PROCESS	http://www.gsea-msigdb.org/gsea/msigdb/cards/GO_SULFUR_COMPOUND_METABOLIC_PROCESS	ACOT8	TSTD1	UST	NUBP2	CHST4	GLYAT	CBSL	BPNT1	PEMT	GLRX3	SLC19A2	PMVK	AHCYL1	ACOT2	PARK7	ACOT7	ACSM1	THEM4	ISCA2	ACOT4	ACSM2A	COMT	EGFLAM	ACOT12	CPS1	GPAT4	ACSM6	SLC25A10	CTH	CTNS	HSCB	DBI	DCN	DLD	DLST	DPEP1	AHCY	IBA57	FASN	GSTA5	HS3ST5	CHSY1	ARSG	ACSL6	AHCYL2	MLYCD	ETHE1	ISCU	CHST5	ACOT9	SLC7A11	BHMT2	FXN	G6PD	SULT4A1	GAMT	MMACHC	ACOT11	AMD1	PHGDH	GGT1	GGT3P	GGT7	GGT5	OPLAH	GHR	TPK1	NDOR1	GNMT	SULT1C4	NFU1	SULT1B1	GLO1	THEM5	GPX1	GPX4	GSR	GSTA1	GSTA2	GSTA3	GSTA4	GSTM1	GSTM2	GSTM3	GSTM4	GSTM5	GSTP1	GSTT1	GSTT2	GSTZ1	ACACA	HMGCL	HMGCS1	HMGCS2	ACACB	HSD17B4	HSPA9	NDST1	ACSM4	IDH1	ACSM2B	GSTK1	SULT6B1	LPO	MAT1A	CHST6	MGST1	MPST	SULT1C3	SULT1A4	MTHFD1	MTHFR	MTR	MTRR	MMUT	MVD	MVK	NUBP1	NFE2L1	OGDH	NOX4	SPOCK3	GLRX2	APIP	CIAO2B	ENPP1	IMPAD1	ACSM5	OXSM	ACPP	BOLA2	FAR2	ACOT13	CHST7	BAAT	CIAPIN1	GPAM	SQOR	ENOPH1	SLC25A19	ACSM3	BGN	BHMT	ACOT1	ACOT6	MMS19	CHST8	CIAO3	MICAL1	GSTT2B	BOLA2B	SOD1	STAT5A	STAT5B	SULT1E1	SULT1A2	SULT1A1	SULT1A3	SULT1C2	SULT2B1	SUOX	SULT2A1	GGT2	PAX8	ALDH5A1	THTPA	NDNF	GAL3ST4	ACSF2	NUBPL	SLC19A3	ISCA1	TKTL1	CHST9	FAR1	CIAO2A	MRI1	ACBD6	TPST2	TPST1	DGAT2	MCEE	ABHD14B	CHST1	DGAT1	CBS	SUCLG2	SUCLG1	SUCLA2	GAL3ST3	NAT8	NFS1	PAPSS2	PAPSS1	DSEL	CIAO1	CHST2	CHST3	PTGES	MICAL2	SPOCK2	HS3ST3B1
GO_REGULATION_OF_CELL_CYCLE_CHECKPOINT	http://www.gsea-msigdb.org/gsea/msigdb/cards/GO_REGULATION_OF_CELL_CYCLE_CHECKPOINT	FEM1B	NDC80	CHEK2	CRY1	DUSP1	ANAPC15	FBXO4	RPA4	GEN1	MIR21	MAD2L1	DYNC1LI1	LCMT1	ETAA1	PPP1R10	RFWD3	CDK5RAP2	PCID2	PROX1	CCAR2	RINT1	RPA2	TPR	XRCC3	DDX39B	RNASEH2B	WDR76	CDT1	USP44	CUL4A	THOC5	CCNB1	THOC1
GO_NEGATIVE_REGULATION_OF_TRANSCRIPTION_REGULATORY_REGION_DNA_BINDING	http://www.gsea-msigdb.org/gsea/msigdb/cards/GO_NEGATIVE_REGULATION_OF_TRANSCRIPTION_REGULATORY_REGION_DNA_BINDING	MAD2L2	DDIT3	ZNF675	HEY1	HEY2	SIN3A	GATA1	ANKRD33	MSX1	MSX2	ZNF593	FBXW7	PSEN1	SOX11	SRI	TAF1	TMSB4X	PER2	LHX2	HAND1
GO_POSITIVE_REGULATION_OF_DNA_REPLICATION	http://www.gsea-msigdb.org/gsea/msigdb/cards/GO_POSITIVE_REGULATION_OF_DNA_REPLICATION	CDK2	NPM2	DBF4	FAF1	E2F7	DHX9	DNA2	EGFR	EREG	FGF10	FGFR1	KCTD13	CACYBP	GLI1	GLI2	STOML2	HRAS	JUN	MAS1	ATF1	PCNA	ATRX	INO80	WIZ	RAC1	MAP2K4	TNFAIP1	UCN	E2F8	ATAD5	STN1	CTC1	DBF4B	CDT1	CDC7	RECQL4	CDK1
GO_NEGATIVE_REGULATION_OF_NEURON_APOPTOTIC_PROCESS	http://www.gsea-msigdb.org/gsea/msigdb/cards/GO_NEGATIVE_REGULATION_OF_NEURON_APOPTOTIC_PROCESS	ARMCX5-GPRASP2	ADAM8	CEBPB	HYOU1	STAMBP	CHL1	NES	PPARGC1A	CORO1A	PARK7	AGAP2	CLN3	CNTF	CNTFR	VSTM2L	ADORA2A	CX3CR1	AARS	DLX1	EN1	EN2	ERBB3	F2R	PTK2B	UNC5B	FGF8	FAIM2	ADNP	CLCF1	FYN	GABRA5	GABRB2	GABRB3	FGF20	GDNF	FOXB1	GCLC	GCLM	TOX3	GPI	ANGPT1	GRN	GRIK2	HIPK2	GRIN1	HIF1A	HMOX1	HRAS	NRBP2	APOE	ILK	ISL1	JAK2	JUN	DRAXIN	KRAS	RHOA	GFRAL	LIG4	LRP1	MIR124-1	MIR124-2	MIR124-3	MIR15B	MIR181C	ARRB1	ARRB2	MAG	MDK	MECP2	MEF2C	CITED1	MSH2	MT1X	MT3	MTNR1B	NAIP	NEFL	NFATC4	NGF	NONO	NTF3	NTF4	NTRK1	NTRK2	NR4A2	PRKN	PDPK1	SIX4	PIK3CA	PIN1	RETREG1	POU4F1	OXR1	PPT1	SLC30A10	AMBRA1	AXL	PRKCG	PRKCI	LGMN	PSEN1	BARHL1	BAX	SNX6	RASA1	BCL2	BCL2L1	ROCK1	BDNF	CCL2	CX3CL1	MAP2K4	SET	ITSN1	NMNAT1	SIX1	PINK1	SNCB	SNCA	SOD1	SOD2	BOK	BRAF	STAR	STXBP1	TERT	TFAP2B	TGFB3	C5AR1	TYRO3	UBE2V2	WFS1	XRCC2	MAP3K12	BTG2	NDNF	NR4A3	CPEB4	DNAJC5	BHLHB9	GDF5	FZD9	TFAP2D	KDM2B	NRP1	SYNGAP1	ALKBH1	ZPR1	CRLF1	FOXQ1	KIF14
GO_POSITIVE_REGULATION_OF_REPRODUCTIVE_PROCESS	http://www.gsea-msigdb.org/gsea/msigdb/cards/GO_POSITIVE_REGULATION_OF_REPRODUCTIVE_PROCESS	APELA	LHFPL2	NPM2	CITED2	SEMA3A	CIB1	PRDM7	CCR6	IQCF1	PRSS37	CTNNB1	PLB1	DEFB1	FAM170B	DMRT1	EDNRB	MAPK15	POMZP3	SIRT2	PLCB1	ZFPM2	NR5A1	TAC4	AGO2	GLRA1	MEIOC	HDAC2	RNASE10	INHBA	INHBB	INSR	AR	TOPAZ1	LFNG	PGAM4	MSX1	MSX2	OVOL1	OXT	OXTR	P2RY1	PDE3A	WNT4	PIWIL2	CCDC87	RETN	PRDM9	PTAFR	ZP4	PRDM14	SHH	SMURF2	YTHDC2	SOX9	SRC	SRY	AURKA	TACR2	TACR1	TACR3	C1QBP	UBE2B	VIP	WNT5A	WT1	ZP3	CFAP69	HYAL3	SYDE1	PDE5A	CACNA1H	ACVR1B	HDAC4	CDC25A	CDC25B	CDC25C
GO_POSITIVE_REGULATION_OF_METANEPHROS_DEVELOPMENT	http://www.gsea-msigdb.org/gsea/msigdb/cards/GO_POSITIVE_REGULATION_OF_METANEPHROS_DEVELOPMENT	BASP1	AGTR2	EGR1	GDNF	LIF	MYC	PAX2	PDGFA	PDGFB	PDGFRB	RET	WT1	PAX8	ADIPOQ
GO_POSITIVE_REGULATION_OF_LYMPHOCYTE_APOPTOTIC_PROCESS	http://www.gsea-msigdb.org/gsea/msigdb/cards/GO_POSITIVE_REGULATION_OF_LYMPHOCYTE_APOPTOTIC_PROCESS	ADAM8	LGALS16	PRELID1	LGALS13	CD274	IL10	IDO1	LGALS9	P2RX7	PDCD1	LGALS14	BAX	CCL5	TP53	WNT5A	ZC3H8	NFKBID	FNIP1
GO_NUCLEOTIDE_PHOSPHORYLATION	http://www.gsea-msigdb.org/gsea/msigdb/cards/GO_NUCLEOTIDE_PHOSPHORYLATION	NME6	PNKP	AK7	CMPK2	AK8	DTYMK	AK1	AK4	AK9	AK5	NME2P1	GUK1	NME7	NME9	NME1	NME2	NME3	NME4	CMPK1	NME5	SUCLG1
GO_POSITIVE_REGULATION_OF_GENE_EXPRESSION_EPIGENETIC	http://www.gsea-msigdb.org/gsea/msigdb/cards/GO_POSITIVE_REGULATION_OF_GENE_EXPRESSION_EPIGENETIC	MYBBP1A	CD3EAP	CHEK1	PADI2	H1FOO	CTNNB1	EP300	ERCC6	TWISTNB	PHF8	SF3B1	WBP2	ASF1A	POLR1A	KAT2A	ATAD2	H1F0	HIST1H1C	HIST1H1D	HIST1H1E	HIST1H1B	HIST1H1T	HIST1H1A	ZNRD1	HMGA1	APOBEC1	H1FNT	HILS1	MYO1C	PHF2	POLR2E	POLR2F	POLR2H	POLR2K	POLR2L	ATAD2B	SLC50A1	AICDA	ARID1B	ACTB	POLR1E	SMARCD1	TBP	TAF1D	DEK	TET1	PABPC1L	ARID1A	POLR1B	ELOF1	SMARCA5	KAT2B	H1FX	TAF1C	TAF1B	TAF1A	BAZ1B	DDX21	POLR1C	H2AFY	KMT2B
GO_GLUTAMATE_SECRETION	http://www.gsea-msigdb.org/gsea/msigdb/cards/GO_GLUTAMATE_SECRETION	UNC13B	GIPC1	CPLX1	HRH3	ADORA1	ADORA2A	RAB3GAP1	RIMS1	GLS2	GLS	GRM2	GRM7	APBA1	NF1	NPY5R	NTRK2	NTSR1	P2RX7	SLC38A2	AVP	AVPR1A	SLC17A7	RAB3A	SLC1A1	SLC1A2	SLC1A3	SLC1A6	SLC1A7	SNAP25	SNCA	STX1A	STXBP1	VAMP2	SYT1	SYT4	TRH	TRPV1	PPFIA4	PPFIA2	PPFIA1	PPFIA3	KMO	CCK	TSPOAP1
GO_POSITIVE_REGULATION_OF_PROTEIN_BINDING	http://www.gsea-msigdb.org/gsea/msigdb/cards/GO_POSITIVE_REGULATION_OF_PROTEIN_BINDING	CDK5	FLOT1	SPON1	PLK2	PARK7	TIRAP	CTHRC1	ADD1	ADD2	LRRK2	SPPL3	CSF3	TICAM1	DTX3L	ACE	EP300	EPB41	EPHA4	FKBP1A	MAPRE1	MAPRE3	USP33	PLXND1	PLCL2	ABL1	BAMBI	GCG	AMFR	HIPK2	GSK3B	ANXA2	ANXA2P2	HFE	HOXA3	HSF1	TMEM173	APOE	APP	LFNG	LGALS3	LRP1	ARRB1	MARK3	MEF2C	MEN1	MFNG	MMP9	NVL	PRKN	NMD3	CRBN	DACT1	PIN1	PKD1	PLCL1	GNL3L	PPP2CA	PPP2CB	PSEN1	B2M	EPB41L5	TRIB3	RALB	RAN	RFNG	RPL11	BDNF	AKTIP	BMP2	BMP4	CAPRIN2	SPTA1	STK3	STK4	TAF1	TCF7L2	TERT	TIAM1	TRAF2	VTN	WNT5A	DERL1	CAV1	RIPK2	NRP1	ARHGEF7	WNT3A	HIP1R	STPG1	SYAP1	TRAF4	RAPGEF2	HERPUD1
GO_REGULATION_OF_VASCULOGENESIS	http://www.gsea-msigdb.org/gsea/msigdb/cards/GO_REGULATION_OF_VASCULOGENESIS	RAMP2	ADM	EMP2	HEY1	HEY2	KDR	ASB4	TMEM100	HIF1AN	RAP1A	CEACAM1	XDH	CD34	RAPGEF2
GO_LENS_FIBER_CELL_DIFFERENTIATION	http://www.gsea-msigdb.org/gsea/msigdb/cards/GO_LENS_FIBER_CELL_DIFFERENTIATION	ABI2	CDKN1B	CDKN1C	KDM5B	FRS2	TBC1D20	CRYGB	CRYGD	EPHA2	FOXE3	TDRD7	SLC7A11	PROX2	SMAD3	MAF	NF2	NTRK3	FZR1	PITX3	PROX1	BFSP1	SIX3	SKIL	TGFB1	TMOD1	VIM	WNT7A	WNT7B	WNT5B	BFSP2	ZEB2
GO_SENSORY_PERCEPTION	http://www.gsea-msigdb.org/gsea/msigdb/cards/GO_SENSORY_PERCEPTION	NR2E3	CDH3	GFY	GJC1	USH1C	OPN1MW3	CDK5	SPRY2	IRX5	CDKN1B	LAMC3	CDKN2D	B3GNT2	RRH	OR5I1	GJB6	NMU	SMR3B	MMP24	OCLM	ADCY3	UGT2A1	TRIOBP	KERA	CHM	PRR4	SCN11A	POU6F2	SLC52A3	MGLL	CHRNA4	CHRNA7	CHRNB2	BTBD9	ADCYAP1	MRGPRX2	TMC1	TMC2	OR52E2	OR52J3	OR51L1	OR51A7	OR51S1	OR51F2	OR52R1	OR4C46	OR4X2	OR4B1	OR52M1	OR52K2	OR5P2	OR5P3	OR8I2	OR2D3	OR2D2	OR52W1	OR56A4	OR56A1	OR2AP1	OR10P1	OR10AD1	OR10A7	OR4K14	OR4L1	OR11H6	TTC8	SLC24A4	OR4D2	USH1G	LOXHD1	CNGB1	CNGA1	OR7D4	OR7G1	OR1M1	CNGA2	CNGA3	CNGA4	OR1I1	OR10H4	CNR1	CNR2	OR2M5	OR2M3	OR2T12	OR14C36	OR2T34	OR2T10	OR2T4	OR2T11	OR10J5	GJB4	OR2AJ1	OR14L1P	OR2B11	COL1A1	COL2A1	DRAM2	OR10T2	OR6P1	OR10X1	OR10Z1	OR6K6	OR6N1	COL4A3	BBS5	OR9A4	COL11A1	COL11A2	UBR3	ZNF513	DNAJC19	COMT	GRK7	RTP1	ADORA1	OR2Y1	ATPSCKMT	WDR36	ADORA2A	OR9A2	OR2A14	OR6B1	OR2F2	OR13C5	OR13C8	OR13C3	OR13C4	OR13F1	OR1L8	OR1N2	OR1N1	MYO3B	CRX	CRYAA	CRYBA1	CRYBA4	CRYBB1	CRYBB2	CRYBB3	CRYGA	CRYGB	CRYGC	CRYGD	CRYM	CRYZ	OR52B4	OR52I2	OR51E1	OR10A5	OR2AG1	RDH12	OTOA	CST1	CST2	CST4	CLDN19	OTOS	OR6B3	TAFA4	ADRA2C	CCDC50	MARVELD2	CYP1B1	RDH10	NXNL2	OR1Q1	STRC	OR7D2	GSDME	COCH	DIAPH1	DLG2	DRD2	EDN1	EDNRB	OR56B4	EPAS1	EPHB1	NR2F6	EYA4	EYA1	EYA3	F2R	FABP5	OR8U1	OR4C16	OR4C11	OR4S2	OR4C6	OR5D14	OR5L1	OR5D18	OR5AS1	OR8K5	OR5T2	OR8H1	OR8K3	OR8J1	OR5R1	OR5M3	OR5M8	OR5M11	OR5AR1	OR8B12	OR8G5	OR10G8	OR10G9	OR10S1	OR6T1	OR4D5	OR6Q1	OR9I1	OR9Q1	OR9Q2	OR1S2	OR1S1	OR10Q1	OR5B17	OR5B21	OR5A2	OR5A1	OR4D6	OR4D11	LRTOMT	EFEMP1	OPN5	FGFR1	ATF6	P2RX2	RIMS1	PHF24	OR52A1	NTSR2	BACE1	AIPL1	FXN	ABCA4	EML2	SLC17A8	MTOR	FYN	FZD2	OR6C74	OR6C3	OR2T6	OR1L4	CALHM1	OR52B2	GABRA5	GABRB2	OR4C3	OR4S1	GABRB3	OR51F1	GABRR2	SLC24A2	FSCN2	VAX2	NIPBL	WHRN	TMIE	TAS2R39	TAS2R40	TAS2R41	TAS2R43	TAS2R31	TAS2R45	TAS2R46	TAS2R30	TAS2R19	TAS2R20	TAS2R50	LRIG1	OR1F2P	OR1C1	OR1A2	OR2F1	OR2B6	OR1J4	OR2M4	OR2L2	OR2K2	OR7A17	OR5L2	OR5K1	OR5H1	GBX1	OR10J1	OR8G2P	OR8B8	OR8G1	OR9A1P	OR10A3	OR10D3	CNNM4	TIMM13	TIMM10	OPN1MW	TIMM9	TIMM8B	OR12D2	OR12D1	OR11A1	OR10H3	OR10G3	OR10G2	OR10H2	AC114267.1	OR8B2	OR7E24	OR7C2	OR7A5	AC005255.1	OR4F4	OR4F3	OR4E2	OR4E1	OR4D1	OR2W1	OR2V1	OR2T1	OR2J2	OR2H1	OR1L3	OR1L1	OR1J2	GIP	SMR3A	GJA3	GJA8	GJB2	BBS9	GLRA1	GLRB	GNAL	GNAT1	GNAT2	GNB1	OR51B5	OR10AG1	OR5J2	OR4C13	OR4C12	OR52Z1	OR51V1	OR8D1	OR8D2	OR8B4	OR9G4	OR10A4	OTOGL	OR6C6	OR4K3	OR4N4	OR2Z1	OR10H5	OR2L13	OR14A16	RTP5	CCDC66	CYP4V2	OR2V2	TPRN	OR13C9	OR13D1	GPX1	NOB1	GRIN1	GRIN2A	GRIN2D	GRM1	GRM6	GRM7	GRM8	GUCA1A	GUCA1B	TRPM5	GUCY2F	OBP2B	OBP2A	GUCY2D	RAX	HEXB	VSX1	AOC2	HOXA1	HOXB8	HOXD1	HPN	HPS1	HSF4	BIRC5	HTR2A	IAPP	ICAM1	TAS2R60	FFAR4	OR8D4	OR5F1	OR5AP2	OR52L1	OR2AG2	VSX2	ESPNL	OR52B6	OTOG	OR2AT4	OR10A2	SYT10	OR6C2	OR6C4	OR8S1	OR6S1	PKD1L3	RD3	OR6F1	OR14K1	OR2W3	OR2T8	OR2T3	OR10R2	OR2T29	RTP2	LRIT3	EYS	OR6V1	OR2A12	OR2A1	GNAT3	OR1J1	OR1B1	OR13H1	GJC3	TAS2R42	IL10	IL12B	IMPG1	ITGA2	ABCC6	ITPR3	KCNA1	KCNA2	KCND2	KCNE1	SLC26A5	KCNJ10	KCNQ1	KIFC3	KIT	KRT12	OR56B1	OR8G3P	RGS9BP	CEACAM16	OR14A2	PCARE	OR6B2	GRXCR1	OR52K1	OR52I1	OR51D1	OR52A4P	OR52A5	OR51B6	OR51M1	OR51Q1	OR51I1	OR51I2	OR52D1	OR52H1	OR52N4	OR56B2P	OR52N5	OR52N2	OR52E6	OR52E8	OR52E4	OR52E5	OR56A3	OR56A5	OR10A6	OR4X1	OR4A4P	OR5D13	OR5D16	OR5W2	OR8H2	OR8H3	OR5T3	OR5T1	OR8K1	OR5M9	OR5M10	OR5M1	OR9G1	OR5AK2	OR5B2	OR5B12	OR5AN1	OR4D10	OR4D9	OR10V1	OR6X1	OR6M1	OR10G4	OR10G7	OR10D4P	OR8B3	OR8A1	OR6C1	OR6C75	OR6C76	OR6C70	OR4N2	OR4K2	OR4Q2	OR4K13	OR4K17	OR4N5	OR11G2	OR11H7	OR11H4	OR5AU1	OR4M2	OR4F6	OR4F15	OR7G2	OR7G3	OR7A10	OR7A2P	OR10K2	OR10K1	OR6Y1	OR6K3	OR10J4	OR11L1	OR2L8	OR2AK2	OR2L3	OR2M2	OR2T33	OR2M7	OR2G6	LAMB2	OR10AC1	OR2A25	OR13J1	OR13C6P	OR13C2	OR1L6	OR5C1	OR1K1	OR2A5	LCN1	ABLIM1	ASIC2	OR2A7	OR51H1	OR51T1	OR51A4	OR51A2	OR10J6P	OR2T2	OR2T5	OR14I1	OR5K2	OR2A42	LPO	OR2T27	OR2T35	OR4A47	OR4C45	OR5H14	OR5H15	OR5K3	OR5K4	OR6C65	OR6C68	LRP2	LUM	ARR3	TACSTD2	ARRB2	ASIC1	MBP	MC1R	MECP2	MIP	TRPM1	MME	OR11H12	GPR179	TMEM150C	OR4F21	OR5B3	OR9K2	AL512310.1	OR4M1	OR10J3	OR2W5	OR13G1	OR1F12	OR2B3	OR2J1	OR2J3	OR14J1	OR10C1	OR2I1P	OR2A2	MYO1A	MYO5A	MYO6	MYO7A	MYO9A	NCAM2	NDN	NDP	NDUFB9	CCN3	NPY1R	NPY2R	NRL	ATP2B2	NTRK1	ROR1	NTSR1	GPR143	OAT	PJVK	OMP	OPA1	OPRD1	OPRK1	OPRL1	OPRM1	SIX6	OR1D2	OR1F1	OR2C1	OR3A1	AC087498.2	ALDH7A1	OXT	P2RX3	P2RX4	P2RX7	P2RY1	OR8U8	OR8U9	OR9G9	ATP6V0A4	RDH8	PAX2	PAX3	PAX6	KCNK4	PDCL	TAS2R3	TAS2R4	TAS2R16	TAS2R1	TAS2R9	TAS2R8	TAS2R7	TAS2R13	TAS2R10	TAS2R14	IMPG2	SHANK1	RDH11	SLC45A2	MYO15A	LEF1	REEP2	PDC	TRPV2	PDE4A	PDE6A	PDE6C	PDE6D	DCDC2	CABP2	AC139530.1	AC020613.1	PDE6B	SLC26A4	ATP8A2	GNG13	PENK	ATP8B1	ATP6V1B1	SERPINB6	SERPINE2	PIGR	PIP	PITPNA	PLCB2	CLIC5	PNOC	MYO3A	CNTN5	TSPEAR	TAS2R5	SEMA5B	RETREG1	USP53	POU3F4	DLL4	POU4F1	POU4F2	POU4F3	PPEF2	CNGB3	PPEF1	BEST2	CLN6	ACPP	SOBP	ANO1	BBS7	TMEM100	PPT1	CHRNA9	CHD7	SCN3B	AL049834.1	MAPK1	MAPK3	AZGP1	PSAP	OR2S2	BARHL1	OTOR	NMUR2	LXN	CABP4	CHRNA10	RPGRIP1	CEMIP	PTAFR	TAS2R38	GJD2	PTGS2	NLGN2	SPTBN4	BBS1	BBS2	BBS4	OPRPN	RAB3A	RABGGTA	RABGGTB	PRDM12	ALOXE3	RBP3	RBP4	OPN1LW	RCVRN	RDH5	PRPH2	RGR	RGS16	RHO	GRK1	RLBP1	NYX	PROK2	ROM1	RORB	RP1	RP2	RPGR	OPN1SW	RPE65	RPL38	BDKRB1	RS1	ATXN7	SCN1A	SCN9A	SCN10A	SCNN1A	SCNN1B	SCNN1D	SCNN1G	CCL2	CCL3	CXCL12	PIEZO2	CDH23	RTP4	SFRP5	GRXCR2	DRGX	TMPRSS3	EPS8L2	SIX1	SIX3	SLC1A3	PCDH15	SLC6A3	OR1D4	SLC9A1	SNAI2	OR2B8P	SOD1	TAC1	TBX1	TBL1X	ZNF354A	TECTA	TFAP2A	TGFBI	TH	THRB	TIMP3	NR2E1	TUB	C5AR1	OPN1MW2	TULP1	TULP2	CCR2	OR4F29	TYR	UCHL1	UCN	USH2A	CLRN1	VIP	BEST1	TRPV1	WFS1	WNT10B	ZIC2	CA6	PRCD	CACNA1D	CACNA1F	CACNB2	CACNB3	TRPM8	OR52L2P	OR5H8	OR13A1	OR5H6	OR52E1	OR5H2	OR4K5	OR2H2	OR51G1	OR11H2	OR51B4	OR51B2	OR4C5	OR51J1	OR52N1	OR5AL1	OR10G6	OR4F5	OR2A4	OR4K1	OR6J1	CALCA	BBS10	MYH14	CFAP69	PDZD7	TRPM3	PGAP1	FBXO11	OPA3	SPX	COL18A1	TAS1R2	TAS1R1	OR5AC2	OR11H1	AC008977.1	OR4K15	OR8J3	OR8J2	OR5G3	OR5AK3P	OR52P1P	OR51G2	OR51E2	OR4P4	OR4C15	OR4A8	OR4A5	OR4A16	OR4A15	OR10W1	OR13C7	OR2AE1	OR4F16	OR2W6P	OR5AC1	OR6N2	OR6K2	OR2T7	OR2L5	OR2G3	OR2G2	OR2C3	OR5V1	OR2B2	OR12D3	MKKS	FZD4	MFRP	RTP3	CASP3	ESPN	TAS1R3	OR1A1	OR1D5	OR1E1	HMCN1	OR1E2	OR1E3	OR1G1	OR1P1	OR3A3	SOX14	ADGRV1	ARL6	FAM161A	SLITRK6	BFSP2	POMK	SRRM4	GJA10	RAX2	NIPSNAP1	ZFHX2	CDC14A	OR6A2	NPFF	RGS9	CCK	NAV2	TRPA1	PKD2L1	TAAR5	UNC119	KCNQ4	SLC24A1	LRAT	DHRS3	REEP6	TAAR3P	ASIC3	OLFM2	CACNA2D4	SLC9A3R1	OTOF	RP1L1	OPN4	HOMER2	CABP1	CD36	GUCA1C	RIPOR2	LRIG2	WDR1
GO_HEPATICOBILIARY_SYSTEM_DEVELOPMENT	http://www.gsea-msigdb.org/gsea/msigdb/cards/GO_HEPATICOBILIARY_SYSTEM_DEVELOPMENT	ADA	ZMPSTE24	CITED2	PRMT5	CEBPA	CEBPB	CEBPG	CIT	SEC63	DNAAF1	CPB2	CPS1	E2F7	CSNK2A2	CSNK2B	CYP1A1	DBP	EGFR	AK4	EPHX1	EZH2	COBL	RPGRIP1L	FPGS	FRZB	PCSK9	RHBDD3	NIPBL	UPF2	NKX2-8	GATA6	NPHP3	GLI1	GLI3	ANXA1	HFE	HGF	HLX	HMGCL	HMGCS1	HMOX1	HNF4A	ONECUT1	HNRNPD	HPN	HES1	CCDC39	IGF2R	IHH	IL10	PDX1	ITGA2	JARID2	JUN	ACAT1	ARF6	ARG1	KRAS	SMAD3	MAN2A1	MET	MPST	ASNS	ASS1	NF1	NODAL	NOTCH1	ACO2	OTC	PCK1	PCK2	PCNA	LSR	PHF2	PIK3CA	PKD1	PKD2	PKM	ATP7A	WNT4	UGT1A1	MED1	MKS1	CCDC40	FBXW7	LIMS2	MESP1	SULF2	PROX1	BAAT	PTCH1	WDR35	PTN	PTPN3	HAMP	QDPR	RAP1A	RARA	RARB	CCND1	REG1A	RELA	RPL19	RPS6KA1	CEACAM1	SRSF1	SRSF5	SOX17	GNPNAT1	AACS	SOX9	SP3	SRD5A1	AURKA	TAF10	HNF1A	HNF1B	TGFB1	TGFBR3	TNFAIP3	TYMS	UCP2	VTN	WNT1	XBP1	ZIC3	CAD	DDX39B	E2F8	PTCD2	ARID5B	CUL3	PNPT1	CFLAR	ALDH1A2	WNT3A	CLDN1	RGN	ONECUT2	RB1CC1
GO_FATTY_ACID_CATABOLIC_PROCESS	http://www.gsea-msigdb.org/gsea/msigdb/cards/GO_FATTY_ACID_CATABOLIC_PROCESS	ACOT8	ACAA2	ECI2	SLC25A17	CEL	SLC27A4	SLC27A2	ABHD2	CPT1C	CNR1	CPT1A	CPT1B	CPT2	CRAT	ECI1	DECR1	MMAA	ABHD3	ECH1	ECHS1	EHHADH	AKT1	AKT2	ETFA	ETFB	ETFDH	ABCD1	FAAH	FABP1	TYSND1	GLYATL2	ALDH3A2	ABCD2	LPIN1	MLYCD	AMACR	PLA2G15	MTOR	ETFBKMT	HACL1	DECR2	HIBCH	GCDH	MCAT	AC092724.1	ACAA1	HADHA	HADHB	HADH	ACACB	HSD17B4	ACADL	ACADM	ACADS	IRS1	ACADVL	IVD	ACAT1	ACAT2	NUDT19	LEP	LIPE	PLIN5	MMUT	PCCA	PCCB	ACOX1	PCK1	PCK2	MECR	HAO2	AIG1	PEX7	PEX13	PHYH	HAO1	PPARA	PPARD	CROT	AUH	ECHDC2	ACOXL	PECR	ECHDC1	BDH2	ABCD3	PEX2	SCP2	LPIN3	TWIST1	ACAD10	ACOX2	ACOX3	SESN2	LONP2	ACAD11	MCEE	ABHD1	ADTRP	IRS2	ACBD5	ADIPOQ	LPIN2
GO_REGULATION_OF_VESICLE_FUSION	http://www.gsea-msigdb.org/gsea/msigdb/cards/GO_REGULATION_OF_VESICLE_FUSION	CPLX2	CPLX1	CORO1A	PRRT2	TRIM9	SYT9	AKT2	SEPT8	VPS41	GRIK5	STXBP6	ANXA1	ANXA2	ANXA2P2	KIF5B	VPS11	CLTRN	VPS18	RAB3A	CPLX3	VPS16	STXBP1	VAMP1	SYT1	SYT4	CPLANE2	ANKRD27	DOC2B	SYT7	C2CD5	TBC1D4
GO_REGULATION_OF_LIPID_STORAGE	http://www.gsea-msigdb.org/gsea/msigdb/cards/GO_REGULATION_OF_LIPID_STORAGE	NR1H3	EHD1	OSBPL8	OSBPL11	CIDEA	FITM2	CRP	TTC39B	FITM1	ABCA1	VSTM2A	SIRT1	HILPDA	ACACB	APOB	APOC4	IL6	ITGAV	ITGB3	LEP	LPL	MEST	PLIN5	MSR1	NFKB1	NFKBIA	ABHD5	PPARA	PPARD	PPARG	FBXW7	PNPLA2	PTPN2	SREBF2	TNF	C3	NR1H2	FTO	ZC3H12A	PLA2G10	ALKBH7	CD36	SCARB1	ABCG1	IKBKE
GO_CARBOHYDRATE_TRANSPORT	http://www.gsea-msigdb.org/gsea/msigdb/cards/GO_CARBOHYDRATE_TRANSPORT	SLC35B1	SLC35A1	SORBS1	ARPP19	SLC35D2	CAPN10	SLC2A6	SLC35A4	OSBPL8	C1QTNF2	SLC5A11	SLC5A10	MFSD12	CREBL2	MAPK14	SLC2A14	MFSD4A	SLC2A12	SLC2A7	DRD1	EDN1	EDNRA	SLC5A9	AKT1	AKT2	FABP5	SLC37A2	SLC35D1	RHOQ	SLC35A3	STXBP4	SLC37A4	CLIP3	APPL1	FGF21	SLC17A5	GH1	GIP	GPC3	TRARG1	GRB10	KLF15	GSK3A	SLC2A8	HK2	FFAR4	SLC35D3	OSTN	IGF1	IL1B	AQP1	AQP2	AQP3	INS	AQP7	INSR	AQP9	IRS1	SLC26A5	C1QTNF12	MFSD2B	LEP	MIR103A1	MIR103A2	MIR107	MIR143	MIR223	MEF2A	NFE2L2	SLC45A1	SLC45A2	PRKAG2	AC016586.1	ENPP1	INPP5K	PIK3R1	PLA2G1B	PLS1	RAB4B	SLC37A1	POU4F2	PPARD	PPBP	PID1	SLC35A5	APPL2	TMEM144	SLC35C1	SMPD3	ITLN1	PRKCB	SELENOS	PRKCI	SLC50A1	SLC2A9	SLC45A4	PTH	TRIB3	PTPN11	RAP1A	RNASEL	RPS6KB1	RSC1A1	RTN2	SORT1	SLC26A6	SLC1A2	SLC2A1	SLC2A2	SLC2A3	SLC2A4	SLC2A5	SLC5A1	SLC5A2	SLC5A3	SLC5A4	SLC2A11	BRAF	STXBP3	HNF1A	TERT	TNF	C3	TSC1	SLC35A2	VIL1	EZR	YES1	ASPSCR1	ADIPOR2	NR4A3	SLC2A10	CLTCL1	SESN2	SLC37A3	MFSD2A	SLC35B4	SLC45A3	IRS2	PEA15	MFSD4B	RFT1	ADIPOQ	SLC25A27	C2CD5	SLC23A2	SLC23A1	FGF19
GO_REGULATION_OF_CELLULAR_RESPONSE_TO_GROWTH_FACTOR_STIMULUS	http://www.gsea-msigdb.org/gsea/msigdb/cards/GO_REGULATION_OF_CELLULAR_RESPONSE_TO_GROWTH_FACTOR_STIMULUS	PDCD6	MIR1224	TOB1	SPRY3	SPRY1	SPRY2	FSTL3	STUB1	CDKN1C	CDKN2B	CITED2	SLC9A6	CXCL13	GIPC1	SPINT3	CNMD	EMILIN1	PTP4A3	STRAP	IL17F	CIDEA	VASN	LRG1	WFIKKN1	WFIKKN2	CD109	CREBBP	FGFBP3	CCBE1	HJV	CTNNB1	DAB2IP	DAB2	EID2	DCN	TMPRSS6	BMPER	DLX1	DNM2	AGT	AGTR2	DAND5	CADM4	FLCN	ENG	HTRA4	EP300	FBN1	FBN2	LEMD2	FGF1	FGF2	FGF4	FGF9	FGF10	FGFR1	FGFR2	EPN2	SNW1	DKK1	FOXD1	PEG10	ZNF423	SPART	CYFIP1	FLT1	SULF1	SIRT1	FOLR1	LEMD3	FAM89B	FKBP8	ABL1	NPNT	DSTYK	BAMBI	PRKD2	SOSTDC1	ADGRA2	ZNF451	GATA3	GATA4	MYOF	GDF2	GREM1	CYFIP2	NPTN	DKK3	GPC3	GLG1	GOT1	GPC1	BCL9L	DLL1	CRB2	GRB10	HIPK2	HHEX	HIF1A	ONECUT1	HRG	HES1	HSPA1A	HSPA5	XIAP	HSP90AB1	LRIT3	RBPMS2	CCN1	RBPJ	IL1B	ILK	ING2	ITGA3	ITGA5	ITGB3	NRROS	VWC2	SHISA2	HES5	SKOR1	LOX	VWC2L	LRP2	ARNT	LTBP1	MIRLET7F1	MIRLET7F2	MIRLET7G	MIR10A	MIR10B	MIR1-1	MIR1-2	MIR140	MIR146A	MIR15A	MIR15B	MIR16-1	MIR16-2	MIR20A	MIR26A1	MIR26A2	MIR296	MIR29B1	MIR29B2	MIR30B	MIR17HG	SMAD2	SMAD3	SMAD4	SMAD6	SMAD7	MEN1	MIR342	CITED1	MSX1	MSX2	MT3	MYO1C	NBL1	NEDD4	NEO1	NOTCH1	NTF3	NTRK3	NUMA1	MIR424	RNF165	OTX2	PCSK6	CHST11	SOST	ZBTB7A	CTDSPL2	TRIM33	PDPK1	PIN1	PELO	WNT4	RNF111	ASPN	PPM1A	PPP2R5B	FERMT1	PRKCB	DOK5	SULF2	HTRA1	PMEPA1	FAM20C	TWSG1	SMURF1	MIR329-1	MIR329-2	MIR503	SEMA6A	JCAD	PTPN1	SNX6	ROBO1	RPS27A	SDCBP	UBE2O	PRDM16	PRDM14	PBLD	SMOC2	TNMD	SFRP1	SFRP2	SFRP4	SFRP5	GREM2	HHIP	SMURF2	FAM129B	SKI	SKIL	BMP4	SKOR2	BMPR2	RASL11B	TMEM108	SOX11	STK11	ADAM17	ZEB1	TFAP2B	TGFB1	TGFB1I1	TGFB3	TGFBR1	TGFBR2	TGFBR3	THBS1	NKX2-1	UBA52	UBB	UBC	VEGFA	VEGFC	VTN	WNT1	WNT5A	XDH	LDLRAD4	FBXL15	TMEM204	VEPH1	MMRN2	ZNF703	FUZ	ADAMTS12	SPRY4	GDF5	FZD1	FZD4	SNX25	LTBP4	ITGA8	CAV1	CASK	CAV2	CAV3	RUNX2	CHRD	FGF18	FGF16	CFLAR	APLN	WASF1	CREB3L1	MTMR4	HGS	CHRDL1	ACVR2A	NOG	NREP	CER1	SLIT2	MYOCD	ACVRL1	HTRA3	ONECUT2	ADAMTS3	GDF3	CD63	ADAMTSL2	FGFBP1
GO_EMBRYONIC_HEMOPOIESIS	http://www.gsea-msigdb.org/gsea/msigdb/cards/GO_EMBRYONIC_HEMOPOIESIS	SH2B3	ZFPM1	FLT3LG	GATA1	GATA2	GATA3	HIF1A	IL3	KDR	KIT	KITLG	KMT2A	PBX1	MED1	STK3	STK4	TAL1	TGFBR2	TPO	VEGFA	THOC5
GO_EMBRYO_DEVELOPMENT_ENDING_IN_BIRTH_OR_EGG_HATCHING	http://www.gsea-msigdb.org/gsea/msigdb/cards/GO_EMBRYO_DEVELOPMENT_ENDING_IN_BIRTH_OR_EGG_HATCHING	ADA	ABI1	PDCD6	BCL2L11	DNAJB6	COL4A3BP	TRIM28	ATP6AP2	LPAR6	ADAM10	IRX5	CDKN1C	NPM2	KLF2	DLC1	PEMT	SEC24B	EMG1	CDX1	CDX2	TAB1	CDX4	CEBPA	CEBPB	SEMA3C	DEAF1	AKAP3	SLC34A2	SPINT2	DMRT2	CELF1	GNA13	DLL3	CFL1	PLK4	SIX2	RAI2	TMED2	LIAS	GLMN	POLG2	PLCD3	CTHRC1	OSR2	ADD1	SPIC	CMTM3	COL1A1	COL2A1	TAF8	COL11A1	OSR1	UBR3	TRIM71	ADM	RIPPLY2	NKX2-6	ZNF358	CSF2	PRICKLE1	E2F7	GSC	MESP2	NKX2-5	CCDC24	CTNNB1	GDF7	PNLDC1	AMOT	RDH10	DAD1	RBM46	DLG1	DLX1	DLX2	DSC3	DVL1	DVL2	DVL3	ECE1	EDN1	EDNRA	MEGF8	EGFR	PLPP4	EPHA2	ELF3	ARL13B	FLCN	EMX1	SMIM14	EN1	TAPT1	ENDOG	EP300	EPAS1	NRK	ERCC2	AKT1	ETV2	EVX1	EXT1	EYA1	ACSL4	BPTF	TBC1D32	ADGRF5	FERD3L	FGF8	FGF9	FGFR1	FGFR2	VASH1	FOXF1	DKK1	FOXC1	FOXI1	WDTC1	KDM4C	RTF1	SLC35D1	SULF1	COBL	SATB2	RPGRIP1L	USP22	ZFPM2	GPR161	HEY1	FOLR1	HEY2	POFUT1	SCRIB	SSBP3	PLXNB2	MAFF	FKBP8	FXN	NR5A2	ABL1	FUT8	RICTOR	FZD2	GABPA	ALX3	NIPBL	MTHFD1L	SIN3A	SYF2	HINFP	C2CD3	AUTS2	TANC2	TRAF3IP1	IFT172	PHGDH	GATA1	GATA2	GATA3	FBXW8	GATA6	GBX2	PTPN18	KAT2A	FOXD3	FOXB1	NPHP3	GJB3	B9D1	GJB5	INTU	SLC39A1	PRPF19	RRP7A	GLI2	GLI3	GNA12	GNAS	GPI	ANGPT1	SLC25A34	DLL1	RPL7L1	CRB2	GRB2	FLVCR1	SETD2	ARHGAP35	ANKRD11	EPN1	SLC39A3	HCFC1	SOX8	HIF1A	FOXA1	APAF1	HOXA1	HOXA2	APBA1	HOXA3	HOXA4	HOXA5	HOXA6	HOXA7	HOXA9	HOXA11	APBA2	HOXB1	HOXB2	HOXB3	HOXB4	HOXB5	HOXB6	HOXB7	HOXB8	HOXB9	HOXC4	HOXC5	HOXC6	HOXC9	HOXC11	HOXD1	HOXD3	HOXD4	HOXD9	HOXD10	PRMT1	HES1	HSD17B2	HSF1	NDST1	HUS1	HYAL1	APOB	ST8SIA6	MSGN1	FBLL1	IGF1	IGF2	CCN1	RBPJ	IHH	IL10	INPP5B	AR	ISL1	ITGB1	ITPK1	JAG2	JUNB	ZNF568	KRT8	IFITM5	KRT19	HES5	INKA1	HES3	LFNG	LHX1	LIF	ARHGDIG	LIG4	LMX1B	LRP2	LRP6	ARNT	TM4SF1	SMAD2	SMAD3	SMAD4	MAFG	MAN2A1	MBNL1	MDFI	MEF2C	MEOX1	MEOX2	MFNG	MGAT1	ASCL2	MMP14	MMP16	NRARP	CITED1	MSH2	MSX1	MTHFD1	MTHFR	MT-ND4	MYF5	MYF6	MYH6	MYH9	MYH10	MYO1E	NASP	NBN	NDUFA2	NEK2	NF1	NKX3-1	NMT1	NODAL	NOS3	AC092881.1	CNOT3	NOTCH1	ROR2	OCRL	CHST11	PAX1	PAX2	PAX5	PAX6	PAX7	NSDHL	STMN3	PBX1	PCDH8	IFT52	SBDS	LEF1	PCSK5	PCDH12	DACT1	RTCB	PDGFB	PDGFRA	SF3B6	SUFU	INPP5K	SIX4	PFN1	PKD1	PKD2	PLCD1	PLCG1	MBD3	PLXNA2	ATP7A	RIPPLY3	PELO	PRRX1	SOX18	NLE1	EGLN1	POU5F1	HES2	WDR74	MED1	RRN3	MBTD1	BCOR	NCAPG2	MKS1	SEMA4C	IFT57	WDR60	AKIRIN2	ETNK2	TMEM100	PEF1	HES6	SOX6	AMBRA1	CHD7	PRKACA	PRKACB	ASF1B	NUP133	IFT122	BRK1	MESP1	PRKDC	MAPK1	SULF2	MAP2K1	KIAA1217	PROX1	PSEN1	CELF4	XAB2	STOX2	POGLUT1	PSMC3	PSMC4	RTN4	SALL4	ZMIZ1	VANGL2	PTCH1	BIRC6	DSCAML1	HEG1	KIDINS220	MIB1	PTK7	CC2D2A	SHROOM3	ZFAT	CAMSAP3	EPB41L5	ZFP14	ALS2	CHD8	PPP4R4	WDR19	HES4	CCNB1IP1	GRHL3	NKX3-2	PTPRR	OVOL2	BBS4	RALA	RARA	RARG	RBBP6	RBBP8	KLHL12	RBP4	BCL2L1	ALX4	RIC8A	RPS7	RXRA	SALL2	SDC4	PRDM1	ZNF335	PRDM14	XYLT1	NECAB1	SFRP1	SFRP2	SRSF1	UBTFL1	SCX	SOX17	SEBOX	SHH	HS3ST6	SHOX2	STIL	SIX1	SKI	SKIL	BMP2	BMP4	BMP5	BMP7	BMPR1A	BMPR2	PHACTR4	SMO	SNAI1	SOX4	SOX9	SOX10	SOX11	SP3	SPINT1	BRCA1	SRF	BRCA2	ST14	ZFP36L1	STK3	STK4	SUPT6H	TBXT	BTF3	TBX1	TBX6	TBX15	TBX3	HNF1B	TCF7	ZEB1	TCF15	TCOF1	TDGF1	TFAP2A	NR2F2	TGFB1	TGFB2	TGFB3	TGFBR1	TGFBR2	BYSL	TIE1	TPM1	TRAF6	TSC1	TSC2	PHLDA2	C5	TTPA	SLC35E2B	TULP3	C6	TWIST1	UBE2A	UBE2B	KDM6A	VASP	VEGFA	WNT1	WNT2	WNT5A	WNT7B	WNT8A	WNT11	WNT9A	WNT9B	XRCC2	PCGF2	ZFAND5	SLC30A1	ZP3	LUZP1	FZD5	BHLHE41	TFEB	TMEM231	TCTN1	RNASEH2B	CENPU	TBL1XR1	PALB2	E2F8	FZD3	VASH2	TLE6	GGNBP2	GRHL2	FUZ	CUBN	TET1	FOSL1	ALX1	NDEL1	ELL	CAPN2	ARID1A	AXIN2	EOMES	FZD1	FZD6	MFRP	CCM2	HORMAD1	CASP8	PHF6	GINS4	TMEM107	CUL4A	CUL3	HOPX	KBTBD8	TEAD2	CCDC62	HES7	KDM2B	MYO18B	RSPO3	GCM1	YBX3	COPS3	NKD1	LMO4	BHLHE40	TCAP	ACTL6A	RUNX2	DCHS1	CHRD	NCOA1	SCEL	ALKBH1	CDK5R1	ALDH1A2	ZPR1	EIF2S2	CCNB1	BCL10	WNT3A	PLOD3	ACVR1	SOCS3	PYGO2	ACVR1B	LATS1	CCNB2	ZNF830	ACVR2A	RIPPLY1	NOLC1	GORAB	NOG	COPS2	LHX2	HS6ST1	ACVRL1	MED21	HAND1	HAND2	EIF4E2	AC005954.1	GDF3	KIF20B	CELSR1	SEC24C	CTR9	IFT140	EIF4A3	KEAP1	GINS1	ZEB2	SEC24D	ARNT2	MFN2	MED12
GO_ANTIGEN_PROCESSING_AND_PRESENTATION_OF_PEPTIDE_OR_POLYSACCHARIDE_ANTIGEN_VIA_MHC_CLASS_II	http://www.gsea-msigdb.org/gsea/msigdb/cards/GO_ANTIGEN_PROCESSING_AND_PRESENTATION_OF_PEPTIDE_OR_POLYSACCHARIDE_ANTIGEN_VIA_MHC_CLASS_II	AP1M2	ACTR1B	ACTR1A	SEC24B	IFI30	SEC23A	DCTN2	CENPE	DCTN6	SEC24A	KIF2C	KIF3A	DCTN3	OSBPL1A	AP2M1	AP1S1	AP2S1	CLTA	CLTC	AP1S3	DYNLL2	CTSD	CTSE	CTSL	CTSV	CTSS	AP2A1	AP2A2	AP1B1	AP2B1	DCTN1	AP1G1	DYNC1H1	DYNC1I1	DYNC1I2	DYNC1LI2	DNM2	FCER1G	FCGR2B	SEC31A	KIFAP3	KIF4A	KIF26A	KIF4B	PYCARD	RACGAP1	HLA-DMA	HLA-DMB	HLA-DOA	HLA-DOB	HLA-DPA1	HLA-DPB1	HLA-DQA1	HLA-DQA2	HLA-DQB1	HLA-DQB2	HLA-DRA	HLA-DRB1	HLA-DRB3	HLA-DRB4	HLA-DRB5	ARF1	KIF2A	KIF3C	KIF5A	KLC1	KIF11	KIF22	LAG3	SAR1B	DYNC1LI1	DCTN4	TREM2	MARCH1	ACTR10	LGMN	KIF15	SEC13	SH3GL2	KLC2	SPTBN2	THBS1	TRAF6	RAB7A	KIF18A	CANX	CAPZA1	CAPZA2	CAPZB	RILP	DCTN5	KIF2B	DYNLL1	CTSF	AP1S2	AP1M1	CAPZA3	KIF3B	AC027237.1	SEC24C	CD74	SEC24D
GO_RESPONSE_TO_IONIZING_RADIATION	http://www.gsea-msigdb.org/gsea/msigdb/cards/GO_RESPONSE_TO_IONIZING_RADIATION	TANK	NAMPT	TRIM13	CDKN1A	ZMPSTE24	NET1	YAP1	KAT5	RAD51AP1	TLK2	TOPBP1	CHEK2	TREX1	ERCC8	CLK2	CYP2R1	IKBIP	DCUN1D3	CRYAB	PARP1	MAPK14	XRRA1	RAD9B	CYBA	GADD45A	RNF168	DNM2	DNMT3A	DNMT3B	ECT2	EEF1D	EGR1	ELK1	ERCC1	ERCC6	ALAD	EYA1	EYA3	FANCD2	BRAT1	PAXIP1	KDM1A	SIRT1	SPIDR	XRCC6	NIPBL	INTS7	GATA3	FBXO4	GPX1	GRB2	BABAM1	ANXA1	H2AFX	HRAS	HSF1	HSPA5	HUS1	ICAM1	APOBEC1	IFI16	CXCL10	KARS	SWI5	KRT14	RHOB	LIG4	GTF2H5	MDM2	MEN1	MGMT	MSH2	MYC	ATM	NOX4	MRNIP	UIMC1	MAP3K20	PML	POLE3	POLB	POLG	ATR	INO80	RFWD3	PRKAA1	KDM4D	PRKDC	TIGAR	USP28	BAK1	HAMP	PTPRC	BAX	RAD1	INIP	RAD9A	RAD51	CCND1	BCL2	BCL2L1	RPL26	RRM1	CCL7	FIGNL1	BLM	SFRP1	SFRP2	ABCG5	COP1	DCLRE1C	NUCKS1	AEN	NABP1	INTS3	SNAI2	BRCA1	BRCA2	STAR	STK11	TGFB1	THBD	TP53	TP53BP1	VCAM1	WRN	XRCC2	XRCC4	XRCC5	NABP2	TMEM109	BRCC3	NHEJ1	HMGA2	CASP3	RHNO1	ABRAXAS1	LZIC	RAD54L	TSPYL5	TNKS1BP1	CBL	RNF8	TICRR	MTA1	RECQL5	CLOCK	BABAM2
GO_EPITHELIUM_DEVELOPMENT	http://www.gsea-msigdb.org/gsea/msigdb/cards/GO_EPITHELIUM_DEVELOPMENT	CDH2	ABI1	CDH3	C1orf68	KRTAP25-1	KRTAP4-9	CD24	KRTAP21-3	CDH5	KRTAP9-7	KRTAP16-1	APELA	KRTAP9-6	KRTAP29-1	GPC6	USH1C	FEM1B	ENAM	ABI2	TRIM28	ATP6AP2	DHRS9	PSME3	CDK6	PSMD14	GDF11	SPRY1	SPRY2	CDKN1A	ZMPSTE24	CDKN1B	CDKN1C	CCNO	KLF2	CITED2	SEMA3A	DLC1	BASP1	CDSN	RAPGEF3	YAP1	SEC24B	CDX1	CDX2	FST	HOXB13	CEBPB	SEMA3C	DEAF1	AGR2	DNPH1	TRIM16	TXNIP	PDPN	EXOC5	SPINT2	DMRT2	CES1	LBX1	GNA13	DLL3	CFL1	PLK4	SIX2	KDM5B	FRS2	HPSE	RAB10	EDAR	TMED2	SPINK5	LIAS	UPK1A	CNMD	TRIOBP	GLMN	SOX21	PKP3	DUSP10	MST1L	PDCD10	KRT71	PHB2	MYSM1	CTHRC1	AP2M1	AP2S1	TMC1	ADD1	TPP1	CLTC	KRT74	FOXN4	PSMB11	FRMD6	DNAAF1	CCDC78	KRT40	ACER1	CNN3	RPTN	KDF1	COL2A1	COL4A1	IQGAP3	ARHGEF19	COL4A4	TBC1D20	COL5A1	BBS5	REG3G	OSR1	TRIM71	ADM	IL31RA	RIPPLY2	CD109	CLDN3	CPS1	CPT1A	NKX2-6	GPAT4	CREB1	CRHR1	KRTAP13-1	ZNF358	GATA5	KRT72	CRYGB	CRYGD	CRYGS	PSMA8	CSF1	CSF1R	PRICKLE1	E2F7	KRT80	GSC	MESP2	CSNK2B	CARMIL2	KRT25	DSG4	APCDD1	CSTA	NKX2-5	LELP1	CTNNB1	CTSB	CTSH	CTSK	CTSL	GDF7	CTSV	CTSZ	MARVELD2	IRX2	CYP1A1	RDH10	CYP27B1	DEUP1	AP2A1	DAB2	DAG1	AP2A2	STRC	KRT28	AP2B1	SYNE4	SPRR4	AKR1C1	AKR1C2	PRICKLE2	DACT2	BMPER	ARX	ADAMTS16	DLG1	DLG3	DLX3	DLX5	DLX6	DMBT1	DMRT1	DNASE1L2	JAG1	DSC1	DSC2	DSC3	DSG1	DSG2	AGT	DSG3	DSP	DSPP	HBEGF	DVL1	DVL2	DVL3	AGTR2	TOR1A	E2F4	EDA	NR0B1	S1PR1	S1PR3	EDN1	EDNRA	KRT24	EFNB2	EGF	CELSR3	CELSR2	MEGF8	EGFR	KRT78	RILPL2	EPHA2	LCE4A	ELF3	ELF5	ARL13B	EMX1	EN1	ENG	EP300	CERS3	EPHA4	EPHA7	ERBB4	ERCC2	EREG	AKT1	ERCC3	AKT2	ESR1	ETV2	ETV5	EVPL	EYA1	EZH2	F2RL1	FASN	FAT1	STOX1	ALDH1A3	LRTOMT	TBC1D32	RFX6	FERD3L	GPC4	FGF1	FGF2	FGF7	FGF8	FGF10	FGFR1	FGFR2	FNDC3A	ANKRD6	FOXF1	DKK1	FOXF2	FOXC1	FOXD1	CEP152	ALDOC	DAAM1	FOXE3	FOXJ1	PALLD	FOXE1	EXPH5	SIPA1L3	FLG	CLASP2	PLXND1	KDM6B	FLNA	FLNB	PSME4	SULF1	COBL	ASTN2	KAZN	RPGRIP1L	CLASP1	TDRD7	GPR161	HEY1	FOLR1	HEY2	POFUT1	SCRIB	FOSL2	CASP14	SH3BP1	SSBP3	PLXNB2	SLC7A11	TMEFF2	MAFF	FLRT3	FKBP8	ALOX12	ALOX15B	MTOR	FRZB	NR5A2	ABL1	FZD2	LCE5A	KRTAP15-1	NPNT	SPDEF	KLK5	WHRN	PRKD2	MTHFD1L	SOSTDC1	CLIC4	WWTR1	KANK2	KRT23	C2CD3	PPP1R16B	ARHGEF26	KLK13	TRPC4AP	TRAF3IP1	ABCA12	IFT172	PHGDH	LCE2B	KLHL3	GATA3	GATA4	GATA6	EHF	GBX2	KAT2A	HEYL	GDF2	GREM1	GDNF	B4GALT1	GJA4	GJA5	FOXB1	NPHP3	B9D1	FOXP1	DKK4	INTU	GPC3	SULT1B1	GLI1	GLI2	GLI3	SFN	AQP11	GPR4	PROX2	LAMA1	KRTAP13-4	DLL1	CRB2	YIPF6	KRT6C	GPX1	GRB2	RAPGEF1	KLF15	SETD2	ARHGAP35	GRSF1	GSK3A	GSK3B	GSTA1	GSTA2	GSTM3	GRHL1	TFCP2L1	SLC40A1	ANXA1	ANXA2	ANXA2P2	HDAC1	HDAC2	ANXA4	SOX8	HGF	NRG1	HIF1A	ANXA7	FOXA1	APAF1	HNF4A	ONECUT1	HNRNPH3	KRT73	HOXA5	HOXA7	HOXA11	HOXB2	HOXB4	HOXB5	HOXB7	HOXC13	HOXD11	HOXD13	AIRE	HRH2	HES1	HSD17B4	TNC	KRTAP8-1	KRTAP11-1	KRTAP19-1	KRTAP13-2	KRTAP13-3	KRTAP23-1	KRTAP6-1	KRTAP6-2	KRTAP6-3	KRTAP19-2	KRTAP19-3	KRTAP19-4	KRTAP19-5	KRTAP19-6	KRTAP19-7	KRTAP20-1	KRTAP20-2	KRTAP21-1	KRTAP21-2	KRTAP22-1	ICAM1	KRT79	ID1	ID2	CCDC39	ID3	ID4	RSPO2	ZDHHC21	VSIG1	LIPM	FREM2	FMN1	KRT27	MSGN1	MCIDAS	IFNG	IGFBP5	CCN1	PLET1	RBPJ	RILPL1	LCE1A	LCE1B	LCE1C	LCE1D	LCE1E	LCE1F	LCE2A	LCE2C	LCE2D	LCE3A	LCE3B	LCE3C	LCE3E	KRT26	KRTAP12-2	KRTAP12-1	KRTAP10-10	IHH	IKBKB	IL1B	CXCR2	IL10	IL13	AQP3	ILK	INHBA	CXCL10	INSM1	PDX1	IRF6	AR	ITGA2	ITGA5	ACADVL	ITPK1	IVL	JAG2	JAK2	JUN	JUP	GSTK1	AREG	KRT77	KDR	ACAT1	ARG2	KRAS	KRTAP5-9	KRT1	KRT2	KRT3	KRT4	KRT5	KRT6A	KRT6B	KRT7	KRT8	KRT9	KRT10	KRT12	KRT13	KRT14	KRT15	KRTAP10-4	KRTAP10-6	KRTAP10-7	KRTAP10-9	KRTAP10-1	KRTAP10-11	KRTAP10-2	KRTAP10-5	KRTAP10-8	KRTAP10-3	KRTAP12-3	KRTAP12-4	KRTAP10-12	KRT16	RHOA	KRT17	KRTAP5-1	KRTAP5-3	KRTAP5-4	KRTAP5-10	KRT18	RHOB	KRT19	KRT31	KRT32	KRT33A	CCDC103	KRT33B	KRT34	HES5	RNF207	KRT35	HRNR	FLG2	KRT81	KRT82	KRTAP26-1	KRT83	RHOC	KRT84	SLC9A4	KRT85	INKA1	KRT86	GRXCR1	KRT39	HES3	LAMA5	LAMB2	LFNG	LGALS3	LHX1	LIF	LOR	LRP2	LRP4	LRP6	LRP5	SPINK6	ARNTL	MIR10A	MIR1-1	MIR1-2	MIR150	MIR181A2	MIR181B1	MIR199B	MIR200C	MIR21	TACSTD2	MIR221	MIR29B1	MIR29B2	MIR34A	MIR99B	EPCAM	SMAD1	SMAD2	SMAD3	SMAD4	ARRB2	SMAD5	SMAD6	SMAD7	MAF	MAFG	MEF2C	MEN1	MEOX1	MEOX2	MET	MGMT	ASAH1	ASCL1	MLLT3	AFDN	MMP9	MMP12	MMP14	KLK14	KLK12	KRTAP5-5	KRTAP5-2	KRTAP5-6	KRTAP5-7	KRTAP5-11	NRARP	CITED1	MSN	MST1	MSX1	MSX2	LCE6A	MTHFD1	MTHFR	MYC	MYCL	MYF5	MYF6	MYO1E	MYO5A	MYO7A	MYO9A	ATOH1	NEUROD1	NF1	NF2	NFATC4	NFIB	NKX2-2	NKX3-1	NKX6-1	NME2	NODAL	NOTCH1	NOTCH4	NPHS1	NTRK1	NTRK3	ROR1	ROR2	NUMA1	OPHN1	OVOL1	FURIN	PCSK6	PAFAH1B1	SERPINE1	PAK1	IL20	NEUROG3	REG3A	PAX1	PAX2	PAX6	PAX7	NSDHL	F11R	PARD6A	PBX1	PCDH8	PCK1	WDPCP	PCK2	GAL	SIDT2	IFT52	PCNA	LEF1	DACT1	FZR1	KRT76	PDE2A	WNT16	PDE4D	RHCG	PPHLN1	PDGFA	AC016586.1	PDGFB	SUFU	PDPK1	ARID4B	PECAM1	SIX4	PFN1	PGF	PGK1	PGR	PI3	SERPINB5	SERPINE2	SERPINB13	PITX2	PITX3	PKD1	PKD2	PKP1	PKP2	PLXNA1	PLXNA2	PML	ATP7A	PELO	RIPK4	PODXL	ERRFI1	SOX18	WNT4	TOLLIP	KRT20	NLE1	ADAMTSL4	POU3F1	POU3F3	DLL4	POU4F3	ATRX	HES2	PPARG	MED1	HYDIN	AHI1	CDHR2	ESRP1	NSUN2	MKS1	SEMA4C	RASIP1	PPL	PPP1CA	PIH1D1	CCDC40	IFT57	KIF26B	TMEM38B	BBS7	PPP2R3A	TMEM100	MCOLN3	LIN7C	LGR4	HES6	TNFRSF19	H2AFY2	FERMT1	AMBRA1	CHD7	PRKACA	PRKACB	BTBD7	NUP133	IFT122	FOXJ2	PRKCH	MESP1	PRKDC	MAPK1	AJAP1	BARX1	MAP2K1	PRKX	PROC	PROX1	PRSS8	PSAP	CYP26B1	PSEN1	BCCIP	PSMA1	PSMA2	PSMA3	PSMA4	PSMA5	PSMA6	PSMA7	PSMB1	BDH2	PSMB2	PSMB3	C1GALT1	PSMB4	PSMB5	PSMB6	PSMB7	PSMB8	FAM20C	PSMB9	POGLUT1	PSMB10	CTNNBIP1	PSMC1	PSMC2	PSMC3	PSMC4	PSMC5	TBX20	PSMC6	PSMD1	PSMD2	PSMD3	PSMD4	TIGAR	PSMD5	RAB25	PSMD7	PSMD8	RTN4	PSMD9	SMURF1	PSMD10	SALL4	PSMD11	PSMD12	PSMD13	BAD	PSME1	PSME2	VANGL2	PTCH1	PTEN	RCN3	MIR18B	PRR9	MIR495	MIR518B	HEG1	PTK6	MIB1	PTK7	CC2D2A	SHROOM3	PTN	CAMSAP3	EPB41L5	WDR19	HES4	GRHL3	RAP2C	KRTAP5-8	SLC4A5	NKX3-2	PTPRO	PTPRS	BAX	OVOL2	BBS4	RAB13	RAC1	RALA	ACTA2	RAP1A	RAP1B	RARA	RARB	RARG	ARID4A	NTN4	RBBP6	CCND1	BCL2	RDX	RELA	RET	RFX3	RHEB	HAPLN2	SAV1	ALX4	ROBO1	ROBO2	ROCK1	ROS1	RPS7	RREB1	RXRA	RYK	RYR2	S100A7	SALL2	SALL1	CELA2A	BFSP1	CEACAM1	CCL11	SDC1	SDC4	PRDM1	FKBPL	PERP	TNMD	FN3K	SFRP1	STRA6	SFRP2	SFRP4	SCX	SRSF6	SOX17	SPINK9	LIPK	LIPN	KRTAP24-1	KRTAP27-1	MPP5	HHIP	GZF1	NOM1	SETSIP	SHH	SMURF2	RBM15	STIL	BCL11B	SIM1	SIX1	SIX3	SKI	SKIL	BMP2	NDRG4	BMP4	CPLANE1	WNK4	BMP5	KRTAP4-11	BMP6	BMP7	BMPR1A	BMPR2	SNAI2	PHACTR4	SMO	SNAI1	SOD1	SOS1	SOX4	SOX9	SOX10	SOX11	FOXL2	SPINT1	SPRR1A	SPRR1B	SPRR2A	SPRR2B	SPRR2D	SPRR2E	SPRR2F	SPRR2G	SPRR3	SRC	SRF	BRCA2	ST14	ZFP36L1	STAT1	STAT5B	STAT6	STC1	STK3	STK4	SULT2B1	TBXT	ADAM17	TAGLN	KLF5	TAF10	TBX1	TBX2	TBX5	TBX6	TBX3	HNF1B	TCF7	ZEB1	TCF15	BTG1	TCF21	TFAP2A	TFAP2B	NR2F2	TGFB1	TGFB1I1	TGFB2	TGFBR2	TGM1	TGM2	TGM3	TCHH	THRA	THRB	TIAM1	NKX2-1	TJP1	TMOD1	CLDN5	TNF	TNFRSF1A	TRAF6	TSC1	TSC2	TSG101	TST	KRTAP4-8	KRTAP1-4	KRTAP19-8	KRTAP9-1	TULP3	TWIST1	TYMS	KRTAP2-3	UPK1B	UMOD	UPK2	UPK3A	USH2A	CLRN1	KDM6A	VASP	VCL	VDAC1	VDR	VEGFA	VEGFC	VIL1	EZR	VIM	WNT1	WNT2	WNT3	WNT5A	WNT6	WNT7A	WNT7B	WNT10B	WNT11	WNT2B	WNT9B	WT1	XBP1	XDH	XRCC2	ZFP36	ZIC3	CA2	CA9	PSAPL1	VEZF1	LUZP1	DDR1	NPHS2	PAX8	FZD5	WDR77	FA2H	IRX3	IRX1	CALB1	BHLHE41	TMEM231	TCTN1	FAT4	AIMP2	PALB2	E2F8	FZD3	PDZD7	GRHL2	POF1B	GREB1L	ESRP2	ZNF703	FRAS1	IFT74	CEP290	FUZ	CEP63	SCUBE1	WNT10A	SLC44A4	COL18A1	ALX1	WNT5B	ACTL8	APOLD1	LBH	ADAMTS12	VANGL1	KRTAP1-3	KRTAP1-1	SHARPIN	KRTAP9-9	KRTAP4-6	KRTAP2-1	MKKS	NCOA3	CAPN1	CAPNS1	ARID1A	AXIN2	FZD1	FZD4	FZD6	FZD7	EPPK1	CASP3	CCM2	SETDB2	KRTAP1-5	KRTAP3-1	KRTAP3-2	KRTAP9-2	CASP6	KRTAP9-3	KRTAP9-8	KRTAP17-1	PIP5K1A	TAGLN2	ZNRF3	KIAA1109	SLITRK6	BFSP2	TMEM79	TMEM107	LZTS2	BRSK1	CNFN	FOXN1	CASR	KRTAP4-4	TEAD2	LCE3D	HES7	KDM2B	LOXL3	CAT	RSPO3	ORAI1	ATOH8	AJUBA	PKP4	GCM1	KRTAP9-4	KRTAP4-1	KRTAP4-5	KRTAP4-3	KRTAP4-2	KRTAP3-3	KRTAP2-4	NKD1	LMO4	LGR5	BHLHE40	TCAP	CAV1	CAV3	TNFSF11	KLF7	RUNX1	TP63	DCHS1	PTCH2	AKR1C3	CHRD	CBFB	KRT38	KRT37	KRT36	TRADD	EDF1	CBR1	ADAM9	SCEL	IQGAP1	NRP1	PROM1	ALDH1A2	LDB1	TIMELESS	BCL10	FOXH1	BTRC	WNT3A	PLOD3	SAPCD2	ACVR1	PHLDB2	SOCS3	BRSK2	IFT20	STARD13	CLDN1	PYGO2	LDB2	ACVR1B	LATS1	NUP210L	KRT75	LRP5L	CBFA2T2	COL23A1	MYADM	BMP15	RIPPLY1	DLG5	GORAB	NOG	CRLF1	S1PR2	ACVR2B	KLF4	PTER	TGM5	CER1	SLIT2	LHX2	SLC9A3R1	ADIPOQ	FOXP2	ACVRL1	ARHGAP12	TJP2	CYP7B1	HAND1	NTN1	FOXQ1	HAND2	CD34	ROCK2	ONECUT2	PSMF1	TBX4	SLC4A7	MAGED1	H2AFY	GDF3	CLOCK	KIF20B	CD44	CELSR1	MICAL2	SAFB2	RAPGEF2	ADAMTSL2	SEMA3E	IFT140	CD151	MTSS1	KEAP1	CDK1	ZEB2	PSMD6	MAGI2	WDR1	MED12	CDC42
GO_POSITIVE_REGULATION_OF_SEQUESTERING_OF_CALCIUM_ION	http://www.gsea-msigdb.org/gsea/msigdb/cards/GO_POSITIVE_REGULATION_OF_SEQUESTERING_OF_CALCIUM_ION	TRDN	CLIC2	MTLN	FKBP1B	GSTM2	MIR133A1	MIR133A2	NTSR1	PKD2	RYR2	SRI	TGFB1	CALM1	CALM2	CALM3	CASQ2	GSTO1
GO_SECONDARY_METABOLITE_BIOSYNTHETIC_PROCESS	http://www.gsea-msigdb.org/gsea/msigdb/cards/GO_SECONDARY_METABOLITE_BIOSYNTHETIC_PROCESS	CDH3	CBSL	GIPC1	CTH	CTNS	CYP1A2	DCT	DDT	SLC7A11	APPL1	SLC24A5	MIR21	MC1R	ASIP	MPST	CITED1	MYO5A	OCA2	SLC45A2	BDH2	PMEL	SP1	TRPC1	TYR	TYRP1	WNT5A	CBS	RAPGEF2	ZEB2
GO_CELL_MIGRATION_INVOLVED_IN_HEART_DEVELOPMENT	http://www.gsea-msigdb.org/gsea/msigdb/cards/GO_CELL_MIGRATION_INVOLVED_IN_HEART_DEVELOPMENT	SEMA3C	BVES	ENG	FOLR1	FLRT3	MIR1-1	MIR1-2	NOTCH1	PDGFRB	PITX2	MESP1	NDRG4	BMP4	BMP7	SNAI2	TBX5	TWIST1	DCHS1	HAND2
GO_PROTEIN_LOCALIZATION_TO_CYTOSKELETON	http://www.gsea-msigdb.org/gsea/msigdb/cards/GO_PROTEIN_LOCALIZATION_TO_CYTOSKELETON	PIBF1	DCTN2	SPAG5	MAPRE2	MID2	CEP250	NEDD1	UBXN2B	CSNK1D	TTBK2	DIAPH1	DVL1	MAPRE1	MAPRE3	CEP131	NUDCD3	NUP62	C2CD3	GOLGB1	CHAMP1	FAM83H	GSK3B	SNX10	HNRNPU	APC	HTR2A	MAP1A	MID1	NUMA1	PARD6A	PCM1	ABHD17B	CEP83	ANLN	CEP192	CEP72	NSFL1C	MARK4	ABHD17C	BBS4	RTKN	BICD1	CCDC14	STIL	AURKA	TTK	MCPH1	FAM83D	ABHD17A	HOOK3	CRIPT	KIF20B	KIAA0753	KLHL21
GO_NUCLEAR_ENVELOPE_REASSEMBLY	http://www.gsea-msigdb.org/gsea/msigdb/cards/GO_NUCLEAR_ENVELOPE_REASSEMBLY	CHMP4B	UBXN2B	UBXN2A	EMD	REEP3	ANKLE2	VPS4A	CHMP2A	LMNA	PPP2CA	PPP2R1A	PPP2R2A	NSFL1C	SPAST	VRK1	REEP4	BANF1	CHMP7
GO_INTRINSIC_APOPTOTIC_SIGNALING_PATHWAY_IN_RESPONSE_TO_DNA_DAMAGE_BY_P53_CLASS_MEDIATOR	http://www.gsea-msigdb.org/gsea/msigdb/cards/GO_INTRINSIC_APOPTOTIC_SIGNALING_PATHWAY_IN_RESPONSE_TO_DNA_DAMAGE_BY_P53_CLASS_MEDIATOR	TOPORS	CHEK2	EP300	HIPK1	SNW1	KDM1A	SIRT1	PHLDA3	ZNF385A	NUPR1	HIPK2	PYCARD	CDIP1	HNRNPK	IFI16	ING2	MIF	MSH2	MUC1	RPS27L	SHISA5	TRIAP1	TAF9B	PML	DDIT4	USP28	BCL2	BCL3	RPL26	AEN	MARCH7	BRCA2	TAF9	TP53	TP73	TMEM109	BAG6	ATAD5	ELL3	BCL2L12	DYRK2	TP63	CD44	CD74
GO_REGULATION_OF_AUTOPHAGY	http://www.gsea-msigdb.org/gsea/msigdb/cards/GO_REGULATION_OF_AUTOPHAGY	HDAC6	BCL2L11	WASHC1	DNM1L	OPTN	NAMPT	RNF41	CDK5	TRIM13	CALCOCO2	ZMPSTE24	RRAGB	TRIM22	NOD1	HAX1	ATG7	LAMTOR5	SPTLC1	NPRL2	CAMKK2	RRAGA	PLK2	TLK2	PIM2	MID2	DEPP1	CDC37	LZTS1	WDR6	VPS26B	PARK7	AC003665.1	RAB39B	LRRK2	PLK3	HMGB4	DRAM2	CHMP4B	TMEM150A	SOGA1	SMCR8	SESN3	CSNK2A2	ADRA1A	TICAM1	EXOC8	SLC38A9	ADRB2	ATP6V0E2	DAP	DAPK1	DAPK3	DCN	NLRP6	EEF1A1	EEF1A2	EIF4G1	EIF4G2	PIKFYVE	FLCN	TRIM65	RAB12	CTTN	C9orf72	EP300	AKT1	DHRSX	ERCC4	ERN1	TPCN2	RNF152	MAPK15	RAB3GAP1	SIRT2	USP33	FOXO1	TAB2	MTCL1	SCFD1	EXOC7	CLEC16A	LARP1	ATP13A2	SIRT1	ATP6V0A2	DAPK2	SH3BP4	ATP6V0D2	ATP6V1C2	MTOR	ABL1	SNX32	MFSD8	TAB3	RAB3GAP2	FBXO7	SVIP	FBXL2	GAPDH	ULK3	POLDIP2	GPSM1	PTPN22	GATA4	GBA	HSPB8	GFAP	ABL2	LAMP3	SNX5	SESN1	HTRA2	GNAI3	GOLGA2	TMEM150B	RUFY4	LAMTOR2	CHMP4A	PYCARD	TBK1	GSK3A	RMC1	UBQLN2	UBQLN1	HTT	HGF	HIF1A	HK2	HMGB1	HMOX1	HSPB1	HTR2B	NRBP2	ACER2	IFI16	IRGM	IFNG	IL4	IL10	IL10RA	ITPR1	KDR	KIF25	SOGA3	LAMTOR4	LEP	LEPR	MIRLET7B	MIR199A1	MIR199A2	MAPT	MCL1	MEFV	RAB8A	MET	EIF2AK4	TMEM150C	MT3	MTM1	ATM	NEDD4	NPC1	CISD2	TBC1D25	PAFAH1B2	PRKN	SH3GLB1	WAC	ATP6V1D	PRKAG2	LARS	ATP6V1H	ATP6V1A	ATP6V1B1	ATP6V1B2	ATP6V0C	ATP6V1C1	ATP6V1E1	PIK3CA	PIK3CB	PIK3R2	PIP4K2A	ATP6V0B	TPCN1	ATP6V1G2	ATP6V0A1	PRKAG3	TREM2	TOMM7	CTSA	VPS13C	RASIP1	LAMTOR1	ATG16L1	VPS13D	WDR41	FBXW7	DRAM1	MTMR8	PRKAA1	AMBRA1	PRKAA2	PRKAB1	PRKAB2	PRKACA	PRKAG1	VPS35	EXOC1	PRKD1	MAPK3	MAPK8	PSAP	UBQLN4	TIGAR	SMURF1	BAD	PTK2	RPTOR	TBC1D14	KIAA1324	AC022966.1	QSOX1	TP53INP2	RRAGD	SNX6	RAB5A	RALB	BCL2	RHEB	EXOC4	RNF5	SCOC	ATG101	ROCK1	RRAGC	MLST8	HS1BP3	PINK1	MTMR9	SNCA	SNRNP70	BNIP3	BNIP3L	BOK	SREBF1	SREBF2	TRIM21	STAT3	STK11	SUPT5H	MAP3K7	TSPO	TSC1	TSC2	DNM1P34	UCHL1	UVRAG	VDAC1	XBP1	XPA	FZD5	PHF23	PLEKHF1	TFEB	FYCO1	EPM2A	MUL1	PIP4K2C	ZC3H12A	ZKSCAN3	CPTP	IFT88	NPRL3	TRIM8	RAB1B	CAPN1	CAPNS1	CASP3	SESN2	PIP4K2B	ULK1	KAT8	WDR24	USP30	KLHL22	IKBKG	LAMTOR3	BECN1	RIPK2	CDK5R1	MTMR3	HERC1	USP13	ATP6V0E1	LACRT	IFT20	ATP6V1E2	BMF	LRSAM1	USP10	ATP6V0D1	MTDH	DAPL1	ATP5IF1	TP53INP1	SPTLC2	TMEM59	BAG3	ATP6V1G1	SEC22B	VPS26A	FEZ2	FEZ1	KDM4A	ULK2	RUBCN	ATG13	RB1CC1	MFN2
GO_PHOSPHOLIPID_METABOLIC_PROCESS	http://www.gsea-msigdb.org/gsea/msigdb/cards/GO_PHOSPHOLIPID_METABOLIC_PROCESS	PLA2G4B	WASHC1	LPCAT3	BPNT1	CDIPT	VAV3	AGPAT1	AGPAT2	CETP	PNPLA6	SERINC3	PLAAT3	CHRM5	PIK3IP1	OSBPL5	OSBPL8	OSBPL10	CISH	APOA5	AGAP2	PLAAT5	IP6K3	CLN3	CCR7	PLA2G4E	WDR81	TMEM150A	MBOAT2	PIP5KL1	CSF1R	TTC7B	PIK3R6	PROCA1	PLB1	DAB2IP	MBOAT1	DBI	PLPPR5	ABHD3	PLPP4	PIKFYVE	EPHA8	CLN8	PTK2B	FDFT1	NAPEPLD	FGF2	FGFR3	FGR	ATG14	INPP5F	SACM1L	EFR3B	SMG1	EFR3A	FLT1	FLT3	PLCB1	PIP5K1C	PIK3R5	PIGN	FPR2	PLA2G15	LCLAT1	LPCAT4	TMEM86B	PLA2G4F	PCSK9	SERINC5	GATA6	PLA2G2D	PIPSL	INPP5J	ANGPTL3	GNB3	GPLD1	PLA2G4D	PGP	PIGW	GDPD1	THEM5	FAM126B	GPX4	WDR91	LGALS13	HADHA	HADHB	PLA2G2E	SOCS7	PIK3R4	STOML2	APOA4	ENPP7	SERINC2	IMPA1	IMPA2	INPP1	INPP5A	INPP5B	INPP5D	INPPL1	IRS1	ARF1	PI4KAP2	KIT	TNFAIP8L3	PLA2G2C	LCAT	LPL	LYN	MIR138-1	MIR138-2	MECP2	MTM1	OCRL	PAFAH1B1	PLA2G3	PNPLA8	ACP6	PIGP	PLA1A	IP6K2	PDGFB	PDGFRA	GDE1	PDGFRB	INPP5K	PIGA	PIGC	PIGF	PIGH	PIK3C2A	PIK3C2B	PIK3C2G	PIK3C3	PIK3CA	PIK3CB	PIK3CD	PIK3CG	PIK3R1	PIK3R2	PI4KA	PI4KB	PIP4K2A	PLA2G1B	PLA2G2A	PLA2G4A	PLA2G5	PLCB2	PLCD1	PLEK	PON1	CRLS1	PIGG	PLPPR1	IMPAD1	LPCAT2	PIGX	PLAAT2	PI4K2B	AGPAT5	PI4K2A	SMPD3	PIP4P2	MTMR8	AMBRA1	PIGV	PRKD1	INPP5E	AGPAT3	AGPAT4	PLAAT1	TTC7A	PTEN	PTK2	SERINC1	PLAAT4	CCL19	CCL21	ABHD4	NOD2	PLA2G2F	PLPPR2	P2RY12	MTMR9	SMPD1	SMPD2	SNCA	SRC	TAZ	TEK	TGFB1	NKX2-1	PI4KAP1	OC90	VAV2	MBOAT7	ALDH5A1	GDPD3	PLA2G7	PIP4K2C	PLBD1	LPCAT1	PLPPR3	PGAP1	PIGZ	PNPLA3	SGPP1	PLA2G12A	PIP5K1A	PIP5K1B	PIP4K2B	PLA2G6	PLA2G10	SLA2	PLPP5	PLA2G12B	FAM126A	PLCD4	SERAC1	PIGY	PIK3R3	DGKZ	PLA2G4C	PLPP1	PLPP2	PLPP3	SOCS1	MTMR1	GALR2	DPM2	SOCS2	SYNJ1	CCKBR	SYNJ2	MTMR3	MTMR2	SOCS3	PIP4P1	PIGQ	MTMR6	MTMR7	MTMR4	IDI2	CD19	SOCS6	KLF4	PIGM	PGAP3	PLAA	PIGL	PIGB	PLCH2	SOCS5	RUBCN	CD81	IP6K1	PLPPR4	LPGAT1
GO_AMMONIUM_ION_METABOLIC_PROCESS	http://www.gsea-msigdb.org/gsea/msigdb/cards/GO_AMMONIUM_ION_METABOLIC_PROCESS	PLA2G4B	LPCAT3	CETP	PNPLA6	PLAAT3	CHKA	BTBD9	APOA5	CLN3	PLA2G4E	MBOAT2	ENPP6	PLB1	MBOAT1	DBI	ABHD3	LPCAT4	TMEM86B	PLA2G4F	PLA2G2D	GPLD1	PLA2G4D	RNF180	GRIN2A	DMGDH	PLA2G2E	HTR1A	APOA4	ENPP7	LCAT	MECP2	PEBP1	PAFAH1B1	PLA2G3	PNPLA8	PDE1B	PLA2G1B	PLA2G2A	PLA2G4A	PLA2G5	ATP7A	PON1	LPCAT2	PLAAT2	SMPD3	PLAAT1	BCHE	PLAAT4	ABHD4	PLA2G2F	SMPD1	SMPD2	SRD5A1	TRH	PLA2G7	PLBD1	LPCAT1	PLA2G12A	PLA2G6	PLA2G10	PLA2G4C
GO_REGULATION_OF_INTERLEUKIN_4_PRODUCTION	http://www.gsea-msigdb.org/gsea/msigdb/cards/GO_REGULATION_OF_INTERLEUKIN_4_PRODUCTION	CEBPB	NLRP3	ZFPM1	FCER1G	GATA3	HLA-E	IRF4	LGALS9	FOXP3	LEF1	IL20RB	SASH3	PRKCQ	PRKCZ	RARA	SYK	TNFSF4	SCGB1A1	ZP3	NDFIP1	EPX	HAVCR2	IL33	CD3E	CD83	CD28	CD86	CD40LG
GO_NCRNA_CATABOLIC_PROCESS	http://www.gsea-msigdb.org/gsea/msigdb/cards/GO_NCRNA_CATABOLIC_PROCESS	ERN2	POP1	EXOSC8	DIS3L	EXOSC6	DIS3L2	NUDT16	SLFN13	DEDD2	TENT2	DIS3	EXOSC7	TUT4	EXOSC2	SND1	DROSHA	SLFN14	LIN28B	PARN	EXOSC3	PELO	EXOSC9	EXOSC10	XRN1	EXOSC4	EXOSC5	TENT4B	TRIR	LIN28A	ZC3H12A	PNPT1
GO_REGULATION_OF_FAT_CELL_DIFFERENTIATION	http://www.gsea-msigdb.org/gsea/msigdb/cards/GO_REGULATION_OF_FAT_CELL_DIFFERENTIATION	HDAC6	CARM1	CEBPA	CEBPB	ADIRF	CCDC85B	WIF1	DUSP10	WDFY2	JDP2	CMKLR1	TAF8	CREB1	CREBL2	MAPK14	ADIG	ZFPM1	DDIT3	BBS12	CCDC71L	TMEM64	ASXL1	JAG1	E2F1	ZBTB7C	AKT1	VSTM2A	NAPEPLD	ANKRD26	SIRT2	FOXO1	SIRT1	ZFPM2	MTOR	FRZB	FNDC5	NOCT	WWTR1	ZNF385A	GATA2	GATA3	DKKL1	GNB3	METRNL	ZADH2	GPER1	SH3PXD2B	GPS2	TRIB2	AAMDC	HNRNPU	HES1	HTR2A	HTR2C	C1QL4	ID2	ID4	IL6	INS	INSIG1	PTPRQ	LEP	LRP5	ARNTL	MIR103A1	MIR103A2	MIR107	MIR21	MIR29B1	MIR29B2	SMAD3	MMP11	MSX2	ZBTB7B	MEX3C	ENPP1	PPARD	PPARG	TRPM4	ASXL2	LMO3	PTGS2	TRIB3	RARRES2	TRPV4	SAV1	RORA	RORC	MIR483	SORT1	PRDM16	SFRP1	SFRP2	CCDC71	BMP2	SNAI2	DLK2	ZFP36L1	ZFP36L2	SULT1E1	STK3	STK4	KLF5	TGFB1	TGFB1I1	TNF	TPH1	TRIO	WNT1	WNT5A	WNT10B	XBP1	ZFP36	ZBTB16	FTO	ATAT1	ZC3H12A	WNT5B	CCDC3	FAM57B	MEDAG	LGALS12	RUNX1T1	WNT3A	ADIPOQ	SYAP1	NR1D1	GDF3
GO_GLUTAMINE_FAMILY_AMINO_ACID_BIOSYNTHETIC_PROCESS	http://www.gsea-msigdb.org/gsea/msigdb/cards/GO_GLUTAMINE_FAMILY_AMINO_ACID_BIOSYNTHETIC_PROCESS	CPS1	NAGS	GLS2	GLS	GLUD1	GLUD2	GLUL	PYCR2	ASL	ASS1	OAT	OTC	PYCR1	ALDH18A1	SLC1A3	PYCR3	SLC25A12
GO_BUNDLE_OF_HIS_CELL_TO_PURKINJE_MYOCYTE_COMMUNICATION	http://www.gsea-msigdb.org/gsea/msigdb/cards/GO_BUNDLE_OF_HIS_CELL_TO_PURKINJE_MYOCYTE_COMMUNICATION	DSC2	DSG2	DSP	GJA5	RANGRF	CTNNA3	JUP	KCNA5	TNNI3K	PKP2	TRPM4	SCN5A	SCN10A	CACNA2D1
GO_REGULATION_OF_CELL_MATURATION	http://www.gsea-msigdb.org/gsea/msigdb/cards/GO_REGULATION_OF_CELL_MATURATION	LRRK2	EDNRB	SIRT2	MTOR	TRIM58	NPPC	NPR2	WEE2	OPA1	PAEP	GAL	YTHDF2	BCL11A	PPP2R1A	RAC3	BCL2	RET	AURKA	TBX6	TCP11	MAP3K13	KIF14
GO_NEGATIVE_REGULATION_OF_CELL_DEVELOPMENT	http://www.gsea-msigdb.org/gsea/msigdb/cards/GO_NEGATIVE_REGULATION_OF_CELL_DEVELOPMENT	CDK5	OLIG2	GDF11	HMG20A	SEMA3A	CARM1	SEMA6C	SEMA6B	SEMA4F	SEMA4D	SEMA4B	SEMA3C	CIB1	POSTN	LBX1	DLL3	NRG3	PLK2	LILRB1	VAX1	STMN2	ADCY6	KLK8	DUSP10	STX1B	ADCYAP1	LRRK2	CNTF	COL3A1	CRMP1	RFLNA	RTN4RL1	KCTD11	CTNNA1	CTNNB1	CTSZ	CNTN4	PAQR3	PRAG1	DAB1	BRINP1	DCC	DDX6	DGUOK	DIO3	DLX1	DLX2	DPYSL3	DRD3	JAG1	DTX1	LPAR1	S1PR3	EDNRB	EFNA1	EFNA5	EFNB2	EFNB3	EIF4E	DMTN	EPHA4	EPHA7	EPHB2	ERBB4	F2	FBLN1	FBN1	SEMA3D	FGF13	NLGN1	INPP5F	FKBP4	ZHX2	ZNF365	FOXG1	RUFY3	SIRT2	DKK1	FOXO3	FSTL4	RAP1GAP2	SPART	KANK1	MINAR1	DENND5A	SRGAP2	DICER1	DAAM2	SNAPIN	CORO1C	FRZB	G6PD	NGEF	GAK	NEPRO	ASPM	DNM3	STAP1	GBP1	GDI1	GFAP	GFI1	INPP5J	LSM1	GLI3	GNRH1	FUOM	PRTG	DLL1	MYLIP	GSK3A	GSK3B	CERS2	TLX3	HDAC2	SOX8	NRG1	TLX2	HOXA2	HES1	ID1	ID2	ID3	ID4	NEXMIF	IDH2	OSTN	IFRD1	IGF1	APOE	RTN4RL2	APP	IL1B	IL6	RFLNB	ISL1	DRAXIN	ARF6	RHOA	HES5	ARHGAP4	LDLR	LGALS1	ARHGDIA	LMX1A	LRP1	LRP4	LTF	MIR137	MIR181B1	MIR181B2	MIR181C	MIR199A1	MIR199A2	MIR199B	TACSTD2	MIR219A1	MIR219A2	MIR29B1	MIR29B2	SMAD4	MAG	MAP2	MCF2	MDM2	MEIS1	MELTF	ASCL1	ASCL2	EIF2AK4	MT3	NF1	NFATC4	NGFR	NKX2-2	NKX6-1	NODAL	NOTCH1	NOTCH3	NPPC	NPR2	NTRK3	WEE2	OMG	PAEP	PAFAH1B1	PAK1	PAX6	ASAP1	PBX1	PCM1	GAL	CLDN18	CDKL3	PITX3	BCL11A	PMP22	GPR173	NLGN3	SEMA5B	POU4F2	PPARA	MED1	SEMA4C	FEZF2	APPL2	FBXW7	PPP3CA	AP1AR	PLXNA3	CDK5RAP2	RCC2	EIF4ENIF1	PSEN1	B2M	SEMA3G	RGMA	RTN4	PTEN	PTHLH	PTK2	MIB1	DISP3	SEMA6A	PTN	SEMA4G	PTPN9	PTPRG	PTPRO	PTPRS	CTDSP1	TRPV4	BCL2	REST	RGS2	RGS4	RIT2	RNF6	RYK	CX3CL1	TNN	SEMA3F	SEMA4A	GORASP1	SHH	ISL2	SIX3	SKI	RTN4R	SLC6A4	SRGAP2C	BMP7	BMPR1A	TRAK2	SORL1	SOX2	SOX3	SOX9	SOX10	SOX11	SPOCK1	SPP1	STAT3	ABCC8	SYT4	CNTN2	TBX6	DYNLT1	TERT	NR2F1	TGFB1	TSPO	THRB	THY1	NR2E1	TNF	TNR	TP73	TRPC5	TRPC6	TSC1	TTPA	VIM	TRPV1	WNT3	WNT5A	WNT7A	YY1	YWHAH	SEMA3B	IRX3	LIN28A	SEMA6D	TRIM46	ACTN4	CALR	TRIM11	ITM2C	KREMEN1	HOOK3	NKX6-2	SEMA7A	LINGO1	DIXDC1	CAV3	NRP1	SYNGAP1	CDK5R1	PHOX2B	RAB29	WNT3A	BMERB1	SEMA5A	CBFA2T2	CTDP1	ARHGEF2	NOG	ITGB1BP1	GPR37L1	ADGRG1	SLIT2	LHX2	ACP4	NTN1	MAP4K4	CD38	BAG5	KDM4A	RAPGEF2	ULK2	SEMA3E	ZNF536	KIAA0319	LRIG2	RNF10
GO_MAMMARY_GLAND_MORPHOGENESIS	http://www.gsea-msigdb.org/gsea/msigdb/cards/GO_MAMMARY_GLAND_MORPHOGENESIS	NRG3	KDM5B	PHB2	CSF1	CSF1R	EPHA2	ELF3	ESR1	ETV5	FGF10	FGFR2	SCRIB	SOSTDC1	GLI2	GLI3	IGFBP5	AR	AREG	ARG1	BSX	LRP6	LRP5	MSX2	PGR	PML	WNT4	MED1	PTCH1	BAX	CCL11	BMP4	SRC	STAT6	TBX2	TBX3	TGFB1	TGFBR2	VDR	WNT5A	DDR1	CAPN1	CAV1	CAV3	BTRC	LRP5L	NTN1
GO_CELLULAR_PROTEIN_COMPLEX_DISASSEMBLY	http://www.gsea-msigdb.org/gsea/msigdb/cards/GO_CELLULAR_PROTEIN_COMPLEX_DISASSEMBLY	HDAC6	MRPS31	APC2	KATNB1	CIB1	MRPL28	AVIL	CFL1	CFL2	NES	MRPS30	KIF2C	DSTN	STMN2	TRIOBP	MRPL3	TWF2	MRPL53	MRPL54	ADD1	CHCHD1	ADD2	ADD3	MRPL52	KIF19	MRPL10	CCSAP	MRPL55	PLEKHH2	MTPN	EIF5AL1	TTBK2	CARMIL2	KIF18B	CAMSAP1	EIF5A	DMTN	EPS8	ETF1	F2RL1	MRPL21	FGF13	SWAP70	MRPS27	CLASP2	CAMSAP2	CLASP1	SH3BP1	GSPT2	WASHC2C	GAK	LMOD1	SPEF1	ERAL1	CKAP2	MRPL46	VPS4A	GLE1	MRPS28	MRPS18B	MRPL42	MRPL13	MRPL18	MRPL15	MRPL22	N6AMT1	GSN	GSPT1	TMOD4	TMOD3	TMOD2	APC	APEH	HSPA8	MRPL58	NCKAP5	KIF24	KIF2A	STMN1	STMND1	MAP1A	MAP1B	MID1	LMOD2	ASPH	NSF	OXA1L	HDGFL3	VILL	STMN3	MRPS16	MRPS18C	MRPL2	MRPL4	MRPS7	MRPS2	MRPL37	MRPL51	MRPL30	MRPL27	MRPL35	SPTBN5	MRPS17	LIMA1	TRMT112	MRPL48	MRPS23	MRPS33	PEX14	PLEK	MRPL39	MRPS21	MTRF1L	MRPL50	MRPL16	AURKAIP1	PTCD3	MRPL20	MRPS18A	MRPS10	MAP1S	OGFOD1	CARMIL1	LMOD3	EIF5A2	MRPS22	PDXP	MRPL47	TRIM54	TAOK1	MICAL3	TWF1	CAMSAP3	NCKAP5L	SPTBN4	MID1IP1	TRPV4	RDX	UPF1	MRPS35	ABCE1	MRPL23	MRPL12	MRPS12	MRPL17	NAPB	MRPS14	MRPS25	SH3GL1	SH3GL2	MICAL1	MRPL14	MRPS26	MRPS24	MRPS15	MRPS11	MRPS9	MRPS6	MRPS5	MRPL41	MRPL40	MRPL38	MRPL36	MRPL34	MRPL32	MRPL11	MRPL9	MRPL1	MRPL44	JMJD4	SLN	MRPS34	SPAST	SPTA1	SPTAN1	SPTB	SPTBN1	SPTBN2	TMOD1	MRPL49	VIL1	DAP3	MRPL57	MRPL24	MAP6D1	STMN4	KIF18A	CAPG	CAPZA1	CAPZA2	CAPZB	MRPL45	GFM2	MRPL43	KIF2B	SCIN	NAPA	ACTN2	SYNJ1	NAV3	BMERB1	SEMA5A	GADD45GIP1	C12orf65	ARHGEF2	MRPS36	MRRF	CAPZA3	VPS4B	MRPL33	MTRF1	MICAL2	CKAP5	MRPL19	DNAJC6	WDR1
GO_URETER_DEVELOPMENT	http://www.gsea-msigdb.org/gsea/msigdb/cards/GO_URETER_DEVELOPMENT	OSR1	EMX2	FOXF1	GATA3	NPHP3	SOX8	LHX1	NFIA	PAX2	RET	SHH	SIX1	BMP4	SOX9	LZTS2	ALDH1A2
GO_BODY_MORPHOGENESIS	http://www.gsea-msigdb.org/gsea/msigdb/cards/GO_BODY_MORPHOGENESIS	ATP6AP2	MAB21L2	COL1A1	DAG1	DLX5	EP300	RAB3GAP1	DKK1	CLASP2	PHLDB1	CLASP1	ZNF281	SSBP3	NIPBL	TIPARP	GPC3	GNAS	FLVCR1	ANKRD11	IHH	LRP6	MMP2	ASPH	MSX1	MYH3	PAX9	CDON	LEF1	PDGFRA	IFT122	PTPN11	PLEKHA1	RRAS	STRA6	SCX	GREM2	CSRNP1	SKI	BRAF	TBX1	TGFB1	TGFB3	CLDN5	WNT3	FUZ	CRISPLD1	CRISPLD2	ARID5B	SGPL1	PHLDB2	NOG
GO_SOMATIC_STEM_CELL_POPULATION_MAINTENANCE	http://www.gsea-msigdb.org/gsea/msigdb/cards/GO_SOMATIC_STEM_CELL_POPULATION_MAINTENANCE	YAP1	CDX2	SIX2	ELF5	EPHA1	FGF2	FGF10	ZHX2	GATA2	FOXD3	FOXP1	BCL9L	HES1	RBPJ	KIT	LIG4	MIR145	SMAD2	SMAD4	ASCL2	PAX2	PBX1	POLR2A	POLR2B	POLR2C	POLR2D	POLR2E	POLR2F	POLR2G	POLR2H	POLR2I	POLR2J	POLR2K	POLR2L	POU5F1	DPPA4	SALL4	VANGL2	RAF1	BCL9	SALL1	PRDM16	PRDM14	SFRP1	SKI	BMP7	SOX2	SOX4	SOX9	SPI1	BRAF	STAT3	ZFP36L2	HNF1B	VPS72	TDGF1	KLF10	NR2E1	WNT7A	WNT9B	ZIC3	PAX8	LIN28A	NANOG	LBH	CUL4A	ZSCAN10	TP63	LDB1	LDB2	NOG	KLF4
GO_CYTOPLASMIC_MICROTUBULE_ORGANIZATION	http://www.gsea-msigdb.org/gsea/msigdb/cards/GO_CYTOPLASMIC_MICROTUBULE_ORGANIZATION	TRDN	TUBGCP3	CIB1	TUBGCP2	KATNA1	CHP1	TUBGCP5	KIF19	PLK3	CCDC13	CEP120	CAMSAP1	DLG1	DYNC1H1	DVL1	CAMSAP2	CLASP1	IFT172	TUBG2	TUBGCP4	CCDC88B	HOOK2	KPNB1	FIGNL2	MAPT	CCDC88C	NUMA1	PAFAH1B1	STMN3	PCM1	HOOK1	MAP10	FIGN	CCDC88A	CEP126	SLAIN2	CAMSAP3	TRPV4	FIGNL1	DST	SPAST	TUBG1	EZR	FSD1	KATNAL2	KATNAL1	HOOK3	WDR73	TUBGCP6	CAV3	RAB11A	CRIPT	SLK
GO_POSITIVE_REGULATION_OF_DNA_DAMAGE_RESPONSE_SIGNAL_TRANSDUCTION_BY_P53_CLASS_MEDIATOR	http://www.gsea-msigdb.org/gsea/msigdb/cards/GO_POSITIVE_REGULATION_OF_DNA_DAMAGE_RESPONSE_SIGNAL_TRANSDUCTION_BY_P53_CLASS_MEDIATOR	PYHIN1	SPRED1	DDX5	SPRED2	PLA2R1	ZNF385A	ANKRD1	HIC1	MSX1	ATM	PMAIP1	ATR	RPL26	EEF1E1
GO_PROTEIN_ACTIVATION_CASCADE	http://www.gsea-msigdb.org/gsea/msigdb/cards/GO_PROTEIN_ACTIVATION_CASCADE	A2M	F2	F3	F7	F8	F9	F10	F11	F12	F13A1	F13B	FBLN1	FGA	FGB	FGG	GP1BA	GP1BB	GP5	GP9	APOH	KLKB1	KNG1	SERPINC1	PRCP	TFPI	C1QBP	SERPING1	VWF
GO_POSITIVE_REGULATION_OF_PHOSPHOLIPASE_ACTIVITY	http://www.gsea-msigdb.org/gsea/msigdb/cards/GO_POSITIVE_REGULATION_OF_PHOSPHOLIPASE_ACTIVITY	NMUR1	GNA13	RASGRP4	ADCYAP1R1	ADRA1A	AGT	AGTR1	LPAR1	EDNRA	EGFR	ESR1	FGF2	FGFR1	FGFR3	FGFR2	FLT1	ABL2	GNA15	GNAQ	ANG	HPCA	HRAS	HTR2A	HTR2B	APOC2	CCN1	ITK	ARF4	KIT	ARL1	NTF3	NTF4	NTRK2	NTRK3	P2RY6	PDGFRA	PDGFRB	PDPK1	PLA2G1B	PLA2G5	PLCB2	PLCG1	AVPR1A	AVPR1B	PRKCZ	NMUR2	PTAFR	PTH	BDNF	CCL5	SELE	P2RY12	C5AR1	TXK	S1PR4	LPAR2	GPR55	PLAA
GO_NEGATIVE_REGULATION_OF_PEPTIDYL_TYROSINE_PHOSPHORYLATION	http://www.gsea-msigdb.org/gsea/msigdb/cards/GO_NEGATIVE_REGULATION_OF_PEPTIDYL_TYROSINE_PHOSPHORYLATION	RACK1	PIBF1	SEMA4D	FGFR1OP	CD300A	SOCS4	CADM4	DMTN	INPP5F	CBLC	IBTK	MIR106B	NF2	NTF3	ERRFI1	PARP14	PPP2CA	PPP2R1A	PRKCD	PRKCZ	PSEN1	DUSP22	PTK6	PTPN2	ZFYVE28	PTPN6	PTPRC	SNX6	SAMSN1	SFRP1	SFRP2	SPINK1	THY1	TSG101	CHMP6	LRRK1	GGNBP2	SRCIN1	SH3BP5L	VPS25	ZGPAT	CAV1	SOCS1	CBL	CBLB	HYAL2	SOCS3	GPRC5A	SH3BP5	SOCS5	MVP
GO_REGULATION_OF_COLLATERAL_SPROUTING	http://www.gsea-msigdb.org/gsea/msigdb/cards/GO_REGULATION_OF_COLLATERAL_SPROUTING	SEMA4D	CRABP2	DCC	EFNA5	EPHA7	FGF13	FSTL4	SPART	LPAR3	IFRD1	LRP1	NGF	PTPRS	BDNF	SPP1	WNT3	RND2	WNT3A	ULK2	IST1
GO_ESTABLISHMENT_OR_MAINTENANCE_OF_MONOPOLAR_CELL_POLARITY	http://www.gsea-msigdb.org/gsea/msigdb/cards/GO_ESTABLISHMENT_OR_MAINTENANCE_OF_MONOPOLAR_CELL_POLARITY	CARMIL2	SYNE4	FOXF1	FOXJ1	SCRIB	SH3BP1	LAMA1	RHOA	MAP1B	MSN	MYO9A	OPHN1	PRKCI	PTK7	CAMSAP3	FSCN1	TCF15	WNT5A	GBF1	SLC9A3R1	CDC42
GO_NEURON_RECOGNITION	http://www.gsea-msigdb.org/gsea/msigdb/cards/GO_NEURON_RECOGNITION	SEMA3A	CNR1	VSTM2L	EMB	CNTN4	DSCAM	EFNB3	CELSR3	MEGF8	EPHA3	EPHA4	EPHB2	EPHB3	FOXG1	PALLD	GAP43	CNTNAP2	NPTN	TNFRSF21	CNTN6	ARHGAP35	APP	NCAM2	NDN	NRCAM	OPCML	NTM	PCDH12	ROBO4	FEZF2	CRTAC1	RTN4	DSCAML1	AMIGO1	IGSF9	ROBO1	ROBO2	TNN	ROBO3	BSG	CNTN2	CASP3	MYPN	NRP1	CDK5R1	SEMA5A	NEXN
GO_NUCLEOSIDE_DIPHOSPHATE_METABOLIC_PROCESS	http://www.gsea-msigdb.org/gsea/msigdb/cards/GO_NUCLEOSIDE_DIPHOSPHATE_METABOLIC_PROCESS	NME6	AK7	CMPK2	LRGUK	AK8	DLG1	DLG2	DTYMK	AK1	AK4	AK9	MAGI3	AK5	AMPD3	NME2P1	AC092724.1	NME7	NME9	MPP1	NME1	NME2	NME3	NME4	CMPK1	BAD	NME5	CARD11	CASK	SUCLG1	TJP2
GO_MICROTUBULE_POLYMERIZATION_OR_DEPOLYMERIZATION	http://www.gsea-msigdb.org/gsea/msigdb/cards/GO_MICROTUBULE_POLYMERIZATION_OR_DEPOLYMERIZATION	HDAC6	RANBP9	AKAP9	CDKN1B	APC2	KATNB1	TUBB4A	TUBGCP3	CIB1	TUBGCP2	MAPRE2	KIF2C	STMN2	TPPP	TUBGCP5	TPPP2	KIF19	CCSAP	CRYAB	CSNK1D	TTBK2	KIF18B	CAMSAP1	DCTN1	DYRK1A	SKA1	SLC39A12	SKA3	FES	FGF13	FKBP4	MAPRE1	MAPRE3	TOGARAM1	CLASP2	CAMSAP2	CLASP1	EML2	ABL1	SPEF1	CLIP3	FBXO5	CKAP2	INPP5J	TUBG2	TUBGCP4	GOLGA2	RANGRF	APC	HSPA1A	HSPA1B	NCKAP5	KIF24	SKA2	KIF2A	STMN1	STMND1	ARL2	MAP1A	MAP1B	MAP2	MAPT	MECP2	MET	MID1	MZT1	DRG1	NUMA1	PAK1	HDGFL3	STMN3	NIN	TPPP3	NDE1	CEP192	MAP1S	CDK5RAP2	CENPJ	TRIM54	TAOK1	SLAIN2	CAMSAP3	NCKAP5L	PRUNE1	MID1IP1	RAC1	TRPV4	RPS3	CLIP1	SNCA	SPAST	TBCD	TUBG1	ZNF207	MAP7D3	MAP6D1	ANKRD53	STMN4	NDEL1	KIF18A	KIF2B	PSRC1	TUBGCP6	CAV3	CDK5R1	NAV3	BMERB1	ARHGEF2	CKAP5
GO_RESPONSE_TO_AMMONIUM_ION	http://www.gsea-msigdb.org/gsea/msigdb/cards/GO_RESPONSE_TO_AMMONIUM_ION	ADA	HDAC5	MTRNR2L5	CDK5	ATG7	HRH3	CHRM1	CHRM2	CHRM3	CHRM4	CHRM5	CHRNA3	CHRNA4	CHRNA7	ADCY8	CHRNB2	LYPD1	OR56A4	OR56A1	LRRK2	CNR1	OR13F1	CRH	CRHBP	CRHR1	CRKL	GRK2	ADSS	DIAPH1	DNM2	DNMT3A	DNMT3B	ABAT	DRD1	DRD2	DRD3	DRD4	DRD5	FCSK	AIF1	PTK2B	SDK1	PLCB1	ADGRL3	FOSB	MTOR	ABL1	GABPA	GABRA1	GABRB1	GABRB2	GABRB3	GABRG2	SIN3A	AOC1	CACNG4	GLDC	GNA11	GNA15	GNAI2	GNAO1	GNAQ	GNB1	GOT2	GPI	GRIN1	HDAC2	HNMT	HNRNPD	HRH1	HSPA5	HTR1B	HTR2A	HTR3A	ID1	KCNC2	AGRN	OR56A5	OR5T1	LY6H	MDM2	SLURP2	ASS1	MT-ND6	ATF4	OPRK1	OPRM1	OXT	OXTR	PRKN	PENK	PITX3	PPP2R2A	PRKCE	PRKCG	MAPK1	MAPK3	PTAFR	HCN3	LY6G6D	HRH4	RELA	RGS4	RGS10	SRR	SLC6A1	SLC6A3	SLC34A1	SMPD1	SNCA	SULT1A3	TAC1	TACR3	TIAM1	CASP3	CASP6	CASP7	PPP1R1B	MAP1LC3A	PPP1R9B	RGS8	NPFF	PEA15	FADD	CDK5R1	CCNA2	EFTUD2	HOMER2	HOMER1	ROCK2
GO_NEGATIVE_REGULATION_OF_PROTEOLYSIS	http://www.gsea-msigdb.org/gsea/msigdb/cards/GO_NEGATIVE_REGULATION_OF_PROTEOLYSIS	MIR892B	HDAC6	CST8	DNAJB6	PANO1	CDK5	CDKN2D	WFDC2	LAMTOR5	SPINT2	GIPC1	SPINT3	USP19	SMR3B	PRDX3	OS9	SPINK5	TLK2	BIRC8	PARK7	GABARAPL2	CARD16	WFIKKN1	RFFL	SERPINA3	CLN3	LRRK2	WFIKKN2	WFDC12	COL4A3	CSTL1	CST9LP1	CST9L	CST9	COL6A3	COL7A1	KLHL40	ADORA2A	CD109	CPB2	CR1	WFDC3	WFDC10A	WFDC6	CST11	R3HDML	CRYAB	A2ML1	CSN2	SERPINA12	CSNK2A1	CSNK2A2	CST1	CST2	CST3	CST4	CST5	CST6	CSTA	CSTB	WFDC5	CTSZ	SPINK13	WFDC13	DDX3X	DHCR24	DPEP1	AGT	ECM1	EFNA1	AHSG	SERPINB1	NLRP7	A2M	EPHA4	CLN8	AKT1	ALAD	F2	FABP1	PI16	FHIT	CARD8	SSPO	ARL6IP1	CLEC16A	SIRT4	RYBP	IFI6	SERPINA11	SVIP	TNFAIP8	PRDX5	AMBP	GAPDH	GAS1	GAS6	SMR3A	FETUB	BEX3	LAMP3	CPAMD8	GPC3	ERLEC1	SPINK4	GLG1	PCSK1N	BIN1	WFDC10B	SFN	GPI	HMSD	CRB2	GPX1	HIPK2	USP25	SENP1	SNX12	NOP53	SERPIND1	HFE	HGF	HRG	SERPINA9	BIRC2	BIRC3	XIAP	BIRC5	HSP90AB1	HSP90AB3P	APLP2	UBAC2	COL28A1	IDE	IFI16	ITIH6	IGBP1	APP	AQP1	IL10	INS	ITIH1	ITIH2	ITIH3	ITIH4	ANOS1	USP17L2	KNG1	C3P1	SERPINA2	SPINT4	HSP90AB2P	LCN1	LPA	SPINK6	LTF	MIRLET7B	MIR152	MIR17	MIR195	MIR19B1	MIR19B2	MIR24-1	MIR24-2	MIR29B1	MIR29B2	MIR29C	ARRB1	SPINK14	ARRB2	MAGEA3	MAP1A	MDM2	MMP9	CARD17	MT3	MTM1	SERPINC1	NAIP	NGF	NGFR	OPHN1	PEBP1	FURIN	SERPINE1	SERPINB2	PAK2	PAX2	SPOCK3	DERL2	UBXN1	SERPINA5	PI15	SERPINA10	LEF1	CRIM1	WAC	UCHL5	UBE2J1	TRIAP1	SUFU	SERPINF1	SERPINA1	PI3	SERPINA4	SERPINB5	SERPINB6	SERPINE2	SERPINB8	SERPINB9	SERPINB10	SERPINI1	SERPINB13	SERPINI2	PLAT	PLAUR	SERPINF2	PML	POR	NLE1	PIH1D1	USP47	AVP	YOD1	CAMK2N1	PCID2	PRKCG	PBK	MAP2K5	PRNP	PROS1	PSEN1	TRIM39	LXN	EPPIN	PTGS2	BIRC6	SH3RF1	PTPN3	CCAR2	WFDC1	OPRPN	PZP	RAF1	RAG1	CARD18	RENBP	ROCK1	RPL5	RPL11	RPS6KA1	RPS6KA3	RPS7	SERPINB3	SERPINB4	SCO1	SDCBP	DNAJC1	SFRP2	SPINK9	SGTA	SPINK8	SHH	SERPINE3	SIAH2	MICAL1	MARCH7	UBE2Z	ANXA8	SLPI	SMARCC1	DDRGK1	SNCA	HSP90AB4P	SORL1	SPINK1	SPINK2	SPINT1	SPP2	SPOCK1	SRC	TRIM21	STYX	BST2	TAF1	TAF9	SERPINA7	TFAP2B	TFPI	THBS1	TIMP1	TIMP2	TIMP3	TIMP4	SERPING1	C3	C4A	C4B	C5	ANXA8L1	UBE2G2	NR1H2	VEGFA	VIL1	VTN	WNT1	WNT9A	YWHAE	IL1R2	USP7	PDCL3	CHAC1	BAG6	BIRC7	TFPI2	TM4SF20	CAAP1	FAM192A	RNF34	ITIH5	PICALM	CAST	BCL2L12	RECK	SPINK7	OGT	CST7	SERPINA6	SERPINH1	SERPINB7	TNFSF14	CFLAR	UMODL1	SERPINB12	SERPINB11	PAPLN	AC074143.1	WFDC8	USP14	DERL3	PTTG1	KLF4	RPL23	ACP4	CD27	PSMF1	TMEM59	BAG5	CD44	FNIP1	AC026470.1	HERPUD1	SPOCK2	LRIG2
GO_PINOCYTOSIS	http://www.gsea-msigdb.org/gsea/msigdb/cards/GO_PINOCYTOSIS	NR1H3	STX1B	PROM2	DNM2	DOCK2	AHSG	SNX33	APPL1	SNX5	PYCARD	EHD4	ANKFY1	APPL2	PPT1	CARMIL1	AXL	NR1H2	MAPKAPK3	ACTN4	CAV1	MAPKAPK2
GO_REGULATION_OF_EPITHELIAL_CELL_APOPTOTIC_PROCESS	http://www.gsea-msigdb.org/gsea/msigdb/cards/GO_REGULATION_OF_EPITHELIAL_CELL_APOPTOTIC_PROCESS	RAMP2	PAK4	PPARGC1A	CD160	CAPN10	EIF2S1	ANO6	FGA	FGB	FGG	FOXO3	MTOR	ABL1	GAS6	GATA2	GATA3	FGF21	PDCD4	ANGPT1	GPER1	RGCC	GSN	HLA-G	HMOX1	ICAM1	FASLG	IL4	IL6	IL13	PDX1	ITGA4	JAK2	KDR	MIR125A	MIR126	MIR132	MIR15A	MIR182	MIR24-1	MIR24-2	MIR30B	MIR30E	ARRB2	NEUROD1	NFE2L2	MIR375	SERPINE1	ANGPTL4	PIAS4	PDPK1	SERPINB13	PLCG1	PRKCI	MAPK7	CD248	BAD	MIR495	SORT1	CCL2	ECSCR	SFRP4	SRSF6	BOK	BRAF	ZFP36L1	MIR590	TCF7L2	TEK	TERT	THBS1	TIA1	TNF	TNFAIP3	USP17L24	WFS1	ZFP36	SCG2	TNIP2	NDNF	COL18A1	CAST	AKR1C3	CFLAR	KRIT1	SEMA5A	CD40	CD40LG
GO_PHOSPHATIDYLCHOLINE_METABOLIC_PROCESS	http://www.gsea-msigdb.org/gsea/msigdb/cards/GO_PHOSPHATIDYLCHOLINE_METABOLIC_PROCESS	PLA2G4B	LPCAT3	CETP	PNPLA6	PLAAT3	APOA5	PLA2G4E	MBOAT2	PLB1	MBOAT1	DBI	ABHD3	LPCAT4	TMEM86B	PLA2G4F	PLA2G2D	GPLD1	PLA2G4D	PLA2G2E	APOA4	LCAT	MECP2	PLA2G3	PNPLA8	PLA2G1B	PLA2G2A	PLA2G4A	PLA2G5	PON1	LPCAT2	PLAAT2	PLAAT1	PLAAT4	ABHD4	PLA2G2F	PLBD1	LPCAT1	PLA2G12A	PLA2G6	PLA2G10	PLA2G4C
GO_LUNG_EPITHELIUM_DEVELOPMENT	http://www.gsea-msigdb.org/gsea/msigdb/cards/GO_LUNG_EPITHELIUM_DEVELOPMENT	KLF2	YAP1	AGR2	CREB1	FGF7	FGF10	FGFR2	FOXJ1	SPDEF	GATA6	FOXA1	HOXA5	RBPJ	IL13	ASCL1	NFIB	PKD1	ERRFI1	TMEM38B	MAP2K1	RCN3	SAV1	STRA6	SRSF6	SHH	BMP4	SOX9	THRA	THRB	NKX2-1	WNT2	WNT7B	AIMP2	GRHL2	FOXP2	ADAMTSL2
GO_METENCEPHALON_DEVELOPMENT	http://www.gsea-msigdb.org/gsea/msigdb/cards/GO_METENCEPHALON_DEVELOPMENT	CDK5	SEC24B	PPARGC1A	CLP1	CKB	SEZ6	CNTN1	MTPN	CRK	CRKL	TTBK2	AARS	DAB1	ABAT	AGTR2	LPAR1	AIF1	EN1	EZH2	FCGR2B	ZNF365	FOXC1	FAIM2	MYO16	AGTPBP1	RPGRIP1L	NCSTN	SCRIB	SEZ6L	ABL1	PTF1A	WHRN	GART	GBX1	GBX2	KAT2A	UQCRQ	GLI1	GLI2	DLL1	GRID2	GRIN1	HNRNPD	HOXB1	HSPA5	NANOS1	ARCN1	KCNC1	TRNP1	LHX1	LMX1A	PHOX2A	LRP6	MDK	MECP2	ASCL1	MT-CO1	MT-ND4	MYH10	NAGLU	ATIC	RERE	NEUROD1	NEUROD2	OGDH	OPHN1	OTX1	PAK1	SDF4	CEND1	SERPINE2	ATP7A	SEMA4C	MAP2K1	PROX1	PSEN1	NLGN4X	KLHL1	PTN	PTPN11	PTPRS	PTBP2	BCL2	RORA	SCN5A	LHX5	CPLANE1	SMO	SPTBN2	SSTR1	SSTR2	SSTR3	WNT1	WNT7A	XRCC1	COQ8B	FZD4	GNPAT	ATRN	KNDC1	NCOA1	CBLN1	B4GALT2	CDK5R1	LDB1	HERC1	CDK5R2	HAP1	CD3E	FOXP2	KIF14
GO_G_PROTEIN_COUPLED_PURINERGIC_NUCLEOTIDE_RECEPTOR_SIGNALING_PATHWAY	http://www.gsea-msigdb.org/gsea/msigdb/cards/GO_G_PROTEIN_COUPLED_PURINERGIC_NUCLEOTIDE_RECEPTOR_SIGNALING_PATHWAY	P2RY10	GPR34	P2RY8	GPR171	P2RY1	P2RY2	P2RY4	P2RY6	P2RY11	P2RY13	GPR87	PTAFR	P2RY12	P2RY14
GO_ACTIN_FILAMENT_BUNDLE_ORGANIZATION	http://www.gsea-msigdb.org/gsea/msigdb/cards/GO_ACTIN_FILAMENT_BUNDLE_ORGANIZATION	USH1C	WASF2	SORBS3	DLC1	RAPGEF3	BAIAP2	SORBS1	FAM107A	SYNPO	ARAP1	ADD1	ADD2	ADD3	SHROOM1	RFLNA	CCN2	SYNPO2	DPYSL3	S1PR1	LPAR1	AIF1	ELN	DMTN	EPHA1	EPS8	PTK2B	PHACTR1	PPM1E	ARHGEF15	LIMCH1	SWAP70	CLASP2	FLNA	CLASP1	TMEFF2	MTOR	ABL1	KCTD13	FSCN2	RND1	SH3PXD2B	RGCC	FHOD1	RHOD	FSCN3	APOA1	ID1	ESPNL	PFN3	RFLNB	ITGB5	RHOA	RHOB	RHOC	RND3	STMN1	LCP1	ARHGAP6	LIMK1	MIR138-1	MIR138-2	MIR149	MIR20A	MIR21	TACSTD2	ARRB1	MARCKS	SMAD3	MET	MYO1B	MYOC	NEDD9	NF2	NOX4	PAK1	PRKN	PAWR	SHANK1	EVL	LIMA1	INPP5K	PFN1	PFN2	PIK3R1	PLEK	SERPINF2	PLS1	PLS3	WNT4	RHOF	ARHGEF10L	CARMIL1	PPP1R9A	ASAP3	BAIAP2L1	FMN2	SPIRE1	PDXP	CORO1B	PTGER4	SHTN1	PXN	BBS4	RAC1	RDX	ROCK1	S100A10	CX3CL1	SDC4	SFRP1	SLC9A1	FSCN1	SRC	SRF	BRAF	TAC1	TESK1	TGFB3	TGFBR1	TNFAIP1	TPM1	HSP90B1	TSC1	VIL1	EZR	WAS	WNT11	ZYX	ALMS1	ARHGAP28	ARHGEF5	SYNPO2L	BAIAP2L2	ACTN4	RND2	MKKS	AIF1L	ESPN	SPIRE2	CUL3	GPR65	PPFIA1	SHANK3	FHDC1	ACTN1	NRP1	PHLDB2	FRMD7	ITGB1BP1	ROCK2	BAG4	CD47	ARHGEF10	PPM1F	CDC42
GO_CELLULAR_RESPONSE_TO_VIRUS	http://www.gsea-msigdb.org/gsea/msigdb/cards/GO_CELLULAR_RESPONSE_TO_VIRUS	BCL2L11	CHUK	TRIM6	MAPK14	GSDME	VWCE	RRP1B	FMR1	PUM2	DDX58	IFI6	TKFC	ANKRD17	LSM14A	NOP53	BIRC2	BIRC3	TMEM173	IRGM	IL12A	IRF3	IRF7	ARF1	USP17L2	LGALS8	LGALS9	MIR146A	MMP12	PENK	RNF125	DDX60	NPLOC4	MAPK11	BAD	BCL2L1	CCL19	GPATCH3	SEC14L1	IFIH1	C1QBP	TSPAN6	UFD1	DHX58	NLRX1	ZC3H12A	ZCCHC3	GBF1	RIOK3	TRIM15	IKBKE	PUM1
GO_CYTOPLASMIC_MRNA_PROCESSING_BODY_ASSEMBLY	http://www.gsea-msigdb.org/gsea/msigdb/cards/GO_CYTOPLASMIC_MRNA_PROCESSING_BODY_ASSEMBLY	ATXN2L	RC3H1	DDX6	DYNC1H1	PATL2	PATL1	CNOT1	CNOT6L	PAN3	LSM4	NOCT	LSM14A	LSM3	CNOT7	AC092881.1	NBDY	CNOT6	ATXN2	EDC3	LIMD1	PAN2
GO_RESPIRATORY_GASEOUS_EXCHANGE	http://www.gsea-msigdb.org/gsea/msigdb/cards/GO_RESPIRATORY_GASEOUS_EXCHANGE	CYSLTR1	MAN1A2	CHRNA4	ADH5	COX5B	ADORA1	COX11	COX15	CSF2RB	DACH1	GSX2	EDN1	EDNRA	ELN	NLGN1	PASK	FLT4	FUT8	GAA	MTG2	GLRA1	GLS	GRIN1	TLX3	HNMT	HOXA5	NDST1	JAG2	PHOX2A	MAN2A1	MECP2	NDN	ATP1A2	NTSR1	NR4A2	CHST11	TAS2R4	PBX3	NLGN3	NDUFA12	NLGN2	TSHZ3	RAB3A	SFTPB	SFTPC	SFTPD	SLC5A3	SFTPA1	BPGM	TCF15	TNNC1	SFTPA2	UCP3	KDM6A	ZFAND5	FTO	STK40	APLN	PHOX2B	MTG1	TMPRSS11D	ECEL1	TRAF4	MAFB
GO_NEGATIVE_REGULATION_OF_PROTEIN_MODIFICATION_BY_SMALL_PROTEIN_CONJUGATION_OR_REMOVAL	http://www.gsea-msigdb.org/gsea/msigdb/cards/GO_NEGATIVE_REGULATION_OF_PROTEIN_MODIFICATION_BY_SMALL_PROTEIN_CONJUGATION_OR_REMOVAL	PRMT3	CDK5	HMG20B	HMG20A	PIAS3	MAD2L2	IVNS1ABP	GLMN	CHP1	PARK7	U2AF2	KLHL40	CRY1	CTNNB1	DTX3L	SH3RF2	AKT1	MINAR1	UFL1	RASD2	GTPBP4	MTOR	ABL1	FYN	FBXO5	MAGEA2B	GCLC	GPS2	DNAJA1	HSPA1A	HSPA1B	SPOPL	SVBP	LIMK1	MIR101-1	MIR101-2	MIR138-1	MIR138-2	ARRB1	MAD2L1	ARRB2	SMAD7	MAGEA2	UBXN1	VPS28	UBR5	GNL3L	TRIM44	PINX1	OTUB1	PRKCE	PRKCG	HDAC8	PSEN1	ADGRB1	SENP2	RELA	RPL5	RPL11	RPS3	RPS7	NXN	MARCH7	SOX4	TRIM21	TAF1	TSPO	TNFAIP3	USP4	PRR7	CAPN3	DYSF	FSCB	USP44	OGT	PARP10	CAV1	PER2	TRIP12	RPL23	PLAA	ATG5	BAG5	BAG2	ISG15	AC026470.1
GO_AMINO_ACID_ACTIVATION	http://www.gsea-msigdb.org/gsea/msigdb/cards/GO_AMINO_ACID_ACTIVATION	FARSB	WARS2	FARS2	TARSL2	EARS2	AASDH	AARS	DARS	EPRS	FARSA	LARS2	HARS2	PARS2	GARS	PPA2	GATC	HARS	IARS	KARS	MARS	NARS	YARS2	LARS	GATB	PPA1	SARS2	DALRD3	DARS2	QRSL1	IARS2	RARS2	VARS2	AARS2	QARS	RARS	SARS	TARS	VARS	WARS	CARS2	AIMP2	NARS2	TARS2	AARSD1	CARS	YARS	AIMP1	MARS2	EEF1E1
GO_DENDRITIC_CELL_DIFFERENTIATION	http://www.gsea-msigdb.org/gsea/msigdb/cards/GO_DENDRITIC_CELL_DIFFERENTIATION	DHRS2	LILRB2	CEBPB	UBD	BATF	LILRB1	BATF2	CCR7	ZBTB46	CSF2	AGER	F2RL1	FCGR2B	FLT3	GAS6	GATA1	TMEM176B	HLA-G	HMGB1	RBPJ	IL4	IRF4	LGALS9	AC005840.1	LYN	MIR155	MIR223	TREM2	TMEM176A	BATF3	AXL	PRTN3	PSEN1	RELB	CCL19	AZI2	SPI1	TGFB1	TGFBR2	TRAF6	TRPM2	CAMK4	DCSTAMP
GO_NATURAL_KILLER_CELL_DIFFERENTIATION	http://www.gsea-msigdb.org/gsea/msigdb/cards/GO_NATURAL_KILLER_CELL_DIFFERENTIATION	RASGRP1	MERTK	TUSC2	PGLYRP2	PGLYRP3	ZBTB1	FLT3LG	ZNF683	GAS6	ID2	IL15	PIK3CD	AXL	PGLYRP4	PTPRC	PRDM1	SP3	STAT5B	HNF1A	TYRO3	PGLYRP1	TOX
GO_BONE_TRABECULA_MORPHOGENESIS	http://www.gsea-msigdb.org/gsea/msigdb/cards/GO_BONE_TRABECULA_MORPHOGENESIS	SEMA4D	CHAD	COL1A1	PPARGC1B	FBN2	SBNO2	GREM1	MMP2	MSX2	PLXNB1	SFRP1	THBS3	WNT10B
GO_REGULATION_OF_INFLAMMATORY_RESPONSE_TO_ANTIGENIC_STIMULUS	http://www.gsea-msigdb.org/gsea/msigdb/cards/GO_REGULATION_OF_INFLAMMATORY_RESPONSE_TO_ANTIGENIC_STIMULUS	PARK7	ADCYAP1	CCR7	CNR1	NLRP6	FCER1G	FCGR2B	GPR17	GPX1	HLA-E	IL10	IL12B	LTA	NPY5R	IL20RB	SELENOS	PSMA1	PSMB4	BTK	TNF	C3	ZP3	CD28
GO_REGULATION_OF_PROTEASOMAL_UBIQUITIN_DEPENDENT_PROTEIN_CATABOLIC_PROCESS	http://www.gsea-msigdb.org/gsea/msigdb/cards/GO_REGULATION_OF_PROTEASOMAL_UBIQUITIN_DEPENDENT_PROTEIN_CATABOLIC_PROCESS	BCAP31	PANO1	TRIB1	STUB1	RACK1	ARIH2	CEBPA	GIPC1	PLK2	TLK2	GLMN	PARK7	FAM122A	CLU	LRRK2	CSNK1A1L	SOCS4	PLK3	RNF19B	KLHL40	PRICKLE1	CSNK1A1	CSNK1D	CSNK1E	COMMD1	SH3RF2	RNF217	DAB2	DVL1	AKT1	FHIT	SIRT2	CLEC16A	UFL1	RYBP	HSPBP1	RNF144B	SVIP	ARIH1	RNF19A	RCHY1	FBXW8	FBXO22	GBA	GCLC	GNA12	RNF180	TRIB2	GSK3A	GSK3B	SENP1	UBQLN2	UBQLN1	NOP53	HFE	UBE2K	DNAJB2	HSPA1A	HSPA1B	HSP90AB1	ARAF	SMAD7	MAP1A	MDM2	MTM1	NFE2L2	PRKN	UBXN1	WAC	UCHL5	NUB1	PLK1	ANKIB1	DET1	BBS7	CHFR	PBK	MAPK9	PSEN1	UBQLN4	PSMD10	TRIB3	CCAR2	RAD23A	RAD23B	RFPL1	RPL11	SDCBP	COP1	SGTA	SHH	SMARCC1	DDRGK1	SUMO2	AURKA	STYX	TAF1	TAF9	UBE2V2	SUMO1	VCP	WNT10B	USP7	DDA1	BAG6	USP5	OGT	NKD2	PIAS1	CAV1	CBFA2T3	ZFAND2A	IL33	USP14	BAG5	RNF14	SOCS5	AC026470.1	HERPUD1	RNF144A	KEAP1	RBX1
GO_NEGATIVE_REGULATION_OF_NEURON_DIFFERENTIATION	http://www.gsea-msigdb.org/gsea/msigdb/cards/GO_NEGATIVE_REGULATION_OF_NEURON_DIFFERENTIATION	CDK5	OLIG2	GDF11	HMG20A	SEMA3A	CARM1	SEMA6C	SEMA6B	SEMA4F	SEMA4D	SEMA4B	SEMA3C	CIB1	LBX1	PLK2	STMN2	ADCY6	KLK8	STX1B	LRRK2	CNTF	CRMP1	RTN4RL1	CTSZ	CNTN4	PAQR3	PRAG1	DAB1	DCC	DDX6	DGUOK	DIO3	DLX1	DLX2	DPYSL3	JAG1	DTX1	LPAR1	EDNRB	EFNA1	EFNB2	EFNB3	EIF4E	EPHA4	EPHA7	EPHB2	SEMA3D	FGF13	NLGN1	INPP5F	FKBP4	ZHX2	ZNF365	FOXG1	RUFY3	DKK1	FOXO3	FSTL4	RAP1GAP2	SPART	KANK1	MINAR1	DENND5A	SNAPIN	NGEF	GAK	NEPRO	ASPM	DNM3	GDI1	GFAP	GFI1	INPP5J	LSM1	GLI3	FUOM	DLL1	MYLIP	GSK3B	CERS2	TLX3	HDAC2	SOX8	TLX2	HOXA2	HES1	ID1	ID2	ID3	ID4	OSTN	IFRD1	APOE	RTN4RL2	APP	ISL1	DRAXIN	ARF6	RHOA	HES5	ARHGAP4	LGALS1	ARHGDIA	LMX1A	LRP1	LRP4	MIR219A1	MIR219A2	MAG	MAP2	MCF2	MDM2	MEIS1	ASCL1	EIF2AK4	MT3	NFATC4	NGFR	NKX2-2	NOTCH1	NOTCH3	OMG	PAFAH1B1	PAX6	ASAP1	PBX1	CDKL3	BCL11A	PMP22	NLGN3	SEMA5B	POU4F2	MED1	SEMA4C	FEZF2	PPP3CA	PLXNA3	CDK5RAP2	EIF4ENIF1	PSEN1	B2M	SEMA3G	RGMA	RTN4	PTEN	PTK2	MIB1	DISP3	SEMA6A	SEMA4G	PTPN9	PTPRG	PTPRO	PTPRS	CTDSP1	TRPV4	REST	RIT2	RNF6	RYK	SEMA3F	SEMA4A	GORASP1	SHH	ISL2	SIX3	RTN4R	SLC6A4	SRGAP2C	BMP7	TRAK2	SOX2	SOX3	SOX9	SPOCK1	SPP1	CNTN2	TBX6	NR2F1	THRB	THY1	NR2E1	TNR	TP73	TRPC5	TRPC6	TSC1	VIM	WNT3	WNT5A	YWHAH	SEMA3B	IRX3	SEMA6D	TRIM46	CALR	ITM2C	KREMEN1	SEMA7A	LINGO1	DIXDC1	NRP1	SYNGAP1	CDK5R1	PHOX2B	RAB29	WNT3A	SEMA5A	CBFA2T2	GPR37L1	SLIT2	ACP4	NTN1	MAP4K4	CD38	BAG5	RAPGEF2	ULK2	SEMA3E	ZNF536	KIAA0319	LRIG2
GO_REGULATION_OF_SKELETAL_MUSCLE_TISSUE_DEVELOPMENT	http://www.gsea-msigdb.org/gsea/msigdb/cards/GO_REGULATION_OF_SKELETAL_MUSCLE_TISSUE_DEVELOPMENT	FLOT1	KLHL41	DDX17	USP19	CTNNB1	DDX5	EPHB1	RBM24	DKK1	FBXO22	MSTN	GPC1	DLL1	HMGCR	ARNTL	MIR1-1	MIR1-2	MEF2C	MTM1	MYF5	MYF6	MYOD1	MYOG	CDON	SIX4	PRKAA1	LMOD3	CYP26B1	NLN	BCL2	RPS6KB1	S100B	SOX17	SHH	SHOX2	FAM129B	SIX1	TBX1	TGFB1	TLL2	TWIST1	WNT10B	AKIRIN1	UQCC2	MEGF10	YBX3	ACTN3	WNT3A	MYOCD	HDAC9	HDAC4	NR1D2
GO_MUSCLE_TISSUE_DEVELOPMENT	http://www.gsea-msigdb.org/gsea/msigdb/cards/GO_MUSCLE_TISSUE_DEVELOPMENT	MIR509-2	MIR873	MIR509-3	PARP2	GJC1	CDK5	FLOT1	ZMPSTE24	UBE4B	KLHL41	HMG20B	YAP1	ZBTB18	SEMA3C	DDX17	NEBL	PDLIM5	CENPF	CFL2	VAMP5	FRS2	PPP1R13L	USP19	PPARGC1A	VAX1	BVES	AKAP13	CHRNA1	CHRND	ZNF689	MYOM3	COL3A1	XIRP2	COL11A1	OSR1	COL19A1	KLHL40	MTPN	NKX2-6	SGCZ	CREB1	MYL6B	GATA5	CCM2L	MAPK14	ADRA1A	NKX2-5	CTNNB1	SIK1	SMYD1	CXADR	ZFPM1	DCN	DDX5	DLG1	DSG2	AGT	DSP	AGTR2	S1PR1	EDN1	EEF2	EFNB2	EGR1	EGR2	ARID2	METTL21C	ELN	EMD	FLCN	ENG	EP300	EPHB1	DIPK2A	ERBB3	ERBB4	EYA1	EYA2	LEMD2	RBM24	FGF2	FGF3	FGF8	FGF9	FGFR1	FGFR2	FHL2	FKBP1A	SIRT2	DKK1	P2RX2	FOXC1	MYH15	KDM6B	FLNB	OBSL1	ZFPM2	HEY2	FOS	MAFF	VGLL2	STAC3	MTOR	G6PD	CBY1	TIPARP	TENM4	GATA4	FBXO22	GATA6	FGF20	ANKRD2	NUPR1	KAT2A	HEYL	SRPK3	GREM1	MSTN	GJA5	ANKRD1	CACYBP	BMP10	GLI1	GPC1	BCL9L	IGSF22	DLL1	GPX1	GSK3A	MYLPF	SOX8	NRG1	HLF	HLX	HMGCR	HNRNPU	HOXD9	HOXD10	FOXN2	ID2	ANKRD33	IFRD1	IGF1	IGFBP5	RBPJ	IHH	ISL1	ITGB1	JARID2	LRRC10	KCNK2	KEL	RHOA	LMNA	LOX	LRP2	ARNTL	MIR1-1	MIR1-2	MIR143	MIR145	MIR195	MIR199A1	MIR199A2	MIR199B	MIR19A	MIR19B1	MIR19B2	MIR200B	MIR204	MIR208A	MIR222	MIR23A	MIR23B	MIR24-1	MIR24-2	MIR25	MIR17HG	SMAD1	SMAD3	SMAD4	ARRB2	SMAD7	MEF2A	MEF2C	MEF2D	MEIS1	MEOX2	MTM1	MYBPC1	MYBPC2	MYBPC3	MYF5	MYF6	MYH6	MYH7	MYH10	MYH11	MYL2	MYL3	MYL6	MYLK	MYOD1	MYOG	ATF3	NEB	NDUFV2	NF1	NOTCH1	NPHS1	NPPA	NRAP	NOX4	PAK1	PAX5	PAX7	CDON	LEF1	AC016586.1	PDGFRA	PDGFRB	ASB2	MYOZ2	SIX4	PGM5	PIM1	PIN1	PITX1	PKD2	PKP2	PLN	DLL4	POU4F1	EGLN1	PPARA	MED1	PPP3CA	SOX6	PRKAA1	CHD7	LUC7L	PRKAR1A	MESP1	BIN3	MAPK1	MAPK11	LMOD3	GPCPD1	PROX1	CYP26B1	POGLUT1	ADAMTS9	TBX20	JPH2	SELENON	PTEN	MIR499A	MIR509-1	MYORG	NLN	HEG1	MRTFB	ALPK3	HAMP	ACTA1	MYOZ1	RARA	RARB	RB1	HIVEP3	RBP4	BCL2	RGS2	RGS4	SAV1	BCL9	RPS6KB1	RXRA	RYR1	RYR2	S100B	DMRTA2	POPDC2	MAP2K4	POPDC3	STRA6	SCX	SOX17	SGCB	SGCD	SGCG	SHH	SHOX2	FAM129B	SIX1	SKI	BMP2	NDRG4	BMP4	BMP5	SLC8A1	SLC9A1	BMP7	BMPR1A	SMO	SOX9	SOX11	SOX15	FOXL2	SRF	SVIL	KLF5	TBX1	TAZ	TBX2	TBX5	TBX3	MIR548C	MIR590	TCF21	ACTC1	NR2F2	TGFB1	TGFB2	TGFBR1	TGFBR2	TGFBR3	TLL2	TNNC1	TNNI1	TNNI3	TNNT2	TP73	TPM1	TSC1	TTN	TWIST1	VEGFA	WNT2	WNT5A	WNT8A	WNT10B	WT1	XK	YY1	ZFAND5	BTG2	KCNAB1	DDX39B	AKIRIN1	MYH14	PTCD2	FHOD3	CSRP3	CALR	NPRL3	ARID1A	EOMES	FZD7	UQCC2	CASQ1	MEGF10	SORBS2	MYO18B	ITGA8	YBX3	MYLK2	TCAP	CAV1	CAV2	CAV3	MYOM1	RIPK1	ACTN2	SAP30	CFLAR	ALDH1A2	ACTN3	CCNB1	FOXH1	PHOX2B	WNT3A	ACVR1	IFT20	CCNT2	NEURL1	CTDP1	MYOM2	MYLK3	NOG	MSC	DNER	COPS2	IGSF8	GTF3C5	MYOCD	FOXP2	HAND1	HOMER1	AKAP6	ATG5	MED20	HDAC9	RIPOR2	HDAC4	MAML1	CDK1	NR1D2
GO_NEGATIVE_REGULATION_OF_PROTEIN_AUTOPHOSPHORYLATION	http://www.gsea-msigdb.org/gsea/msigdb/cards/GO_NEGATIVE_REGULATION_OF_PROTEIN_AUTOPHOSPHORYLATION	CHP1	ENG	GFRA2	JUN	ENPP1	ERRFI1	IMPACT	PTPRC	TESK1	CAV1	NLRP12	ADIPOQ	MVP
GO_ACID_SECRETION	http://www.gsea-msigdb.org/gsea/msigdb/cards/GO_ACID_SECRETION	ABCC4	UNC13B	GIPC1	STARD10	CPLX1	NMU	HRH3	CHRM5	SLC26A7	SLC51B	ADORA1	ADORA2A	PROCA1	CYP4A11	ACE	ABAT	DRD2	DRD3	DRD4	AGTR2	AGXT	EDN1	SLC51A	PLA2R1	RAB3GAP1	RIMS1	PLA2G4F	PLA2G2D	GLS2	GLS	GRM2	GRM7	SNX10	ANXA1	PLA2G2E	APBA1	HRH2	IL1B	AQP9	KCNQ1	SLC9A4	PLA2G2C	LEP	MIR33A	MIF	NF1	NMB	NOS2	NPY5R	NTRK2	NTSR1	OPRL1	OXT	OXTR	P2RX4	P2RX7	PLA2G3	PNPLA8	GHRL	ATP5PF	ABCB4	PLA2G1B	PLA2G2A	PLA2G4A	PLA2G5	SLC38A2	AVP	AVPR1A	MAP2K6	NMUR2	SLC17A7	PTGER3	RAB3A	BDKRB2	SCT	SGK1	PLA2G2F	SLC26A6	SLC1A1	SLC1A2	SLC1A3	SLC1A5	SLC1A6	SLC1A7	SLC6A1	SLC6A9	SNAP25	SNCA	SSTR4	STX1A	STXBP1	VAMP2	SYK	SYT1	SYT4	TFF2	TRH	TRPC4	OC90	UCN	TRPV1	PLA2G12A	PLA2G6	PLA2G10	CASR	PLA2G12B	PPFIA4	PPFIA2	PPFIA1	CYP4F2	PPFIA3	SLC22A16	KMO	TNFSF11	ABCB11	ABCC3	TNFRSF11A	CCK	CCKBR	HIP1R	TSPOAP1	SLC9A3R1	SV2A
GO_POSITIVE_REGULATION_OF_ADAPTIVE_IMMUNE_RESPONSE	http://www.gsea-msigdb.org/gsea/msigdb/cards/GO_POSITIVE_REGULATION_OF_ADAPTIVE_IMMUNE_RESPONSE	ADA	C17orf99	MAD2L2	CD226	TNFSF13B	MALT1	SHLD3	NLRP3	TNFRSF13C	EXOSC6	IL23R	SHLD1	FCER1G	FCER2	ZBTB1	PAXIP1	SIRT1	CLCF1	GATA3	PYCARD	CD274	MSH6	TBX21	ANXA1	HLA-A	HLA-B	HLA-C	HLA-E	HLA-F	HLA-G	HLA-H	HLX	HPX	HSPD1	NLRP10	IL1B	IL1R1	IL2	IL4	IL6	IL6R	IL6ST	IL12A	IL12B	IL12RB1	IL18	LTA	MIR21	MLH1	EIF2AK4	MSH2	P2RX7	FOXP3	EXOSC3	IL23A	FAM49B	SASH3	SHLD2	RIF1	PRKCQ	PRKCZ	B2M	PTPRC	PVR	NECTIN2	CCL19	XCL1	NFKBIZ	SLC11A1	STAT6	MAP3K7	BTK	TFRC	TGFB1	TNF	TP53BP1	C3	TRAF2	TRAF6	TNFSF4	CCR2	UNG	NSD2	ZP3	FZD5	ATAD5	STX7	NFKBID	SKAP1	TNFSF13	RIPK2	FADD	IL18R1	CD1A	CD1B	CD1C	CD1D	CD1E	RSAD2	CD4	CD28	CD80	IL27RA	CD40	SOCS5
GO_REGULATION_OF_OSTEOCLAST_DIFFERENTIATION	http://www.gsea-msigdb.org/gsea/msigdb/cards/GO_REGULATION_OF_OSTEOCLAST_DIFFERENTIATION	LRRC17	FSTL3	PIAS3	CEBPB	TOB2	LILRB1	LILRB4	LILRB3	CCR1	OCSTAMP	TMEM178A	SLC9B2	PPARGC1B	CREB1	CSF1	IL23R	CTNNB1	TMEM64	ZNF675	ESRRA	FBN1	FOS	MTOR	FSHB	GNAS	SIGLEC15	IFNG	IL4	IL12B	IL17A	INPP5D	LTF	MITF	NF1	NOTCH2	IL20	CLDN18	IL23A	PIK3R1	ATP6AP1	POU4F1	POU4F2	FBXW7	BGLAP	CCL3	SFRP1	TCTA	TFE3	KLF10	TLR3	TLR4	TNF	TRAF6	TYROBP	CA2	GPR68	CAMK4	PRXL2A	UBASH3B	TNFSF11	GPR55	CARTPT	RASSF2	MAFB
GO_REGULATION_OF_PROTEIN_BINDING	http://www.gsea-msigdb.org/gsea/msigdb/cards/GO_REGULATION_OF_PROTEIN_BINDING	HDAC5	CDK5	FLOT1	STUB1	SPON1	CARM1	NES	PLK2	RUVBL2	PIM2	PARK7	TIRAP	CARD16	CTHRC1	WFIKKN1	ADD1	ADD2	LRRK2	SPPL3	WFIKKN2	MITD1	CRK	CRMP1	CCM2L	CSF3	CSNK1E	TTBK2	TMC8	TICAM1	DTX3L	CTSZ	DAB2IP	ADRB2	CYLD	DAB2	ZFPM1	ACE	XIRP1	TLE5	DDX11	DVL1	EIF2S1	MARK2	EP300	EPB41	EPHA4	AKT1	FKBP1A	DZIP1	MAPRE1	MAPRE3	DKK1	KDM1A	USP33	PLXND1	PLCL2	ADNP	SNAPIN	LDOC1	TFIP11	ABL1	PCSK9	BAMBI	GPSM1	LDLRAP1	GAS8	GCG	AMFR	DISC1	GOLGA2	ANGPT1	HIPK2	GSK3B	GTF2F1	ANXA2	ANXA2P2	HFE	CFHR1	CFHR2	NRG1	HOXA3	HSF1	DNAJB2	HSPA5	ID1	TMEM173	IFIT2	IFIT1	APOE	APP	IL10	ISL1	ITGA4	STMN1	LFNG	LGALS3	LOX	LRP1	LRPAP1	MIR148A	MIR27B	ARRB1	ARRB2	MAP2	MARK3	MEF2C	MEN1	MET	MFNG	MMP9	NFATC4	NKX3-1	NVL	PRKN	PAX7	PCBD1	CDON	NMD3	LEF1	CRBN	DACT1	PDGFB	PEX14	PIN1	PKD1	BTBD1	PLCL1	PLK1	PRMT7	GNL3L	PPARA	PPP1CA	CRTAC1	PPP2CA	PPP2CB	PRKACA	PRKCD	MAPK3	MAPK8	TEX14	PRMT8	PSEN1	B2M	CTNNBIP1	EPB41L5	TRIB3	BAK1	PTPRF	BAX	RALB	RAN	CARD18	BCL2	RFNG	ACTB	ROCK1	RPL11	BDNF	CCL23	GREM2	AKTIP	AIDA	BMP2	BMP4	SLPI	CAPRIN2	SMARCD3	SORL1	SPTA1	SRC	STK3	STK4	AURKA	STYX	TAF1	TCF7L2	TDG	TMBIM6	TERT	TGFBR1	TGFBR3	TIAM1	TRAF2	PHLDA2	VTN	WNT5A	DERL1	FAM192A	CFHR5	SYMPK	DTNBP1	TTBK1	UBASH3B	CAMK1	CAV1	ADAM15	RIPK2	NRP1	ARHGEF7	WNT3A	FRMD7	HIP1R	STPG1	AURKB	CCPG1	NOG	ITGB1BP1	ADIPOQ	SYAP1	CD36	BAG2	TRAF4	RAPGEF2	HERPUD1	RIPOR2	HDAC4
GO_CARDIAC_SEPTUM_DEVELOPMENT	http://www.gsea-msigdb.org/gsea/msigdb/cards/GO_CARDIAC_SEPTUM_DEVELOPMENT	CITED2	TAB1	SEMA3C	FRS2	ADAMTS6	XIRP2	NKX2-5	ZFPM1	AP2B1	DNM2	JAG1	DAND5	ENG	FGF8	FGFR2	PLXND1	ZFPM2	HEY1	HEY2	FZD2	GATA3	GATA4	GATA6	HEYL	GJA5	NPHP3	ANK2	HES1	NDST1	ID2	CCN1	RBPJ	ISL1	LRP2	LTBP1	MIR1-1	MIR1-2	MIR17HG	SMAD4	SMAD6	SMAD7	MDM2	MSX2	MYH10	NOS3	NOTCH1	NOTCH2	PCSK5	SUFU	FGFRL1	EGLN1	MKS1	CHD7	PARVA	PROX1	TBX20	SALL4	VANGL2	HEG1	PTK7	RARA	RARB	SAV1	ROBO1	ROBO2	SALL1	PRDM1	STRA6	RBM15	BMP4	CPLANE1	BMP5	BMP7	BMPR1A	SLIT3	BMPR2	SMO	SOX4	SOX11	TBX1	TBX2	TBX5	TBX3	TGFB2	TGFBR1	TGFBR2	TGFBR3	NSD2	WNT5A	WNT11	ZBTB14	LUZP1	PAX8	CRELD1	NPRL3	FZD1	DCTN5	LMO4	DNAH11	NRP2	NRP1	ACVR1	NOG	DHRS3	TRIP11	SLIT2	HAND1	SNX17	MAML1
GO_REGULATION_OF_ICOSANOID_SECRETION	http://www.gsea-msigdb.org/gsea/msigdb/cards/GO_REGULATION_OF_ICOSANOID_SECRETION	CYP4A11	AGTR2	EDN1	PLA2R1	IL1B	MIF	NTSR1	OXT	P2RX4	P2RX7	ATP5PF	MAP2K6	SSTR4	SYK	PLA2G6	PLA2G10	CYP4F2	TNFSF11	TNFRSF11A
GO_L_ALPHA_AMINO_ACID_TRANSMEMBRANE_TRANSPORT	http://www.gsea-msigdb.org/gsea/msigdb/cards/GO_L_ALPHA_AMINO_ACID_TRANSMEMBRANE_TRANSPORT	SLC25A13	SLC25A15	ARL6IP5	SLC38A3	SLC7A9	PRAF2	SLC36A4	SLC15A4	SLC25A29	SLC43A2	SLC38A9	SLC7A13	AGT	ARL6IP1	SLC7A8	SLC7A11	SLC17A8	KCNJ10	SLC7A5P2	ATP1A2	NTSR1	PQLC2	SLC25A38	SLC38A7	SLC7A10	PSEN1	SLC17A7	SLC17A6	RGS2	RGS4	SLC1A1	SLC1A2	SLC1A3	SLC1A5	SLC1A6	SLC1A7	SLC3A2	SLC7A1	SLC7A2	SLC25A22	SLC7A5	SLC38A1	SLC7A5P1	SLC25A18	SLC25A2	SLC7A3	SLC43A1	SLC25A12	PER2	SLC7A7	SLC7A6	SLC6A5
GO_REGULATION_OF_HISTONE_METHYLATION	http://www.gsea-msigdb.org/gsea/msigdb/cards/GO_REGULATION_OF_HISTONE_METHYLATION	CTCF	ZNF274	CTCFL	CTNNB1	DNMT1	DNMT3B	MTF2	SNW1	PAXIP1	KDM1A	KDM4C	RTF1	SIRT1	BRD4	AUTS2	CHTOP	PHF19	GATA3	GCG	GFI1	HIST1H1B	JARID2	LMNA	SMAD4	MECP2	KMT2A	MLLT6	MTHFR	MYB	PAX5	PAX7	PHF1	ATRX	PAF1	BCOR	NSD3	PIH1D1	PRMT6	RIF1	IWS1	KDM4D	KDM3A	KMT2E	RNF20	AC005261.1	PRDM12	ZNF335	DMRTC2	NSD1	SMARCB1	BRCA1	SUPT6H	NELFE	TET1	WDR61	SETD7	OGT	EED	PYGO2	PAXBP1	H2AFY	CTR9	KDM4A	KMT2B
GO_POSITIVE_REGULATION_OF_MITOCHONDRIAL_FISSION	http://www.gsea-msigdb.org/gsea/msigdb/cards/GO_POSITIVE_REGULATION_OF_MITOCHONDRIAL_FISSION	DNM1L	MIEF2	DCN	DDHD2	KDR	PRKN	FIS1	MIEF1	MARCH5	VPS35	MFF	PINK1	BNIP3	MUL1	DDHD1
GO_ANTIMICROBIAL_HUMORAL_RESPONSE	http://www.gsea-msigdb.org/gsea/msigdb/cards/GO_ANTIMICROBIAL_HUMORAL_RESPONSE	SPAG11B	SPON2	CXCL13	GNLY	SPINK5	CHGA	PGLYRP2	PGLYRP3	LEAP2	DCD	DEFB118	CLU	CST9	REG3G	BPIFA2	ROMO1	DEFB127	CTSG	DEFA1	DEFA3	DEFA4	DEFA5	DEFA6	DEFB1	DEFB4A	DMBT1	ELANE	F2	FGA	FGB	KLK5	GAPDH	IL36RN	IGKV3-20	CXCL1	CXCL2	CXCL3	HLA-E	HMGN2	HRG	HTN1	HTN3	IGHA1	IGHA2	IGHM	JCHAIN	KLK3	CXCL8	CXCL10	KRT6A	LCN2	LTF	LYZ	DEFB103A	CXCL9	MUC7	REG3A	PDZD11	BPIFA1	PF4	PF4V1	PGC	PI3	PLA2G1B	PLA2G2A	ATP7A	H2BFS	PPBP	PPP2R3C	ITLN1	DEFB103B	PRSS2	PRSS3	KLK7	PRTN3	AZU1	PGLYRP4	EPPIN	RARRES2	REG1A	REG1B	BCL3	FAM3A	RNASE3	RNASE6	RPL30	RPL39	RPS19	S100A7	S100A8	S100A9	S100A12	CCL13	CXCL6	CXCL11	CXCL5	SEMG1	SEMG2	SFTPD	SPAG11A	SLC11A1	SLPI	BPI	DEFA1B	ACOD1	COLEC11	BPIFB2	DEFB126	CAMP	HIST1H2BG	HIST1H2BF	HIST1H2BE	HIST1H2BI	HIST1H2BC	HIST2H2BE	PLA2G6	RNASE7	HIST1H2BK	GALP	HIST1H2BJ	PGLYRP1	BPIFB1
GO_EPIDERMIS_MORPHOGENESIS	http://www.gsea-msigdb.org/gsea/msigdb/cards/GO_EPIDERMIS_MORPHOGENESIS	KRT71	KRT25	CTNNB1	FGF7	FGF10	FGFR2	FOXE1	SOSTDC1	INTU	KRT27	IGFBP5	KRT17	FLG2	KLK14	NOTCH1	ATP7A	BCL2	SHH	SMO	SNAI1	TGFB2	TGM3	WNT10A	TMEM79	TP63	PLOD3	GORAB	KLF4	FOXQ1
GO_INTERMEDIATE_FILAMENT_BASED_PROCESS	http://www.gsea-msigdb.org/gsea/msigdb/cards/GO_INTERMEDIATE_FILAMENT_BASED_PROCESS	DNAJB6	NES	KRT71	KRT74	CSNK1A1	KRT25	DES	DSP	TOR1A	EVPL	SYNM	MACF1	GFAP	FAM83H	KRT6C	AGFG1	KRT2	KRT3	KRT9	KRT14	KRT16	KRT18	ATXN3	MTM1	NEFM	NEFH	NEFL	VPS54	ATP8A2	PKP1	PKP2	PLEC	KRT20	KLHL24	PPL	ERBIN	RAF1	EVPLL	SHH	SOD1	DST	TCHH	VIM	SYNC	NDEL1	EPPK1	BFSP2	INA
GO_COGNITION	http://www.gsea-msigdb.org/gsea/msigdb/cards/GO_COGNITION	FOXO6	ARMCX5-GPRASP2	ACTR2	CDK5	LILRB2	ABCA7	ATP8A1	CEBPB	DEAF1	RGS14	ADCY1	TBR1	CHL1	PLK2	C1QL1	ADCY3	GTF2A1L	FAM107A	KLK8	HRH3	CHRM1	C12orf57	SYNPO	CHRNA4	CHRNA7	ADCY8	CHRNB2	BTBD9	CLN3	TTC8	NTAN1	METTL23	CNR1	COMT	ADORA1	CREB1	CRH	CRHBP	CRHR1	PTCHD1	DCANP1	OR52B4	CTNS	GPR155	CX3CR1	JAKMIP1	BRINP1	DBH	LRRN4	DLG4	AGER	DRD1	DRD2	DRD3	DRD5	AGT	EGFR	EGR2	EIF4EBP2	EN1	EP300	EPHB2	FEN1	FGF13	NLGN4Y	CPEB3	SHANK2	DKK1	SORCS3	CIC	CYFIP1	PLCB1	ARC	DDHD2	CUX2	AFF2	CRTC1	NCSTN	ADNP	FOS	MAPK8IP2	SLC7A11	MTOR	ADAM2	FYN	GABRA5	SLC24A2	NIPBL	ZNF385A	CHMP2B	CNTNAP2	GATM	KAT2A	NPAS4	ADGRF1	AMFR	GHSR	GIP	NPTN	FOXB1	GLP1R	GM2A	GMFB	GPI	GRIA1	TMPRSS11E	GRIN1	GRIN2A	GRIN2B	GRM5	GRPR	TMOD2	HTT	HIF1A	HLA-DRA	HMGCR	HOXA1	HRH1	HRH2	HTR2A	RTL4	ATXN1L	APOE	APP	LCE1D	INS	INSR	ITGA3	ITGA5	ITGB1	ITPR3	JUN	KCNK2	ARF4	KIT	KRAS	LDLR	LHCGR	LMX1A	ASIC1	MAP1A	MAPT	MDK	MECP2	MEF2C	MEIS2	MGAT3	MME	LHX8	EIF2AK4	MUSK	NEUROD2	NEUROG1	NF1	ATP1A2	NFATC4	NGF	NQO2	NPTX2	SLC11A2	NRGN	NTF3	NTF4	NTRK1	NTRK2	NTSR1	TIFAB	OPRK1	OXT	OXTR	PAFAH1B1	PRKN	KCNK4	SHANK1	PAIP2	PDE1B	SERPINF1	SHC3	GPR88	KCNK10	NLGN3	SOBP	LINS1	UBA6	PPP3CB	PPT1	CHD7	PRKAR1B	PRKAR2B	PRKCG	PRKCZ	MAPK1	PRNP	LGMN	RELN	PSEN1	SLC17A7	PAK5	PTEN	JPH3	PTGS2	SLC12A5	SHROOM4	NLGN4X	PTN	ADGRB3	PTPRZ1	BBS4	RAG1	BCHE	RASGRF1	NPS	RIC8A	RP9	RPS6KB1	BDNF	S100B	ATXN1	STRA6	SGK1	ST3GAL4	NDRG4	SLC1A4	SLC6A1	SLC6A4	SLC8A2	SLC8A3	SNAP25	SRF	BRAF	ABCC8	SYT4	TAC1	TACR2	CNTN2	TH	THRA	TLR2	CLDN5	TNF	TNR	C5AR1	SHISA7	UCN	VDAC1	VDAC3	VIP	VLDLR	BTG2	KCNAB1	CALB1	TUSC3	FOSL1	BHLHB9	AAAS	CAMK4	NETO1	PICALM	FZD9	CASP3	PLA2G6	MAGT1	PPP1R1B	POMK	BRSK1	JPH4	TTBK1	GALR3	ATAD1	ITGA8	SHANK3	TANC1	PIAS1	DNAH11	B4GALT2	CBR3	GALR2	SYNGAP1	CCK	SYNJ1	KALRN	IFT20	DGKI	NRXN3	NRXN1	NRXN2	FOXP2	RIN1	KMT2B	EIF4A3	PJA2	DOP1B	DGCR2
GO_RESPONSE_TO_ZINC_ION	http://www.gsea-msigdb.org/gsea/msigdb/cards/GO_RESPONSE_TO_ZINC_ION	CPS1	CREB1	CRIP1	PARP1	AANAT	SLC30A8	ALAD	ATP13A2	HAAO	ZNF658	GLRA1	GLRA2	MT1DP	APOBEC1	ZACN	IREB2	KCNK3	KHK	ARG1	KRT14	ASS1	MT1A	MT1B	MT1E	MT1F	MT1G	MT1H	MT1M	MT1X	MT2A	MT3	OTC	P2RX4	P2RX7	PLN	ATP7A	PTEN	HAMP	S100A8	BGLAP	MT1HL1	SLC30A5	ABCC8	TH	TSPO	D2HGDH	VCAM1	CA2	SLC30A2	SLC30A3	SLC30A4	HVCN1	MT4	GGH	SLC39A13
GO_AXIS_SPECIFICATION	http://www.gsea-msigdb.org/gsea/msigdb/cards/GO_AXIS_SPECIFICATION	CITED2	BASP1	CDX1	CDX2	CDX4	SIX2	FRS2	TMED2	TTC8	RIPPLY2	DCANP1	CTNNB1	TDRD5	DDIT3	PKD1L1	ARL13B	PLD6	ETS2	FGF10	COBL	HEY2	VAX2	C2CD3	IFT172	GPC3	DLL1	FOXA2	HOXD8	LHX1	LRP6	SMAD2	SMAD4	SMAD6	MDFI	NRARP	CITED1	NEUROG1	NODAL	NOTCH1	TIFAB	OTX2	PCSK6	PAX6	IRX4	HSPB11	PITX2	AHI1	BCOR	MNS1	PTCH1	EPB41L5	RNF2	SFRP1	SHH	STIL	SIX3	SKI	BMP4	BMPR1A	SMO	SRF	STC1	AURKA	TBXT	TBX6	TBX3	TDGF1	KDM6A	WNT1	WNT3	WNT5A	WNT6	WNT7A	WNT8A	WT1	FZD5	WLS	PGAP1	CXXC4	SETDB2	LDB1	RIPPLY1	CER1	GDF3
GO_PHOSPHATIDYLINOSITOL_METABOLIC_PROCESS	http://www.gsea-msigdb.org/gsea/msigdb/cards/GO_PHOSPHATIDYLINOSITOL_METABOLIC_PROCESS	BPNT1	PLAAT3	CHRM5	CISH	IP6K3	PLA2G4E	TMEM150A	PIP5KL1	CSF1R	TTC7B	PIK3R6	PIKFYVE	INPP5F	SACM1L	EFR3B	SMG1	EFR3A	PLCB1	PIP5K1C	LCLAT1	PLA2G4F	PLA2G2D	PIPSL	INPP5J	GPLD1	PLA2G4D	PIGW	FAM126B	PLA2G2E	SOCS7	IMPA1	IMPA2	INPP1	INPP5A	INPP5B	INPP5D	INPPL1	PI4KAP2	MTM1	OCRL	IP6K2	PDGFRB	INPP5K	PIK3C2A	PIK3C2B	PIK3C2G	PIK3C3	PIK3CA	PIK3CB	PIK3CD	PIK3CG	PIK3R1	PIK3R2	PI4KA	PI4KB	PIP4K2A	PLA2G1B	PLA2G2A	PLA2G4A	PLA2G5	PLEK	IMPAD1	PI4K2B	PI4K2A	PIP4P2	MTMR8	INPP5E	TTC7A	PTEN	PLA2G2F	MTMR9	PI4KAP1	MBOAT7	PIP4K2C	PLBD1	PGAP1	PLA2G12A	PIP5K1A	PIP5K1B	PIP4K2B	PLA2G10	SLA2	FAM126A	PLCD4	PIK3R3	PLA2G4C	SOCS1	MTMR1	GALR2	SOCS2	SYNJ1	SYNJ2	MTMR3	MTMR2	SOCS3	PIP4P1	MTMR6	MTMR7	MTMR4	SOCS6	PGAP3	PLCH2	SOCS5	IP6K1
GO_CELL_PART_MORPHOGENESIS	http://www.gsea-msigdb.org/gsea/msigdb/cards/GO_CELL_PART_MORPHOGENESIS	CDH2	ABI1	HDAC6	CDH4	RANBP9	ARMCX5-GPRASP2	DNM1L	PQBP1	COL4A3BP	CDH11	UST	ACTR2	ABI2	PLXNC1	FARP1	WASF2	ADAM10	CDK5	FLOT1	SEMA3A	TUBB3	ADARB1	SPON2	OLFM1	BAIAP2	SLC9A6	STK25	SEMA6C	SEMA6B	SEMA4F	SEMA4D	SEMA4B	SEMA3C	DPYSL4	PDLIM5	PDPN	POSTN	B3GNT2	ADCY1	TBR1	CFL1	CHL1	NES	NCKAP1	FRS2	RAB10	AFG3L2	VAX1	B4GAT1	KIF3A	IL1RAPL1	LZTS1	KLK8	CHN1	POLG2	PACSIN2	LYPLA2	C12orf57	TWF2	CHRNA3	CHRNA7	CHRNB2	SLITRK1	RNF157	ARHGAP33	ZFYVE27	LRRK2	NRN1L	CNP	SYT2	VSTM2L	EMB	WDR36	ADORA2A	UNC5D	CRABP2	CREB1	SLITRK4	CRMP1	CHODL	CSF1R	CTNNA2	CTNNB1	CTNND2	TTL	GDF7	CPNE9	CUX1	CNTN4	DAB2IP	DAB1	DAG1	DBN1	DCC	ARX	DHX36	DLG4	DLX5	DNM2	DOK1	DPYSL2	DRD2	DSCAM	DVL1	DVL2	DVL3	EFNA1	EFNA2	EFNA3	EFNA4	EFNA5	EFNB1	EFNB2	EFNB3	CELSR3	CELSR2	MEGF8	EGFR	EGR2	EPHA2	FBXO45	MARK2	EMX1	CTTN	C9orf72	NRK	EPHA1	EPHA3	EPHA4	EPHA5	EPHA7	EPHA8	EPHB1	EPHB2	EPHB3	EPHB4	EPHB6	ERBB2	ETV1	EXT1	ALCAM	UNC5B	DOK6	NYAP1	SEMA3D	FGF8	FGF13	FGFR2	NTNG1	SLITRK3	NLGN1	ZNF365	FOXG1	RUFY3	BTBD3	TRAK1	SHANK2	FOXD1	RIMS1	RAB21	PALLD	UNC13A	USP33	TNIK	ZSWIM8	HECW1	MYCBP2	SARM1	FSTL4	SPART	NFASC	PLXND1	EPB41L3	KANK1	CYFIP1	ARC	COBL	KIF13B	CUX2	FMR1	NEDD4L	SZT2	FN1	OBSL1	SRGAP2	ADNP	DICER1	GRIP1	MACF1	MAPK8IP2	RBFOX2	LPAR3	CORO1C	PLXNB2	FLRT3	FLRT2	FLRT1	ABL1	FYN	GAB1	NGEF	VAX2	GAP43	TSKU	NSMF	SIPA1L1	SS18L1	CNTNAP2	SLITRK5	DNM3	AUTS2	POLDIP2	GATA3	NKX2-8	FBXW8	GBX1	GBX2	GDI1	GDNF	GFRA1	GFRA2	GFRA3	CYFIP2	NPTN	FOXB1	CNTN6	GLI2	GLI3	GOLGA4	GPC1	GPM6A	OR10A4	EPHA10	EPHA6	ANK3	GRB2	GRB7	GRB10	DBNL	GRIN1	ARHGAP35	GSK3B	ANAPC2	EEF2K	PACSIN1	SH3KBP1	NCKAP1L	MNX1	TLX2	HOXA2	APBB1	APBB2	HPRT1	HSP90AA1	HSP90AB1	ID1	BARHL2	OSTN	IFRD1	TUBB2B	APOE	ARPIN	APP	ILK	ISL1	ITGA1	ITGA4	ITGB1	ITPKA	ANOS1	DRAXIN	KEL	KIF5A	KIF5C	RHOA	FEZF1	L1CAM	LAMA2	LAMB2	STMN1	ARHGAP4	ARHGDIA	LHX1	LIMK1	LLGL1	LMX1A	SYT14P1	LRP1	LRP2	LRP4	CAPRIN1	SMAD4	MAG	MAP1A	MAP1B	MAP2	MAP6	MAPT	MATN2	MCF2	MEF2A	RAB8A	MOV10	EIF2AK4	MT3	MTM1	MYH10	NBL1	NCAM1	NDN	NDUFS6	RERE	NEDD4	ATOH1	NEFH	NEFL	NEK3	NEO1	NFATC4	NFIB	NGF	NGFR	NKX6-1	NOTCH1	NPTX1	SLC11A2	NRCAM	NRTN	NTF3	NTF4	NTRK1	NTRK2	NTRK3	NTN3	NR4A2	RNF165	OMG	OPA1	OPHN1	OTX2	PAFAH1B1	MINK1	PAK1	ITSN2	PAK3	NEUROG3	PRKN	PAX2	PAX6	SHANK1	FIS1	ATL1	PLEKHO1	SS18L2	NIN	CDKL3	TNFRSF12A	SPTBN5	TRPV2	EVL	DCDC2	ENPP2	SYT17	ATP8A2	STK26	PIK3CA	PIK3CB	PIK3CD	PIK3R1	PITPNA	BCL11A	PLCG1	SHC3	PLXNA1	PLXNA2	PLXNB1	PLXNB3	ATP7A	NLGN3	SSH1	SEMA5B	ROBO4	POU3F2	POU4F1	POU4F2	POU4F3	TMEM106B	SEMA4C	ABITRAM	SSH3	PID1	FEZF2	MAP1S	PPP3CA	PPP3CB	IMPACT	STRADB	PLXNA3	PPP1R9A	DOCK10	DOK4	ENAH	PRKCA	DOK5	PRKCQ	PRKCZ	MAPK1	MAPK3	MAPK7	MAP2K1	PSPN	PARD3	RELN	PSEN1	DPYSL5	SEMA3G	MFF	LHX9	PARP6	RTN4	SMURF1	CORO1B	VANGL2	PTCH1	PTEN	DSCAML1	AMIGO1	PTK2	KIDINS220	ADGRB1	HECW2	IGSF9	SEMA6A	ISLR2	NYAP2	ZSWIM5	ALS2	ZSWIM6	LRRC4C	SHTN1	CPNE5	ADGRB3	SEMA4G	SPTBN4	PTPN11	PTPRA	PTPRD	PTPRM	PTPRO	PTPRS	PTPRZ1	BAX	NECTIN1	NECTIN2	RAB3A	RAC1	RAC2	RAP1GAP	RAP2A	NTN4	CACNG7	BCL2	REG1A	RET	BCL2L1	RNF6	ROBO1	ROBO2	ROCK1	RPL24	RREB1	RYK	BDNF	S100A6	S100B	SCN1B	SDC2	CXCL12	TNN	ZNF335	SEMA3F	GFRA4	SEMA4A	ROBO3	DRGX	SGK1	SH3GL2	SHC1	GORASP1	SHH	SHOX2	SIAH1	ISL2	FAM129B	BCL11B	SKIL	RAPH1	RTN4R	ZSWIM4	BMP7	BMPR1B	SLIT1	SLIT3	BMPR2	CAPRIN2	TMEM108	TRAK2	SMO	SNX1	SNX2	SOS1	SPAST	SPP1	SPTA1	SPTAN1	SPTB	SPTBN1	SPTBN2	SRC	SRF	BRAF	SSBP1	AURKA	CDKL5	STK11	STXBP1	BSG	SUPV3L1	VAMP7	SYT1	SYT4	CNTN2	THY1	TIAM1	NKX2-1	NR2E1	TNR	TOP2B	TRPC5	TRPC6	CRPPA	UBB	UCHL1	UGT8	VASP	VCL	VEGFA	VIL1	EZR	VLDLR	WEE1	WNT3	WNT5A	WNT7A	WNT7B	XK	YWHAH	DDR1	LRP8	CXCR4	SEMA3B	METRN	MUL1	TCTN1	FZD3	MYH14	FBXO31	PANK2	SEMA6D	TRIM46	NR4A3	OPA3	SPG11	LHX3	NUBPL	PREX2	SRCIN1	BHLHB9	CAMK2A	RND2	NDEL1	CAMK2B	SLIRP	USP9X	PICALM	FZD4	PLA2G10	DTNBP1	ANKRD27	ULK1	SLITRK6	SYT3	STK24	LLPH	RASAL1	BRSK1	COL25A1	PARD6B	KIRREL3	NTNG2	SLITRK2	MYPN	SEMA7A	LINGO1	CNTNAP1	AC005747.1	SHANK3	DOCK7	KNDC1	SSH2	KLF7	UNC5C	NUMB	IRS2	PNPT1	RAB11A	IQGAP1	NRP2	NRP1	SYNGAP1	CCK	CDK5R1	CCKAR	ARHGEF7	CPNE1	PHOX2B	WASF1	WASL	WNT3A	LHX4	KALRN	BRSK2	UNC5A	SEMA5A	DOK2	ARTN	PLXNA4	NEXN	BOC	MAP3K13	DCLK1	LGI1	STRADA	NOG	RPS6KA5	NUMBL	PDLIM7	B4GALT6	B4GALT5	TAOK2	SLIT2	LHX2	CPNE6	NRXN3	PLAA	NRXN1	NTN1	MAP4K4	MYOT	KIF20B	CD44	FEZ2	FEZ1	RAPGEF2	RIMS2	ULK2	SEMA3E	LZTS3	IST1	CUL7	ZEB2	GAB2	PLPPR4	ARHGAP44	CDC42
GO_PIGMENT_GRANULE_LOCALIZATION	http://www.gsea-msigdb.org/gsea/msigdb/cards/GO_PIGMENT_GRANULE_LOCALIZATION	CDH3	DCTN2	BBS5	BLOC1S6	VPS33B	SHROOM2	BLOC1S3	ASIP	MYO5A	MYO7A	GPR143	BBS7	MREG	BBS2	BBS4	RAB1A	RAB27A	RAB27B	BLOC1S5	RAB17	VPS33A	MLPH	MKKS	ARL6	RAB11A	RAB11B
GO_VASCULAR_ENDOTHELIAL_GROWTH_FACTOR_SIGNALING_PATHWAY	http://www.gsea-msigdb.org/gsea/msigdb/cards/GO_VASCULAR_ENDOTHELIAL_GROWTH_FACTOR_SIGNALING_PATHWAY	SPRY2	PTP4A3	NUS1	CCBE1	DAB2IP	DCN	CADM4	VEGFD	FOXC1	FLT1	FLT3	FLT4	GAB1	PRKD2	ADGRA2	DLL1	HRG	HSPB1	KDR	MIR16-1	MIR16-2	MIR26A1	MIR26A2	MIR342	MYO1C	MIR424	PDGFRA	PDGFRB	PGF	PRKD1	MIR329-1	MIR329-2	SEMA6A	JCAD	ROBO1	SMOC2	VEGFA	VEGFB	VEGFC	XDH	NRP2	NRP1	ADAMTS3	CD63
GO_RESPONSE_TO_ORGANOPHOSPHORUS	http://www.gsea-msigdb.org/gsea/msigdb/cards/GO_RESPONSE_TO_ORGANOPHOSPHORUS	HCN4	AKAP9	CDO1	RAPGEF3	CARM1	CIB2	TRIM16	CFTR	CNGA3	COL1A1	PPARGC1B	CPS1	CRHBP	AANAT	DGKQ	AKR1C1	DNTT	SLC26A3	DUSP1	AGXT	LPAR1	AHR	DMTN	ALDH3A1	PTK2B	FDX1	P2RX2	KDM1A	FOS	FOSB	PANX1	GPD1	RAPGEF1	EEF2K	APEX1	BIRC2	HSPA5	AQP8	IGFBP5	HCN1	APP	IL1B	AQP1	AQP9	ITPR2	JUN	JUNB	JUND	AREG	KCNE1	KCNJ11	KCNQ1	LDHA	MMP19	CITED1	ASS1	NDUFS4	NME1	OXT	P2RX1	P2RX3	P2RX4	P2RX5	P2RX7	P2RY1	P2RY2	P2RY4	P2RY6	P2RY11	PEBP1	DUOX2	NOX4	PAX4	PCK1	PDE2A	PDE3A	INPP5K	PENK	AC129492.1	PFKFB1	PIK3CG	PKD2	PKLR	PLA2G5	DUOX1	SSH1	CRLS1	TRPM4	PDXP	PTAFR	PTEN	PTGS2	PTPRN	RAP1A	RAP1B	RELA	REN	RFC3	HCN2	RYR3	SDC1	SELL	P2RY12	SLC26A6	SLC5A5	SLC6A3	SLC6A4	SLC8A1	SLC8A3	SOD1	SPARC	SRD5A1	SREBF1	BRAF	ZFP36L1	STAR	STAT1	STC1	BSG	TAF1	TEK	THBD	HSP90B1	TRPC3	TYMS	TYR	VGF	EZR	TRPV1	WNT10B	WT1	FOSL1	PNPT1	P2RX6	ADIPOQ	AKAP6	RAPGEF2
GO_AXO_DENDRITIC_TRANSPORT	http://www.gsea-msigdb.org/gsea/msigdb/cards/GO_AXO_DENDRITIC_TRANSPORT	AP3S2	KIF1C	AP3M2	KIF3A	AP3S1	ARL8A	KLC3	DLG2	TRAK1	RAB21	KIF1B	MAPK8IP3	FLOT2	FMR1	SNAPIN	KIF4A	CNIH2	BLOC1S6	BLOC1S1	AP3M1	BLOC1S2	HIF1A	HNRNPU	APBA1	HSPA8	HSPB1	APP	KIF5A	KIF5B	KIF5C	BLOC1S3	MAP1A	MAP2	MAPT	NEFL	OPA1	PAFAH1B1	KIF1A	ARL8B	BLOC1S4	SYBU	KIF17	PURA	RAB27B	BLOC1S5	SFPQ	TMEM108	TRAK2	SOD1	DST	SPAST	SPG7	TERF2	UCHL1	TRIM46	SPG11	AP3B2	NDEL1	DTNBP1	MGARP	AP3B1	WASF1	AP3D1	HAP1	KIF3B
GO_SKELETAL_MUSCLE_TISSUE_REGENERATION	http://www.gsea-msigdb.org/gsea/msigdb/cards/GO_SKELETAL_MUSCLE_TISSUE_REGENERATION	MYMX	MTPN	SPAAR	DAG1	ENO3	EZH2	GJD4	MSTN	GPX1	ANXA1	EYS	IFRD1	IGF1	MYMK	MYF6	MYOD1	MYOG	PAX7	PKM	PPARD	PPP3CA	BIN3	MYOZ1	BCL9	SGCA	SOX15	TARBP2	TGFBR2	WNT7A	WNT10B	AKIRIN1	CAPN3	DYSF	FZD7	CFLAR	LARGE1
GO_POLYSACCHARIDE_BIOSYNTHETIC_PROCESS	http://www.gsea-msigdb.org/gsea/msigdb/cards/GO_POLYSACCHARIDE_BIOSYNTHETIC_PROCESS	B3GNT10	B3GNT3	SORBS1	B3GNT2	C1QTNF2	CLTC	AP2A1	AGL	B3GNT6	EGF	AKT1	AKT2	ESRRB	EXT1	EXT2	PASK	MTOR	GBE1	GCK	PGM2L1	GSK3A	GSK3B	GYG1	GYS1	GYS2	HAS1	HAS2	HAS3	NDST1	IGF1	IGF2	INS	INSR	IRS1	B3GNT8	NHLRC1	NFKB1	PDGFB	ENPP1	INPP5K	PGM1	PHKG1	PHKG2	PRKAG3	PPP1CA	PPP1CB	PPP1R3C	PPP1R3D	PGM2	CSGALNACT2	SMPD3	CSGALNACT1	SELENOS	PTH	NDST4	PPP1R3G	TGFB1	UGP2	B3GNT4	PPP1R3B	B3GNT5	DYRK2	B3GNT9	NDST2	IRS2	PER2	GYG2	PPP1R3F	PPP1R3E	B3GNT7	B4GALT5	NDST3	NR1D1	HS2ST1	EPM2AIP1
GO_GLAND_MORPHOGENESIS	http://www.gsea-msigdb.org/gsea/msigdb/cards/GO_GLAND_MORPHOGENESIS	FEM1B	SEMA3A	HOXB13	CEBPB	SEMA3C	NRG3	KDM5B	FRS2	EDAR	PHB2	CPB2	CRIP1	CSF1	CSF1R	GDF7	NKX2-3	DAG1	EDA	EGFR	EPHA2	ELF3	ESR1	ETV5	FGF7	FGF8	FGF10	FGFR1	FGFR2	PLXND1	SULF1	SCRIB	SOSTDC1	GLI1	GLI2	GLI3	LAMA1	HGF	FOXA1	HOXD13	HPN	TNC	ID4	IGFBP5	AR	AREG	ARG1	BSX	LAMA5	LRP6	LRP5	MSN	MSX2	NFIB	NKX3-1	NOTCH1	DUOX2	PAX6	PDGFA	PGR	SERPINB5	PLAG1	PLXNA1	PML	POLB	WNT4	MED1	FBXW7	LIMS2	BTBD7	SULF2	PROP1	PROX1	TWSG1	PTCH1	PTN	BAX	RARG	NTN4	BCL2	RPS6KA1	RXRA	CEACAM1	CCL11	SFRP1	SHH	BMP4	BMP7	SNAI2	SOX9	SRC	STAT6	TBX2	TBX3	TGFB1	TGFB2	TGFB3	TGFBR2	TGM2	TNF	TNFAIP3	VDR	WNT5A	XBP1	DDR1	ESRP2	CAPN1	CUL3	CAV1	CAV3	TP63	NRP1	CFLAR	BTRC	WNT3A	LRP5L	NOG	SLC9A3R1	CYP7B1	NTN1
GO_NEGATIVE_REGULATION_OF_ADAPTIVE_IMMUNE_RESPONSE	http://www.gsea-msigdb.org/gsea/msigdb/cards/GO_NEGATIVE_REGULATION_OF_ADAPTIVE_IMMUNE_RESPONSE	PARP3	LILRB1	CD160	CR1	RC3H1	FCGR2B	FOXJ1	ALOX15	TBX21	HFE	HLA-F	HLA-G	CLEC4G	IFNA2	IFNB1	IL2	IL4R	IL7R	JAK3	ARG1	SMAD7	FOXP3	ZBTB7B	IL20RB	RC3H2	PPP3CB	DUSP22	PTPN6	PTPRC	TRIM27	BCL6	CEACAM1	XCL1	SAMSN1	C4BPA	C4BPB	TNFSF4	ZC3H12A	NDFIP1	LOXL3	HAVCR2	TNFRSF14	IL33	IL1RL1	THOC1
GO_REGULATION_OF_SYSTEMIC_ARTERIAL_BLOOD_PRESSURE_BY_CIRCULATORY_RENIN_ANGIOTENSIN	http://www.gsea-msigdb.org/gsea/msigdb/cards/GO_REGULATION_OF_SYSTEMIC_ARTERIAL_BLOOD_PRESSURE_BY_CIRCULATORY_RENIN_ANGIOTENSIN	ATP6AP2	CES1	CMA1	CPA3	CTSG	CTSZ	ACE	AGTR2	ENPEP	F2R	F2RL1	GJA5	MME	PCSK5	SUCNR1	ACE2	REN	OR51E2	AOPEP
GO_RIBOSOME_BIOGENESIS	http://www.gsea-msigdb.org/gsea/msigdb/cards/GO_RIBOSOME_BIOGENESIS	METTL15P1	CEBPZ	RCL1	MPHOSPH10	MPHOSPH6	FP565260.1	NPM3	NSA2	EMG1	C1D	MYBBP1A	DDX17	NOP56	TBL3	POP4	UTP14A	WDR3	EBNA1BP2	DDX52	KRR1	PWP1	LSM6	RPL35	EXOSC8	BUD23	MALSU1	TSR3	FTSJ3	EXOSC6	PIH1D2	MRPL10	MTERF4	NUDT16	WDR36	AAMP	RPL10L	SRFBP1	BMT2	NSUN5P1	DDX3X	DKC1	METTL15	FBL	LTO1	RPLP0P6	XRN2	FASTKD2	DIS3	DHX30	PDCD11	EXOSC7	RRP1B	WDR43	MDN1	RRS1	BOP1	RRP8	EXOSC2	SIRT1	PES1	MTREX	GTPBP4	FRG1	DCAF13	NOL11	NGDN	NSUN5P2	ZNF658	NOC2L	RSL1D1	MTG2	SENP3	ERAL1	AATF	VCX	UTP25	PELP1	RPUSD2	DIMT1	UTP20	RRP7A	RPL7L1	NOB1	ZCCHC4	MRPL22	DROSHA	GTF3A	ABT1	GNL2	MRM2	NOP53	DDX51	FBLL1	ISG20	EIF6	NSUN4	RPSA	GTF2H5	RPL10A	SNU13	NOP2	NPM1	NUP88	NVL	PA2G4	GEMIN4	MTERF3	EXOSC3	EXOSC1	RRP15	ZNF593	RPS27L	NMD3	FCF1	MRPS7	RRNAD1	UTP18	TFB1M	MRPS2	UTP11	SBDS	RPL26L1	MRTO4	RSL24D1	DDX47	POP5	NIP7	NOP16	TRMT112	ESF1	NOP58	WBP11	EXOSC9	EXOSC10	YBEY	GAR1	NLE1	EXOSC4	GNL3L	DDX49	DDX56	WDR74	ZNHIT6	RRN3	WDR55	TEX10	PAK1IP1	TRMT61B	PIH1D1	HEATR3	NOL8	MRPL20	HEATR1	SDAD1	SHQ1	MRM3	NAT10	IMP3	BRIX1	NOP10	THUMPD1	CHD7	LYAR	NHP2	DDX27	NSUN5	TSR1	WDR12	RIOK2	DDX28	UTP6	PPAN	BCCIP	EXOSC5	UTP3	REXO4	PTEN	WDR18	NWD2	AC022966.1	DHX37	PWP2	RAN	RMRP	RNASEL	ABCE1	RPL3	RPL3L	RPL5	AC004086.1	RPL7	RPL7A	RPL10	RPL11	RPL12	RPL23A	RPL24	RPL26	RPL27	RPL35A	RPL38	RPLP0	RPS2	RPS5	RPS6	RPS7	RPS8	RPS9	RPS10	RPS14	RPS15	RPS16	RPS17	RPS19	RPS21	RPS24	RPS27	RPS28	NSUN3	TFB2M	TENT4B	NOM1	DDX31	MRPS11	MRPS9	MRPL36	MRPL11	MRPL1	NOL6	KRI1	SURF6	SUV39H1	BYSL	C1QBP	TSC1	XPO1	ERI3	NOC4L	METTL16	NOL12	EFL1	NOL9	RBFA	MRM1	NOL10	RPF1	ISG20L2	LAS1L	RIOK1	EIF2A	WDR75	UTP15	RPF2	TRAF7	UTP23	MPV17L2	RIOX2	UTP4	LTV1	FAM207A	RRP1	GTPBP10	NOP14	RIOK3	RRP36	BTRC	TSR2	ZNF622	RPL14	ERI1	SART1	RRP9	RRP7BP	DDX21	FDXACB1	NOLC1	NAF1	WDR46	IMP4	RPS10P5	ZNHIT3	UTP14C	EIF4A3	BMS1	URB2	URB1
GO_B_CELL_HOMEOSTASIS	http://www.gsea-msigdb.org/gsea/msigdb/cards/GO_B_CELL_HOMEOSTASIS	ADA	BCL2L11	SH2B2	TNFSF13B	TNFRSF13C	AC118754.1	DOCK11	RC3H1	GAPT	TNFRSF13B	ABL1	NCKAP1L	HIF1A	LYN	MIR17HG	MEF2C	MIF	FOXP3	RC3H2	PPP2R3C	DOCK10	PKN1	BAK1	BAX	BCL2	SOS1	TNFAIP3	CASP3	BCL10	CD74
GO_IRE1_MEDIATED_UNFOLDED_PROTEIN_RESPONSE	http://www.gsea-msigdb.org/gsea/msigdb/cards/GO_IRE1_MEDIATED_UNFOLDED_PROTEIN_RESPONSE	PLA2G4B	BCL2L11	CTDSP2	PREB	PDIA6	HYOU1	AGR2	ERN2	YIF1A	PDIA5	COPS5	KDELR3	FICD	KLHDC3	ADD1	TPP1	DAB2IP	DCTN1	DDX11	ERN1	EXTL1	EXTL2	EXTL3	SEC31A	GFPT1	SERP1	GSK3A	HDGF	CXXC1	HSPA5	ACADVL	LMNA	DNAJB9	ASNA1	BFAR	DNAJB11	PARP16	FKBP14	WIPI1	TMEM33	PPP2R5B	ARFGAP1	MYDGF	DNAJC3	PTPN1	BAK1	BAX	SRPRB	TSPYL2	SHC1	SRPRA	SSR1	SULT1A3	TLN1	WFS1	XBP1	ZBTB17	SYVN1	ATP6V0D1	VAPB	GOSR2	EDEM1	TATDN2	CUL7
GO_POSITIVE_REGULATION_OF_CALCIUM_ION_DEPENDENT_EXOCYTOSIS	http://www.gsea-msigdb.org/gsea/msigdb/cards/GO_POSITIVE_REGULATION_OF_CALCIUM_ION_DEPENDENT_EXOCYTOSIS	DNM1L	CDK5	UNC13B	CNR1	SYT9	SCAMP5	NLGN1	SYT10	KCNB1	ARF1	CLTRN	STX1A	STXBP1	SYT1	SYT4	CACNA1D	ZP3	CACNB2	HYAL3	DOC2B	CACNA1I	CACNA1H	CACNA1G	CDK5R2	SYT7
GO_POSITIVE_REGULATION_OF_ENDOCYTOSIS	http://www.gsea-msigdb.org/gsea/msigdb/cards/GO_POSITIVE_REGULATION_OF_ENDOCYTOSIS	APELA	DNM1L	TSPAN1	FLOT1	ABCA7	RAB31	APOA5	CLU	LRRK2	AP2A1	DAB2	AP2B1	DNM1	DNM2	DRD2	TOR1A	EGF	ANO6	F2RL1	NLGN1	RAB21	FMR1	NEDD4L	PCSK9	CLIP3	APPL1	LDLRAP1	STAP1	GATA2	GREM1	GPC3	ANGPT1	DLL1	EEF2K	ANXA2	HIST1H1A	ANXA2P2	NCKAP1L	HFE	HIP1	HNRNPK	APOE	IL4	ITGA2	ARF1	LRP1	ARRB1	ARRB2	NTF3	SERPINE1	CALY	VPS28	ANKFY1	PLCG2	PPARG	AHI1	APPL2	PPP3CA	PPP3CC	PPT1	SCYL2	AXL	B2M	MIB1	BICD1	CCL19	CCL21	SELE	SFRP4	SH3GL1	SNCA	SYK	TF	TFR2	C3	TSG101	VEGFA	VTN	WNT5A	CBLL1	ACTN4	SGIP1	ATAD1	CAV3	CBL	APLN	WASL	WNT3A	HIP1R	CD14	PICK1	CD36	CD63	CD151	TBC1D5	MAGI2
GO_MRNA_SPLICE_SITE_SELECTION	http://www.gsea-msigdb.org/gsea/msigdb/cards/GO_MRNA_SPLICE_SITE_SELECTION	RNU4ATAC	RNU6ATAC	RNVU1-8	RNVU1-4	RNVU1-14	RNVU1-15	RNVU1-17	RNVU1-3	RNVU1-1	RNVU1-6	RNVU1-19	SF3A1	LINC01715	SLU7	CELF1	CELF2	SRSF10	SF3A3	PSIP1	CELF3	SRSF12	KHDC4	SETX	RNU11	RNVU1-18	RNVU1-7	RNU1-3	RNU1-2	RNU1-1	WEE2-AS1	LUC7L2	LUC7L3	PRPF39	LUC7L	CELF4	ISY1	PTBP2	RNU1-4	RF00003	CELF6	CELF5	SRSF1	SRSF5	SRSF6	SFSWAP	SNRPC	SF1	SF3A2	SRSF9	AC074143.1	YTHDC1
GO_REGULATION_OF_TRANSLATION_IN_RESPONSE_TO_STRESS	http://www.gsea-msigdb.org/gsea/msigdb/cards/GO_REGULATION_OF_TRANSLATION_IN_RESPONSE_TO_STRESS	EIF2S1	PPP1R15A	EIF2AK1	EIF2AK4	ATF4	NCK1	NPM1	PPP1CA	IMPACT	EIF2AK2	DNAJC3	RBM4	RPS6KA1	RPS6KA3	SESN2	NCK2	PPP1R15B	EIF2AK3
GO_PHENOL_CONTAINING_COMPOUND_BIOSYNTHETIC_PROCESS	http://www.gsea-msigdb.org/gsea/msigdb/cards/GO_PHENOL_CONTAINING_COMPOUND_BIOSYNTHETIC_PROCESS	CDH3	MOXD2P	GIPC1	PARK7	TPH2	CTNS	DAO	DBH	DCT	DDC	DDT	AGTR2	SLC7A11	MOXD1	APPL1	GATA3	GCH1	SLC24A5	GPR37	HDC	INSM1	MC1R	ASIP	CITED1	MYO5A	NR4A2	OCA2	PAH	SLC45A2	PNMT	VPS35	PMEL	SLC6A3	SNCA	TGFB2	TH	TPH1	TRPC1	TYR	TYRP1	WNT5A	HAND2	RAPGEF2	ZEB2
GO_POSITIVE_REGULATION_OF_ERYTHROCYTE_DIFFERENTIATION	http://www.gsea-msigdb.org/gsea/msigdb/cards/GO_POSITIVE_REGULATION_OF_ERYTHROCYTE_DIFFERENTIATION	FAM210B	ANKRD54	MAPK14	ETS1	FOXO3	TRIM58	GATA1	GATA2	NCKAP1L	HIF1A	HMGB2	PRMT1	HSPA1A	HSPA1B	ID2	INHBA	INPP5D	ARNT	MIR221	MIR222	RHEX	MED1	SMAP1	STAT1	STAT3	STAT5B	TAL1	ZNF16	ACVR1B	ACVR2A	ISG15
GO_DENDRITIC_CELL_MIGRATION	http://www.gsea-msigdb.org/gsea/msigdb/cards/GO_DENDRITIC_CELL_MIGRATION	CCR1	CCR5	CCR6	CCR7	GPR183	ANO6	EPS8	GAS6	HMGB1	CXCR1	CXCR2	IL12A	LGALS9	PIK3CG	TRPM4	SLAMF8	CCL5	CCL19	CCL21	C1QBP	TRPM2	CCR2	CXCR4	ARHGEF5	CALR	DOCK8	NLRP12
GO_SENSORY_PERCEPTION_OF_TEMPERATURE_STIMULUS	http://www.gsea-msigdb.org/gsea/msigdb/cards/GO_SENSORY_PERCEPTION_OF_TEMPERATURE_STIMULUS	MMP24	BTBD9	ADORA1	EPHB1	NR2F6	HTR2A	ARRB2	NTRK1	NTSR1	OPRK1	KCNK4	ANO1	LXN	PRDM12	CXCL12	TRPV1	TRPM8	CALCA	TRPM3	TRPA1	ASIC3
GO_LYSOSOMAL_TRANSPORT	http://www.gsea-msigdb.org/gsea/msigdb/cards/GO_LYSOSOMAL_TRANSPORT	HMGXB4	CACNG3	CACNG2	CDX2	LYST	CLU	LRRK2	HGSNAT	DTX3L	ADRB2	AP1G1	RAB12	C9orf72	ATG14	DENND3	TRAK1	CLEC16A	MGRN1	VPS39	SNAPIN	PCSK9	GAK	CHMP2B	AP3M1	VPS41	CACNG5	CACNG4	VPS4A	BIN1	GRN	HOOK2	EHD3	HSPA1A	HSPA8	RAB7B	IGF2R	WASH3P	ARF1	RHOB	LAMP1	LAMP2	LRP1	M6PR	ARSB	BECN2	MTM1	NEDD4	NPC1	PRKN	NAGPA	SPTBN5	HOOK1	ANKFY1	CHMP5	LARS	VPS54	CHMP3	TMEM106B	VPS53	CCDC91	SCYL2	VPS35	VPS11	USE1	PCDHGA3	PSAP	VPS18	CACNG8	CACNG7	SORT1	VPS52	VIPAS39	KIF13A	SNX16	RBSN	AKTIP	VPS16	PINK1	VPS33A	TRAK2	SORL1	VAMP7	TSG101	VPS51	VCP	RAB7A	GNPTAB	NCOA4	UBXN6	SNX27	RILP	FAM160A2	HOOK3	AP3B1	AP3D1	HGS	AP4M1	TGFBRAP1	STX8	SCARB2	VPS4B	GCC2	GPRASP1	ZFYVE16
GO_POSITIVE_REGULATION_OF_DNA_BIOSYNTHETIC_PROCESS	http://www.gsea-msigdb.org/gsea/msigdb/cards/GO_POSITIVE_REGULATION_OF_DNA_BIOSYNTHETIC_PROCESS	CCT7	CCT4	CCT2	CCT8	PTGES3	PNKP	NEK7	CTNNB1	DKC1	PTK2B	FGF2	MAPK15	FGFR4	CCT5	PARM1	PRKD2	POT1	FBXO4	GREM1	RGCC	HGF	HNRNPA1	HNRNPA2B1	HNRNPD	HSP90AA1	HSP90AB1	ARRB2	MAP3K4	MYC	ATM	NEK2	NVL	NOX4	PAK3	PARN	PDGFB	PDGFRB	ATR	WRAP53	PKIB	PRKCQ	MAPK1	MAPK3	MAP2K7	RFC2	RFC3	RFC4	RFC5	CHTF18	SMOC2	ACD	SRC	TCP1	CCT3	XRCC5	DSCC1	DDX39B	HMBOX1	GRHL2	TNKS2	MAPKAPK5	TNKS	CCT6A	AURKB	NAF1	KLF4
GO_POSITIVE_REGULATION_OF_MACROPHAGE_ACTIVATION	http://www.gsea-msigdb.org/gsea/msigdb/cards/GO_POSITIVE_REGULATION_OF_MACROPHAGE_ACTIVATION	TLR6	CEBPA	LRRK2	SPACA3	AGER	STAP1	TAFA3	HSPD1	APP	IL4R	IL10	IL13	ITGAM	ITGB2	KARS	LBP	MIR128-1	MIR128-2	MIR142	MIR155	MMP8	TREM2	CCL3	THBS1	TLR4	C1QA	WNT5A	TNIP2	TTBK1	HAVCR2	IL33	IL1RL1
GO_REGULATION_OF_CALCIUM_MEDIATED_SIGNALING	http://www.gsea-msigdb.org/gsea/msigdb/cards/GO_REGULATION_OF_CALCIUM_MEDIATED_SIGNALING	ADA	CDH13	RCAN2	TRDN	CIB1	CHERP	NFAT5	RCAN3	CHP1	C10orf71	CLIC2	LRRK2	SPPL3	CMKLR1	JSRP1	DMD	RCAN1	ERBB3	PTK2B	FHL2	FKBP1A	FKBP1B	P2RX2	CAMTA1	MTOR	GBP1	GSK3B	GSTM2	LMCD1	HTT	NRG1	HINT1	HRC	IGF1	ITPR1	TBC1D10C	STIMATE	MIR124-1	MIR124-2	MIR124-3	MIR133A1	MIR133A2	MAPT	MYO5A	NEUROD2	NOS1	ATP2B4	GPR143	P2RX3	P2RX4	P2RX5	P2RY6	TRAT1	PDE4D	PDK2	TMBIM4	MYOZ2	PKD2	PLEK	PLN	TREM2	TMEM100	PPP3CA	PRKACA	MAPK7	PRNP	JPH1	JPH2	SELENON	PTBP1	JPH3	SELENOK	MYOZ1	RIT2	CCL3	CCL4	CHP2	SLC9A1	SRI	BST1	SYK	TNF	ZAP70	CALM1	CALM2	CALM3	CAMK2D	SLA2	DYRK2	CASQ2	JPH4	ACTN3	HAP1	LACRT	RGN	CD3E	CD4	CD22	GSTO1	HOMER3	HOMER2	AKAP6
GO_REGULATION_OF_ALPHA_BETA_T_CELL_ACTIVATION	http://www.gsea-msigdb.org/gsea/msigdb/cards/GO_REGULATION_OF_ALPHA_BETA_T_CELL_ACTIVATION	ADA	EBI3	HSPH1	LILRB1	MALT1	CD160	CD300A	NLRP3	ADORA2A	RC3H1	IL23R	CD55	AGER	IL27	ZNF683	GATA3	GLI3	CD274	TBX21	ANXA1	NCKAP1L	HFE	HLA-E	HLX	HMGB1	IFNG	IHH	IL2	IL4R	IL6R	IL12A	IL12B	IL12RB1	IL18	IRF1	IRF4	ITPKB	JAK3	ARG2	RHOA	LGALS9	MIR21	SMAD7	TARM1	MYB	PNP	FOXP3	ZBTB7B	IL23A	SASH3	RC3H2	PRKCQ	PRKCZ	TWSG1	SH3RF1	PTPRC	RARA	BCL6	CCL19	XCL1	PRDM1	BLM	VSIR	NFKBIZ	SHH	RASAL3	SYK	TGFBR2	TNFSF4	CCR2	ZAP70	ZBTB16	NKAP	ZC3H12A	ITCH	LOXL3	NFKBID	AP3B1	RUNX1	RUNX3	CBFB	SOCS1	TNFRSF14	RIPK2	AP3D1	CD3E	CD83	CD28	CD80	CD86	MAPK8IP1	SOCS5
GO_MUSCLE_ORGAN_DEVELOPMENT	http://www.gsea-msigdb.org/gsea/msigdb/cards/GO_MUSCLE_ORGAN_DEVELOPMENT	MIR509-2	MIR873	MIR509-3	ZBTB42	MEF2B	PARP2	MYMX	CDK5	FLOT1	UBE4B	SPEG	KLHL41	HMG20B	ADARB1	BASP1	YAP1	ZBTB18	DDX17	CENPF	LBX1	CFL2	VAMP5	FRS2	USP19	VAX1	CHD2	BVES	CHRNA1	CHRND	ZNF689	EID2B	CNTF	CNTFR	MYOM3	COL3A1	COL6A3	XIRP2	COL11A1	COL19A1	KLHL40	MTPN	CREB1	MYL6B	CHODL	CCM2L	DCANP1	CRYAB	MAPK14	GSC	UNC45B	NKX2-5	CTF1	CTNNB1	SMYD1	TCF23	CXADR	ZFPM1	EID2	DCN	DDX5	DMD	DSP	HBEGF	S1PR1	EDN1	EEF2	EFNB2	EGR1	EGR2	EGR3	METTL21C	ELN	EMD	ENG	EP300	EPHB1	ERBB3	ERBB4	ETV1	EVC	LEMD2	RBM24	FKTN	FOXK1	FGF2	FGF3	FGF8	FGF9	FGFR1	FGFR2	FHL1	FHL3	FKBP1A	ITGA11	MRAS	SIRT2	DKK1	P2RX2	FOXC1	MYH15	ZNF609	FLNB	OBSL1	SIRT1	ZFPM2	HEY2	FOS	MAFF	VGLL2	STAC3	MTOR	FRG1	FZD2	G6PD	FBXO22	GATA6	FGF20	ANKRD2	NUPR1	KAT2A	HEYL	ITGB1BP2	SRPK3	GREM1	MSTN	ANKRD1	SERP1	BMP10	GLI1	GPC1	MKX	BCL9L	IGSF22	DLL1	GPX1	GSK3A	MYLPF	SOX8	NRG1	HLF	HLX	HMGCR	HOXD9	HOXD10	FOXN2	ID3	ANKRD33	CAVIN4	IGF1	RBPJ	CXCL10	ISL1	ITGA7	JARID2	KCNK2	KEL	RHOA	MYMK	LAMA2	LAMA5	LIF	LOX	LRP2	ARNTL	MIR1-1	MIR1-2	MIR143	MIR145	MIR195	MIR199A1	MIR199A2	MIR199B	MIR19A	MIR19B1	MIR19B2	MIR200B	MIR204	MIR208A	MIR222	MIR23B	MIR25	MIR17HG	SMAD3	SMAD4	ARRB2	SMAD7	MEF2A	BORCS8-MEF2B	MEF2C	MEF2D	MEIS1	MEOX2	ACHE	FOXO4	ASS1	MSX1	MTM1	MYBPC1	MYBPC2	MYBPC3	MYF5	MYF6	MYH3	MYH6	MYH7	ZFHX3	MYL2	MYL3	MYL6	MYLK	MYOD1	MYOG	ATF3	NEB	NEUROG1	NF1	NOTCH1	NPHS1	TRIM72	TIFAB	PAK1	PAX3	PAX5	PAX7	CDON	KMT5B	LEF1	SFMBT1	AC016586.1	ASB2	MYOZ2	SIX4	PIM1	PIN1	PITX1	PKP2	BTBD1	FGFRL1	DLL4	POU4F1	EGLN1	AC139768.1	PPARA	MED1	PPP3CA	COPRS	SOX6	PRKAA1	CHD7	LUC7L	UNC45A	BIN3	MAPK1	MAPK11	LMOD3	GPCPD1	PROX1	CYP26B1	JPH1	TBX20	JPH2	SELENON	VANGL2	PTEN	MIR499A	MIR509-1	MYORG	NLN	HEG1	MRTFB	ADGRB1	HAMP	ACTA1	MYOZ1	RB1	HIVEP3	RBP4	BCL2	RGS2	RGS4	SAV1	ALX4	BCL9	RPS6KB1	RXRA	RYR1	RYR2	S100B	MAPK12	DMRTA2	POPDC2	POPDC3	STRA6	SCX	SOX17	SGCA	SGCB	SGCD	SGCG	SHH	SHOX2	FAM129B	SIX1	SKI	BMP2	BMP4	SMTN	BMPR1A	SMO	SOX11	SOX15	FOXL2	SRI	SVIL	TAGLN	KLF5	TBX1	TAZ	TBX2	TBX5	MIR548C	MIR590	TCF12	TCF15	TCF21	ACTC1	TEAD4	NR2F2	TGFB1	TGFB2	TGFBR1	TGFBR2	TGFBR3	TLL2	TNNC1	TNNI1	TNNI3	TNNT2	TP73	TPM1	TTN	TWIST1	UTRN	WNT2	WNT5A	WNT10B	WT1	XBP1	XK	YY1	BTG2	KCNAB1	PRR14	DDX39B	AKIRIN1	MYH14	PTCD2	CSRP3	FXR1	CAPN3	EOMES	FZD1	FZD7	ARID5B	UQCC2	CASQ1	MEGF10	DISP1	YBX3	MYLK2	TCAP	CAV1	CAV2	CAV3	MYOM1	RIPK1	CD164	SAP30	CFLAR	ACTN3	CCNB1	SGCE	CACNA1H	FOXH1	PHOX2B	WNT3A	CCNT2	USP2	NEURL1	CTDP1	MYOM2	LARGE1	NOG	MSC	DNER	COPS2	IGSF8	GTF3C5	MYOCD	FOXP2	PAXBP1	HAND1	HOMER1	AKAP6	MED20	HDAC9	RIPOR2	HDAC4	CDK1	NR1D2
GO_POSITIVE_REGULATION_OF_HEMOPOIESIS	http://www.gsea-msigdb.org/gsea/msigdb/cards/GO_POSITIVE_REGULATION_OF_HEMOPOIESIS	ADA	ADAM8	RASGRP1	TRIB1	LILRB2	BTN2A2	N4BP2L2	HAX1	MALT1	LILRB4	NUDT21	DUSP10	NLRP3	FAM210B	CCR1	OCSTAMP	ANKRD54	SLC9B2	PPARGC1B	CREB1	ZBTB46	MAPK14	CSF1	CSF3	IL34	PIK3R6	IL23R	CYLD	TMEM64	DHX36	AGER	JAG1	EGR3	ETS1	EVI2B	FES	ZBTB1	FOXC1	ACIN1	FOXO3	FLT3LG	FOS	TRIM58	GAS6	GATA1	GATA2	GATA3	GLI2	GLI3	GNAS	ATP11C	ANXA1	HCLS1	NCKAP1L	HIF1A	HLA-G	HLX	HMGB1	HMGB2	HOXA5	PRMT1	HSPA1A	HSPA1B	RAB7B	ID2	ATXN1L	IFNG	IHH	IL2	IL2RA	IL4	IL4R	IL5	IL7	IL7R	IL12B	IL12RB1	IL15	IL17A	IL18	INHBA	INPP5D	ITPKB	JUN	RHOA	LGALS9	LIF	ARNT	MIR21	MIR221	MIR222	CD46	KITLG	MMP14	MPL	RHEX	MYB	PNP	ROR2	IL20	FOXP3	ZBTB7B	LEF1	PDCD2	IL23A	PF4	ATP6AP1	SASH3	POU4F1	POU4F2	MED1	TESC	PPP2R3C	PRKCA	PCID2	AXL	PRKCZ	CTNNBIP1	ZMIZ1	BAD	PTPRC	RAG1	RARA	RB1	BCL6	SMAP1	CCL19	VSIR	NFKBIZ	SHH	ZFP36L1	STAT1	STAT3	STAT5B	SYK	TAL1	BTK	TGFB1	TGFBR2	THPO	KLF10	TNF	TRAF6	TNFSF4	TYROBP	XBP1	ZAP70	ZNF16	CA2	ZBTB16	NKAP	GPR68	DCSTAMP	CASP8	NFKBID	AP3B1	SCIN	TNFSF11	RUNX1	RUNX3	CBFB	SOCS1	RIPK1	TNFSF9	RIPK2	FADD	IL1RL2	VNN1	AP3D1	SART1	ACVR1B	ACVR2A	CD4	CD83	CD27	CD101	CD80	CD86	ISG15	SOCS5	CD74	TOX	TESPA1
GO_OUTFLOW_TRACT_SEPTUM_MORPHOGENESIS	http://www.gsea-msigdb.org/gsea/msigdb/cards/GO_OUTFLOW_TRACT_SEPTUM_MORPHOGENESIS	SEMA3C	NKX2-5	ENG	FGF8	FGFR2	ZFPM2	GATA6	ISL1	LRP2	SMAD4	SMAD6	MSX2	PARVA	TBX20	RARA	RARB	ROBO1	ROBO2	BMP4	BMPR1A	BMPR2	TBX1	TBX2	TGFB2	TGFBR2	NRP2	NRP1
GO_REGULATION_OF_MAMMARY_GLAND_EPITHELIAL_CELL_PROLIFERATION	http://www.gsea-msigdb.org/gsea/msigdb/cards/GO_REGULATION_OF_MAMMARY_GLAND_EPITHELIAL_CELL_PROLIFERATION	DEAF1	KDM5B	MST1L	PHB2	IQGAP3	GATA3	GPX1	HOXA5	MST1	MED1	RTN4	BAX	CCND1	ROBO1	RREB1	BRCA2	ZNF703	PYGO2
GO_MYELOID_CELL_HOMEOSTASIS	http://www.gsea-msigdb.org/gsea/msigdb/cards/GO_MYELOID_CELL_HOMEOSTASIS	BCL2L11	TRIM10	CDK6	MAEA	IKZF1	KLF2	MERTK	CEBPG	KLF1	FAM210B	ADD1	ANKRD54	MAPK14	ZFPM1	DNASE2	EPAS1	EPB42	DMTN	EPO	ERCC2	ETS1	ETV2	ALAS2	FANCC	FCER1G	ADGRF5	ACIN1	FOXO3	JMJD6	NCSTN	RBFOX2	SLC7A11	G6PD	TRIM58	GATA1	GATA2	GATA3	AMPD3	GPI	FLVCR1	HIPK2	TMOD3	SENP1	ANXA1	HBZ	HCLS1	NCKAP1L	HIF1A	HMGB1	HMGB2	HMOX1	HOXA5	HOXB6	PRMT1	HSPA1A	HSPA1B	HSPA9	HCAR2	ID2	IL6	CXCR2	INHA	INHBA	INPP5D	IREB2	ITPKB	JAK2	JAK3	KIT	ARNT	LYN	MIR221	MIR222	SMAD5	MB	KITLG	MPL	RHEX	MTHFD1	NFE2L1	SLC11A2	PRDX1	FOXP3	AHSP	ZBTB7A	PDE4B	TMEM14C	KLF13	PIK3CB	PIK3CD	PKNOX1	P4HTM	MED1	NCAPG2	SLC25A38	SOX6	LYAR	AXL	KMT2E	B2M	PTPN2	BAK1	BAX	RB1	ARID4A	RHAG	BCL6	SMAP1	RPS14	RPS17	RPS19	RPS24	BMP4	SOD1	SP3	SPI1	BPGM	SRF	ZFP36L1	STAT1	STAT3	STAT5B	ADAM17	TAL1	TGFBR3	THRA	CCR2	VEGFA	ZFP36	ZNF16	MPIG6B	BAP1	CASP3	JAM3	DYRK3	L3MBTL3	LDB1	ACVR1B	ACVR2A	MFHAS1	ATP5IF1	SFXN1	ISG15	MAFB	PTBP3
GO_REGULATION_OF_BLOOD_PRESSURE	http://www.gsea-msigdb.org/gsea/msigdb/cards/GO_REGULATION_OF_BLOOD_PRESSURE	NAMPT	ATP6AP2	RAMP2	POSTN	CES1	CORIN	NMU	UTS2	CHGA	NISCH	CMA1	CNR1	COL1A2	ADH5	ADM	ADORA1	CPA3	CRH	ARHGAP42	ADRA1B	ADRA1A	ADRA2B	CTSG	CTSZ	ADRB1	CYBA	ADRB2	ADRB3	CYP4A11	CYP11B1	CYP11B2	ACE	ADAMTS16	ABAT	DRD2	DRD3	DRD5	AGT	AGTR1	AGTR2	ECE1	EDN1	EDN2	EDN3	EDNRA	EDNRB	EMP2	ENPEP	EPHX2	F2R	F2RL1	P2RX2	DDAH1	TAC4	UTS2B	GAS6	GCGR	GCH1	GJA5	NOX1	SNX5	STK39	GLP1R	GNB3	UTS2R	DLL1	FFAR3	GSK3A	GUCA2B	GUCY1A1	HBB	HMOX1	HSD11B2	ID2	QRFP	KLK3	AR	KLK1	KLK2	RHOA	LEP	ASIC2	LRP5	MIR17	MIR199A1	MIR199A2	SMAD3	MC3R	MECP2	MME	MYH6	ATP1A1	ATP1A2	NOS1	NOS2	NOS3	NPY	NPPA	NPPB	NPR1	NPR2	NPR3	NPY1R	NTSR1	OPRL1	OXT	OXTR	P2RX1	P2RX4	F11R	PCSK5	PDE4D	PDGFB	ERAP1	ATP5PF	PLCB3	SERPINF2	POMC	PPARA	PPARG	AVP	AVPR1A	AVPR1B	RNLS	AVPR2	PRCP	SUCNR1	AGTRAP	PTAFR	PTGS1	PTGS2	SLC4A5	PTPRO	BBS4	ACTA2	ACE2	SCPEP1	REN	RENBP	RNPEP	BDKRB1	ACSM3	ERAP2	SGK1	WNK1	SLC2A5	BMPR2	CYP4F12	SOD1	SOD2	BRS3	TAC1	TACR3	TBXA2R	NR2F2	TNNI3	TPM1	UCN	VEGFC	TRPV1	CACNA1B	CALCA	ADM2	SPX	OR51E2	MKKS	NCALD	AOPEP	CYP4F2	NPFF	APLN	NAV2	RASL10B	GPR37L1	ADIPOQ	ACVRL1	KCNK6	CD34	CARTPT
GO_REGULATION_OF_MORPHOGENESIS_OF_A_BRANCHING_STRUCTURE	http://www.gsea-msigdb.org/gsea/msigdb/cards/GO_REGULATION_OF_MORPHOGENESIS_OF_A_BRANCHING_STRUCTURE	SIX2	PHB2	LRRK2	CTNNB1	AGT	AGTR2	ESR1	ETV5	FGF7	FGF10	FGFR1	FGFR2	SULF1	ABL1	GREM1	GDNF	SOX8	HGF	HOXB7	HOXD13	AR	LHX1	TACSTD2	PAX2	PDGFA	AC016586.1	SIX4	PGF	BCL11A	LGR4	BTBD7	RTN4	NTN4	RXRA	FKBPL	SFRP1	SHH	SHOX2	SIX1	BMP4	BMP7	SNAI2	SMO	SOX9	HNF1B	TGFB1	TNF	VEGFA	WNT2	WNT5A	WNT2B	PAX8	CAV3	MAP3K13	NOG	MAGED1
GO_RESPONSE_TO_ELECTRICAL_STIMULUS	http://www.gsea-msigdb.org/gsea/msigdb/cards/GO_RESPONSE_TO_ELECTRICAL_STIMULUS	AKAP9	GJB6	PPARGC1A	ADSSL1	CRHR1	ADSS	NQO1	EEF1A2	AIF1	EPO	CYFIP1	BRD1	NSMF	MSTN	GNAT1	GRM1	HNRNPD	HPCA	KCNJ3	MT-CO1	MYOG	NEUROD2	NTRK1	OPA1	OXT	P2RX7	PALM	GHRL	PTEN	RAB3A	REST	RPE65	RPS6KB1	S100A13	SLC9A1	SRC	TACR2	TH	BTG2	FZD3	TRIM63	CD14
GO_NEGATIVE_REGULATION_OF_TELOMERE_MAINTENANCE_VIA_TELOMERASE	http://www.gsea-msigdb.org/gsea/msigdb/cards/GO_NEGATIVE_REGULATION_OF_TELOMERE_MAINTENANCE_VIA_TELOMERASE	TEN1	DCP2	POT1	AL096870.1	HNRNPA1	HNRNPC	HNRNPU	EXOSC10	XRN1	GNL3L	PINX1	NAT10	TENT4B	ACD	SRC	TERF1	TERF2	STN1	PIF1	CTC1
GO_REGULATION_OF_T_CELL_CHEMOTAXIS	http://www.gsea-msigdb.org/gsea/msigdb/cards/GO_REGULATION_OF_T_CELL_CHEMOTAXIS	ADAM10	CXCL13	STK39	TMEM102	CXCL10	S100A7	CCL5	CCL21	XCL1	WNK1	XCL2	ADAM17	CCR2	WNT5A	TNFSF14	OXSR1
GO_REGULATION_OF_ERBB_SIGNALING_PATHWAY	http://www.gsea-msigdb.org/gsea/msigdb/cards/GO_REGULATION_OF_ERBB_SIGNALING_PATHWAY	CDH13	SPRY1	SPRY2	STAM2	AGR2	ARAP1	SOCS4	ADORA1	ADRA2A	DAB2IP	DOK1	AGT	HBEGF	DUSP3	EGF	EGFR	EPS15	ERBB2	EREG	AKT1	FER	CBLC	NUP62	IFI6	EPGN	PTPN18	SNX5	RNF115	GPER1	GRB2	EPN1	SH3KBP1	HIP1	APP	RBPJ	FASLG	ITGA1	AREG	MIR133A1	MIR133A2	MIR21	MMP9	AC139530.1	AC020613.1	PLAUR	ERRFI1	FBXW7	AC004156.1	LGMN	PSEN1	RTN4	PTK6	PTPN2	ZFYVE28	PTPN3	PTPN12	PTPRJ	EPS15L1	SNX6	CEACAM1	RHBDF1	SH3GL2	SHC1	NCF1	SOS1	BTC	ADAM17	TGFA	TSG101	RAB7A	SH3TC2	CHMP6	RHBDF2	STAM	VPS25	NCK2	ZGPAT	AFAP1L2	CBL	CBLB	ARHGEF7	MVB12B	HAP1	HIP1R	GPRC5A	CNOT9	HGS	NEURL1	SHKBP1	MVB12A	ACP4	SOCS5	CDC42
GO_VENTRICULAR_SEPTUM_MORPHOGENESIS	http://www.gsea-msigdb.org/gsea/msigdb/cards/GO_VENTRICULAR_SEPTUM_MORPHOGENESIS	CITED2	NKX2-5	ZFPM1	FGFR2	ZFPM2	HEY1	HEY2	FZD2	HEYL	GJA5	HES1	ID2	RBPJ	MIR1-1	MIR1-2	MIR17HG	SMAD4	SMAD7	NOS3	NOTCH1	FGFRL1	EGLN1	PROX1	VANGL2	SAV1	ROBO1	ROBO2	RBM15	BMP4	SLIT3	BMPR2	SOX4	SOX11	TBX3	TGFB2	TGFBR1	TGFBR2	TGFBR3	NSD2	WNT5A	WNT11	FZD1	ACVR1	NOG	SLIT2
GO_POSITIVE_REGULATION_OF_ENDOTHELIAL_CELL_CHEMOTAXIS	http://www.gsea-msigdb.org/gsea/msigdb/cards/GO_POSITIVE_REGULATION_OF_ENDOTHELIAL_CELL_CHEMOTAXIS	FGF2	FGFR1	PRKD2	HSPB1	KDR	MET	P2RX4	PRKD1	LGMN	SMOC2	TMSB4X	VEGFA	FGF18	FGF16	SEMA5A
GO_POSITIVE_REGULATION_OF_ENDOTHELIAL_CELL_DIFFERENTIATION	http://www.gsea-msigdb.org/gsea/msigdb/cards/GO_POSITIVE_REGULATION_OF_ENDOTHELIAL_CELL_DIFFERENTIATION	CDH5	ADD1	CTNNB1	ETV2	GDF2	MIR150	MIR181A2	MIR181B1	MIR199B	MIR200C	MIR21	MIR34A	MIR99B	NOTCH1	TMEM100	PROC	BMP4	BMP6	BTG1	CLDN5	VEZF1	ATOH8	S1PR2	ACVRL1
GO_NEGATIVE_REGULATION_OF_SMOOTH_MUSCLE_CELL_PROLIFERATION	http://www.gsea-msigdb.org/gsea/msigdb/cards/GO_NEGATIVE_REGULATION_OF_SMOOTH_MUSCLE_CELL_PROLIFERATION	MIR665	MIR4632	TRIB1	CDKN1A	CDKN1B	PPARGC1A	CNN1	COMT	AIF1	PDCD4	ANG	GPER1	GSTP1	HMOX1	IFNG	APOD	IGFBP3	IGFBP5	IL10	IL12A	IL12B	IL15	ILK	MIR1-1	MIR1-2	MIR124-1	MIR124-2	MIR124-3	MIR133A1	MIR133A2	MIR137	MIR140	MIR143	MIR145	MIR15A	MIR182	MIR185	MIR214	MIR223	MIR34A	MIR96	MEF2C	MIR339	NPR1	NPR3	MIR424	OGN	PPARD	PPARG	PRKG1	CTNNBIP1	PTEN	PTGIR	MIR362	NDRG2	MIR503	NDRG4	SOD2	MIR638	TGFB3	TNFAIP3	TPM1	VIP	VIPR2	SF1	APLN	KLF4	MYOCD	ADIPOQ	MFN2
GO_TOLERANCE_INDUCTION	http://www.gsea-msigdb.org/gsea/msigdb/cards/GO_TOLERANCE_INDUCTION	LILRB2	IRAK3	CLC	CCR4	FOXJ1	PHLPP1	CD274	ICOS	HLA-E	HLA-G	HMGB1	AIRE	IL2RA	IDO1	LGALS9	LYN	FOXP3	PDCD1	MARCH7	TGFB1	TGFBR2	TNFAIP3	ACOD1	ITCH	HAVCR2	CD3E
GO_CHEMICAL_HOMEOSTASIS	http://www.gsea-msigdb.org/gsea/msigdb/cards/GO_CHEMICAL_HOMEOSTASIS	FOXO6	CD24	HCN4	ABCB6	NR1H3	COL4A3BP	BCAP31	LPAR6	CDK5	RAMP3	TCIRG1	TRDN	MICU1	RACK1	CD52	SLC30A9	SLC9A6	UNC13B	CEBPA	CIB2	CHERP	GLRX3	CXCL13	SLC34A2	NPC2	SCGN	CXCR6	GNA13	CLDN16	CORIN	ADCY1	CETP	SLC12A7	ADCY2	CFTR	CYSLTR1	SEC24A	CCR9	GJB6	NMU	PPARGC1A	ADCY3	EHD1	AFG3L2	MLLT11	IMMT	ADCY5	CORO1A	ADCY6	CHP1	ADCY7	PARK7	SLC46A1	SYNPO	CHRNA7	ADCY8	BTBD9	C1QTNF1	C1QTNF3	ADCY9	CKB	ADCYAP1	NUS1	ACSM1	APOA5	ADCYAP1R1	CLCN3	SFXN2	PDZD8	CLIC2	SFXN4	CLN3	CLN5	LRRK2	CMA1	SPPL3	CCR1	SLC24A4	CCR3	CCR4	CCR5	CCR6	CCR7	CCR8	ACKR2	ACSM2A	CMKLR1	CNGB1	ACER1	JSRP1	KDF1	CNR1	ATP6V1G3	FITM2	TBC1D20	TMEM178A	COMT	SLC31A1	SLC31A2	ADM	SLC9B2	ADORA1	ADORA2A	COX11	CP	CPB2	CLDN4	CPS1	CRH	CRHR1	CRY1	CRY2	PARP1	SLC34A3	SESN3	ADRA1B	TMEM199	TMC8	ADRA1A	HJV	SLC30A7	ADRA2A	SLC9B1	PNPLA5	COMMD1	ERFE	CTSH	CX3CR1	CYBA	KCTD7	ATP6V0E2	CYP4A11	CYP7A1	TTC39B	CYP11B1	CYP11B2	SLC35G1	CYP27B1	TMTC2	CD55	DBH	DCN	DDB1	AKR1C1	TMPRSS6	DDIT3	DMXL1	BHLHA15	SLC30A8	TMEM64	OIT3	DIAPH1	DLG4	DMD	DMPK	AGER	SLC26A3	DRD1	DRD2	DRD3	DRD4	DRD5	AGT	AGTR1	AGTR2	APLNR	ABCA1	S1PR1	LPAR1	S1PR3	EDN1	EDN2	EDN3	EDNRA	EDNRB	EFNA5	EGFR	METTL21C	ADCY4	ELANE	ABCA2	CRTC2	DHRS7C	ENDOG	SLC29A1	EPAS1	EPB42	EPHA5	MTLN	EPHX2	EPO	AKT1	ERN1	ESR1	ALAS2	F2	F2R	ABCD1	F2RL1	F2RL2	FABP4	FABP3	FABP5	PTK2B	TPCN2	ABCB7	SLC39A12	MICU2	ADGRF5	RFX6	FGF2	FGF12	FGFR4	FHL1	FKBP1A	FKBP1B	RASA3	RAB11FIP2	RALY	P2RX2	PLCH1	WDTC1	SWAP70	FOXO1	FOXO3	AKR1B1	FLG	GPD1L	PLCB1	DMXL2	SLC9A8	NEDD4L	ADNP	ATP13A2	SIRT1	NCS1	SLC7A8	ISCU	SLC39A14	NNT	ATP6V0A2	SNAPIN	LPAR3	FPR1	FPR2	FPR3	PRND	SLC7A11	RAB38	ALOX12	FXN	ALOX12B	ATP6V0D2	ATP6V1C2	NR5A2	FTH1	ABL1	FTL	STXBP4	FYN	IFI6	G6PC	SLC41A1	TAC4	MCOLN2	PCSK9	SLC24A2	SLC39A6	BACE2	GALR1	MPC2	CLIC4	SIN3A	IBTK	RAB11FIP5	LDLRAP1	ZBTB20	ABCA12	STEAP2	GAS6	FBXL5	GATA2	KLHL3	GATA4	GBA	FGF21	GCG	GCGR	GCK	GCKR	CNNM4	GDF2	STEAP1	GHRHR	GIP	GIPR	ABL2	GJA5	NPTN	ATP2C1	NOX1	EIF2AK1	FAM155B	SNX5	C5AR2	GCLC	GCLM	ANGPTL3	P2RY10	TMEM97	STK39	GLP1R	GNA15	GNAI2	GNAT2	GNB1	GNG3	GOT1	SFN	GPI	GPLD1	CCR10	AQP11	GPR4	XCR1	GPR6	CXCR3	SLC39A5	HECTD4	GPR12	SLC24A5	GPR17	GPR18	GPR20	GPR21	SLC9C2	LPAR4	SYPL2	MCHR1	GPR27	SLC9A9	GPER1	SLC9C1	GPR32	GPR32P1	GPR33	PNPLA1	GPR35	SCARA5	FFAR1	P2RY8	FFAR2	ANK2	ANK3	GRIA1	CCDC22	GRN	GRIK2	FLVCR1	KLF15	GRIK5	GRIN1	GRIN2A	GRIN2B	GRIN2C	GRIN2D	GRINA	PHPT1	ORMDL2	RANGRF	COMMD9	GRM1	MYLIP	GRM2	GRM5	GSTM2	GSTP1	GTF2I	GRHL1	SNX10	ERO1A	SLC40A1	ANXA2	HAS2	ANXA2P2	HCRT	HCRTR1	HCRTR2	HTT	HEXB	HFE	ANXA5	ANXA6	HIF1A	STOML2	HK1	HK2	ACACA	ANXA7	HK3	HMGB1	HMGCR	HMOX1	HMOX2	FOXA1	FOXA2	FOXA3	HNF4A	HOXA3	HPX	MT1DP	HRC	XIAP	APOA1	HTR1B	HTR2A	HTR2B	HTR2C	APOA2	APOA4	IAPP	APOB	ICAM1	GPIHBP1	MALRD1	HEPHL1	IFIT1	APOC2	ATP13A5	APOC3	APOC4	APOE	IGF1R	IGFBP5	APP	IL2	FASLG	CXCR1	CXCR2	AQP1	AQP2	IL13	AQP3	IL18	AQP4	CXCL10	INS	INSIG1	INSR	PDX1	IREB2	AQP9	IRS1	ITGAV	ITPR1	ITPR2	ITPR3	JAK2	KCNA1	KCNA5	KCNB1	ARF1	KCNH2	ENHO	KCNJ2	KCNJ10	KCNJ11	KCNK3	KCNMA1	KDR	KEL	KIF5B	KISS1	KNG1	KRT1	KRT16	NPSR1	C1QTNF12	HRNR	FLG2	SLC9A4	FTH1P19	STMN1	LCAT	LCK	LCN2	LDLR	LEP	LEPR	LETM1	LGALS1	LIPC	LPL	LRP1	LRP6	LRP5	LTF	LYN	MIRLET7G	MIR103A1	MIR103A2	MIR1-1	MIR1-2	MIR128-1	MIR128-2	MIR132	MIR133A1	MIR133A2	MIR144	MIR148A	MIR155	MIR15A	MIR16-1	MIR16-2	MIR182	MIR185	MIR199A1	MIR199A2	MIR19B1	MIR19B2	MIR208A	MIR26A1	MIR26A2	MIR27B	MIR302A	MIR30C1	MIR30C2	MIR33A	MIR34A	ARRB1	SMAD3	SMAD4	SMAD7	MAFG	PIM3	MC3R	MEN1	MET	MELTF	CXCL9	MLLT6	FOXO4	TRPM1	ASGR2	MT1A	MT1B	MT1E	MT1F	MT1G	MT1H	MT1M	MT1X	MT2A	MT3	MTNR1B	MTTP	MYC	MYO5A	MYO5B	MYOC	ATF4	NUBP1	NEDD8	ATOX1	NEO1	ATP1A1	NEUROD1	ATP1A2	NFE2L1	ATP1A3	ATP12A	ACO1	ATP1A4	NGFR	ATP1B1	ATP1B2	NMB	ATP1B3	NME1	NME2	NOS1	NPC1	ATP2A1	NPPB	ATP2A2	NPR1	NPY2R	ATP2A3	SLC11A2	ATP2B1	ATP2B2	ATP2B3	NTSR1	ATP2B4	AC004551.1	MIR379	ATP4A	ATP4B	OPA1	OPRK1	OPRL1	OTC	OXCT1	OXT	OXTR	P2RX1	P2RX3	P2RX4	P2RX5	P2RX7	P2RY1	P2RY2	P2RY4	P2RY6	NOX4	ATP5F1B	ATP6V0A4	PRKN	PAX2	PAX6	ACOX1	FIS1	PCK1	PCK2	CUTC	MLXIPL	SIDT2	ADIPOR1	ABHD5	ANGPTL4	CYB5R4	PLCE1	CDK16	BPIFA1	CYP39A1	SLC22A17	SLC25A37	ATP6V1D	PDE4D	PDE6A	RHCG	GPR89B	LIMA1	HACD3	AC016586.1	ACKR4	PDGFRA	PDE6B	ATP6V1H	PDK2	PDK3	PDK4	ENPP1	PDPK1	GPRC5B	SELENOT	SLC26A4	GHRL	SERPINF1	INPP5K	PFKM	ATP6V1A	ABCB4	ATP6V1B1	ATP6V1B2	ATP6V0C	ATP6V1C1	ATP6V1E1	PIK3CA	PIK3CB	PIK3CG	PIK3R1	PIK3R2	PKD1	PKD2	PKHD1	PLA2G1B	ATP6V0B	PLCB2	PLCB3	PLCG1	PLCG2	TPCN1	ATP6V1G2	ATP6V0A1	PLN	ATP6AP1	PML	ATP7A	FTHL17	ATP7B	FAM3B	POLD1	POLG	POMC	TMCO1	POU3F3	EGLN1	PPARG	RAB39A	FAM20A	TRPM4	CNNM2	TRPM7	PQLC2	LIME1	CLN6	LAMTOR1	PIH1D1	PPP2R3C	MCUB	AVP	ANO1	TMEM38B	RMDN3	APPL2	AVPR1A	STEAP3	MCOLN3	ACOXL	FBXW7	AVPR1B	PPP3CA	PPP3CB	PPT1	AVPR2	PRCP	TRPV6	CHRNA9	PRKAA1	PRKAA2	SLC39A4	CHD7	SYBU	RAB20	PRKACA	PRKACB	PRKACG	PRKAR1A	PRKAR1B	PRKAR2A	PRKAR2B	MBD5	PRKCB	SCN3B	PRKCE	CAND1	TMEM165	ANGPTL8	APOM	MAPK1	MAPK3	PRNP	TRPV5	CCL28	CYP26B1	ERO1B	PSEN1	EIF5A2	TWNK	SUCNR1	B2M	JPH1	SLAMF8	BDH2	NMUR2	ENY2	SLC12A9	CCDC47	ACKR3	PLSCR3	CHRNA10	PNPLA2	TRPC7	ATP13A1	RTN4	JPH2	SLC39A10	SELENON	MCOLN1	BAD	CEMIP	TTC7A	PTCH1	SLC4A10	PTGDR	PTGER1	PTGER2	PTGER3	RCN3	JPH3	PTGER4	PTGFR	PTGIR	CLTRN	S100A14	PTH	SLC24A3	PTH1R	SLC12A5	GRAMD1B	WDR35	DISP3	STIM2	GPAM	PTPN2	NCOA5	PTPN3	PTPN6	BAK1	PTPN11	HAMP	G6PC2	GRHL3	SLC4A5	PTPRC	PTPRN	PTPRN2	BAX	PYGL	SELENOK	RAF1	RAP1A	RAP1GDS1	HRH4	TRPV4	ALOXE3	RBP1	RBP4	BCL2	REG1A	RHAG	PROK2	RORA	RPS6	BDKRB1	BDKRB2	RYR1	RYR2	RYR3	S100A8	S100A9	SAA1	ACSM3	SCN1B	SCN2B	SCN5A	SCN7A	SCN10A	SCNN1A	SCNN1B	SCNN1G	SCO1	CCL1	CCL3	CCL5	CCL7	CCL8	CCL11	CCL13	CCL14	CCL15	CCL19	CCL21	CCL23	CXCL11	XCL1	CX3CL1	CXCL12	ABHD4	THADA	MCUR1	CDH23	SLC39A8	SFRP4	ABCG5	ABCG8	TENT4B	CXCR5	TRA2B	SFTPD	CIAO3	SGCD	CSMD1	MT1HL1	TMPRSS3	NUCKS1	PPP1R3G	SLC30A5	SKP1	SLC26A6	SLC4A3	VPS33A	WNK1	SLC2A4	SLC4A1	SLC4A2	NADK	WNK4	WNK3	WNK2	SFTPA1	GPR89A	BMP6	SLC8A2	SLC8A1	SLC8A3	SLC9A1	SLC9A2	SLC9A3	SLC9A5	SLC11A1	SLC12A1	SLC12A2	SLC12A3	SLC12A4	SLC16A1	SLC34A1	SMARCA4	SMARCB1	AACS	CYP4F12	SNCA	BNIP3	SOAT1	SOD1	SOD2	SOX4	BOK	SRC	SRI	SREBF2	SRF	SSTR5	STAR	STAT1	STAT3	STAU1	STC1	STIM1	STK11	STX4	STXBP3	ABCC8	TAC1	TACR1	TBXA2R	HNF1A	MIR33B	MIR590	TCF7L2	DYNLT1	TMBIM6	TF	TFAP2B	TFR2	TFRC	TGFB1	TGM2	TH	TSPO	THY1	TIAM1	TNNI3	TPT1	HSP90B1	C3AR1	TRPC1	TRPC3	TRPC4	TRPC5	TRPC6	TRPM2	TTPA	C5AR1	FAM155A	CCR2	SFTPA2	C7	UCP2	UMOD	NR1H2	UPK3A	USF1	USF2	VDR	VEGFA	VGF	TRPV1	VSNL1	WFS1	WNT5A	WNT7B	XBP1	XK	YWHAE	CA2	CA7	CA12	CACNA1A	CACNA1C	CACNA1D	ZNF236	SLC30A1	SLC30A2	SLC30A3	SLC30A4	CACNA2D1	CACNB2	CACNB3	MALL	CXCR4	SLMAP	RAB7A	TMEM38A	TRPM8	ASPSCR1	SLC25A23	FA2H	SLC39A7	CALB1	CALB2	MAIP1	ATP13A3	ABHD8	CALCA	ADIPOR2	RIC3	ROGDI	STEAP4	CALCB	LIN28A	KCTD17	LPCAT1	CALCR	CYBRD1	RMI1	SLC8B1	GPR157	CALM1	HKDC1	CUBN	NCOA4	PNPLA3	CSRP3	CALM2	FGF23	NDFIP1	SPX	CALM3	CALR	GPR68	CAMK2D	SFXN3	SLC25A28	CAPN3	PICALM	ACOX2	ACOX3	FZD9	C19orf12	SESN2	SLC4A9	SLC4A11	PLA2G6	PLA2G10	ATP13A4	TMEM79	TMEM175	CCDC115	SOAT2	CASQ1	CASQ2	JPH4	JAGN1	CUL1	MT4	SLC12A8	CASR	GPR174	DGAT2	SLC9A7	GPR65	UBASH3B	CYP4F2	CAV1	CAV3	TNFSF11	STC2	NPFF	TP63	DYNLL1	IRS2	SLC4A4	HYAL2	DGAT1	S1PR4	RAB11A	TRIM24	GALR2	CCK	CCKBR	CACNA1G	BAIAP3	AP3D1	PLCZ1	FATE1	TRPA1	ATP6V0E1	AC074143.1	HAP1	F2RL3	LACRT	BRSK2	CCRL2	ATP6V1E2	MCU	COX19	CLDN1	RGN	ATP6V0D1	SLC39A13	LRP5L	SMDT1	LPAR2	SLC24A1	NDUFAF2	CD4	XPR1	VAPB	ATP6AP1L	RAB11B	GCM2	TSPOAP1	GPR55	ATP6V1F	CD19	HMGN3	KL	SLC9A3R1	ADIPOQ	LIPG	FTMT	SFXN1	SFXN5	ORMDL1	ORMDL3	TMEM203	CYP7B1	ABCG2	GSTO1	MAP4K4	HOMER2	HOMER1	AKAP6	ATG5	NAPSA	CD36	SLC25A27	SCARB1	SLC4A7	SLC4A8	RPH3AL	STXBP5L	CD38	ATP6V1G1	NR1D1	CD40	CARTPT	ABCG1	TESMIN	PLCH2	HERPUD1	HDAC9	TM9SF4	HEPH	C2CD2L	SV2A	ATP2C2	MED13	NR1H4	NR1D2	SLC12A6	SCO2
GO_SYNAPSE_ORGANIZATION	http://www.gsea-msigdb.org/gsea/msigdb/cards/GO_SYNAPSE_ORGANIZATION	CDH2	HDAC6	ARMCX5-GPRASP2	DNM1L	CDH8	CDH9	ACTR2	ABI2	FARP1	WASF2	ADAM10	CDK5	GPHN	LILRB2	CACNG2	NDRG1	SLC9A6	UNC13B	SEMA4D	CEL	PDLIM5	CFL1	WASF3	C1QL1	AFG3L2	RER1	IL1RAPL1	KLK8	CHRNA1	SYNPO	CHRNA7	CHRNB1	CHRNB2	SLITRK1	ARHGAP33	RAB39B	ADD2	LRRK2	SEZ6	COL4A1	COL4A5	SLITRK4	CRKL	MAPK14	LRFN5	CBLN2	CTBP2	CTNNA2	CTNNB1	CTNND2	CX3CR1	DAB2IP	LINGO2	DAG1	DGKB	DBN1	DCTN1	DHX36	DLG1	DLG2	DLG3	DLG4	DMPK	DRD1	DRD2	DRP2	DSCAM	DVL1	EFNA1	EFNA5	EFNB2	EIF4G1	FBXO45	CTTN	TUBB	EPHA4	EPHA7	EPHB1	EPHB2	EPHB3	ERBB2	ERBB4	ETV5	F2R	FCGR2B	SDK1	GPC4	NLGN4Y	NTNG1	ADGRL1	SLITRK3	CNKSR2	NLGN1	CLSTN1	ZNF365	ARHGEF15	SHANK2	DKK1	P2RX2	IGSF9B	PDZRN3	UNC13A	NFASC	PLXND1	MESD	CYFIP1	ARHGEF9	ARC	ADGRL3	CUX2	FMR1	FNTA	ADNP	SEZ6L	SNAPIN	ZMYND8	PLXNB2	SLC7A11	FLRT3	FLRT2	FLRT1	ABL1	FYN	GABRA1	GABRA2	GABRB2	GABRB3	GABRG2	NGEF	GAP43	CHMP2B	SIPA1L1	LRRTM2	SLITRK5	DNM3	ERC2	PCDHB5	IL1RAPL2	MDGA1	NPAS4	GDNF	ADGRF1	GHSR	NPTN	PCDH17	SRPX2	GLRB	PCLO	GPM6A	ANK3	GRID2	DBNL	GRIN1	GRIN2B	GRM5	ANAPC2	EEF2K	NRG1	TNC	LRRTM1	LRRTM3	AMIGO2	APOE	IGF1R	APP	IL1RAP	IL10	IL10RA	INS	INSR	ITGA3	ITGAM	ITPKA	ARF1	LHFPL4	AGRN	ARF4	ARF6	AMIGO3	RHOA	VSTM5	SHISA6	L1CAM	C1QL3	LAMB2	ELFN1	ASIC2	LMX1A	CHCHD10	LRP4	MIR30B	CAPRIN1	MAPT	MECP2	MEF2C	ACHE	UNC13C	LRRC24	MUSK	MYH10	MYO5A	NEDD4	NEFH	NEFL	NEUROD2	NFIA	NFATC4	NRCAM	NRDC	NTRK1	NTRK2	NTRK3	OPA1	OPHN1	OXT	OXTR	PAFAH1B1	PAK3	PALM	SHANK1	PCDHGC3	PCDH8	ABHD17B	GHRL	SIX4	PFN1	PFN2	PIN1	PLXNB1	CNTN5	NLGN3	SSH1	SDK2	POU4F1	EGLN1	LRRN3	SRGN	PPP1R9A	DOCK10	SYBU	VPS35	SEPT11	ZC4H2	PCDHGC5	PCDHGC4	PCDHB14	PCDHB13	PCDHB11	PCDHB10	PCDHB9	PCDHB6	PCDHB4	PCDHB3	PCDHB2	PRNP	LGMN	RELN	PSEN1	GRIPAP1	PTEN	MIR431	LRTM1	AMIGO1	PTK2	LRFN2	ADGRB1	NLGN4X	IGSF9	NLGN2	ADGRB2	LRFN1	LRRN1	PTN	ALS2	LRRC4C	ADGRB3	PCDHB16	PTPRD	PTPRF	PTPRO	PTPRS	NECTIN1	ABHD17C	ARHGAP22	DLGAP3	RAB3A	RAPSN	ACTB	ROBO2	RYK	BDNF	CX3CL1	BCAN	SEMA3F	CLSTN2	LRRC4	SEMA4A	RAB17	SIX1	LRTM2	SLIT1	CAPRIN2	TMEM108	SNCB	SNCA	SNCG	SPARC	SPTBN2	STAU1	CDKL5	SYN1	CNTN2	THBS2	TIAM1	TLR2	ACTG1	C1QA	TNF	C1QB	C1QC	TNR	TPBG	C3	TSC1	C5AR1	SHISA7	UBE2V2	UTRN	VCP	WNT5A	WNT7A	WNT7B	YWHAZ	LRP8	CACNB1	CACNB2	CACNB3	TUBA1A	CACNB4	FZD5	LRFN4	CAMKV	LRFN3	SYNDIG1	SRCIN1	ARHGAP39	BHLHB9	CAMK2B	ABHD17A	COLQ	CAST	FZD1	FZD9	CTTNBP2	SPARCL1	SLITRK6	GNPAT	KIRREL3	NTNG2	SLITRK2	GJA10	IGSF21	PPFIA2	SHANK3	CAMK1	CNTNAP4	TANC1	CBLN1	ACTN1	NRP2	NRP1	SYNGAP1	CDK5R1	MTMR2	BSN	RAB29	WASF1	WASL	WNT3A	KALRN	DNAJA3	INA	NEURL1	ZNF804A	DLG5	CACNA2D2	DNER	NRXN1	NRXN2	LRRC4B	CRIPT	NTN1	HOMER1	PICK1	MYOT	NOS1AP	SEMA3E	CLSTN3	FRMPD4	LZTS3	SPOCK2	MAGI2	CDC20	ARHGAP44	CDC42	CDH1
GO_METANEPHROS_DEVELOPMENT	http://www.gsea-msigdb.org/gsea/msigdb/cards/GO_METANEPHROS_DEVELOPMENT	GDF11	SPRY1	BASP1	YAP1	SIX2	OSR2	OSR1	CTNNB1	CTSH	IRX2	RDH10	AGTR2	EGR1	EYA1	FBN1	FGF8	FGF10	FOXD1	FOXJ1	AKR1B1	NIPBL	WWTR1	GATA3	GREM1	GDNF	GPC3	GLI3	SOX8	HOXA11	HOXC11	HES1	ID2	ID3	FMN1	CXCR2	AQP2	ACAT1	HES5	LAMB2	LHX1	LIF	SMAD4	CITED1	MYC	NF1	NKX3-1	PAX2	APH1A	PDGFA	PDGFB	PDGFRA	PDGFRB	SIX4	PKD1	PKD2	WNT4	POU3F3	KIF26B	LGR4	PTCH1	BCL2	RET	ROBO2	SALL1	SHH	SIX1	BMP4	BMP7	SMO	SOX9	STAT1	HNF1B	TCF21	TFAP2B	UMOD	WNT7B	WNT9B	WT1	NPHS2	PAX8	IRX3	IRX1	CALB1	FAT4	GREB1L	FRAS1	ITGA8	DLG5	ADIPOQ	CD34
GO_REGULATION_OF_MICROTUBULE_BASED_PROCESS	http://www.gsea-msigdb.org/gsea/msigdb/cards/GO_REGULATION_OF_MICROTUBULE_BASED_PROCESS	HDAC6	PDCD6IP	PARP3	CEP295NL	AKAP9	CDK2AP2	CDKN1B	STAG1	APC2	KATNB1	TUBB4A	RBM14	TACC3	CIB1	SPAG5	PLK4	STAG2	PLK2	MAPRE2	STMN2	CHEK1	FAM107A	RASSF1	CEP250	CATSPER1	C10orf90	CLTC	DNAAF1	CCSAP	CHMP4B	UBXN2B	TTBK2	CTNNB1	SPICE1	CEP120	CYLD	CAMSAP1	DCTN1	DIAPH1	DYNC1H1	DYRK1A	EFNA5	MARK2	EPHA3	ERBB2	SKA1	SLC39A12	SKA3	FES	MAPK15	FGF13	ATF5	FKBP4	MAPRE1	MAPRE3	TPX2	CEP131	TOGARAM1	CLASP2	PHLDB1	CAMSAP2	BICD2	CLASP1	MACF1	NUP62	EML2	ABL1	CNIH2	TCTEX1D2	SPEF1	POC1A	TRIM58	CHMP2B	CLIP3	SENP6	TRAF3IP1	KAT2A	CKAP2	CHORDC1	INPP5J	CHMP2A	GNAI1	TTLL6	RANGRF	CFAP20	GSK3B	GPSM2	HNRNPU	APC	HSPA1A	HSPA1B	CCDC39	IGBP1	SKA2	GEN1	KIF11	KIF25	RHOA	LAMP1	STMN1	STMND1	ARL2	MAP1A	MAP1B	MAP2	MAP6	MAPT	MECP2	MET	MID1	TRIM37	NUBP1	DRG1	NEFH	NEK2	NPM1	NUMA1	PAFAH1B1	PAK1	HDGFL3	STMN3	MEMO1	CHMP1A	NIN	CHMP5	CHMP3	PKD1	PKHD1	PLK1	FBXW5	MAP10	CCDC40	ARMC4	MAP1S	RHOT1	TRIM36	PRKAA1	PRKAA2	CDK5RAP2	CENPJ	NSFL1C	CFAP298	MDM1	CHMP1B	TRIM54	KLHL42	TAOK1	SLAIN2	CAMSAP3	MARK4	BBS2	PRUNE1	BBS4	MID1IP1	RAC1	RANBP1	TRPV4	RNF4	RPS3	CLIP1	BICD1	CEP85	STIL	SNCA	SPAST	BRCA1	AURKA	TBCD	TPR	XPO1	XRCC3	ALMS1	FSD1	CEP97	MCPH1	BORA	MAP9	MAP6D1	CEP76	ATAT1	ANKRD53	TRIM46	CEP70	RASSF7	STMN4	KIF18A	MKKS	SMC1A	RAB6C	PSRC1	RAE1	DIXDC1	CEP295	CCDC65	CAV3	DNAH11	KAT2B	CDK5R1	WNT3A	NAV3	CCNF	BMERB1	HAP1	PHLDB2	TMEM67	SMC3	ARHGEF2	CHMP4C	DRC1	ROCK2	VPS4B
GO_NEGATIVE_REGULATION_OF_TRANSPORTER_ACTIVITY	http://www.gsea-msigdb.org/gsea/msigdb/cards/GO_NEGATIVE_REGULATION_OF_TRANSPORTER_ACTIVITY	KCNE3	PPIF	KCNE1B	TRDN	GNB5	WWP2	CLIC2	OSR1	CRHR1	ADRA2A	REM2	DRD2	DRD3	DRD4	EPHB2	EPO	FGF12	FKBP1B	HECW1	FMR1	NEDD4L	KCNE5	KCNE4	CBARP	PCSK9	GEM	STK39	KCNRG	GPR35	TCAF2	ANK3	REM1	GSTM2	UBQLN1	APOA2	ANO9	KCNE1	MIR1-1	MIR1-2	MIR133A1	MIR133A2	MIR153-1	MIR153-2	MIR212	MIR26A1	MIR26A2	MIR30C1	MIR30C2	MIR34A	MMP9	MTNR1B	NEDD4	ATP1A2	OPRL1	CAB39	PKD2	PLN	TLR9	NDFIP2	PRKCE	CTTNBP2NL	GOPC	PTEN	HECW2	RRAD	THADA	SLN	SNCA	SRI	TWIST1	SUMO1	YWHAE	CACNB3	KCNAB1	CALM1	CALM2	NDFIP1	CALM3	CAMK2D	DYSF	CASQ2	CAV1	CAV3	ACTN2	SLC9A3R1	GSTO1	OXSR1	KCNE2
GO_ENDOSOME_ORGANIZATION	http://www.gsea-msigdb.org/gsea/msigdb/cards/GO_ENDOSOME_ORGANIZATION	PDCD6IP	STX6	STAM2	ARFGEF2	SNF8	CLCN3	CHMP4B	VPS37A	PHETA1	EXOC8	PHETA2	VPS37D	DNM1	TMCC1	DNAJC13	WASHC4	CORO1C	SNX33	ALS2CL	CHMP2B	VPS33B	VPS4A	CHMP2A	AQP11	CHMP4A	SNX10	HOOK2	FASLG	USP50	WASH3P	PRKN	VPS36	VPS28	CHMP1A	HOOK1	CHMP5	VTA1	CHMP3	PIK3C3	LAMTOR1	VPS37C	PLEKHJ1	PI4K2B	LAPTM4B	PI4K2A	TMEM127	VPS11	CHMP1B	RAB22A	VPS18	ALS2	AC034102.1	RAB27A	AKTIP	ANXA8	TSG101	ANXA8L1	RAB7A	RNF26	PLEKHF1	CHMP6	VPS37B	STAM	RILP	FAM160A2	VPS25	HOOK3	SNX3	RAB11A	SYNJ1	SQSTM1	USP8	HGS	CHMP7	CHMP4C	MVB12A	SCARB2	VPS4B	IST1
GO_REGULATION_OF_WOUND_HEALING	http://www.gsea-msigdb.org/gsea/msigdb/cards/GO_REGULATION_OF_WOUND_HEALING	MIR892B	CDKN1A	CDKN1B	ARFGEF1	PDPN	HPSE	DUSP10	C1QTNF1	REG3G	CD109	CPB2	CRK	ADRA2A	SPAAR	TMPRSS6	ADAMTS18	AGER	ABAT	HBEGF	EDN1	ANO6	CADM4	DMTN	F2	F2R	F2RL1	F3	F7	F11	F12	FAP	GJD4	FCER1G	FGA	FGB	FGF2	FGG	ENPP4	FOXC2	CLASP2	KANK1	CLASP1	ALOX12	MTOR	GP1BA	ANXA1	ANXA2	ANXA2P2	ANXA5	HMGCR	FOXA2	APCS	HRAS	HRG	APOE	APOH	INSL3	KLKB1	KNG1	KRT1	LYN	MIR155	MIR17	MIR199A1	MIR199A2	MIR199B	MIR221	MIR29B1	MIR29B2	MIR34A	SMAD3	SERPINC1	MYLK	MYOD1	NFE2L2	NOS3	DUOX2	SERPINE1	SERPINB2	REG3A	TNFRSF12A	PDGFA	PDGFB	PDGFRA	SERPINE2	PLAT	PLAU	PLAUR	PLG	PLEK	SERPINF2	DUOX1	WNT4	PPARD	PRKCA	PRKCD	PRKCE	PRKCQ	PRKG1	AJAP1	PROC	PROS1	PTEN	MIR451A	WFDC1	MYOZ1	RREB1	CEACAM1	SELP	SMOC2	SRSF6	SOX15	ABCC8	SYK	TBXA2R	MIR590	PRDX2	TEC	TFPI	TGFBR2	THBD	THBS1	TLR4	SERPING1	TSPAN8	TNFAIP3	USF1	VIL1	VTN	XBP1	CAPN3	EPPK1	ADTRP	UBASH3B	CAV1	CASK	PLPP3	PHLDB2	CD9	CD34	CD36
GO_REGULATION_OF_MAPK_CASCADE	http://www.gsea-msigdb.org/gsea/msigdb/cards/GO_REGULATION_OF_MAPK_CASCADE	CDH2	CD24	RANBP9	APELA	ADAM8	HIPK3	RASGRP1	ATP6AP2	SORBS3	TENM1	RNF41	GDF11	TRIB1	SPRY3	SPRY1	SPRY2	RAMP3	PAK4	TNIP1	TLR6	CCL26	ABCA7	SEMA3A	BTN2A2	NOD1	PRMT5	TAB1	GPNMB	STK25	CIB1	ARL6IP5	ERN2	RGS14	LEFTY1	MAP3K2	ZMYND11	FRS2	NPFFR2	GADD45G	EDAR	ERP29	COPS5	DUSP14	EMILIN1	CHI3L1	MAP4K5	MAP4K1	FZD10	IRAK3	AKAP13	DUSP10	PDCD10	CAVIN3	CD300A	STK38	PHB2	CHRNA7	TIRAP	C1QTNF1	C1QTNF2	FCRL3	ADCYAP1	LRRK2	CCR1	CCR7	HMGB4	IQGAP3	DUSP15	MAP3K8	ADORA1	ADORA2B	CRK	CRKL	SIRPA	CRYBA1	DUSP19	MAPK14	CSF1R	CSK	CSPG4	PIK3R6	ADRA1B	ADRA1A	CCN2	CTNNB1	ADRA2A	DUSP18	ADRA2B	GDF7	PP2D1	ADRA2C	GLIPR2	NEK10	PAQR3	KLB	DAB2IP	SH3RF2	ADRB2	CYLD	CNKSR3	ADRB3	DAG1	DAXX	SPRED1	GADD45A	DDT	BMPER	GSDME	NLRP6	ZNF675	DLG1	AGER	DRD2	DRD4	DUSP1	DUSP2	DUSP3	DUSP4	DUSP5	DUSP6	DUSP7	DUSP8	DUSP9	DVL2	DVL3	GPR183	LPAR1	EDN1	EDN3	EFNA1	EGF	EGFR	PRXL2C	EPHA2	MLKL	ELANE	SPRED2	MUC20	FLCN	NRK	EPHA4	EPHA7	EPHA8	EPHB1	EPHB2	EPO	ERBB2	ERBB4	AKT1	ERCC6	ERN1	MECOM	EZH2	F2R	F2RL1	PTK2B	FBLN1	FCGR2B	FGD2	LEMD2	FKTN	UNC5CL	FGA	FGB	FGF1	FGF2	FGF4	FGF8	FGF9	FGF10	FGFR1	FGFR3	FGFR2	FGFR4	FGG	ANKRD6	DKK1	KLHDC10	TNIK	FOXM1	FOXO1	TAB2	MAPK8IP3	FLT1	FLT3	PLCB1	PHLPP1	FLT4	WWC1	SASH1	FN1	SIRT3	PIK3R5	MAPK8IP2	LPAR3	FPR1	FPR2	CBLC	NUP62	ARHGAP8	ALK	ALOX12B	DEFB114	ALOX15	FSHR	ABL1	CASC2	EPGN	NPNT	TAB3	SHC2	DSTYK	PRKD2	AMBP	MAGI3	PTPN22	GAS6	FGF20	GBA	FGF21	GBP1	GCG	GCNT2	IL36RN	GDF1	GDF2	MSTN	GDF9	GDF10	GH1	GHR	NPTN	NOX1	IL36B	IL37	IL36A	C5AR2	PDCD4	BMP10	RPS6KA6	STK39	GNAI2	GNG3	ANGPT1	CXCL17	EMC10	RNF149	ALKAL2	GPER1	C3orf33	RELL2	GPR37	GPS1	GPS2	GRB2	RAPGEF1	TRIB2	LAMTOR2	GRIK2	DBNL	HIPK2	PYCARD	GRM1	GRM4	GSTP1	NENF	MDFIC	HCRTR1	HGF	NRG1	HMGB1	HMGCR	HRAS	PRMT1	DNAJA1	NDST1	HTR2A	HTR2B	HTR2C	IAPP	ICAM1	FFAR4	C1QL4	ID1	SH3RF3	IGBP1	IGF1	APOE	IGF1R	IGF2	IGFBP3	IGFBP4	CCN1	APP	BMP8A	LILRA5	FAS	IL1B	IL1RN	IL6	IL11	ILK	INHA	INHBA	INHBB	INHBC	INS	INSR	IRAK1	IRAK2	AR	ITGA1	JAK2	JUN	KARS	TBC1D10C	KDR	KISS1	KIT	KRAS	TNFAIP8L3	SCIMP	GFRAL	SAMD5	ALKAL1	MAP3K15	GDF6	LEP	LGALS9	LIF	SYT14P1	LRP1	AC005840.1	LYN	MIRLET7B	MIR126	MIR133A1	MIR133A2	MIR138-1	MIR138-2	MIR145	MIR181A2	MIR181B1	MIR181B2	MIR185	MIR20A	MIR21	MIR181A1	MIR218-1	MIR218-2	MIR221	MIR222	MIR23A	MIR23B	MIR24-1	MIR24-2	MIR26A1	MIR26A2	MIR27A	MIR27B	MIR29B1	MIR29B2	MIR92A1	MIR92A2	NBR1	ARRB1	SMAD4	ARRB2	CCL3L3	MAP3K1	MAP3K3	MAP3K4	MAP3K5	MEN1	KITLG	MID1	MIF	MAP3K9	MAP3K10	MAP3K11	MMP8	MOS	MIR133B	MST1R	MT3	MYC	GADD45B	MYOC	ATF3	NF1	NF2	NGF	NQO2	NODAL	NOTCH1	NOTCH2	NPY5R	NTF3	NTRK1	NTRK2	NTRK3	ROR2	MIR424	OPRK1	OPRM1	OSM	P2RX7	P2RY1	P2RY6	PEBP1	PAFAH1B1	MINK1	NOX4	PRDX1	PAK1	PAK2	PAK3	PRKN	CDON	APIP	PLCE1	VRK3	DNAJC27	DACT1	TAOK3	WNT16	AC139530.1	AC020613.1	HACD3	PDE8A	PDGFA	PDGFB	PDGFRA	MBIP	PDGFRB	GHRL	CDK12	INPP5K	MAP3K20	AC129492.1	PHB	PIK3CB	PIK3CG	PIK3R2	PIN1	PKHD1	PLA2G1B	PLA2G2A	PLA2G5	SERPINF2	ATP6AP1	TLR9	ERRFI1	TREM2	NECAB2	PPEF2	LAX1	SEMA4C	LIME1	ULK4	LAMTOR1	BANK1	PPP2CA	PPP2R1A	FBXW7	SYNJ2BP	CAMK2N1	TNFRSF19	SLC30A10	CHRNA9	PRKAA1	INAVA	PRKCA	PRKCD	IL26	PRKCE	DOK5	PKN1	ASH1L	PBK	LMO3	PRKCZ	MAPK1	MAPK3	MAPK11	MYDGF	MAPK10	PDGFC	MAP2K1	MAP2K2	MAP2K3	MAP2K5	MAP2K6	MAP2K7	EIF2AK2	IL36G	PSAP	PSEN1	DHX33	PAK6	DUSP22	PRDM11	ACKR3	CHRNA10	PAK5	PSMD10	PELI2	VANGL2	PTEN	MIR181D	NDRG2	MIR503	KIDINS220	TAOK1	SEMA6A	JCAD	SH3RF1	PTPN1	PTPN2	TRIB3	PTPN6	PTPN11	PTPRC	PTPRJ	PTPRR	QARS	MAP4K2	RAF1	RAP1A	RAP1B	RAP2A	HRH4	TRPV4	REN	RET	RGS2	RGS3	RGS4	RIT2	AVPI1	EDA2R	PROK2	ROBO1	ROCK1	ROS1	RPS3	RPS27A	RRAS	RYK	S100A7	S100A12	SAA1	SERPINB3	CEACAM1	CCL1	CCL2	CCL3	CCL3L1	CCL4	CCL5	CCL7	CCL8	CCL11	CCL13	CCL14	CCL15	CCL16	CCL17	CCL18	CCL19	CCL20	CCL21	CCL22	CCL23	CCL24	CCL25	XCL1	CX3CL1	SDCBP	DUSP21	PRDM15	NOD2	MAP2K4	CARD9	SFRP1	SFRP2	SHC1	SBK2	GAREM1	NMNAT1	AIDA	BMP2	NDRG4	PINK1	SLAMF1	BMP3	BMP4	WNK2	BMP5	NCF1	BMP6	BMP7	BMP8B	SMPD1	SOD1	SORL1	SOX2	SRC	BRAF	SSTR4	STK3	STYX	XCL2	SYK	MAP3K7	TBX1	TDGF1	PRDX2	TEK	TGFA	TGFB1	TGFB2	TGFB3	LEFTY2	TGFBR1	THBS1	THPO	TIAM1	TIMP2	TIMP3	TLR3	TLR4	TNF	TP73	TPD52L1	TRAF2	TRAF6	TSG101	C5	C5AR1	UBA52	UBB	UBC	UBE2N	UBE2V1	UCHL1	VEGFA	EZR	VRK2	WNT5A	WNT7A	WNT7B	XDH	RELL1	MAP3K12	CXCR4	FZD5	MAPKAPK3	DUSP26	NELFE	BIRC7	MUL1	ARHGEF5	CALCR	PSCA	ZC3H12A	CDK5RAP3	PDGFD	FGF23	DUSP16	FAM83D	SPRY4	GDF5	AXIN1	FZD4	FZD7	FZD8	INHBE	ITCH	STK40	DTNBP1	TRAF7	PROK1	MAP3K21	CASR	IL1F10	SEMA7A	HAVCR2	MAP4K3	AJUBA	IKBKG	TRIM5	MAPKAPK5	CDK10	MADD	CAV1	CAV2	CAV3	TNFSF11	LAMTOR3	PDE5A	EIF3A	PEA15	MARCO	HYAL2	RIPK1	ADAM9	RIPK2	TNFRSF11A	FGF18	IQGAP1	NRP1	SYNGAP1	CFLAR	HDAC3	KSR1	MAP3K14	SPAG9	ZNF622	MAP3K6	HGS	NLRP12	MAP3K13	MARVELD3	CD4	BMP15	MFHAS1	MAPKAPK2	ITGB1BP1	GPR37L1	GPR55	S1PR2	KLF4	TAOK2	KL	SLC9A3R1	ADIPOQ	CD27	MAP4K4	HAND2	ROCK2	MAPK8IP1	CD36	MAGED1	GDF15	GDF3	CD40	CD40LG	CD44	CARTPT	NCOR1	TRAF4	RAPGEF2	CD74	CD81	RASSF2	RB1CC1	CDK1	ZEB2	PJA2	FGF19
GO_POSITIVE_REGULATION_OF_SKELETAL_MUSCLE_TISSUE_DEVELOPMENT	http://www.gsea-msigdb.org/gsea/msigdb/cards/GO_POSITIVE_REGULATION_OF_SKELETAL_MUSCLE_TISSUE_DEVELOPMENT	FLOT1	CTNNB1	RBM24	GPC1	DLL1	HMGCR	ARNTL	MIR1-1	MIR1-2	MEF2C	MTM1	MYF5	MYF6	MYOD1	MYOG	CDON	PRKAA1	LMOD3	CYP26B1	BCL2	RPS6KB1	SOX17	SHH	SHOX2	FAM129B	TBX1	ACTN3	WNT3A
GO_MYELOID_LEUKOCYTE_MIGRATION	http://www.gsea-msigdb.org/gsea/msigdb/cards/GO_MYELOID_LEUKOCYTE_MIGRATION	CD300H	ADAM8	CCL26	VAV3	CREB3	CXCL13	EMILIN1	CHGA	MST1L	CD300A	TIRAP	JAML	CCR1	CCR7	CMKLR1	CD200R1	DEFB104A	SIRPA	MAPK14	CSF1	CSF3R	CX3CR1	CXADR	MOSPD2	CYP19A1	DDT	AGER	DUSP1	EDN1	EDN2	EDN3	EDNRB	ANO6	AIF1	PTK2B	FCER1G	VEGFD	SWAP70	FLT1	PLCB1	PIP5K1C	FPR2	DAPK2	IL17RA	MCOLN2	STAP1	IL36RN	GREM1	MSTN	IL36B	IL37	IL36A	C5AR2	CXCL17	CXCL1	CXCL2	CXCL3	ANXA1	NCKAP1L	ADGRE2	HMGB1	HRH1	IL1B	IL1R1	IL1RN	IL6	IL6R	CXCL8	CXCR1	CXCR2	CXCL10	ITGA1	ITGA9	ITGB2	KARS	KIT	LBP	LGALS3	LYN	MIR223	MIR24-1	MIR24-2	CCL3L3	MIF	CXCL9	MMP14	CD200	MPP1	MST1	NBL1	CCN3	ROR2	P2RX4	DEFB104B	SERPINE1	IRAK4	CKLF	PDE4B	PDE4D	PDGFB	IL23A	PECAM1	PF4	PF4V1	PGF	PIK3CD	PIK3CG	PLA2G1B	TREM2	PPBP	MAPK3	IL36G	LGMN	PRTN3	AZU1	SLAMF8	CAMK1D	CD177	PTGER4	S100A14	MTUS1	PREX1	PTPRO	RAC1	RAC2	RARRES2	TRPV4	RPS19	S100A7	S100A8	S100A9	S100A12	SAA1	CCL1	CCL2	CCL3	CCL3L1	CCL4	CCL5	CCL7	CCL8	CCL11	CCL13	CCL14	CCL15	CCL16	CCL17	CCL18	CCL19	CCL20	CCL21	CCL22	CCL23	CCL24	CCL25	CXCL6	CXCL11	CXCL5	XCL1	CX3CL1	CXCL12	SFTPD	P2RY12	STAT5B	BST1	XCL2	SYK	TGFB2	THBS1	THBS4	C1QBP	C3AR1	C5	C5AR1	CCR2	UMOD	VAV1	VEGFA	VEGFB	VEGFC	SCG2	MMP28	PLA2G7	CALCA	AKIRIN1	ARHGEF5	NUP85	PDGFD	EPX	DYSF	CD99L2	JAM3	JAGN1	IL1F10	IL17RC	TNFSF11	GBF1	TNFRSF11A	SLIT2	CD47	CD74	RIPOR2	WDR1
GO_COLLAGEN_FIBRIL_ORGANIZATION	http://www.gsea-msigdb.org/gsea/msigdb/cards/GO_COLLAGEN_FIBRIL_ORGANIZATION	P3H4	EMILIN1	COL1A1	COL1A2	COL2A1	COL3A1	COL5A1	COL5A2	COL11A1	COL11A2	COL12A1	COMP	ADAMTS14	CHADL	CYP1B1	AEBP1	ACAN	DPT	FOXC1	FMOD	GREM1	ANXA2	ANXA2P2	LOX	LOXL2	LUM	MIR29B1	MIR29B2	MMP11	NF1	DDR2	P4HA1	COL5A3	SERPINF2	PLOD1	PLOD2	ATP7A	RB1	VIPAS39	SFRP2	SCX	TGFB2	TGFBR1	TNXA	TNXB	COL14A1	COLGALT1	LOXL4	LOXL3	SERPINH1	PLOD3	ADAMTS3	ADAMTS2
GO_POSITIVE_REGULATION_OF_NEURON_DEATH	http://www.gsea-msigdb.org/gsea/msigdb/cards/GO_POSITIVE_REGULATION_OF_NEURON_DEATH	BCL2L11	CDK5	TLR6	CLU	ADORA1	ATF2	PARP1	CTNNB1	CTSZ	ZNF746	DAXX	DDIT3	NQO1	EFNB2	EGR1	EIF2S1	ELK1	EPHA7	FCGR2B	DKK1	FOXO3	PPP1R13B	FOS	BACE1	MTOR	ABL1	FYN	PCSK9	GRN	GRIK2	GRIK5	GRIN2B	GSK3B	FASLG	ITGA1	ITGAM	ITGB2	JUN	RHOA	MIR125B1	MIR200A	MIR98	MAPT	MCL1	MAP3K5	ASCL1	MAP3K11	MYB	MYBL2	ATF4	ATM	NF1	NQO2	PAK3	FIS1	PIN1	PITX3	SSH1	DDIT4	FBXW7	PRNP	BAD	BAX	RAPSN	CCL3	MAP2K4	SNCA	SRPK2	TFAP2A	TFAP2B	TGFB2	TLR4	C1QA	TNF	TP53BP2	TYROBP	WNT5A	AIMP2	CAPN2	PICALM	CASP2	CASP3	CASP8	CASP9	KMO	CDK5R1	UBE2M	AIFM1	HDAC4	CDC34
GO_RESPONSE_TO_ESTRADIOL	http://www.gsea-msigdb.org/gsea/msigdb/cards/GO_RESPONSE_TO_ESTRADIOL	ARPC1B	RAMP2	RAMP3	CDKN1B	KAT5	TXNIP	POSTN	RUVBL2	PPARGC1A	FAM210B	ADCYAP1R1	COL1A1	CRHBP	CRYAB	CSN1S1	CCN2	CTNNB1	CYP1A2	NQO1	DNMT3A	DNMT3B	AGT	DUSP1	EEF2	EGFR	ENDOG	ESR1	ESRRA	ETS1	EZH2	F7	FGF10	GGT1	GGT3P	GH1	GHSR	GJB2	GPI	GPER1	GPX4	GSTP1	STRN3	ANXA1	H2AFZ	FOXA1	HNRNPD	HPGD	HSF1	HTR5A	APOB	IGFBP2	IHH	IL10	ITGA2	AREG	KCNJ11	LEP	MMP15	ASS1	MSX2	MYOD1	MYOG	OGG1	OPRL1	OXT	OXTR	PAM	PCNA	PDGFRB	PENK	MBD3	POU4F1	POU4F2	UGT1A1	BAD	PTCH1	PTEN	PTGFR	PTGS2	PTN	WFDC1	RARA	RBBP8	CCND1	SFRP1	SLC6A1	SLC6A4	BMP7	SLC34A1	SRD5A1	SSTR1	SSTR2	SSTR3	STAT3	STAT5B	STXBP1	TACR3	NR2F2	TFPI	TGFB1	TH	GGT2	UCN	WNT7A	WNT8B	ZNF703	CALR	KIF18A	NCOA3	NRIP1	CASP3	CASP8	CASP9	CCDC62	CAT	NCOA1	RGS9	SOCS2	CFLAR	ALDH1A2	DDX18	CCNA2	MBD4	MBD2	AIFM1	CD4	CD38	ARNT2
GO_CORONARY_VASCULATURE_DEVELOPMENT	http://www.gsea-msigdb.org/gsea/msigdb/cards/GO_CORONARY_VASCULATURE_DEVELOPMENT	APELA	SEC24B	TAB1	ADAMTS6	MMP21	PRICKLE1	SPRED1	AP2B1	DNM2	APLNR	MEGF8	ARID2	PLXND1	HEY2	GATA6	GPC3	GPER1	SETD2	NDST1	LRP2	LTBP1	MIR1-1	MIR1-2	MIR145	SMAD6	MYH10	NOTCH1	PCSK5	PDGFRB	SUFU	MESP1	PTK7	PRDM1	SGCD	BMP4	CPLANE1	SRF	TBX1	TBX5	TGFBR1	TGFBR3	VEGFA	VEGFB	ZBTB14	DCTN5	NRP1	APLN	MYOCD	HAND2	SNX17
GO_CARTILAGE_DEVELOPMENT	http://www.gsea-msigdb.org/gsea/msigdb/cards/GO_CARTILAGE_DEVELOPMENT	ZMPSTE24	CARM1	SIX2	CNMD	CHI3L1	ADAMTS7	IL17F	OSR2	COL1A1	COL2A1	COL6A1	COL6A2	COL6A3	COL7A1	COL11A1	COL11A2	COL12A1	OSR1	COMP	MAPK14	RFLNA	CCN2	CTNNB1	CHADL	CTSK	COCH	DLX2	ACAN	DSPP	ECM1	EDN1	TAPT1	ESRRA	EVC	EFEMP1	FGF2	FGF4	FGF6	FGF9	FGFR1	FGFR3	CHSY1	SULF1	SATB2	FRZB	CHRDL2	POC1A	AMELX	GDF2	GREM1	BMP10	GLG1	GLI2	GLI3	GNAS	GPLD1	ANXA2	ANXA2P2	ANXA6	HIF1A	HOXA3	HOXA5	HOXA11	HOXB3	HOXC4	HOXD3	HYAL1	UNCX	RSPO2	VWA2	CCN1	BMP8A	IHH	RFLNB	ITGB8	HES5	SNORC	MUSTN1	GDF6	LEP	SNX19	LOXL2	LRP6	LUM	MIR21	SMAD1	SMAD3	SMAD5	MAF	MATN1	MATN2	MATN3	MBL2	MEF2C	MEF2D	MGP	MMP13	MSX1	MSX2	MYF5	NFIB	CCN3	NPPC	ROR2	CHST11	PAX7	ZNF219	MEX3C	SCARA3	GHRL	VIT	PITX1	PKD1	ATP7A	PRRX1	CYTL1	POR	IMPAD1	SMPD3	SOX6	CSGALNACT1	MAPK3	SULF2	OTOR	PTH	PTHLH	PTH1R	IFT80	COL20A1	NKX3-2	BBS2	RARA	RARB	RARG	TRPV4	RELA	SFRP2	SCX	FBXW4	SHOX2	CREB3L2	VWA1	BMP1	BMP2	BMP3	BMP4	BMP5	BMP6	BMP7	BMP8B	BMPR1A	BMPR1B	BMPR2	SNAI2	DDRGK1	SNAI1	SOX5	SOX9	SRF	STC1	ZEB1	TGFB1	TGFBI	TGFBR1	TGFBR2	THBS3	THRA	TIMP1	TRPS1	TYMS	COL14A1	WNT5A	WNT7A	WNT7B	WNT10B	WNT11	WNT2B	WNT9A	ZBTB16	LNPK	HMGA2	ALX1	WNT5B	COL21A1	ADAMTS12	MKKS	GDF5	AXIN2	HYAL3	COL27A1	BARX2	SCIN	RUNX2	RUNX3	HYAL2	SERPINH1	MATN4	FGF18	PKDCC	NOG	TRIP11	CER1	ACVRL1	HAND1	EIF2AK3	HAND2	CD44
GO_NEURON_PROJECTION_EXTENSION	http://www.gsea-msigdb.org/gsea/msigdb/cards/GO_NEURON_PROJECTION_EXTENSION	CDH4	CDK5	SEMA3A	OLFM1	SLC9A6	SEMA6C	SEMA6B	SEMA4F	SEMA4D	SEMA4B	SEMA3C	POSTN	TWF2	RNF157	ZFYVE27	NRN1L	SYT2	WDR36	CTNNB1	TTL	CPNE9	DNM2	DPYSL2	DSCAM	DVL1	MEGF8	EMX1	CTTN	C9orf72	ALCAM	SEMA3D	RUFY3	RIMS1	RAB21	UNC13A	CYFIP1	NEDD4L	FN1	ADNP	MACF1	FLRT3	FLRT1	ABL1	AUTS2	GDI1	CYFIP2	GOLGA4	GSK3B	ANAPC2	HSP90AA1	HSP90AB1	BARHL2	OSTN	IFRD1	APOE	ILK	ITGA4	ITGB1	DRAXIN	L1CAM	LAMB2	ARHGAP4	LIMK1	SYT14P1	LRP1	MAG	MAP1B	MAP2	MAPT	EIF2AK4	MT3	NDN	NKX6-1	NRCAM	NTRK3	PAFAH1B1	PAK1	ITSN2	PRKN	CDKL3	TNFRSF12A	TRPV2	SYT17	BCL11A	PLXNA1	NLGN3	SEMA5B	POU4F2	POU4F3	SEMA4C	PPP3CB	IMPACT	PLXNA3	PRKCZ	SEMA3G	RTN4	SMURF1	SEMA6A	ISLR2	SHTN1	CPNE5	SEMA4G	PTPRS	CACNG7	REG1A	RNF6	RYK	CXCL12	SEMA3F	SEMA4A	SH3GL2	RAPH1	RTN4R	SLIT1	SLIT3	BMPR2	TMEM108	SRF	AURKA	CDKL5	STK11	SYT1	SYT4	TIAM1	TNR	TRPC5	VCL	VEGFA	WNT3	WNT5A	DDR1	SEMA3B	MUL1	SEMA6D	TRIM46	SPG11	NDEL1	USP9X	ULK1	SYT3	LLPH	RASAL1	SEMA7A	RAB11A	IQGAP1	NRP2	NRP1	CDK5R1	CPNE1	WASF1	WNT3A	SEMA5A	PLXNA4	MAP3K13	DCLK1	SLIT2	LHX2	CPNE6	PLAA	NTN1	RIMS2	ULK2	SEMA3E
GO_REGULATION_OF_CARDIAC_MUSCLE_TISSUE_DEVELOPMENT	http://www.gsea-msigdb.org/gsea/msigdb/cards/GO_REGULATION_OF_CARDIAC_MUSCLE_TISSUE_DEVELOPMENT	MIR509-2	MIR873	MIR509-3	PARP2	YAP1	FRS2	CREB1	MAPK14	NKX2-5	CXADR	EDN1	EFNB2	ERBB3	ERBB4	FGF2	FGF3	FGF8	FGF9	FGFR1	FGFR2	DKK1	ZFPM2	HEY2	MTOR	G6PD	GATA6	FGF20	KAT2A	GREM1	BMP10	GLI1	DLL1	GSK3A	NRG1	IGF1	RBPJ	JARID2	KCNK2	MIR1-1	MIR1-2	MIR199A1	MIR199A2	MIR199B	MIR19A	MIR19B1	MIR19B2	MIR200B	MIR204	MIR208A	MIR222	MIR23B	MIR25	MIR17HG	SMAD4	ARRB2	MEF2C	MEIS1	NOTCH1	PAK1	PIM1	PIN1	PPARA	SOX6	MAPK1	MAPK11	TBX20	JPH2	PTEN	MIR499A	MIR509-1	HAMP	RBP4	RGS2	RGS4	SAV1	BMP2	BMP4	BMPR1A	TBX2	TBX5	MIR548C	MIR590	TGFB1	TGFBR1	TGFBR2	TGFBR3	TP73	WNT2	YY1	DDX39B	FZD7	CAV3	RIPK1	CCNB1	WNT3A	CTDP1	NOG	MYOCD	AKAP6	CDK1
GO_PYRIMIDINE_NUCLEOTIDE_BIOSYNTHETIC_PROCESS	http://www.gsea-msigdb.org/gsea/msigdb/cards/GO_PYRIMIDINE_NUCLEOTIDE_BIOSYNTHETIC_PROCESS	AL353753.1	NME6	CDS1	AGPAT1	AGPAT2	CMPK2	TAMM41	GPAT4	UPRT	CTPS1	GPAT2	UPP2	DCTD	DHODH	DTYMK	DUT	ERH	LCLAT1	AK5	NME2P1	NME7	NME9	NME1	NME2	NME3	NME4	HDDC2	CMPK1	UCKL1	AGPAT5	PRPS1	CTPS2	AGPAT3	AGPAT4	GPAM	SHMT1	TYMS	UCK2	UMPS	UPP1	CAD	CDADC1	UCK1	NME5	GPAT3	CDS2	TBPL1
GO_RESPONSE_TO_MUSCLE_STRETCH	http://www.gsea-msigdb.org/gsea/msigdb/cards/GO_RESPONSE_TO_MUSCLE_STRETCH	MAPK14	DMD	EDN1	FOS	ANKRD1	GPI	JUN	NFKB1	NFKBIA	NPPA	RAF1	RELA	RYR2	SLC8A1	SLC9A1	TTN	CSRP3	TCAP	CAV3
GO_NEGATIVE_REGULATION_OF_OLIGODENDROCYTE_DIFFERENTIATION	http://www.gsea-msigdb.org/gsea/msigdb/cards/GO_NEGATIVE_REGULATION_OF_OLIGODENDROCYTE_DIFFERENTIATION	DUSP10	CTNNB1	DLX1	DLX2	DRD3	DAAM2	HES1	ID2	ID4	HES5	NF1	NOTCH1
GO_REGULATION_OF_PHOSPHATIDYLINOSITOL_3_KINASE_SIGNALING	http://www.gsea-msigdb.org/gsea/msigdb/cards/GO_REGULATION_OF_PHOSPHATIDYLINOSITOL_3_KINASE_SIGNALING	RASGRP1	BTN2A2	HAX1	SEMA4D	STAMBP	HCST	PIK3IP1	PIK3AP1	CRYBA1	CSF3	SERPINA12	DAB2IP	DCN	AGT	EGFR	NLRC3	DIPK2A	EPO	EPOR	ERBB3	ERBB4	F2	F2R	F2RL1	UNC5B	FGFR1	FGR	FLT1	FLT3	FLT4	PIP5K1C	SIRT1	PIK3R5	FSHR	FYN	GAB1	FBXL2	PPP1R16B	GH1	ANGPT1	GPER1	NOP53	HCLS1	HGF	IGF1	IGF1R	IL18	INS	INSR	JAK2	KDR	KIT	LEP	LYN	MIR126	MIR20A	MIR206	MIR21	MAZ	MYOC	NEDD4	NKX3-1	NTF3	NTRK1	NTRK2	NTRK3	OSM	WNT16	PDGFA	PDGFB	PDGFRA	PDGFRB	SERPINE2	PIK3CA	PIK3CB	PIK3CD	PIK3CG	PIK3R1	PIP4K2A	PLXNB1	PPARD	LIME1	CEP55	PPP2R5B	PPP2R5C	MIR449A	PRR5	MAPK1	MAPK3	MYDGF	PDGFC	RELN	PTEN	PTK2	PTPN6	PTPN13	RGL2	CEACAM1	CCL5	SELP	NCF1	SOX9	SRC	TEK	TGFB2	TNF	TSC2	TWIST1	PIP4K2C	PRR5L	PDGFD	PIP5K1A	PIP5K1B	PIP4K2B	CAT	IRS2	CBL	BECN1	IER3	KLF4	SLC9A3R1	CD28	ENTPD5
GO_RESPONSE_TO_COLD	http://www.gsea-msigdb.org/gsea/msigdb/cards/GO_RESPONSE_TO_COLD	CDH8	MTCO2P12	PPARGC1A	CIRBP	ADM	ADRB1	ADRB2	SAXO1	FOXO1	FOS	ACOT11	PCSK1N	GMPR	METRNL	HSPA2	HSP90AA1	HSPD1	CXCL10	ACADVL	SLC27A1	LPL	EIF2AK4	MT-CO2	NFE2L1	NFKBIA	ATP2B1	P2RX3	PLAC8	PPARG	APPL2	PRKAA1	DNAJC3	RBM3	TMEM135	SLC9A1	THRA	TRH	UCP1	UCP2	UCP3	VGF	TRPM8	RNF34	CASP8	LRP11	YBX3	TRPA1	EIF2AK3	SLC25A27	ZNF516
GO_NEGATIVE_REGULATION_OF_SODIUM_ION_TRANSPORT	http://www.gsea-msigdb.org/gsea/msigdb/cards/GO_NEGATIVE_REGULATION_OF_SODIUM_ION_TRANSPORT	OSR1	COMMD1	DRD3	HECW1	NEDD4L	PCSK9	STK39	NEDD4	ATP1A2	SERPINE2	PRKCE	HECW2	WNK1	WNK4	WNK3	WNK2	CAMK2D	SLC9A3R1
GO_CIRCULATORY_SYSTEM_PROCESS	http://www.gsea-msigdb.org/gsea/msigdb/cards/GO_CIRCULATORY_SYSTEM_PROCESS	ADA	KCNE3	HCN4	APELA	GJC1	DNM1L	ABCC9	NAMPT	AKAP9	ATP6AP2	KCNMB2	IRX5	RAMP2	RAMP3	ZMPSTE24	KCNE1B	TRDN	CACNG3	CACNG2	SEMA3A	YAP1	GLRX3	POSTN	CELF2	CES1	CORIN	AHCYL1	PPP1R13L	NMU	UTS2	CHGA	TBC1D8	BVES	PTP4A3	NISCH	ADCY6	AKAP13	TREX1	CHRM2	CHRM3	ADCYAP1	CLIC2	CMA1	FOXN4	GJD3	CNR1	COL1A2	ADH5	COL4A3	COMP	ADM	ADORA1	ADORA2A	CPA3	ADORA2B	CPS1	SGCZ	CRH	ADORA3	CRP	FGFBP3	ARHGAP42	C2CD4A	ADRA1B	ADRA1A	NKX2-5	CCN2	ADRA2A	ADRA2B	CTSG	ADRA2C	CTSZ	CXADR	ADRB1	CYBA	ADRB2	ADRB3	GRK2	CYP2J2	TMEM65	CYP4A11	CYP11B1	CYP11B2	DBH	ACE	DES	ADAMTS16	CYB5R3	DLG1	DMD	DMPK	AGER	ABAT	DRD1	DRD2	DRD3	DRD5	DSC2	RCAN1	DSG2	AGT	DSP	HBEGF	AGTR1	AGTR2	E2F4	ECE1	EDN1	EDN2	EDN3	EDNRA	EDNRB	EGFR	ELN	EMP2	ENPEP	EPAS1	EPHX2	EPO	AKT1	F2R	F2RL1	F5	SMTNL1	FGA	FGB	FGF12	FGF13	FGG	FKBP1B	P2RX2	FOXC1	FLI1	FLNA	GPD1L	NEDD4L	HEY2	DDAH1	KCNE5	KCNE4	ALOX12	MTOR	FYN	GAA	TAC4	UTS2B	WWTR1	GAS6	KCNG2	GATA4	GCGR	GCH1	MYOF	GJA1	GJA5	NOX1	CACNG5	CACNG4	HSPB7	SNX5	GCLC	GCLM	BMP10	KCNMB4	STK39	BIN1	GLP1R	GNAI2	GNAO1	GNB3	UTS2R	ANGPT1	DLL1	GPER1	FFAR3	ANK2	GPX1	ABR	ARHGAP35	RANGRF	CTNNA3	GSK3A	GSTM2	GUCA2B	GUCY1A1	GUCY1B1	HBB	KCNIP3	KCNIP2	KCNIP1	EHD3	HMGCR	HMOX1	HOXB2	HRH1	HRC	HRH2	HSD11B2	HTR1A	HTR1B	HTR1D	HTR2A	HTR2B	HTR7	ICAM1	ID2	QRFP	APOE	KLK3	IL2	CXCR2	CXCL10	INS	AR	ITGA1	ITPR1	ITPR2	ITPR3	JAK2	JUP	KCNA5	KCND1	KCND2	KCND3	KCNE1	KCNH2	KCNJ2	KCNJ3	KCNJ4	KCNJ5	KCNJ8	KCNJ11	KCNJ12	KCNJ14	KCNK1	KCNK3	KCNMA1	KCNMB1	KCNN2	KCNQ1	KEL	KLK1	KLK2	KNG1	RHOA	C2CD4B	RNF207	LEP	ASIC2	LPA	LRP5	MIR1-1	MIR1-2	MIR133A1	MIR133A2	MIR153-1	MIR153-2	MIR17	MIR199A1	MIR199A2	MIR19A	MIR208A	MIR21	MIR23A	MIR23B	MIR26A1	MIR26A2	MIR30E	MIR92A1	MIR92A2	SMAD3	SMAD5	SMAD7	MC3R	MDM2	MECP2	MEF2A	MEOX2	MME	MIR328	ASPH	MTHFR	MTNR1B	MYBPC3	MYH6	MYH7	MYL1	MYL2	MYL3	MYL4	ATP1A1	ATP1A2	NFE2	ATP1A3	ATP1A4	ATP1B1	ATP1B2	ATP1B3	NOS1	NOS2	NOS3	NPY	FXYD2	ATP2A1	NPPA	NPPB	ATP2A2	NPPC	NPR1	NPR2	NPR3	NPY1R	ATP2A3	ATP2B1	ATP2B2	ATP2B3	NTS	NTSR1	ATP2B4	OLR1	OPRL1	OXT	OXTR	P2RX1	P2RX4	P2RY1	P2RY2	PEBP1	NOX4	F11R	TNNI3K	PCSK5	PDE2A	PDE3A	PDE4B	PDE4D	PDGFB	GHRL	ERAP1	ATP5PF	PIK3C2A	PIK3CA	PIK3CG	PKP2	PLCB3	SERPINF2	FXYD1	FXYD3	PLN	FXYD7	FXYD6	FXYD4	POMC	DLL4	PPARA	PPARD	PPARG	TRPM4	AVP	TMEM38B	AVPR1A	AVPR1B	RNLS	AVPR2	PRCP	CHD7	PRKACA	CACNA2D3	SCN3B	PRKG1	MAP2K3	MAP2K6	AZU1	SUCNR1	CTNNBIP1	TBX20	AGTRAP	PTAFR	PTGER2	TMIGD3	PTGS1	PTGS2	HEG1	WDR35	SPTBN4	SLC4A5	PTPRJ	PTPRM	PTPRO	BBS2	BBS4	ACTA2	RAP1GDS1	ACE2	CACNG8	CACNG7	CACNG6	TRPV4	SCPEP1	REN	RENBP	RGS2	RGS4	RNPEP	KCNK15	ROCK1	BCR	BDKRB1	BDKRB2	RYR1	RYR2	RYR3	S100A1	ACSM3	SCN1A	SCN1B	SCN2B	SCN4B	SCN5A	SCN10A	CEACAM1	CXCL12	POPDC2	ERAP2	SRSF1	SGCD	SGCG	SGK1	SLC1A1	WNK1	SLC2A5	SLC6A4	SLC8A2	SLC8A1	SLC8A3	SLC9A1	BMPR2	CYP4F12	SNTA1	SOD1	SOD2	SRC	SRI	SREBF1	STAT1	STC1	STIM1	BRS3	XCL2	TAC1	TACR2	TACR3	TAZ	TBX2	TBXA2R	ACTC1	TEK	NR2F2	TGFB1	TGFB2	TH	THRA	THRB	SERPING1	TNNC1	TNNI2	TNNI3	TNNT1	TNNT2	TNNT3	TPM1	C3AR1	TRPC1	TTN	SUMO1	UCN	VEGFB	VEGFC	VIP	TRPV1	YES1	YWHAE	CACNA1B	CACNA1C	CACNA1D	CACNA1F	CACNA1S	CACNA2D1	CACNB1	CACNB2	CACNB3	CACNB4	CACNG1	TMEM38A	CALCA	ADM2	DOCK5	CALM1	ZC3H12A	KCNIP4	CSRP3	CALM2	SPX	CALM3	OR51E2	CAMK2D	MKKS	IMMP2L	PLA2G6	NCALD	CASQ1	CASQ2	CASR	AOPEP	CYP4F2	MYLK2	TCAP	CAV1	CAV3	NPFF	PDE5A	APLN	PER2	CACNA1H	CACNA1G	NAV2	PLOD3	RASL10B	MYLK3	CACNA2D2	ITGB1BP1	GPR37L1	SLIT2	CACNA2D4	ADIPOQ	ACVRL1	KCNK6	GSTO1	CD34	ATG5	ROCK2	CD38	CARTPT	NUP155	NOS1AP	DOCK4	HDAC4	KCNE2
GO_REGULATION_OF_TRIGLYCERIDE_METABOLIC_PROCESS	http://www.gsea-msigdb.org/gsea/msigdb/cards/GO_REGULATION_OF_TRIGLYCERIDE_METABOLIC_PROCESS	SERPINA12	ATG14	GNB3	APOBEC1	APOE	LMF1	TBL1XR1	PANK2
GO_NEGATIVE_REGULATION_OF_GLYCOPROTEIN_BIOSYNTHETIC_PROCESS	http://www.gsea-msigdb.org/gsea/msigdb/cards/GO_NEGATIVE_REGULATION_OF_GLYCOPROTEIN_BIOSYNTHETIC_PROCESS	ACOT8	ABCA7	MGAT4D	HBEGF	BACE2	AATF	ACER2	JAK3	ITM2C	ITM2B	ITM2A	TMEM59
GO_RESPONSE_TO_COCAINE	http://www.gsea-msigdb.org/gsea/msigdb/cards/GO_RESPONSE_TO_COCAINE	HDAC5	CDK5	CHRNB2	OR56A4	OR56A1	CNR1	OR13F1	CRH	CRHBP	CRHR1	DNM2	DNMT3A	DNMT3B	ABAT	DRD1	DRD2	DRD3	DRD4	DRD5	PTK2B	SDK1	ADGRL3	MTOR	CACNG4	HDAC2	HNMT	HSPA5	HTR1B	HTR2A	HTR3A	OR56A5	OR5T1	MDM2	MT-ND6	OPRK1	OPRM1	OXT	OXTR	PITX3	RGS4	SLC6A1	SLC6A3	SMPD1	SNCA	TACR3	TIAM1	PPP1R1B	FADD	CCNA2	EFTUD2	HOMER2	HOMER1
GO_CELL_CHEMOTAXIS	http://www.gsea-msigdb.org/gsea/msigdb/cards/GO_CELL_CHEMOTAXIS	CD300H	KLRC4-KLRK1	ADAM8	ADAM10	CCL26	VAV3	CREB3	CXCL13	CXCR6	CCR9	CCL27	CHGA	CORO1A	MST1L	PADI2	LYST	TIRAP	JAML	CCR1	CCR3	CCR4	CCR5	CCR6	CCR7	CCR8	ACKR2	CMKLR1	CNR2	HMGB4	CRK	CRKL	DEFB104A	MAPK14	CSF1	CSF3R	CX3CR1	CXADR	MOSPD2	CYP19A1	DDT	DEFA1	DEFB4A	HBEGF	DUSP1	AGTR1	GPR183	S1PR1	LPAR1	EDN1	EDN2	EDN3	EDNRB	EGR3	ANO6	EPHA2	AIF1	EPHB1	F2RL1	F7	PTK2B	FCER1G	FGF1	FGF2	FGF4	FGFR1	VEGFD	KLRK1	SWAP70	FLT1	PIP5K1C	FPR2	DAPK2	IL17RA	GAB1	PRKD2	GAS6	STAP1	IL36RN	GREM1	MSTN	IL36B	IL37	IL36A	C5AR2	ARHGEF16	STK39	CCR10	XCR1	CXCR3	GPR18	TMEM102	CXCL17	FFAR2	CXCL1	CXCL2	CXCL3	GSTP1	ANXA1	NCKAP1L	ADGRE2	HGF	HMGB1	HMGB2	NR4A1	HOXB9	HRH1	HRG	HSPB1	IL1B	IL1RN	IL6	IL6R	CXCL8	CXCR1	CXCR2	IL10	IL12A	IL16	CXCL10	ITGA1	ITGA9	ITGB2	KARS	KDR	KIT	C10orf99	RHOG	LBP	LGALS3	LGALS9	LOX	LYN	MIR15A	MIR16-1	MIR16-2	MIR223	MIR34A	ARRB2	CCL3L3	DEFB103A	MET	MIF	CXCL9	MPP1	ABCC1	MST1	NBL1	NOTCH1	CCN3	MIR424	P2RX4	DEFB104B	SERPINE1	SBDS	ZNF580	LEF1	CKLF	BIN2	PDE4B	PDE4D	PDGFB	ACKR4	PDGFRA	IL23A	PDGFRB	PF4	PF4V1	PGF	PIK3CD	PIK3CG	PLA2G1B	PLXNB3	PPBP	TRPM4	PARVA	PRKCD	PRKD1	PRKCQ	DEFB103B	MAPK3	IL36G	LGMN	CCL28	AZU1	SLAMF8	ACKR3	CAMK1D	CORO1B	S100A14	PLEKHG5	MTUS1	PREX1	PTPRO	CXCL16	RAB13	RAC1	RAC2	RARRES2	TRPV4	RPS19	S100A7	S100A8	S100A9	S100A12	SAA1	SAA2	SAA4	CCL1	CCL2	CCL3	CCL3L1	CCL4	CCL5	CCL7	CCL8	CCL11	CCL13	CCL14	CCL15	CCL16	CCL17	CCL18	CCL19	CCL20	CCL21	CCL22	CCL23	CCL24	CCL25	CXCL6	CXCL11	CXCL5	XCL1	CX3CL1	CXCL12	ELMO2	GPSM3	SMOC2	DEFB109B	CXCR5	SFTPD	WNK1	SLC12A2	BST1	XCL2	SYK	ADAM17	TGFB2	THBS1	THBS4	TIAM1	C1QBP	TMSB4X	C3AR1	TRPM2	C5	C5AR1	DEFA1B	CCR2	VAV1	VCAM1	VEGFA	VEGFB	VEGFC	WNT5A	CXCR4	SCG2	MMP28	PLA2G7	CALCA	AKIRIN1	ARHGEF5	NUP85	SLC8B1	HSD3B7	PDGFD	CALR	DYSF	JAM3	PIP5K1A	IL1F10	IL17RC	TNFSF11	GBF1	TNFSF14	TNFRSF11A	FGF18	FGF16	NRP1	CH25H	CCRL2	SEMA5A	SLIT2	CYP7B1	CXCL14	BCAR1	CD74	DOCK4	RIPOR2	OXSR1
GO_NEGATIVE_REGULATION_OF_INTRINSIC_APOPTOTIC_SIGNALING_PATHWAY_BY_P53_CLASS_MEDIATOR	http://www.gsea-msigdb.org/gsea/msigdb/cards/GO_NEGATIVE_REGULATION_OF_INTRINSIC_APOPTOTIC_SIGNALING_PATHWAY_BY_P53_CLASS_MEDIATOR	KDM1A	SIRT1	ZNF385A	ING2	MIR21	MDM2	MIF	MUC1	RRM2B	PRKN	TRIAP1	TAF9B	RRN3	BCL2	BDKRB2	MARCH7	TAF9	PTTG1IP	ATAD5	ELL3	BCL2L12	CD44	CD74
GO_RIBONUCLEOTIDE_CATABOLIC_PROCESS	http://www.gsea-msigdb.org/gsea/msigdb/cards/GO_RIBONUCLEOTIDE_CATABOLIC_PROCESS	PDE10A	NUDT4	NUDT3	ACOT7	NUDT16	NUDT10	ABCD1	MLYCD	PDE7B	AMPD3	AC092724.1	HINT1	HPRT1	ITPA	ACAT1	NT5E	PDE1A	PDE2A	PDE4A	PDE4B	AC005759.1	PDE4D	PDE7A	PDE8A	PDE9A	NUDT9	NUDT11	NUDT18	PDE8B	PDE5A	ENTPD4
GO_POSITIVE_REGULATION_OF_MITOTIC_SISTER_CHROMATID_SEPARATION	http://www.gsea-msigdb.org/gsea/msigdb/cards/GO_POSITIVE_REGULATION_OF_MITOTIC_SISTER_CHROMATID_SEPARATION	NSMCE2	ANAPC4	ANAPC5	ANAPC11	RB1	CDT1	CUL3	ESPL1	DLGAP5
GO_DNA_TEMPLATED_TRANSCRIPTION_TERMINATION	http://www.gsea-msigdb.org/gsea/msigdb/cards/GO_DNA_TEMPLATED_TRANSCRIPTION_TERMINATION	CDK7	ZMPSTE24	PRMT5	CD3EAP	CPSF4	PAPOLA	CLP1	NUDT21	LSM11	CSTF1	CSTF2	CSTF3	DHX9	ERCC2	ERCC3	TWISTNB	XRN2	SCAF8	NCBP2	SETX	CSTF2T	POLR1A	ZNF473	CAVIN1	SSU72	GTF2H1	GTF2H2	GTF2H3	GTF2H4	CPSF1	ZNRD1	GTF2H5	MAZ	MNAT1	NCBP1	PCF11	CPSF3	POLR3K	CPSF2	POLR2A	POLR2E	POLR2F	POLR2H	POLR2K	POLR2L	MED18	WDR33	POLR1E	SMN1	SMN2	SNRPB	SNRPD3	SNRPE	SNRPF	SNRPG	TBP	TTF1	UBTF	SLBP	TAF1D	MTERF1	CPSF7	MTERF2	PABPN1	FIP1L1	SYMPK	POLR1B	TTF2	LSM10	TAF1C	TAF1B	TAF1A	CCNH	POLR1C
GO_NEGATIVE_REGULATION_OF_INTERLEUKIN_1_PRODUCTION	http://www.gsea-msigdb.org/gsea/msigdb/cards/GO_NEGATIVE_REGULATION_OF_INTERLEUKIN_1_PRODUCTION	NLRP3	CARD16	PYDC2	CX3CR1	NLRP7	CARD8	GAS6	GHSR	GSTP1	APOA1	IGF1	IL10	MIR155	ARRB2	MEFV	CARD17	GHRL	PML	ACP5	ERRFI1	CARD18	CEACAM1	CX3CL1	TNFAIP3	IL1R2	ZC3H12A	CPTP	NLRP12	NR1H4
GO_POSITIVE_REGULATION_OF_CATION_CHANNEL_ACTIVITY	http://www.gsea-msigdb.org/gsea/msigdb/cards/GO_POSITIVE_REGULATION_OF_CATION_CHANNEL_ACTIVITY	KCNE3	TRDN	CACNG3	CACNG2	LRRC38	ALG10B	CTSS	ADRB2	EPHB2	LRRC55	FGF14	ARC	STAC3	NIPSNAP2	CACNG4	ANK2	ANK3	GSTM2	HTT	KCNIP2	EHD3	STAC2	KCNA1	KCNC1	KCNC2	STIMATE	KCNJ11	KIF5B	RNF207	LRRC26	MIR1-1	MIR1-2	LRRC52	NPPA	NTSR1	P2RY6	GAL	PKD2	PLCG2	TREM2	NLGN3	RELN	JPH2	STIM2	S100A1	PIRT	PINK1	STAC	STIM1	ABCC8	CACNA2D1	CACNB2	CACNB3	CALM1	CALM2	CALM3	CASQ1	CRACR2A	SHANK3	RGS9	ACTN2	GALR2	HAP1	GSTO1	AKAP6	NOS1AP	KCNE2
GO_REGULATION_OF_PROSTAGLANDIN_SECRETION	http://www.gsea-msigdb.org/gsea/msigdb/cards/GO_REGULATION_OF_PROSTAGLANDIN_SECRETION	EDN1	IL1B	MIF	OXT	P2RX4	P2RX7	ATP5PF	MAP2K6	PLA2G10	TNFSF11	TNFRSF11A
GO_REGULATION_OF_PODOSOME_ASSEMBLY	http://www.gsea-msigdb.org/gsea/msigdb/cards/GO_REGULATION_OF_PODOSOME_ASSEMBLY	CSF2	GSN	HCK	IL5	RHOA	LCP1	MSN	ASAP1	MAPK9	KIF9	FSCN1	SRC	TNF	ARHGEF5	ARHGEF2
GO_CARDIAC_LEFT_VENTRICLE_MORPHOGENESIS	http://www.gsea-msigdb.org/gsea/msigdb/cards/GO_CARDIAC_LEFT_VENTRICLE_MORPHOGENESIS	CPE	FOXF1	HEY2	GSK3A	RBPJ	SMAD4	NOTCH1	NPY2R	NPY5R	RYR2	SFRP2	TBX5	TGFBR2	HAND1
GO_NEGATIVE_REGULATION_OF_STRIATED_MUSCLE_CELL_DIFFERENTIATION	http://www.gsea-msigdb.org/gsea/msigdb/cards/GO_NEGATIVE_REGULATION_OF_STRIATED_MUSCLE_CELL_DIFFERENTIATION	HDAC5	CEACAM5	FRS2	NKX2-5	BHLHA15	EZH2	DKK1	G6PD	ANKRD2	DLL1	GSK3A	CXCL10	MIR199A1	MIR199A2	MIR199B	MIR200B	MIR222	SMAD4	MSX1	NOTCH1	CCN3	TRIM72	PAK1	PPARA	SOX6	RGS2	RGS4	BDNF	BMP2	MIR590	XBP1	YY1	BHLHE41	FZD7	PLPP7	CAV3	CFLAR	CTDP1	MYOCD	HDAC4
GO_RESPONSE_TO_AMINE	http://www.gsea-msigdb.org/gsea/msigdb/cards/GO_RESPONSE_TO_AMINE	ADAMTS13	CNR2	ADORA2A	CPS1	DBH	TRDMT1	DRD1	DRD2	DRD3	DRD4	DRD5	RGS17	GLDC	GRIN1	GRIN2A	HDAC2	HNMT	HPRT1	ICAM1	ITGA2	KCNC1	KCNC2	ARG1	ASIC1	ASS1	NME1	NR4A2	OXT	OXTR	RRM2B	PDE1B	PPP3CA	RANBP2	RGS2	RGS4	RGS10	SLC18A2	SOD1	TH	CAD	CALM1	CALM3	PPP1R1B	RGS9	HDAC9	CDK1
GO_REGULATION_OF_ORGANIC_ACID_TRANSPORT	http://www.gsea-msigdb.org/gsea/msigdb/cards/GO_REGULATION_OF_ORGANIC_ACID_TRANSPORT	ARL6IP5	SLC38A3	HRH3	OSR1	ADORA1	ADORA2A	ERFE	CYP4A11	ABAT	AGT	AGTR2	EDN1	AKT1	AKT2	FABP3	PLA2R1	RAB3GAP1	ARL6IP1	STK39	GRM7	IL1B	ARG1	LEP	MIR33A	MIF	ATP1A2	NPY5R	NTSR1	OXT	P2RX4	P2RX7	ATP5PF	AVP	AVPR1A	MAP2K6	PSEN1	ACE2	RGS2	RGS4	SLC6A1	SNCA	SSTR4	STXBP1	SYK	SYT4	THBS1	TRH	PLA2G6	PLA2G10	CYP4F2	KMO	TNFSF11	IRS2	TNFRSF11A	CCK	PER2	NCOR1	SV2A
GO_REGULATION_OF_DNA_DEPENDENT_DNA_REPLICATION	http://www.gsea-msigdb.org/gsea/msigdb/cards/GO_REGULATION_OF_DNA_DEPENDENT_DNA_REPLICATION	CDK2	ZMPSTE24	ATG7	STAG2	CHEK2	E2F7	DACH1	FGFR1	ZNF365	FBXO5	MSH6	DONSON	STOML2	NUGGC	LIG3	MIR155	MRE11	MSH3	NBN	SMARCAL1	GMNN	ATRX	INO80	TIPIN	FBXW7	WRNIP1	AICDA	WDR18	WIZ	RFC2	RFC3	RFC4	RFC5	BCL6	CHTF18	BLM	BRCA2	TERF1	TERF2	DSCC1	E2F8	DBF4B	CDT1	SMC1A	CDC7	ZRANB3	FBH1	TIMELESS	TICRR	SMC3	ZNF830	SLFN11
GO_PROTEIN_HOMOTETRAMERIZATION	http://www.gsea-msigdb.org/gsea/msigdb/cards/GO_PROTEIN_HOMOTETRAMERIZATION	DNM1L	USP16	GBP5	NAXE	CRYZ	CTH	DECR1	DPYS	CRTC2	ALDH1A3	FBP1	ALDOA	SYT11	CRTC1	CBY1	SAMHD1	GNMT	GLS	GOLGA2	GPX3	HSD17B10	ACACA	ACACB	HPRT1	ACADL	IDE	HCN1	IMPDH2	KCNJ2	KCNJ12	KIF25	MAT1A	MIP	PCBD1	APIP	DCXR	EVL	UPB1	PEX14	PFKL	PKD2	PKM	PPAT	TRPM4	THG1L	ACPP	APPL2	ACOT13	TRPV5	MCOLN1	PEX5	REG1A	RXRA	RYR1	RYR3	SRR	SHMT1	SHMT2	CRTC3	SOD2	ST13	SYCP1	TDO2	TK1	TP53	TRPM2	VASP	TRPV1	TRPM8	DCTPP1	ALDH5A1	HM13	PCBD2	CAT	CBR4	TP63	ACTN2	TRPA1	PKD2L1	CD247	ATP5IF1	CD79A	CDA
GO_HEART_TRABECULA_MORPHOGENESIS	http://www.gsea-msigdb.org/gsea/msigdb/cards/GO_HEART_TRABECULA_MORPHOGENESIS	UBE4B	CCM2L	NKX2-5	S1PR1	ENG	FHL2	FKBP1A	HEY1	HEY2	BMP10	NRG1	RBPJ	NOTCH1	DLL4	EGLN1	MED1	CHD7	ADGRG6	HEG1	OVOL2	RBP4	BMP5	BMP7	BMPR1A	SOS1	SRF	TEK	TGFB2	TGFBR1	TGFBR3	CAV3	FOXH1	NOG	ADAMTS1
GO_RESPIRATORY_CHAIN_COMPLEX_IV_ASSEMBLY	http://www.gsea-msigdb.org/gsea/msigdb/cards/GO_RESPIRATORY_CHAIN_COMPLEX_IV_ASSEMBLY	PET100	PET117	COX17	COX20	COX10	COX11	COX15	COX18	COA3	TIMM21	COA6	SMIM20	MT-CO3	COA5	OXA1L	COX16	COA4	COA1	BCS1L	SCO1	SURF1	FASTKD3	COX14	COX19	SCO2
GO_VESICLE_LOCALIZATION	http://www.gsea-msigdb.org/gsea/msigdb/cards/GO_VESICLE_LOCALIZATION	CDH2	CDH3	PDCD6	AP1M2	DNM1L	PREB	RASGRP1	CNIH1	CDK5	AP3S2	BET1	TFG	SEC24B	SEC23A	UNC13B	DCTN2	YKT6	CSPG5	ADCY1	KIF1C	CTSC	GIPC1	SEC24A	CPLX2	CPLX1	AP3M2	STARD3	TMED2	TMED10	CRYZL2P-SEC16B	KIF3A	SEC23IP	PRRT2	STX1B	CHRM2	CHRNA4	CHRNA5	TRIM9	CHRNB2	CHRNB3	GRIN3A	SNAP47	AP3S1	CLN3	LRRK2	TRAPPC6B	TRAPPC5	CNR1	SYT2	TBC1D20	COL7A1	BBS5	ADORA2A	ADORA2B	RIMS4	SYT9	CSNK1D	BICDL2	ADRA1A	CTBP2	CNIH3	CTNNB1	CTSZ	FAM91A1	DNM1	DYNC1H1	DYNC1I1	DNM2	DRD1	DRD2	DVL1	TOR1A	STX2	F5	F8	MAPK15	PPP6R1	NLGN1	SEC31A	TRAK1	KIFAP3	RAB3GAP1	RIMS1	UNC13A	KIF1B	CLASP2	SYT11	ANKRD28	SCFD1	FMR1	CLASP1	PIP5K1C	NCS1	FOLR1	SCRIB	SNAPIN	BACE1	CNIH2	DNM3	ERC2	BLOC1S6	VPS33B	ARFGAP3	BLOC1S1	AP3M1	TRAPPC3	PCDH17	PCLO	GOLGA2	BLOC1S2	GRIA1	GIT1	GRIK5	TMEM230	GSK3B	HTT	APBA1	APBA2	HTR1B	HTR2A	CPLX4	SHROOM2	ITGA4	AREG	ARF1	KIF5A	KIF5B	KIF5C	BLOC1S3	LMAN1	LRMP	MAP2	STX19	ASIP	UNC13C	MYO1A	MYO1C	MYO5A	MYO7A	ATP2A2	NSF	GPR143	P2RX1	P2RX7	P2RY1	P2RY4	PAFAH1B1	PRKN	SAR1B	TRAPPC4	TRAPPC2L	SYT17	PFN2	SERPINA1	PIK3CG	SEPT5	NLGN3	KIF1A	TMED9	NDE1	FNBP1L	WIPI1	BBS7	PPP6R3	PEF1	BLOC1S4	PPP6C	AP1AR	SYBU	MREG	WDR11	TBC1D23	PRKCB	PRKCG	PRKCZ	PSEN1	SAR1A	PTEN	NLGN2	VPS18	BBS2	TRAPPC1	BBS4	RAB1A	RAB3A	RAB5A	MAP4K2	RAB27A	RAB27B	RAP1A	RAP1B	KLHL12	CPLX3	EXOC4	NAPB	BLOC1S5	SEC13	KIF13A	TRAPPC2	C17orf75	RAB17	GORASP1	PINK1	VPS33A	SLC2A4	TRAK2	SNAP25	SNCA	BRAF	STX1A	STX3	STX4	STX5	STXBP1	VAMP1	VAMP2	VAMP7	SYN1	SYN2	SYP	SYT1	SYT4	SYT5	TGFA	TRAPPC10	WNT7A	CACNA1D	CACNB2	MLPH	TRAPPC6A	FYCO1	SYNDIG1	CALM1	TRIM46	SPG11	DNAJC5	CALM3	ACTN4	AP3B2	CAMK2A	NDEL1	RAB1B	MKKS	SYN3	PICALM	TRAPPC9	STARD3NL	DTNBP1	ARL6	ARFGAP2	BRSK1	DOC2B	DOC2A	CUL3	FBXL20	CEP19	PPFIA2	IKBKG	PPFIA3	AP3B1	CASK	USO1	CADPS	STX11	GBF1	RAB11A	SNAP23	NAPA	LIN7A	SYNJ1	AP3D1	CHRNA6	WASL	SEC16B	HAP1	SYT8	BRSK2	MCFD2	SYT7	DGKI	SYT12	TPGS1	RAB11B	BICDL1	SNAP29	CADPS2	KIF3B	OTOF	AC027237.1	STXBP5L	GOSR1	SEC22B	GOSR2	PREPL	SEC24C	CD59	RIMS2	SNPH	RIMS3	MAGI2	SEC24D	SNAP91	SV2A	SEC16A
GO_POSITIVE_REGULATION_OF_LEUKOCYTE_APOPTOTIC_PROCESS	http://www.gsea-msigdb.org/gsea/msigdb/cards/GO_POSITIVE_REGULATION_OF_LEUKOCYTE_APOPTOTIC_PROCESS	ADAM8	CDKN2A	LGALS16	SIRT1	PRELID1	LGALS13	CD274	ANXA1	HCAR2	IL10	IDO1	LGALS9	LYN	MIR155	MEF2C	P2RX7	PDCD1	PIK3CB	PIK3CD	LGALS14	BAX	CCL5	TP53	WNT5A	NR4A3	ZC3H8	NFKBID	FNIP1	RAPGEF2
GO_POSITIVE_REGULATION_OF_CELL_FATE_COMMITMENT	http://www.gsea-msigdb.org/gsea/msigdb/cards/GO_POSITIVE_REGULATION_OF_CELL_FATE_COMMITMENT	IL23R	FGF2	SPDEF	RBPJ	IL12B	IL12RB1	MIR1-1	MIR1-2	MIR133A1	MIR133A2	MIR206	MIR208A	IL23A	NKX6-2	WNT3A
GO_FOREBRAIN_MORPHOGENESIS	http://www.gsea-msigdb.org/gsea/msigdb/cards/GO_FOREBRAIN_MORPHOGENESIS	GDF7	GSX2	FGF8	NF1	OTX1	DUOX2	UCHL5	PROP1	PTEN	SLIT1	SMO	WNT5A
GO_TELOMERE_CAPPING	http://www.gsea-msigdb.org/gsea/msigdb/cards/GO_TELOMERE_CAPPING	TEN1	RAD50	PNKP	HIST4H4	NEK7	ERCC1	ERCC4	MAPK15	SMG6	TFIP11	POT1	AL096870.1	HNRNPD	MAP3K4	MRE11	NBN	ATM	NEK2	RTEL1	TERF2IP	HIST2H4B	PKIB	PRKCQ	PRKDC	MAPK1	MAPK3	MAP2K7	DCLRE1C	DCLRE1B	ACD	TERF1	TERF2	XRCC1	USP7	NABP2	STN1	CTC1	TNKS2	HIST3H3	HIST1H4I	HIST1H4A	HIST1H4D	HIST1H4F	HIST1H4K	HIST1H4J	HIST1H4C	HIST1H4H	HIST1H4B	HIST1H4E	HIST1H4L	HIST2H4A	MAPKAPK5	TNKS	AURKB	DCLRE1A
GO_PROSTATE_GLAND_MORPHOGENESIS	http://www.gsea-msigdb.org/gsea/msigdb/cards/GO_PROSTATE_GLAND_MORPHOGENESIS	FEM1B	HOXB13	FRS2	CRIP1	ESR1	FGF10	FGFR2	SULF1	GLI2	FOXA1	HOXD13	TNC	ID4	AR	NKX3-1	NOTCH1	SERPINB5	RARG	RXRA	SFRP1	SHH	BMP4	BMP7	SOX9	WNT5A	TP63	NOG	CYP7B1
GO_NEGATIVE_REGULATION_OF_AXON_EXTENSION	http://www.gsea-msigdb.org/gsea/msigdb/cards/GO_NEGATIVE_REGULATION_OF_AXON_EXTENSION	CDK5	SEMA3A	SEMA6C	SEMA6B	SEMA4F	SEMA4D	SEMA4B	SEMA3C	SEMA3D	IFRD1	DRAXIN	ARHGAP4	MAG	MAP2	MT3	CDKL3	SEMA5B	SEMA4C	PLXNA3	SEMA3G	RTN4	SEMA6A	SEMA4G	PTPRS	RNF6	RYK	SEMA3F	SEMA4A	RTN4R	TNR	WNT3	WNT5A	SEMA3B	SEMA6D	TRIM46	SEMA7A	NRP1	CDK5R1	WNT3A	SEMA5A	NTN1	SEMA3E
GO_POSITIVE_REGULATION_OF_TYPE_I_INTERFERON_PRODUCTION	http://www.gsea-msigdb.org/gsea/msigdb/cards/GO_POSITIVE_REGULATION_OF_TYPE_I_INTERFERON_PRODUCTION	PQBP1	FLOT1	POLR3F	POLR3G	POLR3C	POLR3A	CHUK	CGAS	HMGB4	CREBBP	TICAM1	CTNNB1	DDX3X	DHX9	DHX36	POLR3H	EP300	DDX58	XRCC6	ZBTB20	PTPN22	CRCP	SETD2	TBK1	HMGB1	HMGB2	HSPD1	TMEM173	IFI16	IRAK1	IRF1	IRF3	IRF5	IRF7	MMP12	MRE11	MYD88	NFKB1	NFKB2	TLR7	TLR8	DDX41	POLR3K	PLCG2	TLR9	POLR2E	POLR2F	POLR2H	POLR2K	POLR2L	POLR3B	POLR3E	PRKDC	DHX33	MAVS	PTPN11	RELA	IFIH1	POLR3D	STAT1	STAT6	SYK	TLR2	TLR3	TLR4	XRCC5	DHX58	ZBP1	POLR3GL	RNF135	ZCCHC3	RIPK2	RIOK3	TRIM15	LRRFIP1	CD14	POLR1C
GO_REGULATION_OF_STRESS_ACTIVATED_PROTEIN_KINASE_SIGNALING_CASCADE	http://www.gsea-msigdb.org/gsea/msigdb/cards/GO_REGULATION_OF_STRESS_ACTIVATED_PROTEIN_KINASE_SIGNALING_CASCADE	HIPK3	RASGRP1	ZMPSTE24	TLR6	SEMA3A	NOD1	STK25	ARL6IP5	ERN2	MAP3K2	ZMYND11	GADD45G	EDAR	COPS5	MAP4K5	MAP4K1	FZD10	DUSP10	PDCD10	TIRAP	CCR7	DUSP15	SIRPA	DUSP19	CCN2	DAB2IP	SH3RF2	CYLD	DAXX	GADD45A	ZNF675	DLG1	AGER	DUSP1	DUSP3	DVL2	DVL3	EDN1	EGFR	MLKL	NRK	EPHA4	EPHB1	AKT1	ERCC6	ERN1	MECOM	F2RL1	PTK2B	FCGR2B	FGD2	FKTN	UNC5CL	ANKRD6	DKK1	KLHDC10	TNIK	FOXM1	FOXO1	MAPK8IP3	PLCB1	PHLPP1	FLT4	SASH1	MAPK8IP2	AMBP	MAGI3	PTPN22	IL36RN	NOX1	IL36B	IL37	IL36A	PDCD4	EMC10	RELL2	GPS2	RAPGEF1	GRIK2	DBNL	HIPK2	PYCARD	GSTP1	MDFIC	HGF	HMGB1	HMGCR	HRAS	PRMT1	DNAJA1	SH3RF3	IGBP1	IGF1R	APP	FAS	IL1B	IL1RN	KARS	SAMD5	GDF6	LEP	AC005840.1	LYN	MIR138-1	MIR138-2	MIR181A2	MIR181B1	MIR181B2	MIR20A	MIR181A1	MIR92A1	MIR92A2	NBR1	MAP3K3	MAP3K4	MAP3K5	MEN1	MID1	MAP3K9	MAP3K10	MAP3K11	MMP8	MYC	GADD45B	ROR2	OPRK1	PAFAH1B1	MINK1	PRDX1	PAK1	PRKN	DACT1	TAOK3	WNT16	HACD3	MAP3K20	AC129492.1	SERPINF2	TLR9	PPEF2	SEMA4C	ULK4	TNFRSF19	INAVA	IL26	PKN1	PBK	MAPK1	MAPK3	MAP2K1	MAP2K2	MAP2K7	EIF2AK2	IL36G	DUSP22	VANGL2	MIR181D	TAOK1	SH3RF1	PTPN1	QARS	MAP4K2	RAP2A	TRPV4	EDA2R	RPS3	SERPINB3	CCL19	CCL21	SDCBP	NOD2	MAP2K4	CARD9	SFRP1	SFRP2	AIDA	BMP2	PINK1	SLAMF1	NCF1	STK3	SYK	MAP3K7	TGFB2	TIAM1	TLR3	TLR4	TNF	TPD52L1	TRAF2	TRAF6	VEGFA	EZR	WNT5A	WNT7A	WNT7B	XDH	RELL1	MAP3K12	FZD5	BIRC7	MUL1	ARHGEF5	ZC3H12A	AXIN1	FZD4	FZD7	FZD8	ITCH	DTNBP1	MAP3K21	IL1F10	CAV3	TNFSF11	RIPK1	RIPK2	TNFRSF11A	HDAC3	SPAG9	ZNF622	MAP3K6	MAP3K13	MARVELD3	MFHAS1	TAOK2	CD27	MAP4K4	HAND2	MAPK8IP1	CD40LG	NCOR1	TRAF4	RASSF2	RB1CC1	ZEB2	PJA2	FGF19
GO_MYELOID_CELL_DEVELOPMENT	http://www.gsea-msigdb.org/gsea/msigdb/cards/GO_MYELOID_CELL_DEVELOPMENT	ABI1	TSPAN2	WASF2	MAEA	KLF2	LILRB1	FAM210B	SLC9B2	ZFPM1	EP300	EPB42	DMTN	EPO	ERCC2	EVI2B	FBN1	ADGRF5	FLI1	JMJD6	G6PD	TRIM58	ZNF385A	GATA1	FOXP1	SIGLEC15	FLVCR1	TMOD3	ANXA2	ANXA2P2	HBZ	NCKAP1L	APP	NRROS	KIT	LTF	MEIS1	RHEX	NOTCH2	SLC11A2	PAFAH1B1	CLDN18	ZBTB7A	PIP4K2A	ATP6AP1	MED1	FBXW7	SOX6	LYAR	FAM20C	PTPN6	PTPN11	ARID4A	RHAG	BCL6	BPGM	SRC	SRF	TAL1	TLR2	TYROBP	LRRK1	MPIG6B	GPR68	L3MBTL3	TNFSF11	PABPC4	PTBP3
GO_NEGATIVE_REGULATION_OF_KINASE_ACTIVITY	http://www.gsea-msigdb.org/gsea/msigdb/cards/GO_NEGATIVE_REGULATION_OF_KINASE_ACTIVITY	WASHC1	MIR711	HIPK3	TRIB1	SPRY3	SPRY1	SPRY2	CDKN1A	CDKN1B	CDKN1C	CDKN2A	ADAR	CDKN2B	CDKN2C	CDKN2D	RACK1	ADARB1	MYCNOS	CEBPA	CIB1	IPO7	HEXIM1	RGS14	NPRL2	PRDX3	DUSP14	FGFR1OP	PTPRT	PKIG	IRAK3	DUSP10	CHP1	CD300A	PARK7	STK38	PIK3IP1	SOCS4	HEXIM2	ADORA2A	COX11	SMCR8	DUSP19	CSK	DUSP18	PP2D1	PAQR3	DAB2IP	SPRED1	GADD45A	ZNF675	DUSP1	DUSP2	DUSP3	DUSP4	DUSP5	DUSP6	DUSP7	DUSP8	DUSP9	DVL1	AHSG	SPRED2	EPHA1	EPHB2	AKT1	FABP4	PPM1E	SIRT1	CORO1C	CBLC	NUP62	DEFB114	ABL1	FBXO7	WWTR1	IBTK	PYDC1	PTPN22	GBA	GCKR	LATS2	MSTN	CHORDC1	PDCD4	GMFB	GNAQ	SFN	GPS1	GPS2	TRIB2	PYCARD	GSTP1	HHEX	HMGCR	FOXA2	HNRNPU	APC	DNAJA1	HSPB1	APOE	IGF1R	IL1B	ILK	IPO5	INCA1	INKA1	RHOH	LRP6	LRP5	LYN	MIR103A1	MIR103A2	MIR133A1	MIR133A2	MIR138-1	MIR138-2	MIR15A	MIR20A	MIR218-1	MIR218-2	MIR24-1	MIR24-2	MIR92A1	MIR92A2	MAPT	MEN1	MLLT1	GADD45B	NCK1	NF1	NF2	NPM1	WEE2	PAK2	PRKN	TAOK3	PRKAG2	GSKIP	MBIP	RTRAF	CDK5RAP1	PDPK1	INPP5K	PLK1	ERRFI1	LAX1	DUS2	RASIP1	TESC	PPP2CA	PPP2R1A	PPP2R5A	CAMK2N1	PKIA	PKIB	PRKAR1A	PRKAR1B	PRKAR2A	PRKAR2B	PRKCD	PKN1	DBNDD2	INKA2	DNAJC3	PSEN1	DUSP22	PTEN	HEG1	RPTOR	PTK6	PTPN1	PTPN2	ZFYVE28	TRIB3	PTPN6	PTPRC	PTPRJ	SNX6	QARS	RB1	TRIM27	RGS2	RGS3	RGS4	SERPINB3	CEACAM1	DUSP21	SFRP1	SFRP2	SMYD3	CEP85	DEPTOR	AIDA	WNK1	BMP4	BMP7	SMPD1	SORL1	TAF7	TARBP2	TESK1	TFAP4	NR2F2	THY1	TNFAIP3	TSC2	TSG101	UCHL1	WARS	YWHAG	DUSP26	CHMP6	PRKRIP1	GGNBP2	CDK5RAP3	SRCIN1	DUSP16	SH3BP5L	SPRY4	CASP3	DTNBP1	PPP1R1B	VPS25	AKT1S1	ZGPAT	UBASH3B	AJUBA	CAV1	CAV3	SOCS1	IRS2	CBL	CBLB	HYAL2	KAT2B	MIDN	SOCS3	GPRC5A	RGN	LATS1	ITGB1BP1	MYOCD	ACP4	ADIPOQ	CAMK2N2	SH3BP5	MAPK8IP1	GMFG	H2AFY	PPM1F	SOCS5	RUBCN	MVP
GO_REGULATION_OF_MITOCHONDRIAL_MEMBRANE_PERMEABILITY_INVOLVED_IN_APOPTOTIC_PROCESS	http://www.gsea-msigdb.org/gsea/msigdb/cards/GO_REGULATION_OF_MITOCHONDRIAL_MEMBRANE_PERMEABILITY_INVOLVED_IN_APOPTOTIC_PROCESS	BCL2L11	MTRNR2L5	ACAA2	YWHAQ	THEM4	ATF2	E2F1	NAIF1	EYA2	PPP1R13B	MPV17L	BBC3	SFN	BLOC1S2	TMEM102	TMEM14A	SLC25A5	GSK3A	GSK3B	GZMB	HSPA1A	CHCHD10	MIR17	MIR29A	MIR29B1	MIR29B2	MIR29C	NMT1	PMAIP1	SLC35F6	RHOT1	PPP3CC	PPP3R1	MAPK8	BAD	BAK1	BAX	BCL2	BID	MOAP1	BNIP3	BNIP3L	BOK	TFDP1	TFDP2	TP53	TP53BP2	TP73	YWHAB	YWHAE	YWHAG	YWHAH	YWHAZ	ZNF205	MUL1	RTL10	CAMK2A	FZD9	CASP8	TP63	RHOT2	AC074143.1	HIP1R	BMF	STPG1	ATP5IF1
GO_INTRACELLULAR_PROTEIN_TRANSPORT	http://www.gsea-msigdb.org/gsea/msigdb/cards/GO_INTRACELLULAR_PROTEIN_TRANSPORT	ACOT8	POM121C	HDAC6	SNAP25-AS1	CD24	PDCD6	TIMM23	POM121B	TOM1L1	TOM1	BHLHE40-AS1	AP1M2	SAE1	TIMM23B	SNUPN	HUWE1	TBC1D3G	TBC1D3K	TBC1D3D	PREB	ARL4C	ARL4A	BCAP31	ARFRP1	TRIM28	TENM1	ALYREF	CDK5	NUTF2	DDX39A	STX6	AP3S2	TIMM17B	SRRM1	STAM2	RAMP2	RAMP1	RAMP3	TBC1D3E	TBC1D3I	KATNB1	VPS26C	CACNG3	CACNG2	RAPGEF3	ARIH2	SEC24B	TIMM17A	TOMM40	ECI2	HAX1	TIMM44	NXF1	SEC23B	SEC23A	VTI1B	APPBP2	CIB1	IPO8	IPO7	PITRM1	ANP32B	SLU7	TXNIP	AP4B1	SIX2	GIPC1	NUP50	AHCYL1	SEC24A	CPLX1	RAB10	CPSF4	DHRS4	RNPS1	EHD1	KDELR1	AP3M2	SEC61B	TOMM34	OS9	TMED2	ERP29	ACOT2	RAB40B	TMED10	RAB32	SLC27A2	KDELR2	TMED1	IFT27	RAB35	RAB31	NUPL2	CRYZL2P-SEC16B	KIF3A	TBC1D8	CDC37	PKIG	AP4S1	RABL2B	RABL2A	SEC23IP	CHM	CHML	RPL35	SEC63	PDCD10	XPOT	CHP1	SNF8	DDX19B	IFT43	STX1B	SYNRG	CHRM1	VPS26B	VPS45	PARK7	PHB2	GABARAP	U2AF2	EVI5L	ARL11	RAB3C	RAB39B	SNAP47	RAB3IP	SSX2IP	AP2M1	AP1S1	AP2S1	AP3S1	UBE2J2	CLU	LRRK2	CLTA	CLTB	CLTC	ACOT4	SLC51B	TBC1D16	MIEF2	PLK3	ANKLE1	UHMK1	CHMP4B	SGSM1	NUP35	AP1S3	ZFAND2B	MTERF4	DNAJC19	COPA	CHCHD4	COPB1	ZDHHC19	RTP1	TRAM1L1	ADORA1	GRPEL2	VPS37A	CRAT	DYNLL2	ROMO1	ADPRH	RAB40A	VTI1A	MAPK14	CSE1L	PRICKLE1	CSNK2A2	GSG1L	TMED6	TOM1L2	RUNDC1	LCA5L	TTC30B	RAB6D	VPS37D	FAM91A1	ZDHHC15	AP2A1	C12orf50	GRASP	AP2A2	DAO	TMEM30B	TBC1D21	AP1B1	AP2B1	AP1G1	UBL4B	BBS12	LCA5	SNX31	DLG2	DNM1	DNM2	DRD1	DRD3	DRD4	AGT	AGTR2	AGXT	ECH1	ECT2	EIF2D	EFNB2	EGR2	EHHADH	IMMP1L	RILPL2	PAOX	EIF4E	EIF5A	TTC21A	U2AF1L4	EMD	RAB12	CTTN	RANBP3L	TSNARE1	DMTN	STOM	EPHX2	STX2	EPS15	ERBB2	AKT1	AKT2	TYSND1	ARL5B	TMED4	FGF9	CASC3	COPZ1	COPG1	ICK	NLGN1	SEC31A	CLSTN1	ABLIM3	RPH3A	RUFY3	TRAK1	NCBP2	KIFAP3	RAB18	CEP131	RIMS1	RAB21	XPO7	SMG1	CLUAP1	TBC1D9B	GGA2	EXPH5	TBC1D2B	ZC3H3	TBC1D9	FLNA	SNX13	MAPK8IP3	GGA3	NUP205	RFTN1	FAF2	PMPCA	ARL6IP1	RRS1	XPO6	TBC1D1	NUP210	VPS13A	TBC1D12	ARC	MTCL1	NUP160	SMG6	KIF13B	TBC1D30	VPS39	ICE1	SMG5	ATP13A2	SIRT4	MLYCD	TMED3	GRIP1	AP4E1	TARDBP	ICMT	TRAM1	SEC61G	NUP188	SCRIB	RPL13A	TNPO3	SNAPIN	AMACR	KPNA6	NUP62	RABGAP1	ARFIP2	STX12	RAB38	NPAP1	STXBP4	FYN	ZDHHC20	TBC1D28	ZDHHC24	ZDHHC23	TCTEX1D2	PAN3	SNX33	TBC1D22A	RAB3GAP2	FBXO7	SVIP	SAMM50	RAB26	RPL36	MYRIP	SEC31B	TBC1D10B	UPF2	DNM3	APPL1	HACL1	DECR2	GGA1	CHTOP	TRAF3IP1	IFT172	GAS6	ARL5A	B3GAT3	ARFGAP3	GCKR	TIMM10B	TIMM13	TIMM10	TIMM9	TIMM8B	GDI1	RANBP6	COPG2	AP3M1	AKAP8L	NSG1	VPS41	CACNG5	CACNG4	SNX5	VPS4A	ARFIP1	ERLEC1	RAB30	GLE1	RABGEF1	SGSM3	GLI3	HTRA2	SFN	RAB40AL	SIAH3	ZDHHC22	AC092724.1	HID1	ANGPT1	RTP5	RGPD4	RABL3	COX18	POM121L12	TCAF2	TRARG1	ANK3	SPCS1	IFT81	SETD2	CHMP4A	TIMM21	RANGRF	DNAJC15	NXT1	DDX25	SLC25A6	GSK3A	GSK3B	ZDHHC1	SNX8	RBM15B	CPSF1	SNX15	SNX11	SEC61A1	TIMM22	MDFIC	RHOD	ACAA1	TNPO2	HCLS1	KCNIP3	PIK3R4	HHEX	HIP1	HMGCL	HNRNPA2B1	HNRNPU	APBA1	HPCA	HRAS	RAB37	AGFG1	HSD17B4	HSPA1L	HSPA4	HSPA5	HSPA8	HSPB1	HSP90AA1	HSPD1	UBAC2	GPIHBP1	RAB7B	RAB43	SLC35D3	ZDHHC21	IDE	IDH1	IFI27	IFIT1	RTP2	IFNG	APOD	RAB41	NUP43	RILPL1	TBC1D26	TICAM2	IL1B	INSIG1	ITGAM	ITGB2	ITGB3	EIF6	ARCN1	JUP	TRIM23	GSTK1	TBC1D10C	KCNB1	WASH3P	ARF1	KCNE1	RAB15	ARF3	USP17L2	ARF4	RN7SL2	RN7SL3	ARL4D	KIF3C	KIF5A	KIF5B	KIF5C	ARF5	ARF6	KPNA1	KPNB1	KPNA2	KPNA3	KPNA4	KPNA5	TNPO1	IPO5	TOMM20L	RHOB	ARL5C	NUDT19	LAMP2	RPSA	LCP1	LEP	LMAN1	ARL1	LMNA	RGPD1	RAB44	RAB19	TOMM5	GOLGA7B	KPNA7	ARL3	LTBP2	M6PR	SMAD3	MAGOH	MAK	MAP1A	TBC1D3B	TBC1D3C	STX19	MDM2	RAB8A	MIPEP	MMP12	MPV17	ASNA1	RAB1C	MYO1C	MYO6	MYO7A	NCBP1	NEDD4	RPL10A	NF1	NGFR	ATP1B1	NOS2	NPM1	NSF	NUCB1	NUP88	NUP98	TBC1D25	OAZ1	OAZ2	OPHN1	OXA1L	SPRN	PAK1	CALY	PRKN	TMED5	ACOX1	DERL2	TMED7	FIS1	PAM16	VPS36	ZNF593	NMD3	NDUFA13	PCM1	IFT52	SH3GLB1	ZDHHC9	GOLGA7	SAR1B	PCNT	VPS28	NAGPA	HAO2	IPO11	ZDHHC2	RAB9B	COPZ2	PIPOX	DNAJC27	ZDHHC3	REEP2	CDC40	UBR5	SNX9	UBE2J1	CTDSPL2	HIKESHI	GTSE1	LARS	RAB14	PEX5L	RAB6B	DYNC2LI1	HSPB11	SUFU	CPSF3	VPS29	RAB23	PDZK1	RAB8B	INPP5K	PEX1	PEX6	PEX7	PEX10	PEX12	PEX13	PEX14	PHYH	PIK3R1	PIK3R2	PKD1	NUP54	STX18	PML	PMM1	PMM2	RAB4B	RAB24	CPSF2	POLR2D	GDAP1	HAO1	ZFAND6	MIEF1	CCHCR1	TOMM7	SGTB	TBC1D13	CROT	KIF1A	TMED9	RAB39A	LEPROT	CTSA	BCAS3	VPS13C	SYTL2	TBC1D8B	ALKBH5	PPM1A	AUP1	STX17	HEATR3	VPS37C	RNF31	IFT57	MAGOHB	WDR60	PPP1R10	ZDHHC4	SDAD1	SEC61A2	VPS13D	APPL2	FBXW7	PPP3CA	SYNJ2BP	WDR33	TBC1D2	TMCO6	YOD1	STRADB	PARL	FERMT1	PRKAA1	ZDHHC7	TBC1D22B	RAB20	PRKACA	NPLOC4	PEX26	IWS1	PKIA	RBM22	IPO9	NDC1	WDR11	VPS35	EDEM2	NUP133	AGK	TMEM30A	IFT122	RIOK2	PCID2	PRKCD	VPS11	PECR	SELENOS	PRKCI	ERBIN	NXT2	DMAP1	MAPK1	BCAP29	NXF5	NXF3	NXF2	MAPK10	PRNP	PARD3	PSEN1	BCCIP	SAR1A	GRIPAP1	IFT46	ENY2	MFF	TOMM22	BAAT	RAB25	NUP107	SMURF1	THOC2	CEMIP	RAB22A	PTGS2	MAVS	XPO5	TBC1D14	WDR35	LRRC7	IFT80	KIF17	RIC1	AC022966.1	VPS18	CAMSAP3	PTPN1	WDR19	RAB40C	PTPN11	PTPN14	BARD1	PURA	PEX19	PEX2	PEX5	RHOU	SNX6	RAB1A	RAB2A	RAB3A	RAB3B	RAB4A	RAB5A	AC034102.1	RAB6A	RAB13	RAB27A	RAB27B	RAB5C	RAC2	RAN	RANBP2	RANGAP1	CACNG8	CACNG7	UBL5	UPF1	RN7SL1	EXOC4	SPCS3	ABCE1	RPGR	RPL3	RPL4	RPL5	AC004086.1	RPL7	BCR	RPL7A	RPL8	RPL9	RPL10	RPL11	RPL12	RPL13	RPL15	RPL17	RPL18	RPL18A	RPL19	RPL21	RPL22	RPL23A	RPL24	RPL26	RPL27	RPL30	RPL27A	RPL28	RPL29	RPL31	RPL32	RPL34	RPL35A	RPL37	RPL37A	RPL38	RPL39	RPL41	RPL36A	RPLP0	RPLP1	RPLP2	RPS2	RPS3	RPS3A	RPS4X	RPS4Y1	RPS5	RPS6	RPS7	RPS8	RPS9	RPS10	RPS11	RPS12	RPS13	RPS14	RPS15	RPS15A	RPS16	RPS17	RPS18	RPS19	RPS20	RPS21	RPS23	RPS24	RPS25	RPS26	RPS27	RPS27A	RPS28	RPS29	CLIP1	RTN2	SCP2	BID	SDCBP	VIPAS39	NAPB	CHP2	SEC13	KIF13A	SEL1L	SNX16	RTP4	C17orf75	SFPQ	SRSF1	SRSF2	SRSF3	RAB17	SRSF4	SRSF5	SRSF6	SRSF7	XPO4	SIL1	ATG3	ZDHHC6	SCG5	SGTA	VPS16	SHH	TBC1D15	IFT22	USP46	RANBP17	SIX3	PINK1	ACD	NOL6	UPF3B	BMP4	ZDHHC11B	NCF1	RGPD3	TRAK2	SMO	SNAP25	SNX1	SNX2	BNIP3L	SORL1	SP100	SREBF1	SREBF2	SRP9	SRP14	SRP19	SRP54	SRP68	SRP72	SRPRA	SSB	SSR1	SSR2	SSR3	STAT3	STX1A	STX3	STX4	STX5	STYX	SUPT6H	VAMP2	VAMP7	SYK	TCF7L2	DYNLT1	TERF2	TGFB1	TSPO	SEC62	TP53	TPR	HSP90B1	TSC1	TSC2	RGPD8	NXF2B	DNLZ	TXN	RGPD6	RGPD2	TBC1D3	TBC1D3H	U2AF1	UBA52	UBB	UBC	UBE2D1	UBE2D2	UBE2D3	UBE2G2	UBE2L3	UFD1	UQCRC2	VCP	XPO1	YWHAB	YWHAE	YWHAG	YWHAH	PTTG1IP	ZIC1	EVI5	CACNB3	FZD5	RAB7A	SLBP	NUP37	ASPSCR1	MLPH	DERL1	GNPTAB	DDX39B	THOC6	RIPOR1	MAIP1	SH3TC2	DYNC2H1	ZDHHC14	IPO4	VPS37B	TBC1D17	ZFAND1	GRTP1	MICALL2	TTC21B	ZDHHC11	PRR5L	NUP85	SYNDIG1	WLS	TTC26	ARL14	THOC7	ZC3H12A	IFT74	CEP290	NUP214	STAM	GRPEL1	NCOA4	DUSP16	AAAS	IFT88	PABPN1	CALR	AP3B2	HM13	NDEL1	FIP1L1	SNX27	UNC93B1	RAB1B	SYMPK	SEH1L	CLTCL1	USP9X	ACOX2	ACOX3	BAP1	RAB33B	COG3	RTP3	DYNLRB2	DYNLRB1	LONP2	RAB34	TBC1D10A	IMMP2L	RAB6C	ARL6	TOMM40L	STX7	TBC1D3F	RGPD5	RHBDD1	ZDHHC18	FYTTD1	RPAIN	POLDIP3	VPS25	THOC3	SARNP	GNPAT	SYVN1	EFCAB7	CAT	MGARP	FUT10	RAE1	ZDHHC12	ATAD1	RAB2B	ATG4C	LTV1	SYTL1	RANBP3	PEX3	DDO	CAMK1	MICALL1	AGPS	AP3B1	THOC5	USO1	SSNA1	NUMB	DYNLL1	STX16	STX11	STX10	CBLB	SRSF9	HYAL2	MBTPS1	RAB11A	NAPG	NAPA	HDAC3	CDK5R1	ZPR1	MCM3AP	AP1S2	AP1G2	AP1M1	HERC2	RAB29	AP3D1	HPS4	SEC16B	WDR34	HAP1	BRSK2	IFT20	RPL14	AIP	TIMM29	USP6	DERL3	PDCD5	SYNGR1	HGS	YTHDC1	AP4M1	ARHGEF2	RASSF9	COG7	TTC30A	NOLC1	RAB11B	TMEM129	STRADA	TIMM50	ITGB1BP1	COPB2	SRSF11	TRIP11	TAOK2	RPL23	TBCK	RAB33A	RAB28	RAB9A	ADIPOQ	KIF3B	TGFBRAP1	ATP5IF1	POM121L2	PEX16	SYTL3	SYTL4	SYTL5	HOMER3	PICK1	AKAP6	CABP1	CD36	STX8	AKAP5	SCARB2	RPH3AL	PMPCB	NPEPPS	BAG4	BAG3	RAB3D	VPS26A	GOSR2	KIF20B	AKAP12	RAB36	NUP155	SEC24C	GCC2	IPO13	NUP93	EDEM1	TRAM2	RIMS2	HERPUD1	USP6NL	CD74	IFT140	TCAF1	ZFYVE16	EIF4A3	ATG13	TM9SF4	TBC1D5	SNX17	DHX38	SPCS2	TOMM20	NUP58	C2CD5	TOMM70	SEC24D	TLK1	ZC3H11A	TBC1D4	POM121	SMG7	SGSM2	RABGAP1L	ARHGAP44	SEC16A	MFN2	RBM8A	NUP153	THOC1	CDH1
GO_REGULATION_OF_HISTONE_DEACETYLATION	http://www.gsea-msigdb.org/gsea/msigdb/cards/GO_REGULATION_OF_HISTONE_DEACETYLATION	AKAP8	ZNHIT1	TADA3	LRRK2	JDP2	CTBP1	SDR16C5	C6orf89	NIPBL	PRKD2	AKAP8L	ING2	USP17L2	MIR182	FOXP3	ZBTB7B	PRKD1	MAPK8	KDM5A	BCL6	SKI	PINK1	SREBF1	TGFB1	UCN	VEGFA	CAMK2D
GO_REGULATION_OF_PHOSPHATASE_ACTIVITY	http://www.gsea-msigdb.org/gsea/msigdb/cards/GO_REGULATION_OF_PHOSPHATASE_ACTIVITY	TMEM225B	PPP1R2P1	FARP1	MPHOSPH10	RCAN2	CD2BP2	SEMA4D	ARPP19	PPP1R17	RIPK3	RCAN3	CHP1	CD300A	LMTK3	ELFN2	FCRL3	PHACTR3	FAM122A	PPP1R27	TMEM132D	WDR81	PPARGC1B	CRY2	PPP1R36	PPP1R1C	PPP4R2	PPP1R2B	SH3RF2	SPRED1	CNST	DLG2	DLG3	DMPK	DRD2	RCAN1	AGTR2	ENSA	PHACTR1	PPP1R35	FKBP1A	FKBP1B	LMTK2	PPP6R1	RRP1B	ANKLE2	FKBP15	RIMBP2	CABIN1	PPP1R15A	MTOR	NPNT	PPP1R16B	TIPRL	B3GAT3	PPP1R14B	PCDH11X	GNAI2	GPLD1	PPP2R3B	PPP1R37	PPP1R42	GSK3B	HTT	NCKAP1L	HSP90AB1	TMEM225	IFNG	IGBP1	IGFBP3	IKBKB	ITGA1	ITGA2	JAK2	GRXCR1	ELFN1	LGALS3	SMAD3	MEF2C	MGAT5	MYO1D	PPP1R12A	VRK3	PPME1	PDGFRB	STYXL1	ZFYVE1	PLEK	SYTL2	PPP1R14D	PPP1R1A	PPP1R2	PPP1R3C	PPP1R7	GPATCH2	PPP1R8	CEP192	PPP1R10	PPP2R1A	PPP2R1B	PPP2R2A	PPP2R2B	PPP2R2C	PPP2R3A	PTPA	PPP2R5A	PPP2R5B	PPP2R5C	PPP2R5D	PPP2R5E	PPP6R3	PPP4R1L	PPP2R2D	EIF2AK2	KNL1	SLC39A10	ARFGEF3	PTN	CAMSAP3	SLC7A14	PPP4R4	PTPRC	MYOZ1	TSKS	ROCK1	SAG	SH2D4A	CHP2	PCIF1	RBM26	SET	BMP2	WNK1	PHACTR4	MTMR9	PPP1R11	TGFB2	TNF	HSP90B1	TSC1	PPP1R3B	CSRNP3	CALM1	CDK5RAP3	PPP1R2C	SHOC2	CALM2	CALM3	CSRNP2	PPP1R14C	ELL	CCDC8	PPP1R1B	ZCCHC9	PPP1R9B	PPP1R15B	MASTL	PPP1R16A	URI1	SPOCD1	PKMYT1	RGN	BOD1	PPP1R14A	ROCK2	BAG4	MARF1	PHACTR2	SFI1	PPP1R26	MAGI2	NUAK1	PPP4R1
GO_NEUROTRANSMITTER_UPTAKE	http://www.gsea-msigdb.org/gsea/msigdb/cards/GO_NEUROTRANSMITTER_UPTAKE	FLOT1	ARL6IP5	PARK7	DRD1	DRD2	DRD3	DRD4	TOR1A	SLC29A1	ARL6IP1	SLC7A11	GDNF	GFAP	GLUL	GPM6B	SLC29A2	KCNJ10	ATP1A2	NOS1	NTSR1	PRKN	PSEN1	RAB3B	RGS2	RGS4	SLC1A1	SLC1A2	SLC1A3	SLC1A6	SLC1A7	SLC6A2	SLC6A3	SLC6A4	SLC18A1	SLC18A2	SLC22A3	SNAP25	SNCA	SLC38A1	PER2	SLC6A5
GO_MICROTUBULE_ANCHORING	http://www.gsea-msigdb.org/gsea/msigdb/cards/GO_MICROTUBULE_ANCHORING	FGFR1OP	KIF3A	FOPNL	SAXO1	DAG1	DCTN1	NINL	CLASP2	BICD2	CLASP1	SAXO2	CCDC187	PCM1	NIN	PEX14	BCCIP	CAMSAP3	BBS4	BICD1	CCDC68	HOOK3	CEP19	CCDC120	GCC2	CEP57	CEP350
GO_CELL_DIVISION	http://www.gsea-msigdb.org/gsea/msigdb/cards/GO_CELL_DIVISION	PDCD6IP	SMC4	ACTR3	ACTR2	KIF20A	CDK2	CDK3	CDK4	CDK5	CDK6	CDK7	CDK2AP2	STAG1	MAEA	KATNB1	CCNO	TUBA1B	SYCP2	ANAPC10	RACK1	NDC80	MAD2L2	TACC3	CIB1	ZNRD2	CENPA	SMC2	CENPC	USP16	SPAG5	STAMBP	CENPE	TXNIP	CENPF	RGS14	CETN1	CETN2	CETN3	USP39	CFL1	NUDC	STAG2	GIPC1	PLK2	ARPP19	NEK6	SEPT9	ENTR1	RAB10	JTB	TXNL4A	MAPRE2	KIF2C	RAB35	RCC1	CNTRL	UBE2C	TRIOBP	KATNA1	CIT	ZWINT	CHEK2	PMF1	SNX18	DCTN3	CDCA5	OIP5	EFHC1	CCDC124	HAUS1	CKS1B	CKS2	CNTROB	MRGPRX2	PARD3B	ANAPC16	CLTA	CLTC	NEDD1	SEPT12	PLK3	MISP	PLK5	KDF1	CCSAP	ARL8A	CHMP4B	MITD1	DIS3L2	MPLKIP	E2F7	CSNK1A1	KIF18B	SPC24	PHF13	SEPT10	PPP1R1C	SGO2	SGO1	ROPN1B	SPICE1	CDCA2	DCT	SDE2	DCTN1	CDC14C	SEPT1	DYNC1H1	DRD2	DRD3	E4F1	ECT2	KLHDC8B	CENPV	FLCN	CENPX	ENSA	TUBB	EPB41	ZNF449	EPB41L2	SENP5	ERCC2	EREG	ESRRB	ETV5	EVI2B	STOX1	CCNY	SKA1	REEP3	SKA3	FGF1	FGF2	FGF3	FGF4	FGF5	FGF6	FGF7	FGF8	FGF9	FGF13	FGFR1	FGFR2	VEGFD	CEP164	MAPRE1	MAPRE3	SIRT2	TPX2	PDS5B	WAPL	SPART	CLASP2	POGZ	SMC5	ANKLE2	SEPT6	ABRAXAS2	SEPT8	FBXL7	PDS5A	NCAPD3	TTC28	CLASP1	HAUS5	MAU2	SPECC1L	NCAPH	ITGB3BP	ZFYVE26	CDK20	ORC6	CD2AP	NUP62	KIF4A	CDC26	HEPACAM2	SYCE2	SNX33	ANAPC13	ANAPC15	AHCTF1	ASPM	NSL1	WWTR1	CHMP2B	OR1A2	FBXO5	GNL3	OPN1MW	LATS2	AATF	CKAP2	INTU	VPS4A	CHMP2A	UBE2S	CECR2	GNAI1	GNAI2	GNAI3	GOLGA2	SFN	BOD1L2	DLL1	KIF4B	NSMCE2	ANK3	GIT1	SETD2	NR3C1	CHMP4A	BABAM1	RACGAP1	ANAPC2	GPSM2	SAC3D1	ANAPC4	HELLS	PIK3R4	ANXA11	HNRNPU	HOXB4	APC	BIRC5	HTR2B	DCDC1	SEPT14	MACC1	STRA8	IGF2	SKA2	NUP43	IL1A	IL1B	INCENP	ING2	ARF1	TOPAZ1	CENPS	KIF2A	KIT	ARF6	KIF11	KIFC1	RHOA	CENPW	C10orf99	INSC	KMT5A	RHOB	RHOC	STMN1	LIG1	LIG3	LIG4	LLGL2	ARL3	MIR145	MAD2L1	MAP4	MDK	MYC	MYH9	MYH10	NAP1L2	SEPT2	NEDD9	NEK1	NEK2	NEK3	NKX3-1	NOTCH1	YBX1	NUMA1	OSM	PAFAH1B1	SYCP3	CUZD1	PAX6	TAS2R13	PARD6A	SH3GLB1	DYNC1LI1	LEF1	CHMP1A	NUSAP1	RXFP3	FZR1	SNX9	ANAPC5	ANAPC7	SPOUT1	CHMP5	ANAPC11	ZC3HC1	PDGFA	PDGFB	CINP	CHMP3	CDK14	PGF	PIK3C3	PIK3CB	PIN1	PLK1	PELO	MIS18A	SEPT5	SEPT4	ANLN	PIMREG	POU3F2	POU3F3	POU5F1	INO80	MAP10	PPBP	ALKBH4	HAUS6	NDE1	ERCC6L	NSUN2	NCAPG2	TTC19	SPDL1	HAUS4	TIPIN	PPP1CA	PPP1CB	PPP1CC	ZWILCH	FIGN	HAUS2	CDCA8	CEP55	ARL8B	MIS18BP1	TRIM36	HAUS7	PRPF40A	INTS13	CHFR	SEPT11	PRKCE	CENPJ	PPP2R2D	PKN2	BIN3	RCC2	KLHL9	SEPT3	PDGFC	TEX14	SUSD2	GKN1	PARD3	FMN2	SPIRE1	PDXP	KNL1	CHMP1B	VANGL2	PTCH1	SPC25	BIRC6	KLHL42	MICAL3	PTN	USP37	MARK4	BBS4	RAD21	RALA	RALB	RAN	RASA1	RB1	RBBP8	RBL1	RBL2	CCND1	OPN1LW	BCL2L1	RFPL1	RPS3	RTKN	KIF13A	PRDM15	BLM	NCAPG	SFRP2	TENT4B	CXCR5	SOX17	SYCE3	ANAPC1	SHH	GAREM1	SON	SOX5	SPAST	SPTBN1	BRCA2	SSTR5	ZFP36L2	NEK4	AURKA	AURKC	SVIL	SYCP1	BTC	TACC1	TAL1	BUB1	DYNLT3	DYNLT1	TEAD3	BUB1B	TERF1	TGFA	TGFB1	TGFB2	TGFB3	THBS4	TIAL1	TOP1	TOP2A	TPR	TSG101	OPN1MW2	UBE2I	UVRAG	VEGFA	VEGFB	VEGFC	VRK1	WEE1	WNT7A	WNT9B	ZNF16	ZBTB16	ZNF207	EVI5	TUBA1A	MIS12	NUP37	BRCC3	FSD1	NOX5	HAUS3	OR2A4	CHMP6	E2F8	CSPP1	BORA	MAP9	MCMBP	DSN1	ANKRD53	CALM1	CENPT	MYO19	CEP63	PDGFD	REEP4	CALM2	CALM3	TAS1R2	HMGA2	LBH	FAM83D	CDT1	CABLES2	SEH1L	NCOA3	USP9X	SMC1A	CDC7	FZD7	CDCA3	NUF2	MAD1L1	SETDB2	HMCN1	BRIP1	USP44	PROK1	DYRK3	RAB11FIP4	LZTS2	SPIRE2	CUL3	PARD6G	PARD6B	KIF2B	CAT	PSRC1	TUBA1C	RAE1	KLHL22	MASTL	ZFYVE19	PKP4	CCNB3	DOCK7	LRRCC1	DIXDC1	CDC14B	CDC14A	RUVBL1	TP63	NUMB	TNKS	BECN1	CDC23	RAB11A	CCNK	CDC123	CDC16	CCNA2	CCNA1	CCNB1	TIMELESS	CCND2	CCND3	WASL	WNT3A	LMLN	CCNE1	CCNF	SAPCD2	CCNG1	CCNG2	TMEM250	BRSK2	RNF8	KLHL13	CCNT1	KNSTRN	CCNT2	PRC1	UNC119	USP8	LATS1	SMC3	BOD1	CCNB2	CCNE2	CTDP1	ZNF830	NEK9	CABLES1	CHMP7	ARHGEF2	ZW10	BUB3	AURKB	PTTG1	CHMP4C	NUMBL	ITGB1BP1	HAUS8	SYCE1	KIF3B	ACTR8	RECQL5	AC027237.1	VPS4B	BCAR1	BABAM2	KIF20B	ESPL1	RAB11FIP3	KNTC1	CCP110	CKAP5	IST1	CUL7	CDK1	SEPT7	WASHC5	CDC6	KLHL21	CDC20	NCAPD2	KIF14	CDC25A	DCLRE1A	CDC25B	CDC25C	CDC42
GO_REGULATION_OF_MRNA_CATABOLIC_PROCESS	http://www.gsea-msigdb.org/gsea/msigdb/cards/GO_REGULATION_OF_MRNA_CATABOLIC_PROCESS	TOB1	PSME3	PSMD14	HNRNPR	SYNCRIP	PAIP1	IGF2BP1	IGF2BP3	IGF2BP2	HNRNPA0	TENT4A	PKP3	EXOSC8	TIRAP	CIRBP	EXOSC6	PSMB11	TRIM71	MAPK14	PSMA8	RC3H1	DAZ1	DAZL	DHX9	RBM46	DCP2	DHX36	E2F1	EIF4G1	ELAVL1	PDE12	AKT1	RBM24	CPEB3	DIS3	EXOSC7	CNOT1	SAMD4A	TNRC6B	PSME4	FMR1	LARP1	PUM2	EXOSC2	TARDBP	CARHSP1	CNOT6L	MTOR	YTHDF3	NOCT	GIGYF2	SERBP1	GDNF	PABPC1	AGO2	CSDC2	TNRC6A	MEIOC	CNOT7	HNRNPC	HNRNPD	HNRNPU	APEX1	HSPA1A	HSPA8	HSPB1	APOBEC1	NANOS2	ZC3H12D	NANOS1	NANOS3	DND1	TNPO1	MEX3D	MOV10	MYD88	HNRNPM	NPM1	YBX1	PARN	MYEF2	EXOSC3	EXOSC1	YTHDF2	NBAS	PKP1	EXOSC9	POLR2G	XRN1	EXOSC4	TENT5C	ALKBH5	SAMD4B	RBM23	RBM38	PRKCA	PCID2	PRKCD	DCP1A	METTL3	PSMA1	ZC3HAV1	PSMA2	PSMA3	PSMA4	PSMA5	PSMA6	PSMA7	PSMB1	PSMB2	PSMB3	EXOSC5	PSMB4	PSMB5	PSMB6	PSMB7	PSMB8	PSMB9	PSMB10	PSMC1	PSMC2	PSMC3	PSMC4	PSMC5	DAZ3	DAZ2	PSMC6	PCBP4	PSMD1	PSMD2	PSMD3	PSMD4	PSMD5	PSMD7	DAZ4	PSMD8	PSMD9	PSMD10	PSMD11	PSMD12	PSMD13	PSME1	PSME2	TNRC6C	METTL14	CACNG7	UPF1	RNASEL	ROCK1	RPS27A	SET	TENT4B	SLC11A1	BOLL	ZFP36L1	ZFP36L2	UBA52	UBB	UBC	SCGB1A1	VIM	VIP	XPO1	YWHAB	YWHAZ	ZFP36	BTG2	SECISBP2	METTL16	FTO	FASTKD3	FASTKD1	ZC3H14	PRR5L	ZC3H12A	NUP214	FXR1	ANP32A	RBM10	AXIN2	PLEKHN1	YBX3	KHSRP	PNPT1	TNFSF13	PABPC4	ANGEL2	TBRG4	MAPKAPK2	CNOT8	ROCK2	PSMF1	FXR2	GTPBP1	PUM1	DHX34	PSMD6	THRAP3
GO_INTERMEDIATE_FILAMENT_ORGANIZATION	http://www.gsea-msigdb.org/gsea/msigdb/cards/GO_INTERMEDIATE_FILAMENT_ORGANIZATION	DNAJB6	KRT71	KRT25	DES	DSP	GFAP	AGFG1	KRT2	KRT9	KRT14	MTM1	NEFM	NEFH	NEFL	PKP1	PKP2	KRT20	KLHL24	SHH	TCHH	VIM	EPPK1
GO_NEGATIVE_REGULATION_OF_CELL_DIVISION	http://www.gsea-msigdb.org/gsea/msigdb/cards/GO_NEGATIVE_REGULATION_OF_CELL_DIVISION	TXNIP	E2F7	ORC6	ASPM	INTU	VPS4A	C10orf99	MIR145	MYC	TEX14	SUSD2	PTCH1	RFPL1	BLM	E2F8	ZFYVE19	AURKB	CHMP4C
GO_CELLULAR_RESPONSE_TO_UV	http://www.gsea-msigdb.org/gsea/msigdb/cards/GO_CELLULAR_RESPONSE_TO_UV	CDKN1A	CERS1	RUVBL2	CHEK1	TREX1	CARD16	C9orf116	CREBBP	CRIP1	PARP1	COPS9	SDE2	DDB1	DDB2	DHX36	EIF2S1	EP300	ERCC1	ERCC4	ZBTB1	KDM1A	FMR1	SIRT1	NOC2L	HYAL1	AQP1	ST20	MC1R	MDM2	MFAP4	MME	EIF2AK4	MYC	ATF4	NEDD4	NFATC4	NPM1	PCNA	POLK	TRIAP1	PIK3R1	POLD1	POLH	ATR	INO80	PPID	TMEM161A	USP47	IMPACT	PBK	MAPK13	NSMCE3	METTL3	PTGS2	PTN	USP28	BAK1	PTPRK	BAX	RPL26	STK11	TAF1	TP53	XPA	XPC	YY1	ACTR5	RHNO1	HYAL3	CASP9	RHBDD1	CUL4B	HYAL2	BMF	AURKB	HIST3H2A	TP53INP1	AC026470.1	CDC25A
GO_REGULATION_OF_NUCLEAR_DIVISION	http://www.gsea-msigdb.org/gsea/msigdb/cards/GO_REGULATION_OF_NUCLEAR_DIVISION	TOM1L1	NME6	CDKN1B	STAG1	CDKN1C	CCNO	NPM2	NDC80	PRMT5	MAD2L2	TACC3	CENPE	CENPF	STAG2	PTTG2	NEK6	CCNI	RCC1	UBE2C	PRDM7	CHEK1	CDCA5	PHB2	CCSAP	CHMP4B	UBXN2B	TOM1L2	DAPK3	CDC14C	DMRT1	DRD3	DUSP1	EDN1	EDN3	EGF	EREG	FGF8	MAPK15	SIRT2	CUL9	SMC5	PLCB1	OBSL1	NUP62	CDC26	EPGN	NIPBL	ANAPC15	SH2B1	CHMP2B	L3MBTL1	PTTG3P	FBXO5	MTBP	CHMP2A	GPR3	NSMCE2	FBXO43	RGCC	ANAPC4	HNRNPU	APC	HSPA1A	HSPA1B	NANOS2	CCDC36	IGF1	IGF2	GEN1	IK	IL1A	IL1B	INS	INSR	KIF11	KIF25	LIF	LRP5	MAD2L1	MKI67	MOS	MSX1	MSX2	ATM	DRG1	NEK2	NEUROG1	NFE2L1	NUMA1	WEE2	PEBP1	DYNC1LI1	CHMP1A	NUSAP1	FZR1	PDE3A	ANAPC5	LCMT1	CHMP5	ANAPC11	PDGFB	PDGFRB	PIN1	PLK1	WNT4	ANLN	FBXW5	ATRX	CCNJ	SPDL1	AURKAIP1	PHIP	PIWIL2	SMPD3	SLF2	PRKAR1A	CDK5RAP2	RIOK2	PCID2	NSFL1C	TEX14	PRDM9	PSMG2	PDXP	CHMP1B	HECW2	RAD1	RAD21	RANBP1	RB1	CCND1	CCNI2	ANAPC1	CEP85	BMP4	BMP7	AURKA	BTC	BUB1	BUB1B	TGFA	TGFB1	TPR	TTK	UBE2B	WNT5A	XRCC3	ZNF207	CEP97	CCNJL	BORA	MAP9	CNTD2	CALR	CDT1	SMC1A	NAA10	MAD1L1	CCDC8	HORMAD1	USP44	SLF1	CUL3	PPP1R9B	KLHL22	CCNB3	CDC14B	CDC14A	CAV2	CDK13	TNKS	BECN1	CDC23	SPHK1	CDC16	CCNA2	CCNA1	CCNB1	CCND2	CCND3	CCNE1	CCNF	CCNG1	CCNG2	PKMYT1	SMC3	CCNB2	CCNE2	ZW10	BUB3	AURKB	PTTG1	CHMP4C	TRIP13	CD28	VPS4B	H2AFY	KIF20B	MAD2L1BP	ESPL1	KNTC1	DLGAP5	CUL7	CDC6	CDC20	CDC25C	CDC27
GO_RESPONSE_TO_ACID_CHEMICAL	http://www.gsea-msigdb.org/gsea/msigdb/cards/GO_RESPONSE_TO_ACID_CHEMICAL	CDK4	CDKN1B	AKAP8	CDKN2D	RRAGB	CDO1	KLF2	PEMT	YAP1	CEBPB	ATG7	LAMTOR5	TRIM16	RRAGA	CFL1	PPARGC1A	AKR1C4	ADCY6	FZD10	PHB2	TWF2	CHUK	CLK2	CCR7	OVCA2	COL1A1	COL1A2	COL3A1	COL4A1	COL5A2	COL6A1	OSR1	COL16A1	CPS1	CPT1A	CREB1	ATF2	SESN3	CCN2	AANAT	CTSH	SLC38A9	CYBA	CYBB	CYP2E1	SPAAR	CYP26A1	BRINP1	AKR1C1	AKR1C2	ASXL1	DHFR	DHODH	NQO1	DNMT1	DNMT3A	DUSP1	E2F1	ABCA1	EDN1	EEF2	EGFR	EGR1	UBR1	EPHA3	TRIML2	AKT1	ALAD	F7	FABP3	ACSL1	PTK2B	GPRC6A	FGFR2	CPEB3	ADNP2	SNW1	DKK1	SETX	FOXO1	AKR1B1	UBR2	UFL1	FOLR1	FOLR2	SH3BP4	MTOR	FYN	NSMF	FGF21	GIP	GIPR	ABL2	GJB2	GJB3	SESN1	GCLC	GCLM	GLDC	GLRA1	GLRA2	HTRA2	GLRB	GNB1	GNRH1	FFAR1	FFAR3	FFAR2	LAMTOR2	GRIN1	GSN	GSS	GSTP1	HDAC2	ACACA	HLCS	HMGCL	HNRNPD	HOXA2	HPCA	HSD17B2	HSF1	TNC	APOB	ICAM1	BRINP3	ID3	ACER2	STRA8	IGF2R	IGFBP2	IGFBP7	CASTOR3	AQP1	AQP2	AQP3	PDX1	IREB2	ITGA2	SLC26A5	KCNMB1	KDR	ARG1	IPO5	KRT8	RHOA	LAMTOR4	LDLR	LEP	LTK	LYN	MIR92A1	MIR92A2	MGMT	MICB	ASCL1	MMP2	ASNS	GLRA4	ASS1	MTHFR	MYB	MYOG	ATM	NFATC4	NME1	NME2	NTRK1	NTRK2	NTRK3	ATP2B4	OGG1	OPA1	OTC	OXT	P2RY4	P2RY6	PAX2	KCNK4	FIS1	PCK1	NDUFA13	PCNA	INSIG2	LARS	PDGFB	PDGFRA	PDGFRB	PDK3	PDK4	SERPINF1	ABCB4	PIK3C3	PKD2	BCL11A	ATP7A	GNG2	GDAP1	PON1	CRLS1	PPARG	GDAP2	TMEM161A	TESC	LAMTOR1	PID1	AVPR1A	PPP5C	PRKAA1	PRKAA2	PRKCE	LANCL2	MAPK10	PDGFC	CYP26B1	BAD	PTAFR	PTCH1	PTGDR	PTGER2	PTGER4	PTGFR	DHFRP1	PTGS2	RPTOR	PTK6	PTK7	PTN	BRINP2	HAMP	RRAGD	BCHE	RARA	RARB	RARG	RBP4	REG1A	RELA	RET	BCL2L1	RORB	RPS6KB1	RXRA	SCD	CCL19	CCL21	RRAGC	SFRP1	CPEB1	SHMT1	SHMT2	SIPA1	SIX1	PINK1	SLC1A2	CASTOR1	SLC6A4	BMP6	AACS	SMARCD1	SOX9	SPARC	SRC	SREBF1	SST	TBXT	TBX1	ZEB1	TMBIM6	TGFBR3	TH	TIE1	TLR2	TNF	TNFSF4	CASTOR2	TYMS	UCP1	UCP2	SCGB1A1	VEGFA	WNT2	WNT3	WNT5A	WNT6	WNT7B	WNT8A	WNT8B	WNT10B	WNT11	WNT9A	WNT9B	XBP1	XRCC5	YES1	YY1	ZNF35	GLRA3	ZC3H12A	PDGFD	CPEB4	COL18A1	WNT5B	OR51E2	CAPN2	SLC10A3	FZD4	FZD7	CASP3	SESN2	GNPAT	TEAD2	DGAT2	CAT	KLHL22	LRP11	AKR1C3	NCOA1	LAMTOR3	SOCS1	ALDH1A2	CCNB1	WNT3A	PKD2L1	CLDN1	AIFM1	NEURL1	LRAT	CD9	KLF4	SLC22A6	ADIPOQ	CD36	CD38	PTGES	TOMM20	NR1H4
GO_RESPONSE_TO_PROSTAGLANDIN_E	http://www.gsea-msigdb.org/gsea/msigdb/cards/GO_RESPONSE_TO_PROSTAGLANDIN_E	AKAP8	ADCY6	CCR7	AANAT	AKT1	GNB1	GNRH1	ACACA	OXT	P2RY4	P2RY6	GNG2	PPARG	PRKAA1	PRKAA2	PRKCE	PTGER2	PTGER4	CCL19	CCL21	SFRP1	TGFBR3	TNFSF4
GO_POSITIVE_REGULATION_OF_EPITHELIAL_TO_MESENCHYMAL_TRANSITION	http://www.gsea-msigdb.org/gsea/msigdb/cards/GO_POSITIVE_REGULATION_OF_EPITHELIAL_TO_MESENCHYMAL_TRANSITION	OLFM1	PDPN	COL1A1	CTNNB1	GLIPR2	DAB2	JAG1	ENG	EZH2	FOXC1	MTOR	BAMBI	WWTR1	GCNT2	BCL9L	CRB2	RGCC	HDAC2	IL1B	IL6	ISL1	LOXL2	MIR21	MIR221	MIR222	SMAD2	SMAD3	SMAD4	NOTCH1	LEF1	EPB41L5	SERPINB3	SDCBP	BMP2	BMP4	BMP7	SNAI1	TCF7L2	TGFB1	TGFB1I1	TGFB2	TGFB3	TGFBR1	TGFBR2	TIAM1	TWIST1	ZNF703	ALX1	AXIN2	ACVR1
GO_RESPONSE_TO_STEROID_HORMONE	http://www.gsea-msigdb.org/gsea/msigdb/cards/GO_RESPONSE_TO_STEROID_HORMONE	NR2E3	HDAC6	BCL2L11	NR1H3	PTPRU	PDCD7	CDK7	CDKN1A	RAMP2	CDO1	YAP1	PGRMC2	RBM14	TADA3	CARM1	NCOA2	DDX17	KAT5	TXNIP	GPR83	PPARGC1A	ABHD2	SOX30	FAM107A	AKAP13	EGLN2	PADI2	PARK7	PHB2	FBXO32	ADCYAP1	CATSPER1	CATSPER2	TPH2	CNGA3	COL1A1	ADM	PPARGC1B	CLDN4	CPN1	CPS1	CRH	CRY1	CRY2	CST11	PARP1	CSN1S1	CCN2	SRARP	CTNNB1	AANAT	CTSV	CREBRF	CYBA	CYBB	RHOXF1	DAB2	DNAAF4	DAXX	PAQR7	DDX5	DEFA1	DEFA3	ZNF366	AGL	DNMT3B	DSG1	DSG2	DSPP	DUSP1	AGTR2	AGXT	NR0B1	EDN1	EGFR	METTL21C	EIF4E	EIF4EBP1	AIF1	ABCA2	KCTD6	ENG	EP300	EPHX1	EPO	NR2F6	ESR1	ABCA3	ALAD	ESR2	ESRRA	ESRRB	ESRRG	ALDH3A1	FECH	FHL2	FKBP4	CNOT1	NCOA6	FOXO1	FOXO3	ACSBG1	FLT3	UFL1	SIRT1	GRIP1	FOS	FOSB	RBFOX2	WBP2	ALPL	NR5A2	NR5A1	GABRB1	CATSPERD	KANK2	GBA	NR6A1	HEYL	MSTN	NPAS4	GHRHR	GHSR	GJB2	FOXP1	GLB1	GNRH1	GOT1	GPI	GPER1	NR3C1	GSTP1	STRN3	ANXA1	ANXA3	HDAC1	HMGB2	NR4A1	FOXA1	HNF4A	HNF4G	HNMT	HNRNPU	PRMT2	HSD3B1	HSD3B2	HSD11B2	DNAJA1	HTR1B	APOA2	ICAM1	IDH1	CATSPER3	IGFBP2	IGFBP7	IL1RN	IL6	AQP1	IL10	PDX1	AR	ISL1	JAK2	AREG	CATSPER4	ARG1	KRAS	RHOA	FIBIN	LOX	ARNTL	ARRB2	MAOB	MDK	MDM2	SCGB2A1	SCGB2A2	NR3C2	ASS1	MT-ND3	MYOD1	NEDD4	NEFL	ATP1A1	ATP1A2	ATP1A3	NKX2-2	NKX3-1	NODAL	AC092881.1	NOTCH1	NPC1	ACR	ATP2B1	NTRK3	NR4A2	OXT	OXTR	PEBP1	PAK1	IL22	PAM	PAPPA	PCK1	PCK2	PCNA	LEF1	ZBTB7A	UBR5	RWDD1	UFM1	SERPINF1	AC129492.1	PFKFB1	PGR	PHB	ERRFI1	DDIT4	POU4F2	PPARA	UGT1A1	PPARD	PPARG	MED1	TRIM68	AVPR1A	UFSP2	KDM3A	LMO3	PMEPA1	BAD	PTAFR	PTGER2	PTGS2	PTN	CALCOCO1	GPAM	CATSPERG	ACTA1	BCHE	RAN	RARA	RARB	RARG	RB1	RBBP7	CCND1	BCL2	RELA	REST	RNF4	RNF6	RORA	RORB	RORC	RPS6KB1	RXRA	RXRB	RXRG	S100B	SAFB	BGLAP	SDC1	SFRP1	SMYD3	SKP2	BMP4	BMP6	BMP7	SLIT3	SMARCA4	DDRGK1	SOX10	SPARC	SPP1	SRC	SRD5A1	BRCA1	SREBF1	SST	SSTR2	SSTR3	SSTR4	SSTR5	ZFP36L1	STAR	ZFP36L2	STC1	KLF9	TAF7	TAT	TCF21	TFAP4	NR2F1	NR2F2	TFPI	TGFB1	TGFB1I1	TGFB2	TGFB3	TGFBR2	TH	THBS1	TSPO	THRA	THRB	TLR2	NR2E1	TNF	NR2C1	NR2C2	TRH	DEFA1B	TYMS	ACOD1	UBE2I	UBE2L3	UBE3A	UCN	UCP3	SCGB1A1	NR1H2	VDR	WNT7B	YWHAH	ZFP36	CA2	CAD	DDX54	PAGR1	CATSPERB	UBA5	CALCR	CALM1	NR4A3	NCOA4	FOSL1	CALM3	KMT2D	CALR	OR51E2	LBH	NCOA3	NRIP1	KDM5D	ARID1A	AXIN1	CASP3	CASP9	NR0B2	TRIM63	MGARP	ADTRP	PAQR8	PIAS1	CAV1	RUNX1	PLPP1	TP63	AKR1C3	NCOA1	CBFB	URI1	ADAM9	CFLAR	NR1I2	FOXH1	CCNE1	PIAS2	CLDN1	USP8	LATS1	CNOT9	AIFM1	TRIP4	SLIT2	ADIPOQ	CYP7B1	CD38	NR1D1	CLOCK	RNF14	NCOR1	NCOR2	SAFB2	NR1I3	NR1H4	NR1D2
GO_POSITIVE_REGULATION_OF_RNA_SPLICING	http://www.gsea-msigdb.org/gsea/msigdb/cards/GO_POSITIVE_REGULATION_OF_RNA_SPLICING	SF3B4	CELF3	U2AF2	CIRBP	DYRK1A	ERN1	HABP4	SNW1	SETX	STH	DAZAP1	RBMX	PRPF19	RBM20	SLC39A5	TRA2A	HMX2	HSPA1A	RBMY1B	MIR124-1	MIR124-2	MIR124-3	NCBP1	NUP98	RBMXL1	PIK3R1	POLR2A	RBM22	CELF4	RBM3	SRSF1	SRSF5	TRA2B	SNRNP70	ZPR1	HNRNPLL	PRDX6	THRAP3
GO_RESPONSE_TO_IMMOBILIZATION_STRESS	http://www.gsea-msigdb.org/gsea/msigdb/cards/GO_RESPONSE_TO_IMMOBILIZATION_STRESS	ACTR2	CRH	CRHR1	CYP1A1	CYP1A2	NR0B1	ERCC1	PTK2B	FOXO3	FOS	BRD1	GOT1	GPI	HNMT	MDM2	FOXO4	GAL	PITX3	PPARG	REG1A	REN	SLC8A1	TFF1	TGFB1	TH	TPH1	LRP11
GO_RESPONSE_TO_INTERLEUKIN_4	http://www.gsea-msigdb.org/gsea/msigdb/cards/GO_RESPONSE_TO_INTERLEUKIN_4	CDK4	TUBA1B	IL24	ADAMTS13	CORO1A	CD300LF	ALAD	FASN	SHPK	GATA3	RUFY4	HSPA5	HSP90AB1	IL2RG	IL4R	IMPDH2	JAK3	ARG1	MCM2	MRC1	CITED1	NFIL3	LEF1	PML	PARP14	PTPN2	RPL3	CCL11	XCL1	STAT5B	STAT6	TCF7	XBP1	DCSTAMP	KEAP1
GO_POSITIVE_REGULATION_OF_KERATINOCYTE_DIFFERENTIATION	http://www.gsea-msigdb.org/gsea/msigdb/cards/GO_POSITIVE_REGULATION_OF_KERATINOCYTE_DIFFERENTIATION	TRIM16	CYP27B1	FOXC1	ALOX15B	NME2	NOTCH1	NUMA1	IL20	MED1	H2AFY2	PRKCH	OVOL2	VDR	NCOA3	H2AFY
GO_CARDIAC_CHAMBER_MORPHOGENESIS	http://www.gsea-msigdb.org/gsea/msigdb/cards/GO_CARDIAC_CHAMBER_MORPHOGENESIS	UBE4B	CITED2	SEMA3C	PPP1R13L	COL11A1	CPE	CCM2L	NKX2-5	ZFPM1	JAG1	DSP	ENG	FGF8	FGFR2	FHL2	FKBP1A	FOXF1	FOXC1	ZFPM2	HEY1	HEY2	FZD2	GATA3	GATA4	GATA6	HEYL	GJA5	BMP10	GSK3A	NRG1	HIF1A	HES1	ID2	CCN1	RBPJ	ISL1	LRP2	MIR1-1	MIR1-2	MIR17HG	SMAD4	SMAD6	SMAD7	MDM2	MEF2C	MSX2	MYBPC3	MYH6	MYH7	MYL2	MYL3	NOS3	NOTCH1	NOTCH2	NPY2R	NPY5R	PKP2	FGFRL1	DLL4	POU4F1	EGLN1	MED1	MKS1	CHD7	PARVA	MESP1	PROX1	TBX20	ADGRG6	VANGL2	HEG1	OVOL2	RARA	RARB	RBP4	SAV1	ROBO1	ROBO2	RXRA	RYR2	SFRP2	SHOX2	RBM15	BMP4	BMP5	BMP7	BMPR1A	SLIT3	BMPR2	SMARCD3	SMO	SOS1	SOX4	SOX11	SRF	TBX1	TBX2	TBX5	TBX3	TEK	TGFB1	TGFB2	TGFBR1	TGFBR2	TGFBR3	TNNC1	TNNI1	TNNI3	TNNT2	TPM1	NSD2	WNT2	WNT5A	WNT11	PTCD2	GRHL2	FZD1	CAV3	DNAH11	NRP2	NRP1	FOXH1	ACVR1	NOG	DHRS3	SLIT2	HAND1	HAND2	ADAMTS1
GO_REGULATION_OF_CARTILAGE_DEVELOPMENT	http://www.gsea-msigdb.org/gsea/msigdb/cards/GO_REGULATION_OF_CARTILAGE_DEVELOPMENT	CARM1	SIX2	ADAMTS7	RFLNA	CCN2	CTNNB1	CHADL	CTSK	TAPT1	EFEMP1	FRZB	GDF2	GREM1	BMP10	GLG1	GLI2	GLI3	ANXA2	ANXA2P2	HOXA11	CCN1	RFLNB	GDF6	LEP	LOXL2	MIR21	SMAD1	SMAD3	MAF	ZNF219	POR	SMPD3	SOX6	PTH	PTHLH	NKX3-2	RARA	RARB	RARG	RELA	SCX	SHOX2	BMP1	BMP2	BMP4	BMP6	BMPR1B	BMPR2	SNAI2	SOX5	SOX9	TGFB1	TGFBR1	TRPS1	WNT5A	WNT11	WNT9A	ZBTB16	LNPK	ADAMTS12	GDF5	AXIN2	SCIN	RUNX2	FGF18	PKDCC	NOG	ACVRL1
GO_POSITIVE_REGULATION_OF_INTERLEUKIN_8_PRODUCTION	http://www.gsea-msigdb.org/gsea/msigdb/cards/GO_POSITIVE_REGULATION_OF_INTERLEUKIN_8_PRODUCTION	PRG3	PARK7	TIRAP	DDIT3	ELANE	F2R	F2RL1	FCN1	DDX58	PRKD2	GDF2	FFAR2	PYCARD	HSPA1A	HSPA1B	APOA2	NLRP10	IL1B	LBP	LGALS9	MYD88	SERPINE1	ZNF580	TLR7	TLR8	CD244	IL17D	TLR9	MAVS	NOD2	TLR1	TLR2	TLR3	TLR4	TLR5	TNF	WNT5A	AFAP1L2	HYAL2	RIPK1	FADD	BCL10	CD2	CD14	ADIPOQ	CD58
GO_REGULATION_OF_DEFENSE_RESPONSE_TO_VIRUS	http://www.gsea-msigdb.org/gsea/msigdb/cards/GO_REGULATION_OF_DEFENSE_RESPONSE_TO_VIRUS	TSPAN32	PQBP1	ZMPSTE24	TRIM38	TRAF3IP2	LILRB1	CGAS	TRIM6	IL23R	DTX3L	IFNLR1	DHX9	APOBEC3F	ERCC6	PUM2	DDX58	IL27	ELMOD2	SIN3A	TKFC	ANKRD17	TRAF3IP1	PYCARD	NOP53	BIRC2	BIRC3	TMEM173	IFIT1	IL1B	IL2RA	IL12B	IL12RB1	IL15	USP17L2	MICB	MMP12	EIF2AK4	PCBP2	HERC5	IL23A	RNF216	TRIM44	RNF125	PPM1B	DDX60	NPLOC4	HTRA1	MAVS	SELENOK	APOBEC3G	GPATCH3	SEC14L1	STAT1	TARBP2	C1QBP	TSPAN6	TNFAIP3	TRAF3	UFD1	RNF26	DHX58	MUL1	NLRX1	ZC3H12A	PARP9	ITCH	ZCCHC3	RIOK3	TRIM15	AIM2	PUM1
GO_RESPONSE_TO_PEPTIDE	http://www.gsea-msigdb.org/gsea/msigdb/cards/GO_RESPONSE_TO_PEPTIDE	FOXO6	HDAC5	NAMPT	CDK4	CDK5	RAMP3	CDKN1B	TCIRG1	TLR6	CDO1	KLF2	NOD1	BAIAP2	SORBS1	SH2B2	TRIM16	KLF1	ADCY1	AHCYL1	ADCY2	RAB10	ADCY3	RAB31	ADCY5	CAPN10	KAT7	ADCY6	ADCY7	CHRNA7	ADCY8	CHUK	GNRHR2	OSBPL8	ADCY9	CISH	AP3S1	ATP6V1G3	COL1A1	REG3G	ACVR1C	CPEB2	ADM	OTOP1	CPS1	CREB1	CRHBP	CRHR1	CRHR2	UPRT	CRK	CRY1	SOGA1	PARP1	MAPK14	SESN3	CSH1	CSH2	CSHL1	CSK	SERPINA12	CCN2	AANAT	CYBA	CYBB	CYC1	ADRB2	ATP6V0E2	CYP11A1	CYP11B1	CYP11B2	DAG1	DDX11	DNM1	AGER	AGRP	JAG1	AGT	AGTR1	AGTR2	EDN1	EDNRB	EGR1	EGR2	EIF2B1	ADCY4	AHSG	EIF4EBP1	EIF4EBP2	EPHA4	EPRS	EREG	AKT1	AKT2	ESRRA	F7	FABP3	FBN1	FCGR2B	FER	NLRP1	SCAP	FOXC2	WDTC1	FOXO1	FOXO3	AKR1B1	LPIN1	KANK1	CYFIP1	SIK2	SIRT1	RHOQ	ATP6V0A2	FPR2	BACE1	LDOC1	ATP6V0D2	ATP6V1C2	MTOR	NR5A1	STXBP4	FYN	GAB1	PCSK9	APPL1	PTPN22	FGF21	GCG	GCGR	GCK	GCNT1	MSTN	GH1	GH2	GHR	GHRHR	GHSR	GIP	GJB2	CACYBP	GCLC	GLP1R	GNAI1	GNAI2	GNRH1	GNRHR	GOT1	GOT2	GPLD1	GPR21	GPER1	FFAR3	TRARG1	GRB2	GRB10	GRB14	KLF15	GRM5	GSK3A	GSK3B	GSTP1	EEF2K	SLC2A8	ANXA1	HADHA	HADH	ANXA5	SOCS7	HHEX	NR4A1	HNRNPL	APC	APEX1	HSD11B2	HSF1	ICAM1	APOBEC1	ID1	VWA2	IDE	IGF1	IGF1R	IGF2	IGFBP1	IGFBP5	APP	APRT	IL1B	IL10	INHBB	INS	INPPL1	INSR	INSRR	IRF5	IRS1	ITGA4	EIF6	JAK2	JAK3	AREG	ENHO	SLC27A1	KHK	ARG1	C1QTNF12	LEP	LHCGR	LPL	LRP1	LRP6	LYN	MIRLET7F1	MIRLET7F2	MIR103A1	MIR103A2	MIR106B	MIR107	MIR140	MIR143	MIR145	MIR146A	MIR200A	MIR98	MARS	MAS1	MAX	MC4R	MDM2	RAB8A	MEN1	FOXO4	CITED1	ASS1	MT-CYB	MYO1C	MYO5A	NCK1	NEFL	ATP1A3	NFE2L2	NFKB1	NFKBIA	NGFR	NKX6-1	NME2	NOTCH1	NPPA	NR4A2	TRIM72	MIR379	OPA1	OPRK1	OTC	OXT	OXTR	PAK1	ATP6V0A4	REG3A	FIS1	ZBTB7B	PCK1	PRLH	PCK2	GAL	ADIPOR1	INSIG2	MZB1	KLF3	ATP6V1D	PDE3B	CHMP5	ATP6V1H	PDK2	PDK4	ENPP1	PDPK1	GHRL	RAB8B	INPP5K	PFKFB1	ATP6V1A	ATP6V1B1	PHEX	ATP6V1B2	ATP6V0C	ATP6V1C1	PIK3C2A	ATP6V1E1	PIK3CA	PIK3R1	PIK3R2	PKLR	PKM	PLA2G1B	ATP6V0B	ATP6V1G2	ATP6V0A1	PLN	ATP6AP1	ERRFI1	TREM2	GPR173	POR	POU4F2	PPARA	PPARG	PPAT	LEPROT	PID1	PHIP	APPL2	SMPD3	SLC30A10	PRKAA1	PRKACA	DENND4C	PRKACB	PRKACG	PRKAR1A	PRKAR1B	PRKAR2A	INAVA	PRKAR2B	MBD5	PRKCB	PRKCD	SELENOS	PRKCI	PRKCQ	PRKCZ	PRKDC	ERBIN	BAIAP2L1	PRL	PRLR	PRNP	LGMN	PSEN1	RETN	AGTRAP	PTEN	PTGS2	PTK2	PTPN1	PTPN2	NCOA5	TRIB3	PTPN11	PTPRA	PTPRE	PTPRN	PXN	SNX6	QDPR	RAB13	RANGAP1	RAP1B	RARRES2	RBBP4	TRPV4	REG1A	REG1B	RELA	ROCK1	RPE65	RPS6KB1	SORT1	BGLAP	CEACAM1	CXCL12	NOD2	CARD9	SRSF4	SRSF5	SRSF6	ZNF106	CPEB1	SHC1	NUCKS1	LPIN3	SLC2A1	SLC2A4	SLC9A1	BMP7	SLC34A1	SMARCC1	SOS1	SP1	SPARC	SRC	SRD5A1	SREBF1	BRAF	ZFP36L1	STAR	STAT1	STAT3	STAT5A	STAT5B	STXBP3	BSG	ABCC8	VAMP2	KLF5	TEK	TFF1	TGFB1	TGFBR3	TH	KLF10	TIMP1	TIMP4	TLR2	TLR4	TNFAIP3	TP53	TSC1	TSC2	TSHR	UCP2	UCP3	USF1	VCAM1	VGF	VIM	TRPV1	WNT1	XBP1	YWHAG	CA2	CACNA1A	CACNA1B	CACNA2D1	CACNB1	BTG2	CAD	CALCR	NR4A3	GKAP1	CAMK2A	NDEL1	SESN2	CASP4	BRIP1	SLA2	SLC25A33	CASR	KLF11	CAT	MGARP	IRS4	OGT	PIK3R3	GALP	CAV1	CAV2	STC2	SOCS1	IRS2	PNPT1	TNFSF10	RIPK2	ACTN2	IQGAP1	SOCS2	GGH	CFLAR	KAT2B	EIF2B4	EIF2B3	EIF2B2	EIF2B5	CCNA2	TIMELESS	CCND3	UMODL1	ATP6V0E1	SOCS3	ATP6V1E2	TRIM41	ATP6V0D1	ARHGEF2	ATP6V1F	KLF4	GLP2R	RPL23	KL	ADIPOQ	SYAP1	ROCK2	CD36	GDF15	ATP6V1G1	BCAR1	CD40	LPIN2	HDAC9	RNF40	C2CD5	EPM2AIP1	CDC5L	TBC1D4	CDC6	NR1H4
GO_DNA_DEPENDENT_DNA_REPLICATION	http://www.gsea-msigdb.org/gsea/msigdb/cards/GO_DNA_DEPENDENT_DNA_REPLICATION	CDK2	ALYREF	CDK9	ZMPSTE24	ATG7	POLD3	POLQ	STAG2	WDHD1	BAZ1A	CHEK2	POLG2	PNKP	E2F7	EME1	MCMDC2	DACH1	DDX11	DNA2	EME2	CENPX	PRIMPOL	LRWD1	FEN1	FGFR1	ZNF365	ORC6	ORC3	POLA2	MMS22L	MCM9	BOD1L1	SAMHD1	FBXO5	MSH6	RPA4	DONSON	STOML2	HMGA1	GEN1	POLN	CENPS	NUGGC	LIG1	LIG3	MIR155	MCM2	MCM3	MCM4	MCM5	MCM6	MCM7	MRE11	MSH3	NBN	TONSL	ORC1	ORC2	ORC4	ORC5	RRM2B	SMARCAL1	GMNN	PCNA	RTF2	GINS2	RTEL1	POLE3	POLA1	POLB	POLD1	POLD2	POLE	POLE2	POLG	ETAA1	ATRX	INO80	TIPIN	RFWD3	FBXW7	MCM10	PRIM1	PRIM2	TWNK	POLE4	WRNIP1	AICDA	WDR18	FANCM	POLD4	PURA	WIZ	RAD51	UPF1	REV3L	RFC1	RFC2	RFC3	RFC4	RFC5	BCL6	RPA1	RPA2	RPA3	CHTF18	BLM	SETMAR	NUCKS1	GMNC	GINS3	ACD	SSBP1	BRCA2	TERF1	TERF2	WRN	SLBP	DSCC1	E2F8	MCMBP	ATAD5	DBF4B	CDK2AP1	CDT1	SMC1A	CDC7	CDC45	ZRANB3	RPAIN	GINS4	FBH1	ZPR1	TIMELESS	CCNE1	TICRR	DNAJA3	SMC3	CCNE2	ZNF830	SLFN11	MGME1	HELB	GINS1	CDC6	CDC34	THOC1
GO_REGULATION_OF_SKELETAL_MUSCLE_CELL_DIFFERENTIATION	http://www.gsea-msigdb.org/gsea/msigdb/cards/GO_REGULATION_OF_SKELETAL_MUSCLE_CELL_DIFFERENTIATION	KLHL41	DDX17	DDX5	EPHB1	RBM24	MSTN	GPC1	ARNTL	MIR1-1	MIR1-2	MEF2C	SIX4	CYP26B1	NLN	S100B	SIX1	TBX1	AKIRIN1	UQCC2	MYOCD	NR1D2
GO_POSITIVE_REGULATION_OF_CELLULAR_PROTEIN_CATABOLIC_PROCESS	http://www.gsea-msigdb.org/gsea/msigdb/cards/GO_POSITIVE_REGULATION_OF_CELLULAR_PROTEIN_CATABOLIC_PROCESS	BCAP31	TRIB1	STUB1	RACK1	ARIH2	CEBPA	CTSC	PLK2	FAF1	RNF139	AC003665.1	FAM122A	CLU	LRRK2	CSNK1A1L	SOCS4	PLK3	RNF19B	KLHL40	AMER1	PRICKLE1	CSNK1A1	CSNK1D	CSNK1E	PYHIN1	DAB2IP	SH3RF2	RNF217	DAB2	TMTC3	DVL1	EGF	AKT1	PTK2B	SIRT2	FMR1	HSPBP1	RNF144B	PCSK9	ARIH1	RNF19A	RCHY1	FBXL5	FBXW8	FBXO22	GBA	NUPR1	GCLC	RNF180	TRIB2	CCDC22	GSK3A	GSK3B	UBQLN2	UBQLN1	NOP53	DNAJB2	HSPA1A	HSPA1B	HSP90AA1	APOE	LDLR	LRP1	LRP2	SMAD7	MDM2	ATXN3	TRIM67	MSN	NFE2L2	PRKN	RNFT1	DACT1	NUB1	PLK1	TREM2	ANKIB1	DET1	BBS7	FBXW7	VPS35	EDEM2	CHFR	VPS11	MAPK9	PSEN1	PSMC1	PSMC2	PSMC3	PSMC4	PSMC5	PSMC6	SMURF1	PSMD10	PTEN	PTK2	TRIB3	RAD23A	RDX	RFPL1	MAGEF1	ECSCR	COP1	SGTA	DDRGK1	SUMO2	AURKA	TAF1	TNFAIP3	UBE2V2	SUMO1	VCP	EZR	PTTG1IP	BAG6	RNF128	USP5	AXIN1	UQCC2	NKD2	PIAS1	CAV1	CAV3	CBFA2T3	USP13	ZFAND2A	IL33	RGN	TMEM259	RNF185	ATP5IF1	BAG2	RNF14	SOCS5	EDEM1	HERPUD1	CD81	RNF144A	RNF40	KEAP1	RBX1	KCNE2
GO_STEROL_HOMEOSTASIS	http://www.gsea-msigdb.org/gsea/msigdb/cards/GO_STEROL_HOMEOSTASIS	CD24	NR1H3	NPC2	CETP	SEC24A	EHD1	NUS1	ACSM1	APOA5	CYP7A1	TTC39B	AKR1C1	ABCA1	ABCA2	EPHX2	ABCD1	FABP4	FABP3	FGFR4	RALY	SIRT1	NR5A2	G6PC	PCSK9	LDLRAP1	ANGPTL3	TMEM97	COMMD9	MYLIP	HNF4A	APOA1	APOA2	APOA4	APOB	GPIHBP1	MALRD1	APOC2	APOC3	APOE	IL18	INSIG1	LCAT	LDLR	LIPC	LPL	LRP5	MIR128-1	MIR128-2	MIR132	MIR144	MIR148A	MIR155	MIR182	MIR185	MIR19B1	MIR19B2	MIR208A	MIR27B	MIR302A	MIR30C1	MIR30C2	MIR34A	MTTP	NFE2L1	NPC1	CYP39A1	LIMA1	LAMTOR1	APOM	PLSCR3	GRAMD1B	DISP3	RORA	ACSM3	ABCG5	ABCG8	SOAT1	SREBF2	MIR33B	MIR590	NR1H2	XBP1	MALL	PLA2G10	SOAT2	DGAT2	CAV1	CAV3	LRP5L	LIPG	CYP7B1	SCARB1	NR1D1	ABCG1	HDAC9	MED13	NR1H4
GO_EMBRYONIC_AXIS_SPECIFICATION	http://www.gsea-msigdb.org/gsea/msigdb/cards/GO_EMBRYONIC_AXIS_SPECIFICATION	BASP1	FRS2	TMED2	RIPPLY2	DCANP1	CTNNB1	TDRD5	PLD6	COBL	C2CD3	HOXD8	LHX1	SMAD2	SMAD4	SMAD6	NRARP	CITED1	NEUROG1	TIFAB	PCSK6	PTCH1	EPB41L5	STIL	TBXT	TBX6	TBX3	TDGF1	KDM6A	WNT1	WNT5A	WNT7A	WT1	FZD5	CXXC4	RIPPLY1	GDF3
GO_REGULATION_OF_LEUKOCYTE_APOPTOTIC_PROCESS	http://www.gsea-msigdb.org/gsea/msigdb/cards/GO_REGULATION_OF_LEUKOCYTE_APOPTOTIC_PROCESS	ADA	ADAM8	CDKN2A	MERTK	LILRB1	RIPK3	CCR5	CCR7	LGALS16	GIMAP8	PTCRA	TSC22D3	EFNA1	FCER1G	SIRT1	SLC7A11	NOC2L	GAS6	GHSR	FOXP1	PRELID1	LGALS13	CD274	ANXA1	HCLS1	HIF1A	HCAR2	IL2	IL7R	CXCR2	IL10	IDO1	IRF7	ITPKB	JAK3	ARG2	LGALS3	LGALS9	LYN	MIR155	MIR17HG	MEF2C	KITLG	MIF	P2RX7	PDCD1	PIK3CB	PIK3CD	PIP	AXL	SELENOS	PRKCQ	LGALS14	SLC39A10	PTEN	GPAM	SLC46A2	BAX	RAG1	BCL6	CCL5	CCL19	CCL21	CXCL12	BLM	NOD2	BMP4	ADAM17	BTK	TCP1	TP53	TNFRSF4	WNT5A	BIRC7	NR4A3	DOCK8	ZC3H8	NFKBID	IRS2	FADD	BCL10	CD3G	AURKB	CD27	FNIP1	RAPGEF2	CD74
GO_CELLULAR_RESPONSE_TO_LIPID	http://www.gsea-msigdb.org/gsea/msigdb/cards/GO_CELLULAR_RESPONSE_TO_LIPID	NR2E3	HDAC6	HDAC5	BCL2L11	KLRC4-KLRK1	DNM1L	NR1H3	CDK4	CDK7	TRIB1	RAMP3	AKAP8	LILRB2	YAP1	SPON2	PGRMC2	RBM14	TADA3	CARM1	CEBPB	DDX17	KAT5	CEBPE	CXCL13	PRPF8	ADCY1	ADCY2	CFTR	RUVBL2	LILRB1	PPARGC1A	MALT1	ADCY3	IL24	LILRA2	ABHD2	ADAMTS13	ADCY5	FAM107A	MAP4K1	ADCY6	FZD10	AKAP13	EGLN2	PADI2	PARK7	PHB2	TWF2	ADCY8	NLRP3	CARD16	AC003665.1	FBXO32	ADCYAP1	FAM210B	CLU	CCR5	COL1A1	CMPK2	OSR1	PPARGC1B	CPS1	CPT1A	CREB1	CRH	CRHBP	DEFB104A	CRY1	CRY2	CST11	SIRPA	PARP1	MAPK14	CSF2	CSF3	TICAM1	SRARP	CTNNB1	CTSG	CX3CR1	DAB2IP	CREBRF	CYP7A1	RHOXF1	CYP24A1	CYP27B1	DAB2	CD55	DAG1	DNAAF4	DAXX	BRINP1	PAQR7	AKR1C2	DDX5	DEFA1	DEFA3	DEFA4	DEFA5	DEFA6	ZNF366	DNMT3B	DSPP	AGTR2	E2F1	ABCA1	NR0B1	LPAR1	EDN1	EDNRB	EFNA5	EGFR	AHR	METTL21C	EIF4E	EIF4EBP1	NLRP7	ELK1	KCTD6	EP300	EPHA3	EPHX1	NR2F6	AKT1	ESR1	ESR2	ESRRA	ESRRB	ESRRG	PTK2B	FDX1	FECH	FES	FGFR2	FHL2	ADNP2	FKBP4	CARD8	SBNO2	KLRK1	SNW1	CNOT1	NCOA6	SETX	FOXO1	FOXO3	CDK19	MLC1	FLT3	SASH1	UFL1	SIRT1	GRIP1	RBFOX2	WBP2	LDOC1	LY96	SHPK	ALOX12	DEFB114	NR5A2	ABL1	NR5A1	SGMS1	KANK2	PTPN22	STAP1	NR6A1	HEYL	IL36RN	MSTN	NPAS4	GFI1	GHRHR	GHSR	ABL2	GJB2	ANKRD1	GJB3	FOXP1	IL36B	IL37	IL36A	PDCD4	HTRA2	GNAI1	GNB1	GPLD1	DYNAP	GPER1	FFAR3	FFAR2	NR3C1	PYCARD	CD274	CXCL1	CXCL2	CXCL3	GSTP1	STRN3	ANXA1	H2AFZ	HCK	HDAC1	HDAC2	ACACA	HMGB1	HMGB2	HMGCS1	NR4A1	FOXA1	HNF4A	HNF4G	HNRNPD	HNRNPU	HOXA2	PRMT2	HSF1	DNAJA1	TNC	APOB	ICAM1	IRF8	BRINP3	ID3	IRGM	STRA8	TICAM2	IL1B	IL1RN	IL6	CXCL8	AQP1	IL10	IL12B	IL15	IL18	INHBA	CXCL10	INSIG1	IRAK1	IRAK2	IREB2	IRF3	AR	ISL1	ITGA2	JAK2	KCNMB1	ARG1	RHOA	NUGGC	LBP	LCN2	LDLR	LEP	LRP6	LTF	LTK	ARNTL	CD180	LYN	MIR125B1	MIR125B2	MIR146A	MIR17	MIR182	MIR185	MIR187	MIR20A	MIR21	MIR92A1	MIR92A2	MIR96	ARRB2	MEF2C	SCGB2A1	SCGB2A2	MIF	CXCL9	NR3C2	MRC1	CARD17	ASS1	MSN	MSX2	MT-ND3	MYB	MYOD1	MYOG	ATM	NEDD4	ATP1A1	ATP1A2	NFATC4	NFE2L1	ATP1A3	NFKB1	NFKBIA	NFKBIB	NFKBIL1	NKX3-1	NME1	NME2	NODAL	NOS2	NOS3	AC092881.1	NPC1	ATP2B1	NTRK3	NR4A2	OPRK1	P2RY4	P2RY6	DEFB104B	SERPINE1	PAK1	PAX2	KCNK4	FIS1	PCK1	PCK2	NDUFA13	LEF1	ZBTB7A	UBR5	RWDD1	PDE4B	PDE4D	CHMP5	UFM1	PDK3	PDK4	SERPINF1	PENK	AC129492.1	PF4	PF4V1	PGR	ABCB4	PHB	PHEX	PIM1	ERRFI1	GNG2	GDAP1	DDIT4	POU4F1	POU4F2	PAF1	PPARA	UGT1A1	PPARD	PPARG	MED1	PPBP	GRAMD1C	TESC	PID1	TRIM68	UFSP2	PRKAA1	PRKAA2	PRKCA	AXL	PRKCE	KDM3A	SELENOS	LMO3	LANCL2	MAPK1	MAPK3	MAPK8	IL36G	CYP26B1	PMEPA1	PLSCR3	PLSCR4	BAD	PTAFR	PTCH1	PTGDR	PTGER2	PTGER4	PTGFR	AICDA	MIR146B	GRAMD1B	PTK6	WDR35	PTK7	PTN	GRAMD1A	CALCOCO1	GPAM	BRINP2	HAMP	CACTIN	RAN	RARA	RARB	RARG	RB1	SIGIRR	RELA	UPF1	REST	RET	RNF4	RNF6	RORA	RORB	RORC	BCR	RPS6KB1	RXRA	RXRB	RXRG	SAFB	BGLAP	CCL2	CCL3	CCL5	CXCL6	CXCL11	CXCL5	CX3CL1	NOD2	SFRP1	SMYD3	SKP2	BMP4	SLC6A4	BMP6	BMP7	SNAI2	SMARCA4	AACS	DDRGK1	SMARCD1	SMO	SOX9	SOX10	SPP1	SRC	SRD5A1	BRCA1	SREBF1	SSTR1	SSTR2	SSTR3	SSTR4	SSTR5	ZFP36L1	STAR	ZFP36L2	STC1	TBXT	KLF9	TAF7	TBX1	TBXA2R	TCF21	PRDX2	TFAP4	NR2F1	NR2F2	TFPI	TGFB1	TGFB1I1	TSPO	THRA	THRB	TLR2	TLR4	NR2E1	TNF	TNFAIP3	TNFRSF1B	NR2C1	NR2C2	TRAF6	DEFA1B	TNFSF4	ACOD1	UBE2I	UBE2L3	UBE3A	UCP1	NR1H2	VDR	VIM	WNT2	WNT3	WNT5A	WNT6	WNT7B	WNT8B	WNT10B	WNT11	WNT9A	WNT9B	XBP1	XRCC5	YES1	YWHAH	ZFP36	ZNF35	LRP8	DDX54	TNIP2	PAGR1	CDC73	UBA5	TNIP3	NR4A3	ZNF703	ZC3H12A	NCOA4	PDCD1LG2	FGF23	KMT2D	WNT5B	PABPN1	CALR	OR51E2	LBH	KIF18A	NCOA3	NRIP1	CAPN2	KDM5D	ARID1A	AXIN1	FZD4	FZD7	CASP1	CASP9	NR0B2	CASR	TEAD2	IL1F10	DGAT2	CCDC62	MGARP	ADTRP	HAVCR2	PAQR8	TRIM5	PIAS1	KMO	RUNX1	PLPP1	TP63	AKR1C3	NCOA1	CBFB	URI1	ADAM15	ADAM9	RIPK2	TRIM24	CFLAR	ALDH1A2	NR1I2	DDX18	CCNA2	CCNB1	BCL10	FOXH1	WNT3A	CCNE1	LACRT	PIAS2	CLDN1	TRIM41	USP8	LATS1	CNOT9	AIFM1	MTDH	CD6	CD14	KLF4	TRIP4	PLAA	CD80	CD86	CYP7B1	LY86	ROCK2	CD36	SCARB1	LITAF	NR1D1	CLOCK	CD40	RNF14	NCOR1	NCOR2	CTR9	SAFB2	CD68	NR1I3	NR1H4	NR1D2
GO_LIPOPROTEIN_METABOLIC_PROCESS	http://www.gsea-msigdb.org/gsea/msigdb/cards/GO_LIPOPROTEIN_METABOLIC_PROCESS	PEMT	APOA5	APOL2	PCSK9	NPC1L1	APOA1	APOA2	APOA4	APOC1	APOC3	APOD	APOE	ITGAV	ITGB3	LEP	LRP1	MTTP	PPARA	ANGPTL8	APOM	HHATL	APOL6	APOL5	APOL4	APOL3	APOLD1	DGAT2	APOL1	LIPG
GO_DISRUPTION_OF_CELLS_OF_OTHER_ORGANISM_INVOLVED_IN_SYMBIOTIC_INTERACTION	http://www.gsea-msigdb.org/gsea/msigdb/cards/GO_DISRUPTION_OF_CELLS_OF_OTHER_ORGANISM_INVOLVED_IN_SYMBIOTIC_INTERACTION	BCL2L11	TUSC2	CTSG	DEFA1	ELANE	F2	F2RL1	GAPDH	ARG1	KRT6A	MBL2	PF4	AZU1	BAD	CXCL6	DEFA1B	CAMP
GO_IRON_COORDINATION_ENTITY_TRANSPORT	http://www.gsea-msigdb.org/gsea/msigdb/cards/GO_IRON_COORDINATION_ENTITY_TRANSPORT	ABCB6	SLC46A1	ABCB7	FLVCR1	HPX	HRG	LCN2	LTF	SLC22A17	FLVCR2	SLC48A1	CUBN	ASIC3
GO_PHOSPHATIDYLCHOLINE_BIOSYNTHETIC_PROCESS	http://www.gsea-msigdb.org/gsea/msigdb/cards/GO_PHOSPHATIDYLCHOLINE_BIOSYNTHETIC_PROCESS	CEPT1	CDS1	PEMT	STARD10	CHAT	CHKA	CHKB	SLC44A3	GPAT4	CSNK2A1	CSNK2A2	CSNK2B	PHOSPHO1	ABHD3	SLC44A5	FABP3	FABP5	ACSL3	LPIN1	SLC44A1	RAB38	APOA1	APOA2	SLC27A1	LCAT	ACHE	PCYT1A	STARD7	CHPT1	SLC44A2	PCTP	LPIN3	LPCAT1	SLC44A4	CAPN2	MFSD2A	PCYT1B	LPIN2
GO_REGULATION_OF_COAGULATION	http://www.gsea-msigdb.org/gsea/msigdb/cards/GO_REGULATION_OF_COAGULATION	PROCR	PDPN	HPSE	C1QTNF1	CPB2	TMPRSS6	ADAMTS18	ABAT	EDN1	ANO6	DMTN	F2	F2R	F2RL1	F3	F7	F11	F12	FAP	FCER1G	HS3ST5	FGA	FGB	FGG	ENPP4	ALOX12	GP1BA	ANXA2	ANXA2P2	ANXA5	FOXA2	HRG	APOE	APOH	KLKB1	KNG1	KRT1	LYN	MIR19B1	MIR19B2	SERPINC1	NFE2L2	NOS3	SERPINE1	SERPINB2	PDGFA	PDGFB	PDGFRA	SERPINE2	PLAT	PLAU	PLAUR	PLG	PLEK	SERPINF2	PRKCA	PRKCD	PRKCQ	PRKG1	PROC	PROS1	PSEN1	CEACAM1	SELP	SYK	TBXA2R	PRDX2	TEC	TFPI	THBD	THBS1	TLR4	SERPING1	TSPAN8	USF1	VTN	ADTRP	UBASH3B	CAV1	CD9	CD34	CD36
GO_MEMBRANE_BIOGENESIS	http://www.gsea-msigdb.org/gsea/msigdb/cards/GO_MEMBRANE_BIOGENESIS	CDH2	FLOT1	CEL	IL1RAPL1	PACSIN2	EMP2	EPHB2	STX2	NLGN4Y	NLGN1	RFTN1	FLOT2	CLIP3	ANK3	ANXA2	ANXA2P2	LRP4	MIR138-1	MIR138-2	NLGN3	PSAP	PTEN	NLGN4X	SERINC1	NLGN2	PTPRD	S100A10	SPTBN1	PEX3	CAV1	CAV2	CAV3	PEX11A	DMKN	NRXN1	NRXN2	PEX16	MAGI2
GO_REGULATION_OF_EPIDERMIS_DEVELOPMENT	http://www.gsea-msigdb.org/gsea/msigdb/cards/GO_REGULATION_OF_EPIDERMIS_DEVELOPMENT	CDH3	CDSN	FST	TRIM16	HPSE	SPINK5	MYSM1	KDF1	REG3G	CD109	CTNNB1	CTSK	CTSL	CTSV	CYP27B1	EZH2	FOXC1	HEY2	MAFF	ALOX15B	DKK4	SFN	DLL1	GRHL1	HOXA7	HES1	AQP3	KRT2	KRT10	HES5	KRT84	SMAD4	MAFG	MSX2	MYCL	NAB1	NAB2	ATOH1	NME2	NOTCH1	NUMA1	IL20	REG3A	GAL	SERPINB13	ERRFI1	PPARD	MED1	ESRP1	H2AFY2	FERMT1	PRKCH	PTCH1	OVOL2	ROCK1	SFRP4	SRSF6	BMP4	SMO	ZFP36L1	SULT2B1	TGFB2	TNF	VDR	WNT5A	WNT10B	ZFP36	GRHL2	NCOA3	TMEM79	FOXN1	KLF7	RUNX1	TP63	PTCH2	CBFB	KRT36	TRADD	ROCK2	H2AFY	GDF3	KEAP1
GO_FORMATION_OF_PRIMARY_GERM_LAYER	http://www.gsea-msigdb.org/gsea/msigdb/cards/GO_FORMATION_OF_PRIMARY_GERM_LAYER	APELA	SIX2	LEO1	COL4A2	COL5A1	COL5A2	COL6A1	COL7A1	COL8A1	COL11A1	COL12A1	MESP2	CTNNB1	EPHA2	ELF5	ETS2	ETV2	EXT2	EYA1	EYA2	FGFR1	FGFR2	FOXF1	DKK1	FOXC1	KDM6B	RTF1	POFUT2	FN1	GATA6	GPI	CRB2	SETD2	TLX2	HOXA11	HSBP1	MSGN1	INHBA	ITGA2	ITGA3	ITGA4	ITGA5	ITGA7	ITGAV	ITGB1	ITGB2	ITGB3	ITGB4	ITGB5	LAMA3	LAMB1	LAMB3	LHX1	MIR1-1	MIR1-2	MIR145	MIR150	MIR200C	SMAD1	SMAD2	SMAD3	MMP2	MMP8	MMP9	MMP14	MMP15	NF2	NODAL	PAX2	LEF1	POU5F1	PAF1	KIF16B	PRKACA	PRKAR1A	MESP1	TWSG1	TBX20	EPB41L5	EXOC4	SFRP2	SCX	SOX17	BMP4	BMP7	BMPR1A	BMPR2	SNAI1	SOX2	SRF	TBXT	TAL1	TBX6	HNF1B	TXNRD1	KDM6A	VTN	WNT3	WNT5A	WNT11	CDC73	NANOG	WLS	NR4A3	HMGA2	ARID1A	EOMES	FZD7	SOX7	MIXL1	ATOH8	ITGA8	CHRD	WNT3A	TRIM15	ACVR1	NOG	KLF4	HAND1	CTR9
GO_NEGATIVE_REGULATION_OF_MUSCLE_CELL_DIFFERENTIATION	http://www.gsea-msigdb.org/gsea/msigdb/cards/GO_NEGATIVE_REGULATION_OF_MUSCLE_CELL_DIFFERENTIATION	HDAC5	CEACAM5	FRS2	NKX2-5	BHLHA15	DNMT1	EREG	EZH2	FGF9	DKK1	HEY2	G6PD	ANKRD17	ANKRD2	PDCD4	DLL1	GSK3A	RBPMS2	CXCL10	MIR100	MIR15B	MIR199A1	MIR199A2	MIR199B	MIR200B	MIR21	MIR221	MIR222	MIR26A1	MIR26A2	SMAD4	MECP2	FOXO4	MSX1	NFATC1	NFATC2	NFATC3	NOTCH1	CCN3	TRIM72	PAK1	PDGFB	PPARA	SOX6	PTBP1	RGS2	RGS4	BDNF	SHH	BMP2	MIR590	XBP1	YY1	BHLHE41	MED28	FZD7	PLPP7	CAV3	CFLAR	CTDP1	PRDM6	MYOCD	HDAC4
GO_ENERGY_RESERVE_METABOLIC_PROCESS	http://www.gsea-msigdb.org/gsea/msigdb/cards/GO_ENERGY_RESERVE_METABOLIC_PROCESS	PPP1R2P1	SORBS1	MRAP2	C1QTNF2	PPP1R2B	ADRB3	AGL	AKT1	AKT2	ESRRB	ADGRF5	PASK	MTOR	G6PC	GAA	GBE1	GCGR	GCK	GFPT1	GNMT	GNAS	PGM2L1	GSK3A	GSK3B	GYG1	GYS1	GYS2	IGF1	IGF2	IL6ST	INS	INSR	IRS1	NHLRC1	KHK	LEP	LEPR	MC4R	MT3	MYC	PRLH	PCDH12	PRKAG2	ENPP1	INPP5K	PFKM	PGM1	PHKA1	PHKA2	PHKB	PHKG1	PHKG2	PRKAG3	POMC	PPP1CA	PPP1CB	PPP1CC	PPP1R1A	PID1	PPP1R2	PPP1R3A	PPP1R3C	PPP1R3D	PGM2	SELENOS	PTH	PYGB	PYGL	PYGM	PPP1R3G	PHLDA2	UGP2	PPP1R3B	CALM1	STK40	DYRK2	IRS2	PER2	GYG2	PPP1R3F	STBD1	PPP1R3E	KL	NR1D1	EPM2AIP1	GFPT2
GO_GLYCOLIPID_BIOSYNTHETIC_PROCESS	http://www.gsea-msigdb.org/gsea/msigdb/cards/GO_GLYCOLIPID_BIOSYNTHETIC_PROCESS	PIGK	PYURF	ST3GAL6	A3GALT2	PIGU	PIGN	ST6GALNAC3	B4GALNT1	GBGT1	PGAP2	PIGW	ST8SIA5	ST6GALNAC6	ST8SIA6	ST8SIA3	SCCPDH	PIGP	PIGT	PIGA	PIGC	PIGF	PIGH	A4GALT	DPM3	PIGG	PIGX	PRKAA1	PIGV	GAL3ST2	ST3GAL2	ST3GAL4	ST8SIA1	MPPE1	UGCG	UGT8	ST8SIA4	FA2H	GAL3ST4	PGAP1	CWH43	PIGZ	ST8SIA2	ST6GALNAC5	B3GNT5	PIGO	PIGY	B4GALT3	B3GALT4	B3GALT2	B3GALT1	GPAA1	DPM1	DPM2	ST3GAL5	GAL3ST3	PIGQ	LARGE1	PIGM	PGAP3	B4GALT6	B4GALT5	PIGS	PIGL	PIGB	GAL3ST1
GO_REGULATION_OF_ACTIN_NUCLEATION	http://www.gsea-msigdb.org/gsea/msigdb/cards/GO_REGULATION_OF_ACTIN_NUCLEATION	ABI2	NCKAP1	CORO1A	WHAMM	WIPF2	CTNNA2	CYFIP1	GMFB	GSN	FMN1	ARPIN	ARF1	AP1AR	BRK1	CORO1B	TRIM27	WIPF3	VIL1	WAS	WIPF1	TIGD5	SCIN	WASF1	WASL	HIP1R	PICK1	GMFG	FCHSD2
GO_REGULATION_OF_DENDRITIC_CELL_DIFFERENTIATION	http://www.gsea-msigdb.org/gsea/msigdb/cards/GO_REGULATION_OF_DENDRITIC_CELL_DIFFERENTIATION	LILRB2	CEBPB	LILRB1	ZBTB46	AGER	FCGR2B	TMEM176B	HLA-G	HMGB1	LGALS9	MIR223	TMEM176A
GO_EPITHELIAL_CELL_DEVELOPMENT	http://www.gsea-msigdb.org/gsea/msigdb/cards/GO_EPITHELIAL_CELL_DEVELOPMENT	CDH5	FEM1B	ABI2	CDK6	CDKN1A	CDSN	RAPGEF3	SEC24B	HOXB13	SPINT2	FRS2	CNMD	TRIOBP	TMC1	ADD1	FRMD6	KDF1	COL4A4	TBC1D20	CLDN3	GPAT4	CRYGB	CTNNB1	MARVELD2	STRC	DACT2	DMRT1	DNASE1L2	JAG1	E2F4	S1PR3	RILPL2	EPHA2	ENG	ESR1	F2RL1	FASN	FAT1	LRTOMT	FGFR1	FNDC3A	FOXJ1	PALLD	EXPH5	SIPA1L3	FLNA	FLNB	SCRIB	FOSL2	SPDEF	WHRN	CLIC4	PPP1R16B	ARHGEF26	B4GALT1	SFN	GPR4	PROX2	DLL1	YIPF6	GPX1	RAPGEF1	GSK3A	GSK3B	GSTM3	TFCP2L1	SOX8	HIF1A	FOXA1	HNF4A	ONECUT1	HOXA5	HRH2	HSD17B4	ICAM1	ID1	VSIG1	RILPL1	IHH	IKBKB	IL1B	INSM1	AR	KRT2	SLC9A4	LAMB2	ARNTL	MIR29B1	MIR29B2	MET	AFDN	MSN	MYO1E	MYO7A	NKX2-2	NKX6-1	NOTCH1	NOTCH4	NPHS1	NTRK1	PAFAH1B1	PAX6	F11R	WDPCP	SIDT2	PDE2A	PDE4D	PDGFB	PDPK1	ARID4B	PECAM1	PGR	PODXL	SOX18	ADAMTSL4	ATRX	HYDIN	PROC	PROX1	PSAP	C1GALT1	TIGAR	RAB25	BAD	HEG1	SHROOM3	EPB41L5	RAP2C	SLC4A5	NKX3-2	PTPRS	RAB13	ACTA2	RAP1A	RAP1B	RARA	RARB	RARG	ARID4A	RDX	RFX3	RHEB	HAPLN2	ROCK1	ROS1	BFSP1	SDC1	PRDM1	TNMD	BCL11B	SIX3	BMP4	BMP5	BMP6	SMO	SOD1	SOX9	ST14	STC1	KLF5	TJP1	TMOD1	CLDN5	TNF	TNFRSF1A	TYMS	CLRN1	EZR	VIM	WNT5A	WNT7A	WNT7B	XBP1	VEZF1	NPHS2	PDZD7	GRHL2	POF1B	IFT74	COL18A1	WNT5B	CCM2	SLITRK6	BFSP2	TMEM79	TP63	IQGAP1	PLOD3	CLDN1	NUP210L	COL23A1	MYADM	BMP15	S1PR2	SLC9A3R1	ADIPOQ	TJP2	ROCK2	ONECUT2	SLC4A7	CLOCK	RAPGEF2	MAGI2
GO_NEGATIVE_REGULATION_OF_LIPID_METABOLIC_PROCESS	http://www.gsea-msigdb.org/gsea/msigdb/cards/GO_NEGATIVE_REGULATION_OF_LIPID_METABOLIC_PROCESS	WASHC1	MIR548P	PIBF1	ERLIN1	ERLIN2	PIK3IP1	CNR1	SERPINA12	SIK1	DAB2IP	CYP7A1	CYP27B1	AKT1	SCAP	WDTC1	SIRT4	SIRT1	ETFBKMT	GFI1	DKKL1	DKK3	GPLD1	GPER1	ORMDL2	ACACB	ACADL	APOBEC1	MALRD1	APOC1	APOC2	APOC3	APOD	APOE	IL1B	INS	INSIG1	ACADVL	SLC27A1	MIR138-1	MIR138-2	MIR185	MIR30C1	MIR30C2	MIR33A	PLIN5	ATP1A1	NFKB1	INSIG2	PDGFA	PDGFB	PIK3CG	WNT4	UGT1A8	UGT1A1	APPL2	PPP2R5A	FBXW7	PRKAA1	PROX1	TRIB3	REST	CEACAM1	BMP2	BMP5	SNAI2	SNAI1	SOD1	BRCA1	LPCAT1	DGAT2	ORMDL1	ORMDL3	RUBCN	FGF19	NR1H4
GO_PROTEIN_LOCALIZATION_TO_KINETOCHORE	http://www.gsea-msigdb.org/gsea/msigdb/cards/GO_PROTEIN_LOCALIZATION_TO_KINETOCHORE	NDC80	MTBP	CHAMP1	IK	TRAPPC12	SPDL1	CENPQ	RCC2	KNL1	TTK	MIS12	CDT1	HASPIN	ZW10	BUB3	AURKB	CDK1
GO_NEGATIVE_REGULATION_OF_FAT_CELL_DIFFERENTIATION	http://www.gsea-msigdb.org/gsea/msigdb/cards/GO_NEGATIVE_REGULATION_OF_FAT_CELL_DIFFERENTIATION	CCDC85B	JDP2	ZFPM1	DDIT3	BBS12	ASXL1	JAG1	E2F1	ANKRD26	SIRT2	FOXO1	SIRT1	ZFPM2	WWTR1	GATA2	GATA3	ZADH2	GPER1	GPS2	TRIB2	C1QL4	ID4	IL6	INSIG1	ARNTL	MIR103A1	MIR103A2	MIR107	SMAD3	MMP11	MSX2	ENPP1	TRIB3	TRPV4	RORA	MIR483	SORT1	ZFP36L2	TGFB1	TGFB1I1	TNF	TRIO	WNT1	WNT5A	WNT10B	FAM57B	RUNX1T1	WNT3A	ADIPOQ
GO_PHOTOPERIODISM	http://www.gsea-msigdb.org/gsea/msigdb/cards/GO_PHOTOPERIODISM	NMU	CRY1	CRY2	AANAT	SIK1	AGRP	NR2F6	CRTC1	FBXL21P	FBXL3	ID2	AC129492.1	PML	PPP1CA	PPP1CB	PPP1CC	RBM4	TP53	RBM4B	BHLHE40	PER3	PER2	USP2	MTA1	CLOCK
GO_ALPHA_AMINO_ACID_BIOSYNTHETIC_PROCESS	http://www.gsea-msigdb.org/gsea/msigdb/cards/GO_ALPHA_AMINO_ACID_BIOSYNTHETIC_PROCESS	AASS	CBSL	SERINC3	PARK7	CPS1	GOT1L1	CTH	NAGS	AGXT	SEPHS2	SEPHS1	BHMT2	SERINC5	PHGDH	GGT1	GGT3P	GGT7	GGT5	GLS2	GLS	GLUD1	GLUD2	GLUL	GOT1	GOT2	PYCR2	PSAT1	ASL	ASNS	MTHFD2L	ASS1	MTAP	MTHFD1	MTHFR	MTR	MTRR	ATP2B4	OAT	OTC	PAH	APIP	PLOD1	PLOD2	ASNSD1	ADI1	PSPH	PYCR1	ALDH18A1	ENOPH1	AASDHPPT	BHMT	SRR	SHMT1	SHMT2	AGXT2	SLC1A3	PYCR3	GGT2	CAD	MRI1	SLC25A12	CBS	PLOD3
GO_MESENCHYMAL_TO_EPITHELIAL_TRANSITION	http://www.gsea-msigdb.org/gsea/msigdb/cards/GO_MESENCHYMAL_TO_EPITHELIAL_TRANSITION	BASP1	SIX2	CTNNB1	GATA3	GREM1	GDNF	LIF	CITED1	PAX2	PELO	WNT4	SALL1	BMP4	SMO	STAT1	TCF15	WNT9B	WT1	PAX8	FZD7
GO_ESTABLISHMENT_OF_ENDOTHELIAL_INTESTINAL_BARRIER	http://www.gsea-msigdb.org/gsea/msigdb/cards/GO_ESTABLISHMENT_OF_ENDOTHELIAL_INTESTINAL_BARRIER	FASN	ICAM1	AFDN	F11R	RAP2C	PTPRS	TJP1	CLDN1	TJP2	RAPGEF2
GO_SALIVARY_GLAND_DEVELOPMENT	http://www.gsea-msigdb.org/gsea/msigdb/cards/GO_SALIVARY_GLAND_DEVELOPMENT	SEMA3A	SEMA3C	EDAR	CLCN2	DAG1	EDA	EGFR	FGF7	FGF8	FGF10	FGFR1	FGFR2	PLXND1	LAMA1	TFCP2L1	HGF	LAMA5	NFIB	NKX3-1	PAX6	PDGFA	PLXNA1	POLB	BTBD7	TWSG1	NTN4	SHH	BMP7	SNAI2	TGFB1	TGFB2	TGFB3	TGM2	TNF	XBP1	ESRP2	NRP1
GO_CELL_CYCLE_DNA_REPLICATION	http://www.gsea-msigdb.org/gsea/msigdb/cards/GO_CELL_CYCLE_DNA_REPLICATION	ZMPSTE24	POLD3	STAG2	CHEK2	E2F7	DACH1	DNA2	FEN1	FGFR1	ORC3	POLA2	FBXO5	MSH6	DONSON	NUGGC	LIG1	MRE11	GMNN	PCNA	RTF2	RTEL1	POLE3	POLA1	POLD1	POLD2	POLE	POLE2	ATRX	INO80	TIPIN	FBXW7	PRIM1	PRIM2	POLE4	AICDA	WDR18	POLD4	WIZ	RAD51	UPF1	RFC1	RFC2	RFC3	RFC4	RFC5	BCL6	RPA1	RPA2	RPA3	ACD	BRCA2	TERF1	TERF2	SLBP	E2F8	ATAD5	DBF4B	CDT1	SMC1A	CDC7	CDC45	ZPR1	SMC3	ZNF830	GINS1
GO_NEGATIVE_REGULATION_OF_TRANSCRIPTION_ELONGATION_FROM_RNA_POLYMERASE_II_PROMOTER	http://www.gsea-msigdb.org/gsea/msigdb/cards/GO_NEGATIVE_REGULATION_OF_TRANSCRIPTION_ELONGATION_FROM_RNA_POLYMERASE_II_PROMOTER	RNF168	EZH2	NELFB	HNRNPU	EAPP	SHH	SUPT4H1	NELFA	NELFE	RNF8	RECQL5
GO_CHROMOSOME_CONDENSATION	http://www.gsea-msigdb.org/gsea/msigdb/cards/GO_CHROMOSOME_CONDENSATION	SMC4	AKAP8	SMC2	ERN2	TENT4A	CDCA5	H1FOO	PHF13	DFFB	ACIN1	WAPL	NCAPD3	NCAPH	NIPBL	AKAP8L	GPER1	NCAPH2	H1F0	HIST1H1C	HIST1H1D	HIST1H1E	HIST1H1B	HIST1H1T	HIST1H1A	H1FNT	HILS1	CHMP1A	NUSAP1	NCAPG2	PRM1	PRM2	PRM3	NCAPG	TOP2A	TTN	PHF23	MCPH1	HMGA2	CCNB1	H1FX	AIFM1	CDK1	NCAPD2
GO_REGULATION_OF_MONOOXYGENASE_ACTIVITY	http://www.gsea-msigdb.org/gsea/msigdb/cards/GO_REGULATION_OF_MONOOXYGENASE_ACTIVITY	CDH3	NOD1	LYPLA1	PARK7	CYGB	NOSTRIN	NUS1	CNR1	CNR2	CYP27B1	DHFR	DNM2	AGTR2	EGFR	AKT1	PTK2B	FCER2	DDAH2	DDAH1	GCH1	GDNF	GFI1	GLA	HIF1A	HSP90AA1	HTR2B	ZDHHC21	IFNG	APOE	IL1B	INS	KRAS	LEP	MIR130B	MIR132	MIR138-1	MIR138-2	MIR212	MIR26A1	MIR26A2	MIR27B	NFKB1	NOS3	NPR3	ATP2B4	MIR378A	NOSIP	POR	DHFRP1	S100A1	SNCA	SPR	TERF2	TERT	TNF	VDR	CALM1	CALM3	CAV1	CAV3	WASL	ACVR2A	SCARB1	NOS1AP
GO_SENSORY_PERCEPTION_OF_MECHANICAL_STIMULUS	http://www.gsea-msigdb.org/gsea/msigdb/cards/GO_SENSORY_PERCEPTION_OF_MECHANICAL_STIMULUS	USH1C	SPRY2	CDKN1B	CDKN2D	GJB6	TRIOBP	SLC52A3	CHRNB2	TMC1	TMC2	USH1G	LOXHD1	COL1A1	COL2A1	COL4A3	COL11A1	COL11A2	MYO3B	CRYM	OTOA	OTOS	CCDC50	MARVELD2	STRC	GSDME	COCH	DIAPH1	EYA4	EYA1	LRTOMT	FGFR1	P2RX2	PHF24	BACE1	EML2	SLC17A8	FYN	GABRA5	GABRB2	GABRB3	NIPBL	WHRN	TMIE	LRIG1	TIMM13	TIMM10	TIMM9	TIMM8B	GJB2	OTOGL	TPRN	GPX1	GRM7	HEXB	HOXA1	HPN	BIRC5	HTR2A	ICAM1	ESPNL	OTOG	GJC3	ITGA2	KCNA1	KCNE1	SLC26A5	KCNQ1	KIT	CEACAM16	GRXCR1	ASIC2	LRP2	MBP	MYO1A	MYO6	MYO7A	NDP	NDUFB9	ATP2B2	NTRK1	ROR1	PJVK	ALDH7A1	P2RX4	ATP6V0A4	PAX3	KCNK4	MYO15A	DCDC2	CABP2	SLC26A4	ATP8B1	ATP6V1B1	SERPINB6	SERPINE2	CLIC5	MYO3A	CNTN5	TSPEAR	USP53	POU3F4	POU4F2	POU4F3	SOBP	CHRNA9	CHD7	PSAP	BARHL1	OTOR	CHRNA10	CEMIP	SPTBN4	RAB3A	RPL38	SCN1A	CXCL12	PIEZO2	CDH23	GRXCR2	DRGX	TMPRSS3	EPS8L2	SIX1	SLC1A3	PCDH15	SNAI2	SOD1	TBX1	TBL1X	ZNF354A	TECTA	TFAP2A	TH	THRB	TUB	UCN	USH2A	CLRN1	TRPV1	WFS1	CACNA1D	CACNB3	MYH14	PDZD7	PGAP1	FBXO11	MKKS	FZD4	CASP3	ESPN	ADGRV1	SLITRK6	SRRM4	CDC14A	NAV2	TRPA1	KCNQ4	ASIC3	SLC9A3R1	OTOF	HOMER2	RIPOR2	LRIG2	WDR1
GO_ESTABLISHMENT_OF_EPITHELIAL_CELL_POLARITY	http://www.gsea-msigdb.org/gsea/msigdb/cards/GO_ESTABLISHMENT_OF_EPITHELIAL_CELL_POLARITY	SYNE4	FOXF1	SIPA1L3	FRMD4B	CLASP1	SH3BP1	LAMA1	HES1	ARF6	RHOA	HES5	MYO18A	MSN	MYO9A	OPHN1	FERMT1	FRMD4A	PARD3	PTK7	CAMSAP3	GOLPH3	MPP5	TCF15	WNT5A	FBF1	CYTH3	CYTH1	SLC9A3R1	CDC42
GO_TOLL_LIKE_RECEPTOR_9_SIGNALING_PATHWAY	http://www.gsea-msigdb.org/gsea/msigdb/cards/GO_TOLL_LIKE_RECEPTOR_9_SIGNALING_PATHWAY	FCRL3	PIK3AP1	GRAMD4	LILRA4	PIK3R4	HMGB1	RAB7B	IRAK1	IRAK2	MYD88	IRAK4	TLR7	TLR8	PIK3C3	TLR9	RTN4	PTPRS	TRAF6	TNIP2	UNC93B1	HAVCR2	RSAD2	NR1H4
GO_EMBRYONIC_DIGIT_MORPHOGENESIS	http://www.gsea-msigdb.org/gsea/msigdb/cards/GO_EMBRYONIC_DIGIT_MORPHOGENESIS	BCL2L11	OSR2	OSR1	CREBBP	CTNNB1	ECE1	TBC1D32	C2CD3	TRAF3IP1	B9D1	INTU	GLI2	GLI3	GNA12	FLVCR1	HDAC1	HDAC2	HOXA11	HOXC11	HOXD12	HOXD13	FREM2	IHH	LRP4	SMAD4	MSX1	MSX2	NOTCH1	ROR2	CHST11	WDPCP	IFT52	MAP3K20	MKS1	IMPAD1	IFT122	BAX	ALX4	SALL1	SFRP2	LMBR1	FBXW4	SHH	BMP4	CPLANE1	BMPR1A	TBX2	TBX3	TULP3	TWIST1	WNT5A	WNT7A	ZBTB16	TMEM231	GRHL2	LNPK	FZD6	TMEM107	NOG	HAND2	IFT140
GO_T_CELL_ACTIVATION_INVOLVED_IN_IMMUNE_RESPONSE	http://www.gsea-msigdb.org/gsea/msigdb/cards/GO_T_CELL_ACTIVATION_INVOLVED_IN_IMMUNE_RESPONSE	BATF	LILRB1	MALT1	NLRP3	SLAMF6	RC3H1	IL23R	ZFPM1	GPR183	F2RL1	FCER1G	FCGR2B	IL27	MTOR	GATA3	CLEC4E	FOXP1	IFNL1	TBX21	ANXA1	HLA-DMB	HLX	HMGB1	ICAM1	CLEC4D	IFNE	IFNA1	IFNA2	IFNA4	IFNA5	IFNA6	IFNA7	IFNA8	IFNA10	IFNA13	IFNA14	IFNA16	IFNA17	IFNA21	IFNB1	IFNG	IFNW1	IL2	IL4R	IL6	IL12B	IL12RB1	IL18	IRF4	ITGAL	JAK3	LCP1	LGALS3	LGALS9	LY9	MIR21	SMAD7	CD46	EIF2AK4	MYB	FOXP3	ZBTB7B	LEF1	IL23A	ATP7A	APBB1IP	RC3H2	PRKCZ	PSEN1	IFNK	PTGER4	RAB27A	RARA	RELB	BCL3	BCL6	RORA	RORC	CEACAM1	CCL19	SEMA4A	NFKBIZ	SLC11A1	SPN	STAT3	STAT6	TSC1	TNFSF4	ZC3H12A	EOMES	LOXL3	NFKBID	HAVCR2	RIPK2	IL18R1	TNFSF18	CD1C	CD80	CD86	SOCS5
GO_NEGATIVE_REGULATION_OF_LEUKOCYTE_PROLIFERATION	http://www.gsea-msigdb.org/gsea/msigdb/cards/GO_NEGATIVE_REGULATION_OF_LEUKOCYTE_PROLIFERATION	LILRB2	BTN2A2	GPNMB	CEBPB	LILRB1	GLMN	CD300A	VSIG4	RC3H1	CTLA4	DLG1	ERBB2	FCGR2B	FOXJ1	TMEM131L	TNFRSF13B	LRRC32	PLA2G2D	GREM1	TNFRSF21	GNRH1	CD274	GSTP1	HLA-G	CLEC4G	IHH	IL2	IL2RA	IL10	IDO1	INPP5D	ARG1	ARG2	LGALS9	LYN	MNDA	ATM	PAWR	FOXP3	ZBTB7B	GAL	ENPP3	IL20RB	PRKAR1A	PKN1	PRNP	TWSG1	PELI1	PTPN6	CCL8	XCL1	SDC4	VSIR	SFTPD	PLA2G2F	SHH	MARCH7	BMP4	SOX11	SPN	BTK	TGFB1	TNFAIP3	TYROBP	SCGB1A1	LST1	VTCN1	PDCD1LG2	NDFIP1	CASP3	ITCH	MAD1L1	HAVCR2	PDE5A	TNFRSF14	DLG5	CD80	CD86
GO_NEGATIVE_REGULATION_OF_GLIOGENESIS	http://www.gsea-msigdb.org/gsea/msigdb/cards/GO_NEGATIVE_REGULATION_OF_GLIOGENESIS	DUSP10	ADCYAP1	CTNNB1	DAB1	DLX1	DLX2	DRD3	F2	SIRT2	DICER1	DAAM2	STAP1	CERS2	HES1	ID2	ID4	IDH2	HES5	LDLR	MIR181B1	MIR181B2	MIR181C	ASCL2	NF1	NKX6-1	NOTCH1	NTRK3	PITX3	PTN	SKI	SOX10	SOX11	ABCC8	TERT	TSPO	NR2E1	LIN28A	NKX6-2	BMERB1	NOG	GPR37L1	KDM4A	RNF10
GO_REGULATION_OF_ANTIGEN_PROCESSING_AND_PRESENTATION_OF_PEPTIDE_ANTIGEN	http://www.gsea-msigdb.org/gsea/msigdb/cards/GO_REGULATION_OF_ANTIGEN_PROCESSING_AND_PRESENTATION_OF_PEPTIDE_ANTIGEN	PYCARD	HFE	HLA-DOA	HLA-DOB	TREM2	TAPBPL
GO_REGULATION_OF_NEURONAL_SYNAPTIC_PLASTICITY	http://www.gsea-msigdb.org/gsea/msigdb/cards/GO_REGULATION_OF_NEURONAL_SYNAPTIC_PLASTICITY	UNC13B	SYNPO	DBN1	DLG4	DRD2	AGT	EGR2	EPHB2	RAB3GAP1	UNC13A	NCDN	ARC	NSMF	NPTN	GRIK2	GRIN1	GRM5	HRAS	APOE	APP	KCNJ10	KIT	KRAS	SHISA6	RAB8A	SHISA8	NF1	JPH3	RAB3A	RAB5A	RASGRF1	S100B	SLC8A2	SNCA	STAR	SYP	SYT4	CNTN2	SHISA7	SHISA9	MCTP1	CAMK2A	CAMK2B	NETO1	SHANK3	PPFIA3	RAB11A	SYNGAP1	SYNGR1	NEURL1	ACP4
GO_REGULATION_OF_PHOSPHOLIPASE_C_ACTIVITY	http://www.gsea-msigdb.org/gsea/msigdb/cards/GO_REGULATION_OF_PHOSPHOLIPASE_C_ACTIVITY	NMUR1	RASGRP4	ADCYAP1R1	ADRA1A	AGT	LPAR1	EDNRA	EGFR	ESR1	FGF2	FGFR1	FLT1	ABL1	ABL2	GNA15	GNAQ	ANG	HRAS	HTR2A	HTR2B	ITK	KIT	NTF3	NTF4	NTRK2	NTRK3	P2RY6	PDGFRA	PDGFRB	PLCB2	PLCG1	AVPR1A	AVPR1B	PTAFR	PTH	BDNF	BICD1	SELE	P2RY12	C5AR1	TXK	S1PR4	LPAR2	GPR55
GO_REGULATION_OF_DEVELOPMENTAL_GROWTH	http://www.gsea-msigdb.org/gsea/msigdb/cards/GO_REGULATION_OF_DEVELOPMENTAL_GROWTH	MIR509-2	MIR873	MIR509-3	BCL2L11	CDH4	PARP2	CDK4	CDK5	CDKN1A	ZMPSTE24	CDKN1B	SEMA3A	BASP1	YAP1	OLFM1	CARM1	SEMA6C	SEMA6B	SEMA4F	SEMA4D	SEMA4B	SEMA3C	AGR2	RAI1	AFG3L2	DUSP10	TWF2	RNF157	ZFYVE27	SYT2	WDR36	GPAT4	CRABP2	CREB1	MAPK14	CSF1	NKX2-5	TTL	CPNE9	CXADR	ADRB1	ADRB2	SPAAR	DCC	ARX	DIO3	DNM2	DPYSL2	DRD2	DRD3	DSCAM	DUSP6	EDN1	EFNA5	MEGF8	CTTN	NRK	EPHA7	ERBB4	AKT1	GJD4	SEMA3D	FGF2	FGF8	FGF9	FGF13	FGFR1	FGFR3	FGFR2	RUFY3	FOXC1	RIMS1	RAB21	UNC13A	FOXS1	FSTL4	SPART	CYFIP1	PLCB1	WWC1	NEDD4L	FN1	ADNP	ZFPM2	HEY2	MACF1	LPAR3	FXN	MTOR	ABL1	G6PD	NIPBL	GAMT	GATA6	FGF20	LATS2	MSTN	GDI1	GH1	GHR	GHRH	GHRHR	GHSR	SERP1	BMP10	GLI1	HTRA2	GOLGA4	GPR21	DLL1	SH3PXD2B	FLVCR1	GSK3A	GSK3B	ANAPC2	HLX	ACACB	HSF1	BARHL2	OSTN	IFRD1	IGF1	APOE	IGF2	APP	RBPJ	IL7	ILK	INSR	AR	JARID2	DRAXIN	AGRN	KCNK2	L1CAM	ARHGAP4	LEP	LIMK1	SYT14P1	LRP1	MIR1-1	MIR1-2	MIR199A1	MIR199A2	MIR199B	MIR19A	MIR19B1	MIR19B2	MIR200B	MIR204	MIR208A	MIR222	MIR23B	MIR25	MIR29B1	MIR29B2	MIR17HG	MAG	MAP1B	MAP2	MAPT	MEF2C	MEIS1	MT3	MTM1	MUSK	MYH6	MYOD1	NGF	NKX6-1	NOTCH1	NPPC	NPY1R	NRCAM	NTRK3	PAFAH1B1	PAK1	ITSN2	PRKN	PRLH	GAL	CDKL3	PLAC8	TNFRSF12A	TRPV2	GHRL	SYT17	ATP8A2	SIX4	PIK3CA	PIM1	PIN1	BCL11A	PLS1	SEMA5B	SASH3	POR	POU1F1	POU3F2	POU4F2	PPARA	PPARD	PPIB	SEMA4C	PLXNA3	CHD7	MBD5	WWC3	PRKDC	MAPK1	MAPK11	PRL	PROX1	LGMN	SEMA3G	TBX20	RTN4	SMURF1	PTCH1	PTEN	MIR509-1	PTK2	SEMA6A	ISLR2	GPAM	SHTN1	CPNE5	SEMA4G	SPTBN4	PTPN11	HAMP	PTPRS	BBS2	BBS4	MYOZ1	RAG2	CACNG7	RBP4	BCL2	REG1A	RGS2	RGS4	SAV1	RNF6	RPS6KB1	RYK	BDNF	CXCL12	SEMA3F	SEMA4A	SFRP1	SFRP2	SIX1	RTN4R	BMP4	SLC6A3	SLC6A4	BMPR1A	BMPR2	SMO	SOD1	SOX15	SPP1	SRF	STAT3	STAT5A	STAT5B	STK3	STK4	CDKL5	SYT1	SYT4	TBX2	TBX5	HNF1B	MIR548C	MIR590	TGFBR1	TGFBR2	TGFBR3	TLL2	TNR	TP73	TRPC5	PHLDA2	VEGFA	VIL1	EZR	WNT2	WNT3	WNT5A	WT1	YY1	ZP3	SEMA3B	FTO	DDX39B	MUL1	WWC2	SEMA6D	TRIM46	TNKS2	RND2	NDEL1	MKKS	GDF5	CAPN3	COLQ	EPPK1	SYT3	RASAL1	ATRN	SEMA7A	MAEL	YBX3	NKD1	CAV3	STC2	RIPK1	RAB11A	NRP1	SOCS2	CDK5R1	SGPL1	ACTN3	CCNB1	WNT3A	SEMA5A	LATS1	CTDP1	PLXNA4	MAP3K13	NOG	CACNA2D2	CPNE6	PLAA	NTN1	AKAP6	GDF15	RIMS2	ULK2	SEMA3E	IST1	CDK1
GO_MEMBRANE_DISASSEMBLY	http://www.gsea-msigdb.org/gsea/msigdb/cards/GO_MEMBRANE_DISASSEMBLY	NEK6	DCTN1	LPIN1	CTDNEP1	CNEP1R1	AKAP8L	PAFAH1B1	PLK1	PRKCA	PRKCB	VRK1	NDEL1	CCNB1	CCNB2	NEK9	CDK1
GO_REGULATION_OF_SYNAPTIC_TRANSMISSION_GLUTAMATERGIC	http://www.gsea-msigdb.org/gsea/msigdb/cards/GO_REGULATION_OF_SYNAPTIC_TRANSMISSION_GLUTAMATERGIC	CDH2	CDK5	CACNG3	CACNG2	ADCYAP1	LRRK2	CNR1	TPRG1L	ADORA1	ADORA2A	DRD1	DRD2	EGFR	PTK2B	NLGN1	RAB3GAP1	SHANK2	DKK1	UNC13A	MAPK8IP2	CACNG5	CACNG4	GLUL	GRIK1	GRIK2	GRIK3	GRM1	GRM2	GRM3	GRM4	GRM5	GRM6	GRM7	GRM8	HTR1B	HTR2A	MEF2C	ATP1A2	NPY2R	NTRK1	ROR2	OPHN1	OXTR	SHANK1	SERPINE2	NLGN3	RELN	PSEN1	PTGS2	NLGN2	TSHZ3	CACNG8	CACNG7	NPS	CCL2	STXBP1	SYT1	TNF	TNR	CCR2	UCN	CUBN	PLA2G6	ATAD1	SHANK3	KMO	DGKI	NRXN1	HOMER1
GO_ACTIVATION_OF_PHOSPHOLIPASE_C_ACTIVITY	http://www.gsea-msigdb.org/gsea/msigdb/cards/GO_ACTIVATION_OF_PHOSPHOLIPASE_C_ACTIVITY	NMUR1	RASGRP4	ADCYAP1R1	ADRA1A	AGT	LPAR1	EDNRA	EGFR	GNA15	GNAQ	ANG	HTR2A	HTR2B	ITK	NTF4	NTRK2	P2RY6	PLCB2	PLCG1	AVPR1A	AVPR1B	PTH	BDNF	SELE	P2RY12	C5AR1	TXK	S1PR4	LPAR2	GPR55
GO_NEGATIVE_REGULATION_OF_BIOMINERAL_TISSUE_DEVELOPMENT	http://www.gsea-msigdb.org/gsea/msigdb/cards/GO_NEGATIVE_REGULATION_OF_BIOMINERAL_TISSUE_DEVELOPMENT	CCR1	RFLNA	ECM1	AHSG	PTK2B	GAS6	GATA1	GREM1	HIF1A	RFLNB	MIR208A	NOS3	NOTCH1	TRPM4	ASPN	BCOR	SRGN	PTH	ROCK1	CCL3	SOX9	STATH	TGFB1	FGF23	ROCK2
GO_CELLULAR_RESPONSE_TO_EXTERNAL_STIMULUS	http://www.gsea-msigdb.org/gsea/msigdb/cards/GO_CELLULAR_RESPONSE_TO_EXTERNAL_STIMULUS	DNM1L	NAMPT	CDKN1A	SIK1B	CDKN2B	RRAGB	MYBBP1A	CIB2	ATG7	POSTN	GAS2L1	NPRL2	RRAGA	MAP3K2	EHMT2	GCN1	SLC38A3	CHEK1	KPTN	WDR45	FAM107A	GABARAP	GABARAPL2	UCN3	LRRK2	CNN2	COL1A1	COMT	ADORA2B	MTPN	SESN3	C12orf66	SIK1	CTSV	CYBA	CYBB	BMT2	CYP24A1	CYP27B1	DAG1	DAP	GADD45A	NIM1K	BHLHA15	DSC2	AGT	DSPP	EGFR	EIF2S1	EIF4G1	AIF1	ENG	AKT1	ALB	RNF152	FES	ATG14	HABP4	SNW1	USP33	FOXO1	SIK2	CLEC16A	SZT2	RRP8	ADNP	SIRT1	FOLR1	FOLR2	FOS	GABARAPL1	GABARAPL3	MTOR	FYN	PCSK9	TXN2	KANK2	HIGD1A	AOC1	WIPI2	KIF26A	GAS6	FBXO22	GBA	TBL2	ANKRD1	SESN1	GCLC	TNRC6A	GLUL	GOT1	SLC39A5	ARHGAP35	DNAJC15	GSTP1	HFE	PIK3R4	HMOX1	FOXA2	FOXA3	HNRNPA1	HNRNPL	HSF1	HSPA5	HSPA8	TNC	ICAM1	IFI16	CASTOR3	FAS	IL1B	AQP1	AQP2	IL13	AQP3	IL15	INHBB	ITGA6	IREB2	IRF1	ITGA2	ITGA4	JUN	KCNB1	KCNJ2	NUPR2	LAMP2	LCN2	LEP	FADS1	AC005840.1	LYN	MIR125B1	MIR125B2	MAG	MARS	MAX	MDM2	MAP3K1	MAP3K5	MMP7	ASGR1	ASNS	EIF2AK4	MAP1LC3C	TMEM150C	BECN2	NUDT1	MYD88	MYOD1	ATF3	ATF4	ATP1A1	ATP1A2	NFE2L2	NFKB1	NPPA	ATP2B1	NR4A2	OPA1	P2RX3	P2RX4	P2RX7	P2RY1	P2RY2	P2RY4	P2RY11	KCNK4	GLRX2	PCK1	SH3GLB1	TLR7	TLR8	PDE2A	LARS	PDK2	PDK4	STK26	PENK	PHEX	PIK3C2B	PIK3C3	PIM1	BCL11A	ZFYVE1	PMAIP1	GDAP1	WNT4	SLC38A2	SSH1	MIOS	KRT20	PPARG	MED1	TRPM4	WIPI1	AVPR1A	NUDT15	IMPACT	PRKAA1	AMBRA1	PRKAA2	SLC39A4	AXL	ITFG2	PRKD1	MAPK1	MAPK3	MAPK8	EIF2AK2	WDR45B	PDXP	BAD	PTGER4	PTGS2	RPTOR	KIAA1324	PTN	BAK1	PTPN11	PTPRC	RRAGD	RAC1	RALB	BCL2	RYR3	BGLAP	PIEZO2	RRAGC	MAP2K4	SFRP1	SFRP2	SCX	MAP1LC3B2	P2RY12	SIPA1	SKP2	SLC1A2	SLC2A1	CASTOR1	BMP6	SLC9A1	BMPR2	SNAI2	BNIP3	SOD1	SOX9	SRD5A1	SREBF1	SREBF2	SRF	TAF1	TGFB1	KLF10	TLR3	TLR4	TLR5	TNFRSF1A	TP53	HSP90B1	TSC1	CASTOR2	UCP2	UPP1	USF1	USF2	VCAM1	VDR	TRPV1	WNT11	WNT2B	WNT9B	WRN	XBP1	CACNB3	DCTPP1	RIPOR1	WDR59	GSDMD	ZC3H12A	CPEB4	FOSL1	FGF23	NPRL3	MAP1LC3B	NUAK2	SEH1L	CASP1	CASP2	SESN2	CASP5	BRIP1	ULK1	CASP8	WDR24	STK24	MAP1LC3A	CASR	PPP1R9B	PPM1D	AKR1C3	NCOA1	TNKS	CBL	BECN1	MYH13	CRADD	TNFSF14	CBS	FADD	TNFRSF10B	TNFRSF10A	TRIM24	MTMR3	BCL10	MAP3K14	UCN2	AIFM1	DAPL1	MYOCD	CADPS2	TNFRSF8	EIF2AK3	PICK1	ATG5	BAG3	CD40	CARTPT	FNIP1	CD68	DEPDC5	HDAC4	PIEZO1	NR1H4	CASP8AP2
GO_NADP_METABOLIC_PROCESS	http://www.gsea-msigdb.org/gsea/msigdb/cards/GO_NADP_METABOLIC_PROCESS	FMO1	FMO2	NNT	G6PD	GCK	NOX1	IDH1	IDH2	ME1	ME2	DCXR	KCNAB2	TP53I3
GO_POSITIVE_REGULATION_OF_MRNA_PROCESSING	http://www.gsea-msigdb.org/gsea/msigdb/cards/GO_POSITIVE_REGULATION_OF_MRNA_PROCESSING	SF3B4	NUDT21	CELF3	CIRBP	LEO1	DHX36	CPEB3	NCBP2	SNW1	STH	DAZAP1	RBMX	PRPF19	SLC39A5	TRA2A	HMX2	HSF1	RBMY1B	MIR124-1	MIR124-2	MIR124-3	NCBP1	NUP98	RBMXL1	PAF1	CELF4	RBM3	TRA2B	CPEB1	SNRNP70	CDC73	CCNB1	PRDX6	THRAP3
GO_EPITHELIAL_TUBE_BRANCHING_INVOLVED_IN_LUNG_MORPHOGENESIS	http://www.gsea-msigdb.org/gsea/msigdb/cards/GO_EPITHELIAL_TUBE_BRANCHING_INVOLVED_IN_LUNG_MORPHOGENESIS	SPRY1	SPRY2	YAP1	CTNNB1	CTSH	CTSZ	RDH10	DAG1	FGF10	FGFR2	FOXF1	LAMA1	FOXA1	HOXA5	TNC	RSPO2	KRAS	VANGL2	HHIP	SHH	BMP4	SOX9	NKX2-1	TNF	WNT2	WNT2B	ESRP2	DLG5	CELSR1
GO_DETECTION_OF_MECHANICAL_STIMULUS_INVOLVED_IN_SENSORY_PERCEPTION	http://www.gsea-msigdb.org/gsea/msigdb/cards/GO_DETECTION_OF_MECHANICAL_STIMULUS_INVOLVED_IN_SENSORY_PERCEPTION	TMC1	TMC2	COL11A1	STRC	PHF24	BACE1	FYN	WHRN	HPN	HTR2A	ITGA2	KCNA1	KIT	ASIC2	NTRK1	KCNK4	SERPINE2	CHRNA9	CHRNA10	SCN1A	CXCL12	PIEZO2	CACNB3	PDZD7	MKKS	ADGRV1	TRPA1	ASIC3
GO_REGULATION_OF_CELL_CELL_ADHESION_MEDIATED_BY_CADHERIN	http://www.gsea-msigdb.org/gsea/msigdb/cards/GO_REGULATION_OF_CELL_CELL_ADHESION_MEDIATED_BY_CADHERIN	PTPRU	FLOT1	MAD2L2	DENND6A	RGCC	FOXA1	FOXA2	NEXMIF	EPCAM	AFDN	PLG	SERPINF2	WNT5A	ADAM19	WNT3A	PPM1F
GO_METANEPHRIC_EPITHELIUM_DEVELOPMENT	http://www.gsea-msigdb.org/gsea/msigdb/cards/GO_METANEPHRIC_EPITHELIUM_DEVELOPMENT	YAP1	OSR1	WWTR1	SOX8	HES1	CXCR2	ACAT1	HES5	LAMB2	LIF	PAX2	PKD1	PKD2	WNT4	POU3F3	LGR4	SOX9	STAT1	UMOD	WNT7B	WNT9B	WT1	NPHS2	PAX8	CALB1	FAT4	ADIPOQ
GO_REGULATION_OF_SMOOTH_MUSCLE_CELL_DIFFERENTIATION	http://www.gsea-msigdb.org/gsea/msigdb/cards/GO_REGULATION_OF_SMOOTH_MUSCLE_CELL_DIFFERENTIATION	CTH	DNMT1	ENG	EREG	FGF9	FGFR2	FOXF1	SIRT1	HEY2	ANKRD17	PDCD4	GPER1	RBPMS2	KIT	MIR100	MIR1-1	MIR1-2	MIR124-1	MIR124-2	MIR124-3	MIR125B1	MIR125B2	MIR140	MIR145	MIR15B	MIR18A	MIR199B	MIR21	MIR22	MIR221	MIR26A1	MIR26A2	MIR34A	MECP2	FOXO4	NFATC1	NFATC2	NFATC3	MIR424	PDGFB	SHH	BMP4	SMARCD3	SOD2	SRF	ZEB1	TGFB1	MED28	PIAS1	OLFM2	PRDM6	MYOCD
GO_FATTY_ACID_BETA_OXIDATION	http://www.gsea-msigdb.org/gsea/msigdb/cards/GO_FATTY_ACID_BETA_OXIDATION	ACOT8	ACAA2	ECI2	SLC25A17	SLC27A2	CPT1C	CNR1	CPT1A	CPT1B	CPT2	CRAT	ECI1	DECR1	ECH1	ECHS1	EHHADH	AKT1	AKT2	ETFA	ETFB	ETFDH	ABCD1	FABP1	TYSND1	ABCD2	MLYCD	AMACR	MTOR	ETFBKMT	DECR2	HIBCH	GCDH	MCAT	ACAA1	HADHA	HADHB	HADH	ACACB	HSD17B4	ACADL	ACADM	ACADS	IRS1	ACADVL	IVD	ACAT1	ACAT2	LEP	PLIN5	ACOX1	MECR	PEX7	PPARA	PPARD	CROT	AUH	ECHDC2	ACOXL	ECHDC1	BDH2	ABCD3	PEX2	SCP2	TWIST1	ACAD10	ACOX2	ACOX3	SESN2	LONP2	ACAD11	IRS2	ADIPOQ
GO_ACTIN_FILAMENT_BASED_PROCESS	http://www.gsea-msigdb.org/gsea/msigdb/cards/GO_ACTIN_FILAMENT_BASED_PROCESS	ABI1	KCNE3	PDCD6IP	HCN4	WASHC1	DNAJB6	GJC1	USH1C	ARPC5	ARPC4	ARPC3	ARPC1B	ACTR3	ACTR2	ARPC2	AKAP9	ABI2	WASF2	SORBS3	TENM1	CDK5	KCNE1B	EFS	KLHL41	CCL26	CORO2B	DLC1	RAPGEF3	TESK2	CDC42EP2	HAX1	BAIAP2	MAD2L2	CAP2	CAP1	NEBL	ARPC1A	ARFGEF1	SORBS1	CDC42EP3	SH2B2	PDPN	AVIL	CFL1	CFL2	NCKAP1	IQGAP2	WASF3	TMSB15A	DSTN	TRIOBP	CIT	CAPN10	KPTN	CDC42EP1	CORO1A	LDB3	FAM107A	NISCH	FZD10	AKAP13	CAVIN3	PACSIN2	TWF2	SYNPO	FMNL2	ARAP1	ADD1	ADD2	ADD3	FGD4	FRMD6	CCR7	WHAMM	CNN1	CNN2	CNN3	MYOM3	ARHGEF19	XIRP2	PLEKHH2	PPARGC1B	JMY	ADORA1	SHROOM1	MTPN	CRK	MYL6B	CSF1R	CSF3	RFLNA	CARMIL2	WIPF2	CCDC155	CDC42EP5	NKX2-5	CCN2	CTNNA1	CTNNA2	ADRA2A	FGD5	CXADR	AMOT	AMOTL1	DAPK3	DBN1	KANK4	XIRP1	DES	SYNPO2	RHOV	DIAPH1	DIAPH2	DLG1	DMD	DOCK2	DPYSL3	DSC2	DSG2	DSP	ECT2	S1PR1	LPAR1	EDN1	EFNA5	AIF1	ELN	SAMD14	EMP2	CTTN	C9orf72	NRK	EPB41	EPB41L1	EPB41L2	DMTN	EPHA1	EPHA3	EPHA5	EPS8	F2RL1	PTK2B	FAT1	SMTNL1	FGD2	PHACTR1	THSD7A	FER	FES	FGD1	FGF7	FGF10	FGF12	FGF13	ALDOA	FHL3	MRAS	RHOBTB3	PPM1E	ABLIM3	ARHGEF15	RUFY3	MSRB2	TRIM32	LIMCH1	DAAM1	FOXJ1	PALLD	TNIK	SWAP70	ARHGAP26	IQSEC2	CLASP2	EPB41L3	FLII	FLNA	FLNB	GPD1L	KANK1	CYFIP1	RHOBTB2	SYNE2	COBL	NEDD4L	CLASP1	OBSL1	ARHGEF18	SRGAP2	SPECC1L	PIP5K1C	RHOQ	DAAM2	CDC42EP4	CORO1C	CD2AP	SH3BP1	KCNE5	ARFIP2	TMEFF2	KCNE4	NAA80	ALOX15	MTOR	ABL1	RICTOR	WASHC2C	KCTD13	GAB1	KANK3	FRMD3	SUN2	FSCN2	LMOD1	SIPA1L1	AUTS2	NPHP4	STAP1	GATA4	PLEK2	GHSR	GJA1	ABL2	GJA5	ATP2C1	ANKRD1	VPS4A	RND1	PDLIM3	BMP10	BIN1	GMFB	GPM6B	ANG	IGSF22	GAS2L3	SIGLEC15	SH3PXD2B	TMSB15B	ANK2	GRB2	RGCC	ABR	PHPT1	ARHGAP35	RANGRF	PYCARD	FHOD1	CTNNA3	RACGAP1	CXCL1	GSN	TMOD4	TMOD3	TMOD2	PARVB	RHOD	PACSIN1	FSCN3	ANXA1	HCK	HCLS1	NCKAP1L	EHD2	HIP1	HRAS	HRG	APOA1	ICAM1	WHAMMP3	KLHL17	ID1	ESPNL	FMN1	SMTNL2	ARHGAP40	PFN3	ARPIN	IKBKB	SHROOM2	AQP1	RFLNB	ILK	INPPL1	INSRR	ITGB1	ITGB5	ITPKA	JAK2	JUP	KCNA5	WASH3P	ARF1	PFN4	KCND3	KCNE1	CATIP	KCNH2	KCNJ2	KCNJ3	KCNJ5	KCNJ8	KCNN2	KCNQ1	KIT	ARF6	KRAS	KRT8	RHOA	RHOB	KRT19	RNF207	RHOC	RND3	RHOG	STMN1	LCP1	ARHGAP6	ARHGDIA	ARHGDIB	LIMK1	LIMK2	RHOH	LLGL2	LLGL1	MYO18A	LRP1	MIR1-1	MIR1-2	MIR133A1	MIR133A2	MIR138-1	MIR138-2	MIR143	MIR145	MIR149	MIR20A	MIR21	MIR214	TACSTD2	ARRB1	MARCKS	SMAD3	SMAD4	MEF2A	MEF2C	MET	ATXN3	MKLN1	IQSEC3	LMOD2	MIR328	MYO1B	MYBPC1	MYBPC2	MYBPC3	MYH2	MYH3	MYH4	MYH6	MYH7	MYH8	MYH9	MYH10	MYH11	MYL1	MYL2	MYL3	MYL4	MYL6	MYO1C	MYO1E	MYO5A	MYO6	MYO7A	MYO9B	MYOC	NCK1	NEB	NEDD9	ATP1A1	NF1	ATP1A2	NF2	NPHP1	NPHS1	ATP2A2	NRAP	NTF3	NTRK3	OPHN1	PAFAH1B1	MINK1	NOX4	PAK1	PAK3	PAM	PRKN	PAWR	F11R	VILL	SHANK1	WASHC3	SPTBN5	PDE4B	AMOTL2	SNX9	PDE4D	EVL	LIMA1	PDGFA	PDGFRA	PDGFRB	PDPK1	MSRB1	GHRL	INPP5K	MYOZ2	SIX4	PFN1	PFN2	PGM5	PIK3R1	PKP2	PLA2G1B	PLEK	SERPINF2	PLN	PLS1	PLS3	LURAP1	WNT4	SSH1	ANLN	RHOF	MAGEL2	EPB41L4B	ALKBH4	TRPM4	TRPM7	BCAS3	GDPD2	FNBP1L	ABITRAM	ODAM	SSH3	ARHGAP17	SDAD1	ARHGEF10L	KIRREL1	AP1AR	CDC42BPG	CARMIL1	PPP1R9A	ASAP3	CCDC88A	PRKAR1A	PARVA	TTC17	FGD6	PRKCD	SCN3B	PRKCE	PRKCI	BRK1	BIN3	PRKG1	BAIAP2L1	LMOD3	PROX1	FMN2	SPIRE1	PDXP	CASS4	CORO1B	ACTR3B	VANGL2	PTGER4	RHOJ	ERMN	SHROOM4	PTK7	TAOK1	MICAL3	TWF1	PREX1	MRTFA	SHROOM3	KLHL1	EPB41L5	SHTN1	PTPN1	SPTBN4	GRHL3	ACTA1	PXN	RHOU	BBS4	ABRACL	MYOZ1	RAB13	RAC1	RAC2	RAC3	RALA	RAP1GDS1	RAP2A	RASA1	TRPV4	BCL2	RDX	TRIM27	RGS4	ACTB	BCL6	ROCK1	BCR	RTKN	RYR2	S100A10	SCN1A	SCN1B	SCN2B	SCN4B	SCN5A	CCL11	CCL21	CCL24	CX3CL1	SDC4	SDCBP	CXCL12	SELE	EPB41L4A	PARVG	SFRP1	MLST8	C15orf62	WIPF3	INF2	SGCD	SHC1	MICAL1	PLEKHG2	SMTN	WASH6P	ACTR3C	SLC9A1	PHACTR4	FSCN1	SNTA1	SPTA1	SPTAN1	SPTB	SPTBN1	SPTBN2	SRC	SRI	SRF	BRAF	STC1	BST1	BST2	TAC1	ACTC1	TEK	TESK1	TGFB1	TGFB3	TGFBR1	TLN1	ACTG1	TMOD1	TMSB4X	TNF	TNNC2	TNFAIP1	TNNC1	TNNI1	TNNI2	TNNI3	TNNT1	TNNT2	TNNT3	TNXB	TPM1	TPM2	TPM3	TPM4	HSP90B1	TRPM2	TSC1	TTN	TYROBP	SUMO1	CLRN1	VASP	VIL1	EZR	VIM	WAS	WIPF1	WNT11	FMNL1	CACNA1C	CACNA1D	ZYX	CACNA2D1	NPHS2	CACNB2	ALMS1	MAPKAP1	OR2A4	CORO7	MICALL2	MYH14	ARHGAP28	ARHGEF5	SYNPO2L	POF1B	BAIAP2L2	MYO19	FHOD3	CSRP3	THSD7B	ACTN4	CALR	RND2	MOB2	DIAPH3	CAMK2D	NUAK2	ARPC5L	MKKS	CAPG	CAPN3	CAPZA1	CAPZA2	CAPZB	AIF1L	JAM3	ESPN	PIP5K1A	OBSCN	DTNBP1	ANTXR1	SETD3	CASQ1	NCK2	ABLIM2	CASQ2	SPIRE2	CUL3	MYPN	PPP1R9B	SORBS2	CDC42BPA	GPR65	TIGD5	CGNL1	FRMD5	PPFIA1	AC005747.1	SHANK3	MYLK2	STRIP1	DIXDC1	FHDC1	SSH2	SCIN	TCAP	CDK10	CAV1	PDLIM4	CAV3	ACTN1	MYOM1	ACTN2	NRP1	CFLAR	CDK5R1	ACTN3	CACNA1G	WASF1	WASL	FGD3	FCHSD1	PHLDB2	FRMD7	BRSK2	HIP1R	SEMA5A	PSTPIP2	PSTPIP1	TMSB4Y	FMNL3	LATS1	INA	MYADM	TMSB10	MYOM2	MYLK3	ARHGEF2	SPECC1	PDLIM7	CYTH2	ITGB1BP1	S1PR2	TRIP10	TAOK2	SLIT2	TBCK	CAPZA3	ARHGAP18	SLC9A3R1	ARHGAP12	PICK1	ROCK2	AC027237.1	BAG4	GMFG	BCAR1	CDC42BPB	CD47	CELSR1	NUP155	ARHGEF10	MICAL2	PPM1F	NOS1AP	SEMA3E	FRMPD4	MTSS1	ARHGEF11	ARHGEF17	ELMO1	FARP2	FCHSD2	RHOBTB1	ARHGAP44	IQSEC1	ARHGAP25	WDR1	CDC42	KCNE2
GO_RESPONSE_TO_FLUID_SHEAR_STRESS	http://www.gsea-msigdb.org/gsea/msigdb/cards/GO_RESPONSE_TO_FLUID_SHEAR_STRESS	KLF2	CITED2	CSF2	ABCA1	AKT1	ETS1	PTK2B	HAS2	MIR126	MIR92A1	MIR92A2	SMAD6	SMAD7	MEF2C	ASS1	NFE2L2	NOS3	P2RX4	P2RX7	PDGFRB	PKD1	PKD2	MAPK7	MAP2K5	PTGS2	SRC	SREBF2	TGFB1	TGFB3	CA2	TFPI2	ADAM9	HDAC3	KLF4	SOCS5	MTSS1
GO_NEGATIVE_REGULATION_OF_MUSCLE_CONTRACTION	http://www.gsea-msigdb.org/gsea/msigdb/cards/GO_NEGATIVE_REGULATION_OF_MUSCLE_CONTRACTION	KCNE3	CALCRL	ADORA1	ADORA2B	ARHGAP42	ADRA2C	ADRB2	GRK2	BIN1	GUCY1A1	KCNMA1	MIR153-1	MIR153-2	MIR30E	MIR328	ATP1A2	PIK3CG	PRKG1	PTGS2	RGS2	SOD1	SRI	TNNT1	CALCA	DOCK5	ZC3H12A	PDE5A	DOCK4
GO_TRANSITION_METAL_ION_TRANSPORT	http://www.gsea-msigdb.org/gsea/msigdb/cards/GO_TRANSITION_METAL_ION_TRANSPORT	ABCB6	COX17	TCIRG1	SLC30A9	SLC46A1	CLTC	ATP6V1G3	SLC31A1	SLC31A2	CP	SLC30A7	ATP6V0E2	SLC30A8	DNM2	SLC39A11	ABCB7	SLC39A12	LMTK2	FKBP4	SLC39A14	ATP6V0A2	ATP6V0D2	ATP6V1C2	FTH1	FTL	SLC39A6	STEAP2	CBLIF	ATP2C1	SLC39A1	SLC39A5	SCARA5	FLVCR1	SLC39A3	SLC39A2	SLC40A1	HFE	HPX	HRG	HEPHL1	IREB2	REP15	FTH1P19	ARHGAP1	LCN2	LTF	MELTF	MT3	ATOX1	SLC11A2	ATP6V0A4	CUTC	SLC22A17	SLC25A37	ATP6V1D	ATP6V1H	ATP6V1A	ATP6V1B1	ATP6V1B2	ATP6V0C	ATP6V1C1	ATP6V1E1	ATP6V0B	ATP6V1G2	ATP6V0A1	ATP6AP1	ATP7A	FTHL17	ATP7B	STEAP3	SLC39A9	SLC30A10	SLC39A4	FLVCR2	SLC48A1	SLC30A6	B2M	TRPC7	ATP13A1	SLC39A10	MCOLN1	TTYH1	HAMP	NECTIN1	SCO1	SLC39A8	SLC30A5	SLC11A1	TCN1	TCN2	TF	TFR2	TFRC	TRPC1	TRPC3	TRPC4	TRPC5	TRPC6	TRPM2	SLC30A1	SLC30A2	SLC30A3	SLC30A4	SLC39A7	STEAP4	CUBN	TMEM163	SLC25A28	PICALM	ATP6V0E1	ATP6V1E2	ATP6V0D1	SLC39A13	RAB11B	ATP6V1F	ASIC3	MMGT1	FTMT	SFXN1	ATP6V1G1	HEPH	ATP2C2	SCO2
GO_POSITIVE_REGULATION_OF_MUSCLE_CELL_DIFFERENTIATION	http://www.gsea-msigdb.org/gsea/msigdb/cards/GO_POSITIVE_REGULATION_OF_MUSCLE_CELL_DIFFERENTIATION	CDH2	PARP2	CDH15	FLOT1	EHD1	MAPK14	CTH	CTNNA1	CTNNA2	CTNNB1	SMYD1	EDN1	EFNB2	ENG	RBM24	TRIM32	FLT3LG	SIRT1	MTOR	ABL1	KAT2A	GREM1	BMP10	MAMSTR	GPER1	NRG1	EHD2	NEK5	IGF1	RBPJ	IL4R	KIT	MIR1-1	MIR1-2	MIR124-1	MIR124-2	MIR124-3	MIR125B1	MIR125B2	MIR133A1	MIR133A2	MIR140	MIR145	MIR18A	MIR199A1	MIR199A2	MIR19A	MIR19B1	MIR19B2	MIR204	MIR206	MIR208A	MIR21	MIR22	MIR34A	ARRB2	MEF2A	MEF2C	CXCL9	MMP14	MIR133B	MYF5	MYF6	MYOD1	MYOG	NFATC2	MIR424	CDON	PIN1	MESP1	MAPK11	LMOD3	PROX1	CYP26B1	MIR499A	ADGRB1	HAMP	RBM4	BCL2	MAPK12	SHH	SHOX2	FAM129B	BMP4	SMARCD3	BNIP2	SOD2	TARBP2	TBX1	TCF3	TGFB1	DDX39B	CAPN2	SETD3	CAMK1	PIAS1	CAV3	TNFSF14	WNT3A	SPAG9	BOC	MYLK3	SCGB3A1	OLFM2	MYOCD	AKAP6	GDF15	CD53	MORF4L2	RIPOR2	MAML1	CDC42
GO_REGULATION_OF_ADAPTIVE_IMMUNE_RESPONSE	http://www.gsea-msigdb.org/gsea/msigdb/cards/GO_REGULATION_OF_ADAPTIVE_IMMUNE_RESPONSE	ADA	C17orf99	PARP3	MAD2L2	CD226	TNFSF13B	LILRB1	MALT1	RIPK3	CD160	DUSP10	SHLD3	ADCY7	NLRP3	TNFRSF13C	CLC	EXOSC6	CR1	RC3H1	IL23R	SHLD1	AGER	APLF	FCER1G	FCER2	FCGR2B	ZBTB1	PAXIP1	FOXJ1	SIRT1	CLCF1	ALOX15	IL27	GATA3	PYCARD	CD274	MSH6	TBX21	ANXA1	HFE	HLA-A	HLA-B	HLA-C	HLA-E	HLA-F	HLA-G	HLA-H	HLX	HMGB1	HPX	HSPD1	NLRP10	CLEC4G	IFNA2	IFNB1	IL1B	IL1R1	IL2	IL4	IL4R	IL6	IL6R	IL6ST	IL7R	IL10	IL12A	IL12B	IL12RB1	IL18	IRF1	IRF7	JAK3	ARG1	LTA	MIR21	SMAD7	MEF2C	MLH1	EIF2AK4	MSH2	P2RX7	FOXP3	EXOSC3	ZBTB7B	IL23A	FAM49B	IL20RB	SASH3	SHLD2	RC3H2	TRPM4	RIF1	PPP3CB	PKN1	PRKCQ	PRKCZ	B2M	DUSP22	PTPN6	PTPRC	PVR	NECTIN2	TRIM27	BCL6	CEACAM1	CCL19	XCL1	SAMSN1	NFKBIZ	SLC11A1	STAT6	SUPT6H	MAP3K7	BTK	TFRC	TGFB1	TNF	TNFAIP3	TNFRSF1B	TP53BP1	C3	TRAF2	TRAF6	C4BPA	C4BPB	TNFSF4	CCR2	UNG	WAS	NSD2	ZP3	FZD5	ATAD5	ZC3H12A	NDFIP1	STX7	LOXL3	NFKBID	HAVCR2	SKAP1	TNFSF13	TNFRSF14	RIPK2	FADD	IL18R1	IL33	CD1A	CD1B	CD1C	CD1D	CD1E	RSAD2	IL1RL1	CD4	CD28	CD80	IL27RA	CD40	CD48	SOCS5	THOC1
GO_PHOSPHATIDYLINOSITOL_BIOSYNTHETIC_PROCESS	http://www.gsea-msigdb.org/gsea/msigdb/cards/GO_PHOSPHATIDYLINOSITOL_BIOSYNTHETIC_PROCESS	PIGK	PYURF	CDS1	CDIPT	AGAP2	PIGU	PIK3R6	PIKFYVE	FGF2	INPP5F	SACM1L	PIP5K1C	PIK3R5	PIGN	FPR2	SH3YL1	INPP5J	PGAP2	PIGW	PIK3R4	HTR2A	HTR2B	HTR2C	IMPA1	INPP4A	INPP5D	INPPL1	ARF1	SLC27A1	ARF3	MTM1	ATM	OCRL	PIGP	PDGFA	PDGFB	RAB14	PIGT	INPP5K	PIGA	PIGC	PIGF	PIGH	PIK3C2A	PIK3C2B	PIK3C2G	PIK3C3	PIK3CA	PIK3CB	PIK3CD	PIK3CG	PIK3R1	PIK3R2	PI4KA	PI4KB	PIP4K2A	PLCG2	DPM3	MTMR12	PIGG	PIGX	PI4K2B	PI4K2A	MTMR8	PIGV	VAC14	INPP5E	PTEN	PITPNM2	PLEKHA4	PTPN13	RAB4A	RAB5A	PLEKHA1	PLEKHA2	SBF1	MTMR14	MPPE1	PLEKHA3	BMX	MTMR9	ZP3	PIP4K2C	PGAP1	CWH43	RUFY1	PIGZ	PITPNM3	PIP5K1A	PIP5K1B	PIP4K2B	PIGO	PLEKHA8	PIGY	PIK3R3	GPAA1	MTMR1	DPM1	DPM2	INPP4B	SYNJ1	SYNJ2	MTMR3	MTMR2	PIGQ	MTMR6	MTMR7	MTMR4	PIGM	PGAP3	TPTE2	PIGS	PIGL	PIGB	PITPNM1	FIG4
GO_POSITIVE_REGULATION_OF_LIPID_KINASE_ACTIVITY	http://www.gsea-msigdb.org/gsea/msigdb/cards/GO_POSITIVE_REGULATION_OF_LIPID_KINASE_ACTIVITY	VAV3	AGAP2	CCR7	EEF1A2	EPHA8	F2	PTK2B	FGF2	FGFR3	FGR	ATG14	FLT1	FLT3	FPR2	PIK3R4	IRS1	KIT	TNFAIP8L3	LYN	PDGFB	PDGFRA	PDGFRB	AMBRA1	PRKD1	PTK2	CCL19	CCL21	NOD2	P2RY12	SRC	TEK	TGFB1	VAV2	DGKZ	CD19	CD81
GO_RESPONSE_TO_CORTICOSTEROID	http://www.gsea-msigdb.org/gsea/msigdb/cards/GO_RESPONSE_TO_CORTICOSTEROID	BCL2L11	PTPRU	PDCD7	CDKN1A	CDO1	GPR83	SOX30	FAM107A	AKAP13	FBXO32	ADCYAP1	TPH2	CNGA3	COL1A1	ADM	PPARGC1B	CPN1	CPS1	CRH	PARP1	CSN1S1	CCN2	AANAT	CTSV	CREBRF	CYBA	CYBB	AGL	DNMT3B	DSPP	DUSP1	AGTR2	AGXT	EDN1	EGFR	METTL21C	EIF4E	EIF4EBP1	AIF1	ENG	EPHX1	EPO	ABCA3	ALAD	ALDH3A1	FECH	FOXO1	FOXO3	ACSBG1	FLT3	FOS	FOSB	ALPL	GBA	MSTN	NPAS4	GHRHR	GHSR	GJB2	GLB1	GNRH1	GOT1	GPER1	NR3C1	GSTP1	ANXA1	ANXA3	HNMT	HNRNPU	HSD3B1	HSD3B2	HSD11B2	HTR1B	APOA2	ICAM1	IGFBP2	IGFBP7	IL1RN	IL6	AQP1	IL10	PDX1	ISL1	AREG	ARG1	KRAS	RHOA	FIBIN	MAOB	MDK	ASS1	MT-ND3	MYOD1	NEFL	NOTCH1	ATP2B1	NTRK3	OXT	PEBP1	IL22	PAM	PAPPA	PCK1	PCK2	PCNA	SERPINF1	PFKFB1	ERRFI1	DDIT4	UGT1A1	AVPR1A	BAD	PTAFR	PTGS2	BCHE	CCND1	BCL2	REST	RPS6KB1	S100B	BGLAP	SDC1	SMYD3	BMP6	SLIT3	SPARC	SRC	SRD5A1	SSTR2	SSTR3	SSTR4	SSTR5	ZFP36L1	STAR	ZFP36L2	STC1	KLF9	TAT	TFAP4	TGFB1	TH	TNF	TRH	TYMS	UBE2L3	UCN	UCP3	SCGB1A1	WNT7B	ZFP36	CAD	CALCR	CALM1	FOSL1	CALM3	CASP3	CASP9	TRIM63	AKR1C3	ADAM9	CFLAR	CLDN1	USP8	AIFM1	SLIT2	ADIPOQ
GO_POSITIVE_REGULATION_OF_LEUKOCYTE_DEGRANULATION	http://www.gsea-msigdb.org/gsea/msigdb/cards/GO_POSITIVE_REGULATION_OF_LEUKOCYTE_DEGRANULATION	ADORA2B	CRHR1	AP1G1	F2RL1	FCER1G	FGR	GATA2	HLA-F	IL4R	IL13	ITGAM	ITGB2	LAMP1	NPPA	CD177	PTAFR	STX4	STXBP1	VAMP7	SYK	VAMP8	SNX4	GAB2
GO_SODIUM_ION_TRANSMEMBRANE_TRANSPORT	http://www.gsea-msigdb.org/gsea/msigdb/cards/GO_SODIUM_ION_TRANSMEMBRANE_TRANSPORT	HCN4	SLC17A4	SLC17A2	SLC9A6	SLC34A2	SLC17A3	CHP1	SCN11A	SLC24A4	SLC5A10	OSR1	SLC9B2	SLC34A3	COMMD1	CNKSR3	DLG1	DMD	DNM2	DRD3	DRD4	ANO6	STOM	FGF12	HECW1	GPD1L	SLC9A8	NEDD4L	SLC41A1	PCSK9	SLC24A2	NALCN	CNNM4	STK39	GLRX	SLC24A5	SLC9C2	SLC9A9	SLC9C1	ANK3	RANGRF	TRPM5	HCN1	SHROOM2	ARF1	KCNK1	KIF5B	SLC9A4	ASIC2	FXYD6P3	ASIC1	NEDD4	ATP1A1	ATP1A2	ATP1A3	ATP12A	ATP1A4	ATP1B1	ATP1B2	ATP1B3	NOS1	FXYD2	ATP2B4	ATP4A	ATP4B	BPIFA1	ASIC5	PKD2	FXYD1	FXYD3	FXYD7	FXYD6	FXYD5	FXYD4	TRPM4	KLHL24	TESC	ASIC4	SCN3B	PRKCE	SLC17A7	SLC24A3	HECW2	HCN3	PTPN3	HCN2	SCN1A	SCN1B	SCN2A	SCN2B	SCN3A	SCN4A	SCN4B	SCN5A	SCN7A	SCN8A	SCN9A	SCN10A	SCNN1A	SCNN1B	SCNN1D	SCNN1G	SLC28A3	WNK1	SLC3A2	WNK4	WNK3	WNK2	SLC8A2	SLC8A1	SLC8A3	SLC9A1	SLC9A2	SLC9A3	SLC9A5	SLC12A1	SLC12A2	SLC12A3	SLC34A1	SLC20A1	SLC20A2	SNTA1	TRPM2	UTRN	YWHAH	SLMAP	SLC8B1	ACTN4	CAMK2D	NETO2	NETO1	SLC4A11	SLC9A7	CAV3	ABCB11	PKD2L1	SLC24A1	ASIC3	SLC9A3R1	SLC23A1
GO_NEGATIVE_REGULATION_OF_BLOOD_VESSEL_ENDOTHELIAL_CELL_MIGRATION	http://www.gsea-msigdb.org/gsea/msigdb/cards/GO_NEGATIVE_REGULATION_OF_BLOOD_VESSEL_ENDOTHELIAL_CELL_MIGRATION	HDAC5	MIR2355	PDCD10	CSNK2B	SPRED1	AGTR2	FGF2	VASH1	GDF2	ANGPT2	RGCC	CARD10	HMGB1	HRG	APOE	JUP	RHOA	MIR10A	MIR129-1	MIR129-2	MIR132	MIR137	MIR146A	MIR152	MIR155	MIR15A	MIR15B	MIR16-1	MIR16-2	MIR188	MIR193A	MIR196A1	MIR196A2	MIR19B1	MIR19B2	MIR20A	MIR200B	MIR204	MIR206	MIR212	MIR22	MIR221	MIR24-1	MIR24-2	MIR26A1	MIR26A2	MIR29C	MIR320A	MIR92A1	MIR92A2	MECP2	MEF2C	MEOX2	MIR133B	NOTCH1	MIR361	MIR424	ANGPT4	DLL4	PPARG	MAP2K5	MIR329-1	MIR329-2	MIR410	MIR146B	MIR492	MIR494	MIR495	MIR497	MIR503	MIR505	MIR483	TBXA2R	MIR640	TGFB1	THBS1	MMRN2	STARD13	ITGB1BP1	KLF4	ACVRL1
GO_CELL_PROJECTION_ASSEMBLY	http://www.gsea-msigdb.org/gsea/msigdb/cards/GO_CELL_PROJECTION_ASSEMBLY	HDAC6	WASHC1	GFY	ACTR3	ACTR2	ARPC2	CDH13	ACTR1A	AKAP9	WASF2	TENM1	ABCC4	CCNO	KLHL41	TUBB4A	TUBB4B	CDC42EP2	VAV3	PIBF1	DCTN2	CDC42EP3	EXOC5	AVIL	CETN2	PLK4	NCKAP1	SEPT9	SDCCAG8	ENTR1	WASF3	EHD1	IFT27	CNTRL	FGFR1OP	KIF3A	CDC42EP1	RABL2B	CEP250	DCTN3	IFT43	TWF2	HAUS1	EVI5L	CCDC151	CNTROB	ARAP1	RAB3IP	SSX2IP	NEDD1	FGD4	TTC8	CCR7	WHAMM	FOPNL	DNAAF1	UBXN10	BBS5	SCLT1	LRGUK	FAM92A	PTPDC1	PIH1D3	DOCK11	DYNLL2	TTC36	CFAP54	CSNK1D	CSNK1E	TTBK2	CARMIL2	TEKT5	CDC42EP5	TEKT4	TTC30B	CCDC13	FGD5	CEP120	CYLD	CFAP206	IQUB	SAXO1	CCDC63	DNAAF4	PLPPR5	DCTN1	DCX	ADAMTS16	RHOV	DNAH5	DNAH8	DYNC1H1	DYNC1I2	DNM2	DPYSL3	E2F4	S1PR1	LPAR1	CELSR3	RILPL2	ANO6	EPHA2	WDR90	AIF1	DZIP1L	SPAG17	CFAP221	TMEM17	ARL13B	EMP1	EMP2	EMP3	CTTN	TAPT1	TUBB	DMTN	EPS8	F2RL1	HYLS1	CFAP53	SPATA13	TBC1D32	RSPH9	FGD2	FER	FGD1	MAPK15	CEP162	ICK	NLGN1	DZIP1	ABLIM3	CEP164	MAPRE1	KIFAP3	NINL	CEP131	CEP152	FOXJ1	TNIK	CLUAP1	TOGARAM1	SEPT6	FLNA	KANK1	CYFIP1	SYNE2	COBL	ATMIN	FMR1	RPGRIP1L	TBC1D30	CLASP1	HAUS5	SRGAP2	NUDCD3	RHOQ	LPAR3	CDC42EP4	CORO1C	CD2AP	ZMYND8	SH3BP1	LRRC6	ARFIP2	MTOR	ABL1	TCTEX1D2	CBY1	TTLL1	ATXN10	POC1A	PTPN23	WWTR1	FAM98A	GAP43	SH2B1	DNAH1	C2CD3	PPP1R16B	DNM3	AUTS2	ARHGEF26	TCTN3	TTLL3	TRAF3IP1	IFT172	NPHP4	GAS8	STAP1	PLEK2	MSTN	SH3YL1	CYFIP2	DNAI1	NPHP3	B9D1	STK36	INTU	DISC1	BBS9	TEKT2	GPM6A	POC1B	TMEM80	AC010761.1	CCDC66	CFAP157	IFT81	DBNL	CCDC113	ARHGAP35	CFAP20	GSN	PARVB	SNX10	RHOD	HTT	NCKAP1L	EHD3	ONECUT1	APC	HRAS	HRG	HSP90AA1	ICAM1	CCDC39	MCIDAS	RSPH4A	KIF24	CFAP100	DNAAF3	RILPL1	INPPL1	ITGA6	ITGB1	DNAJB13	AGRN	USP17L2	KIF3C	KIT	ARF6	TNPO1	VSTM5	CFAP73	CCDC103	RHOG	LAMA5	ARL13A	ABLIM1	ARL3	MIR196A1	MIR196A2	MIR214	TACSTD2	MAK	MAP4	RAB8A	MYH10	MYLK	MYO1A	MYO10	NCK1	SEPT2	NEFH	NEK1	NEK2	NOTCH1	NPHP1	OCRL	ODF2	OPHN1	WRAP73	P2RX7	PAFAH1B1	PLA2G3	PALM	ARHGEF4	ASAP1	WDPCP	PCM1	IFT52	CEP83	PCNT	TBC1D7	TMEM216	NME8	ZMYND10	ATP6V1D	EVL	DCDC2	TMEM138	PDGFA	DYNC2LI1	HSPB11	RAB23	RAPGEF6	INPP5K	STK26	ATP8B1	PFN1	PFN2	PKHD1	PLD1	PLK1	PLXNB3	PMP22	ATP7A	FXYD5	PODXL	SSH1	ANLN	SPATA6	HYDIN	CFAP46	HAUS6	AHI1	NDE1	BCAS3	LRRC49	DEF8	EPS8L1	FNBP1L	MKS1	DNAAF5	HAUS4	ABITRAM	SSH3	CCDC40	IFT57	WDR60	CEP192	ARMC4	HAUS2	DNAAF2	PPP2R1A	BBS7	MNS1	HAUS7	KIF27	CARMIL1	PPP1R9A	PRKACA	CCDC88A	WDR11	CEP72	PARVA	CDK5RAP2	IFT122	PRKAR2B	CFAP44	FGD6	PRKCD	CENPJ	BRK1	BIN3	RCC2	DNAH7	CFAP298	IFT46	VANGL2	TTYH1	RHOJ	TENM2	ODF2L	WDR35	CC2D2A	TWF1	IFT80	CEP126	KIF17	SHTN1	WDR19	MARK4	PTPRO	BBS1	BBS2	RHOU	BBS4	RAB5A	RAC1	RAC2	RAC3	RALA	RAP1GAP	RAP2A	RDX	RFX2	RFX3	RFX4	ROCK1	RP1	RPGR	CCL19	CCL21	SDCBP	GALNT11	GOLPH3	PARVG	FAM110C	RAB17	C15orf62	ATG3	DNAI2	TEKT3	GMNC	EPS8L2	IFT22	P2RY12	TMEM237	CPLANE1	SRGAP2C	LRRC61	FSCN1	SPAG1	SRC	SRF	RO60	CDKL5	KLF5	TGFB3	TGFBR1	TRPM2	TUBA4A	MAFIP	TUBG1	UBE2B	CLRN1	VAV2	VCL	VDAC3	EZR	WAS	WNT1	YWHAE	YWHAG	CFAP410	DNALI1	ALMS1	TUBA1A	CCDC28B	CPLANE2	HAUS3	EPS8L3	SPAG16	TMEM231	CEP97	TCTN1	AKIRIN1	DYNC2H1	KCTD17	BBS10	TTC21B	JHY	TCTN2	NUP85	CEP76	ATAT1	TTC26	BBOF1	IFT74	CEP290	FUZ	ARMC9	CFAP43	CEP63	CEP70	TSGA10	B9D2	IFT88	NDEL1	MKKS	CAPZB	AIF1L	DNAL1	RILP	DYNLRB2	DYNLRB1	TEKT1	ESPN	NME5	PIP5K1A	ARL6	CEP78	FAM161A	IQCG	TCHP	MIEN1	TMEM107	NCK2	ABLIM2	PPP1R9B	UNC119B	OFD1	CEP89	AJUBA	CEP19	FBF1	CFAP74	FHDC1	SSH2	CCDC65	CDK10	CAV1	SSNA1	DYNLL1	RAB11A	ACTN2	CDKL1	NRP1	AKAP4	ARHGEF7	WASL	RSPH1	FGD3	WDR34	HAP1	FRMD7	C5orf30	IFT20	ATP6V0D1	TMEM67	NEURL1	TPGS1	MTSS2	GORAB	BBIP1	DRC1	S1PR2	TRIP11	CCDC114	HAUS8	SNAP29	SLIT2	SLC9A3R1	KIF3B	RP1L1	NTN1	ARHGEF6	ATG5	ONECUT2	BAG4	CEP41	IQCB1	CEP135	RAPGEF2	CROCC	CEP57	CCP110	IFT140	RIPOR2	HDAC4	KIAA0586	MTSS1	CKAP5	SFI1	CDK1	PLEKHM1	SEPT7	CDC42
GO_GLUCOCORTICOID_METABOLIC_PROCESS	http://www.gsea-msigdb.org/gsea/msigdb/cards/GO_GLUCOCORTICOID_METABOLIC_PROCESS	STUB1	CRH	CYP11A1	CYP11B1	CYP11B2	CYP17A1	CYP21A2	DGKQ	DKK3	HSD3B1	HSD3B2	HSD11B1	HSD11B2	APOA1	MECP2	ATP1A1	GAL	WNT4	REST	BMP2	BMP5	STAR	SERPINA6	CACNA1H
GO_PROTEIN_MATURATION	http://www.gsea-msigdb.org/gsea/msigdb/cards/GO_PROTEIN_MATURATION	TSPAN5	ADAM8	ATP6AP2	ADAM10	ZMPSTE24	STUB1	SPON1	TIMM17A	PITRM1	GLRX3	PRDX4	CES1	CORIN	YME1L1	CGA	CGB3	AFG3L2	METAP2	LIAS	ADAMTS13	RNF139	BIRC8	CARD16	OMA1	CPXM2	CLN3	CLN5	LRRK2	CMA1	SPPL3	NAA30	ISCA2	COMP	CHCHD4	CPA3	CPB2	CPD	PRSS37	CPE	CPM	CPN1	CREBBP	PARP1	LDLRAD3	CCBE1	HJV	AANAT	HSCB	CTSE	CTSG	CTSH	ASPRV1	CTSS	CTSZ	SEC11B	ACE	SDE2	AEBP1	DHPS	AGA	ECE1	IMMP1L	NLRP7	ENO1	ENPEP	EP300	F3	F7	F9	F11	F12	TYSND1	LTO1	FGA	FGB	FGG	FKBP1A	FKBP1B	CARD8	PMPCA	NCSTN	SIRT4	SEC11A	TSPAN15	SNAPIN	PISD	FXN	NAA80	FSHB	HIST1H2BA	PCSK9	BACE2	C2CD3	KLK13	IFT172	GAS1	GCSH	GGT1	CYFIP2	CIDEB	NFU1	GLG1	PCSK1N	GLI3	HTRA2	CISD3	SPCS1	GRIN2A	TMEM208	PYCARD	GSN	SNX12	ERO1A	ANXA2	ANXA2P2	STOML2	HPN	BIRC2	BIRC3	XIAP	HSPD1	TSPAN33	IFI16	APOH	KLK3	IHH	INPP5B	USP17L2	KLK1	KLK2	KLKB1	LIPT2	LHB	DUOXA2	MAGEA3	MDM2	MELTF	MIPEP	MME	ASTL	MMP14	MMP16	ASPH	MYH9	NDUFAB1	NGF	NNAT	P2RX7	FURIN	PCSK6	SERPINE1	CUZD1	IFT52	APH1A	NAA20	GLRX5	PCSK1	PCSK5	PCSK2	C1RL	LIPT1	CIAO2B	DNAJB11	PGK1	SERPINE2	PIK3C3	PLAT	PLAU	SERPINF2	ATP7B	PCSK4	TESC	BOLA2	PIDD1	SRGN	TASP1	PRKACA	PRKACB	PLGRKT	PSENEN	ANGPTL8	PRNP	CPXM1	LGMN	PRSS3	KLK6	ERO1B	PSEN1	PSEN2	YAE1	BAD	PTCH1	BAK1	CARD18	ACE2	REN	RFX4	SPCS3	NAA35	XPNPEP3	PERP	MAGEF1	VSIR	MMS19	SCG5	SHH	LMF1	BOLA2B	SORL1	SOX4	SRC	CNTN2	TFR2	THBS1	TMPRSS2	CLEC3B	TNP1	TNP2	C1R	TSHB	UQCRC2	WFS1	IL1R2	CHAC1	FKRP	BIRC7	NAA16	NAA40	NAA60	NAA25	ASRGL1	NAA15	NAA50	CALR	HM13	TSPAN14	ISCA1	CAPN2	NAA10	CAST	CASP1	APH1B	DOHH	CASP2	BCL2L12	CASP3	LONP2	TBC1D10A	IMMP2L	CASP8	CIAO2A	RHBDD1	DDI2	OGT	NAA11	AOPEP	PRSS12	DISP1	CPZ	NKD2	SERPINH1	RIPK2	FADD	KAT2B	AC074143.1	AIP	SEC11C	LMF2	ATP23	PCSK7	ACP4	CIAO1	ADAMTS3	ADAMTS2	PMPCB	TMEM59	BAG2	ECE2	SPCS2	CCS	RCE1
GO_SKELETAL_MUSCLE_ADAPTATION	http://www.gsea-msigdb.org/gsea/msigdb/cards/GO_SKELETAL_MUSCLE_ADAPTATION	MIR208B	PPARGC1A	MTOR	MSTN	IGFBP5	IL15	IREB2	GTF2IRD2B	MYMK	MYH7	MYOC	MYOD1	MYOG	ATP2A2	MYOZ2	PPP3CA	MIR499A	ACTA1	MYOZ1	RPS6KB1	TNNC1	TNNI1	TNNT1	CAMK2B	CAMK2G	GTF2IRD2	TRIM63	CFLAR	ACTN3	GTF2IRD1
GO_PROTEIN_N_LINKED_GLYCOSYLATION	http://www.gsea-msigdb.org/gsea/msigdb/cards/GO_PROTEIN_N_LINKED_GLYCOSYLATION	OST4	ALG3	B3GALT5	MGAT4B	B4GALT7	MGAT4A	NUS1	B4GALNT2	ALG10B	MGAT5B	DAD1	DDOST	DPAGT1	ALG14	KRTCAP2	STT3B	DOLK	FUT8	NUDT14	GFPT1	B4GALT1	ALG5	ALG6	STT3A	LMAN1	MGAT1	MGAT2	MGAT3	MGAT5	ASGR1	ASGR2	ALG11	MVD	UBE2J1	PGM3	PMM1	PMM2	DPM3	UGGT2	TMEM165	ALG1	UGGT1	MAN1C1	DOLPP1	OSTC	RPN1	RPN2	GORASP1	ST6GAL1	ST3GAL1	UBE2G2	VCP	TMEM258	MOGS	ALG8	ALG12	SRD5A3	ALG9	ALG13	TUSC3	DHDDS	MAGT1	SYVN1	ALG10	ALG2	B3GALNT1	B3GALT2	B3GALT1	DPM1	DPM2	MCFD2	DERL3	GAL3ST1	MPDU1	ENTPD5	GFPT2
GO_ANAPHASE_PROMOTING_COMPLEX_DEPENDENT_CATABOLIC_PROCESS	http://www.gsea-msigdb.org/gsea/msigdb/cards/GO_ANAPHASE_PROMOTING_COMPLEX_DEPENDENT_CATABOLIC_PROCESS	CDK2	PSME3	PSMD14	ANAPC10	UBE2C	ANAPC16	PSMB11	PSMA8	PSME4	CDC26	ANAPC15	FBXO5	UBE2S	ANAPC2	ANAPC4	MAD2L1	FZR1	ANAPC5	ANAPC7	ANAPC11	PLK1	PSMA1	PSMA2	PSMA3	PSMA4	PSMA5	PSMA6	PSMA7	PSMB1	PSMB2	PSMB3	PSMB4	PSMB5	PSMB6	PSMB7	PSMB8	PSMB9	PSMB10	PSMC1	PSMC2	PSMC3	PSMC4	PSMC5	PSMC6	PSMD1	PSMD2	PSMD3	PSMD4	PSMD5	PSMD7	PSMD8	PSMD9	PSMD10	PSMD11	PSMD12	PSMD13	PSME1	PSME2	RPS27A	ANAPC1	AURKA	BUB1B	UBA52	UBB	UBC	UBE2D1	UBE2E1	FBXO31	C2orf40	CUL3	CDC23	CDC16	CCNB1	BUB3	AURKB	PTTG1	PSMF1	CDK1	PSMD6	CDC20	CDC27
GO_HINDLIMB_MORPHOGENESIS	http://www.gsea-msigdb.org/gsea/msigdb/cards/GO_HINDLIMB_MORPHOGENESIS	OSR2	OSR1	CTNNB1	FGF4	FGF8	RPGRIP1L	ALX3	SALL3	GPC3	GNAS	HOXD9	HOXD10	RSPO2	FMN1	AFF3	MSX1	MSX2	NOTCH1	PITX1	MED1	CHD7	PTCH1	RARB	RARG	ALX4	SHH	BMP4	BMPR1A	TBX3	TFAP2B	TWIST1	WNT3	WNT7A	ZBTB16	GDF5	TP63
GO_LOOP_OF_HENLE_DEVELOPMENT	http://www.gsea-msigdb.org/gsea/msigdb/cards/GO_LOOP_OF_HENLE_DEVELOPMENT	IRX2	JAG1	DLL1	HES5	PKD1	PKD2	POU3F3	UMOD	WNT7B	IRX3	IRX1
GO_VESICLE_ORGANIZATION	http://www.gsea-msigdb.org/gsea/msigdb/cards/GO_VESICLE_ORGANIZATION	PDCD6IP	PDCD6	PREB	CNIH1	STX6	STAM2	BET1	TFG	SEC24B	VAV3	SEC23B	SEC23A	VTI1B	UNC13B	ARFGEF2	CTSC	SEC24A	CPLX2	CPLX1	TMED2	TMED10	RAB32	CRYZL2P-SEC16B	CORO1A	SEC23IP	PRRT2	SNF8	STX1B	LYST	TRIM9	SNAP47	AP2M1	CLCN3	TRAPPC6B	ZPBP2	TRAPPC5	TBC1D20	CHMP4B	COL7A1	VPS37A	CREB1	VTI1A	SYT9	PHETA1	CSNK1D	CNIH3	EXOC8	PHETA2	CTSZ	VPS37D	ZDHHC15	AP1G1	DLG4	DNM1	DNM2	ABCA1	TSNARE1	STX2	EPS15	AKT2	F2R	F5	F8	SAMD9L	MAPK15	PPP6R1	SEC31A	TMCC1	UNC13A	SEPT8	ANKRD28	SCFD1	DNAJC13	WASHC4	VPS39	VPS8	FOLR1	SNAPIN	CORO1C	CD2AP	STX12	RAB38	CNIH2	TXNDC8	SNX33	ALS2CL	ZNF385A	SEC31B	CHMP2B	DNM3	BLOC1S6	FBXO5	VPS33B	ARFGAP3	BLOC1S1	VPS41	TRAPPC3	VPS4A	CHMP2A	GNAI3	GOLGA2	AQP11	BLOC1S2	TRARG1	GRIA1	GRIK5	CHMP4A	STXBP6	SNX10	HOOK2	SNX11	ANXA1	ANXA2	ANXA2P2	HPS1	AGFG1	RAB7B	FASLG	SHROOM2	INSIG1	USP50	AREG	WASH3P	ARF1	MIA3	KIF5B	BLOC1S3	MYO18A	LMAN1	SNX19	LRMP	STX19	RAB8A	ASIP	UNC13C	MYO7A	NSF	GPR143	P2RX7	PAFAH1B1	PLA2G3	PRKN	VPS36	SAR1B	VPS28	CHMP1A	HOOK1	TRAPPC4	ANKFY1	CHMP5	VTA1	RAB14	CHMP3	TRAPPC2L	RAB8B	SERPINA1	SERPINE2	PIK3C3	TMED9	RAB39A	SAMD9	FNBP1L	LAMTOR1	STX17	VPS37C	PLEKHJ1	GOLPH3L	PPP6R3	PI4K2B	PEF1	BLOC1S4	LAPTM4B	PI4K2A	PPP6C	SRGN	RAB20	TMEM127	VPS11	PRKCI	SAR1A	SLC17A7	KNL1	CHMP1B	CLTRN	RAB22A	VPS18	ALS2	PTPRN	NECTIN2	TRAPPC1	RAB1A	RAB3A	AC034102.1	RAB27A	KLHL12	CPLX3	BCL2	RFX2	SORT1	S100A10	SDC1	SDC4	SDCBP	BLOC1S5	SEC13	KIF13A	TRAPPC2	GOLPH3	AKTIP	VPS16	FABP9	GORASP1	CCDC136	PMEL	SLC2A4	ANXA8	SNAP25	SNCA	SPINK2	STX1A	STX3	STX4	STX5	STXBP1	VAMP1	VAMP7	SYP	SYT1	SYT4	TAP1	TAP2	TAPBP	TGFA	TRAPPC10	TMF1	TSG101	ANXA8L1	TYRP1	UVRAG	RAB7A	TRAPPC6A	RNF26	PLEKHF1	CPLANE2	CHMP6	VPS37B	SPG11	STAM	CALR	SPACA1	RAB1B	DYSF	PICALM	RILP	TRAPPC9	RAB34	SRPX	DTNBP1	FAM160A2	ANKRD27	EEA1	STX7	TMEM175	VPS25	ARFGAP2	HOOK3	DOC2B	CUL3	NKD2	AP3B1	CAV1	CAV2	USO1	VAMP4	STX16	STX11	STX10	SNX3	GBF1	RAB11A	SNAP23	NAPA	SYNJ1	SQSTM1	AP1M1	BAIAP3	AP3D1	WASL	HPS4	SEC16B	F2RL3	MCFD2	SYT7	USP8	HGS	CHMP7	VAPB	VAPA	CHMP4C	MVB12A	VAMP3	SNAP29	TGFBRAP1	CD34	STX8	SCARB2	TBPL1	VPS4B	GOSR1	SEC22B	GOSR2	SEC24C	CD59	ZFYVE16	IST1	ZEB2	C2CD5	SEC24D	TBC1D4	SNAP91	SEC16A
GO_KERATINOCYTE_PROLIFERATION	http://www.gsea-msigdb.org/gsea/msigdb/cards/GO_KERATINOCYTE_PROLIFERATION	CDH3	CDH13	YAP1	KLK8	KDF1	REG3G	CD109	EFNB2	SDR16C5	EREG	FGF7	FGF10	STXBP4	INTU	SFN	HAS2	IRF6	KRT2	MIR21	REG3A	WNT16	PPARD	MED1	FERMT1	PRKD1	SLURP1	PTCH1	PTPRK	OVOL2	SRSF6	BCL11B	SNAI2	ZFP36L1	KLF9	TGM1	VDR	ZFP36	EPPK1	CASK	TP63
GO_MACROPHAGE_ACTIVATION_INVOLVED_IN_IMMUNE_RESPONSE	http://www.gsea-msigdb.org/gsea/msigdb/cards/GO_MACROPHAGE_ACTIVATION_INVOLVED_IN_IMMUNE_RESPONSE	TREX1	TICAM1	SBNO2	GRN	LBP	PRKCE	SUCNR1	SYK	TYROBP	DYSF	HAVCR2	IL33
GO_POSITIVE_REGULATION_OF_BINDING	http://www.gsea-msigdb.org/gsea/msigdb/cards/GO_POSITIVE_REGULATION_OF_BINDING	TRIM28	CDK5	FLOT1	CDK9	SPON1	CEBPG	PLK2	CDCA5	PARK7	TIRAP	CTHRC1	TRIM6	ADD1	ADD2	CLIC2	CLN5	LRRK2	SPPL3	PARP1	CSF3	TICAM1	CTBP2	PYHIN1	CTNNB1	DTX3L	ACE	DHX9	DDX11	EGF	EIF2S1	EIF4G1	EP300	EPB41	EPHA4	ERCC2	FKBP1A	MAPRE1	MAPRE3	SIRT2	FOXC1	KDM1A	USP33	WAPL	PLXND1	PLCL2	FMR1	MAU2	ABL1	HIST1H2BA	BAMBI	NIPBL	GPSM1	GATA3	GCG	AMFR	DPH3	HIPK2	GSK3B	GTF2B	H1F0	ANXA2	ANXA2P2	HFE	HMGB1	HMGB2	HNRNPL	HOXA3	HES1	HSF1	TMEM173	IFNG	IGF1	APOE	APP	EIF3E	PDX1	IRF4	ISL1	ITGA2	JAK2	ENHO	STMN1	LFNG	LGALS3	LRP1	ARRB1	MARK3	MEF2C	MEN1	MET	MFNG	MMP8	MMP9	NCBP1	NEUROD1	NGF	NME1	NVL	PRKN	PAX6	GMNN	NMD3	CRBN	DACT1	PIN1	PKD1	PLAUR	PLCL1	PON1	GNL3L	POU4F1	POU4F2	PPARG	PINX1	PPP2CA	PPP2CB	LARP6	KDM4D	HDAC8	PSEN1	B2M	EPB41L5	TRIB3	RALB	RAN	RARA	RB1	RFNG	RPL11	BDNF	S100A10	AKTIP	EBF2	FAM129B	SKI	BMP2	ACD	BMP4	CAPRIN2	DDRGK1	SPTA1	STK3	STK4	TAF1	TCF7L2	TERT	TGFB1	TIAM1	TRAF2	TRAF6	TWIST1	TXN	VTN	WNT5A	DERL1	HMBOX1	CALM2	CALM3	HMGA2	CDT1	MED25	PARP9	CAV1	EIF3C	EIF3D	EDF1	RIPK2	NRP1	ARHGEF7	MBD2	WNT3A	HIP1R	STPG1	PYGO2	KLF4	MYOCD	SYAP1	HAND2	TRAF4	RAPGEF2	HERPUD1	RIPOR2
GO_SMOOTH_MUSCLE_CELL_DIFFERENTIATION	http://www.gsea-msigdb.org/gsea/msigdb/cards/GO_SMOOTH_MUSCLE_CELL_DIFFERENTIATION	RAMP2	COMP	ADM	CTH	CTNNB1	DNMT1	EDNRB	ENG	EREG	FGF9	FGF10	FGFR2	FOXF1	SIRT1	HEY1	HEY2	NPNT	ANKRD17	GATA6	PDCD4	GPER1	HES1	RBPMS2	KIT	MIR100	MIR1-1	MIR1-2	MIR124-1	MIR124-2	MIR124-3	MIR125B1	MIR125B2	MIR140	MIR145	MIR15B	MIR18A	MIR199B	MIR21	MIR22	MIR221	MIR26A1	MIR26A2	MIR34A	MECP2	MEF2C	FOXO4	NFATC1	NFATC2	NFATC3	NFATC4	NOTCH1	MIR424	PDGFB	WNT4	MESP1	MRTFB	MRTFA	SGCB	SHH	SIX1	BMP4	SMARCD3	SOD2	SOX9	SRF	ZEB1	TGFB1	VEGFA	TMEM204	MED28	EPC1	ITGA8	PIAS1	ACVR1	OLFM2	PRDM6	MYOCD
GO_MALE_GENITALIA_DEVELOPMENT	http://www.gsea-msigdb.org/gsea/msigdb/cards/GO_MALE_GENITALIA_DEVELOPMENT	SYCP2	CTNNB1	FGF8	FGF10	KLHL10	HOXD13	HSD17B3	AR	LHCGR	ROR2	PDGFRA	ASB1	LGR4	SHH	BMP5	BMP6	SRD5A1	SRD5A2	TBX3	WNT9B	WT1	GREB1L
GO_REGULATION_OF_HYDROLASE_ACTIVITY	http://www.gsea-msigdb.org/gsea/msigdb/cards/GO_REGULATION_OF_HYDROLASE_ACTIVITY	TANK	MIR892B	PDCD6	BCL2L10	BCL2L11	RASA4B	TMEM225B	CST8	DNAJB6	CASP12	PPP1R2P1	KLRC4-KLRK1	DNM1L	NR1H3	PPIF	TBC1D3G	TBC1D3K	TBC1D3D	PREB	RASGRP1	DNAL4	BCAP31	FAM13A	PLXNC1	RASA4	FARP1	TNK2	PSME3	MPHOSPH10	PSMD14	RCAN2	RASGRP2	SPRY1	SPRY2	TBC1D3E	TBC1D3I	NET1	DNAJA2	APC2	NMUR1	CDKN2D	CCL26	NOD1	DLC1	RACK1	WFDC2	RAPGEF3	CD2BP2	CDC42EP2	VAV3	SEC23B	SEC23A	SEMA4D	ANP32B	LAMTOR5	ARL6IP5	CXCL13	ARFGEF1	AHSA1	RGS14	NPRL2	SPINT2	GNA13	GNB5	NUP50	ARPP19	IQGAP2	SPINT3	PPP1R17	CLPX	SMR3B	RALBP1	PRDX3	TMED2	MAPRE2	SPINK5	ADAP1	RIPK3	ADRM1	DNAJB4	RCAN3	TBC1D8	BVES	FICD	CHM	FZD10	CHML	CHN1	EGLN3	CHN2	BIRC8	SNX18	CHP1	CD300A	PARK7	GABARAPL2	NLRP3	CARD16	LMTK3	ELFN2	FCRL3	ARHGAP33	EVI5L	RASGRP4	ADCYAP1	PHACTR3	FAM122A	APOA5	PPP1R27	ACAP3	ARAP2	ARAP1	AGAP2	AGAP1	AGAP3	ADCYAP1R1	WFIKKN1	TAGAP	RFFL	AGAP4	AGAP11	SERPINA3	DNAJC24	LRRK2	TMEM132D	FGD4	TRAPPC6B	CCR7	WFIKKN2	WDR81	TBC1D16	RINL	CNN3	IQGAP3	ARHGEF19	WFDC12	COL4A3	TBC1D20	CSTL1	CST9LP1	CST9L	CST9	SGSM1	COL6A3	COL7A1	ACVR1C	AHSA2P	DNAJC19	CPEB2	PPARGC1B	STXBP5	ADORA2A	CD109	CR1	CRK	DOCK11	CRKL	WFDC3	DYNLL2	CRY2	WFDC10A	WFDC6	CST11	R3HDML	ADPRH	CRYAB	MAPK14	ARHGAP42	A2ML1	CSN2	SERPINA12	PPP1R36	CSNK2A1	CST1	RUNDC1	CST2	CST3	CST4	CST5	CST6	CSTA	CSTB	ADRA1A	CCN2	WFDC5	HSCB	PROM2	CTSH	PPP1R1C	PPP4R2	FGD5	ADRB1	RASGEF1B	DAB2IP	SPINK13	PPP1R2B	SH3RF2	AMOT	ARHGAP36	DAP	DAPK1	TBC1D21	SPRED1	DENND1B	TOR1AIP2	CNST	WFDC13	DDX3X	DHX9	DDX11	DFFA	TMEM64	DHCR24	DLG2	DLG3	DMPK	AGER	DNM2	DOCK1	DOCK2	DPEP1	DRD2	RCAN1	AGT	AGTR1	DVL2	DVL3	AGTR2	ECM1	ECT2	S1PR1	LPAR1	EDNRA	PGAM5	EFNA1	EFNA3	EFNA5	EGFR	EPHA2	AHSG	EIF5	SERPINB1	NLRP7	A2M	ARHGAP27	RANBP3L	CCDC125	ENSA	VMA21	EPHA1	EPHA3	EPHA4	EPHA5	EPHA7	EPHB3	ERBB2	AKT1	AKT2	ESR1	EZH2	F2R	F2RL1	F3	ALDH1A1	FABP1	PTK2B	FBLN1	FGD2	PI16	C6orf89	PHACTR1	PPP1R35	FGD1	FGF2	FGF10	FGFR1	FGFR3	FGFR2	FKBP1A	FKBP1B	RASA3	LMTK2	NLRP1	PPP6R1	ARHGEF15	ALDOB	CARD8	KLRK1	PLA2R1	RAB3GAP1	FOXJ1	TBC1D9B	RRP1B	ARHGAP26	SIPA1L3	TBC1D2B	RAP1GAP2	PLXND1	ANKLE2	LRCH1	SSPO	GRAMD4	TBC1D9	SNX13	PSME4	ARL6IP1	FLT1	TBC1D1	TBC1D12	DNAJC9	PLCB1	MTCL1	FKBP15	TBC1D30	DOCK9	FN1	ARHGEF12	SRGAP2	FNTA	NCAPH	ATP13A2	SIRT1	RIMBP2	SCRIB	CABIN1	AC004151.1	ACAP2	CORO1C	SH3BP1	RABGAP1	PPP1R15A	PLXNB2	SH3BP4	ARHGAP8	BCL2L13	MTCH1	ALOX12	MTOR	ABL1	RICTOR	FYN	IFI6	RALGAPA1	TBC1D28	CASC2	ELMOD2	NPNT	SERPINA11	ARHGAP30	TBC1D22A	RASGRP3	RAB3GAP2	NGEF	TNFAIP8	PRDX5	PRKD2	PLEKHG4	AMBP	POT1	ALS2CL	GAPDH	TBC1D10B	SIPA1L1	PPP1R16B	GPSM1	TOR1AIP1	CHTOP	GAPVD1	TIPRL	GAS6	B3GAT3	TIAM2	ARFGAP3	FAM162A	GCHFR	PPP1R14B	RGS17	PCOLCE2	GDI1	GDI2	SMR3A	FETUB	CYFIP2	ABL2	BEX3	LAMP3	BBC3	CIDEB	CPAMD8	PRELID1	GPC3	ARHGEF16	SPINK4	PCDH11X	ANGPTL3	PCSK1N	SGSM3	BIN1	HTRA2	GM2A	GNA15	GNAI2	GNAO1	GNAQ	GNAT1	WFDC10B	SFN	GPI	GPLD1	PPP2R3B	ANG	HMSD	PPP1R37	RGPD4	GPER1	PPP1R42	CRB2	GPS1	GPS2	GPX1	RAPGEF1	GRN	GIT1	ABR	GRIN1	GRIN2A	GRIN2B	ARHGAP35	DNAJC15	PYCARD	RACGAP1	UHRF1	GSK3B	GSN	MSH6	GTF2H2	GTF2H4	SENP1	RPA4	GZMA	ANXA1	SERPIND1	HTT	HDAC1	NCKAP1L	HGF	TAX1BP3	HIP1	HMGB1	HMGB2	APAF1	HNRNPU	HPCA	APCS	HRAS	AGFG1	AGFG2	HRG	SERPINA9	BIRC2	HSF1	BIRC3	DNAJB2	DNAJA1	HSPA1A	HSPA2	XIAP	BIRC5	HSP90AB1	HSPD1	HSPE1	DNAJB1	APLP2	APOA1	HTR2A	HTR2B	APOA2	APOA4	ICAM1	GPIHBP1	TMEM225	COL28A1	ACER2	APOC1	NEK5	IFI16	IFIT1	ARHGAP40	APOC2	APOC3	IFNG	ITIH6	IGBP1	IGFBP3	CFAP100	CCN1	APOH	APP	TBC1D26	FAS	IKBKB	FASLG	AQP1	ITGA6	ITGA1	ITGA2	ITGB1	ITIH1	ITIH2	ITIH3	ITIH4	ITK	JAK2	JUN	ANOS1	KARS	USP50	TBC1D10C	AGRN	USP17L2	ARF4	KIT	KNG1	IPO5	RHOA	CFAP73	C3P1	RHOC	GRXCR1	SERPINA2	RHOG	SPINT4	ARHGAP1	ELFN1	ARHGAP4	LCK	LCN1	ARHGAP5	ARHGAP6	LEPR	LGALS3	ARHGDIA	LGALS9	ARHGDIB	ARHGDIG	LIMS1	RHOH	LIPC	LLGL2	LLGL1	ARL1	ST20	RGPD1	LPA	ARL2	LPL	LRP1	SPINK6	LTF	LYN	MIRLET7B	MIR152	MIR15A	MIR17	MIR182	MIR195	MIR19B1	MIR19B2	MIR205	MIR21	MIR223	MIR24-1	MIR24-2	MIR29B1	MIR29B2	MIR29C	MIR92A1	MIR92A2	ARRB1	SPINK14	SMAD3	ARRB2	MAGEA3	MAP2	MAPT	TBC1D3B	TBC1D3C	CCL3L3	AGAP6	BLID	MBP	MCM2	MDM2	MEF2C	MEFV	MAP3K5	MGAT5	MGMT	AFDN	MMP9	MNAT1	CD200	CARD17	PLIN5	MSH2	MSH3	ASPH	MT3	MMUT	MYBPC3	MYC	SERPINC1	MYH6	MYL3	MYL4	MYO1D	MYO9A	MYO9B	PPP1R12A	NAIP	NEDD9	NF1	NGF	NGFR	ATP1B1	ATP1B2	NKX3-1	ATP1B3	NODAL	NOS1	NOS3	NPM1	NRDC	NTF3	NTF4	NTRK1	NTRK2	NTRK3	AC004551.1	OAS2	OAS3	TBC1D25	OCRL	ATP4B	OPHN1	OXA1L	P2RX1	P2RY6	PEBP1	FURIN	PCSK6	PAFAH1B1	SERPINE1	SERPINB2	PAK2	PAX2	ASAP1	F11R	SPOCK3	STMN3	FIS1	PAM16	UBXN1	SERPINA5	PI15	RPS27L	NDUFA13	ABHD5	PCNA	ANGPTL4	SERPINA10	LEF1	PCOLCE	VRK3	CRIM1	PCSK5	TBC1D7	GMIP	FAM13B	PDCD2	UCHL5	PPME1	SNX9	PDE6D	HACD3	TRIAP1	LARS	PDGFRA	PDGFRB	STYXL1	PDPK1	DNAJB11	RAPGEF6	SERPINF1	PFN1	PFN2	SERPINA1	PI3	SERPINA4	SERPINB5	SERPINB6	SERPINE2	SERPINB8	SERPINB9	SERPINB10	SERPINI1	SERPINB13	SERPINI2	PIN1	PLA2G1B	PLA2G5	PLAUR	PLCB2	ZFYVE1	PLCG1	PLEK	SERPINF2	PLN	PLSCR1	PLXNA1	PLXNA2	PLXNB1	PLXNB3	PMAIP1	PML	PNLIP	TLR9	CYCS	ERRFI1	WNT4	DNAJC10	RIN2	POR	NLE1	EGLN1	TBC1D13	PPARG	NDE1	BCAS3	SYTL2	PPP1R14D	TBC1D8B	PXK	RASIP1	ODAM	PIH1D1	PPP1R1A	USP47	PPP1R2	PPP1R3C	IFT57	AVP	PPP1R7	GPATCH2	PPP1R8	ARHGAP17	AKIRIN2	CEP192	PPP1R10	ARHGEF10L	PPP2R1A	RIC8B	PPP2R1B	AVPR1A	PPP2R2A	PLEKHG6	PPP2R2B	PPP2R2C	PPP2R3A	PTPA	PPP2R5A	PPP2R5B	PPP2R5C	PPP2R5D	PPP2R5E	PPP6R3	TBC1D19	AVPR1B	TBC1D2	PIDD1	PPP4R1L	PPT1	ELMOD1	PLXNA3	ASAP3	DOCK10	TBC1D22B	DEPDC1	NLRP2	ARFGAP1	FGD6	DEPDC1B	PCID2	PRKCD	ADAP2	ARHGAP15	PPP2R2D	ZC3H15	PRKD1	PRKCZ	ANGPTL8	PRKG1	RCC2	MAPK3	MAPK7	MAPK8	MAP2K5	EIF2AK2	PROS1	LGMN	PRTN3	PSAP	DIABLO	PSMA3	CDC42SE1	NMUR2	LXN	PSMB8	PSMB9	KNL1	EPPIN	RGL3	RALGAPB	SLC39A10	RALGAPA2	BAD	PSME1	PSME2	ARFGEF3	PTAFR	RCN3	PTH	PTGS2	BIRC6	TBC1D24	PTK2	ARHGAP31	SRGAP1	TBC1D14	WDR35	SIPA1L2	ARHGAP20	PREX1	ARHGAP21	RIC1	SH3RF1	ARHGAP23	PTN	CAMSAP3	ALS2	ADGRB3	DENND1A	SLC7A14	PPP4R4	GBA3	BAK1	GRHL3	PTPRC	PTPRN2	PTX3	BAX	WFDC1	NLRC4	BBS4	OPRPN	ARHGAP22	MYOZ1	PZP	RAB3A	RAB4A	RAF1	RAG1	RANBP1	RANBP2	RANGAP1	RAP1A	CARD18	RAP1GAP	RAP1GDS1	RASA1	RASA2	RASGRF1	KDM5A	RDX	RENBP	REST	RFPL1	RGS1	RGS2	RGS3	RGS4	RGS7	RGS10	RGS12	RGS16	TSKS	BCL6	ABCE1	RIC8A	SMAP1	ROBO1	ROCK1	RP2	RPA2	BCR	RPS3	RPS6KA1	RPS6KA3	RTKN	RSU1	RYR2	BDNF	SORT1	S100A8	S100A9	S100A10	SAG	MAPK12	SBF1	SERPINB3	SERPINB4	CCL1	CCL2	CCL3	CCL3L1	CCL4	CCL5	CCL7	CCL8	CCL11	CCL13	CCL14	CCL15	BICD1	CCL16	CCL17	CCL18	CCL19	CCL20	CCL21	CCL22	CCL23	CCL24	BID	CCL25	XCL1	CX3CL1	THADA	SH2D4A	CHP2	PCIF1	SELE	SEMG1	RBM26	PERP	SEMG2	SNX16	VSIR	SET	SETMAR	DNAJC1	SFRP1	SFRP2	AGAP9	ARHGAP9	SPINK9	RGS18	ARAP3	SPINK8	SERPINE3	SMAP2	SIAH2	MICAL1	TBC1D15	LMF1	P2RY12	RASAL3	SIPA1	BMP2	PINK1	RTN4R	WNK1	UBE2Z	ANXA8	AGAP7P	RGPD3	SLN	SLPI	PHACTR4	DDRGK1	MTMR9	SNCA	SNRNP70	BNIP2	SOD1	SORL1	SOS1	SOX2	BOK	FOXL2	SPINK1	SPINK2	SPINT1	SPP2	SPOCK1	SRC	SSBP1	STAT3	CDKL5	BST2	XCL2	TBCD	SERPINA7	TCEA1	MIR590	PPP1R11	TDG	TMBIM6	TERF1	TERF2	TFAP2B	TFAP4	TFPI	TGFB2	THBS1	THY1	TIAM1	TIMP1	TIMP2	TIMP3	TIMP4	SERPING1	TMSB4X	TNF	TNNC1	TNNI3	TNNT2	TNNT3	TP53	TPM1	TPM2	C3	HSP90B1	TRAF2	C4A	C4B	TSC1	TSC2	C5	RGPD8	C5AR1	ANXA8L1	AGAP5	TXK	RGPD6	RGPD2	TBC1D3	TBC1D3H	SUMO1	NR1H2	VAV1	VAV2	VCP	VEGFA	VIL1	VTN	WNT5A	WNT11	WNT9A	WRN	XDH	YWHAE	EVI5	TRAPPC6A	BIRC7	MUL1	VCPKMT	ARHGAP10	PPP1R3B	NEIL1	TBC1D17	GRTP1	TFPI2	ARHGAP28	ARHGEF5	RABEP2	CAAP1	RIN3	CSRNP3	CALM1	RNF34	PREX2	CDK5RAP3	PPP1R2C	SHOC2	CALM2	ARHGAP39	PRR7	ITIH5	CALM3	NPRL3	NDEL1	CSRNP2	CAMK2D	DOCK8	PPP1R14C	ELL	SBF2	MKKS	PICALM	CAST	CASP1	ARHGAP24	SOX7	BCL2L12	CASP4	CASP5	TBC1D10A	PIP5K1A	CCDC8	ANKRD27	CASP8	SYDE2	PPP1R1B	ANTXR1	ELMOD3	CASP9	TBC1D3F	RGPD5	ZCCHC9	GARNL3	CASP10	APOPT1	RECK	ARFGAP2	RASAL1	CASR	TTBK1	SPINK7	PPP1R9B	GPR65	RGS5	PPP1R15B	MASTL	AJUBA	RANBP3	ARHGAP19	PPP1R16A	PKP4	CST7	SYDE1	RGS8	DOCK7	CAV1	CAV2	RGS20	TP63	OASL	DYNLL1	SERPINA6	S1PR4	SERPINH1	SERPINB7	TRADD	URI1	RIPK1	CRADD	TNFSF14	TNFSF10	RIPK2	FADD	NAPA	RGS11	RGS9	TNFRSF10B	TNFRSF10A	IQGAP1	NRP1	SYNGAP1	CFLAR	CCK	ASAP2	ARHGEF7	BCL10	UMODL1	SERPINB12	SERPINB11	WNT3A	ARHGAP11B	FGD3	PAPLN	AC074143.1	KALRN	WFDC8	BRSK2	HIP1R	AIP	STARD13	SPOCD1	PKMYT1	USP14	USP6	RGN	BOD1	AIFM1	RABEP1	ARHGEF1	PDCD5	PLXNA4	DGKI	NLRP12	LPAR2	MTSS2	PTTG1	ITGB1BP1	GPR55	KLF4	SLIT2	TBCK	ARHGAP18	PLAA	CD27	ATP5IF1	ARHGAP29	ARHGAP12	PPP1R14A	AIM2	MAP4K4	EIF2AK3	ARHGEF6	RASAL2	ROCK2	PSMF1	SCARB2	STXBP5L	BAG4	CD40	CD44	VPS9D1	RIN1	RGS6	ARHGEF10	FNIP1	PPM1F	MARF1	DEPDC5	RAPGEF2	ST18	HERPUD1	USP6NL	DOCK4	HDAC9	ARHGAP32	ACAP1	PHACTR2	STARD8	TBC1D5	SPOCK2	DELE1	SFI1	GIT2	ARHGAP11A	ARHGEF11	RGP1	PPP1R26	MAGI2	TBC1D4	NUAK1	SRGAP3	SGSM2	RABGAP1L	ARHGAP44	IQSEC1	ARHGAP25	TNFSF15	PPP4R1	CASP8AP2
GO_ENDOCARDIAL_CUSHION_DEVELOPMENT	http://www.gsea-msigdb.org/gsea/msigdb/cards/GO_ENDOCARDIAL_CUSHION_DEVELOPMENT	GATA5	JAG1	ENG	ERBB3	RBM24	FGF8	FOXF1	HEY1	GATA4	HEYL	RBPJ	ISL1	SMAD4	MDM2	MSX1	MSX2	NEDD4	NOS3	NOTCH1	TMEM100	TBX20	ROBO1	ROBO2	BMP2	BMP4	BMP5	BMP7	BMPR1A	BMPR2	SNAI2	SNAI1	SOX9	TBX2	TBX5	TGFB2	TGFBR1	TGFBR2	TWIST1	CRELD1	DCHS1	ACVR1	NOG	ACVRL1
GO_NEGATIVE_REGULATION_OF_ERBB_SIGNALING_PATHWAY	http://www.gsea-msigdb.org/gsea/msigdb/cards/GO_NEGATIVE_REGULATION_OF_ERBB_SIGNALING_PATHWAY	SPRY1	SPRY2	STAM2	SOCS4	DAB2IP	HBEGF	DUSP3	EGF	EGFR	EPS15	ERBB2	EREG	CBLC	NUP62	EPGN	PTPN18	SNX5	RNF115	GRB2	EPN1	SH3KBP1	ITGA1	AREG	MIR133A1	MIR133A2	ERRFI1	AC004156.1	LGMN	PSEN1	PTPN2	ZFYVE28	PTPN3	PTPN12	PTPRJ	EPS15L1	SNX6	SH3GL2	BTC	TGFA	TSG101	RAB7A	CHMP6	STAM	VPS25	ZGPAT	CBL	CBLB	ARHGEF7	GPRC5A	HGS	ACP4	SOCS5	CDC42
GO_RESPONSE_TO_DIETARY_EXCESS	http://www.gsea-msigdb.org/gsea/msigdb/cards/GO_RESPONSE_TO_DIETARY_EXCESS	PPARGC1A	SLC25A25	OMA1	ACVR1C	ADRB1	ADRB2	PCSK1N	APOE	BMP8A	GFRAL	LEP	MC4R	PRLH	APPL2	NMUR2	TRPV4	UCP1	VGF	TRPV1	TBL1XR1	RMI1	SGIP1	GDF15	GDF3
GO_REGULATION_OF_MEIOTIC_NUCLEAR_DIVISION	http://www.gsea-msigdb.org/gsea/msigdb/cards/GO_REGULATION_OF_MEIOTIC_NUCLEAR_DIVISION	NPM2	PRDM7	DMRT1	MAPK15	SIRT2	PLCB1	FBXO5	GPR3	FBXO43	NANOS2	CCDC36	LIF	MOS	MSX1	MSX2	WEE2	FZR1	PDE3A	WNT4	PIWIL2	PRKAR1A	PRDM9	RAD1	TTK	UBE2B	WNT5A	CALR	HORMAD1	TRIP13	CDC20
GO_BRANCH_ELONGATION_OF_AN_EPITHELIUM	http://www.gsea-msigdb.org/gsea/msigdb/cards/GO_BRANCH_ELONGATION_OF_AN_EPITHELIUM	SPRY1	SPRY2	YAP1	RDH10	ESR1	FGF1	FGF10	FGFR2	HOXD13	TNC	AREG	SIX4	MED1	SHH	SIX1	BMP4	SOX9	HNF1B	TGFB1	WNT5A
GO_POSITIVE_REGULATION_OF_CELLULAR_AMIDE_METABOLIC_PROCESS	http://www.gsea-msigdb.org/gsea/msigdb/cards/GO_POSITIVE_REGULATION_OF_CELLULAR_AMIDE_METABOLIC_PROCESS	CDK4	RACK1	USP16	PAIP1	KHDRBS1	LARP4	CHRNA7	CIRBP	FAM129A	CLU	UHMK1	EIF5AL1	JAKMIP1	DAZ1	DAZL	DDX3X	DHX9	DHX36	EEF2	EFNA1	EIF5A	ELAVL1	EPHA4	ERBB2	PTK2B	CPEB3	FASTKD2	HABP4	SAMD4A	MRPS27	PASK	LARP4B	FMR1	LARP1	PPP1R15A	MTOR	YTHDF3	PABPC1	TRUB2	SERP1	RBMS3	RPUSD3	COA3	ZCCHC4	GSK3A	HNRNPD	HNRNPL	BARHL2	LRRTM3	CCN1	APP	IL6	EIF3E	ITGA2	EIF6	RHOA	NSUN4	MIR15B	MIR16-1	MIR16-2	MIR206	EIF2AK4	NCK1	NFE2L2	NPM1	RPS27L	PRR16	NGRN	YTHDF2	CDK5RAP1	GSAP	POLR2D	POLR2G	DHX29	YTHDF1	TRMT10C	RMND1	PIWIL2	NAT10	UQCC1	LARP6	IMPACT	SMPD3	PRKCD	MAPK1	MAPK3	DNAJC3	METTL3	EIF5A2	DAZ3	DAZ2	DAZ4	PTAFR	MIF4GD	RBM3	BCL3	GUF1	RPL5	RPL26	RPS4X	RPS6KB1	RPS6KB2	RPS9	RXRA	CCL5	PCIF1	PINK1	JMJD4	UPF3B	UPF3A	BOLL	SMPD2	SOX4	TARBP2	THBS1	C1QBP	TNF	TNFRSF1A	UCN	VIM	FASTKD3	DDX39B	LIN28A	FXR1	RCC1L	PICALM	CASP3	PLA2G6	POLDIP3	UQCC2	PYM1	NSMAF	NCK2	MPV17L2	RPUSD4	YBX3	EIF3C	EIF3D	CDC123	EIF2B5	CD28	ROCK2	FXR2	EIF4A3	CTIF
GO_POSITIVE_REGULATION_OF_VACUOLE_ORGANIZATION	http://www.gsea-msigdb.org/gsea/msigdb/cards/GO_POSITIVE_REGULATION_OF_VACUOLE_ORGANIZATION	RAB3GAP1	RAB3GAP2	GRN	ANXA2	ANXA2P2	SH3GLB1	PIP4K2A	KIAA1324	RALB	PIP4K2C	PIP4K2B	ULK1	BECN1	LRSAM1
GO_NEGATIVE_REGULATION_OF_PLATELET_ACTIVATION	http://www.gsea-msigdb.org/gsea/msigdb/cards/GO_NEGATIVE_REGULATION_OF_PLATELET_ACTIVATION	C1QTNF1	ADAMTS18	ABAT	F2	FGG	ALOX12	APOE	NOS3	PDGFA	PDGFB	PDGFRA	SERPINE2	PRKCD	PRKG1	CEACAM1	THBD	UBASH3B	CD9
GO_GLUTAMINE_FAMILY_AMINO_ACID_CATABOLIC_PROCESS	http://www.gsea-msigdb.org/gsea/msigdb/cards/GO_GLUTAMINE_FAMILY_AMINO_ACID_CATABOLIC_PROCESS	ADHFE1	DAO	FAH	DDAH2	PADI4	DDAH1	GAD1	GAD2	GLS2	GLS	GLUD1	GLUD2	GLUL	GOT1	GOT2	ARG1	ARG2	MIR21	NOS1	NOS2	NOS3	ATP2B4	OAT	PPAT	PRODH	PRODH2	ASRGL1	ALDH4A1
GO_EMBRYONIC_SKELETAL_SYSTEM_DEVELOPMENT	http://www.gsea-msigdb.org/gsea/msigdb/cards/GO_EMBRYONIC_SKELETAL_SYSTEM_DEVELOPMENT	IRX5	DEAF1	DMRT2	SIX2	OSR2	COL1A1	COL2A1	COL11A1	OSR1	GSC	CTNNB1	RDH10	DLG1	DLX1	DLX2	MEGF8	TAPT1	EXT1	EYA1	FGF9	FGFR2	SLC35D1	SULF1	SATB2	ALX3	NIPBL	MTHFD1L	AUTS2	SLC39A1	GLI3	GNAS	FLVCR1	SETD2	SLC39A3	HOXA1	HOXA2	HOXA3	HOXA4	HOXA5	HOXA6	HOXA7	HOXA9	HOXA11	HOXB1	HOXB2	HOXB3	HOXB4	HOXB5	HOXB6	HOXB7	HOXB8	HOXB9	HOXC4	HOXC5	HOXC6	HOXC9	HOXC11	HOXD1	HOXD3	HOXD4	HOXD9	HOXD10	NDST1	HYAL1	IHH	LHX1	SMAD2	SMAD3	MDFI	MEF2C	MMP14	MMP16	MTHFD1	MYF5	NODAL	CHST11	PAX5	PAX7	PBX1	PCSK5	PDGFRA	SIX4	PRRX1	MBTD1	MKS1	WDR60	SULF2	KIAA1217	DSCAML1	WDR19	NKX3-2	RBP4	ALX4	XYLT1	SCX	SHH	SHOX2	SIX1	BMP4	BMP7	SOX11	SP3	TBXT	TBX1	TBX15	ZEB1	TFAP2A	TGFB3	TGFBR1	TGFBR2	TULP3	TWIST1	WNT5A	WNT11	WNT9A	WNT9B	PCGF2	GRHL2	FUZ	ALX1	RUNX2	ACVR2A	NOG	IFT140	EIF4A3	MED12
GO_NEURON_MATURATION	http://www.gsea-msigdb.org/gsea/msigdb/cards/GO_NEURON_MATURATION	IRX5	CDKN1C	C1QL1	CLN5	LRRK2	SCLT1	LGI4	EDNRB	EPHA8	KDM1A	NFASC	ANKS1A	MTCH1	MTOR	CNTNAP2	RND1	VSX1	KCNIP2	GLDN	APP	AGRN	MECP2	MYOC	NRCAM	NR4A2	OPA1	BCL11A	FEV	ADGRB3	SPTBN4	RAC3	RB1	NTN4	BCL2	RET	CX3CL1	CNTN2	TBX6	C1QA	C3	SRRM4	SCARF1	MAP3K13	B4GALT6	B4GALT5	PICK1	FARP2
GO_THYMIC_T_CELL_SELECTION	http://www.gsea-msigdb.org/gsea/msigdb/cards/GO_THYMIC_T_CELL_SELECTION	CCR7	DOCK2	GATA3	GLI3	AIRE	ITPKB	JAG2	PTPN2	PTPRC	SHH	SRF	STK11	ZAP70	CARD11	FOXN1	CD3D	CD3E	CD3G	CD28	ATG5	CD74
GO_CELLULAR_RESPONSE_TO_BIOTIC_STIMULUS	http://www.gsea-msigdb.org/gsea/msigdb/cards/GO_CELLULAR_RESPONSE_TO_BIOTIC_STIMULUS	HDAC5	BCL2L11	KLRC4-KLRK1	NR1H3	CDK4	TRIB1	ZMPSTE24	AKAP8	LILRB2	TLR6	SPON2	CEBPB	CEBPE	CXCL13	PRPF8	TXNIP	LILRB1	PPARGC1A	MALT1	IL24	LILRA2	ADAMTS13	NLRP3	TIRAP	CARD16	CCR5	CMPK2	SIRPA	MAPK14	CSF2	CSF3	EME1	TICAM1	CTSG	CX3CR1	DAB2IP	CD55	DDIT3	DEFA1	DEFA3	DEFA4	DEFA5	DEFA6	ABCA1	EDNRB	NLRP7	AKT1	FCGR2B	CARD8	SBNO2	KLRK1	SIRT2	CDK19	SASH1	LDOC1	LY96	SHPK	DEFB114	ABL1	SGMS1	PTPN22	STAP1	IL36RN	GFI1	GHSR	ANKRD1	IL36B	IL37	IL36A	PDCD4	PYCARD	CD274	CXCL1	CXCL2	CXCL3	GSK3B	GSTP1	HCK	HMGB1	HMGB2	APAF1	HSF1	HSPA5	ICAM1	IRF8	IRGM	IGFBPL1	TICAM2	IL1B	IL1RN	IL6	CXCL8	IL10	IL12B	IL18	CXCL10	IRAK1	IRAK2	IRF3	ARG1	RHOA	NUGGC	LBP	LCN2	LTF	CD180	LYN	MIR146A	MIR17	MIR187	MIR20A	MIR21	MEF2C	MIF	CXCL9	MRC1	CARD17	ASS1	NFKB1	NFKBIA	NFKBIB	NFKBIL1	NOS2	NOS3	OPRK1	SERPINE1	PDE4B	PDE4D	CHMP5	PF4	PF4V1	TREM2	TMCO1	PAF1	PPARD	PPBP	PRKCA	AXL	PRKCE	SELENOS	MAPK1	MAPK3	MAPK8	IL36G	CCDC47	PLSCR3	PLSCR4	TIGAR	PTAFR	AICDA	MIR146B	HAMP	CACTIN	RARA	SIGIRR	RELA	UPF1	BCR	CCL2	CCL3	CCL5	CXCL6	CXCL11	CXCL5	CX3CL1	NOD2	BMP6	SRC	STAR	SYK	TBXA2R	BTK	PRDX2	TFPI	TGFB1	TSPO	TLR1	TLR2	TLR4	TNF	TNFAIP3	TNFRSF1B	TP53	TRAF6	DEFA1B	TNFSF4	ACOD1	NR1H2	VIM	WFS1	WNT5A	XBP1	ZFP36	FZD5	TNIP2	CDC73	TNIP3	ZC3H12A	MUS81	PDCD1LG2	PABPN1	CAPN2	SMC1A	CASP1	ATG10	SLX4	IL1F10	HAVCR2	FBH1	PPP1R15B	TRIM5	KMO	ADAM9	RIPK2	BCL10	LACRT	TRIM41	MTDH	CD6	CD14	PLAA	CD80	CD86	LY86	EIF2AK3	CD36	SCARB1	LITAF	NR1D1	CD40	CTR9	CD68	NR1H4
GO_COENZYME_A_METABOLIC_PROCESS	http://www.gsea-msigdb.org/gsea/msigdb/cards/GO_COENZYME_A_METABOLIC_PROCESS	HMGCR	ACAT1	ACLY	CROT	MCCC2
GO_PROTEIN_LOCALIZATION_TO_CILIUM	http://www.gsea-msigdb.org/gsea/msigdb/cards/GO_PROTEIN_LOCALIZATION_TO_CILIUM	GFY	ENTR1	EHD1	CSNK1D	ROPN1B	TTC21A	ARL13B	TBC1D32	MAPK15	DZIP1	GGA1	GAS8	BBS9	CCDC66	SNX10	ARF4	PCARE	ARL13A	ARL3	ZDHHC3	ATP6V1D	LZTFL1	ROPN1	CCDC40	CCDC88A	IFT122	AL049834.1	TULP4	WDR35	CC2D2A	BBS1	BBS4	CPLANE1	TUB	TULP1	TULP2	TULP3	TCTN1	TTC21B	TTC26	ARL6	TMEM107	EFCAB7	RAB29	IFT20	RABEP1	BBIP1	CROCC	RAB11FIP3	IFT140
GO_RNA_STABILIZATION	http://www.gsea-msigdb.org/gsea/msigdb/cards/GO_RNA_STABILIZATION	SYNCRIP	PAIP1	IGF2BP1	HNRNPA0	TENT4A	TIRAP	CIRBP	MAPK14	DAZ1	DAZL	DHX9	RBM46	TENT2	DHX36	DKC1	E2F1	ELAVL1	RBM24	LARP1	TARDBP	MTOR	NOCT	GDNF	PABPC1	MEIOC	HNRNPC	HNRNPD	HNRNPU	APOBEC1	DND1	MYD88	YBX1	PARN	TENT5C	RBM38	DAZ3	DAZ2	DAZ4	TENT4B	SLC11A1	BOLL	VIP	ZFP36	RBM10	AXIN2	YBX3	ANGEL2	NAF1	MAPKAPK2	THRAP3
GO_REGULATION_OF_CELL_MORPHOGENESIS_INVOLVED_IN_DIFFERENTIATION	http://www.gsea-msigdb.org/gsea/msigdb/cards/GO_REGULATION_OF_CELL_MORPHOGENESIS_INVOLVED_IN_DIFFERENTIATION	CDH2	CDH4	ARMCX5-GPRASP2	DNM1L	PQBP1	UST	ACTR2	ARPC2	ABI2	PLXNC1	ADAM10	CDK5	SEMA3A	OLFM1	STK25	SEMA6C	SEMA6B	SEMA4F	SEMA4D	SEMA4B	SEMA3C	CIB1	OLFM4	PDLIM5	PDPN	POSTN	TBR1	CFL1	TRIOBP	IL1RAPL1	LZTS1	CHN1	TWF2	CHRNA3	CHRNB2	SLITRK1	ARHGAP33	ZFYVE27	LRRK2	WDR36	CRABP2	CRK	CRKL	CHODL	TTL	CUX1	DAB1	DBN1	DCC	DHX36	DNM2	DOCK1	DPYSL2	DSCAM	EFNA1	EFNA5	EFNB3	MEGF8	MARK2	UNC13D	CTTN	DMTN	EPHA4	EPHA7	EPHB2	EPHB3	FBLN1	SEMA3D	FGA	FGB	FGF13	FGG	NLGN1	RUFY3	TRAK1	RAB21	TNIK	ZSWIM8	HECW1	MYCBP2	SARM1	FSTL4	SPART	PLXND1	FLNA	KANK1	CYFIP1	ARC	KIF13B	CUX2	FMR1	NEDD4L	FN1	OBSL1	ADNP	MACF1	LPAR3	CORO1C	PLXNB2	ABL1	WASHC2C	NGEF	NSMF	SIPA1L1	SS18L1	DNM3	FBXW8	GBP1	GDI1	GOLGA4	GRIN1	ARHGAP35	GSK3B	ANAPC2	EEF2K	HAS2	TLX2	APOA1	ID1	BARHL2	IFRD1	TUBB2B	APOE	ILK	ITPKA	DRAXIN	KEL	RHOA	L1CAM	ARHGAP4	ARHGDIA	LIMK1	LIMS1	LRP1	LRP4	TACSTD2	CAPRIN1	MAG	MAP1B	MAP2	MAP6	MAPT	MCF2	MELTF	MPL	MT3	MYOC	NEDD4	NEDD9	NEFL	NFATC4	NGF	NGFR	NKX6-1	NRCAM	NTRK2	NTRK3	OMG	OPA1	PAFAH1B1	PAK1	PAK3	NEUROG3	SS18L2	NIN	CDKL3	TNFRSF12A	TRPV2	PLXNA1	PLXNA2	PLXNB1	PLXNB3	NLGN3	SSH1	SEMA5B	POU3F2	POU4F2	SEMA4C	SSH3	FEZF2	PPP3CA	AP1AR	PLXNA3	CARMIL1	PPP1R9A	RCC2	MAP2K1	RELN	PSEN1	SEMA3G	PARP6	CASS4	RTN4	PTEN	AMIGO1	PTK2	HECW2	SEMA6A	PREX1	ISLR2	ZSWIM5	ZSWIM6	LRRC4C	SHTN1	ADGRB3	SEMA4G	PTPRD	PTPRO	PTPRS	RAC1	RAC3	RAP2A	RET	RNF6	ROBO1	ROBO2	RREB1	RYK	BDNF	S100A10	SDC2	CXCL12	SEMA3F	SEMA4A	GORASP1	SHOX2	SKIL	RTN4R	ZSWIM4	BMPR2	CAPRIN2	TRAK2	SPP1	SRF	BRAF	CDKL5	STK11	VAMP7	CNTN2	THY1	TIAM1	C1QBP	NR2E1	TNR	TRPC5	TRPC6	VEGFA	WNT3	WNT5A	WNT7A	XK	YWHAH	LRP8	SEMA3B	METRN	FBXO31	DOCK5	SEMA6D	TRIM46	SRCIN1	BHLHB9	ACTN4	CALR	RND2	NDEL1	CAMK2B	ANKRD27	BRSK1	SEMA7A	LINGO1	SHANK3	KNDC1	SSH2	RAB11A	NRP1	SYNGAP1	CDK5R1	ARHGEF7	WNT3A	KALRN	BRSK2	SEMA5A	PLXNA4	MYADM	MAP3K13	ITGB1BP1	SLIT2	NTN1	RAPGEF2	ULK2	SEMA3E	LZTS3	IST1	CUL7	ZEB2	ARHGAP44	CDC42
GO_REGULATION_OF_PROTEIN_HOMODIMERIZATION_ACTIVITY	http://www.gsea-msigdb.org/gsea/msigdb/cards/GO_REGULATION_OF_PROTEIN_HOMODIMERIZATION_ACTIVITY	PARK7	TIRAP	TICAM1	NRG1	HSPA5	ID1	ISL1	ITGA4	LGALS3	MEF2C	PCBD1	CRBN	GNL3L	BAK1	BAX	BCL2	AIDA	TRAF2	STPG1	SYAP1	TRAF4
GO_REGULATION_OF_HETEROTYPIC_CELL_CELL_ADHESION	http://www.gsea-msigdb.org/gsea/msigdb/cards/GO_REGULATION_OF_HETEROTYPIC_CELL_CELL_ADHESION	FLOT1	AGER	FGA	FGB	FGG	ALOX15	GCNT2	APOA1	IL1B	IL1RN	IL10	LCK	MIR221	MBP	CEACAM6	MAPK7	MAP2K5	WNK1	BMP7	THY1	TNF	SKAP1	MYADM	KLF4	ADIPOQ	CD44
GO_POSITIVE_REGULATION_OF_REACTIVE_OXYGEN_SPECIES_BIOSYNTHETIC_PROCESS	http://www.gsea-msigdb.org/gsea/msigdb/cards/GO_POSITIVE_REGULATION_OF_REACTIVE_OXYGEN_SPECIES_BIOSYNTHETIC_PROCESS	KLRC4-KLRK1	TLR6	KLF2	MTCO2P12	PARK7	CLU	TICAM1	CYBA	DNM2	AGT	AGTR2	EDN1	AIF1	AKT1	PTK2B	KLRK1	FOXO3	DDAH2	DDAH1	MTOR	GRIN1	HBB	HSP90AA1	HSP90AB1	ICAM1	IFNG	IL1B	INSR	ITGB2	JAK2	DUOXA2	MIR155	MIR181A2	MIR181B1	MIR24-1	MIR24-2	MIR99B	SMAD3	MMP8	ASS1	MT-CO2	P2RX4	PKD2	PTGS2	ADGRB1	PTX3	RAB27A	AGXT2	TLR4	TNF	TRPV1	ZNF205	DUOXA1	KLF4	CD36	NOS1AP	HDAC4
GO_ALPHA_AMINO_ACID_METABOLIC_PROCESS	http://www.gsea-msigdb.org/gsea/msigdb/cards/GO_ALPHA_AMINO_ACID_METABOLIC_PROCESS	AASS	RIDA	GLYAT	CBSL	CDO1	PEMT	PRDX4	MTHFS	SERINC3	SDS	EGLN2	EGLN3	SDSL	ADSSL1	HYKK	AFMID	ACMSD	COMT	CPS1	GOT1L1	ADHFE1	CRYM	CTH	CTPS1	TDH	ADSS	DAO	NAGS	IDO2	DLD	DLST	DPEP1	AGXT	FAH	SEPHS2	SEPHS1	SIRT4	GCAT	HAAO	FPGS	DDAH2	PADI4	DDAH1	SLC7A11	BHMT2	SERINC5	GAD1	GAD2	GAMT	GART	PHGDH	GCDH	GCSH	GFPT1	GGT1	GGT3P	GGT7	GGT5	GLS2	GNMT	GCLC	GCLM	GLDC	GLS	GLUD1	GLUD2	AMT	GLUL	GOT1	GOT2	P4HA3	GPT	PYCR2	PSAT1	ERO1A	IDO1	ARG1	ARG2	IYD	MIR21	MAT1A	ART4	MECP2	ASL	MPST	ASNS	MTHFD2L	ASPA	ASS1	MSRA	MTAP	MTHFD1	MTHFR	MTR	MTRR	MMUT	NOS1	NOS2	NOS3	ATP2B4	OAT	OGDH	OTC	ALDH7A1	P4HA1	P4HB	NOX4	APIP	SEPSECS	AADAT	PIPOX	PFAS	PLOD1	PLOD2	ATP7A	ASNSD1	EGLN1	P4HTM	PPAT	ADI1	THNSL2	PRODH	KYAT3	CTPS2	ERO1B	NIT2	BAAT	PSPH	PYCR1	ALDH18A1	ENOPH1	PRODH2	AASDHPPT	SARS	BHMT	SRR	SHMT1	SHMT2	AGXT2	SLC1A3	PYCR3	SMS	TAT	GGT2	CAD	ALDH5A1	DGLUCY	ASRGL1	SLC25A32	MRI1	GPT2	PHYKPL	DDO	ATCAY	KMO	SLC25A12	ALDH4A1	CBS	KYAT1	GMPS	KYNU	P4HA2	PLOD3	SLC25A21	SLC7A7	GLYATL1	GFPT2	NR1H4
GO_MITOCHONDRIAL_DNA_METABOLIC_PROCESS	http://www.gsea-msigdb.org/gsea/msigdb/cards/GO_MITOCHONDRIAL_DNA_METABOLIC_PROCESS	PPARGC1A	CHCHD4	PARP1	DNA2	FLCN	STOX1	LIG3	TOP3A	SESN2	MGME1	LONP1
GO_ADULT_BEHAVIOR	http://www.gsea-msigdb.org/gsea/msigdb/cards/GO_ADULT_BEHAVIOR	CDK5	ZMPSTE24	CHL1	PARK7	CHRNA3	CHRNA4	CHRNA5	CHRNB1	CHRNB2	CHRNB4	BTBD9	SLITRK1	OR56A4	OR56A1	NTAN1	SEZ6	CNP	DMBX1	OR13F1	CRHBP	CRHR1	CSTB	CTNS	DAB1	DBH	LGI4	ABAT	AGRP	DRD1	DRD2	DRD3	DRD4	EFNB3	EN1	EPHA4	EPS8	SDK1	FGF12	INPP5F	SHANK2	NCSTN	SEZ6L	SLC7A11	ALK	FXN	ADAM2	GABRG2	CNTNAP2	SLITRK5	GIGYF2	ABHD12	GBX1	GDNF	GHSR	GIP	PCDH17	GLRA1	HTRA2	GLRB	RNF180	HIPK2	GRIN1	GRIN2D	HDAC2	FOXA2	HOXB8	HOXD9	HOXD10	HTR2A	ID2	OTOG	APP	ARCN1	KCNJ10	OR56A5	OR5T1	LEP	ARRB2	MAFG	MECP2	ASIP	ATP1A2	NPY	NPC1	NTF4	NTSR1	NR4A2	OPRD1	OPRK1	OPRM1	PAFAH1B1	PRKN	PAX5	PBX3	SHANK1	CEND1	GHRL	ATP6V1B1	ADAM22	SEPT5	NLGN3	PPARA	OXR1	PPT1	CHD7	PTEN	NLGN4X	UNC79	KLHL1	SPTBN4	BBS2	BBS4	DMRT3	SCN1A	CXCL12	USP46	SLC1A2	SNCA	SNCG	SPTBN2	BRS3	CNTN2	TMOD1	TRH	TSC1	UCHL1	ZIC1	NR4A3	PREX2	CUBN	PPP1R1B	SLITRK6	SHANK3	ZFHX2	FADD	KALRN	TPGS1	NRXN3	NRXN1	NRXN2	HOMER2	HOMER1	CARTPT	PUM1
GO_RETINAL_GANGLION_CELL_AXON_GUIDANCE	http://www.gsea-msigdb.org/gsea/msigdb/cards/GO_RETINAL_GANGLION_CELL_AXON_GUIDANCE	SEMA4F	EFNA5	EPHA7	EPHB1	EPHB2	EPHB3	ALCAM	ISL1	NRCAM	POU4F2	POU4F3	PTPRM	PTPRO	ROBO2	RPL24	ISL2	BMPR1B	SLIT1	VEGFA	NRP1	SLIT2
GO_SPINDLE_LOCALIZATION	http://www.gsea-msigdb.org/gsea/msigdb/cards/GO_SPINDLE_LOCALIZATION	ACTR3	ACTR2	SPRY1	SPRY2	NDC80	CENPA	UBXN2B	CCDC155	DCTN1	DYNC1H1	FGF10	CLASP1	ASPM	GPSM2	HTT	KIF25	KPNB1	LLGL2	LLGL1	MAP4	MOS	MYH9	NUMA1	PAFAH1B1	PAX6	NUSAP1	NDE1	SPDL1	CDK5RAP2	NSFL1C	BCCIP	FMN2	SPIRE1	DYNLT1	MCPH1	NDEL1	SPIRE2	WASL	SAPCD2	ARHGEF2	ZW10	ESPL1
GO_HYDROGEN_PEROXIDE_CATABOLIC_PROCESS	http://www.gsea-msigdb.org/gsea/msigdb/cards/GO_HYDROGEN_PEROXIDE_CATABOLIC_PROCESS	PRDX4	PRDX3	PXDNL	NNT	PRDX5	GPX1	GPX3	HBA1	HBA2	HBM	HBB	HBD	HBE1	HBG1	HBG2	HBQ1	HBZ	HP	APOA4	LPO	MPO	MT3	DUOX2	PRDX1	DUOX1	SNCA	PRDX2	TPO	PXDN	EPX	CAT	PRDX6
GO_CELLULAR_RESPONSE_TO_ORGANIC_CYCLIC_COMPOUND	http://www.gsea-msigdb.org/gsea/msigdb/cards/GO_CELLULAR_RESPONSE_TO_ORGANIC_CYCLIC_COMPOUND	NR2E3	HDAC6	BCL2L11	HCN4	MTRNR2L5	DNM1L	NR1H3	PQBP1	ACTR2	AKAP9	CDK4	FLOT1	CDK7	RAMP3	CDKN1B	PAK4	KLF2	RAPGEF3	YAP1	PGRMC2	RBM14	TADA3	CARM1	CEBPA	CEBPB	CIB2	DDX17	KAT5	ATG7	ADCY1	ADCY2	CFTR	RUVBL2	PPARGC1A	ADCY3	ABHD2	ADCY5	FAM107A	ADCY6	CHEK2	AKAP13	EGLN2	PADI2	PARK7	PHB2	ADCY8	AC003665.1	FBXO32	CGAS	ADCYAP1	FAM210B	CLU	LRRK2	COL1A1	PPARGC1B	CPS1	CRH	CRHBP	CRY1	CRY2	CST11	PARP1	CTNNA1	SRARP	CTNNB1	AANAT	CREBRF	CYBA	CYP1A1	CYP1B1	CYP7A1	RHOXF1	CYP24A1	CYP27B1	DAB2	DAG1	DNAAF4	DAXX	PAQR7	DDX5	DHX9	DEFA1	DEFA3	UGT3A2	ZNF366	DIAPH1	DNM2	DNMT3B	SLC26A3	DRD1	DRD5	DSPP	AGTR2	ABCA1	NR0B1	EDN1	EFNA5	EGFR	EGR1	AHR	METTL21C	EIF4E	EIF4EBP1	AIF1	ELK1	KCTD6	PDE12	EP300	DMTN	EPHX1	NR2F6	AKT1	ESR1	ESR2	ESRRA	ESRRB	ESRRG	EZH2	FDX1	FECH	FES	FHL2	FKBP4	SIRT2	SNW1	FOXF1	CNOT1	KDM1A	NCOA6	FOXO1	FOXO3	MLC1	FLT3	LARP1	UFL1	SIRT1	GRIP1	FOLR1	FOLR2	SPIDR	RBFOX2	WBP2	DDX58	ALPL	NR5A2	ABL1	NR5A1	GABPA	PLA2G4F	GABRA1	GABRB1	GABRB2	GABRB3	GABRG2	SIN3A	KANK2	TIPARP	AOC1	NR6A1	HEYL	MSTN	NPAS4	GHRHR	GJB2	ANKRD1	FOXP1	GCLC	GCLM	GLI2	GNAI1	GNB1	GPD1	GPLD1	DYNAP	GPER1	RAPGEF1	NR3C1	GSTM2	GSTP1	EEF2K	STRN3	ANXA1	H2AFZ	HCFC1	HDAC1	HDAC2	HMGCS1	NR4A1	FOXA1	HNF4A	HNF4G	HNRNPD	HNRNPU	HRH1	PRMT2	APEX1	HSF1	DNAJA1	HSPA5	APLP1	TNC	ICAM1	ID1	ID3	TMEM173	AQP8	IFIT1	IFNB1	IGFBP5	HCN1	APP	IL1B	AQP1	IL10	IL15	IL18	INHBA	INSIG1	ITGA6	AQP9	IRF3	AR	ISL1	ITGA2	ITPR2	JAK2	JUP	KCNE1	KCNMB1	KCNQ1	ARG1	RHOA	SP5	LGALS1	LRP6	ARNTL	MIR125B1	MIR125B2	MIR182	MIR185	MIR21	MIR96	SMAD1	ARRB2	SMAD5	MDM2	MEF2C	SCGB2A1	SCGB2A2	MGMT	NR3C2	ASS1	MSN	MSR1	MSX2	MT-ND3	MYOD1	MYOG	ATF4	NEDD4	ATP1A1	ATP1A2	NFATC4	NFE2L1	ATP1A3	NFKB1	NKX3-1	NODAL	AC092881.1	NPC1	NPM1	ATP2B1	NR4A2	ATP2B4	OPRM1	P2RX3	P2RX4	P2RX7	P2RY1	P2RY2	P2RY4	P2RY6	P2RY11	NOX4	PAK1	PAK2	PAK3	PRKN	FIS1	PCK1	PCK2	LEF1	ZBTB7A	UBR5	PDE2A	RWDD1	PDE3A	PDE4B	PDE4D	PDGFB	UFM1	SERPINF1	INPP5K	PENK	AC129492.1	PGR	ABCB4	PHB	PHEX	PIM1	PIK3CG	PKD2	PKLR	P2RY13	ERRFI1	GNG2	GDAP1	SSH1	XRN1	DDIT4	POU4F1	POU4F2	PPARA	UGT1A1	PPARD	PPARG	MED1	GRAMD1C	TRPM4	TRIM68	TMEM38B	UFSP2	IMPACT	PRKACA	KDM3A	LMO3	MAPK1	MAPK3	PMEPA1	PDXP	PTAFR	PTCH1	PTGS2	GRAMD1B	MAVS	PTN	GRAMD1A	HCN3	CALCOCO1	GPAM	HAMP	RAD51	RALB	RAN	RAP1A	RAP1B	RARA	RARB	RARG	RB1	REST	ACTB	RNF4	RNF6	RORA	RORB	RORC	HCN2	RPS6KB1	RXRA	RXRB	RXRG	RYR1	RYR2	RYR3	SAFB	BGLAP	CCL2	CCL3	CCL5	BLM	NOD2	IFIH1	SFRP1	SHMT1	SHMT2	SMYD3	P2RY12	SIX1	BMP2	SLC26A6	SKP2	BMP4	SLC5A5	SLC6A4	SLC8A1	SLC8A3	SLC9A1	BMP7	SLC16A1	SLC34A1	SNAI2	SMARCA4	AACS	DDRGK1	SMO	SNCA	SOD1	SOX10	SPP1	SRC	SRD5A1	BRCA1	SSTR1	SSTR2	SSTR3	SSTR4	SSTR5	ZFP36L1	STAR	STAT1	STAT3	ZFP36L2	STC1	SULT1A3	KLF9	TAF1	TAF7	KLF5	TCF21	TFAP4	NR2F1	NR2F2	TFPI	TGFB1	TGFB1I1	THRA	THRB	TLR3	NR2E1	TMF1	TNF	NR2C1	NR2C2	HSP90B1	TRPM2	DEFA1B	ACOD1	UBE2I	UBE2L3	UBE3A	NR1H2	VDR	EZR	TRPV1	WNT10B	WT1	YWHAH	ZFP36	CACNA1S	LRP8	DDX54	TMEM38A	PAGR1	MUL1	UBA5	NR4A3	ZNF703	ZC3H12A	NCOA4	FGF23	KMT2D	COLEC12	CALR	OR51E2	LBH	KIF18A	NCOA3	NRIP1	KDM5D	ARID1A	AXIN1	CASP3	CASP6	CASP7	CASP8	CASP9	NR0B2	CASQ2	CASR	CCDC62	PPP1R9B	MGARP	RAE1	ADTRP	PAQR8	ZCCHC3	PIAS1	CAV1	RUNX1	PLPP1	TP63	AKR1C3	NCOA1	CBFB	URI1	RIOK3	TRIM24	CFLAR	NR1I2	DDX18	CCNA2	CCNB1	FOXH1	MBD2	BTRC	CCNE1	PIAS2	USP8	LATS1	CNOT9	AIFM1	KLF4	TRIP4	ADIPOQ	RECQL5	CYP7B1	AKAP6	ROCK2	NR1D1	CLOCK	RNF14	NCOR1	NCOR2	SAFB2	RAPGEF2	CDC5L	NR1I3	NR1H4	NR1D2	CDH1
GO_POSITIVE_REGULATION_OF_CYTOKINE_PRODUCTION_INVOLVED_IN_IMMUNE_RESPONSE	http://www.gsea-msigdb.org/gsea/msigdb/cards/GO_POSITIVE_REGULATION_OF_CYTOKINE_PRODUCTION_INVOLVED_IN_IMMUNE_RESPONSE	SPON2	CD226	LILRB1	MALT1	CD160	NLRP3	TRIM6	MAPK14	TICAM1	DDX1	DHX36	F2RL1	FCER1G	DDX58	GATA3	FFAR3	FFAR2	HK1	HLA-E	HLA-F	HLA-G	RAET1G	IL1B	IL1R1	IL6	IL18	KARS	KIR2DL4	MIF	GPRC5B	SASH3	PRKCZ	MAPK3	B2M	MAVS	XCL1	NOD2	MAP3K7	TLR4	TRAF2	TRAF6	TNFSF4	WNT5A	FZD5	NR4A3	SEMA7A	TNFRSF14	IL18R1	BCL10	RSAD2	DDX21	CD36	CD74
GO_REGULATION_OF_PROTEIN_SUMOYLATION	http://www.gsea-msigdb.org/gsea/msigdb/cards/GO_REGULATION_OF_PROTEIN_SUMOYLATION	HMG20B	HMG20A	PIAS3	PARK7	CTNNB1	EGR1	RASD2	RWDD3	GNL3	MAGEA2B	ARNT	MAGEA2	PIAS4	TOLLIP	GNL3L	RELA	UBE2I	MUL1	CAPN3	FSCB	PIAS1	HDAC4
GO_RESPONSE_TO_ENDOPLASMIC_RETICULUM_STRESS	http://www.gsea-msigdb.org/gsea/msigdb/cards/GO_RESPONSE_TO_ENDOPLASMIC_RETICULUM_STRESS	PLA2G4B	BCL2L11	COL4A3BP	CTDSP2	PREB	PDIA6	BCAP31	TRIM13	FLOT1	STUB1	UBE4B	MARCH6	RACK1	CREB3	CEBPB	HYOU1	AGR2	ERN2	ERLIN1	CFTR	USP19	YIF1A	SEC61B	PDIA5	SERINC3	OS9	ERP29	COPS5	KDELR3	FICD	ERLIN2	RNF139	MAN1B1	PARK7	KLHDC3	FAM129A	ADD1	UBE2J2	CLU	TPP1	LRRK2	ERP27	RNF183	ATF6B	CREB3L4	CTH	DAB2IP	CREBRF	TTC23L	TMTC3	DCTN1	DDIT3	DDX11	BHLHA15	TOR1A	SCAMP5	EEF2	EIF2S1	STT3B	DNAJC18	EP300	ERN1	EXTL1	EXTL2	EXTL3	FCGR2B	SEC31A	ATF6	ERP44	UBXN4	FAF2	UFL1	ECPAS	SIRT1	TARDBP	PPP1R15A	SDF2L1	ALOX15	ANKS4B	SVIP	GORASP2	FBXO2	FBXO6	FGF21	TBL2	AMFR	GFPT1	BBC3	SERP1	ERLEC1	RNF175	GRINA	PDIA3	GSK3A	GSK3B	USP25	POMT2	UBQLN2	UBQLN1	NRBF2	ERO1A	HDGF	CXXC1	UBE2K	APAF1	DNAJB2	HSPA1A	HSPA5	UBAC2	IGFBP1	CXCL8	PDX1	ACADVL	ITPR1	JUN	SERP2	LMNA	MAGEA3	DNAJB9	MAP3K5	ATXN3	ASNA1	ASNS	EIF2AK4	ATF3	ATF4	NCK1	NFE2L1	NFE2L2	ATP2A1	ATP2A2	OPA1	P4HB	PRKN	DERL2	UBXN1	TXNDC12	RNFT1	BFAR	MBTPS2	UBE2J1	UFC1	JKAMP	UFM1	GET4	DNAJB11	PIK3R1	PIK3R2	PMAIP1	PML	DNAJC10	TMCO1	RNF186	SGTB	DNAJB12	PARP16	AUP1	FKBP14	WIPI1	ANKZF1	PPP2CB	TMEM33	PPP2R5B	RNF121	YOD1	NPLOC4	ARFGAP1	EDEM2	UGGT2	SELENOS	MYDGF	EIF2AK2	DNAJC3	UGGT1	CCDC47	PSMC6	RCN3	PTPN1	PTPN2	TRIB3	BAK1	BAX	SRPRB	SELENOK	RASGRF1	RASGRF2	CCND1	BCL2	BCL2L1	RNF5	CCL2	SDF2	SEL1L	TSPYL2	SGTA	SHC1	PDIA2	CREB3L2	DDRGK1	BOK	SRPRA	SSR1	HSPA13	SULT1A3	TMBIM6	THBS1	THBS4	TLN1	TP53	HSP90B1	TRAF2	UBE2G2	UFD1	VCP	WFS1	XBP1	TRIM25	ZBTB17	RNF103	MANF	TMUB2	CHAC1	DERL1	BAG6	UBA5	UBXN8	DNAJB14	FOXRED2	EDEM3	CDK5RAP3	UBXN6	CALR	HM13	TMX1	TMUB1	SESN2	CASP4	ATG10	PLA2G6	SRPX	TMEM117	RHBDD1	NCK2	SYVN1	CREB3L3	PPP1R15B	CAV1	STC2	MBTPS1	TNFRSF10B	EIF2B5	USP13	BRSK2	USP14	CREB3L1	ATP6V0D1	TMEM67	TMEM259	AIFM1	DERL3	RNF185	VAPB	TMEM129	UBE4A	EIF2AK3	GOSR2	PDIA4	EDEM1	HERPUD1	TATDN2	CUL7	SEC16A
GO_CELLULAR_RESPONSE_TO_LIGHT_STIMULUS	http://www.gsea-msigdb.org/gsea/msigdb/cards/GO_CELLULAR_RESPONSE_TO_LIGHT_STIMULUS	OPN1MW3	CDKN1A	RRH	CERS1	RUVBL2	METAP2	CHEK1	TREX1	CARD16	CNGB1	CNGA1	PCP2	GRK7	C9orf116	CREBBP	CRIP1	CRY1	CRY2	PARP1	COPS9	SDE2	DDB1	DDB2	TENT2	DHX36	EIF2S1	EP300	ERCC1	ERCC4	AKT2	OPN5	ZBTB1	KDM1A	METAP1	FMR1	FNTA	SIRT1	FNTB	OPN3	AIPL1	NOC2L	OPN1MW	GNAT1	GNB1	GNGT1	GRK4	GUCA1A	GUCA1B	GUCY2F	GUCY2D	HYAL1	AQP1	ST20	MC1R	MDM2	MFAP4	TRPM1	MME	EIF2AK4	MYC	ATF4	NEDD4	NFATC4	NMT1	NPM1	RDH11	PCNA	POLK	PDE6A	AC139530.1	TRIAP1	PDE6B	PIK3R1	GPR88	POLD1	POLH	ATR	INO80	PPEF1	PPID	TMEM161A	USP47	IMPACT	PBK	MAPK13	NSMCE3	METTL3	PTGS2	PTN	USP28	BAK1	PTPRK	BAX	OPN1LW	RGR	RHO	GRK1	RP1	OPN1SW	RPL26	RS1	SAG	STK11	TAF1	TP53	OPN1MW2	XPA	XPC	YY1	CAMKMT	ACTR5	CALM1	RHNO1	HYAL3	CASP9	RHBDD1	CUL4B	HYAL2	BMF	AURKB	HIST3H2A	GPR52	NMT2	OPN4	TP53INP1	GUCA1C	AC026470.1	CDC25A
GO_POSITIVE_REGULATION_BY_HOST_OF_VIRAL_TRANSCRIPTION	http://www.gsea-msigdb.org/gsea/msigdb/cards/GO_POSITIVE_REGULATION_BY_HOST_OF_VIRAL_TRANSCRIPTION	CHD1	EP300	SNW1	RRP1B	GTF2B	HPN	JUN	LEF1	ZNF639	NUCKS1	SMARCA4	SMARCB1	SP1	TAF11	TFAP4	CCNT1	CTDP1
GO_NEGATIVE_REGULATION_OF_STEM_CELL_DIFFERENTIATION	http://www.gsea-msigdb.org/gsea/msigdb/cards/GO_NEGATIVE_REGULATION_OF_STEM_CELL_DIFFERENTIATION	YAP1	N4BP2L2	TRIM6	H1FOO	PRICKLE1	JAG1	ESRRB	NELFB	HNRNPU	HES1	HES5	NFE2L2	NOTCH1	CDK12	REST	STAT3	ZFP36L2	LBH	CDK13	WNT3A
GO_NEGATIVE_REGULATION_OF_PRODUCTION_OF_MOLECULAR_MEDIATOR_OF_IMMUNE_RESPONSE	http://www.gsea-msigdb.org/gsea/msigdb/cards/GO_NEGATIVE_REGULATION_OF_PRODUCTION_OF_MOLECULAR_MEDIATOR_OF_IMMUNE_RESPONSE	PARP3	CD96	LILRB1	SPINK5	IRAK3	FCRL3	FCGR2B	ANGPT1	TBX21	HFE	HLA-F	HMOX1	APOA1	APOA2	IFNA2	IFNB1	IL10	IL13RA2	JAK3	ARG1	SMAD7	FOXP3	PRKDC	BCL6	XCL1	BST2	TMBIM6	TGFB1	TGFB2	TGFB3	TNF	CUEDC2	NDFIP1	IL33	CD22	THOC1
GO_SPHINGOLIPID_MEDIATED_SIGNALING_PATHWAY	http://www.gsea-msigdb.org/gsea/msigdb/cards/GO_SPHINGOLIPID_MEDIATED_SIGNALING_PATHWAY	AC118754.1	KLF14	S1PR1	S1PR3	GPR6	S1PR5	SMPD3	SPHK2	EZR	S1PR4	SPHK1	S1PR2
GO_SYNAPTIC_VESICLE_CYTOSKELETAL_TRANSPORT	http://www.gsea-msigdb.org/gsea/msigdb/cards/GO_SYNAPTIC_VESICLE_CYTOSKELETAL_TRANSPORT	AP3S2	AP3M2	AP3S1	SNAPIN	CNIH2	BLOC1S6	BLOC1S1	AP3M1	BLOC1S2	BLOC1S3	MAP2	BLOC1S4	BLOC1S5	TRIM46	AP3B2	DTNBP1	AP3B1	AP3D1
GO_LUNG_CELL_DIFFERENTIATION	http://www.gsea-msigdb.org/gsea/msigdb/cards/GO_LUNG_CELL_DIFFERENTIATION	KLF2	YAP1	AGR2	CREB1	CTNNB1	FGF10	FOXJ1	SPDEF	GATA6	FOXA1	HOXA5	RBPJ	IL13	ASCL1	NFIB	TMEM38B	SAV1	SOX9	THRA	THRB	NKX2-1	AIMP2	GRHL2
GO_PLATELET_ACTIVATION	http://www.gsea-msigdb.org/gsea/msigdb/cards/GO_PLATELET_ACTIVATION	TSPAN32	MYL9	VAV3	MERTK	MYL12A	PDPN	GNA13	ADAMTS13	C1QTNF1	CLIC1	COL1A1	COL1A2	COL3A1	COMP	DGKK	CSRP1	PIK3R6	ADRA2A	ADRA2B	ADRA2C	DGKA	DGKB	DGKG	DGKH	DGKQ	ADAMTS18	ABAT	DMTN	F2	F2R	F2RL2	F8	FCER1G	FGA	FGB	FGG	FLNA	METAP1	PIK3R5	SLC7A11	ALOX12	FYN	GAS6	GATA1	GNA11	GNA12	GNA15	GNAQ	GNAS	GNB1	GP1BA	GP1BB	GP5	GP9	C1GALT1C1	HBB	HRG	HSPB1	TREML1	APOE	IL6	ILK	ITGA2B	ITGB3	ITPR1	ITPR2	ITPR3	PEAR1	BLOC1S3	LCK	LCP2	LYN	ARRB1	ARRB2	MPL	MYH9	NOS3	P2RX1	P2RY1	GP6	CLEC1B	PDGFA	PDGFB	PDGFRA	PDPK1	PF4	PF4V1	SERPINE2	PIK3CA	PIK3CB	PIK3CD	PIK3CG	PIK3R1	PLCG2	PLEK	PLSCR1	GNG2	BLOC1S4	PRKCA	PRKCB	AXL	PRKCD	PRKCE	PRKCG	PRKCH	PRKCQ	PRKG1	MAPK1	MAPK3	TRPC7	PTPN6	PTPN11	RAF1	RAP2B	ACTB	SAA1	CEACAM1	SELP	P2RY12	SRC	SRF	STXBP1	STXBP3	SYK	TEC	THBD	TLN1	TLR4	ACTG1	TRPC3	TRPC6	TYRO3	VAV1	VAV2	VCL	VWF	YWHAZ	MPIG6B	FZD6	FERMT3	UBASH3B	DGKZ	DGKE	DGKD	WNT3A	F2RL3	FIBP	DGKI	CD9	ENTPD2	CD40	CD40LG	GNA14
GO_CYTOSKELETON_ORGANIZATION	http://www.gsea-msigdb.org/gsea/msigdb/cards/GO_CYTOSKELETON_ORGANIZATION	ABI1	HDAC6	PDCD6IP	WASHC1	PARP3	RANBP9	DNAJB6	IQCJ-SCHIP1	CEP295NL	TSPAN32	USH1C	ARPC5	ARPC4	ARPC3	ARPC1B	ACTR3	ACTR2	GOLGA8R	ARPC2	KIF20A	AKAP9	ABI2	WASF2	CDK2	SORBS3	TENM1	CDK5	SPRY1	SPRY2	CDK2AP2	CDKN1B	STAG1	EFS	MAEA	APC2	PAK4	KATNB1	KLHL41	CCL26	TRDN	TUBA1B	TUBB3	TUBB4A	TUBB4B	CORO2B	DLC1	NDC80	RAPGEF3	TESK2	TUBGCP3	RBM14	CDC42EP2	HAX1	BAIAP2	MAD2L2	TACC3	PIBF1	CAP2	CAP1	CIB1	NEBL	DCTN2	ARPC1A	ARFGEF1	TACC2	CENPA	SORBS1	CDC42EP3	SH2B2	SPAG5	CENPE	RGS14	AVIL	CETN1	CETN2	CETN3	CFL1	CFL2	PLK4	STAG2	NES	PLK2	NEK6	NCKAP1	IQGAP2	SDCCAG8	WASF3	FTCD	TUBGCP2	ACTL7B	ACTL7A	MAPRE2	KIF2C	TMSB15A	DSTN	RCC1	CNTRL	CHD3	STMN2	TPPP	TRIOBP	KATNA1	CHEK1	CIT	FGFR1OP	KIF3A	CAPN10	KPTN	CDC42EP1	CORO1A	LDB3	FAM107A	RASSF1	NISCH	CEP250	CHEK2	FZD10	AKAP13	CAVIN3	PACSIN2	CHP1	TUBA3E	KRT71	LARP4	GABARAP	TWF2	TUBA3D	SYNPO	EFHC1	TUBGCP5	FMNL2	HAUS1	CCDC151	CNTROB	ARAP1	SSX2IP	PARD3B	ADD1	C10orf90	PDZD8	ADD2	ADD3	CLTC	KRT74	FGD4	TPPP2	FRMD6	CCR7	WHAMM	FOPNL	DNAAF1	CCDC78	KIF19	PLK3	WTIP	CNN1	CNN2	CNN3	CNP	CCSAP	MYOM3	ARHGEF19	FITM2	CHMP4B	XIRP2	PLEKHH2	PPARGC1B	JMY	SHROOM1	MTPN	LRGUK	UBXN2B	PIH1D3	CRK	CRMP1	NEK7	SUN5	CRYAB	CSF1R	CSF3	RFLNA	CSNK1A1	CSNK1D	TTBK2	CARMIL2	KIF18B	WIPF2	KRT25	CCDC155	CDC42EP5	NKX2-5	CCN2	CTNNA1	CTNNA2	CTNNB1	ADRA2A	TTL	SGO1	SPICE1	CCDC13	FGD5	CXADR	SH3D19	CEP120	CYLC1	CYLC2	CYLD	CFAP206	AMOT	AMOTL1	CAMSAP1	TTLL11	SAXO1	DEUP1	DAG1	CCDC63	SYNE3	DAPK3	DNAAF4	DBN1	KANK4	SASS6	DCTN1	DCX	GADD45A	XIRP1	DCLK2	DES	CDC14C	SYNPO2	RHOV	DIAPH1	DIAPH2	DLG1	DMD	DNAH5	DNAH8	DYNC1H1	DYNC1LI2	DOCK1	DOCK2	DPYSL2	DPYSL3	DSP	DVL1	DYRK1A	TOR1A	E2F4	ECT2	S1PR1	LPAR1	EDN1	EFNA5	AIF1	SPAG17	ELN	EML1	MARK2	SAMD14	EMP2	CTTN	TUBB	C9orf72	NRK	EPB41	EPB41L1	EPB41L2	EPB42	DMTN	EPHA1	EPHA3	EPHA5	EPS8	EVPL	F2RL1	PTK2B	FAT1	SMTNL1	SKA1	SLC39A12	SKA3	RSPH9	FGD2	PHACTR1	THSD7A	FER	FES	FGD1	FGF7	FGF10	MAPK15	FGF13	ALDOA	FHL3	MRAS	ATF5	RHOBTB3	PPM1E	NLGN1	FKBP4	ABLIM3	ARHGEF15	RUFY3	MAPRE1	MSRB2	MAPRE3	TRIM32	TPX2	NINL	MAST1	CEP131	CEP152	LIMCH1	DAAM1	FOXJ1	PALLD	MAST3	USP33	TNIK	SWAP70	MYCBP2	ARHGAP26	SIPA1L3	IQSEC2	CUL9	TOGARAM1	CLASP2	EPB41L3	MAST2	FLII	FLNA	FLNB	ABRAXAS2	CEP68	PHLDB1	KANK1	CYFIP1	RHOBTB2	SYNE2	ARC	COBL	MTCL1	CAMSAP2	BICD2	CLASP1	SYNM	SYNE1	SUN1	HAUS5	OBSL1	ARHGEF18	SRGAP2	SPECC1L	SIK3	PIP5K1C	RHOQ	MACF1	DAAM2	CDC42EP4	CORO1C	CD2AP	SH3BP1	NUP62	LRRC6	ARFIP2	TMEFF2	KIF4A	EML2	NAA80	ALOX15	MTOR	ABL1	HEPACAM2	RICTOR	WASHC2C	KCTD13	BRWD3	GAB1	EML3	MAP7D2	KANK3	SUN3	FRMD3	SUN2	FSCN2	LMOD1	TTLL1	SPEF1	POC1A	RNF19A	RTTN	ASPM	CLIC4	GAPDH	CHMP2B	DNAH1	CLIP3	C2CD3	SIPA1L1	AUTS2	SENP6	CCDC69	TTLL3	TRAF3IP1	IFT172	NPHP4	GAS8	STAP1	FBXO5	KAT2A	PLEK2	CKAP2	GFAP	GHSR	CHORDC1	ABL2	DNAI1	ATP2C1	ANKRD1	INPP5J	TUBG2	VPS4A	DISC1	TUBGCP4	CHMP2A	KLHL20	TEKT2	RND1	PDLIM3	BMP10	BIN1	EML4	CECR2	PCLO	GMFB	GNAI1	GOLGA2	GPM6B	ANG	CCDC88B	IGSF22	GAS2L3	SAXO2	TTLL6	SIGLEC15	WDR62	CCDC66	SH3PXD2B	KIF4B	GPR35	ANK1	FAM83H	CFAP157	TMSB15B	KRT6C	ANK2	ANK3	GRB2	RGCC	NTMT1	ABR	SETD2	PHPT1	ARHGAP35	RANGRF	PYCARD	FHOD1	RACGAP1	CXCL1	GSK3B	GSN	PACSIN3	TMOD4	TMOD3	TMOD2	PARVB	GPSM2	SAC3D1	HOOK2	RHOD	PACSIN1	FSCN3	SH3KBP1	ANXA1	HCK	HCLS1	HTT	NCKAP1L	EHD2	HIP1	HNRNPU	APC	HRAS	AGFG1	HRG	HSPA1A	HSPA1B	BIRC5	APOA1	ICAM1	WHAMMP3	KLHL17	ID1	ESPNL	CCDC39	FMN1	SMTNL2	ARHGAP40	NCKAP5	PFN3	MCIDAS	RSPH4A	KIF24	TUBB8	TUBB2B	APOE	ARPIN	SKA2	GEN1	CFAP100	DNAAF3	PADI6	IKBKB	SHROOM2	AQP1	RFLNB	ILK	INPPL1	INSRR	ITGB1	ITGB5	ITPKA	JAK2	JUP	DNAJB13	WASH3P	ARF1	PFN4	CATIP	MAST4	AGRN	KIF2A	KISS1	KIT	ARF6	KIF11	KIFC1	KIF25	KPNB1	KRAS	KRT2	KRT3	KRT4	KRT5	KRT6A	KRT6B	KRT8	KRT9	KRT13	KRT14	KRT15	KRT16	RHOA	CENPW	KRT17	KRT18	CFAP73	RHOB	KRT19	KRT31	CCDC103	RHOC	KRT84	RND3	RHOG	LAMA5	STMN1	ARHGAP4	LCP1	ARHGAP6	ARHGDIA	ARHGDIB	ABLIM1	LIMK1	LIMK2	RHOH	LLGL2	LLGL1	MYO18A	CCDC187	LMNA	STMND1	LOR	FIGNL2	ARL2	LRP1	MIR1-1	MIR1-2	MIR138-1	MIR138-2	MIR143	MIR145	MIR149	MIR20A	MIR21	MIR214	TACSTD2	ARRB1	MARCKS	SMAD3	SMAD4	MAP1A	MAP1B	MAP2	MAP4	MAP6	MAPT	MARK1	MARK3	MECP2	MEF2A	MEF2C	MET	MID1	ATXN3	MKLN1	MLH1	MOS	IQSEC3	MZT1	CCDC88C	LMOD2	MYO1B	MSN	MTM1	TRIM37	MYBPC1	MYBL2	MYBPC2	MYBPC3	MYH3	MYH6	MYH9	MYH10	MYH11	MYL2	MYO1C	MYOC	PPP1R12A	NUBP1	NCK1	NEB	DRG1	NEDD9	NEFM	NEFH	NEFL	NEK2	NF1	NF2	NPHP1	NPHS1	NPM1	NRAP	NTF3	NTRK3	NUMA1	ODF2	OPHN1	WRAP73	P2RX7	PAFAH1B1	PLA2G3	MINK1	NOX4	PAK1	PAK3	PALM	PAM	PRKN	PAWR	PAX6	HDGFL3	F11R	VILL	PARD6A	STMN3	SHANK1	WASHC3	WDPCP	PCM1	SBDS	DYNC1LI1	PCNT	TUBD1	TUBE1	CHMP1A	PLCE1	NIN	NUSAP1	SPTBN5	KRT76	HOOK1	ZMYND10	ACTL6B	AMOTL2	SNX9	EVL	LIMA1	CHMP5	NCKIPSD	PDGFA	VPS54	PDGFRA	PDGFRB	CHMP3	TPPP3	PDPK1	MSRB1	GHRL	ATP8A2	INPP5K	MAP3K20	MYOZ2	SIX4	TUBA8	PEX14	PFDN2	PFN1	PFN2	PGM5	PIK3R1	PKD1	PKD2	PKHD1	PKP1	PKP2	PLA2G1B	PLD2	PLEC	PLEK	SERPINF2	PLK1	PLS1	PLS3	PLXNB1	BRWD1	LURAP1	WNT4	SSH1	ANLN	FBXW5	CCSER2	KRT20	RHOF	MAGEL2	EPB41L4B	ATRX	INO80	MAP10	ZRANB1	HYDIN	CFAP46	ALKBH4	KLHL24	HAUS6	NDE1	TRPM7	BCAS3	LRRC49	GDPD2	CNTLN	SPDL1	DNAAF5	PPL	HAUS4	ABITRAM	ODAM	SSH3	ULK4	PPP2R3C	PHIP	CCDC40	ARHGAP17	CEP192	ARMC4	FIGN	HAUS2	SDAD1	MSTO1	ARHGEF10L	DNAAF2	PPP2R1A	MAP1S	PTPA	KIRREL1	AP1AR	TRIM36	PLXNA3	HAUS7	CDC42BPG	CARMIL1	PPP1R9A	ASAP3	PRKAA1	PRKAA2	PRPF40A	MAP7D1	CCDC88A	CEP72	INTS13	PRKAR1A	PARVA	CDK5RAP2	TTC17	CFAP44	FGD6	PRKCD	PRKCE	CENPJ	PRKCI	BRK1	KIZ	GOLGA6B	PRKCZ	BIN3	ERBIN	PRKG1	MAPK1	MAPK3	NSFL1C	BAIAP2L1	DNAH7	LMOD3	PARD3	PROX1	BCCIP	FMN2	MDM1	SPIRE1	PAK6	PDXP	CASS4	CHMP1B	PAK5	TRIM54	CORO1B	ACTR3B	VANGL2	PTGER4	RHOJ	SPC25	STRIP2	PTK2	ERMN	SHROOM4	STARD9	PTK7	CC2D2A	TAOK1	MICAL3	SEMA6A	TWF1	CEP126	PREX1	MRTFA	SLAIN2	SHROOM3	KLHL1	CAMSAP3	EPB41L5	SHTN1	PTPN1	NCKAP5L	SPTBN4	MARK4	GRHL3	ACTA1	NECTIN2	PXN	BBS2	RHOU	PRUNE1	BBS4	MID1IP1	MYOZ1	RAB13	RAC1	RAC2	RAC3	RAF1	RALA	RAN	RANBP1	RAP1GDS1	RAP2A	RASA1	TRPV4	BCL2	RDX	TRIM27	RGS4	ACTB	AFAP1	BCL6	RNF4	ROCK1	RP1	BCR	RPS3	RTKN	CLIP1	S100A8	S100A9	S100A10	BFSP1	ATXN7	CCL2	CCL3	CCL7	CCL11	CCL13	BICD1	CCL21	CCL24	CX3CL1	SDC4	SDCBP	CXCL12	ELMO2	FIGNL1	EPB41L4A	PARVG	SFRP1	MLST8	C15orf62	GOLGA8N	ARAP3	WIPF3	INF2	DNAI2	EVPLL	SHC1	SHH	MICAL1	CEP85	PLEKHG2	STIL	SIPA1	SMTN	WASH6P	SRGAP2C	GOLGA6C	ACTR3C	SLC9A1	SLC16A1	PHACTR4	LRRC61	SNCA	FSCN1	SOD1	SON	SOX9	DST	SPAG1	SPAG4	SPAST	SPTA1	SPTAN1	SPTB	SPTBN1	SPTBN2	SRC	BRCA1	SRF	BRAF	BRCA2	AC091021.1	AURKA	AURKC	BST1	BST2	SVIL	TAC1	TACC1	CNTN2	TBCD	TBCE	DYNLT1	ACTC1	TEK	TESK1	TGFB1	TGFB3	TGFBR1	TCHH	THY1	TLN1	ACTG1	TMOD1	TMSB4X	TNF	TNFAIP1	TNFAIP3	TNNT1	TNNT2	TNNT3	TNXB	TPM1	TPM2	TPM3	TPM4	TPR	HSP90B1	TRPM2	TSC1	TTK	TTN	TUBA4A	TUBA3C	TUBB2A	GOLGA8O	TUBG1	TYROBP	UBE2B	UGT8	CLRN1	UVRAG	VASP	VCP	VIL1	EZR	VIM	WAS	WIPF1	WEE1	WNT11	XPO1	XRCC2	XRCC3	FMNL1	CFAP410	ZNF135	ZNF207	ZYX	DNALI1	NPHS2	ALMS1	TUBA1A	AUNIP	MAPKAP1	FSD1	HAUS3	OR2A4	SPAG16	CORO7	CEP97	MCPH1	MAP7D3	ARHGAP10	KATNBL1	MICALL2	MYH14	CLMN	ARHGAP28	ARHGEF5	TUBAL3	JHY	BORA	MAP9	MAP6D1	SYNPO2L	CEP76	ATAT1	POF1B	TTC26	ANKRD53	TUBA4B	BAIAP2L2	TRIM46	FHOD3	CFAP43	CEP63	CCDC6	CEP70	CCDC68	RASSF7	CSRP3	THSD7B	YEATS4	ACTN4	TUBB1	CALR	GAN	RND2	MOB2	STMN4	NDEL1	DIAPH3	NUAK2	ARPC5L	KIF18A	MKKS	CAPG	CAPN2	SMC1A	CAPN3	CAPN6	CAPZA1	CAPZA2	CAPZB	KATNAL2	EPPK1	NUF2	AIF1L	DNAL1	TLN2	JAM3	ESPN	PIP5K1A	CCDC8	OBSCN	KATNAL1	DTNBP1	RAB6C	UXT	ANTXR1	BFSP2	SETD3	IQCG	HOOK3	CASQ1	NCK2	LZTS2	BRSK1	ABLIM2	CASQ2	SPIRE2	CUL3	PARD6G	PARD6B	TUBB6	KIF2B	MYPN	PPP1R9B	SORBS2	PSRC1	CDC42BPA	GPR65	TUBA1C	RAE1	WDR73	TIGD5	CGNL1	AJUBA	FRMD5	CEP19	PPFIA1	CNTNAP1	AC005747.1	SHANK3	SYDE1	STRIP1	TUBGCP6	DOCK7	CFAP74	DIXDC1	CEP295	FHDC1	SSH2	SCIN	CCDC65	CDC14B	CDC14A	TCAP	CDK10	PDLIM4	CAV3	SKAP1	TNKS	VAMP4	ACTN1	MYOM1	RAB11A	ACTN2	NRP1	CFLAR	HDAC3	KAT2B	CDK5R1	ZPR1	CCNB1	WASF1	WASL	RSPH1	WNT3A	NAV3	NAV1	FGD3	FCHSD1	CCNF	BMERB1	LIMD1	SAPCD2	CCDC120	PHLDB2	FRMD7	BRSK2	HIP1R	SEMA5A	KNSTRN	PSTPIP2	PSTPIP1	MAP7	PRC1	TMSB4Y	FMNL3	LATS1	TMEM67	INA	SMC3	NEURL1	NEXN	MYADM	TMSB10	MYOM2	MYLK3	ARHGEF2	ZW10	TPGS1	ZMYM4	ZMYM3	ZMYM6	AURKB	CHMP4C	SPECC1	PDLIM7	CYTH2	ITGB1BP1	DRC1	S1PR2	TRIP10	CCDC114	HAUS8	TAOK2	SLIT2	TBCK	CAPZA3	ARHGAP18	SLC9A3R1	KIF3B	ARHGAP12	RP1L1	CRIPT	PICK1	ROCK2	AC027237.1	VPS4B	BAG4	GMFG	BCAR1	CDC42BPB	CD47	NCOR1	CELSR1	ARHGEF10	MICAL2	PPM1F	GCC2	CEP135	CROCC	ESPL1	CEP57	NOS1AP	SEMA3E	CCP110	SLK	FRMPD4	PCLAF	MTSS1	CKAP5	CUL7	ARHGEF11	ARHGEF17	CDK1	ELMO1	KIAA0753	FARP2	CEP350	FCHSD2	RHOBTB1	WASHC5	CDC20	ARHGAP44	IQSEC1	ARHGAP25	WDR1	CDC42
GO_NUCLEOTIDE_BINDING_DOMAIN_LEUCINE_RICH_REPEAT_CONTAINING_RECEPTOR_SIGNALING_PATHWAY	http://www.gsea-msigdb.org/gsea/msigdb/cards/GO_NUCLEOTIDE_BINDING_DOMAIN_LEUCINE_RICH_REPEAT_CONTAINING_RECEPTOR_SIGNALING_PATHWAY	NOD1	TAB1	CYLD	TAB2	TAB3	PTPN22	BIRC2	BIRC3	HSPA1A	HSPA1B	XIAP	IRGM	IRAK1	IRAK2	NFKBIA	INAVA	ERBIN	MAP2K6	RELA	RPS27A	NOD2	MAP3K7	TLR4	TNFAIP3	TRAF6	UBA52	UBB	UBC	UBE2N	UBE2V1	RNF34	ITCH	CASP8	IKBKG	RIPK2	OTULIN
GO_TRANSCRIPTION_COUPLED_NUCLEOTIDE_EXCISION_REPAIR	http://www.gsea-msigdb.org/gsea/msigdb/cards/GO_TRANSCRIPTION_COUPLED_NUCLEOTIDE_EXCISION_REPAIR	CDK7	PPIE	POLD3	COPS8	COPS6	COPS5	ERCC8	DDB1	EP300	ERCC1	ERCC2	ERCC3	ERCC4	ERCC5	ERCC6	PRPF19	GPS1	GTF2H1	GTF2H2	GTF2H3	GTF2H4	HMGN1	LIG1	LIG3	GTF2H5	MNAT1	COPS7A	PCNA	COPS4	POLK	POLD1	POLD2	POLR2A	POLR2B	POLR2C	POLR2D	POLR2E	POLR2F	POLR2G	POLR2H	POLR2I	POLR2J	POLR2K	POLR2L	XAB2	ISY1	UVSSA	POLD4	RFC1	RFC2	RFC3	RFC4	RFC5	RPA1	RPA2	RPA3	RPS27A	COPS7B	TCEA1	UBA52	UBB	UBC	XPA	XRCC1	USP7	CUL4B	CUL4A	COPS3	CCNH	ZNF830	COPS2	AQR	RBX1
GO_MEMBRANE_DEPOLARIZATION_DURING_ACTION_POTENTIAL	http://www.gsea-msigdb.org/gsea/msigdb/cards/GO_MEMBRANE_DEPOLARIZATION_DURING_ACTION_POTENTIAL	HCN4	SCN11A	GJA5	ANK2	ANK3	RANGRF	KCNH2	KCNJ2	MIR208A	ATP1A2	TRPM4	SCN3B	PTPN3	HCN2	SCN1A	SCN1B	SCN2A	SCN2B	SCN3A	SCN4A	SCN4B	SCN5A	SCN7A	SCN8A	SCN9A	SCN10A	SLC8A1	YWHAH	CACNA1C	CACNA1D	CACNA2D1	CACNB2	SLMAP	CAV3	CACNA1I	CACNA1H	CACNA1G
GO_MATURATION_OF_SSU_RRNA	http://www.gsea-msigdb.org/gsea/msigdb/cards/GO_MATURATION_OF_SSU_RRNA	RCL1	FP565260.1	TBL3	LSM6	TSR3	SRFBP1	RRS1	DCAF13	NOL11	NGDN	UTP25	UTP20	NOB1	ABT1	RPSA	HEATR1	NAT10	TSR1	RIOK2	UTP6	UTP3	DHX37	PWP2	RPS8	RPS14	RPS16	RPS19	RPS21	RPS28	MRPS11	MRPS9	KRI1	BYSL	NOL10	RIOK1	UTP23	UTP4	FAM207A	NOP14	RIOK3	RRP36	BTRC	TSR2	WDR46	BMS1
GO_RESPONSE_TO_WOUNDING	http://www.gsea-msigdb.org/gsea/msigdb/cards/GO_RESPONSE_TO_WOUNDING	CDH3	MIR892B	SH2B3	TSPAN32	MYMX	CDK5	CDKN1A	CDKN1B	HMG20B	MYL9	CPQ	YAP1	VAV3	MERTK	HOXB13	PROCR	ARFGEF1	SH2B2	MYL12A	PDPN	POSTN	GNA13	HPSE	LYVE1	EHD1	IL24	ABHD2	ADAMTS13	KLK8	AKAP10	DUSP10	HPS5	PDCD10	VPS45	PHB2	C1QTNF1	APOA5	MORN4	CLIC1	JAML	CCR1	HIST2H3C	CNTF	COL1A1	COL1A2	COL3A1	ARHGEF19	COL5A1	REG3G	COMP	DCBLD2	ADM	ADORA2A	CD109	CPB2	MTPN	DGKK	CRK	DOCK11	ADORA3	GATA5	CCM2L	CARMIL2	CSRP1	RTN4RL1	PIK3R6	CCN2	CTNNA1	ADRA2A	ADRA2B	ADRA2C	CX3CR1	CYP1A1	SPAAR	DAG1	DGKA	DGKB	DGKG	DGKH	DGKQ	ZFPM1	DCN	TMPRSS6	ADAMTS18	NLRP6	DHFR	AGER	DOCK1	ABAT	DPYSL3	DRD2	DRD5	DSP	HBEGF	TOR1A	EDN1	EGFR	ANO6	AIF1	CADM4	A2M	ELK3	ENO3	DMTN	EPHA4	EPO	ERBB2	ERBB3	ERBB4	EREG	ETS1	EVPL	EZH2	F2	F2R	F2RL1	F2RL2	F3	F5	F7	F8	F9	F10	F11	F12	F13A1	F13B	FAP	FBLN1	GJD4	FCER1G	JMJD1C	C6orf89	FGA	FGB	FGF2	FGF7	FGF10	FGFR2	FGG	FKBP1B	VASH1	ENPP4	INPP5F	MMRN1	FOXF1	P2RX2	KDM1A	FOXC2	SARM1	CLASP2	FLNA	MAPK8IP3	METAP1	RCOR1	KANK1	SYT11	CLASP1	DOCK9	FN1	ZFPM2	CBX5	FOLR1	MACF1	SCRIB	PIK3R5	SLC7A11	TMEFF2	MAFF	FLRT3	ALOX12	ALOX15	MTOR	FYN	SFTA3	TXN2	GAP43	SH2B1	FGFR1OP2	GAS6	GATA1	GATA2	GATA3	GATA4	GATA6	MYOF	MSTN	GFAP	GGCX	B4GALT1	GIP	GIPR	GLI1	GLI3	GNA11	GNA12	GNA15	GNAQ	GNAS	GNB1	GP1BA	GP1BB	GP5	GP9	GPR4	GPX1	GRN	GRIN2A	GRIN2C	C1GALT1C1	ARHGAP35	GSN	CERS2	ANXA1	ANXA2	H3F3A	H3F3B	ANXA2P2	HBB	HBD	HBE1	HBG1	HBG2	SERPIND1	HDAC1	HDAC2	ANXA5	NRG1	EHD3	EHD2	HHEX	ANXA6	HIF1A	HMGCR	HMOX1	FOXA2	HNF4A	APCS	HRAS	HRG	HSPB1	HIST2H3A	APOA1	TNC	ID3	TREML1	IFNA1	IFNA2	IFNA4	IFNA5	IFNA6	IFNA7	IFNA8	IFNA10	IFNA13	IFNA14	IFNA16	IFNA17	IFNA21	IFNB1	EYS	APOD	IFRD1	IGF1	APOE	IGFBP1	CCN1	NMNAT3	PLET1	RTN4RL2	APOH	IL1A	IL6	IL10	ILK	INHBB	INS	INSL3	PDX1	IRF1	IRF2	ISL1	ITGA2	ITGA2B	ITGA5	ITGA9	ITGB3	ITGB4	ITPK1	ITPR1	ITPR2	ITPR3	JAK2	JUN	PEAR1	MIA3	KCNK2	ARF4	KLKB1	KNG1	ARG1	KRT1	KRT6A	RHOA	BLOC1S3	RHOC	MUSTN1	MYMK	LAMB2	LCK	LCP2	LGALS1	LMAN1	LOX	LRP1	LYN	MIR155	MIR17	MIR199A1	MIR199A2	MIR199B	MIR21	MIR221	MIR222	MIR29B1	MIR29B2	MIR34A	ARRB1	SMAD2	SMAD3	ARRB2	MAFG	MAG	MATN2	MAX	AP002956.1	MDK	MAP3K5	ACHE	MMP12	MPL	MSX2	MTR	MYF6	SERPINC1	MYH9	MYH10	MYLK	MYOD1	MYOG	NEFL	NF1	NFE2	NFE2L2	NINJ1	NINJ2	NOS3	NOTCH1	NOTCH4	CCN3	NTRK1	NTRK3	TRIM72	OPRM1	P2RX1	P2RX3	P2RX4	P2RX5	P2RX7	P2RY1	PEBP1	DUOX2	PAFAH2	SERPINE1	SERPINB2	PAK1	REG3A	PAX6	AK3	PAX7	SERPINA5	PLLP	SERPINA10	GP6	CLEC1B	PHF21A	TNFRSF12A	PDGFA	PDGFB	PDGFRA	PDGFRB	PDPK1	PECAM1	PF4	PF4V1	SERPINA1	SERPINE2	PIK3CA	PIK3CB	PIK3CD	PIK3CG	PIK3R1	PKM	PLAT	PLAU	PLAUR	PLCG2	PLEC	PLG	PLEK	SERPINF2	PLSCR1	ATP7A	DUOX1	GNG2	WNT4	EPB41L4B	POU5F1	PPARA	PPARD	PPL	ODAM	PPP3CA	BLOC1S4	PRCP	CARMIL1	PRKACA	PRKACB	PRKACG	PRKAR1A	PRKAR1B	PRKAR2A	PRKAR2B	PRKCA	PRKCB	AXL	PRKCD	PRKCE	PRKCG	PRKCH	PRKCQ	BIN3	PRKG1	MAPK1	MAPK3	SULF2	AJAP1	MAP2K1	PROC	PROS1	KLK6	PRTN3	TMPRSS4	RGMA	TRPC7	CD177	CORO1B	VANGL2	PTEN	DHFRP1	MIR431	TMIGD3	MIR451A	PTK7	DOCK6	PTPN6	PTPN11	PTPN12	GRHL3	CYP4F11	PTPRF	PTPRS	BAX	WFDC1	MYOZ1	RAB5A	RAB27A	RAC1	RAD51C	RAD51B	RAF1	RANGAP1	RAP2B	LGR6	BCL2	REG1A	ACTB	BCL9	RPS6KB1	RREB1	S100A8	SAA1	CEACAM1	CX3CL1	SDC1	SDC4	SELP	SMOC2	RBSN	MAP2K4	SRSF6	SGCA	EVPLL	SHH	CREB3L2	MICAL1	NMNAT1	P2RY12	SLC1A2	SLC1A3	RTN4R	ANXA8	HIST2H3D	SLC11A1	SOD1	SOX2	SOX15	DST	SPARC	SPP1	SPRR3	SRC	SRF	BRAF	ZFP36L1	ZFP36L2	AURKA	STXBP1	STXBP3	ABCC8	SYK	ADAM17	TARBP2	TBXA2R	MIR590	PRDX2	TEC	TFPI	TGFB1	TGFB2	TGFB3	TGFBR1	TGFBR2	THBD	THBS1	TSPO	TIMP1	C1QBP	TLN1	TLR4	ACTG1	SERPING1	TSPAN8	TM4SF4	TNFAIP3	TNR	TPM1	TRPC3	TRPC6	C4BPB	CCR2	TYRO3	TYROBP	USF1	VAV1	VAV2	VCL	VIL1	VTN	VWF	WAS	WNT1	WNT5A	WNT7A	WNT10B	XBP1	YWHAZ	ZFP36	DDR1	VKORC1	RIPOR1	ADIPOR2	NDNF	AKIRIN1	MAFK	TFPI2	HPS6	SCUBE1	MPIG6B	LNPK	WNT5B	NDEL1	AKAP1	DOCK8	CAPN3	CAPZA1	DYSF	CAPZA2	CAPZB	FZD6	FZD7	FZD9	EPPK1	HIST1H3A	HIST1H3D	HIST1H3C	HIST1H3E	HIST1H3I	HIST1H3G	HIST1H3J	HIST1H3H	HIST1H3B	CASP3	JAM3	FERMT3	KREMEN1	DTNBP1	STK24	FUT10	ADTRP	UBASH3B	AJUBA	DGKZ	DGKE	DGKD	CYP4F2	AP3B1	CAV1	CASK	SCARF1	CAV3	PLPP3	ADAM15	PABPC4	NRP1	CFLAR	PROZ	CCNB1	HIST1H3F	WNT3A	HPS4	SIGLEC10	AC074143.1	F2RL3	LACRT	PHLDB2	PAPSS2	SYT7	P2RX6	FIBP	DGKI	LARGE1	NOG	AIMP1	CD9	KLF4	NREP	ACVRL1	CD34	CD36	SCARB1	ENTPD1	ENTPD2	CD40	CD40LG	CD44	CELSR1	GNA14	CD59	CD151	CDK1	LRIG2	MFN2	CDC42
GO_NON_CANONICAL_WNT_SIGNALING_PATHWAY	http://www.gsea-msigdb.org/gsea/msigdb/cards/GO_NON_CANONICAL_WNT_SIGNALING_PATHWAY	GPC6	PSME3	PSMD14	FZD10	CTHRC1	AP2M1	AP2S1	CLTC	PSMB11	ARHGEF19	PSMA8	PRICKLE1	CSNK1D	CSNK1E	CTNNB1	AP2A1	DAB2	AP2A2	AP2B1	PRICKLE2	DVL1	DVL2	DVL3	AGO3	AGO4	CELSR3	CELSR2	GPC4	ANKRD6	DKK1	DAAM1	TNRC6B	PSME4	PLCB1	DAAM2	FRZB	ABL1	FZD2	AGO1	NPHP3	AGO2	GPC3	TNRC6A	GNAO1	GNAT2	GNB1	RHOA	ARRB2	MLLT3	MOV10	MYOC	NFATC1	ROR1	ROR2	PARD6A	LEF1	DACT1	PDE6A	AC139530.1	PDE6B	NLK	PFN1	PLCB2	PLCB3	GNG2	WNT4	MKS1	PPP3CA	PPP3CB	PPP3R1	PSMA1	PSMA2	PSMA3	PSMA4	PSMA5	PSMA6	PSMA7	PSMB1	PSMB2	PSMB3	PSMB4	PSMB5	PSMB6	PSMB7	PSMB8	PSMB9	PSMB10	PSMC1	PSMC2	PSMC3	PSMC4	PSMC5	PSMC6	PSMD1	PSMD2	PSMD3	PSMD4	PSMD5	PSMD7	PSMD8	PSMD9	SMURF1	PSMD10	PSMD11	PSMD12	PSMD13	PSME1	PSME2	VANGL2	PTK7	IFT80	AC124319.1	TNRC6C	GRHL3	RAC1	RYK	SFRP1	SFRP2	SFRP4	SFRP5	SMURF2	MAP3K7	TCF7L2	TIAM1	WNT1	WNT5A	WNT7A	WNT11	WNT9B	FZD5	FZD3	CALM1	CAMK2A	VANGL1	FZD1	FZD4	FZD6	FZD7	FZD8	FZD9	ZNRF3	RSPO3	NKD1	PSMF1	CELSR1	PSMD6	MAGI2	MED12	CDC42
GO_RENAL_SYSTEM_PROCESS_INVOLVED_IN_REGULATION_OF_BLOOD_VOLUME	http://www.gsea-msigdb.org/gsea/msigdb/cards/GO_RENAL_SYSTEM_PROCESS_INVOLVED_IN_REGULATION_OF_BLOOD_VOLUME	ADORA1	CYBA	CYP4A11	CYP11B2	EMP2	F2R	F2RL1	GAS6	GJA5	HSD11B2	PDGFB	PTPRO	CYP4F12	CYP4F2
GO_NEGATIVE_REGULATION_OF_LEUKOCYTE_MEDIATED_IMMUNITY	http://www.gsea-msigdb.org/gsea/msigdb/cards/GO_NEGATIVE_REGULATION_OF_LEUKOCYTE_MEDIATED_IMMUNITY	PARP3	MICA	CD96	LILRB1	CD300A	CR1	CRK	FCGR2B	FOXF1	FOXJ1	ABR	TBX21	HFE	HLA-E	HLA-F	HLA-G	HMOX1	CLEC4G	IFNA2	IFNB1	IL7R	IL13RA2	JAK3	KIR2DL4	ARG1	CLEC12B	LGALS9	ARRB2	SMAD7	FOXP3	SERPINB9	IL20RB	PPP3CB	DUSP22	PTPN6	PTPRC	BCL6	BCR	SERPINB4	CEACAM1	XCL1	BST2	C4BPA	C4BPB	CCR2	NDFIP1	HAVCR2	CD84	THOC1
GO_POSITIVE_REGULATION_OF_CREB_TRANSCRIPTION_FACTOR_ACTIVITY	http://www.gsea-msigdb.org/gsea/msigdb/cards/GO_POSITIVE_REGULATION_OF_CREB_TRANSCRIPTION_FACTOR_ACTIVITY	ADCY1	ADCY8	CRTC2	EPHA5	CRTC1	PRKD2	ADGRF1	TSSK4	SYT14P1	CD200	OPRD1	PRKD1	RELN	CAMK1D	CRTC3	VEGFA	LRP8	RPS6KA4	RPS6KA5
GO_NEGATIVE_REGULATION_OF_CELL_GROWTH	http://www.gsea-msigdb.org/gsea/msigdb/cards/GO_NEGATIVE_REGULATION_OF_CELL_GROWTH	CDK5	NME6	CDKN1A	CDKN1B	CDKN2A	CDKN2C	CDKN2D	SEMA3A	RACK1	SEMA6C	SEMA6B	SEMA4F	SEMA4D	SEMA4B	SEMA3C	CCDC85B	DCUN1D3	DCBLD2	TRIM40	CRYAB	DACT3	CYP27B1	DCC	DDX3X	AGT	AGTR2	FLCN	ENO1	NAIF1	EPHA7	ESR2	FBP1	SEMA3D	FGF13	FHL1	FSTL4	SPART	MINAR1	SIRT1	SH3BP4	FRZB	G6PD	GDF2	GREM1	GDF9	GJA1	TP53TG5	BMP10	GNG4	GSK3A	SERTAD3	OSGIN1	HNF4A	APBB1	APBB2	HRG	DNAJB2	HSPA1A	HSPA1B	HYAL1	OSTN	IFRD1	ING1	INHBA	DRAXIN	ARHGAP4	ST20	MIR199A1	MIR199A2	MIR199B	SMAD3	SMAD4	MAG	MAP2	MSX1	MT3	MYL2	NDUFS3	CCN3	NPPA	NPPB	NPR1	PAK1	NDUFA13	GAL	ADIPOR1	CDKL3	CRLF3	IP6K2	ENPP1	PHB	SERPINE2	BCL11A	PML	SEMA5B	PPARA	PPARD	PPARG	CDHR2	ST7L	SEMA4C	PPP2CA	PPP2R1A	PPT1	MEG3	PLXNA3	CDKN2AIP	EAF2	SEMA3G	PRDM11	RTN4	NDRG3	SEMA6A	SEMA4G	CCAR2	PTPRJ	PTPRS	WFDC1	RBBP7	BCL2	RGS2	RGS4	BCL6	RNF6	BDKRB1	RYK	SEMA3F	TSPYL2	SEMA4A	SFRP1	SFRP2	SOX17	SIPA1	RTN4R	SLIT3	BMPR2	SMARCA2	SMARCA4	CAPRIN2	SPP1	STK11	BST2	BTG1	TGFB1	TGFB2	TNR	TP53	OSGIN2	WNT3	WNT5A	WNT11	WT1	YY1	SEMA3B	MUL1	ADIPOR2	JADE1	SEMA6D	TRIM46	DCSTAMP	SESN2	TCHP	PPP1R9B	PSRC1	SEMA7A	RERG	CAV3	HYAL2	TNK1	ADAM15	NRP1	CDK5R1	WNT3A	SEMA5A	ACVR1B	CTDP1	SCGB3A1	SLIT2	ACVRL1	NTN1	EI24	ULK2	SEMA3E	CDA	SERTAD2
GO_MODIFIED_AMINO_ACID_TRANSPORT	http://www.gsea-msigdb.org/gsea/msigdb/cards/GO_MODIFIED_AMINO_ACID_TRANSPORT	SLC19A2	SLC7A9	SLC46A1	CTNS	FOLR1	FOLR2	FOLR3	SLC7A11	SLC16A12	LRP2	ABCC1	PDZK1	SLC38A2	SLC1A4	SLC3A1	SLC6A8	SLC19A1	SLC22A4	SLC22A5	SLC25A32	SLC22A16	SLC5A6	SLC9A3R1
GO_CGMP_BIOSYNTHETIC_PROCESS	http://www.gsea-msigdb.org/gsea/msigdb/cards/GO_CGMP_BIOSYNTHETIC_PROCESS	GUCY1A2	GUCY1A1	GUCY1B1	GUCY2C	GUCY2F	GUCY2D	NPPA	NPPB	NPPC	NPR1	NPR2
GO_ALTERNATIVE_MRNA_SPLICING_VIA_SPLICEOSOME	http://www.gsea-msigdb.org/gsea/msigdb/cards/GO_ALTERNATIVE_MRNA_SPLICING_VIA_SPLICEOSOME	PQBP1	MBNL2	RBM7	RBM5	SAP18	DDX17	SLU7	KHDRBS1	CELF1	CELF2	SRSF10	RNPS1	SRSF8	CELF3	SRSF12	SREK1	RBFOX3	RBMY1F	DDX5	DHX9	DYRK1A	RBM24	KDM1A	FMR1	RBFOX2	RBMX	RBM15B	HNRNPA1	HNRNPL	HNRNPU	RBMY1J	MAGOH	MBNL1	MYOD1	HNRNPM	RSRC1	ZBTB7A	RBM11	RBFOX1	SMU1	MBNL3	CELF4	PTBP1	RBM25	RBM4	RBMY1A1	REST	CELF6	CELF5	SFPQ	SRSF1	SRSF2	SRSF3	SRSF4	SRSF5	SRSF6	SRSF7	SFSWAP	TRA2B	RBM15	SCNM1	ESRP2	RBM10	RBM4B	FAM172A	NSRP1	SRRM4	ZC3H10	RBM17	CDK13	SRSF9	WTAP	SART3	RBM19	RBM8A	THRAP3
GO_ASSOCIATIVE_LEARNING	http://www.gsea-msigdb.org/gsea/msigdb/cards/GO_ASSOCIATIVE_LEARNING	ACTR2	CDK5	DEAF1	RGS14	TBR1	ADCY3	SYNPO	CHRNB2	CLN3	CREB1	CRH	CRHR1	CTNS	DBH	LRRN4	DRD1	DRD2	DRD3	DRD5	AGT	DDHD2	FOS	SLC7A11	MTOR	ADAM2	GABRA5	NPTN	FOXB1	GRIN1	GRIN2A	HIF1A	HMGCR	HRH1	HRH2	APP	ITGB1	KIT	KRAS	ASIC1	MAP1A	MECP2	MEIS2	NEUROD2	NF1	ATP1A2	NPTX2	NRGN	OPRK1	SHANK1	PDE1B	NLGN3	PPT1	LGMN	RELN	RAG1	NPS	RIC8A	NDRG4	SNAP25	SRF	BRAF	ABCC8	TAC1	TNR	UCN	BTG2	NETO1	PPP1R1B	BRSK1	TANC1	PIAS1	B4GALT2	SYNGAP1	CCK	IFT20	RIN1	EIF4A3
GO_SNORNA_METABOLIC_PROCESS	http://www.gsea-msigdb.org/gsea/msigdb/cards/GO_SNORNA_METABOLIC_PROCESS	DKC1	FBL	FBLL1	PARN	NOLC1
GO_NEGATIVE_REGULATION_OF_CELLULAR_CATABOLIC_PROCESS	http://www.gsea-msigdb.org/gsea/msigdb/cards/GO_NEGATIVE_REGULATION_OF_CELLULAR_CATABOLIC_PROCESS	WASHC1	LRPPRC	NAMPT	TOB1	PANO1	RNF41	SYNCRIP	ATG7	PAIP1	IGF2BP1	RRAGA	GIPC1	USP19	HNRNPA0	OS9	TLK2	TENT4A	LZTS1	WDR6	PKP3	PARK7	GABARAPL2	TIRAP	CIRBP	LRRK2	CNR1	CHMP4B	KLHL40	SMCR8	MAPK14	CSNK2A1	CSNK2A2	CST3	ADRA1A	DAB2IP	DAP	DAZ1	DAZL	DHX9	RBM46	TENT2	DFFA	DHX36	DKC1	E2F1	EFNA1	EIF4G1	EIF4G2	ELAVL1	EPHA4	AKT1	ALAD	F13B	RBM24	FHIT	SIRT2	TAB2	SCFD1	CLEC16A	FMR1	LARP1	ATP13A2	RYBP	TARDBP	MTOR	ETFBKMT	TAB3	SVIP	NOCT	POLDIP2	PTPN22	GATA4	GDNF	PABPC1	LAMP3	ERLEC1	HTRA2	GOLGA2	GPLD1	MEIOC	HIPK2	CHMP4A	GSK3A	USP25	SENP1	NOP53	ANXA2	ANXA2P2	HFE	HGF	HMOX1	HNRNPC	HNRNPD	HNRNPU	ACACB	HP	HSP90AB1	HSP90AB3P	HTR2B	UBAC2	APOBEC1	NRBP2	APOC1	APOC3	IL10	IL10RA	INS	DND1	KIF25	HSP90AB2P	LEP	LEPR	MIRLET7B	MIR199A1	MIR199A2	MIR21	MAP1A	MCL1	MET	MGAT3	PLIN5	MT3	MTM1	MYD88	NELL1	NPC1	YBX1	ATP2B4	OPHN1	FURIN	PARN	DERL2	PAM16	UBXN1	WAC	ATRAID	UCHL5	UBE2J1	LARS	NBAS	SUFU	PIK3CA	PIK3CG	PKP1	PML	TREM2	CTSA	TENT5C	RASIP1	LAPTM4B	YOD1	RBM38	VPS35	PRKCG	PBK	PSEN1	TRIM39	UBQLN4	DAZ3	DAZ2	TIGAR	DAZ4	PTK2	TBC1D14	RIC1	AC022966.1	QSOX1	PTPN3	CCAR2	BCL2	RNF5	ROCK1	RPL5	RPL11	RPS7	SCO1	SDCBP	TENT4B	HS1BP3	SGTA	SHH	NMNAT1	MARCH7	PINK1	SLC11A1	SMARCC1	DDRGK1	MTMR9	BOLL	SNCA	SNRNP70	HSP90AB4P	STAT3	STYX	TAF1	TAF9	TSPO	TIMP1	TIMP2	TIMP3	TIMP4	TSC1	TSC2	UBE2G2	VIP	WNT1	ZFP36	USP7	PDCL3	SECISBP2	PHF23	BAG6	FAM192A	CDK5RAP3	ZKSCAN3	CPTP	SLIRP	RBM10	AXIN2	OGT	USP30	KLHL22	YBX3	BECN1	MTMR2	HERC1	BMF	ANGEL2	USP14	RGN	DERL3	DAPL1	NAF1	MAPKAPK2	RPL23	PSMF1	BAG5	SEC22B	FEZ2	FEZ1	KDM4A	AC026470.1	DHX34	RUBCN	RGP1	LRIG2	THRAP3
GO_REGULATION_OF_RESPONSE_TO_EXTRACELLULAR_STIMULUS	http://www.gsea-msigdb.org/gsea/msigdb/cards/GO_REGULATION_OF_RESPONSE_TO_EXTRACELLULAR_STIMULUS	CYP27B1	SNW1	MTOR	KANK2	GHSR	NENF	LEP	MT3	NPY	NUCB2	OPRM1	GHRL	PPARA	MED1	PRKCG	BBS2	BBS4	SNAI2	UCN	SPX	MKKS	NPFF	TRIM24	CCK	CARTPT
GO_COFACTOR_TRANSPORT	http://www.gsea-msigdb.org/gsea/msigdb/cards/GO_COFACTOR_TRANSPORT	ABCB6	SLC25A17	SLC19A2	SLC46A1	SLC25A26	SLC25A29	SLC25A48	ABCB7	FOLR1	FOLR2	FOLR3	SLC7A11	CBLIF	SLC25A45	SLC25A47	SLC25A42	FLVCR1	HPX	HRG	LCN2	LRP2	ABCC1	P2RX7	CD320	SLC22A17	PPT1	FLVCR2	SLC48A1	LMBRD1	SLC25A19	SLC19A1	TCN1	TCN2	SLC25A20	CUBN	SLC44A4	SLC25A32	AMN	SLC25A11	SLC5A6	SLC25A21	SLC33A1	ASIC3	SLC22A6	SLC9A3R1	SLC23A2	SLC23A1
GO_POSITIVE_REGULATION_OF_FAT_CELL_DIFFERENTIATION	http://www.gsea-msigdb.org/gsea/msigdb/cards/GO_POSITIVE_REGULATION_OF_FAT_CELL_DIFFERENTIATION	CARM1	CEBPA	CEBPB	ADIRF	WIF1	WDFY2	CMKLR1	CREB1	CREBL2	MAPK14	ADIG	CCDC71L	TMEM64	ZBTB7C	AKT1	VSTM2A	NAPEPLD	FRZB	FNDC5	NOCT	ZNF385A	DKKL1	METRNL	SH3PXD2B	AAMDC	HNRNPU	HTR2A	HTR2C	ID2	INS	LRP5	MIR21	MIR29B1	MIR29B2	ZBTB7B	PPARD	PPARG	TRPM4	ASXL2	LMO3	PTGS2	RARRES2	SAV1	PRDM16	SFRP1	SFRP2	CCDC71	BMP2	SNAI2	ZFP36L1	SULT1E1	STK3	STK4	KLF5	TPH1	XBP1	ZFP36	ZBTB16	ZC3H12A	WNT5B	CCDC3	MEDAG	SYAP1	GDF3
GO_NEGATIVE_REGULATION_OF_PROTEIN_POLYMERIZATION	http://www.gsea-msigdb.org/gsea/msigdb/cards/GO_NEGATIVE_REGULATION_OF_PROTEIN_POLYMERIZATION	TUBB4A	ARFGEF1	AVIL	TMSB15A	STMN2	TRIOBP	TWF2	ADD1	ADD2	ADD3	MTPN	CARMIL2	KANK4	DYRK1A	DMTN	EPS8	FKBP4	MAPRE1	KANK1	EML2	WASHC2C	KANK3	LMOD1	CLIP3	INPP5J	TMSB15B	GSN	TMOD4	TMOD3	TMOD2	PFN4	STMN1	MIR214	MAP2	LMOD2	VILL	SPTBN5	PFN1	PFN2	CARMIL1	PRKCD	LMOD3	TWF1	SPTBN4	BBS4	RDX	SNCA	SPTA1	SPTAN1	SPTB	SPTBN1	SPTBN2	TBCD	TMOD1	TMSB4X	VDAC2	VIL1	FHOD3	MKKS	CAPG	CAPZA1	CAPZA2	CAPZB	SCIN	HIP1R	TMSB4Y	MYADM	TMSB10	SLIT2	CAPZA3
GO_EXOGENOUS_DRUG_CATABOLIC_PROCESS	http://www.gsea-msigdb.org/gsea/msigdb/cards/GO_EXOGENOUS_DRUG_CATABOLIC_PROCESS	CYP2U1	CYP2R1	CYP1A2	CYP2A6	CYP2A7	CYP2A13	CYP2B6	CYP2C19	CYP2C8	CYP2C9	CYP2C18	CYP2D7	CYP2D6	CYP2E1	CYP2F1	CYP2J2	CYP3A4	CYP4B1	CYP2G1P	CYP2S1	NOS1	CYP2W1	NUDT15	NR1I2
GO_NEGATIVE_REGULATION_OF_REACTIVE_OXYGEN_SPECIES_METABOLIC_PROCESS	http://www.gsea-msigdb.org/gsea/msigdb/cards/GO_NEGATIVE_REGULATION_OF_REACTIVE_OXYGEN_SPECIES_METABOLIC_PROCESS	HDAC6	CRYAB	SIRT2	SIRT5	SIRT3	G6PD	AATF	HIF1A	HK2	MIR21	MMP3	PLIN5	MT3	PRKN	PAX2	ACP5	PON3	TIGAR	BCL2	BCR	PINK1	BNIP3	BRCA1	PRDX2	TFAP2A	VDAC1	BECN1	ATG5
GO_REGULATION_OF_PROTEIN_DEACETYLATION	http://www.gsea-msigdb.org/gsea/msigdb/cards/GO_REGULATION_OF_PROTEIN_DEACETYLATION	FRY	AKAP8	ZNHIT1	TADA3	LRRK2	JDP2	CTBP1	SPRED1	DYRK1A	SDR16C5	SPRED2	EP300	C6orf89	FNTA	NIPBL	BRMS1	PRKD2	AKAP8L	IFNG	ING2	USP17L2	MIR182	MAPT	NEK3	FOXP3	ZBTB7B	PRKAA1	PRKAA2	PRKD1	MAPK8	BEX4	CCAR2	KDM5A	BCL6	SKI	PINK1	SREBF1	TGFB1	UCN	VEGFA	CAMK2D
GO_OTIC_VESICLE_DEVELOPMENT	http://www.gsea-msigdb.org/gsea/msigdb/cards/GO_OTIC_VESICLE_DEVELOPMENT	COL2A1	EYA1	STOX1	FGF8	FGF10	FGFR2	GATA3	AHI1	PROX1	SIX1	SOX9	PAX8	CEP290	TCAP
GO_POSITIVE_REGULATION_OF_DNA_TEMPLATED_TRANSCRIPTION_INITIATION	http://www.gsea-msigdb.org/gsea/msigdb/cards/GO_POSITIVE_REGULATION_OF_DNA_TEMPLATED_TRANSCRIPTION_INITIATION	SUB1	CREB1	NKX2-5	CTNNB1	DHX36	ESR1	PAXIP1	SETX	GTF2B	JUN	MIRLET7I	MITF	CAND1	PSMC2	PSMC3	PSMC4	PSMC5	PSMC6	SRF	TAF1	HNF1A	HNF1B	TP53	TWIST1	WNT10B	FOSL1	BCLAF1
GO_NEURON_PROJECTION_EXTENSION_INVOLVED_IN_NEURON_PROJECTION_GUIDANCE	http://www.gsea-msigdb.org/gsea/msigdb/cards/GO_NEURON_PROJECTION_EXTENSION_INVOLVED_IN_NEURON_PROJECTION_GUIDANCE	SEMA3A	SEMA6C	SEMA6B	SEMA4F	SEMA4D	SEMA4B	SEMA3C	DSCAM	MEGF8	ALCAM	SEMA3D	SEMA5B	SEMA4C	PLXNA3	SEMA3G	SEMA6A	SEMA4G	RYK	CXCL12	SEMA3F	SEMA4A	SLIT1	SLIT3	BMPR2	VEGFA	WNT3	WNT5A	SEMA3B	SEMA6D	SEMA7A	NRP2	NRP1	WNT3A	SEMA5A	PLXNA4	SLIT2	SEMA3E
GO_PHOSPHOLIPID_DEPHOSPHORYLATION	http://www.gsea-msigdb.org/gsea/msigdb/cards/GO_PHOSPHOLIPID_DEPHOSPHORYLATION	CHRM5	PLPPR5	PLPP4	EPHX2	INPP5F	SACM1L	INPP5J	INPP5A	INPP5B	INPP5D	INPPL1	PLPP6	MTM1	OCRL	INPP5K	PLPPR1	PIP4P2	MTMR8	INPP5E	PTEN	PLPPR2	MTMR9	PLPPR3	PLPP5	PLPP1	PLPP2	PLPP3	MTMR1	SYNJ1	SYNJ2	MTMR3	MTMR2	PIP4P1	MTMR6	MTMR7	MTMR4	PLPPR4
GO_NEGATIVE_REGULATION_OF_DNA_REPAIR	http://www.gsea-msigdb.org/gsea/msigdb/cards/GO_NEGATIVE_REGULATION_OF_DNA_REPAIR	MAD2L2	POLQ	SHLD3	CGAS	RMI2	SHLD1	FANCB	SMCHD1	TFIP11	RNF169	HSF1	MIR221	OGG1	UBR5	SHLD2	PARPBP	RADX	RIF1	OTUB1	RPS3	BLM	MAGEF1	TERF2	TP53BP1	TWIST1	CYREN	AUNIP	KLHL15	HMGA2	NUDT16L1	FBH1	HELB	TRIP12	RECQL5
GO_METAL_ION_TRANSPORT	http://www.gsea-msigdb.org/gsea/msigdb/cards/GO_METAL_ION_TRANSPORT	KCNE3	KCNJ18	HCN4	SLC17A4	MRLN	ABCB6	ABCC9	COX17	KCNK7	AKAP9	CDK2	CDK5	CALCRL	KCNMB2	SLC17A2	RAMP2	RAMP1	RAMP3	ZMPSTE24	CDKN1B	KCNE1B	LILRB2	TCIRG1	NMUR1	PKDREJ	TRDN	MICU1	CACNG3	CACNG2	SLC30A9	SLC9A6	CHERP	SLC34A2	GNB5	CLDN16	SLC12A7	YME1L1	AHCYL1	SLC17A3	CYSLTR1	LILRB1	MAGED2	AFG3L2	SLC38A3	LILRA2	WWP2	IL1RAPL1	CORO1A	CHP1	SCN11A	SLC46A1	PHB2	CHRNA4	CHRNA7	CHRNB2	PKD1L2	SLC25A25	FCRL3	SLC5A11	ADCYAP1	GRIN3A	GRIN3B	ADCYAP1R1	CATSPER1	CATSPER2	TMC1	TMC2	CLCA1	CLIC2	CLTC	CCR1	SLC24A4	CCR5	CCR7	NIPA1	SLC38A10	SLC5A10	JSRP1	LRRC38	ATP6V1G3	CNTN1	NKAIN4	OSR1	KCNH8	SLC31A1	SLC31A2	SLC9B2	ADORA1	ADORA2A	CP	CRH	CRHR1	TMEM37	TRPM6	SLC34A3	ALG10B	CSN2	SLC38A6	SLC38A8	ADRA1A	NKX2-5	SLC30A7	CCN2	CTNNB1	ADRA2A	SIK1	SLC9B1	CCT8L2	COMMD1	SLC38A11	NIPAL1	CYBA	ADRB2	CNKSR3	NKAIN2	ATP6V0E2	KCNU1	SLC35G1	CYP27B1	SLC5A12	SLC5A8	REM2	TRPV3	DDIT3	PKD1L1	BHLHA15	SLC30A8	KCNV2	KCNG3	DIAPH1	DLG1	DMD	DMPK	DNM2	DPP6	DRD1	DRD2	DRD3	DRD4	AGT	APLNR	EDN3	EGF	ANO6	METTL21C	GRAMD2A	SLC5A9	DHRS7C	SLC39A11	SLC10A4	STOM	EPO	AKT1	F2	F2R	PTK2B	LRRC55	TPCN2	ABCB7	SLC39A12	MICU2	FGF2	FGF12	FGF13	FGF14	FHL1	FKBP1A	FKBP1B	RASA3	LMTK2	FKBP4	P2RX2	PLCH1	HECW1	FLNA	GPD1L	PMPCA	PLCB1	SLC9A8	FMR1	NEDD4L	ZDHHC17	COMMD3	NCS1	KCNH4	KCNH3	SLC39A14	ATP6V0A2	LPAR3	KCNE5	KCNE4	PANX1	ATP6V0D2	ATP6V1C2	SLC17A8	STAC3	FTH1	ABL1	FTL	FYN	G6PD	SLC41A1	CALHM1	CBARP	MCOLN2	PCSK9	SLC24A2	SLC39A6	NALCN	IBTK	TRPC4AP	STEAP2	GAS6	KLHL3	KCNG2	SLC13A4	NIPSNAP2	GCG	GCK	CNNM4	GEM	CBLIF	GJA4	KCNV1	GJA5	ATP2C1	PKD2L2	TSPAN13	CACNG5	CACNG4	KCNMB3	FAM155B	KCNH5	SLC39A1	KCNMB4	STK39	BIN1	GLRX	GNAI2	GNAO1	GPM6A	CRACR2B	SLC39A5	KCNRG	SLC24A5	SLC13A5	SLC9C2	MCHR1	SLC9A9	GPER1	SLC9C1	GPR35	MICU3	SCARA5	NKAIN3	FFAR1	ANK2	ANK3	REM1	FLVCR1	GRIN1	GRIN2A	GRIN2B	GRIN2C	GRIN2D	RANGRF	COMMD9	GRM6	GSTM2	PACSIN3	TRPM5	SEC61A1	UBQLN1	SLC39A3	SLC39A2	ERO1A	SLC40A1	ANXA2	ANXA2P2	HCRT	HTT	HFE	ANXA5	KCNIP3	KCNIP2	KCNIP1	EHD3	ANXA6	STOML2	HOXA3	HPCA	HPN	HPX	HRC	HRG	HSPA2	HTR2A	HTR2B	HTR2C	ICAM1	KCNK18	HEPHL1	PKD1L3	STAC2	KCNT2	SLC10A6	SLC10A5	CATSPER3	NIPAL4	HCN1	LILRA5	FASLG	SHROOM2	AQP1	IL13	IL16	CXCL10	IREB2	ITGAV	ITPR1	ITPR2	ITPR3	KCNA1	KCNA2	KCNA3	KCNA4	KCNA5	KCNA6	KCNA7	KCNA10	KCNB1	KCNC1	KCNC2	KCNC3	KCNC4	ARF1	KCND1	KCND2	KCND3	KCNE1	STIMATE	KCNF1	KCNG1	KCNH1	KCNH2	KCNJ1	KCNJ2	KCNJ3	KCNJ4	KCNJ5	KCNJ6	KCNJ8	KCNJ9	KCNJ10	KCNJ11	KCNJ12	KCNJ13	KCNJ14	KCNJ15	KCNJ16	KCNK1	KCNK2	KCNK3	KCNMA1	KCNMB1	KCNN1	KCNN2	KCNN3	KCNN4	KCNQ1	KCNQ2	KCNQ3	KCNS1	KCNS2	CATSPER4	KCNS3	KEL	KIF5B	RHOA	NPSR1	REP15	RNF207	SLC9A4	LRRC26	FTH1P19	ARHGAP1	LCK	LCN2	LETM1	LGALS3	ASIC2	LRP2	LTF	LYN	FXYD6P3	MIR1-1	MIR1-2	MIR133A1	MIR133A2	MIR153-1	MIR153-2	MIR21	MIR212	MIR26A1	MIR26A2	MIR34A	ARRB2	ASIC1	MELTF	CXCL9	MLLT6	TRPM1	LRRC52	MIR328	MT3	MTNR1B	MYLK	MYO5A	ATF4	NDUFA9	NEDD4	ATOX1	ATP1A1	ATP1A2	ATP1A3	ATP12A	ATP1A4	ATP1B1	ATP1B2	ATP1B3	NOS1	NOS3	NPY	FXYD2	ATP2A1	NPPA	ATP2A2	ATP2A3	SLC11A2	ATP2B1	NSF	ATP2B2	ATP2B3	NTSR1	ATP2B4	MIR424	ATP4A	ATP4B	OPA1	OPRD1	OPRK1	OPRL1	OPRM1	P2RX1	P2RX3	P2RX4	P2RX5	P2RX7	P2RY6	ATP6V0A4	KCNK4	CUTC	GAL	PLCE1	BPIFA1	KCNK9	SLC22A17	SLC25A37	PDE2A	ATP6V1D	TRPV2	PDE4B	PDE4D	PDGFB	PDGFRB	ATP6V1H	SARAF	PDPK1	CAB39	INPP5K	ASIC5	AC129492.1	ATP6V1A	PHB	ATP6V1B1	ATP6V1B2	ATP6V0C	SERPINE2	ATP6V1C1	ATP6V1E1	PIK3CG	PKD1	PKD2	PKP2	PLA2G1B	ATP6V0B	PLCB2	PLCB3	PLCG1	PLCG2	TPCN1	ATP6V1G2	FXYD1	FXYD3	ATP6V0A1	PLN	ATP6AP1	PML	ATP7A	FXYD7	FXYD6	FXYD5	FXYD4	FTHL17	ATP7B	TLR9	KCNK10	TREM2	SLC38A2	TMCO1	ZDHHC13	NDFIP2	TRPM4	KLHL24	CNNM2	TRPM7	BSPRY	LIME1	TESC	MCUB	SLC38A4	SLC6A15	TMEM38B	ARMC1	SLC38A7	STEAP3	MCOLN3	PPP3CA	SLC39A9	PARL	TRPV6	ASIC4	SLC30A10	CHRNA9	SLC39A4	CHD7	FLVCR2	SLC48A1	PRKACA	SLC30A6	PRKCB	CACNA2D3	SCN3B	PRKCE	TMEM165	PRNP	TRPV5	KCNQ5	PRSS8	PSEN1	PSEN2	KCNK13	KCNK12	B2M	JPH1	NMUR2	SLC12A9	SLC17A7	CHRNA10	SLC17A6	TRPC7	EPPIN	ATP13A1	JPH2	GJC2	SLC39A10	NIPAL3	SELENON	MCOLN1	CEMIP	PTEN	SLC4A10	JPH3	TTYH1	MRS2	PTH	SLC24A3	PTGS2	AMIGO1	SLC12A5	HECW2	KCNT1	STIM2	DPP10	HCN3	CACHD1	SPTBN4	PTPN3	PTPN6	BAK1	HAMP	SLC4A5	PTPRC	BAX	NECTIN1	SELENOK	CACNG8	CACNG7	CACNG6	TRPV4	RCVRN	BCL2	TRIM27	RGS4	SLC5A7	KCNK15	HCN2	BDKRB1	RRAD	RYR1	RYR2	RYR3	S100A1	SCN1A	SCN1B	SCN2A	SCN2B	SCN3A	SCN4A	SCN4B	SCN5A	SCN7A	SCN8A	SCN9A	SCN10A	SCNN1A	SCNN1B	SCNN1D	SCNN1G	SCO1	CCL2	CCL3	CCL4	CCL5	CCL8	CCL19	CCL21	CXCL11	XCL1	CX3CL1	CXCL12	THADA	MCUR1	SEMG1	CDH23	SLC28A3	SLC39A8	SGK1	P2RY12	SLC13A3	SLC30A5	SLC1A3	WNK1	SLC3A2	SLC5A1	SLC5A2	SLC5A3	WNK4	WNK3	WNK2	SLC5A4	SLC5A5	SLC6A8	SLC8A2	SLC8A1	SLC8A3	SLC9A1	SLC9A2	SLC9A3	SLC9A5	SLC10A1	SLC10A2	SLC11A1	SLC12A1	SLC12A2	SLC12A3	SLC12A4	SLC13A1	SLC17A1	SLC34A1	SLC20A1	SLC20A2	SLC22A4	SLC22A5	SLN	SNAP25	SNCA	SNTA1	SPG7	SPINK1	SRI	STAC	STC1	STIM1	ABCC8	VAMP2	TCN1	TCN2	TMBIM6	TF	TFR2	TFRC	TGFB1	TSPO	THY1	TPT1	TRPC1	TRPC3	TRPC4	TRPC5	TRPC6	TRPM2	TSC1	FAM155A	SUMO1	UCN	UTRN	VDAC1	VDR	VIP	BEST1	TRPV1	WFS1	YWHAE	YWHAH	CACNA1A	CACNA1B	CACNA1C	CACNA1D	CACNA1E	SLC30A1	CACNA1F	SLC30A2	SLC30A3	SLC30A4	CACNA1S	CACNA2D1	CACNB1	CACNB2	CACNB3	CACNB4	CACNG1	SLMAP	KCNAB1	AHNAK	TMEM38A	TRPM8	SLC25A23	SLC39A7	MAIP1	NKAIN1	STEAP4	NIPAL2	CALCR	TUSC3	SLC8B1	TRPM3	CALM1	ORAI2	CUBN	KCNIP4	CALM2	CUL5	NDFIP1	CALM3	ACTN4	KCNH6	CAMK2A	SLC38A1	CAMK2B	NIPA2	TMEM163	CAMK2D	CAMK2G	NETO2	NETO1	SLC25A28	CAPN3	DYSF	PICALM	KCNK16	SLC4A11	PLA2G6	MAGT1	SLC10A7	SLC41A2	TMEM175	CASQ1	CASQ2	JPH4	SLC12A8	CASR	SLC9A7	CRACR2A	ORAI1	UBASH3B	KCNAB2	CAV1	CASK	CAV3	STC2	KCNK5	ABCB11	SLC4A4	RGS9	ACTN2	GALR2	CD84	SLC5A6	CACNA1I	CACNA1H	CACNA1G	WNT3A	KCNK17	PLCZ1	TRPA1	ATP6V0E1	AC074143.1	HAP1	F2RL3	LACRT	KCNH7	PKD2L1	ATP6V1E2	MCU	SLC13A2	RGN	MTMR6	ATP6V0D1	SLC39A13	KCNQ4	SESTD1	SMDT1	MFSD4B	SLC24A1	KCNAB3	CD4	RAB11B	CACNA2D2	ATP6V1F	CD19	KCNG4	ASIC3	KCNB2	ORAI3	MMGT1	CACNA2D4	SLC9A3R1	FTMT	SFXN1	KCNK6	GSTO1	HOMER3	HOMER2	HOMER1	AKAP6	ATG5	SLC4A7	SLC4A8	PMPCB	VPS4B	ATP6V1G1	CLCA3P	PLCH2	CD63	NOS1AP	HEPH	ATP2C2	OXSR1	SLC23A2	SLC23A1	CCS	SLC12A6	KCNE2	SCO2
GO_INSULIN_SECRETION	http://www.gsea-msigdb.org/gsea/msigdb/cards/GO_INSULIN_SECRETION	RAPGEF3	CFTR	CPLX1	RAPGEF4	ADCY5	CHGA	CAPN10	PARK7	ADCY8	ADCYAP1	CNR1	ACVR1C	FAM3D	SLC9B2	CPT1A	CRH	GPR119	SYT9	ADRA2A	ADRA2C	SLC30A8	ABAT	DPP4	DRD2	EFNA5	ENSA	EPHA5	RFX6	FKBP1B	RAB11FIP2	SIRT4	SIRT3	TARDBP	ARL2BP	STXBP4	MPC2	MYRIP	RAB11FIP5	KCNG2	GCG	GCK	GHSR	GIP	GIPR	SERP1	GLP1R	PCLO	GLUD1	GLUL	GPLD1	GPR27	GPER1	FFAR1	PHPT1	SLC25A4	SLC25A5	SLC25A6	ANXA1	HADH	HIF1A	HMGCR	FOXA2	HNF4A	ICA1	IFNG	BMP8A	IL1B	IL1RN	INHBB	PDX1	IRS1	ISL1	ITPR1	ITPR2	ITPR3	JAK2	KCNA5	KCNB1	KCNC2	ENHO	KCNJ11	KCNS3	KIF5B	ILDR2	C1QTNF12	MAFA	LEP	SNX19	ARL2	LRP1	LRP5	ARNTL	ARRB1	SMAD2	PIM3	MC4R	MTNR1B	MYO5A	NEUROD1	NKX6-1	NNAT	NOS2	CCN3	OXCT1	PRKN	GAL	SIDT2	CYB5R4	CDK16	SELENOT	GHRL	TM7SF3	PFKFB2	PFKL	PFKM	FAM3B	PPARD	TRPM4	ANO1	PPP3CA	PPP3CB	SYBU	PRKCA	PRKCE	ENY2	PSMD9	BAD	CLTRN	NLGN2	PTPN11	G6PC2	PTPRN	PTPRN2	RAF1	RAP1A	CPLX3	RBP4	REST	RFX3	CCL5	BLK	SFRP1	SLC2A1	SLC2A2	NADK	SLC16A1	AACS	SNAP25	SOX4	SRI	SREBF1	SSTR5	STX1A	STX4	STXBP3	ABCC8	HNF1A	HNF1B	TCF7L2	TFAP2B	TIAM1	TNF	TRH	UCP2	VGF	VSNL1	CACNA1A	CACNA1C	CACNA1D	CACNA1E	SLC8B1	GPR68	CAMK2G	PLA2G6	UQCC2	NR0B2	DOC2B	JAGN1	CASR	KLF7	NPFF	DYNLL1	IRS2	PER2	BAIAP3	MIDN	BRSK2	MCU	SYT7	LRP5L	NDUFAF2	RAB11B	CACNA2D2	ACVR2B	HMGN3	SYTL4	MAP4K4	STXBP5L	CD38	NR1D1	CLOCK	CARTPT	RIMS2	C2CD2L	NR1H4
[truncated: 4,444,083 more chars]
