# Supplementary material for: Identification of hub programmed cell death-related genes and immune infiltration in Crohn’s disease using bioinformatics
Source: Front Genet. 2024 Dec 18;15:1425062. doi: 10.3389/fgene.2024.1425062 (PMC11688285; doi:10.3389/fgene.2024.1425062)
Supplement: Supplementary file 1 [file DataSheet3.zip › Input data and script2/GSEA analysis/1.Script.r]

setwd("../GSEA/")
getwd()
load("../data_GEO/GSE.exp.rda")
load("../data_GEO/GSE.group.rda")
load("../venn/veen.data.rda")
geneList <- as.vector(veen.data$KeyGene)

keygene <- geneList

Group <- GSE.group$`GSE10616-GPL5760`
Expr <- GSE.exp$`GSE10616-GPL5760`
data <- as.data.frame(t(Expr))


for (i in keygene) {
  clsfile <- as.data.frame(t(data.frame(group=ifelse(data[,i] > median(data[,i]),"h","l"))))
  tmp <- as.data.frame(t(data))
  gctfile <- cbind(NAME=rownames(tmp),DESCRIPTION=c("na"),tmp)
  
  write.table(clsfile, paste0(i,".cls"),row.names = F, col.names = F, sep = "\t",quote=F)
  write.table(gctfile, paste0(i,".gct"),row.names = F, sep = "\t",quote=F)
}
