# Supplementary material for: Identification of hub programmed cell death-related genes and immune infiltration in Crohn’s disease using bioinformatics
Source: Front Genet. 2024 Dec 18;15:1425062. doi: 10.3389/fgene.2024.1425062 (PMC11688285; doi:10.3389/fgene.2024.1425062)
Supplement: Supplementary file 1 [file DataSheet3.zip › Input data and script2/DiseaseGene/GeneCards-SearchResults.csv]

Gene Symbol	Description	Category	Gifts	GC Id	Relevance score	GeneCards Link
NOD2	Nucleotide Binding Oligomerization Domain Containing 2	Protein Coding	47	GC16P050693	63.4487152099609	https://www.genecards.org/cgi-bin/carddisp.pl?gene=NOD2
PRKCQ	Protein Kinase C Theta	Protein Coding	48	GC10M006393	29.4200286865234	https://www.genecards.org/cgi-bin/carddisp.pl?gene=PRKCQ
IL6	Interleukin 6	Protein Coding	48	GC07P022725	26.8254051208496	https://www.genecards.org/cgi-bin/carddisp.pl?gene=IL6
ATG16L1	Autophagy Related 16 Like 1	Protein Coding	42	GC02P233246	20.1998729705811	https://www.genecards.org/cgi-bin/carddisp.pl?gene=ATG16L1
IL23R	Interleukin 23 Receptor	Protein Coding	44	GC01P067138	19.5936088562012	https://www.genecards.org/cgi-bin/carddisp.pl?gene=IL23R
TNF	Tumor Necrosis Factor	Protein Coding	50	GC06P076864	18.0764636993408	https://www.genecards.org/cgi-bin/carddisp.pl?gene=TNF
IRGM	Immunity Related GTPase M	Protein Coding	36	GC05P150846	17.1353816986084	https://www.genecards.org/cgi-bin/carddisp.pl?gene=IRGM
IL10RA	Interleukin 10 Receptor Subunit Alpha	Protein Coding	45	GC11P117987	16.3942985534668	https://www.genecards.org/cgi-bin/carddisp.pl?gene=IL10RA
IL10	Interleukin 10	Protein Coding	46	GC01M206767	14.9026546478271	https://www.genecards.org/cgi-bin/carddisp.pl?gene=IL10
SLC22A4	Solute Carrier Family 22 Member 4	Protein Coding	44	GC05P132294	14.4008321762085	https://www.genecards.org/cgi-bin/carddisp.pl?gene=SLC22A4
SLC22A5	Solute Carrier Family 22 Member 5	Protein Coding	46	GC05P132369	13.9657697677612	https://www.genecards.org/cgi-bin/carddisp.pl?gene=SLC22A5
TLR4	Toll Like Receptor 4	Protein Coding	50	GC09P117704	13.5210227966309	https://www.genecards.org/cgi-bin/carddisp.pl?gene=TLR4
INAVA	Innate Immunity Activator	Protein Coding	28	GC01P200892	12.5878801345825	https://www.genecards.org/cgi-bin/carddisp.pl?gene=INAVA
CTLA4	Cytotoxic T-Lymphocyte Associated Protein 4	Protein Coding	44	GC02P203867	12.5111627578735	https://www.genecards.org/cgi-bin/carddisp.pl?gene=CTLA4
MEFV	MEFV Innate Immuity Regulator, Pyrin	Protein Coding	43	GC16M006424	12.3413763046265	https://www.genecards.org/cgi-bin/carddisp.pl?gene=MEFV
TNFSF15	TNF Superfamily Member 15	Protein Coding	43	GC09M114784	11.2692832946777	https://www.genecards.org/cgi-bin/carddisp.pl?gene=TNFSF15
DLG5	Discs Large MAGUK Scaffold Protein 5	Protein Coding	38	GC10M077790	11.0421295166016	https://www.genecards.org/cgi-bin/carddisp.pl?gene=DLG5
TPMT	Thiopurine S-Methyltransferase	Protein Coding	46	GC06M018128	10.9850168228149	https://www.genecards.org/cgi-bin/carddisp.pl?gene=TPMT
CRP	C-Reactive Protein	Protein Coding	45	GC01M159725	10.8999223709106	https://www.genecards.org/cgi-bin/carddisp.pl?gene=CRP
IFNG	Interferon Gamma	Protein Coding	47	GC12M068154	10.7224273681641	https://www.genecards.org/cgi-bin/carddisp.pl?gene=IFNG
IL1B	Interleukin 1 Beta	Protein Coding	46	GC02M112829	10.6788539886475	https://www.genecards.org/cgi-bin/carddisp.pl?gene=IL1B
TLR2	Toll Like Receptor 2	Protein Coding	50	GC04P153684	10.6220617294312	https://www.genecards.org/cgi-bin/carddisp.pl?gene=TLR2
PTPN2	Protein Tyrosine Phosphatase Non-Receptor Type 2	Protein Coding	45	GC18M023298	10.4681015014648	https://www.genecards.org/cgi-bin/carddisp.pl?gene=PTPN2
STAT3	Signal Transducer And Activator Of Transcription 3	Protein Coding	50	GC17M042313	10.3278741836548	https://www.genecards.org/cgi-bin/carddisp.pl?gene=STAT3
HLA-DRB1	Major Histocompatibility Complex, Class II, DR Beta 1	Protein Coding	46	GC06M032578	9.95834255218506	https://www.genecards.org/cgi-bin/carddisp.pl?gene=HLA-DRB1
NKX2-3	NK2 Homeobox 3	Protein Coding	38	GC10P099532	9.94972229003906	https://www.genecards.org/cgi-bin/carddisp.pl?gene=NKX2-3
CCR6	C-C Motif Chemokine Receptor 6	Protein Coding	44	GC06P167111	9.42428112030029	https://www.genecards.org/cgi-bin/carddisp.pl?gene=CCR6
NOD1	Nucleotide Binding Oligomerization Domain Containing 1	Protein Coding	43	GC07M030424	9.30423545837402	https://www.genecards.org/cgi-bin/carddisp.pl?gene=NOD1
PTPN22	Protein Tyrosine Phosphatase Non-Receptor Type 22	Protein Coding	47	GC01M113813	9.30350780487061	https://www.genecards.org/cgi-bin/carddisp.pl?gene=PTPN22
CARD8	Caspase Recruitment Domain Family Member 8	Protein Coding	40	GC19M062134	9.16766738891602	https://www.genecards.org/cgi-bin/carddisp.pl?gene=CARD8
ITGA4	Integrin Subunit Alpha 4	Protein Coding	47	GC02P181456	9.16158485412598	https://www.genecards.org/cgi-bin/carddisp.pl?gene=ITGA4
IL17A	Interleukin 17A	Protein Coding	41	GC06P052186	9.04874610900879	https://www.genecards.org/cgi-bin/carddisp.pl?gene=IL17A
ABCB1	ATP Binding Cassette Subfamily B Member 1	Protein Coding	50	GC07M087504	9.03911685943604	https://www.genecards.org/cgi-bin/carddisp.pl?gene=ABCB1
CXCL8	C-X-C Motif Chemokine Ligand 8	Protein Coding	40	GC04P073740	8.98219108581543	https://www.genecards.org/cgi-bin/carddisp.pl?gene=CXCL8
TNFRSF1A	TNF Receptor Superfamily Member 1A	Protein Coding	48	GC12M006328	8.94259452819824	https://www.genecards.org/cgi-bin/carddisp.pl?gene=TNFRSF1A
S100A9	S100 Calcium Binding Protein A9	Protein Coding	42	GC01P153357	8.8665771484375	https://www.genecards.org/cgi-bin/carddisp.pl?gene=S100A9
IL18	Interleukin 18	Protein Coding	42	GC11M112143	8.76704597473145	https://www.genecards.org/cgi-bin/carddisp.pl?gene=IL18
CCL2	C-C Motif Chemokine Ligand 2	Protein Coding	47	GC17P034255	8.70961856842041	https://www.genecards.org/cgi-bin/carddisp.pl?gene=CCL2
ICAM1	Intercellular Adhesion Molecule 1	Protein Coding	49	GC19P010310	8.69604110717773	https://www.genecards.org/cgi-bin/carddisp.pl?gene=ICAM1
LACC1	Laccase Domain Containing 1	Protein Coding	35	GC13P043879	8.68530178070068	https://www.genecards.org/cgi-bin/carddisp.pl?gene=LACC1
TNFRSF1B	TNF Receptor Superfamily Member 1B	Protein Coding	46	GC01P012167	8.67369651794434	https://www.genecards.org/cgi-bin/carddisp.pl?gene=TNFRSF1B
NLRP3	NLR Family Pyrin Domain Containing 3	Protein Coding	46	GC01P247415	8.67165946960449	https://www.genecards.org/cgi-bin/carddisp.pl?gene=NLRP3
IL2RA	Interleukin 2 Receptor Subunit Alpha	Protein Coding	49	GC10M006010	8.6408576965332	https://www.genecards.org/cgi-bin/carddisp.pl?gene=IL2RA
RIPK2	Receptor Interacting Serine/Threonine Kinase 2	Protein Coding	45	GC08P089786	8.62986755371094	https://www.genecards.org/cgi-bin/carddisp.pl?gene=RIPK2
JAK2	Janus Kinase 2	Protein Coding	51	GC09P004985	8.54913139343262	https://www.genecards.org/cgi-bin/carddisp.pl?gene=JAK2
IL2	Interleukin 2	Protein Coding	44	GC04M122451	8.38138580322266	https://www.genecards.org/cgi-bin/carddisp.pl?gene=IL2
IL18RAP	Interleukin 18 Receptor Accessory Protein	Protein Coding	38	GC02P102418	8.32769298553467	https://www.genecards.org/cgi-bin/carddisp.pl?gene=IL18RAP
IBD5	Inflammatory Bowel Disease 5	Genetic Locus	5	GC05U990104	8.29885673522949	https://www.genecards.org/cgi-bin/carddisp.pl?gene=IBD5
ICOSLG	Inducible T Cell Costimulator Ligand	Protein Coding	39	GC21M044222	8.18968772888184	https://www.genecards.org/cgi-bin/carddisp.pl?gene=ICOSLG
IL4	Interleukin 4	Protein Coding	45	GC05P132673	7.99435520172119	https://www.genecards.org/cgi-bin/carddisp.pl?gene=IL4
DEFB4A	Defensin Beta 4A	Protein Coding	34	GC08P007895	7.92562103271484	https://www.genecards.org/cgi-bin/carddisp.pl?gene=DEFB4A
CARD9	Caspase Recruitment Domain Family Member 9	Protein Coding	42	GC09M136361	7.829505443573	https://www.genecards.org/cgi-bin/carddisp.pl?gene=CARD9
HSPA2	Heat Shock Protein Family A (Hsp70) Member 2	Protein Coding	44	GC14P064535	7.82390880584717	https://www.genecards.org/cgi-bin/carddisp.pl?gene=HSPA2
DEFA5	Defensin Alpha 5	Protein Coding	37	GC08M007057	7.81987619400024	https://www.genecards.org/cgi-bin/carddisp.pl?gene=DEFA5
IL21	Interleukin 21	Protein Coding	42	GC04M122612	7.78597784042358	https://www.genecards.org/cgi-bin/carddisp.pl?gene=IL21
HP	Haptoglobin	Protein Coding	45	GC16P072089	7.68672752380371	https://www.genecards.org/cgi-bin/carddisp.pl?gene=HP
INPP5D	Inositol Polyphosphate-5-Phosphatase D	Protein Coding	45	GC02P233059	7.66793489456177	https://www.genecards.org/cgi-bin/carddisp.pl?gene=INPP5D
CEP43	Centrosomal Protein 43	Protein Coding	30	GC06P167001	7.53826713562012	https://www.genecards.org/cgi-bin/carddisp.pl?gene=CEP43
STAT4	Signal Transducer And Activator Of Transcription 4	Protein Coding	45	GC02M191029	7.5248327255249	https://www.genecards.org/cgi-bin/carddisp.pl?gene=STAT4
FUT2	Fucosyltransferase 2	Protein Coding	44	GC19P048695	7.50722694396973	https://www.genecards.org/cgi-bin/carddisp.pl?gene=FUT2
LRRK2	Leucine Rich Repeat Kinase 2	Protein Coding	48	GC12P040196	7.48517751693726	https://www.genecards.org/cgi-bin/carddisp.pl?gene=LRRK2
IL23A	Interleukin 23 Subunit Alpha	Protein Coding	37	GC12P057101	7.47257280349731	https://www.genecards.org/cgi-bin/carddisp.pl?gene=IL23A
IL12RB2	Interleukin 12 Receptor Subunit Beta 2	Protein Coding	44	GC01P067307	7.45201587677002	https://www.genecards.org/cgi-bin/carddisp.pl?gene=IL12RB2
IL22	Interleukin 22	Protein Coding	41	GC12M068248	7.37543296813965	https://www.genecards.org/cgi-bin/carddisp.pl?gene=IL22
SP140	SP140 Nuclear Body Protein	Protein Coding	37	GC02P230203	7.31964731216431	https://www.genecards.org/cgi-bin/carddisp.pl?gene=SP140
TLR5	Toll Like Receptor 5	Protein Coding	46	GC01M223643	7.30946969985962	https://www.genecards.org/cgi-bin/carddisp.pl?gene=TLR5
IL18BP	Interleukin 18 Binding Protein	Protein Coding	40	GC11P071998	7.3024959564209	https://www.genecards.org/cgi-bin/carddisp.pl?gene=IL18BP
FCGR3A	Fc Gamma Receptor IIIa	Protein Coding	44	GC01M161541	7.28917598724365	https://www.genecards.org/cgi-bin/carddisp.pl?gene=FCGR3A
S100A12	S100 Calcium Binding Protein A12	Protein Coding	39	GC01M153373	7.27352380752563	https://www.genecards.org/cgi-bin/carddisp.pl?gene=S100A12
CEACAM6	CEA Cell Adhesion Molecule 6	Protein Coding	42	GC19P041750	7.26549863815308	https://www.genecards.org/cgi-bin/carddisp.pl?gene=CEACAM6
TLR9	Toll Like Receptor 9	Protein Coding	45	GC03M052222	7.21955060958862	https://www.genecards.org/cgi-bin/carddisp.pl?gene=TLR9
TYK2	Tyrosine Kinase 2	Protein Coding	51	GC19M010350	7.14607000350952	https://www.genecards.org/cgi-bin/carddisp.pl?gene=TYK2
FMNL2	Formin Like 2	Protein Coding	37	GC02P152335	7.04425525665283	https://www.genecards.org/cgi-bin/carddisp.pl?gene=FMNL2
BACH2	BTB Domain And CNC Homolog 2	Protein Coding	42	GC06M089926	7.04255294799805	https://www.genecards.org/cgi-bin/carddisp.pl?gene=BACH2
NFKBIA	NFKB Inhibitor Alpha	Protein Coding	49	GC14M035401	7.03033494949341	https://www.genecards.org/cgi-bin/carddisp.pl?gene=NFKBIA
PSTPIP1	Proline-Serine-Threonine Phosphatase Interacting Protein 1	Protein Coding	44	GC15P076993	7.01256942749023	https://www.genecards.org/cgi-bin/carddisp.pl?gene=PSTPIP1
IL1A	Interleukin 1 Alpha	Protein Coding	43	GC02M112773	6.91842651367188	https://www.genecards.org/cgi-bin/carddisp.pl?gene=IL1A
CD40	CD40 Molecule	Protein Coding	47	GC20P046118	6.91650199890137	https://www.genecards.org/cgi-bin/carddisp.pl?gene=CD40
LTF	Lactotransferrin	Protein Coding	44	GC03M046435	6.89455080032349	https://www.genecards.org/cgi-bin/carddisp.pl?gene=LTF
TGFB1	Transforming Growth Factor Beta 1	Protein Coding	50	GC19M041301	6.88049936294556	https://www.genecards.org/cgi-bin/carddisp.pl?gene=TGFB1
ALB	Albumin	Protein Coding	49	GC04P073397	6.82891368865967	https://www.genecards.org/cgi-bin/carddisp.pl?gene=ALB
S100A8	S100 Calcium Binding Protein A8	Protein Coding	42	GC01M153391	6.81604909896851	https://www.genecards.org/cgi-bin/carddisp.pl?gene=S100A8
CASP1	Caspase 1	Protein Coding	49	GC11M105025	6.73560953140259	https://www.genecards.org/cgi-bin/carddisp.pl?gene=CASP1
DEFA6	Defensin Alpha 6	Protein Coding	36	GC08M006924	6.71222114562988	https://www.genecards.org/cgi-bin/carddisp.pl?gene=DEFA6
IL13	Interleukin 13	Protein Coding	42	GC05P132656	6.70942878723145	https://www.genecards.org/cgi-bin/carddisp.pl?gene=IL13
CSF2	Colony Stimulating Factor 2	Protein Coding	42	GC05P132073	6.69277906417847	https://www.genecards.org/cgi-bin/carddisp.pl?gene=CSF2
IL26	Interleukin 26	Protein Coding	34	GC12M068201	6.68937587738037	https://www.genecards.org/cgi-bin/carddisp.pl?gene=IL26
UBE4A	Ubiquitination Factor E4A	Protein Coding	40	GC11P118359	6.62852096557617	https://www.genecards.org/cgi-bin/carddisp.pl?gene=UBE4A
HLA-B	Major Histocompatibility Complex, Class I, B	Protein Coding	46	GC06M061261	6.42480802536011	https://www.genecards.org/cgi-bin/carddisp.pl?gene=HLA-B
GUCY2C	Guanylate Cyclase 2C	Protein Coding	45	GC12M014612	6.37049341201782	https://www.genecards.org/cgi-bin/carddisp.pl?gene=GUCY2C
IL17F	Interleukin 17F	Protein Coding	42	GC06M061661	6.26411914825439	https://www.genecards.org/cgi-bin/carddisp.pl?gene=IL17F
IL10RB	Interleukin 10 Receptor Subunit Beta	Protein Coding	44	GC21P033266	6.26167488098145	https://www.genecards.org/cgi-bin/carddisp.pl?gene=IL10RB
MADCAM1	Mucosal Vascular Addressin Cell Adhesion Molecule 1	Protein Coding	40	GC19P002079	6.22404146194458	https://www.genecards.org/cgi-bin/carddisp.pl?gene=MADCAM1
GCG	Glucagon	Protein Coding	41	GC02M162142	6.1963939666748	https://www.genecards.org/cgi-bin/carddisp.pl?gene=GCG
IRF5	Interferon Regulatory Factor 5	Protein Coding	46	GC07P128937	6.08842611312866	https://www.genecards.org/cgi-bin/carddisp.pl?gene=IRF5
CCR9	C-C Motif Chemokine Receptor 9	Protein Coding	40	GC03P046268	6.04265308380127	https://www.genecards.org/cgi-bin/carddisp.pl?gene=CCR9
ITGAX	Integrin Subunit Alpha X	Protein Coding	44	GC16P039491	5.79824542999268	https://www.genecards.org/cgi-bin/carddisp.pl?gene=ITGAX
IL12B	Interleukin 12B	Protein Coding	43	GC05M159314	5.79470586776733	https://www.genecards.org/cgi-bin/carddisp.pl?gene=IL12B
FOXP3	Forkhead Box P3	Protein Coding	46	GC0XM049250	5.7351713180542	https://www.genecards.org/cgi-bin/carddisp.pl?gene=FOXP3
CDH1	Cadherin 1	Protein Coding	49	GC16P068737	5.67169046401978	https://www.genecards.org/cgi-bin/carddisp.pl?gene=CDH1
CD4	CD4 Molecule	Protein Coding	48	GC12P006786	5.67052364349365	https://www.genecards.org/cgi-bin/carddisp.pl?gene=CD4
SLC11A1	Solute Carrier Family 11 Member 1	Protein Coding	46	GC02P218382	5.58319425582886	https://www.genecards.org/cgi-bin/carddisp.pl?gene=SLC11A1
IBD21	Inflammatory Bowel Disease-21	Genetic Locus	1	GC18U900466	5.37120199203491	https://www.genecards.org/cgi-bin/carddisp.pl?gene=IBD21
SYK	Spleen Associated Tyrosine Kinase	Protein Coding	49	GC09P091849	5.29541254043579	https://www.genecards.org/cgi-bin/carddisp.pl?gene=SYK
MST1	Macrophage Stimulating 1	Protein Coding	46	GC03M049683	5.25839138031006	https://www.genecards.org/cgi-bin/carddisp.pl?gene=MST1
IL1RN	Interleukin 1 Receptor Antagonist	Protein Coding	48	GC02P120921	5.24456882476807	https://www.genecards.org/cgi-bin/carddisp.pl?gene=IL1RN
CYBC1	Cytochrome B-245 Chaperone 1	Protein Coding	26	GC17M082443	4.92413234710693	https://www.genecards.org/cgi-bin/carddisp.pl?gene=CYBC1
CD14	CD14 Molecule	Protein Coding	45	GC05M140631	4.90006160736084	https://www.genecards.org/cgi-bin/carddisp.pl?gene=CD14
PPARG	Peroxisome Proliferator Activated Receptor Gamma	Protein Coding	51	GC03P012287	4.84658098220825	https://www.genecards.org/cgi-bin/carddisp.pl?gene=PPARG
PLA2G2A	Phospholipase A2 Group IIA	Protein Coding	46	GC01M019975	4.80181264877319	https://www.genecards.org/cgi-bin/carddisp.pl?gene=PLA2G2A
BGLAP	Bone Gamma-Carboxyglutamate Protein	Protein Coding	40	GC01P156242	4.75057315826416	https://www.genecards.org/cgi-bin/carddisp.pl?gene=BGLAP
C12orf60	Chromosome 12 Open Reading Frame 60	Protein Coding	30	GC12P018855	4.67195129394531	https://www.genecards.org/cgi-bin/carddisp.pl?gene=C12orf60
IGHM	Immunoglobulin Heavy Constant Mu	Protein Coding	34	GC14M112110	4.66044521331787	https://www.genecards.org/cgi-bin/carddisp.pl?gene=IGHM
CCR5	C-C Motif Chemokine Receptor 5	Protein Coding	45	GC03P046383	4.61136245727539	https://www.genecards.org/cgi-bin/carddisp.pl?gene=CCR5
TP53	Tumor Protein P53	Protein Coding	51	GC17M007661	4.60701990127563	https://www.genecards.org/cgi-bin/carddisp.pl?gene=TP53
CARD10	Caspase Recruitment Domain Family Member 10	Protein Coding	39	GC22M055077	4.57284307479858	https://www.genecards.org/cgi-bin/carddisp.pl?gene=CARD10
PTGER4	Prostaglandin E Receptor 4	Protein Coding	45	GC05P040679	4.53905010223389	https://www.genecards.org/cgi-bin/carddisp.pl?gene=PTGER4
IL6-AS1	IL6 Antisense RNA 1	RNA Gene	12	GC07M022728	4.50900077819824	https://www.genecards.org/cgi-bin/carddisp.pl?gene=IL6-AS1
MLH1	MutL Homolog 1	Protein Coding	47	GC03P036993	4.43551445007324	https://www.genecards.org/cgi-bin/carddisp.pl?gene=MLH1
IL37	Interleukin 37	Protein Coding	37	GC02P120918	4.41088247299194	https://www.genecards.org/cgi-bin/carddisp.pl?gene=IL37
IL1R1	Interleukin 1 Receptor Type 1	Protein Coding	45	GC02P102136	4.36139154434204	https://www.genecards.org/cgi-bin/carddisp.pl?gene=IL1R1
MIR21	MicroRNA 21	RNA Gene	25	GC17P059841	4.33586072921753	https://www.genecards.org/cgi-bin/carddisp.pl?gene=MIR21
VDR	Vitamin D Receptor	Protein Coding	50	GC12M047841	4.29289388656616	https://www.genecards.org/cgi-bin/carddisp.pl?gene=VDR
NLRP1	NLR Family Pyrin Domain Containing 1	Protein Coding	43	GC17M005499	4.2905068397522	https://www.genecards.org/cgi-bin/carddisp.pl?gene=NLRP1
XIAP	X-Linked Inhibitor Of Apoptosis	Protein Coding	47	GC0XP123859	4.28017330169678	https://www.genecards.org/cgi-bin/carddisp.pl?gene=XIAP
MPO	Myeloperoxidase	Protein Coding	50	GC17M058269	4.2772650718689	https://www.genecards.org/cgi-bin/carddisp.pl?gene=MPO
IBD2	Inflammatory Bowel Disease 2	Genetic Locus	5	GC12U990041	4.14324617385864	https://www.genecards.org/cgi-bin/carddisp.pl?gene=IBD2
LTA	Lymphotoxin Alpha	Protein Coding	41	GC06P076862	4.08458995819092	https://www.genecards.org/cgi-bin/carddisp.pl?gene=LTA
PSMB9	Proteasome 20S Subunit Beta 9	Protein Coding	45	GC06P076897	4.07204484939575	https://www.genecards.org/cgi-bin/carddisp.pl?gene=PSMB9
IBD7	Inflammatory Bowel Disease 7	Genetic Locus	3	GC01U990338	4.05632162094116	https://www.genecards.org/cgi-bin/carddisp.pl?gene=IBD7
CDKAL1	CDK5 Regulatory Subunit Associated Protein 1 Like 1	Protein Coding	39	GC06P020534	3.94188213348389	https://www.genecards.org/cgi-bin/carddisp.pl?gene=CDKAL1
NOS2	Nitric Oxide Synthase 2	Protein Coding	48	GC17M027756	3.86910963058472	https://www.genecards.org/cgi-bin/carddisp.pl?gene=NOS2
NFKB1	Nuclear Factor Kappa B Subunit 1	Protein Coding	50	GC04P102501	3.84882402420044	https://www.genecards.org/cgi-bin/carddisp.pl?gene=NFKB1
RIPK1	Receptor Interacting Serine/Threonine Kinase 1	Protein Coding	48	GC06P003155	3.76769495010376	https://www.genecards.org/cgi-bin/carddisp.pl?gene=RIPK1
FASLG	Fas Ligand	Protein Coding	46	GC01P172628	3.74885129928589	https://www.genecards.org/cgi-bin/carddisp.pl?gene=FASLG
ITLN1	Intelectin 1	Protein Coding	38	GC01M160876	3.70144939422607	https://www.genecards.org/cgi-bin/carddisp.pl?gene=ITLN1
IBD15	Inflammatory Bowel Disease-15	Genetic Locus	2	GC10U901075	3.69316744804382	https://www.genecards.org/cgi-bin/carddisp.pl?gene=IBD15
ZNF365	Zinc Finger Protein 365	Protein Coding	38	GC10P062374	3.67634510993958	https://www.genecards.org/cgi-bin/carddisp.pl?gene=ZNF365
MMP9	Matrix Metallopeptidase 9	Protein Coding	53	GC20P046008	3.64851903915405	https://www.genecards.org/cgi-bin/carddisp.pl?gene=MMP9
ADAM17	ADAM Metallopeptidase Domain 17	Protein Coding	50	GC02M009488	3.6484169960022	https://www.genecards.org/cgi-bin/carddisp.pl?gene=ADAM17
DPEP1	Dipeptidase 1	Protein Coding	42	GC16P089613	3.6429762840271	https://www.genecards.org/cgi-bin/carddisp.pl?gene=DPEP1
IBD6	Inflammatory Bowel Disease 6	Genetic Locus	3	GC19U990206	3.63511109352112	https://www.genecards.org/cgi-bin/carddisp.pl?gene=IBD6
IBD18	Inflammatory Bowel Disease-18	Genetic Locus	2	GC05U901053	3.63511109352112	https://www.genecards.org/cgi-bin/carddisp.pl?gene=IBD18
HSPA1B	Heat Shock Protein Family A (Hsp70) Member 1B	Protein Coding	40	GC06P076882	3.59811019897461	https://www.genecards.org/cgi-bin/carddisp.pl?gene=HSPA1B
MBL2	Mannose Binding Lectin 2	Protein Coding	46	GC10M052760	3.59100961685181	https://www.genecards.org/cgi-bin/carddisp.pl?gene=MBL2
MUC2	Mucin 2, Oligomeric Mucus/Gel-Forming	Protein Coding	40	GC11P001074	3.57883858680725	https://www.genecards.org/cgi-bin/carddisp.pl?gene=MUC2
PSMB10	Proteasome 20S Subunit Beta 10	Protein Coding	44	GC16M067937	3.55415463447571	https://www.genecards.org/cgi-bin/carddisp.pl?gene=PSMB10
CCL5	C-C Motif Chemokine Ligand 5	Protein Coding	42	GC17M035871	3.52263069152832	https://www.genecards.org/cgi-bin/carddisp.pl?gene=CCL5
IBD4	Inflammatory Bowel Disease 4	Genetic Locus	3	GC14U990396	3.5074348449707	https://www.genecards.org/cgi-bin/carddisp.pl?gene=IBD4
IGF1	Insulin Like Growth Factor 1	Protein Coding	48	GC12M102395	3.46086740493774	https://www.genecards.org/cgi-bin/carddisp.pl?gene=IGF1
MMP3	Matrix Metallopeptidase 3	Protein Coding	49	GC11M102835	3.45241665840149	https://www.genecards.org/cgi-bin/carddisp.pl?gene=MMP3
BTNL2	Butyrophilin Like 2	Protein Coding	39	GC06M032393	3.44984769821167	https://www.genecards.org/cgi-bin/carddisp.pl?gene=BTNL2
MIR145	MicroRNA 145	RNA Gene	23	GC05P149430	3.41423439979553	https://www.genecards.org/cgi-bin/carddisp.pl?gene=MIR145
MIR34A	MicroRNA 34a	RNA Gene	23	GC01M009151	3.41423439979553	https://www.genecards.org/cgi-bin/carddisp.pl?gene=MIR34A
SMAD4	SMAD Family Member 4	Protein Coding	49	GC18P051028	3.40209937095642	https://www.genecards.org/cgi-bin/carddisp.pl?gene=SMAD4
CCNY	Cyclin Y	Protein Coding	37	GC10P035254	3.39065527915955	https://www.genecards.org/cgi-bin/carddisp.pl?gene=CCNY
MIF	Macrophage Migration Inhibitory Factor	Protein Coding	47	GC22P023894	3.37779831886292	https://www.genecards.org/cgi-bin/carddisp.pl?gene=MIF
VEGFA	Vascular Endothelial Growth Factor A	Protein Coding	47	GC06P043770	3.36665821075439	https://www.genecards.org/cgi-bin/carddisp.pl?gene=VEGFA
IBD3	Inflammatory Bowel Disease 3	Genetic Locus	3	GC06U990223	3.36564040184021	https://www.genecards.org/cgi-bin/carddisp.pl?gene=IBD3
CD19	CD19 Molecule	Protein Coding	48	GC16P039277	3.36194920539856	https://www.genecards.org/cgi-bin/carddisp.pl?gene=CD19
HLA-G	Major Histocompatibility Complex, Class I, G	Protein Coding	44	GC06P076812	3.35808730125427	https://www.genecards.org/cgi-bin/carddisp.pl?gene=HLA-G
SLC22A23	Solute Carrier Family 22 Member 23	Protein Coding	36	GC06M003269	3.31739258766174	https://www.genecards.org/cgi-bin/carddisp.pl?gene=SLC22A23
DUOX2	Dual Oxidase 2	Protein Coding	44	GC15M045092	3.30453658103943	https://www.genecards.org/cgi-bin/carddisp.pl?gene=DUOX2
MSH2	MutS Homolog 2	Protein Coding	48	GC02P047402	3.30299115180969	https://www.genecards.org/cgi-bin/carddisp.pl?gene=MSH2
MYO9B	Myosin IXB	Protein Coding	44	GC19P050912	3.2926971912384	https://www.genecards.org/cgi-bin/carddisp.pl?gene=MYO9B
APC	APC Regulator Of WNT Signaling Pathway	Protein Coding	48	GC05P112707	3.29181718826294	https://www.genecards.org/cgi-bin/carddisp.pl?gene=APC
ORMDL3	ORMDL Sphingolipid Biosynthesis Regulator 3	Protein Coding	40	GC17M039921	3.28502345085144	https://www.genecards.org/cgi-bin/carddisp.pl?gene=ORMDL3
TIMP1	TIMP Metallopeptidase Inhibitor 1	Protein Coding	43	GC0XP047583	3.27659964561462	https://www.genecards.org/cgi-bin/carddisp.pl?gene=TIMP1
CTNNB1	Catenin Beta 1	Protein Coding	52	GC03P041236	3.27643513679504	https://www.genecards.org/cgi-bin/carddisp.pl?gene=CTNNB1
IGF2	Insulin Like Growth Factor 2	Protein Coding	48	GC11M002733	3.2681450843811	https://www.genecards.org/cgi-bin/carddisp.pl?gene=IGF2
PTPRC	Protein Tyrosine Phosphatase Receptor Type C	Protein Coding	50	GC01P198607	3.23575019836426	https://www.genecards.org/cgi-bin/carddisp.pl?gene=PTPRC
HLA-DQA1	Major Histocompatibility Complex, Class II, DQ Alpha 1	Protein Coding	43	GC06P076895	3.23142266273499	https://www.genecards.org/cgi-bin/carddisp.pl?gene=HLA-DQA1
BSN	Bassoon Presynaptic Cytomatrix Protein	Protein Coding	36	GC03P049554	3.2216796875	https://www.genecards.org/cgi-bin/carddisp.pl?gene=BSN
IL27	Interleukin 27	Protein Coding	37	GC16M028645	3.1764395236969	https://www.genecards.org/cgi-bin/carddisp.pl?gene=IL27
EP300	E1A Binding Protein P300	Protein Coding	49	GC22P041091	3.1690366268158	https://www.genecards.org/cgi-bin/carddisp.pl?gene=EP300
SLC10A2	Solute Carrier Family 10 Member 2	Protein Coding	41	GC13M103043	3.14135217666626	https://www.genecards.org/cgi-bin/carddisp.pl?gene=SLC10A2
PSMB8	Proteasome 20S Subunit Beta 8	Protein Coding	49	GC06M032840	3.14111185073853	https://www.genecards.org/cgi-bin/carddisp.pl?gene=PSMB8
MIR215	MicroRNA 215	RNA Gene	20	GC01M220117	3.13150954246521	https://www.genecards.org/cgi-bin/carddisp.pl?gene=MIR215
IL21-AS1	IL21 Antisense RNA 1	RNA Gene	16	GC04P122544	3.10539436340332	https://www.genecards.org/cgi-bin/carddisp.pl?gene=IL21-AS1
PTGS2	Prostaglandin-Endoperoxide Synthase 2	Protein Coding	48	GC01M186640	3.09381127357483	https://www.genecards.org/cgi-bin/carddisp.pl?gene=PTGS2
F5	Coagulation Factor V	Protein Coding	46	GC01M169511	3.09123706817627	https://www.genecards.org/cgi-bin/carddisp.pl?gene=F5
WNT2B	Wnt Family Member 2B	Protein Coding	44	GC01P112466	3.05895709991455	https://www.genecards.org/cgi-bin/carddisp.pl?gene=WNT2B
MIR143	MicroRNA 143	RNA Gene	24	GC05P149410	3.05895709991455	https://www.genecards.org/cgi-bin/carddisp.pl?gene=MIR143
MIR141	MicroRNA 141	RNA Gene	22	GC12P018574	3.05895709991455	https://www.genecards.org/cgi-bin/carddisp.pl?gene=MIR141
CD40LG	CD40 Ligand	Protein Coding	47	GC0XP136649	3.04213619232178	https://www.genecards.org/cgi-bin/carddisp.pl?gene=CD40LG
IRF1	Interferon Regulatory Factor 1	Protein Coding	46	GC05M132440	3.03856062889099	https://www.genecards.org/cgi-bin/carddisp.pl?gene=IRF1
PUS10	Pseudouridine Synthase 10	Protein Coding	35	GC02M060940	3.03669595718384	https://www.genecards.org/cgi-bin/carddisp.pl?gene=PUS10
HLA-DQB1	Major Histocompatibility Complex, Class II, DQ Beta 1	Protein Coding	43	GC06M061358	3.03436899185181	https://www.genecards.org/cgi-bin/carddisp.pl?gene=HLA-DQB1
F13A1	Coagulation Factor XIII A Chain	Protein Coding	46	GC06M006144	3.02731847763062	https://www.genecards.org/cgi-bin/carddisp.pl?gene=F13A1
CCND1	Cyclin D1	Protein Coding	50	GC11P069641	3.0152952671051	https://www.genecards.org/cgi-bin/carddisp.pl?gene=CCND1
IL6R	Interleukin 6 Receptor	Protein Coding	48	GC01P154405	3.01297211647034	https://www.genecards.org/cgi-bin/carddisp.pl?gene=IL6R
DEFB1	Defensin Beta 1	Protein Coding	39	GC08M006870	3.00162696838379	https://www.genecards.org/cgi-bin/carddisp.pl?gene=DEFB1
MTHFR	Methylenetetrahydrofolate Reductase	Protein Coding	48	GC01M011785	2.96728372573853	https://www.genecards.org/cgi-bin/carddisp.pl?gene=MTHFR
KRAS	KRAS Proto-Oncogene, GTPase	Protein Coding	49	GC12M025204	2.96073508262634	https://www.genecards.org/cgi-bin/carddisp.pl?gene=KRAS
BTK	Bruton Tyrosine Kinase	Protein Coding	51	GC0XM101349	2.95367169380188	https://www.genecards.org/cgi-bin/carddisp.pl?gene=BTK
CCL11	C-C Motif Chemokine Ligand 11	Protein Coding	42	GC17P034285	2.95261096954346	https://www.genecards.org/cgi-bin/carddisp.pl?gene=CCL11
IBD8	Inflammatory Bowel Disease 8	Genetic Locus	3	GC16U990238	2.93489789962769	https://www.genecards.org/cgi-bin/carddisp.pl?gene=IBD8
HLA-C	Major Histocompatibility Complex, Class I, C	Protein Coding	45	GC06M061260	2.93378019332886	https://www.genecards.org/cgi-bin/carddisp.pl?gene=HLA-C
LEP	Leptin	Protein Coding	46	GC07P128241	2.92688298225403	https://www.genecards.org/cgi-bin/carddisp.pl?gene=LEP
PRTN3	Proteinase 3	Protein Coding	45	GC19P000840	2.92473030090332	https://www.genecards.org/cgi-bin/carddisp.pl?gene=PRTN3
SERPINE1	Serpin Family E Member 1	Protein Coding	49	GC07P101127	2.9218282699585	https://www.genecards.org/cgi-bin/carddisp.pl?gene=SERPINE1
HSPA1L	Heat Shock Protein Family A (Hsp70) Member 1 Like	Protein Coding	44	GC06M031809	2.89300155639648	https://www.genecards.org/cgi-bin/carddisp.pl?gene=HSPA1L
CXCR3	C-X-C Motif Chemokine Receptor 3	Protein Coding	44	GC0XM071615	2.89127826690674	https://www.genecards.org/cgi-bin/carddisp.pl?gene=CXCR3
MMP1	Matrix Metallopeptidase 1	Protein Coding	51	GC11M102810	2.89112520217896	https://www.genecards.org/cgi-bin/carddisp.pl?gene=MMP1
ITGAL	Integrin Subunit Alpha L	Protein Coding	45	GC16P030472	2.88919258117676	https://www.genecards.org/cgi-bin/carddisp.pl?gene=ITGAL
LAMB1	Laminin Subunit Beta 1	Protein Coding	49	GC07M107923	2.88615822792053	https://www.genecards.org/cgi-bin/carddisp.pl?gene=LAMB1
ICAM3	Intercellular Adhesion Molecule 3	Protein Coding	42	GC19M010388	2.87460827827454	https://www.genecards.org/cgi-bin/carddisp.pl?gene=ICAM3
BAX	BCL2 Associated X, Apoptosis Regulator	Protein Coding	47	GC19P048954	2.86825251579285	https://www.genecards.org/cgi-bin/carddisp.pl?gene=BAX
IBD9	Inflammatory Bowel Disease 9	Genetic Locus	3	GC03U900016	2.86592864990234	https://www.genecards.org/cgi-bin/carddisp.pl?gene=IBD9
IGSF6	Immunoglobulin Superfamily Member 6	Protein Coding	36	GC16M021639	2.86036205291748	https://www.genecards.org/cgi-bin/carddisp.pl?gene=IGSF6
TNFRSF11B	TNF Receptor Superfamily Member 11b	Protein Coding	48	GC08M118923	2.84705066680908	https://www.genecards.org/cgi-bin/carddisp.pl?gene=TNFRSF11B
ITGB2	Integrin Subunit Beta 2	Protein Coding	49	GC21M044885	2.84270834922791	https://www.genecards.org/cgi-bin/carddisp.pl?gene=ITGB2
IL5	Interleukin 5	Protein Coding	44	GC05M132541	2.80378913879395	https://www.genecards.org/cgi-bin/carddisp.pl?gene=IL5
MT-CYB	Mitochondrially Encoded Cytochrome B	Protein Coding	32	GCMTP014749	2.78162813186646	https://www.genecards.org/cgi-bin/carddisp.pl?gene=MT-CYB
MIR192	MicroRNA 192	RNA Gene	22	GC11M064891	2.78162813186646	https://www.genecards.org/cgi-bin/carddisp.pl?gene=MIR192
FGF2	Fibroblast Growth Factor 2	Protein Coding	45	GC04P122826	2.78065061569214	https://www.genecards.org/cgi-bin/carddisp.pl?gene=FGF2
IL3	Interleukin 3	Protein Coding	42	GC05P132060	2.77122592926025	https://www.genecards.org/cgi-bin/carddisp.pl?gene=IL3
REG4	Regenerating Family Member 4	Protein Coding	39	GC01M119794	2.76543116569519	https://www.genecards.org/cgi-bin/carddisp.pl?gene=REG4
SCARNA5	Small Cajal Body-Specific RNA 5	RNA Gene	21	GC02P233275	2.76133489608765	https://www.genecards.org/cgi-bin/carddisp.pl?gene=SCARNA5
CCK	Cholecystokinin	Protein Coding	42	GC03M042274	2.75623226165771	https://www.genecards.org/cgi-bin/carddisp.pl?gene=CCK
CARD6	Caspase Recruitment Domain Family Member 6	Protein Coding	38	GC05P040841	2.75314426422119	https://www.genecards.org/cgi-bin/carddisp.pl?gene=CARD6
MIR3936	MicroRNA 3936	RNA Gene	14	GC05M132365	2.75314426422119	https://www.genecards.org/cgi-bin/carddisp.pl?gene=MIR3936
TNFSF11	TNF Superfamily Member 11	Protein Coding	46	GC13P042562	2.74765348434448	https://www.genecards.org/cgi-bin/carddisp.pl?gene=TNFSF11
IL15	Interleukin 15	Protein Coding	40	GC04P141636	2.74094986915588	https://www.genecards.org/cgi-bin/carddisp.pl?gene=IL15
SMAD7	SMAD Family Member 7	Protein Coding	44	GC18M048919	2.73441386222839	https://www.genecards.org/cgi-bin/carddisp.pl?gene=SMAD7
MROS	Melkersson-Rosenthal Syndrome	Genetic Locus	3	GC09U990083	2.72576832771301	https://www.genecards.org/cgi-bin/carddisp.pl?gene=MROS
IBD24	Inflammatory Bowel Disease-24	Genetic Locus	1	GC20U900442	2.72576832771301	https://www.genecards.org/cgi-bin/carddisp.pl?gene=IBD24
IBD20	Inflammatory Bowel Disease-20	Genetic Locus	1	GC10U901067	2.72576832771301	https://www.genecards.org/cgi-bin/carddisp.pl?gene=IBD20
IBD22	Inflammatory Bowel Disease-22	Genetic Locus	1	GC17U901173	2.72576832771301	https://www.genecards.org/cgi-bin/carddisp.pl?gene=IBD22
IBD23	Inflammatory Bowel Disease-23	Genetic Locus	1	GC01U902305	2.72576832771301	https://www.genecards.org/cgi-bin/carddisp.pl?gene=IBD23
IBD11	Inflammatory Bowel Disease 11	Genetic Locus	1	GC07U903153	2.72576832771301	https://www.genecards.org/cgi-bin/carddisp.pl?gene=IBD11
IBD12	Inflammatory Bowel Disease 12	Genetic Locus	1	GC03U901153	2.72576832771301	https://www.genecards.org/cgi-bin/carddisp.pl?gene=IBD12
IBD16	Inflammatory Bowel Disease-16	Genetic Locus	1	GC09U901202	2.72576832771301	https://www.genecards.org/cgi-bin/carddisp.pl?gene=IBD16
IBD26	Inflammatory Bowel Disease-26	Genetic Locus	1	GC12U901067	2.72576832771301	https://www.genecards.org/cgi-bin/carddisp.pl?gene=IBD26
IBD27	Inflammatory Bowel Disease-27	Genetic Locus	1	GC13U900664	2.72576832771301	https://www.genecards.org/cgi-bin/carddisp.pl?gene=IBD27
CCL7	C-C Motif Chemokine Ligand 7	Protein Coding	41	GC17P034270	2.72377896308899	https://www.genecards.org/cgi-bin/carddisp.pl?gene=CCL7
SOX9	SRY-Box Transcription Factor 9	Protein Coding	46	GC17P072121	2.7090756893158	https://www.genecards.org/cgi-bin/carddisp.pl?gene=SOX9
IL18R1	Interleukin 18 Receptor 1	Protein Coding	42	GC02P102311	2.69420647621155	https://www.genecards.org/cgi-bin/carddisp.pl?gene=IL18R1
ITPA	Inosine Triphosphatase	Protein Coding	45	GC20P003876	2.69270086288452	https://www.genecards.org/cgi-bin/carddisp.pl?gene=ITPA
NR1I2	Nuclear Receptor Subfamily 1 Group I Member 2	Protein Coding	45	GC03P119780	2.68561363220215	https://www.genecards.org/cgi-bin/carddisp.pl?gene=NR1I2
MUC19	Mucin 19, Oligomeric	Protein Coding	31	GC12P040393	2.68324518203735	https://www.genecards.org/cgi-bin/carddisp.pl?gene=MUC19
CD79A	CD79a Molecule	Protein Coding	46	GC19P041877	2.67742538452148	https://www.genecards.org/cgi-bin/carddisp.pl?gene=CD79A
GPX1	Glutathione Peroxidase 1	Protein Coding	46	GC03M050895	2.66657781600952	https://www.genecards.org/cgi-bin/carddisp.pl?gene=GPX1
IL19	Interleukin 19	Protein Coding	40	GC01P206770	2.65786027908325	https://www.genecards.org/cgi-bin/carddisp.pl?gene=IL19
NCF4	Neutrophil Cytosolic Factor 4	Protein Coding	47	GC22P036860	2.64736413955688	https://www.genecards.org/cgi-bin/carddisp.pl?gene=NCF4
HLA-A	Major Histocompatibility Complex, Class I, A	Protein Coding	46	GC06P076821	2.64695906639099	https://www.genecards.org/cgi-bin/carddisp.pl?gene=HLA-A
ACP5	Acid Phosphatase 5, Tartrate Resistant	Protein Coding	46	GC19M011574	2.6454336643219	https://www.genecards.org/cgi-bin/carddisp.pl?gene=ACP5
ZNF627	Zinc Finger Protein 627	Protein Coding	34	GC19P011570	2.6454336643219	https://www.genecards.org/cgi-bin/carddisp.pl?gene=ZNF627
IGH	Immunoglobulin Heavy Locus	Protein Coding	17	GC14M112094	2.6454336643219	https://www.genecards.org/cgi-bin/carddisp.pl?gene=IGH
ARHGEF2	Rho/Rac Guanine Nucleotide Exchange Factor 2	Protein Coding	45	GC01M155946	2.63618278503418	https://www.genecards.org/cgi-bin/carddisp.pl?gene=ARHGEF2
CASP9	Caspase 9	Protein Coding	46	GC01M015491	2.63106751441956	https://www.genecards.org/cgi-bin/carddisp.pl?gene=CASP9
TNFRSF6B	TNF Receptor Superfamily Member 6b	Protein Coding	42	GC20P063696	2.62313103675842	https://www.genecards.org/cgi-bin/carddisp.pl?gene=TNFRSF6B
HERC2	HECT And RLD Domain Containing E3 Ubiquitin Protein Ligase 2	Protein Coding	45	GC15M028111	2.61799192428589	https://www.genecards.org/cgi-bin/carddisp.pl?gene=HERC2
BPI	Bactericidal Permeability Increasing Protein	Protein Coding	41	GC20P038304	2.61470794677734	https://www.genecards.org/cgi-bin/carddisp.pl?gene=BPI
PRDM1	PR/SET Domain 1	Protein Coding	44	GC06P105993	2.61210227012634	https://www.genecards.org/cgi-bin/carddisp.pl?gene=PRDM1
NR3C1	Nuclear Receptor Subfamily 3 Group C Member 1	Protein Coding	49	GC05M143277	2.60436987876892	https://www.genecards.org/cgi-bin/carddisp.pl?gene=NR3C1
SIAE	Sialic Acid Acetylesterase	Protein Coding	37	GC11M124633	2.6019229888916	https://www.genecards.org/cgi-bin/carddisp.pl?gene=SIAE
OR5V1	Olfactory Receptor Family 5 Subfamily V Member 1	Protein Coding	31	GC06M029353	2.60142135620117	https://www.genecards.org/cgi-bin/carddisp.pl?gene=OR5V1
LYRM4	LYR Motif Containing 4	Protein Coding	38	GC06M005032	2.59249448776245	https://www.genecards.org/cgi-bin/carddisp.pl?gene=LYRM4
SMAD3	SMAD Family Member 3	Protein Coding	49	GC15P067063	2.58455538749695	https://www.genecards.org/cgi-bin/carddisp.pl?gene=SMAD3
TAGAP	T Cell Activation RhoGTPase Activating Protein	Protein Coding	38	GC06M159034	2.58155846595764	https://www.genecards.org/cgi-bin/carddisp.pl?gene=TAGAP
STAT1	Signal Transducer And Activator Of Transcription 1	Protein Coding	51	GC02M190908	2.57621693611145	https://www.genecards.org/cgi-bin/carddisp.pl?gene=STAT1
MUC1	Mucin 1, Cell Surface Associated	Protein Coding	48	GC01M155185	2.56645059585571	https://www.genecards.org/cgi-bin/carddisp.pl?gene=MUC1
GCKR	Glucokinase Regulator	Protein Coding	42	GC02P027496	2.56316494941711	https://www.genecards.org/cgi-bin/carddisp.pl?gene=GCKR
MSH6	MutS Homolog 6	Protein Coding	49	GC02P047695	2.5623767375946	https://www.genecards.org/cgi-bin/carddisp.pl?gene=MSH6
IL11	Interleukin 11	Protein Coding	40	GC19M055364	2.56187272071838	https://www.genecards.org/cgi-bin/carddisp.pl?gene=IL11
CD36	CD36 Molecule	Protein Coding	47	GC07P080369	2.55449891090393	https://www.genecards.org/cgi-bin/carddisp.pl?gene=CD36
CCL20	C-C Motif Chemokine Ligand 20	Protein Coding	42	GC02P227835	2.54687809944153	https://www.genecards.org/cgi-bin/carddisp.pl?gene=CCL20
IL2RB	Interleukin 2 Receptor Subunit Beta	Protein Coding	48	GC22M037125	2.54621577262878	https://www.genecards.org/cgi-bin/carddisp.pl?gene=IL2RB
REL	REL Proto-Oncogene, NF-KB Subunit	Protein Coding	45	GC02P060881	2.54483675956726	https://www.genecards.org/cgi-bin/carddisp.pl?gene=REL
TMEM201	Transmembrane Protein 201	Protein Coding	33	GC01P009588	2.54475569725037	https://www.genecards.org/cgi-bin/carddisp.pl?gene=TMEM201
PTPN12	Protein Tyrosine Phosphatase Non-Receptor Type 12	Protein Coding	47	GC07P077537	2.5365777015686	https://www.genecards.org/cgi-bin/carddisp.pl?gene=PTPN12
ZMIZ1	Zinc Finger MIZ-Type Containing 1	Protein Coding	42	GC10P079068	2.53056812286377	https://www.genecards.org/cgi-bin/carddisp.pl?gene=ZMIZ1
NAT2	N-Acetyltransferase 2	Protein Coding	42	GC08P018391	2.5182626247406	https://www.genecards.org/cgi-bin/carddisp.pl?gene=NAT2
DAB2	DAB Adaptor Protein 2	Protein Coding	42	GC05M039371	2.51679754257202	https://www.genecards.org/cgi-bin/carddisp.pl?gene=DAB2
VIP	Vasoactive Intestinal Peptide	Protein Coding	44	GC06P152750	2.50733280181885	https://www.genecards.org/cgi-bin/carddisp.pl?gene=VIP
SOCS1	Suppressor Of Cytokine Signaling 1	Protein Coding	43	GC16M011783	2.5004551410675	https://www.genecards.org/cgi-bin/carddisp.pl?gene=SOCS1
IRF1-AS1	IRF1 Antisense RNA 1	RNA Gene	20	GC05P132420	2.48633217811584	https://www.genecards.org/cgi-bin/carddisp.pl?gene=IRF1-AS1
FCGR2A	Fc Gamma Receptor IIa	Protein Coding	45	GC01P161505	2.47655153274536	https://www.genecards.org/cgi-bin/carddisp.pl?gene=FCGR2A
ACE	Angiotensin I Converting Enzyme	Protein Coding	50	GC17P063477	2.47228860855103	https://www.genecards.org/cgi-bin/carddisp.pl?gene=ACE
CCR3	C-C Motif Chemokine Receptor 3	Protein Coding	45	GC03P046276	2.45703625679016	https://www.genecards.org/cgi-bin/carddisp.pl?gene=CCR3
CLDN2	Claudin 2	Protein Coding	41	GC0XP106900	2.43719577789307	https://www.genecards.org/cgi-bin/carddisp.pl?gene=CLDN2
MUC3A	Mucin 3A, Cell Surface Associated	Protein Coding	35	GC07P100949	2.43595957756042	https://www.genecards.org/cgi-bin/carddisp.pl?gene=MUC3A
GHRL	Ghrelin And Obestatin Prepropeptide	Protein Coding	43	GC03M010285	2.43426918983459	https://www.genecards.org/cgi-bin/carddisp.pl?gene=GHRL
AKT1	AKT Serine/Threonine Kinase 1	Protein Coding	52	GC14M104769	2.42221617698669	https://www.genecards.org/cgi-bin/carddisp.pl?gene=AKT1
NUDT15	Nudix Hydrolase 15	Protein Coding	39	GC13P048037	2.40862154960632	https://www.genecards.org/cgi-bin/carddisp.pl?gene=NUDT15
PLA2G4F	Phospholipase A2 Group IVF	Protein Coding	38	GC15M042139	2.40438890457153	https://www.genecards.org/cgi-bin/carddisp.pl?gene=PLA2G4F
IL6ST	Interleukin 6 Cytokine Family Signal Transducer	Protein Coding	48	GC05M055935	2.40198230743408	https://www.genecards.org/cgi-bin/carddisp.pl?gene=IL6ST
ELANE	Elastase, Neutrophil Expressed	Protein Coding	48	GC19P002165	2.40076398849487	https://www.genecards.org/cgi-bin/carddisp.pl?gene=ELANE
DCC	DCC Netrin 1 Receptor	Protein Coding	45	GC18P052340	2.39482402801514	https://www.genecards.org/cgi-bin/carddisp.pl?gene=DCC
PIK3R1	Phosphoinositide-3-Kinase Regulatory Subunit 1	Protein Coding	49	GC05P068215	2.38737010955811	https://www.genecards.org/cgi-bin/carddisp.pl?gene=PIK3R1
BLM	BLM RecQ Like Helicase	Protein Coding	48	GC15P090717	2.38737010955811	https://www.genecards.org/cgi-bin/carddisp.pl?gene=BLM
INS-IGF2	INS-IGF2 Readthrough	Protein Coding	28	GC11M002735	2.38737010955811	https://www.genecards.org/cgi-bin/carddisp.pl?gene=INS-IGF2
ERAP2	Endoplasmic Reticulum Aminopeptidase 2	Protein Coding	40	GC05P096875	2.38120198249817	https://www.genecards.org/cgi-bin/carddisp.pl?gene=ERAP2
CX3CR1	C-X3-C Motif Chemokine Receptor 1	Protein Coding	43	GC03M039279	2.37881398200989	https://www.genecards.org/cgi-bin/carddisp.pl?gene=CX3CR1
MMP2	Matrix Metallopeptidase 2	Protein Coding	52	GC16P055390	2.3757529258728	https://www.genecards.org/cgi-bin/carddisp.pl?gene=MMP2
PTPRJ	Protein Tyrosine Phosphatase Receptor Type J	Protein Coding	46	GC11P048002	2.36332368850708	https://www.genecards.org/cgi-bin/carddisp.pl?gene=PTPRJ
PALB2	Partner And Localizer Of BRCA2	Protein Coding	42	GC16M023603	2.36332368850708	https://www.genecards.org/cgi-bin/carddisp.pl?gene=PALB2
IDO1	Indoleamine 2,3-Dioxygenase 1	Protein Coding	44	GC08P039891	2.36267924308777	https://www.genecards.org/cgi-bin/carddisp.pl?gene=IDO1
FAS	Fas Cell Surface Death Receptor	Protein Coding	49	GC10P090723	2.36246156692505	https://www.genecards.org/cgi-bin/carddisp.pl?gene=FAS
GSDMB	Gasdermin B	Protein Coding	36	GC17M039904	2.35655617713928	https://www.genecards.org/cgi-bin/carddisp.pl?gene=GSDMB
ZGPAT	Zinc Finger CCCH-Type And G-Patch Domain Containing	Protein Coding	36	GC20P063707	2.35566592216492	https://www.genecards.org/cgi-bin/carddisp.pl?gene=ZGPAT
GSTM1	Glutathione S-Transferase Mu 1	Protein Coding	41	GC01P109687	2.35539889335632	https://www.genecards.org/cgi-bin/carddisp.pl?gene=GSTM1
TTR	Transthyretin	Protein Coding	48	GC18P031557	2.35497355461121	https://www.genecards.org/cgi-bin/carddisp.pl?gene=TTR
LCN2	Lipocalin 2	Protein Coding	43	GC09P128149	2.35173487663269	https://www.genecards.org/cgi-bin/carddisp.pl?gene=LCN2
SERPINA1	Serpin Family A Member 1	Protein Coding	48	GC14M094376	2.34600687026978	https://www.genecards.org/cgi-bin/carddisp.pl?gene=SERPINA1
IL16	Interleukin 16	Protein Coding	40	GC15P081159	2.34545302391052	https://www.genecards.org/cgi-bin/carddisp.pl?gene=IL16
HLA-DRA	Major Histocompatibility Complex, Class II, DR Alpha	Protein Coding	46	GC06P032439	2.34164714813232	https://www.genecards.org/cgi-bin/carddisp.pl?gene=HLA-DRA
CTNNA1	Catenin Alpha 1	Protein Coding	46	GC05P138613	2.33475565910339	https://www.genecards.org/cgi-bin/carddisp.pl?gene=CTNNA1
RBFOX1	RNA Binding Fox-1 Homolog 1	Protein Coding	38	GC16P009999	2.33475565910339	https://www.genecards.org/cgi-bin/carddisp.pl?gene=RBFOX1
NELL1	Neural EGFL Like 1	Protein Coding	38	GC11P020669	2.33410024642944	https://www.genecards.org/cgi-bin/carddisp.pl?gene=NELL1
DMBT1	Deleted In Malignant Brain Tumors 1	Protein Coding	40	GC10P122560	2.3285698890686	https://www.genecards.org/cgi-bin/carddisp.pl?gene=DMBT1
TNFAIP3	TNF Alpha Induced Protein 3	Protein Coding	47	GC06P137866	2.32430219650269	https://www.genecards.org/cgi-bin/carddisp.pl?gene=TNFAIP3
SAA1	Serum Amyloid A1	Protein Coding	41	GC11P018449	2.32407522201538	https://www.genecards.org/cgi-bin/carddisp.pl?gene=SAA1
BCL10	BCL10 Immune Signaling Adaptor	Protein Coding	43	GC01M085265	2.30819964408875	https://www.genecards.org/cgi-bin/carddisp.pl?gene=BCL10
STAT6	Signal Transducer And Activator Of Transcription 6	Protein Coding	49	GC12M057095	2.30765581130981	https://www.genecards.org/cgi-bin/carddisp.pl?gene=STAT6
NPL	N-Acetylneuraminate Pyruvate Lyase	Protein Coding	38	GC01P182758	2.29318356513977	https://www.genecards.org/cgi-bin/carddisp.pl?gene=NPL
PPM1L	Protein Phosphatase, Mg2+/Mn2+ Dependent 1L	Protein Coding	37	GC03P160755	2.29318356513977	https://www.genecards.org/cgi-bin/carddisp.pl?gene=PPM1L
METTL9	Methyltransferase Like 9	Protein Coding	34	GC16P022059	2.29318356513977	https://www.genecards.org/cgi-bin/carddisp.pl?gene=METTL9
ADGRE3	Adhesion G Protein-Coupled Receptor E3	Protein Coding	34	GC19M014619	2.29318356513977	https://www.genecards.org/cgi-bin/carddisp.pl?gene=ADGRE3
IGSF6-DREV1	Region Containing Immunoglobulin Superfamily, Member 6 And DREV1	Uncategorized	2	GC16U900497	2.29318356513977	https://www.genecards.org/cgi-bin/carddisp.pl?gene=IGSF6-DREV1
AOC1	Amine Oxidase Copper Containing 1	Protein Coding	39	GC07P150824	2.28204655647278	https://www.genecards.org/cgi-bin/carddisp.pl?gene=AOC1
EBI3	Epstein-Barr Virus Induced 3	Protein Coding	38	GC19P004233	2.28027606010437	https://www.genecards.org/cgi-bin/carddisp.pl?gene=EBI3
FGFR2	Fibroblast Growth Factor Receptor 2	Protein Coding	53	GC10M121478	2.27729058265686	https://www.genecards.org/cgi-bin/carddisp.pl?gene=FGFR2
ERBB2	Erb-B2 Receptor Tyrosine Kinase 2	Protein Coding	53	GC17P039687	2.27729058265686	https://www.genecards.org/cgi-bin/carddisp.pl?gene=ERBB2
EPCAM	Epithelial Cell Adhesion Molecule	Protein Coding	47	GC02P047345	2.27729058265686	https://www.genecards.org/cgi-bin/carddisp.pl?gene=EPCAM
FLCN	Folliculin	Protein Coding	41	GC17M017206	2.27729058265686	https://www.genecards.org/cgi-bin/carddisp.pl?gene=FLCN
MIR140	MicroRNA 140	RNA Gene	24	GC16P069934	2.27729058265686	https://www.genecards.org/cgi-bin/carddisp.pl?gene=MIR140
MIR126	MicroRNA 126	RNA Gene	23	GC09P136670	2.27729058265686	https://www.genecards.org/cgi-bin/carddisp.pl?gene=MIR126
MIRLET7A1	MicroRNA Let-7a-1	RNA Gene	21	GC09P094175	2.27729058265686	https://www.genecards.org/cgi-bin/carddisp.pl?gene=MIRLET7A1
MLH3	MutL Homolog 3	Protein Coding	42	GC14M075013	2.27669930458069	https://www.genecards.org/cgi-bin/carddisp.pl?gene=MLH3
SBNO2	Strawberry Notch Homolog 2	Protein Coding	32	GC19M001107	2.27360486984253	https://www.genecards.org/cgi-bin/carddisp.pl?gene=SBNO2
AGER	Advanced Glycosylation End-Product Specific Receptor	Protein Coding	44	GC06M032180	2.27238821983337	https://www.genecards.org/cgi-bin/carddisp.pl?gene=AGER
FCGR1A	Fc Gamma Receptor Ia	Protein Coding	41	GC01P149788	2.26855754852295	https://www.genecards.org/cgi-bin/carddisp.pl?gene=FCGR1A
MAP3K7	Mitogen-Activated Protein Kinase Kinase Kinase 7	Protein Coding	50	GC06M090513	2.24918150901794	https://www.genecards.org/cgi-bin/carddisp.pl?gene=MAP3K7
HSPD1	Heat Shock Protein Family D (Hsp60) Member 1	Protein Coding	46	GC02M197486	2.24657917022705	https://www.genecards.org/cgi-bin/carddisp.pl?gene=HSPD1
SPP1	Secreted Phosphoprotein 1	Protein Coding	46	GC04P087975	2.24153542518616	https://www.genecards.org/cgi-bin/carddisp.pl?gene=SPP1
SRC	SRC Proto-Oncogene, Non-Receptor Tyrosine Kinase	Protein Coding	50	GC20P037344	2.23564720153809	https://www.genecards.org/cgi-bin/carddisp.pl?gene=SRC
KLRK1	Killer Cell Lectin Like Receptor K1	Protein Coding	40	GC12M019788	2.23416876792908	https://www.genecards.org/cgi-bin/carddisp.pl?gene=KLRK1
PLA2G1B	Phospholipase A2 Group IB	Protein Coding	44	GC12M120322	2.22317671775818	https://www.genecards.org/cgi-bin/carddisp.pl?gene=PLA2G1B
CCL25	C-C Motif Chemokine Ligand 25	Protein Coding	37	GC19P008052	2.22317671775818	https://www.genecards.org/cgi-bin/carddisp.pl?gene=CCL25
CD274	CD274 Molecule	Protein Coding	43	GC09P005450	2.2172634601593	https://www.genecards.org/cgi-bin/carddisp.pl?gene=CD274
CTSG	Cathepsin G	Protein Coding	45	GC14M024573	2.2120258808136	https://www.genecards.org/cgi-bin/carddisp.pl?gene=CTSG
GPR35	G Protein-Coupled Receptor 35	Protein Coding	42	GC02P240605	2.20985913276672	https://www.genecards.org/cgi-bin/carddisp.pl?gene=GPR35
CYP3A4	Cytochrome P450 Family 3 Subfamily A Member 4	Protein Coding	49	GC07M099759	2.19274139404297	https://www.genecards.org/cgi-bin/carddisp.pl?gene=CYP3A4
PIGR	Polymeric Immunoglobulin Receptor	Protein Coding	41	GC01M206928	2.18473649024963	https://www.genecards.org/cgi-bin/carddisp.pl?gene=PIGR
CD209	CD209 Molecule	Protein Coding	42	GC19M007739	2.18152213096619	https://www.genecards.org/cgi-bin/carddisp.pl?gene=CD209
F2	Coagulation Factor II, Thrombin	Protein Coding	48	GC11P046720	2.17632508277893	https://www.genecards.org/cgi-bin/carddisp.pl?gene=F2
ICAM2	Intercellular Adhesion Molecule 2	Protein Coding	44	GC17M064002	2.17629456520081	https://www.genecards.org/cgi-bin/carddisp.pl?gene=ICAM2
NOX1	NADPH Oxidase 1	Protein Coding	41	GC0XM100843	2.17629265785217	https://www.genecards.org/cgi-bin/carddisp.pl?gene=NOX1
JUN	Jun Proto-Oncogene, AP-1 Transcription Factor Subunit	Protein Coding	47	GC01M058780	2.17396330833435	https://www.genecards.org/cgi-bin/carddisp.pl?gene=JUN
HIF1A	Hypoxia Inducible Factor 1 Subunit Alpha	Protein Coding	46	GC14P061695	2.17396330833435	https://www.genecards.org/cgi-bin/carddisp.pl?gene=HIF1A
PHOX2B	Paired Like Homeobox 2B	Protein Coding	44	GC04M041746	2.17278718948364	https://www.genecards.org/cgi-bin/carddisp.pl?gene=PHOX2B
TFF3	Trefoil Factor 3	Protein Coding	40	GC21M042311	2.17164707183838	https://www.genecards.org/cgi-bin/carddisp.pl?gene=TFF3
LCT	Lactase	Protein Coding	42	GC02M135787	2.1582236289978	https://www.genecards.org/cgi-bin/carddisp.pl?gene=LCT
MYC	MYC Proto-Oncogene, BHLH Transcription Factor	Protein Coding	50	GC08P127735	2.15587735176086	https://www.genecards.org/cgi-bin/carddisp.pl?gene=MYC
SLC39A8	Solute Carrier Family 39 Member 8	Protein Coding	44	GC04M102252	2.15476655960083	https://www.genecards.org/cgi-bin/carddisp.pl?gene=SLC39A8
UBE2L3	Ubiquitin Conjugating Enzyme E2 L3	Protein Coding	44	GC22P021549	2.15476655960083	https://www.genecards.org/cgi-bin/carddisp.pl?gene=UBE2L3
MIR146A	MicroRNA 146a	RNA Gene	23	GC05P160485	2.15205693244934	https://www.genecards.org/cgi-bin/carddisp.pl?gene=MIR146A
PECAM1	Platelet And Endothelial Cell Adhesion Molecule 1	Protein Coding	40	GC17M064319	2.14736986160278	https://www.genecards.org/cgi-bin/carddisp.pl?gene=PECAM1
RAC1	Rac Family Small GTPase 1	Protein Coding	48	GC07P006377	2.13770437240601	https://www.genecards.org/cgi-bin/carddisp.pl?gene=RAC1
TNFRSF9	TNF Receptor Superfamily Member 9	Protein Coding	42	GC01M007915	2.11924338340759	https://www.genecards.org/cgi-bin/carddisp.pl?gene=TNFRSF9
RNASET2	Ribonuclease T2	Protein Coding	44	GC06M166924	2.11721086502075	https://www.genecards.org/cgi-bin/carddisp.pl?gene=RNASET2
TRIB1	Tribbles Pseudokinase 1	Protein Coding	38	GC08P125430	2.11721086502075	https://www.genecards.org/cgi-bin/carddisp.pl?gene=TRIB1
SELL	Selectin L	Protein Coding	42	GC01M169690	2.11650729179382	https://www.genecards.org/cgi-bin/carddisp.pl?gene=SELL
NQO1	NAD(P)H Quinone Dehydrogenase 1	Protein Coding	47	GC16M069706	2.11610150337219	https://www.genecards.org/cgi-bin/carddisp.pl?gene=NQO1
HNF4A	Hepatocyte Nuclear Factor 4 Alpha	Protein Coding	49	GC20P044355	2.10893964767456	https://www.genecards.org/cgi-bin/carddisp.pl?gene=HNF4A
CFTR	CF Transmembrane Conductance Regulator	Protein Coding	50	GC07P117287	2.10750865936279	https://www.genecards.org/cgi-bin/carddisp.pl?gene=CFTR
TCF7L2	Transcription Factor 7 Like 2	Protein Coding	46	GC10P112950	2.10632419586182	https://www.genecards.org/cgi-bin/carddisp.pl?gene=TCF7L2
PDCD1	Programmed Cell Death 1	Protein Coding	46	GC02M241849	2.10382747650146	https://www.genecards.org/cgi-bin/carddisp.pl?gene=PDCD1
ERAP1	Endoplasmic Reticulum Aminopeptidase 1	Protein Coding	45	GC05M096760	2.10245490074158	https://www.genecards.org/cgi-bin/carddisp.pl?gene=ERAP1
NT5E	5'-Nucleotidase Ecto	Protein Coding	50	GC06P085449	2.10234427452087	https://www.genecards.org/cgi-bin/carddisp.pl?gene=NT5E
FGFR3	Fibroblast Growth Factor Receptor 3	Protein Coding	53	GC04P001795	2.09907007217407	https://www.genecards.org/cgi-bin/carddisp.pl?gene=FGFR3
MUTYH	MutY DNA Glycosylase	Protein Coding	45	GC01M045329	2.09907007217407	https://www.genecards.org/cgi-bin/carddisp.pl?gene=MUTYH
STAT5B	Signal Transducer And Activator Of Transcription 5B	Protein Coding	48	GC17M042199	2.09465575218201	https://www.genecards.org/cgi-bin/carddisp.pl?gene=STAT5B
PRDX5	Peroxiredoxin 5	Protein Coding	44	GC11P064317	2.08435916900635	https://www.genecards.org/cgi-bin/carddisp.pl?gene=PRDX5
IL1RL1	Interleukin 1 Receptor Like 1	Protein Coding	41	GC02P102294	2.07074022293091	https://www.genecards.org/cgi-bin/carddisp.pl?gene=IL1RL1
BRAF	B-Raf Proto-Oncogene, Serine/Threonine Kinase	Protein Coding	52	GC07M140730	2.06756973266602	https://www.genecards.org/cgi-bin/carddisp.pl?gene=BRAF
CD86	CD86 Molecule	Protein Coding	42	GC03P122055	2.06169152259827	https://www.genecards.org/cgi-bin/carddisp.pl?gene=CD86
MLN	Motilin	Protein Coding	34	GC06M033794	2.0567684173584	https://www.genecards.org/cgi-bin/carddisp.pl?gene=MLN
MICB	MHC Class I Polypeptide-Related Sequence B	Protein Coding	41	GC06P076856	2.05265545845032	https://www.genecards.org/cgi-bin/carddisp.pl?gene=MICB
TLR1	Toll Like Receptor 1	Protein Coding	46	GC04M038793	2.05242419242859	https://www.genecards.org/cgi-bin/carddisp.pl?gene=TLR1
MUC5AC	Mucin 5AC, Oligomeric Mucus/Gel-Forming	Protein Coding	39	GC11P001581	2.05045366287231	https://www.genecards.org/cgi-bin/carddisp.pl?gene=MUC5AC
EMSY	EMSY Transcriptional Repressor, BRCA2 Interacting	Protein Coding	32	GC11P077480	2.04668998718262	https://www.genecards.org/cgi-bin/carddisp.pl?gene=EMSY
HMOX1	Heme Oxygenase 1	Protein Coding	50	GC22P035380	2.03056693077087	https://www.genecards.org/cgi-bin/carddisp.pl?gene=HMOX1
LINC01475	Long Intergenic Non-Protein Coding RNA 1475	RNA Gene	12	GC10M099526	2.027911901474	https://www.genecards.org/cgi-bin/carddisp.pl?gene=LINC01475
RET	Ret Proto-Oncogene	Protein Coding	52	GC10P043121	2.02651762962341	https://www.genecards.org/cgi-bin/carddisp.pl?gene=RET
GP2	Glycoprotein 2	Protein Coding	40	GC16M020309	2.02505087852478	https://www.genecards.org/cgi-bin/carddisp.pl?gene=GP2
P4HA2	Prolyl 4-Hydroxylase Subunit Alpha 2	Protein Coding	46	GC05M132191	2.0232937335968	https://www.genecards.org/cgi-bin/carddisp.pl?gene=P4HA2
ANXA1	Annexin A1	Protein Coding	48	GC09P073151	2.01593446731567	https://www.genecards.org/cgi-bin/carddisp.pl?gene=ANXA1
MIR155	MicroRNA 155	RNA Gene	20	GC21P025573	2.01338911056519	https://www.genecards.org/cgi-bin/carddisp.pl?gene=MIR155
DPP4	Dipeptidyl Peptidase 4	Protein Coding	49	GC02M161992	2.00538539886475	https://www.genecards.org/cgi-bin/carddisp.pl?gene=DPP4
IL1RAPL2	Interleukin 1 Receptor Accessory Protein Like 2	Protein Coding	38	GC0XP104566	2.00530195236206	https://www.genecards.org/cgi-bin/carddisp.pl?gene=IL1RAPL2
RUNX3	RUNX Family Transcription Factor 3	Protein Coding	43	GC01M024899	2.00283408164978	https://www.genecards.org/cgi-bin/carddisp.pl?gene=RUNX3
GOT1	Glutamic-Oxaloacetic Transaminase 1	Protein Coding	45	GC10M099396	1.99035596847534	https://www.genecards.org/cgi-bin/carddisp.pl?gene=GOT1
EPHX1	Epoxide Hydrolase 1	Protein Coding	45	GC01P225810	1.98627829551697	https://www.genecards.org/cgi-bin/carddisp.pl?gene=EPHX1
VCAM1	Vascular Cell Adhesion Molecule 1	Protein Coding	45	GC01P100719	1.98593413829803	https://www.genecards.org/cgi-bin/carddisp.pl?gene=VCAM1
ITGAM	Integrin Subunit Alpha M	Protein Coding	46	GC16P039480	1.98108577728271	https://www.genecards.org/cgi-bin/carddisp.pl?gene=ITGAM
TJP1	Tight Junction Protein 1	Protein Coding	43	GC15M029699	1.98108577728271	https://www.genecards.org/cgi-bin/carddisp.pl?gene=TJP1
VIM	Vimentin	Protein Coding	49	GC10P017227	1.97946953773499	https://www.genecards.org/cgi-bin/carddisp.pl?gene=VIM
POMC	Proopiomelanocortin	Protein Coding	48	GC02M025160	1.97531580924988	https://www.genecards.org/cgi-bin/carddisp.pl?gene=POMC
REG3A	Regenerating Family Member 3 Alpha	Protein Coding	38	GC02M079157	1.97392189502716	https://www.genecards.org/cgi-bin/carddisp.pl?gene=REG3A
DNMT3A	DNA Methyltransferase 3 Alpha	Protein Coding	50	GC02M025228	1.97334182262421	https://www.genecards.org/cgi-bin/carddisp.pl?gene=DNMT3A
SLIT2	Slit Guidance Ligand 2	Protein Coding	45	GC04P020287	1.97244501113892	https://www.genecards.org/cgi-bin/carddisp.pl?gene=SLIT2
TMEFF2	Transmembrane Protein With EGF Like And Two Follistatin Like Domains 2	Protein Coding	40	GC02M191950	1.97244501113892	https://www.genecards.org/cgi-bin/carddisp.pl?gene=TMEFF2
POU2F1	POU Class 2 Homeobox 1	Protein Coding	43	GC01P167190	1.96924424171448	https://www.genecards.org/cgi-bin/carddisp.pl?gene=POU2F1
KIF21B	Kinesin Family Member 21B	Protein Coding	36	GC01M200938	1.96671509742737	https://www.genecards.org/cgi-bin/carddisp.pl?gene=KIF21B
ADIPOQ	Adiponectin, C1Q And Collagen Domain Containing	Protein Coding	45	GC03P186842	1.96478223800659	https://www.genecards.org/cgi-bin/carddisp.pl?gene=ADIPOQ
XDH	Xanthine Dehydrogenase	Protein Coding	46	GC02M031334	1.95691752433777	https://www.genecards.org/cgi-bin/carddisp.pl?gene=XDH
CXCL1	C-X-C Motif Chemokine Ligand 1	Protein Coding	41	GC04P073869	1.95601654052734	https://www.genecards.org/cgi-bin/carddisp.pl?gene=CXCL1
ATG16L2	Autophagy Related 16 Like 2	Protein Coding	34	GC11P072814	1.95559430122375	https://www.genecards.org/cgi-bin/carddisp.pl?gene=ATG16L2
PYY	Peptide YY	Protein Coding	42	GC17M043952	1.95489835739136	https://www.genecards.org/cgi-bin/carddisp.pl?gene=PYY
CXCL9	C-X-C Motif Chemokine Ligand 9	Protein Coding	38	GC04M076001	1.95468139648438	https://www.genecards.org/cgi-bin/carddisp.pl?gene=CXCL9
CYP1A1	Cytochrome P450 Family 1 Subfamily A Member 1	Protein Coding	48	GC15M074719	1.95258796215057	https://www.genecards.org/cgi-bin/carddisp.pl?gene=CYP1A1
FAF1	Fas Associated Factor 1	Protein Coding	42	GC01M050439	1.95223999023438	https://www.genecards.org/cgi-bin/carddisp.pl?gene=FAF1
GPC5	Glypican 5	Protein Coding	41	GC13P091398	1.95223999023438	https://www.genecards.org/cgi-bin/carddisp.pl?gene=GPC5
STX8	Syntaxin 8	Protein Coding	38	GC17M009250	1.95223999023438	https://www.genecards.org/cgi-bin/carddisp.pl?gene=STX8
TLR6	Toll Like Receptor 6	Protein Coding	43	GC04M038828	1.95084571838379	https://www.genecards.org/cgi-bin/carddisp.pl?gene=TLR6
ALOX5	Arachidonate 5-Lipoxygenase	Protein Coding	48	GC10P045374	1.94212484359741	https://www.genecards.org/cgi-bin/carddisp.pl?gene=ALOX5
CPEB4	Cytoplasmic Polyadenylation Element Binding Protein 4	Protein Coding	37	GC05P173888	1.94098722934723	https://www.genecards.org/cgi-bin/carddisp.pl?gene=CPEB4
ZPBP2	Zona Pellucida Binding Protein 2	Protein Coding	34	GC17P050340	1.94043934345245	https://www.genecards.org/cgi-bin/carddisp.pl?gene=ZPBP2
CHEK2	Checkpoint Kinase 2	Protein Coding	52	GC22M028687	1.9274092912674	https://www.genecards.org/cgi-bin/carddisp.pl?gene=CHEK2
ATM	ATM Serine/Threonine Kinase	Protein Coding	52	GC11P108222	1.9274092912674	https://www.genecards.org/cgi-bin/carddisp.pl?gene=ATM
MET	MET Proto-Oncogene, Receptor Tyrosine Kinase	Protein Coding	52	GC07P116672	1.9274092912674	https://www.genecards.org/cgi-bin/carddisp.pl?gene=MET
PIK3CA	Phosphatidylinositol-4,5-Bisphosphate 3-Kinase Catalytic Subunit Alpha	Protein Coding	52	GC03P179148	1.9274092912674	https://www.genecards.org/cgi-bin/carddisp.pl?gene=PIK3CA
PTEN	Phosphatase And Tensin Homolog	Protein Coding	50	GC10P090708	1.9274092912674	https://www.genecards.org/cgi-bin/carddisp.pl?gene=PTEN
BRCA1	BRCA1 DNA Repair Associated	Protein Coding	49	GC17M043044	1.9274092912674	https://www.genecards.org/cgi-bin/carddisp.pl?gene=BRCA1
BUB1B	BUB1 Mitotic Checkpoint Serine/Threonine Kinase B	Protein Coding	49	GC15P040161	1.9274092912674	https://www.genecards.org/cgi-bin/carddisp.pl?gene=BUB1B
AURKA	Aurora Kinase A	Protein Coding	49	GC20M056370	1.9274092912674	https://www.genecards.org/cgi-bin/carddisp.pl?gene=AURKA
NRAS	NRAS Proto-Oncogene, GTPase	Protein Coding	48	GC01M114704	1.9274092912674	https://www.genecards.org/cgi-bin/carddisp.pl?gene=NRAS
AXIN2	Axin 2	Protein Coding	48	GC17M065528	1.9274092912674	https://www.genecards.org/cgi-bin/carddisp.pl?gene=AXIN2
BUB1	BUB1 Mitotic Checkpoint Serine/Threonine Kinase	Protein Coding	48	GC02M110637	1.9274092912674	https://www.genecards.org/cgi-bin/carddisp.pl?gene=BUB1
BRCA2	BRCA2 DNA Repair Associated	Protein Coding	48	GC13P032315	1.9274092912674	https://www.genecards.org/cgi-bin/carddisp.pl?gene=BRCA2
PMS2	PMS1 Homolog 2, Mismatch Repair System Component	Protein Coding	48	GC07M005973	1.9274092912674	https://www.genecards.org/cgi-bin/carddisp.pl?gene=PMS2
POLE	DNA Polymerase Epsilon, Catalytic Subunit	Protein Coding	48	GC12M132666	1.9274092912674	https://www.genecards.org/cgi-bin/carddisp.pl?gene=POLE
BRIP1	BRCA1 Interacting Helicase 1	Protein Coding	47	GC17M061679	1.9274092912674	https://www.genecards.org/cgi-bin/carddisp.pl?gene=BRIP1
DMD	Dystrophin	Protein Coding	46	GC0XM031097	1.9274092912674	https://www.genecards.org/cgi-bin/carddisp.pl?gene=DMD
SGSH	N-Sulfoglucosamine Sulfohydrolase	Protein Coding	45	GC17M080206	1.9274092912674	https://www.genecards.org/cgi-bin/carddisp.pl?gene=SGSH
DLC1	DLC1 Rho GTPase Activating Protein	Protein Coding	45	GC08M013083	1.9274092912674	https://www.genecards.org/cgi-bin/carddisp.pl?gene=DLC1
POLD1	DNA Polymerase Delta 1, Catalytic Subunit	Protein Coding	45	GC19P052405	1.9274092912674	https://www.genecards.org/cgi-bin/carddisp.pl?gene=POLD1
FZD3	Frizzled Class Receptor 3	Protein Coding	44	GC08P028494	1.9274092912674	https://www.genecards.org/cgi-bin/carddisp.pl?gene=FZD3
FBXW7	F-Box And WD Repeat Domain Containing 7	Protein Coding	44	GC04M152321	1.9274092912674	https://www.genecards.org/cgi-bin/carddisp.pl?gene=FBXW7
ARID1A	AT-Rich Interaction Domain 1A	Protein Coding	44	GC01P026693	1.9274092912674	https://www.genecards.org/cgi-bin/carddisp.pl?gene=ARID1A
GREM1	Gremlin 1, DAN Family BMP Antagonist	Protein Coding	43	GC15P038163	1.9274092912674	https://www.genecards.org/cgi-bin/carddisp.pl?gene=GREM1
PDGFRL	Platelet Derived Growth Factor Receptor Like	Protein Coding	42	GC08P017576	1.9274092912674	https://www.genecards.org/cgi-bin/carddisp.pl?gene=PDGFRL
PMS1	PMS1 Homolog 1, Mismatch Repair System Component	Protein Coding	41	GC02P189784	1.9274092912674	https://www.genecards.org/cgi-bin/carddisp.pl?gene=PMS1
RAD54B	RAD54 Homolog B	Protein Coding	41	GC08M094371	1.9274092912674	https://www.genecards.org/cgi-bin/carddisp.pl?gene=RAD54B
MRE11	MRE11 Homolog, Double Strand Break Repair Nuclease	Protein Coding	40	GC11M095776	1.9274092912674	https://www.genecards.org/cgi-bin/carddisp.pl?gene=MRE11
MCC	MCC Regulator Of WNT Signaling Pathway	Protein Coding	40	GC05M113022	1.9274092912674	https://www.genecards.org/cgi-bin/carddisp.pl?gene=MCC
TCERG1	Transcription Elongation Regulator 1	Protein Coding	39	GC05P146447	1.9274092912674	https://www.genecards.org/cgi-bin/carddisp.pl?gene=TCERG1
SLC9A9	Solute Carrier Family 9 Member A9	Protein Coding	39	GC03M143265	1.9274092912674	https://www.genecards.org/cgi-bin/carddisp.pl?gene=SLC9A9
MYO1B	Myosin IB	Protein Coding	38	GC02P191246	1.9274092912674	https://www.genecards.org/cgi-bin/carddisp.pl?gene=MYO1B
PKHD1	PKHD1 Ciliary IPT Domain Containing Fibrocystin/Polyductin	Protein Coding	38	GC06M061651	1.9274092912674	https://www.genecards.org/cgi-bin/carddisp.pl?gene=PKHD1
AMER1	APC Membrane Recruitment Protein 1	Protein Coding	36	GC0XM064185	1.9274092912674	https://www.genecards.org/cgi-bin/carddisp.pl?gene=AMER1
MT-CO1	Mitochondrially Encoded Cytochrome C Oxidase I	Protein Coding	34	GCMTP005906	1.9274092912674	https://www.genecards.org/cgi-bin/carddisp.pl?gene=MT-CO1
MT-CO2	Mitochondrially Encoded Cytochrome C Oxidase II	Protein Coding	34	GCMTP007587	1.9274092912674	https://www.genecards.org/cgi-bin/carddisp.pl?gene=MT-CO2
MT-ND1	Mitochondrially Encoded NADH:Ubiquinone Oxidoreductase Core Subunit 1	Protein Coding	33	GCMTP003309	1.9274092912674	https://www.genecards.org/cgi-bin/carddisp.pl?gene=MT-ND1
C11orf65	Chromosome 11 Open Reading Frame 65	Protein Coding	30	GC11M108308	1.9274092912674	https://www.genecards.org/cgi-bin/carddisp.pl?gene=C11orf65
MT-ND4L	Mitochondrially Encoded NADH:Ubiquinone Oxidoreductase Core Subunit 4L	Protein Coding	29	GCMTP010472	1.9274092912674	https://www.genecards.org/cgi-bin/carddisp.pl?gene=MT-ND4L
MIR127	MicroRNA 127	RNA Gene	22	GC14P108752	1.9274092912674	https://www.genecards.org/cgi-bin/carddisp.pl?gene=MIR127
MIR34B	MicroRNA 34b	RNA Gene	22	GC11P111686	1.9274092912674	https://www.genecards.org/cgi-bin/carddisp.pl?gene=MIR34B
MIR100	MicroRNA 100	RNA Gene	22	GC11M122152	1.9274092912674	https://www.genecards.org/cgi-bin/carddisp.pl?gene=MIR100
MIR34C	MicroRNA 34c	RNA Gene	22	GC11P111675	1.9274092912674	https://www.genecards.org/cgi-bin/carddisp.pl?gene=MIR34C
MIR342	MicroRNA 342	RNA Gene	21	GC14P100109	1.9274092912674	https://www.genecards.org/cgi-bin/carddisp.pl?gene=MIR342
MIR203A	MicroRNA 203a	RNA Gene	21	GC14P108823	1.9274092912674	https://www.genecards.org/cgi-bin/carddisp.pl?gene=MIR203A
MIR26A1	MicroRNA 26a-1	RNA Gene	21	GC03P037969	1.9274092912674	https://www.genecards.org/cgi-bin/carddisp.pl?gene=MIR26A1
MIR451A	MicroRNA 451a	RNA Gene	19	GC17M028861	1.9274092912674	https://www.genecards.org/cgi-bin/carddisp.pl?gene=MIR451A
CRCS5	Colorectal Cancer, Susceptibility To, 5	Genetic Locus	2	GC10U901096	1.9274092912674	https://www.genecards.org/cgi-bin/carddisp.pl?gene=CRCS5
CRCS6	Colorectal Cancer, Susceptibility To, 6	Genetic Locus	2	GC08U901098	1.9274092912674	https://www.genecards.org/cgi-bin/carddisp.pl?gene=CRCS6
CRCS9	Colorectal Cancer, Susceptibility To, 9	Genetic Locus	2	GC16U901133	1.9274092912674	https://www.genecards.org/cgi-bin/carddisp.pl?gene=CRCS9
CRCS11	Colorectal Cancer, Susceptibility To, 11	Genetic Locus	2	GC20U900444	1.9274092912674	https://www.genecards.org/cgi-bin/carddisp.pl?gene=CRCS11
CRCS2	Colorectal Cancer, Susceptibility To, 2	Genetic Locus	2	GC08U901124	1.9274092912674	https://www.genecards.org/cgi-bin/carddisp.pl?gene=CRCS2
CRCS7	Colorectal Cancer, Susceptibility To, 7	Genetic Locus	1	GC11U901214	1.9274092912674	https://www.genecards.org/cgi-bin/carddisp.pl?gene=CRCS7
CRCS8	Colorectal Cancer, Susceptibility To, 8	Genetic Locus	1	GC14U900916	1.9274092912674	https://www.genecards.org/cgi-bin/carddisp.pl?gene=CRCS8
MIR122	MicroRNA 122	RNA Gene	22	GC18P058451	1.92490935325623	https://www.genecards.org/cgi-bin/carddisp.pl?gene=MIR122
AHR	Aryl Hydrocarbon Receptor	Protein Coding	48	GC07P016916	1.91983532905579	https://www.genecards.org/cgi-bin/carddisp.pl?gene=AHR
IKZF1	IKAROS Family Zinc Finger 1	Protein Coding	47	GC07P050303	1.91983532905579	https://www.genecards.org/cgi-bin/carddisp.pl?gene=IKZF1
SAA2	Serum Amyloid A2	Protein Coding	36	GC11M018238	1.91672885417938	https://www.genecards.org/cgi-bin/carddisp.pl?gene=SAA2
RHOA	Ras Homolog Family Member A	Protein Coding	46	GC03M049359	1.9152854681015	https://www.genecards.org/cgi-bin/carddisp.pl?gene=RHOA
CXCL10	C-X-C Motif Chemokine Ligand 10	Protein Coding	43	GC04M076021	1.91130042076111	https://www.genecards.org/cgi-bin/carddisp.pl?gene=CXCL10
TNFSF8	TNF Superfamily Member 8	Protein Coding	36	GC09M114893	1.90508937835693	https://www.genecards.org/cgi-bin/carddisp.pl?gene=TNFSF8
TNFSF18	TNF Superfamily Member 18	Protein Coding	38	GC01M173009	1.89643895626068	https://www.genecards.org/cgi-bin/carddisp.pl?gene=TNFSF18
ENTPD1	Ectonucleoside Triphosphate Diphosphohydrolase 1	Protein Coding	46	GC10P095711	1.89600324630737	https://www.genecards.org/cgi-bin/carddisp.pl?gene=ENTPD1
CASP3	Caspase 3	Protein Coding	48	GC04M184627	1.88546788692474	https://www.genecards.org/cgi-bin/carddisp.pl?gene=CASP3
TNFSF12	TNF Superfamily Member 12	Protein Coding	40	GC17P010605	1.88532865047455	https://www.genecards.org/cgi-bin/carddisp.pl?gene=TNFSF12
SOD1	Superoxide Dismutase 1	Protein Coding	50	GC21P031659	1.8840069770813	https://www.genecards.org/cgi-bin/carddisp.pl?gene=SOD1
CHUK	Component Of Inhibitor Of Nuclear Factor Kappa B Kinase Complex	Protein Coding	50	GC10M100188	1.88052928447723	https://www.genecards.org/cgi-bin/carddisp.pl?gene=CHUK
FAP	Fibroblast Activation Protein Alpha	Protein Coding	44	GC02M162170	1.87423348426819	https://www.genecards.org/cgi-bin/carddisp.pl?gene=FAP
GSTP1	Glutathione S-Transferase Pi 1	Protein Coding	49	GC11P067583	1.87088346481323	https://www.genecards.org/cgi-bin/carddisp.pl?gene=GSTP1
SLC22A2	Solute Carrier Family 22 Member 2	Protein Coding	44	GC06M160185	1.86956787109375	https://www.genecards.org/cgi-bin/carddisp.pl?gene=SLC22A2
CXCL5	C-X-C Motif Chemokine Ligand 5	Protein Coding	40	GC04M073995	1.86852955818176	https://www.genecards.org/cgi-bin/carddisp.pl?gene=CXCL5
PLAU	Plasminogen Activator, Urokinase	Protein Coding	50	GC10P073909	1.86710679531097	https://www.genecards.org/cgi-bin/carddisp.pl?gene=PLAU
TF	Transferrin	Protein Coding	49	GC03P133805	1.86707019805908	https://www.genecards.org/cgi-bin/carddisp.pl?gene=TF
CCL21	C-C Motif Chemokine Ligand 21	Protein Coding	41	GC09M034709	1.86115717887878	https://www.genecards.org/cgi-bin/carddisp.pl?gene=CCL21
MTR	5-Methyltetrahydrofolate-Homocysteine Methyltransferase	Protein Coding	47	GC01P236795	1.86081194877625	https://www.genecards.org/cgi-bin/carddisp.pl?gene=MTR
CCN2	Cellular Communication Network Factor 2	Protein Coding	38	GC06M131948	1.85526430606842	https://www.genecards.org/cgi-bin/carddisp.pl?gene=CCN2
COL3A1	Collagen Type III Alpha 1 Chain	Protein Coding	46	GC02P188974	1.8455148935318	https://www.genecards.org/cgi-bin/carddisp.pl?gene=COL3A1
SELE	Selectin E	Protein Coding	42	GC01M169722	1.84439384937286	https://www.genecards.org/cgi-bin/carddisp.pl?gene=SELE
LGALS9	Galectin 9	Protein Coding	39	GC17P027629	1.84371042251587	https://www.genecards.org/cgi-bin/carddisp.pl?gene=LGALS9
CSF2RB	Colony Stimulating Factor 2 Receptor Subunit Beta	Protein Coding	47	GC22P036913	1.84040284156799	https://www.genecards.org/cgi-bin/carddisp.pl?gene=CSF2RB
LOC400867	Uncharacterized LOC400867	RNA Gene	10	GC21M038877	1.84040284156799	https://www.genecards.org/cgi-bin/carddisp.pl?gene=LOC400867
MMP7	Matrix Metallopeptidase 7	Protein Coding	47	GC11M102425	1.83996725082397	https://www.genecards.org/cgi-bin/carddisp.pl?gene=MMP7
ACKR2	Atypical Chemokine Receptor 2	Protein Coding	38	GC03P042804	1.83996725082397	https://www.genecards.org/cgi-bin/carddisp.pl?gene=ACKR2
NLRP12	NLR Family Pyrin Domain Containing 12	Protein Coding	43	GC19M053793	1.83913707733154	https://www.genecards.org/cgi-bin/carddisp.pl?gene=NLRP12
HLA-DQA2	Major Histocompatibility Complex, Class II, DQ Alpha 2	Protein Coding	37	GC06P032741	1.83503437042236	https://www.genecards.org/cgi-bin/carddisp.pl?gene=HLA-DQA2
IL4R	Interleukin 4 Receptor	Protein Coding	47	GC16P027659	1.83410310745239	https://www.genecards.org/cgi-bin/carddisp.pl?gene=IL4R
CD83	CD83 Molecule	Protein Coding	40	GC06P014117	1.83309531211853	https://www.genecards.org/cgi-bin/carddisp.pl?gene=CD83
RELA	RELA Proto-Oncogene, NF-KB Subunit	Protein Coding	50	GC11M065653	1.83092606067657	https://www.genecards.org/cgi-bin/carddisp.pl?gene=RELA
NR1H4	Nuclear Receptor Subfamily 1 Group H Member 4	Protein Coding	48	GC12P100473	1.83050322532654	https://www.genecards.org/cgi-bin/carddisp.pl?gene=NR1H4
TRAF6	TNF Receptor Associated Factor 6	Protein Coding	45	GC11M036467	1.81886541843414	https://www.genecards.org/cgi-bin/carddisp.pl?gene=TRAF6
LTB	Lymphotoxin Beta	Protein Coding	40	GC06M061305	1.81873083114624	https://www.genecards.org/cgi-bin/carddisp.pl?gene=LTB
C10orf67	Chromosome 10 Open Reading Frame 67	Protein Coding	30	GC10M023201	1.81873083114624	https://www.genecards.org/cgi-bin/carddisp.pl?gene=C10orf67
LGALS3	Galectin 3	Protein Coding	44	GC14P055124	1.81199193000793	https://www.genecards.org/cgi-bin/carddisp.pl?gene=LGALS3
GATD3	Glutamine Amidotransferase Class 1 Domain Containing 3	Protein Coding	27	GC21P044135	1.80996513366699	https://www.genecards.org/cgi-bin/carddisp.pl?gene=GATD3
LGALS1	Galectin 1	Protein Coding	42	GC22P037675	1.80942511558533	https://www.genecards.org/cgi-bin/carddisp.pl?gene=LGALS1
INS	Insulin	Protein Coding	46	GC11M002159	1.80898654460907	https://www.genecards.org/cgi-bin/carddisp.pl?gene=INS
FABP2	Fatty Acid Binding Protein 2	Protein Coding	41	GC04M119317	1.79870426654816	https://www.genecards.org/cgi-bin/carddisp.pl?gene=FABP2
PI3	Peptidase Inhibitor 3	Protein Coding	38	GC20P045174	1.79833006858826	https://www.genecards.org/cgi-bin/carddisp.pl?gene=PI3
CALCA	Calcitonin Related Polypeptide Alpha	Protein Coding	44	GC11M014945	1.79290819168091	https://www.genecards.org/cgi-bin/carddisp.pl?gene=CALCA
IFNA2	Interferon Alpha 2	Protein Coding	42	GC09M021384	1.79290819168091	https://www.genecards.org/cgi-bin/carddisp.pl?gene=IFNA2
HORMAD2	HORMA Domain Containing 2	Protein Coding	35	GC22P030080	1.78903806209564	https://www.genecards.org/cgi-bin/carddisp.pl?gene=HORMAD2
P2RX7	Purinergic Receptor P2X 7	Protein Coding	46	GC12P125508	1.78635954856873	https://www.genecards.org/cgi-bin/carddisp.pl?gene=P2RX7
GPX4	Glutathione Peroxidase 4	Protein Coding	46	GC19P001103	1.77724134922028	https://www.genecards.org/cgi-bin/carddisp.pl?gene=GPX4
ZFP36L1	ZFP36 Ring Finger Protein Like 1	Protein Coding	42	GC14M068787	1.77724134922028	https://www.genecards.org/cgi-bin/carddisp.pl?gene=ZFP36L1
MUC12	Mucin 12, Cell Surface Associated	Protein Coding	33	GC07P100969	1.7741152048111	https://www.genecards.org/cgi-bin/carddisp.pl?gene=MUC12
SLC6A4	Solute Carrier Family 6 Member 4	Protein Coding	48	GC17M030194	1.76951193809509	https://www.genecards.org/cgi-bin/carddisp.pl?gene=SLC6A4
APEH	Acylaminoacyl-Peptide Hydrolase	Protein Coding	40	GC03P049673	1.76936209201813	https://www.genecards.org/cgi-bin/carddisp.pl?gene=APEH
CLEC16A	C-Type Lectin Domain Containing 16A	Protein Coding	37	GC16P010944	1.76936209201813	https://www.genecards.org/cgi-bin/carddisp.pl?gene=CLEC16A
PSMG2	Proteasome Assembly Chaperone 2	Protein Coding	36	GC18P016752	1.76936209201813	https://www.genecards.org/cgi-bin/carddisp.pl?gene=PSMG2
HSP90AA1	Heat Shock Protein 90 Alpha Family Class A Member 1	Protein Coding	47	GC14M102080	1.76932394504547	https://www.genecards.org/cgi-bin/carddisp.pl?gene=HSP90AA1
APOH	Apolipoprotein H	Protein Coding	44	GC17M066212	1.76637482643127	https://www.genecards.org/cgi-bin/carddisp.pl?gene=APOH
UGT1A7	UDP Glucuronosyltransferase Family 1 Member A7	Protein Coding	41	GC02P233681	1.75371968746185	https://www.genecards.org/cgi-bin/carddisp.pl?gene=UGT1A7
PTH	Parathyroid Hormone	Protein Coding	45	GC11M013492	1.74071609973907	https://www.genecards.org/cgi-bin/carddisp.pl?gene=PTH
SERPINH1	Serpin Family H Member 1	Protein Coding	45	GC11P075562	1.74071609973907	https://www.genecards.org/cgi-bin/carddisp.pl?gene=SERPINH1
USP4	Ubiquitin Specific Peptidase 4	Protein Coding	42	GC03M049277	1.73447787761688	https://www.genecards.org/cgi-bin/carddisp.pl?gene=USP4
TAB1	TGF-Beta Activated Kinase 1 (MAP3K7) Binding Protein 1	Protein Coding	41	GC22P039419	1.73447787761688	https://www.genecards.org/cgi-bin/carddisp.pl?gene=TAB1
GPR65	G Protein-Coupled Receptor 65	Protein Coding	38	GC14P088005	1.73447787761688	https://www.genecards.org/cgi-bin/carddisp.pl?gene=GPR65
PLCL1	Phospholipase C Like 1 (Inactive)	Protein Coding	38	GC02P197804	1.73447787761688	https://www.genecards.org/cgi-bin/carddisp.pl?gene=PLCL1
THADA	THADA Armadillo Repeat Containing	Protein Coding	37	GC02M043193	1.73447787761688	https://www.genecards.org/cgi-bin/carddisp.pl?gene=THADA
DENND1B	DENN Domain Containing 1B	Protein Coding	35	GC01M197473	1.73447787761688	https://www.genecards.org/cgi-bin/carddisp.pl?gene=DENND1B
MICA	MHC Class I Polypeptide-Related Sequence A	Protein Coding	39	GC06P031399	1.7297226190567	https://www.genecards.org/cgi-bin/carddisp.pl?gene=MICA
ECM1	Extracellular Matrix Protein 1	Protein Coding	45	GC01P150508	1.72789323329926	https://www.genecards.org/cgi-bin/carddisp.pl?gene=ECM1
TNFRSF12A	TNF Receptor Superfamily Member 12A	Protein Coding	42	GC16P003018	1.72615194320679	https://www.genecards.org/cgi-bin/carddisp.pl?gene=TNFRSF12A
DEFB103A	Defensin Beta 103A	Protein Coding	27	GC08P007881	1.72615194320679	https://www.genecards.org/cgi-bin/carddisp.pl?gene=DEFB103A
MUC4	Mucin 4, Cell Surface Associated	Protein Coding	40	GC03M195746	1.72495496273041	https://www.genecards.org/cgi-bin/carddisp.pl?gene=MUC4
HSPA1A	Heat Shock Protein Family A (Hsp70) Member 1A	Protein Coding	44	GC06P076883	1.72256898880005	https://www.genecards.org/cgi-bin/carddisp.pl?gene=HSPA1A
TBC1D1	TBC1 Domain Family Member 1	Protein Coding	40	GC04P038021	1.72256898880005	https://www.genecards.org/cgi-bin/carddisp.pl?gene=TBC1D1
FCHSD2	FCH And Double SH3 Domains 2	Protein Coding	36	GC11M072836	1.72256898880005	https://www.genecards.org/cgi-bin/carddisp.pl?gene=FCHSD2
AGT	Angiotensinogen	Protein Coding	48	GC01M230702	1.7223060131073	https://www.genecards.org/cgi-bin/carddisp.pl?gene=AGT
TLR8	Toll Like Receptor 8	Protein Coding	47	GC0XP012924	1.71931290626526	https://www.genecards.org/cgi-bin/carddisp.pl?gene=TLR8
BAK1	BCL2 Antagonist/Killer 1	Protein Coding	44	GC06M033572	1.71918499469757	https://www.genecards.org/cgi-bin/carddisp.pl?gene=BAK1
FLG	Filaggrin	Protein Coding	40	GC01M152274	1.71918499469757	https://www.genecards.org/cgi-bin/carddisp.pl?gene=FLG
SLAMF1	Signaling Lymphocytic Activation Molecule Family Member 1	Protein Coding	40	GC01M160608	1.71918499469757	https://www.genecards.org/cgi-bin/carddisp.pl?gene=SLAMF1
PER3	Period Circadian Regulator 3	Protein Coding	42	GC01P007785	1.71332597732544	https://www.genecards.org/cgi-bin/carddisp.pl?gene=PER3
C2orf74	Chromosome 2 Open Reading Frame 74	Protein Coding	28	GC02P061146	1.71332597732544	https://www.genecards.org/cgi-bin/carddisp.pl?gene=C2orf74
IGFBP3	Insulin Like Growth Factor Binding Protein 3	Protein Coding	45	GC07M045912	1.708651304245	https://www.genecards.org/cgi-bin/carddisp.pl?gene=IGFBP3
TIMP2	TIMP Metallopeptidase Inhibitor 2	Protein Coding	43	GC17M078852	1.708651304245	https://www.genecards.org/cgi-bin/carddisp.pl?gene=TIMP2
CLN3	CLN3 Lysosomal/Endosomal Transmembrane Protein, Battenin	Protein Coding	43	GC16M028466	1.70556461811066	https://www.genecards.org/cgi-bin/carddisp.pl?gene=CLN3
CCL19	C-C Motif Chemokine Ligand 19	Protein Coding	40	GC09M034692	1.70556461811066	https://www.genecards.org/cgi-bin/carddisp.pl?gene=CCL19
F2R	Coagulation Factor II Thrombin Receptor	Protein Coding	46	GC05P076716	1.70387995243073	https://www.genecards.org/cgi-bin/carddisp.pl?gene=F2R
MMP12	Matrix Metallopeptidase 12	Protein Coding	45	GC11M102862	1.70376741886139	https://www.genecards.org/cgi-bin/carddisp.pl?gene=MMP12
FLT1	Fms Related Receptor Tyrosine Kinase 1	Protein Coding	50	GC13M028300	1.69821977615356	https://www.genecards.org/cgi-bin/carddisp.pl?gene=FLT1
CLSTN2	Calsyntenin 2	Protein Coding	40	GC03P139935	1.69480586051941	https://www.genecards.org/cgi-bin/carddisp.pl?gene=CLSTN2
RARRES2	Retinoic Acid Receptor Responder 2	Protein Coding	39	GC07M150333	1.69480586051941	https://www.genecards.org/cgi-bin/carddisp.pl?gene=RARRES2
SOCS3	Suppressor Of Cytokine Signaling 3	Protein Coding	42	GC17M078356	1.69458699226379	https://www.genecards.org/cgi-bin/carddisp.pl?gene=SOCS3
CCR7	C-C Motif Chemokine Receptor 7	Protein Coding	44	GC17M041052	1.69382154941559	https://www.genecards.org/cgi-bin/carddisp.pl?gene=CCR7
COL7A1	Collagen Type VII Alpha 1 Chain	Protein Coding	44	GC03M048564	1.69061696529388	https://www.genecards.org/cgi-bin/carddisp.pl?gene=COL7A1
ATG5	Autophagy Related 5	Protein Coding	43	GC06M106045	1.69061696529388	https://www.genecards.org/cgi-bin/carddisp.pl?gene=ATG5
FADS2	Fatty Acid Desaturase 2	Protein Coding	44	GC11P061792	1.68992972373962	https://www.genecards.org/cgi-bin/carddisp.pl?gene=FADS2
SNAPC4	Small Nuclear RNA Activating Complex Polypeptide 4	Protein Coding	37	GC09M136375	1.68992972373962	https://www.genecards.org/cgi-bin/carddisp.pl?gene=SNAPC4
PSORS1C1	Psoriasis Susceptibility 1 Candidate 1	Protein Coding	30	GC06P031114	1.68992972373962	https://www.genecards.org/cgi-bin/carddisp.pl?gene=PSORS1C1
MMP13	Matrix Metallopeptidase 13	Protein Coding	50	GC11M102942	1.68860292434692	https://www.genecards.org/cgi-bin/carddisp.pl?gene=MMP13
NDUFA13	NADH:Ubiquinone Oxidoreductase Subunit A13	Protein Coding	44	GC19P019515	1.68258357048035	https://www.genecards.org/cgi-bin/carddisp.pl?gene=NDUFA13
KDR	Kinase Insert Domain Receptor	Protein Coding	52	GC04M055078	1.68043446540833	https://www.genecards.org/cgi-bin/carddisp.pl?gene=KDR
ANXA5	Annexin A5	Protein Coding	45	GC04M121667	1.6789585351944	https://www.genecards.org/cgi-bin/carddisp.pl?gene=ANXA5
EPX	Eosinophil Peroxidase	Protein Coding	44	GC17P058192	1.67862832546234	https://www.genecards.org/cgi-bin/carddisp.pl?gene=EPX
RETN	Resistin	Protein Coding	42	GC19P007669	1.67862832546234	https://www.genecards.org/cgi-bin/carddisp.pl?gene=RETN
ITGB7	Integrin Subunit Beta 7	Protein Coding	44	GC12M053191	1.67147541046143	https://www.genecards.org/cgi-bin/carddisp.pl?gene=ITGB7
ATXN2L	Ataxin 2 Like	Protein Coding	38	GC16P039269	1.668008685112	https://www.genecards.org/cgi-bin/carddisp.pl?gene=ATXN2L
TRA	T Cell Receptor Alpha Locus	Protein Coding	18	GC14P021621	1.668008685112	https://www.genecards.org/cgi-bin/carddisp.pl?gene=TRA
CYLD	CYLD Lysine 63 Deubiquitinase	Protein Coding	48	GC16P050742	1.66505670547485	https://www.genecards.org/cgi-bin/carddisp.pl?gene=CYLD
GRP	Gastrin Releasing Peptide	Protein Coding	40	GC18P059220	1.66406095027924	https://www.genecards.org/cgi-bin/carddisp.pl?gene=GRP
CDH3	Cadherin 3	Protein Coding	47	GC16P068637	1.66361570358276	https://www.genecards.org/cgi-bin/carddisp.pl?gene=CDH3
MIR598	MicroRNA 598	RNA Gene	18	GC08M011035	1.66361570358276	https://www.genecards.org/cgi-bin/carddisp.pl?gene=MIR598
MIR642A	MicroRNA 642a	RNA Gene	17	GC19P045674	1.66361570358276	https://www.genecards.org/cgi-bin/carddisp.pl?gene=MIR642A
GZMB	Granzyme B	Protein Coding	46	GC14M024630	1.66327691078186	https://www.genecards.org/cgi-bin/carddisp.pl?gene=GZMB
COMT	Catechol-O-Methyltransferase	Protein Coding	50	GC22P019941	1.65830659866333	https://www.genecards.org/cgi-bin/carddisp.pl?gene=COMT
CD80	CD80 Molecule	Protein Coding	41	GC03M119524	1.65551543235779	https://www.genecards.org/cgi-bin/carddisp.pl?gene=CD80
GSTT1	Glutathione S-Transferase Theta 1	Protein Coding	33	GC22Mi00270	1.64664936065674	https://www.genecards.org/cgi-bin/carddisp.pl?gene=GSTT1
ZNF300	Zinc Finger Protein 300	Protein Coding	36	GC05M150894	1.64378225803375	https://www.genecards.org/cgi-bin/carddisp.pl?gene=ZNF300
IL12RB1	Interleukin 12 Receptor Subunit Beta 1	Protein Coding	44	GC19M018058	1.63609802722931	https://www.genecards.org/cgi-bin/carddisp.pl?gene=IL12RB1
UBA7	Ubiquitin Like Modifier Activating Enzyme 7	Protein Coding	41	GC03M049805	1.63609802722931	https://www.genecards.org/cgi-bin/carddisp.pl?gene=UBA7
ANGPT2	Angiopoietin 2	Protein Coding	46	GC08M006499	1.63588619232178	https://www.genecards.org/cgi-bin/carddisp.pl?gene=ANGPT2
PKM	Pyruvate Kinase M1/2	Protein Coding	44	GC15M072199	1.63588619232178	https://www.genecards.org/cgi-bin/carddisp.pl?gene=PKM
ITGAV	Integrin Subunit Alpha V	Protein Coding	46	GC02P186589	1.63256061077118	https://www.genecards.org/cgi-bin/carddisp.pl?gene=ITGAV
PVT1	Pvt1 Oncogene	RNA Gene	26	GC08P127849	1.63256061077118	https://www.genecards.org/cgi-bin/carddisp.pl?gene=PVT1
EPO	Erythropoietin	Protein Coding	41	GC07P100720	1.6277836561203	https://www.genecards.org/cgi-bin/carddisp.pl?gene=EPO
CXCR2	C-X-C Motif Chemokine Receptor 2	Protein Coding	48	GC02P218125	1.62641286849976	https://www.genecards.org/cgi-bin/carddisp.pl?gene=CXCR2
SCAMP3	Secretory Carrier Membrane Protein 3	Protein Coding	37	GC01M155255	1.62346053123474	https://www.genecards.org/cgi-bin/carddisp.pl?gene=SCAMP3
C1orf141	Chromosome 1 Open Reading Frame 141	Protein Coding	28	GC01M067092	1.62346053123474	https://www.genecards.org/cgi-bin/carddisp.pl?gene=C1orf141
MROH3P	Maestro Heat Like Repeat Family Member 3, Pseudogene	Pseudogene	12	GC01P200920	1.62346053123474	https://www.genecards.org/cgi-bin/carddisp.pl?gene=MROH3P
KRT8	Keratin 8	Protein Coding	46	GC12M052897	1.61795961856842	https://www.genecards.org/cgi-bin/carddisp.pl?gene=KRT8
CCL3	C-C Motif Chemokine Ligand 3	Protein Coding	38	GC17M036088	1.61795961856842	https://www.genecards.org/cgi-bin/carddisp.pl?gene=CCL3
RNASE3	Ribonuclease A Family Member 3	Protein Coding	40	GC14P020891	1.61379325389862	https://www.genecards.org/cgi-bin/carddisp.pl?gene=RNASE3
DNAH12	Dynein Axonemal Heavy Chain 12	Protein Coding	33	GC03M057293	1.60788118839264	https://www.genecards.org/cgi-bin/carddisp.pl?gene=DNAH12
FOXO3	Forkhead Box O3	Protein Coding	44	GC06P108559	1.60324645042419	https://www.genecards.org/cgi-bin/carddisp.pl?gene=FOXO3
MASP2	MBL Associated Serine Protease 2	Protein Coding	46	GC01M011026	1.60188055038452	https://www.genecards.org/cgi-bin/carddisp.pl?gene=MASP2
MIR29B1	MicroRNA 29b-1	RNA Gene	21	GC07M130877	1.60025024414063	https://www.genecards.org/cgi-bin/carddisp.pl?gene=MIR29B1
DAG1	Dystroglycan 1	Protein Coding	45	GC03P049540	1.59690451622009	https://www.genecards.org/cgi-bin/carddisp.pl?gene=DAG1
PSMG1	Proteasome Assembly Chaperone 1	Protein Coding	37	GC21M039174	1.59690451622009	https://www.genecards.org/cgi-bin/carddisp.pl?gene=PSMG1
CAVIN1	Caveolae Associated Protein 1	Protein Coding	33	GC17M042404	1.59690451622009	https://www.genecards.org/cgi-bin/carddisp.pl?gene=CAVIN1
CIITA	Class II Major Histocompatibility Complex Transactivator	Protein Coding	44	GC16P010880	1.59416723251343	https://www.genecards.org/cgi-bin/carddisp.pl?gene=CIITA
KAT5	Lysine Acetyltransferase 5	Protein Coding	45	GC11P065711	1.59150862693787	https://www.genecards.org/cgi-bin/carddisp.pl?gene=KAT5
BCAR1	BCAR1 Scaffold Protein, Cas Family Member	Protein Coding	44	GC16M075228	1.59150862693787	https://www.genecards.org/cgi-bin/carddisp.pl?gene=BCAR1
USP25	Ubiquitin Specific Peptidase 25	Protein Coding	40	GC21P015730	1.59082126617432	https://www.genecards.org/cgi-bin/carddisp.pl?gene=USP25
SAA4	Serum Amyloid A4, Constitutive	Protein Coding	40	GC11M018234	1.58905160427094	https://www.genecards.org/cgi-bin/carddisp.pl?gene=SAA4
TEK	TEK Receptor Tyrosine Kinase	Protein Coding	50	GC09P027109	1.57985019683838	https://www.genecards.org/cgi-bin/carddisp.pl?gene=TEK
MVK	Mevalonate Kinase	Protein Coding	47	GC12P109573	1.57791411876678	https://www.genecards.org/cgi-bin/carddisp.pl?gene=MVK
MMP10	Matrix Metallopeptidase 10	Protein Coding	46	GC11M102770	1.57738041877747	https://www.genecards.org/cgi-bin/carddisp.pl?gene=MMP10
CDX2	Caudal Type Homeobox 2	Protein Coding	42	GC13M027962	1.57738041877747	https://www.genecards.org/cgi-bin/carddisp.pl?gene=CDX2
PON1	Paraoxonase 1	Protein Coding	47	GC07M095297	1.56795108318329	https://www.genecards.org/cgi-bin/carddisp.pl?gene=PON1
AMT	Aminomethyltransferase	Protein Coding	45	GC03M050897	1.56540417671204	https://www.genecards.org/cgi-bin/carddisp.pl?gene=AMT
CCR2	C-C Motif Chemokine Receptor 2	Protein Coding	44	GC03P046356	1.56540417671204	https://www.genecards.org/cgi-bin/carddisp.pl?gene=CCR2
SYMPK	Symplekin Scaffold Protein	Protein Coding	39	GC19M045815	1.56540417671204	https://www.genecards.org/cgi-bin/carddisp.pl?gene=SYMPK
SLC43A3	Solute Carrier Family 43 Member 3	Protein Coding	37	GC11M084393	1.56540417671204	https://www.genecards.org/cgi-bin/carddisp.pl?gene=SLC43A3
ZBTB38	Zinc Finger And BTB Domain Containing 38	Protein Coding	37	GC03P141324	1.56540417671204	https://www.genecards.org/cgi-bin/carddisp.pl?gene=ZBTB38
SLCO6A1	Solute Carrier Organic Anion Transporter Family Member 6A1	Protein Coding	36	GC05M102371	1.56540417671204	https://www.genecards.org/cgi-bin/carddisp.pl?gene=SLCO6A1
RNF123	Ring Finger Protein 123	Protein Coding	35	GC03P049689	1.56540417671204	https://www.genecards.org/cgi-bin/carddisp.pl?gene=RNF123
NICN1	Nicolin 1, Tubulin Polyglutamylase Complex Subunit	Protein Coding	33	GC03M049422	1.56540417671204	https://www.genecards.org/cgi-bin/carddisp.pl?gene=NICN1
TCERG1L	Transcription Elongation Regulator 1 Like	Protein Coding	33	GC10M131092	1.56540417671204	https://www.genecards.org/cgi-bin/carddisp.pl?gene=TCERG1L
FOS	Fos Proto-Oncogene, AP-1 Transcription Factor Subunit	Protein Coding	50	GC14P075278	1.55994367599487	https://www.genecards.org/cgi-bin/carddisp.pl?gene=FOS
TNFSF10	TNF Superfamily Member 10	Protein Coding	44	GC03M172505	1.55329418182373	https://www.genecards.org/cgi-bin/carddisp.pl?gene=TNFSF10
CFLAR	CASP8 And FADD Like Apoptosis Regulator	Protein Coding	44	GC02P201117	1.55329418182373	https://www.genecards.org/cgi-bin/carddisp.pl?gene=CFLAR
ALPI	Alkaline Phosphatase, Intestinal	Protein Coding	45	GC02P232456	1.5520715713501	https://www.genecards.org/cgi-bin/carddisp.pl?gene=ALPI
TNFRSF4	TNF Receptor Superfamily Member 4	Protein Coding	41	GC01M001211	1.5520715713501	https://www.genecards.org/cgi-bin/carddisp.pl?gene=TNFRSF4
SERPINC1	Serpin Family C Member 1	Protein Coding	47	GC01M174490	1.54784679412842	https://www.genecards.org/cgi-bin/carddisp.pl?gene=SERPINC1
CXCL2	C-X-C Motif Chemokine Ligand 2	Protein Coding	39	GC04M074097	1.54431021213531	https://www.genecards.org/cgi-bin/carddisp.pl?gene=CXCL2
MNAT1	MNAT1 Component Of CDK Activating Kinase	Protein Coding	42	GC14P060734	1.53956568241119	https://www.genecards.org/cgi-bin/carddisp.pl?gene=MNAT1
TAC1	Tachykinin Precursor 1	Protein Coding	42	GC07P097731	1.52932286262512	https://www.genecards.org/cgi-bin/carddisp.pl?gene=TAC1
IKZF3	IKAROS Family Zinc Finger 3	Protein Coding	42	GC17M040974	1.51722550392151	https://www.genecards.org/cgi-bin/carddisp.pl?gene=IKZF3
OSM	Oncostatin M	Protein Coding	42	GC22M030262	1.51722550392151	https://www.genecards.org/cgi-bin/carddisp.pl?gene=OSM
CREM	CAMP Responsive Element Modulator	Protein Coding	41	GC10P035126	1.51722550392151	https://www.genecards.org/cgi-bin/carddisp.pl?gene=CREM
SLC2A4RG	SLC2A4 Regulator	Protein Coding	37	GC20P063739	1.51722550392151	https://www.genecards.org/cgi-bin/carddisp.pl?gene=SLC2A4RG
CASP8	Caspase 8	Protein Coding	50	GC02P201233	1.51535511016846	https://www.genecards.org/cgi-bin/carddisp.pl?gene=CASP8
CDK6	Cyclin Dependent Kinase 6	Protein Coding	52	GC07M092604	1.5133810043335	https://www.genecards.org/cgi-bin/carddisp.pl?gene=CDK6
BCL2L1	BCL2 Like 1	Protein Coding	45	GC20M031664	1.5133810043335	https://www.genecards.org/cgi-bin/carddisp.pl?gene=BCL2L1
MTRR	5-Methyltetrahydrofolate-Homocysteine Methyltransferase Reductase	Protein Coding	43	GC05P007851	1.51093065738678	https://www.genecards.org/cgi-bin/carddisp.pl?gene=MTRR
FCRL3	Fc Receptor Like 3	Protein Coding	37	GC01M157674	1.51093065738678	https://www.genecards.org/cgi-bin/carddisp.pl?gene=FCRL3
UGT1A1	UDP Glucuronosyltransferase Family 1 Member A1	Protein Coding	49	GC02P233760	1.51018345355988	https://www.genecards.org/cgi-bin/carddisp.pl?gene=UGT1A1
MTMR3	Myotubularin Related Protein 3	Protein Coding	42	GC22P033694	1.50946402549744	https://www.genecards.org/cgi-bin/carddisp.pl?gene=MTMR3
EIF3C	Eukaryotic Translation Initiation Factor 3 Subunit C	Protein Coding	37	GC16P039237	1.50946402549744	https://www.genecards.org/cgi-bin/carddisp.pl?gene=EIF3C
CXCL11	C-X-C Motif Chemokine Ligand 11	Protein Coding	40	GC04M076033	1.50675427913666	https://www.genecards.org/cgi-bin/carddisp.pl?gene=CXCL11
NR1H2	Nuclear Receptor Subfamily 1 Group H Member 2	Protein Coding	46	GC19P050329	1.50211918354034	https://www.genecards.org/cgi-bin/carddisp.pl?gene=NR1H2
CD163	CD163 Molecule	Protein Coding	43	GC12M007646	1.50211918354034	https://www.genecards.org/cgi-bin/carddisp.pl?gene=CD163
MIR200B	MicroRNA 200b	RNA Gene	21	GC01P001167	1.50211918354034	https://www.genecards.org/cgi-bin/carddisp.pl?gene=MIR200B
RTEL1	Regulator Of Telomere Elongation Helicase 1	Protein Coding	41	GC20P063658	1.4938291311264	https://www.genecards.org/cgi-bin/carddisp.pl?gene=RTEL1
CCL13	C-C Motif Chemokine Ligand 13	Protein Coding	36	GC17P034356	1.4938291311264	https://www.genecards.org/cgi-bin/carddisp.pl?gene=CCL13
TRPA1	Transient Receptor Potential Cation Channel Subfamily A Member 1	Protein Coding	46	GC08M072019	1.49077320098877	https://www.genecards.org/cgi-bin/carddisp.pl?gene=TRPA1
ITGAE	Integrin Subunit Alpha E	Protein Coding	40	GC17M004008	1.49077320098877	https://www.genecards.org/cgi-bin/carddisp.pl?gene=ITGAE
ITGB3	Integrin Subunit Beta 3	Protein Coding	49	GC17P051053	1.48682498931885	https://www.genecards.org/cgi-bin/carddisp.pl?gene=ITGB3
TNFRSF10B	TNF Receptor Superfamily Member 10b	Protein Coding	49	GC08M023020	1.48682498931885	https://www.genecards.org/cgi-bin/carddisp.pl?gene=TNFRSF10B
ALPP	Alkaline Phosphatase, Placental	Protein Coding	45	GC02P232378	1.48682498931885	https://www.genecards.org/cgi-bin/carddisp.pl?gene=ALPP
TNFRSF10A	TNF Receptor Superfamily Member 10a	Protein Coding	44	GC08M023190	1.48682498931885	https://www.genecards.org/cgi-bin/carddisp.pl?gene=TNFRSF10A
IGFBP1	Insulin Like Growth Factor Binding Protein 1	Protein Coding	42	GC07P047504	1.48682498931885	https://www.genecards.org/cgi-bin/carddisp.pl?gene=IGFBP1
CHI3L1	Chitinase 3 Like 1	Protein Coding	44	GC01M203148	1.48678708076477	https://www.genecards.org/cgi-bin/carddisp.pl?gene=CHI3L1
FADS1	Fatty Acid Desaturase 1	Protein Coding	44	GC11M061799	1.47190821170807	https://www.genecards.org/cgi-bin/carddisp.pl?gene=FADS1
SATB1	SATB Homeobox 1	Protein Coding	43	GC03M019799	1.47190821170807	https://www.genecards.org/cgi-bin/carddisp.pl?gene=SATB1
IRF4	Interferon Regulatory Factor 4	Protein Coding	42	GC06P000391	1.47190821170807	https://www.genecards.org/cgi-bin/carddisp.pl?gene=IRF4
IKBKG	Inhibitor Of Nuclear Factor Kappa B Kinase Regulatory Subunit Gamma	Protein Coding	47	GC0XP154541	1.47163331508636	https://www.genecards.org/cgi-bin/carddisp.pl?gene=IKBKG
NOTCH4	Notch Receptor 4	Protein Coding	45	GC06M061333	1.47122430801392	https://www.genecards.org/cgi-bin/carddisp.pl?gene=NOTCH4
DNASE1	Deoxyribonuclease 1	Protein Coding	42	GC16P003611	1.46750628948212	https://www.genecards.org/cgi-bin/carddisp.pl?gene=DNASE1
B2M	Beta-2-Microglobulin	Protein Coding	48	GC15P044711	1.46585369110107	https://www.genecards.org/cgi-bin/carddisp.pl?gene=B2M
TFRC	Transferrin Receptor	Protein Coding	47	GC03M196027	1.46585369110107	https://www.genecards.org/cgi-bin/carddisp.pl?gene=TFRC
ODC1	Ornithine Decarboxylase 1	Protein Coding	47	GC02M010432	1.46585369110107	https://www.genecards.org/cgi-bin/carddisp.pl?gene=ODC1
CD24	CD24 Molecule	Protein Coding	34	GC06M106969	1.46318197250366	https://www.genecards.org/cgi-bin/carddisp.pl?gene=CD24
MIR223	MicroRNA 223	RNA Gene	22	GC0XP066018	1.4622061252594	https://www.genecards.org/cgi-bin/carddisp.pl?gene=MIR223
SI	Sucrase-Isomaltase	Protein Coding	44	GC03M164978	1.45768582820892	https://www.genecards.org/cgi-bin/carddisp.pl?gene=SI
AMBP	Alpha-1-Microglobulin/Bikunin Precursor	Protein Coding	42	GC09M114060	1.45768582820892	https://www.genecards.org/cgi-bin/carddisp.pl?gene=AMBP
MIR23A	MicroRNA 23a	RNA Gene	21	GC19M014388	1.45768582820892	https://www.genecards.org/cgi-bin/carddisp.pl?gene=MIR23A
PBX2	PBX Homeobox 2	Protein Coding	37	GC06M032184	1.45592713356018	https://www.genecards.org/cgi-bin/carddisp.pl?gene=PBX2
MDM2	MDM2 Proto-Oncogene	Protein Coding	52	GC12P068808	1.45532464981079	https://www.genecards.org/cgi-bin/carddisp.pl?gene=MDM2
PARP1	Poly(ADP-Ribose) Polymerase 1	Protein Coding	48	GC01M226360	1.45532464981079	https://www.genecards.org/cgi-bin/carddisp.pl?gene=PARP1
MCL1	MCL1 Apoptosis Regulator, BCL2 Family Member	Protein Coding	45	GC01M151420	1.45532464981079	https://www.genecards.org/cgi-bin/carddisp.pl?gene=MCL1
TLR10	Toll Like Receptor 10	Protein Coding	40	GC04M038773	1.45532464981079	https://www.genecards.org/cgi-bin/carddisp.pl?gene=TLR10
SAG	S-Antigen Visual Arrestin	Protein Coding	45	GC02P233371	1.45075631141663	https://www.genecards.org/cgi-bin/carddisp.pl?gene=SAG
NRIP1	Nuclear Receptor Interacting Protein 1	Protein Coding	43	GC21M014961	1.45075631141663	https://www.genecards.org/cgi-bin/carddisp.pl?gene=NRIP1
HLA-DRB5	Major Histocompatibility Complex, Class II, DR Beta 5	Protein Coding	40	GC06M061346	1.45075631141663	https://www.genecards.org/cgi-bin/carddisp.pl?gene=HLA-DRB5
SNX20	Sorting Nexin 20	Protein Coding	36	GC16M050700	1.45075631141663	https://www.genecards.org/cgi-bin/carddisp.pl?gene=SNX20
INTS11	Integrator Complex Subunit 11	Protein Coding	29	GC01M005140	1.45075631141663	https://www.genecards.org/cgi-bin/carddisp.pl?gene=INTS11
SLC15A1	Solute Carrier Family 15 Member 1	Protein Coding	44	GC13M098683	1.44446969032288	https://www.genecards.org/cgi-bin/carddisp.pl?gene=SLC15A1
DSG2	Desmoglein 2	Protein Coding	45	GC18P031498	1.43958115577698	https://www.genecards.org/cgi-bin/carddisp.pl?gene=DSG2
MYD88	MYD88 Innate Immune Signal Transduction Adaptor	Protein Coding	49	GC03P038139	1.43565011024475	https://www.genecards.org/cgi-bin/carddisp.pl?gene=MYD88
TNFSF13B	TNF Superfamily Member 13b	Protein Coding	44	GC13P108251	1.43565011024475	https://www.genecards.org/cgi-bin/carddisp.pl?gene=TNFSF13B
MIR125A	MicroRNA 125a	RNA Gene	22	GC19P053334	1.43565011024475	https://www.genecards.org/cgi-bin/carddisp.pl?gene=MIR125A
PDGFB	Platelet Derived Growth Factor Subunit B	Protein Coding	49	GC22M055561	1.42736005783081	https://www.genecards.org/cgi-bin/carddisp.pl?gene=PDGFB
GALC	Galactosylceramidase	Protein Coding	45	GC14M087837	1.42736005783081	https://www.genecards.org/cgi-bin/carddisp.pl?gene=GALC
CD244	CD244 Molecule	Protein Coding	42	GC01M160830	1.42736005783081	https://www.genecards.org/cgi-bin/carddisp.pl?gene=CD244
ZPBP	Zona Pellucida Binding Protein	Protein Coding	38	GC07M049850	1.42736005783081	https://www.genecards.org/cgi-bin/carddisp.pl?gene=ZPBP
NDFIP1	Nedd4 Family Interacting Protein 1	Protein Coding	37	GC05P142108	1.42736005783081	https://www.genecards.org/cgi-bin/carddisp.pl?gene=NDFIP1
YDJC	YdjC Chitooligosaccharide Deacetylase Homolog	Protein Coding	32	GC22M021628	1.42736005783081	https://www.genecards.org/cgi-bin/carddisp.pl?gene=YDJC
LOC102723878	Uncharacterized LOC102723878	RNA Gene	5	GC11M064325	1.42736005783081	https://www.genecards.org/cgi-bin/carddisp.pl?gene=LOC102723878
EFNB2	Ephrin B2	Protein Coding	43	GC13M106489	1.42524373531342	https://www.genecards.org/cgi-bin/carddisp.pl?gene=EFNB2
CUL2	Cullin 2	Protein Coding	41	GC10M035046	1.42524373531342	https://www.genecards.org/cgi-bin/carddisp.pl?gene=CUL2
SLC25A15	Solute Carrier Family 25 Member 15	Protein Coding	43	GC13P040789	1.42283976078033	https://www.genecards.org/cgi-bin/carddisp.pl?gene=SLC25A15
SOX11	SRY-Box Transcription Factor 11	Protein Coding	42	GC02P005703	1.42283976078033	https://www.genecards.org/cgi-bin/carddisp.pl?gene=SOX11
ELF1	E74 Like ETS Transcription Factor 1	Protein Coding	40	GC13M040933	1.42283976078033	https://www.genecards.org/cgi-bin/carddisp.pl?gene=ELF1
HLA-DOB	Major Histocompatibility Complex, Class II, DO Beta	Protein Coding	40	GC06M061363	1.42283976078033	https://www.genecards.org/cgi-bin/carddisp.pl?gene=HLA-DOB
MAGI1	Membrane Associated Guanylate Kinase, WW And PDZ Domain Containing 1	Protein Coding	40	GC03M065330	1.42283976078033	https://www.genecards.org/cgi-bin/carddisp.pl?gene=MAGI1
LY75	Lymphocyte Antigen 75	Protein Coding	40	GC02M159803	1.42283976078033	https://www.genecards.org/cgi-bin/carddisp.pl?gene=LY75
WBP4	WW Domain Binding Protein 4	Protein Coding	35	GC13P041061	1.42283976078033	https://www.genecards.org/cgi-bin/carddisp.pl?gene=WBP4
PSORS1C3	Psoriasis Susceptibility 1 Candidate 3	RNA Gene	22	GC06M061253	1.42283976078033	https://www.genecards.org/cgi-bin/carddisp.pl?gene=PSORS1C3
LOC645266	Pre-MRNA Processing Factor 4B Pseudogene	Pseudogene	3	GC09P114845	1.42283976078033	https://www.genecards.org/cgi-bin/carddisp.pl?gene=LOC645266
IFNA1	Interferon Alpha 1	Protein Coding	40	GC09P021577	1.42013001441956	https://www.genecards.org/cgi-bin/carddisp.pl?gene=IFNA1
CCL4	C-C Motif Chemokine Ligand 4	Protein Coding	38	GC17P036103	1.42013001441956	https://www.genecards.org/cgi-bin/carddisp.pl?gene=CCL4
IL1RL2	Interleukin 1 Receptor Like 2	Protein Coding	42	GC02P102186	1.41841912269592	https://www.genecards.org/cgi-bin/carddisp.pl?gene=IL1RL2
LBP	Lipopolysaccharide Binding Protein	Protein Coding	44	GC20P038346	1.41747784614563	https://www.genecards.org/cgi-bin/carddisp.pl?gene=LBP
DEFB103B	Defensin Beta 103B	Protein Coding	28	GC08M007430	1.41649353504181	https://www.genecards.org/cgi-bin/carddisp.pl?gene=DEFB103B
SDC1	Syndecan 1	Protein Coding	42	GC02M020200	1.40992212295532	https://www.genecards.org/cgi-bin/carddisp.pl?gene=SDC1
TH	Tyrosine Hydroxylase	Protein Coding	50	GC11M002163	1.40473508834839	https://www.genecards.org/cgi-bin/carddisp.pl?gene=TH
CLCA2	Chloride Channel Accessory 2	Protein Coding	41	GC01P086424	1.40473508834839	https://www.genecards.org/cgi-bin/carddisp.pl?gene=CLCA2
MIR200A	MicroRNA 200a	RNA Gene	22	GC01P003359	1.40414977073669	https://www.genecards.org/cgi-bin/carddisp.pl?gene=MIR200A
MIR124-1	MicroRNA 124-1	RNA Gene	22	GC08M009903	1.40414977073669	https://www.genecards.org/cgi-bin/carddisp.pl?gene=MIR124-1
FGA	Fibrinogen Alpha Chain	Protein Coding	48	GC04M154583	1.40383839607239	https://www.genecards.org/cgi-bin/carddisp.pl?gene=FGA
IFNGR2	Interferon Gamma Receptor 2	Protein Coding	44	GC21P033402	1.40080404281616	https://www.genecards.org/cgi-bin/carddisp.pl?gene=IFNGR2
PDLIM4	PDZ And LIM Domain 4	Protein Coding	39	GC05P132257	1.40080404281616	https://www.genecards.org/cgi-bin/carddisp.pl?gene=PDLIM4
ACSL6	Acyl-CoA Synthetase Long Chain Family Member 6	Protein Coding	39	GC05M131949	1.40080404281616	https://www.genecards.org/cgi-bin/carddisp.pl?gene=ACSL6
RASIP1	Ras Interacting Protein 1	Protein Coding	37	GC19M048720	1.40080404281616	https://www.genecards.org/cgi-bin/carddisp.pl?gene=RASIP1
RMI2	RecQ Mediated Genome Instability 2	Protein Coding	33	GC16P011250	1.40080404281616	https://www.genecards.org/cgi-bin/carddisp.pl?gene=RMI2
SANBR	SANT And BTB Domain Regulator Of CSR	Protein Coding	25	GC02P061068	1.40080404281616	https://www.genecards.org/cgi-bin/carddisp.pl?gene=SANBR
CSF1R	Colony Stimulating Factor 1 Receptor	Protein Coding	50	GC05M150053	1.39996147155762	https://www.genecards.org/cgi-bin/carddisp.pl?gene=CSF1R
MST1R	Macrophage Stimulating 1 Receptor	Protein Coding	48	GC03M050930	1.39937305450439	https://www.genecards.org/cgi-bin/carddisp.pl?gene=MST1R
GUSB	Glucuronidase Beta	Protein Coding	47	GC07M065960	1.39897811412811	https://www.genecards.org/cgi-bin/carddisp.pl?gene=GUSB
CAMP	Cathelicidin Antimicrobial Peptide	Protein Coding	40	GC03P048674	1.39897811412811	https://www.genecards.org/cgi-bin/carddisp.pl?gene=CAMP
CSF3	Colony Stimulating Factor 3	Protein Coding	40	GC17P040015	1.39897811412811	https://www.genecards.org/cgi-bin/carddisp.pl?gene=CSF3
RORC	RAR Related Orphan Receptor C	Protein Coding	44	GC01M151806	1.39068198204041	https://www.genecards.org/cgi-bin/carddisp.pl?gene=RORC
EPHX2	Epoxide Hydrolase 2	Protein Coding	46	GC08P027490	1.38528394699097	https://www.genecards.org/cgi-bin/carddisp.pl?gene=EPHX2
TIMP3	TIMP Metallopeptidase Inhibitor 3	Protein Coding	44	GC22P033834	1.38374960422516	https://www.genecards.org/cgi-bin/carddisp.pl?gene=TIMP3
BMP6	Bone Morphogenetic Protein 6	Protein Coding	43	GC06P007726	1.38127994537354	https://www.genecards.org/cgi-bin/carddisp.pl?gene=BMP6
KIR2DL3	Killer Cell Immunoglobulin Like Receptor, Two Ig Domains And Long Cytoplasmic Tail 3	Protein Coding	37	GC19P062908	1.38044214248657	https://www.genecards.org/cgi-bin/carddisp.pl?gene=KIR2DL3
GAPDH	Glyceraldehyde-3-Phosphate Dehydrogenase	Protein Coding	48	GC12P018545	1.37421095371246	https://www.genecards.org/cgi-bin/carddisp.pl?gene=GAPDH
RDH10	Retinol Dehydrogenase 10	Protein Coding	39	GC08P073294	1.36930370330811	https://www.genecards.org/cgi-bin/carddisp.pl?gene=RDH10
SHBG	Sex Hormone Binding Globulin	Protein Coding	41	GC17P007613	1.36870038509369	https://www.genecards.org/cgi-bin/carddisp.pl?gene=SHBG
PLA2G4A	Phospholipase A2 Group IVA	Protein Coding	48	GC01P186798	1.36413204669952	https://www.genecards.org/cgi-bin/carddisp.pl?gene=PLA2G4A
NPY	Neuropeptide Y	Protein Coding	45	GC07P024290	1.36114478111267	https://www.genecards.org/cgi-bin/carddisp.pl?gene=NPY
ABCC4	ATP Binding Cassette Subfamily C Member 4	Protein Coding	46	GC13M095019	1.35719358921051	https://www.genecards.org/cgi-bin/carddisp.pl?gene=ABCC4
CXCR4	C-X-C Motif Chemokine Receptor 4	Protein Coding	50	GC02M136114	1.35396099090576	https://www.genecards.org/cgi-bin/carddisp.pl?gene=CXCR4
F2RL1	F2R Like Trypsin Receptor 1	Protein Coding	45	GC05P076818	1.35396099090576	https://www.genecards.org/cgi-bin/carddisp.pl?gene=F2RL1
TRAIP	TRAF Interacting Protein	Protein Coding	40	GC03M050923	1.35388612747192	https://www.genecards.org/cgi-bin/carddisp.pl?gene=TRAIP
KIR2DL2	Killer Cell Immunoglobulin Like Receptor, Two Ig Domains And Long Cytoplasmic Tail 2	Protein Coding	25	GC19Mr00108	1.35388612747192	https://www.genecards.org/cgi-bin/carddisp.pl?gene=KIR2DL2
CIBAR2	CBY1 Interacting BAR Domain Containing 2	Protein Coding	23	GC16M085099	1.35388612747192	https://www.genecards.org/cgi-bin/carddisp.pl?gene=CIBAR2
MIR130A	MicroRNA 130a	RNA Gene	22	GC11P057641	1.35388612747192	https://www.genecards.org/cgi-bin/carddisp.pl?gene=MIR130A
MUC3B	Mucin 3B, Cell Surface Associated	Protein Coding	19	GC07U903146	1.35388612747192	https://www.genecards.org/cgi-bin/carddisp.pl?gene=MUC3B
CLEC7A	C-Type Lectin Domain Containing 7A	Protein Coding	44	GC12M019786	1.34902572631836	https://www.genecards.org/cgi-bin/carddisp.pl?gene=CLEC7A
MKI67	Marker Of Proliferation Ki-67	Protein Coding	44	GC10M128096	1.34584760665894	https://www.genecards.org/cgi-bin/carddisp.pl?gene=MKI67
IL33	Interleukin 33	Protein Coding	38	GC09P006350	1.34543681144714	https://www.genecards.org/cgi-bin/carddisp.pl?gene=IL33
ADA	Adenosine Deaminase	Protein Coding	49	GC20M044620	1.34302961826324	https://www.genecards.org/cgi-bin/carddisp.pl?gene=ADA
IL22RA1	Interleukin 22 Receptor Subunit Alpha 1	Protein Coding	38	GC01M024119	1.34073567390442	https://www.genecards.org/cgi-bin/carddisp.pl?gene=IL22RA1
SLC7A10	Solute Carrier Family 7 Member 10	Protein Coding	38	GC19M033208	1.34073567390442	https://www.genecards.org/cgi-bin/carddisp.pl?gene=SLC7A10
ESR1	Estrogen Receptor 1	Protein Coding	52	GC06P151656	1.34067678451538	https://www.genecards.org/cgi-bin/carddisp.pl?gene=ESR1
GPT	Glutamic--Pyruvic Transaminase	Protein Coding	41	GC08P144502	1.34067678451538	https://www.genecards.org/cgi-bin/carddisp.pl?gene=GPT
HPRT1	Hypoxanthine Phosphoribosyltransferase 1	Protein Coding	46	GC0XP134460	1.33585619926453	https://www.genecards.org/cgi-bin/carddisp.pl?gene=HPRT1
IGFBP5	Insulin Like Growth Factor Binding Protein 5	Protein Coding	42	GC02M216672	1.32907724380493	https://www.genecards.org/cgi-bin/carddisp.pl?gene=IGFBP5
CLDN8	Claudin 8	Protein Coding	35	GC21M030214	1.32907724380493	https://www.genecards.org/cgi-bin/carddisp.pl?gene=CLDN8
RXRA	Retinoid X Receptor Alpha	Protein Coding	48	GC09P134317	1.3282516002655	https://www.genecards.org/cgi-bin/carddisp.pl?gene=RXRA
MMP14	Matrix Metallopeptidase 14	Protein Coding	50	GC14P030861	1.32720911502838	https://www.genecards.org/cgi-bin/carddisp.pl?gene=MMP14
SLC26A3	Solute Carrier Family 26 Member 3	Protein Coding	45	GC07M107765	1.32720911502838	https://www.genecards.org/cgi-bin/carddisp.pl?gene=SLC26A3
TLR3	Toll Like Receptor 3	Protein Coding	50	GC04P186059	1.32159650325775	https://www.genecards.org/cgi-bin/carddisp.pl?gene=TLR3
GPX2	Glutathione Peroxidase 2	Protein Coding	43	GC14M064939	1.3175253868103	https://www.genecards.org/cgi-bin/carddisp.pl?gene=GPX2
HSPA8	Heat Shock Protein Family A (Hsp70) Member 8	Protein Coding	47	GC11M123057	1.31728053092957	https://www.genecards.org/cgi-bin/carddisp.pl?gene=HSPA8
POU5F1	POU Class 5 Homeobox 1	Protein Coding	45	GC06M061255	1.31629681587219	https://www.genecards.org/cgi-bin/carddisp.pl?gene=POU5F1
HSPA5	Heat Shock Protein Family A (Hsp70) Member 5	Protein Coding	46	GC09M125234	1.31276023387909	https://www.genecards.org/cgi-bin/carddisp.pl?gene=HSPA5
MAP3K4	Mitogen-Activated Protein Kinase Kinase Kinase 4	Protein Coding	43	GC06P160991	1.31207299232483	https://www.genecards.org/cgi-bin/carddisp.pl?gene=MAP3K4
CXCL6	C-X-C Motif Chemokine Ligand 6	Protein Coding	38	GC04P073837	1.30940127372742	https://www.genecards.org/cgi-bin/carddisp.pl?gene=CXCL6
CLDN5	Claudin 5	Protein Coding	41	GC22M019523	1.30860447883606	https://www.genecards.org/cgi-bin/carddisp.pl?gene=CLDN5
SLC9A3	Solute Carrier Family 9 Member A3	Protein Coding	46	GC05M000472	1.30475056171417	https://www.genecards.org/cgi-bin/carddisp.pl?gene=SLC9A3
FCGR3B	Fc Gamma Receptor IIIb	Protein Coding	43	GC01M161623	1.3040577173233	https://www.genecards.org/cgi-bin/carddisp.pl?gene=FCGR3B
UCN	Urocortin	Protein Coding	36	GC02M027308	1.3040577173233	https://www.genecards.org/cgi-bin/carddisp.pl?gene=UCN
MAPK14	Mitogen-Activated Protein Kinase 14	Protein Coding	50	GC06P077003	1.29694056510925	https://www.genecards.org/cgi-bin/carddisp.pl?gene=MAPK14
BIRC5	Baculoviral IAP Repeat Containing 5	Protein Coding	45	GC17P078214	1.29465556144714	https://www.genecards.org/cgi-bin/carddisp.pl?gene=BIRC5
RETNLB	Resistin Like Beta	Protein Coding	34	GC03M108743	1.29377543926239	https://www.genecards.org/cgi-bin/carddisp.pl?gene=RETNLB
HPSE	Heparanase	Protein Coding	44	GC04M083292	1.29072451591492	https://www.genecards.org/cgi-bin/carddisp.pl?gene=HPSE
MMP26	Matrix Metallopeptidase 26	Protein Coding	36	GC11P004706	1.29072451591492	https://www.genecards.org/cgi-bin/carddisp.pl?gene=MMP26
TREM1	Triggering Receptor Expressed On Myeloid Cells 1	Protein Coding	40	GC06M041267	1.283895611763	https://www.genecards.org/cgi-bin/carddisp.pl?gene=TREM1
ESRRA	Estrogen Related Receptor Alpha	Protein Coding	48	GC11P064305	1.28267931938171	https://www.genecards.org/cgi-bin/carddisp.pl?gene=ESRRA
MAP3K11	Mitogen-Activated Protein Kinase Kinase Kinase 11	Protein Coding	46	GC11M084684	1.28267931938171	https://www.genecards.org/cgi-bin/carddisp.pl?gene=MAP3K11
LAT	Linker For Activation Of T Cells	Protein Coding	45	GC16P039282	1.28267931938171	https://www.genecards.org/cgi-bin/carddisp.pl?gene=LAT
IKBKE	Inhibitor Of Nuclear Factor Kappa B Kinase Subunit Epsilon	Protein Coding	45	GC01P206470	1.28267931938171	https://www.genecards.org/cgi-bin/carddisp.pl?gene=IKBKE
CCR1	C-C Motif Chemokine Receptor 1	Protein Coding	45	GC03M046218	1.28267931938171	https://www.genecards.org/cgi-bin/carddisp.pl?gene=CCR1
NEU1	Neuraminidase 1	Protein Coding	44	GC06M031857	1.28267931938171	https://www.genecards.org/cgi-bin/carddisp.pl?gene=NEU1
FOXP2	Forkhead Box P2	Protein Coding	44	GC07P114086	1.28267931938171	https://www.genecards.org/cgi-bin/carddisp.pl?gene=FOXP2
UBE2D1	Ubiquitin Conjugating Enzyme E2 D1	Protein Coding	44	GC10P058334	1.28267931938171	https://www.genecards.org/cgi-bin/carddisp.pl?gene=UBE2D1
SH2B1	SH2B Adaptor Protein 1	Protein Coding	43	GC16P039275	1.28267931938171	https://www.genecards.org/cgi-bin/carddisp.pl?gene=SH2B1
MLX	MAX Dimerization Protein MLX	Protein Coding	42	GC17P042567	1.28267931938171	https://www.genecards.org/cgi-bin/carddisp.pl?gene=MLX
TNFSF4	TNF Superfamily Member 4	Protein Coding	40	GC01M173183	1.28267931938171	https://www.genecards.org/cgi-bin/carddisp.pl?gene=TNFSF4
VAMP3	Vesicle Associated Membrane Protein 3	Protein Coding	40	GC01P007765	1.28267931938171	https://www.genecards.org/cgi-bin/carddisp.pl?gene=VAMP3
FIGNL1	Fidgetin Like 1	Protein Coding	38	GC07M050444	1.28267931938171	https://www.genecards.org/cgi-bin/carddisp.pl?gene=FIGNL1
CCL8	C-C Motif Chemokine Ligand 8	Protein Coding	38	GC17P034319	1.28267931938171	https://www.genecards.org/cgi-bin/carddisp.pl?gene=CCL8
UBD	Ubiquitin D	Protein Coding	38	GC06M061175	1.28267931938171	https://www.genecards.org/cgi-bin/carddisp.pl?gene=UBD
BOD1	Biorientation Of Chromosomes In Cell Division 1	Protein Coding	37	GC05M173607	1.28267931938171	https://www.genecards.org/cgi-bin/carddisp.pl?gene=BOD1
LST1	Leukocyte Specific Transcript 1	Protein Coding	37	GC06P076866	1.28267931938171	https://www.genecards.org/cgi-bin/carddisp.pl?gene=LST1
TMEM174	Transmembrane Protein 174	Protein Coding	32	GC05P073168	1.28267931938171	https://www.genecards.org/cgi-bin/carddisp.pl?gene=TMEM174
CCDC122	Coiled-Coil Domain Containing 122	Protein Coding	32	GC13M043823	1.28267931938171	https://www.genecards.org/cgi-bin/carddisp.pl?gene=CCDC122
TMEM258	Transmembrane Protein 258	Protein Coding	30	GC11M061768	1.28267931938171	https://www.genecards.org/cgi-bin/carddisp.pl?gene=TMEM258
MIR3936HG	MIR3936 Host Gene	RNA Gene	13	GC05M132312	1.28267931938171	https://www.genecards.org/cgi-bin/carddisp.pl?gene=MIR3936HG
LOC285626	Uncharacterized LOC285626	RNA Gene	12	GC05P159338	1.28267931938171	https://www.genecards.org/cgi-bin/carddisp.pl?gene=LOC285626
RPS3AP51	RPS3A Pseudogene 51	Pseudogene	8	GC22M030136	1.28267931938171	https://www.genecards.org/cgi-bin/carddisp.pl?gene=RPS3AP51
EZH2	Enhancer Of Zeste 2 Polycomb Repressive Complex 2 Subunit	Protein Coding	52	GC07M148807	1.27725672721863	https://www.genecards.org/cgi-bin/carddisp.pl?gene=EZH2
PLA2G6	Phospholipase A2 Group VI	Protein Coding	48	GC22M056043	1.27647340297699	https://www.genecards.org/cgi-bin/carddisp.pl?gene=PLA2G6
MIR30A	MicroRNA 30a	RNA Gene	21	GC06M071403	1.27647340297699	https://www.genecards.org/cgi-bin/carddisp.pl?gene=MIR30A
MIR31	MicroRNA 31	RNA Gene	21	GC09M021705	1.27647340297699	https://www.genecards.org/cgi-bin/carddisp.pl?gene=MIR31
GLP2R	Glucagon Like Peptide 2 Receptor	Protein Coding	44	GC17P009822	1.27520442008972	https://www.genecards.org/cgi-bin/carddisp.pl?gene=GLP2R
HMGB1	High Mobility Group Box 1	Protein Coding	44	GC13M030456	1.26703631877899	https://www.genecards.org/cgi-bin/carddisp.pl?gene=HMGB1
SULT1A1	Sulfotransferase Family 1A Member 1	Protein Coding	42	GC16M028650	1.26173663139343	https://www.genecards.org/cgi-bin/carddisp.pl?gene=SULT1A1
CSF1	Colony Stimulating Factor 1	Protein Coding	43	GC01P109911	1.25944888591766	https://www.genecards.org/cgi-bin/carddisp.pl?gene=CSF1
FN1	Fibronectin 1	Protein Coding	49	GC02M215360	1.25922417640686	https://www.genecards.org/cgi-bin/carddisp.pl?gene=FN1
CYCS	Cytochrome C, Somatic	Protein Coding	47	GC07M025118	1.25922417640686	https://www.genecards.org/cgi-bin/carddisp.pl?gene=CYCS
YAP1	Yes1 Associated Transcriptional Regulator	Protein Coding	46	GC11P102110	1.25922417640686	https://www.genecards.org/cgi-bin/carddisp.pl?gene=YAP1
AP3B1	Adaptor Related Protein Complex 3 Subunit Beta 1	Protein Coding	44	GC05M078000	1.25922417640686	https://www.genecards.org/cgi-bin/carddisp.pl?gene=AP3B1
SNAI1	Snail Family Transcriptional Repressor 1	Protein Coding	42	GC20P049982	1.25922417640686	https://www.genecards.org/cgi-bin/carddisp.pl?gene=SNAI1
FUT3	Fucosyltransferase 3 (Lewis Blood Group)	Protein Coding	41	GC19M005843	1.25922417640686	https://www.genecards.org/cgi-bin/carddisp.pl?gene=FUT3
LGALS4	Galectin 4	Protein Coding	37	GC19M061834	1.25922417640686	https://www.genecards.org/cgi-bin/carddisp.pl?gene=LGALS4
CAT	Catalase	Protein Coding	49	GC11P034460	1.25405251979828	https://www.genecards.org/cgi-bin/carddisp.pl?gene=CAT
MGAM	Maltase-Glucoamylase	Protein Coding	42	GC07P147778	1.25405251979828	https://www.genecards.org/cgi-bin/carddisp.pl?gene=MGAM
ULK1	Unc-51 Like Autophagy Activating Kinase 1	Protein Coding	44	GC12P131894	1.25336515903473	https://www.genecards.org/cgi-bin/carddisp.pl?gene=ULK1
NLRP7	NLR Family Pyrin Domain Containing 7	Protein Coding	43	GC19M054923	1.25336515903473	https://www.genecards.org/cgi-bin/carddisp.pl?gene=NLRP7
NLRP2	NLR Family Pyrin Domain Containing 2	Protein Coding	41	GC19P054953	1.25336515903473	https://www.genecards.org/cgi-bin/carddisp.pl?gene=NLRP2
IP6K1	Inositol Hexakisphosphate Kinase 1	Protein Coding	40	GC03M050910	1.25336515903473	https://www.genecards.org/cgi-bin/carddisp.pl?gene=IP6K1
CCR8	C-C Motif Chemokine Receptor 8	Protein Coding	42	GC03P039757	1.25272333621979	https://www.genecards.org/cgi-bin/carddisp.pl?gene=CCR8
NFATC1	Nuclear Factor Of Activated T Cells 1	Protein Coding	46	GC18P079395	1.24575638771057	https://www.genecards.org/cgi-bin/carddisp.pl?gene=NFATC1
COL1A1	Collagen Type I Alpha 1 Chain	Protein Coding	50	GC17M050183	1.24560379981995	https://www.genecards.org/cgi-bin/carddisp.pl?gene=COL1A1
CTSK	Cathepsin K	Protein Coding	49	GC01M151456	1.24560379981995	https://www.genecards.org/cgi-bin/carddisp.pl?gene=CTSK
GLS	Glutaminase	Protein Coding	48	GC02P190880	1.2416273355484	https://www.genecards.org/cgi-bin/carddisp.pl?gene=GLS
SCNN1A	Sodium Channel Epithelial 1 Subunit Alpha	Protein Coding	47	GC12M006346	1.2416273355484	https://www.genecards.org/cgi-bin/carddisp.pl?gene=SCNN1A
CACNA2D1	Calcium Voltage-Gated Channel Auxiliary Subunit Alpha2delta 1	Protein Coding	47	GC07M081946	1.2416273355484	https://www.genecards.org/cgi-bin/carddisp.pl?gene=CACNA2D1
C1S	Complement C1s	Protein Coding	47	GC12P018578	1.2416273355484	https://www.genecards.org/cgi-bin/carddisp.pl?gene=C1S
GABBR1	Gamma-Aminobutyric Acid Type B Receptor Subunit 1	Protein Coding	46	GC06M029555	1.2416273355484	https://www.genecards.org/cgi-bin/carddisp.pl?gene=GABBR1
COL5A1	Collagen Type V Alpha 1 Chain	Protein Coding	46	GC09P134641	1.2416273355484	https://www.genecards.org/cgi-bin/carddisp.pl?gene=COL5A1
ITPR3	Inositol 1,4,5-Trisphosphate Receptor Type 3	Protein Coding	45	GC06P033620	1.2416273355484	https://www.genecards.org/cgi-bin/carddisp.pl?gene=ITPR3
MOG	Myelin Oligodendrocyte Glycoprotein	Protein Coding	45	GC06P076803	1.2416273355484	https://www.genecards.org/cgi-bin/carddisp.pl?gene=MOG
RAP1A	RAP1A, Member Of RAS Oncogene Family	Protein Coding	44	GC01P111542	1.2416273355484	https://www.genecards.org/cgi-bin/carddisp.pl?gene=RAP1A
C4A	Complement C4A (Rodgers Blood Group)	Protein Coding	44	GC06P076888	1.2416273355484	https://www.genecards.org/cgi-bin/carddisp.pl?gene=C4A
KCNB2	Potassium Voltage-Gated Channel Subfamily B Member 2	Protein Coding	43	GC08P072532	1.2416273355484	https://www.genecards.org/cgi-bin/carddisp.pl?gene=KCNB2
KCNH6	Potassium Voltage-Gated Channel Subfamily H Member 6	Protein Coding	42	GC17P063523	1.2416273355484	https://www.genecards.org/cgi-bin/carddisp.pl?gene=KCNH6
DGKD	Diacylglycerol Kinase Delta	Protein Coding	42	GC02P233373	1.2416273355484	https://www.genecards.org/cgi-bin/carddisp.pl?gene=DGKD
RBX1	Ring-Box 1	Protein Coding	42	GC22P040951	1.2416273355484	https://www.genecards.org/cgi-bin/carddisp.pl?gene=RBX1
COX15	Cytochrome C Oxidase Assembly Homolog COX15	Protein Coding	42	GC10M099696	1.2416273355484	https://www.genecards.org/cgi-bin/carddisp.pl?gene=COX15
RPL7	Ribosomal Protein L7	Protein Coding	41	GC08M073290	1.2416273355484	https://www.genecards.org/cgi-bin/carddisp.pl?gene=RPL7
TERF1	Telomeric Repeat Binding Factor 1	Protein Coding	41	GC08P073003	1.2416273355484	https://www.genecards.org/cgi-bin/carddisp.pl?gene=TERF1
DUSP5	Dual Specificity Phosphatase 5	Protein Coding	41	GC10P110497	1.2416273355484	https://www.genecards.org/cgi-bin/carddisp.pl?gene=DUSP5
AK3	Adenylate Kinase 3	Protein Coding	41	GC09M004703	1.2416273355484	https://www.genecards.org/cgi-bin/carddisp.pl?gene=AK3
PARD3	Par-3 Family Cell Polarity Regulator	Protein Coding	41	GC10M034110	1.2416273355484	https://www.genecards.org/cgi-bin/carddisp.pl?gene=PARD3
LDHD	Lactate Dehydrogenase D	Protein Coding	40	GC16M075111	1.2416273355484	https://www.genecards.org/cgi-bin/carddisp.pl?gene=LDHD
HLA-F	Major Histocompatibility Complex, Class I, F	Protein Coding	40	GC06P076807	1.2416273355484	https://www.genecards.org/cgi-bin/carddisp.pl?gene=HLA-F
SLC35D1	Solute Carrier Family 35 Member D1	Protein Coding	40	GC01M066999	1.2416273355484	https://www.genecards.org/cgi-bin/carddisp.pl?gene=SLC35D1
CAPZB	Capping Actin Protein Of Muscle Z-Line Subunit Beta	Protein Coding	40	GC01M019339	1.2416273355484	https://www.genecards.org/cgi-bin/carddisp.pl?gene=CAPZB
RNASE2	Ribonuclease A Family Member 2	Protein Coding	40	GC14P030645	1.2416273355484	https://www.genecards.org/cgi-bin/carddisp.pl?gene=RNASE2
PRG2	Proteoglycan 2, Pro Eosinophil Major Basic Protein	Protein Coding	40	GC11M057386	1.2416273355484	https://www.genecards.org/cgi-bin/carddisp.pl?gene=PRG2
PEX13	Peroxisomal Biogenesis Factor 13	Protein Coding	40	GC02P061017	1.2416273355484	https://www.genecards.org/cgi-bin/carddisp.pl?gene=PEX13
LEMD2	LEM Domain Nuclear Envelope Protein 2	Protein Coding	39	GC06M061422	1.2416273355484	https://www.genecards.org/cgi-bin/carddisp.pl?gene=LEMD2
GPBAR1	G Protein-Coupled Bile Acid Receptor 1	Protein Coding	39	GC02P218259	1.2416273355484	https://www.genecards.org/cgi-bin/carddisp.pl?gene=GPBAR1
B3GNT2	UDP-GlcNAc:BetaGal Beta-1,3-N-Acetylglucosaminyltransferase 2	Protein Coding	39	GC02P062196	1.2416273355484	https://www.genecards.org/cgi-bin/carddisp.pl?gene=B3GNT2
USP34	Ubiquitin Specific Peptidase 34	Protein Coding	39	GC02M061187	1.2416273355484	https://www.genecards.org/cgi-bin/carddisp.pl?gene=USP34
KLF3	Kruppel Like Factor 3	Protein Coding	38	GC04P038668	1.2416273355484	https://www.genecards.org/cgi-bin/carddisp.pl?gene=KLF3
ADO	2-Aminoethanethiol Dioxygenase	Protein Coding	38	GC10P062804	1.2416273355484	https://www.genecards.org/cgi-bin/carddisp.pl?gene=ADO
PAPOLG	Poly(A) Polymerase Gamma	Protein Coding	38	GC02P060756	1.2416273355484	https://www.genecards.org/cgi-bin/carddisp.pl?gene=PAPOLG
SLC25A28	Solute Carrier Family 25 Member 28	Protein Coding	38	GC10M099610	1.2416273355484	https://www.genecards.org/cgi-bin/carddisp.pl?gene=SLC25A28
ENTPD7	Ectonucleoside Triphosphate Diphosphohydrolase 7	Protein Coding	38	GC10P099659	1.2416273355484	https://www.genecards.org/cgi-bin/carddisp.pl?gene=ENTPD7
EHBP1	EH Domain Binding Protein 1	Protein Coding	38	GC02P062673	1.2416273355484	https://www.genecards.org/cgi-bin/carddisp.pl?gene=EHBP1
CPAMD8	C3 And PZP Like Alpha-2-Macroglobulin Domain Containing 8	Protein Coding	38	GC19M016892	1.2416273355484	https://www.genecards.org/cgi-bin/carddisp.pl?gene=CPAMD8
AIF1	Allograft Inflammatory Factor 1	Protein Coding	38	GC06P076863	1.2416273355484	https://www.genecards.org/cgi-bin/carddisp.pl?gene=AIF1
ZNRF1	Zinc And Ring Finger 1	Protein Coding	38	GC16P075033	1.2416273355484	https://www.genecards.org/cgi-bin/carddisp.pl?gene=ZNRF1
IP6K3	Inositol Hexakisphosphate Kinase 3	Protein Coding	37	GC06M033721	1.2416273355484	https://www.genecards.org/cgi-bin/carddisp.pl?gene=IP6K3
STARD10	StAR Related Lipid Transfer Domain Containing 10	Protein Coding	37	GC11M084947	1.2416273355484	https://www.genecards.org/cgi-bin/carddisp.pl?gene=STARD10
SMNDC1	Survival Motor Neuron Domain Containing 1	Protein Coding	37	GC10M110290	1.2416273355484	https://www.genecards.org/cgi-bin/carddisp.pl?gene=SMNDC1
CCL1	C-C Motif Chemokine Ligand 1	Protein Coding	37	GC17M034441	1.2416273355484	https://www.genecards.org/cgi-bin/carddisp.pl?gene=CCL1
SERBP1	SERPINE1 MRNA Binding Protein 1	Protein Coding	36	GC01M067407	1.2416273355484	https://www.genecards.org/cgi-bin/carddisp.pl?gene=SERBP1
TRAF3IP3	TRAF3 Interacting Protein 3	Protein Coding	36	GC01P209756	1.2416273355484	https://www.genecards.org/cgi-bin/carddisp.pl?gene=TRAF3IP3
CNNM1	Cyclin And CBS Domain Divalent Metal Cation Transport Mediator 1	Protein Coding	36	GC10P099330	1.2416273355484	https://www.genecards.org/cgi-bin/carddisp.pl?gene=CNNM1
CUTC	CutC Copper Transporter	Protein Coding	36	GC10P099702	1.2416273355484	https://www.genecards.org/cgi-bin/carddisp.pl?gene=CUTC
PRG3	Proteoglycan 3, Pro Eosinophil Major Basic Protein 2	Protein Coding	36	GC11M057376	1.2416273355484	https://www.genecards.org/cgi-bin/carddisp.pl?gene=PRG3
USP40	Ubiquitin Specific Peptidase 40	Protein Coding	36	GC02M233475	1.2416273355484	https://www.genecards.org/cgi-bin/carddisp.pl?gene=USP40
NKD1	NKD Inhibitor Of WNT Signaling Pathway 1	Protein Coding	34	GC16P050548	1.2416273355484	https://www.genecards.org/cgi-bin/carddisp.pl?gene=NKD1
ZDHHC23	Zinc Finger DHHC-Type Palmitoyltransferase 23	Protein Coding	33	GC03P113947	1.2416273355484	https://www.genecards.org/cgi-bin/carddisp.pl?gene=ZDHHC23
TMEM17	Transmembrane Protein 17	Protein Coding	32	GC02M062452	1.2416273355484	https://www.genecards.org/cgi-bin/carddisp.pl?gene=TMEM17
SBSPON	Somatomedin B And Thrombospondin Type 1 Domain Containing	Protein Coding	32	GC08M073064	1.2416273355484	https://www.genecards.org/cgi-bin/carddisp.pl?gene=SBSPON
HLA-H	Major Histocompatibility Complex, Class I, H (Pseudogene)	Pseudogene	28	GC06P076814	1.2416273355484	https://www.genecards.org/cgi-bin/carddisp.pl?gene=HLA-H
IFITM4P	Interferon Induced Transmembrane Protein 4 Pseudogene	Pseudogene	13	GC06M061191	1.2416273355484	https://www.genecards.org/cgi-bin/carddisp.pl?gene=IFITM4P
MIR3939	MicroRNA 3939	RNA Gene	13	GC06M166997	1.2416273355484	https://www.genecards.org/cgi-bin/carddisp.pl?gene=MIR3939
LINC00492	Long Intergenic Non-Protein Coding RNA 492	RNA Gene	12	GC05P102581	1.2416273355484	https://www.genecards.org/cgi-bin/carddisp.pl?gene=LINC00492
TSBP1-AS1	TSBP1 And BTNL2 Antisense RNA 1	RNA Gene	10	GC06P079847	1.2416273355484	https://www.genecards.org/cgi-bin/carddisp.pl?gene=TSBP1-AS1
ADAD1	Adenosine Deaminase Domain Containing 1	Protein Coding	36	GC04P122378	1.2344377040863	https://www.genecards.org/cgi-bin/carddisp.pl?gene=ADAD1
KRT18	Keratin 18	Protein Coding	48	GC12P052948	1.23065614700317	https://www.genecards.org/cgi-bin/carddisp.pl?gene=KRT18
TKT	Transketolase	Protein Coding	45	GC03M053224	1.23065614700317	https://www.genecards.org/cgi-bin/carddisp.pl?gene=TKT
PLAUR	Plasminogen Activator, Urokinase Receptor	Protein Coding	44	GC19M043646	1.23065614700317	https://www.genecards.org/cgi-bin/carddisp.pl?gene=PLAUR
BCL3	BCL3 Transcription Coactivator	Protein Coding	41	GC19P044742	1.22996878623962	https://www.genecards.org/cgi-bin/carddisp.pl?gene=BCL3
CCL22	C-C Motif Chemokine Ligand 22	Protein Coding	37	GC16P057359	1.227499127388	https://www.genecards.org/cgi-bin/carddisp.pl?gene=CCL22
TRB	T Cell Receptor Beta Locus	Protein Coding	18	GC07P147873	1.227499127388	https://www.genecards.org/cgi-bin/carddisp.pl?gene=TRB
TACR1	Tachykinin Receptor 1	Protein Coding	45	GC02M075047	1.22647428512573	https://www.genecards.org/cgi-bin/carddisp.pl?gene=TACR1
CREB1	CAMP Responsive Element Binding Protein 1	Protein Coding	48	GC02P207529	1.21817207336426	https://www.genecards.org/cgi-bin/carddisp.pl?gene=CREB1
HGF	Hepatocyte Growth Factor	Protein Coding	51	GC07M081699	1.21712958812714	https://www.genecards.org/cgi-bin/carddisp.pl?gene=HGF
TFF1	Trefoil Factor 1	Protein Coding	42	GC21M042362	1.2110002040863	https://www.genecards.org/cgi-bin/carddisp.pl?gene=TFF1
PDX1	Pancreatic And Duodenal Homeobox 1	Protein Coding	46	GC13P027921	1.20804786682129	https://www.genecards.org/cgi-bin/carddisp.pl?gene=PDX1
CCL17	C-C Motif Chemokine Ligand 17	Protein Coding	38	GC16P057411	1.20804786682129	https://www.genecards.org/cgi-bin/carddisp.pl?gene=CCL17
KLF6	Kruppel Like Factor 6	Protein Coding	42	GC10M003779	1.20470440387726	https://www.genecards.org/cgi-bin/carddisp.pl?gene=KLF6
JAK1	Janus Kinase 1	Protein Coding	52	GC01M064833	1.20410013198853	https://www.genecards.org/cgi-bin/carddisp.pl?gene=JAK1
HMGCR	3-Hydroxy-3-Methylglutaryl-CoA Reductase	Protein Coding	45	GC05P075336	1.20410013198853	https://www.genecards.org/cgi-bin/carddisp.pl?gene=HMGCR
HNRNPA1	Heterogeneous Nuclear Ribonucleoprotein A1	Protein Coding	45	GC12P054280	1.20410013198853	https://www.genecards.org/cgi-bin/carddisp.pl?gene=HNRNPA1
HSP90B1	Heat Shock Protein 90 Beta Family Member 1	Protein Coding	44	GC12P103930	1.20410013198853	https://www.genecards.org/cgi-bin/carddisp.pl?gene=HSP90B1
KRT7	Keratin 7	Protein Coding	42	GC12P052232	1.20410013198853	https://www.genecards.org/cgi-bin/carddisp.pl?gene=KRT7
IBSP	Integrin Binding Sialoprotein	Protein Coding	38	GC04P087799	1.20410013198853	https://www.genecards.org/cgi-bin/carddisp.pl?gene=IBSP
KCNN4	Potassium Calcium-Activated Channel Subfamily N Member 4	Protein Coding	48	GC19M061975	1.20341277122498	https://www.genecards.org/cgi-bin/carddisp.pl?gene=KCNN4
GMPPB	GDP-Mannose Pyrophosphorylase B	Protein Coding	42	GC03M049716	1.20341277122498	https://www.genecards.org/cgi-bin/carddisp.pl?gene=GMPPB
IL7	Interleukin 7	Protein Coding	41	GC08M078689	1.20341277122498	https://www.genecards.org/cgi-bin/carddisp.pl?gene=IL7
CD300LF	CD300 Molecule Like Family Member F	Protein Coding	38	GC17M074694	1.20341277122498	https://www.genecards.org/cgi-bin/carddisp.pl?gene=CD300LF
AMIGO3	Adhesion Molecule With Ig Like Domain 3	Protein Coding	30	GC03M050904	1.20341277122498	https://www.genecards.org/cgi-bin/carddisp.pl?gene=AMIGO3
EGF	Epidermal Growth Factor	Protein Coding	50	GC04P109912	1.19373321533203	https://www.genecards.org/cgi-bin/carddisp.pl?gene=EGF
PTGS1	Prostaglandin-Endoperoxide Synthase 1	Protein Coding	46	GC09P122370	1.19373321533203	https://www.genecards.org/cgi-bin/carddisp.pl?gene=PTGS1
F3	Coagulation Factor III, Tissue Factor	Protein Coding	45	GC01M094570	1.19373321533203	https://www.genecards.org/cgi-bin/carddisp.pl?gene=F3
THBD	Thrombomodulin	Protein Coding	45	GC20M023026	1.1929919719696	https://www.genecards.org/cgi-bin/carddisp.pl?gene=THBD
ATP12A	ATPase H+/K+ Transporting Non-Gastric Alpha2 Subunit	Protein Coding	42	GC13P024680	1.19077849388123	https://www.genecards.org/cgi-bin/carddisp.pl?gene=ATP12A
ATP4A	ATPase H+/K+ Transporting Subunit Alpha	Protein Coding	41	GC19M062663	1.19077849388123	https://www.genecards.org/cgi-bin/carddisp.pl?gene=ATP4A
SELP	Selectin P	Protein Coding	45	GC01M169558	1.18984830379486	https://www.genecards.org/cgi-bin/carddisp.pl?gene=SELP
SST	Somatostatin	Protein Coding	41	GC03M187668	1.18970477581024	https://www.genecards.org/cgi-bin/carddisp.pl?gene=SST
TRAF3IP2	TRAF3 Interacting Protein 2	Protein Coding	45	GC06M111555	1.1890127658844	https://www.genecards.org/cgi-bin/carddisp.pl?gene=TRAF3IP2
HSPA4	Heat Shock Protein Family A (Hsp70) Member 4	Protein Coding	41	GC05P133051	1.17722058296204	https://www.genecards.org/cgi-bin/carddisp.pl?gene=HSPA4
PTPN11	Protein Tyrosine Phosphatase Non-Receptor Type 11	Protein Coding	51	GC12P112418	1.17555022239685	https://www.genecards.org/cgi-bin/carddisp.pl?gene=PTPN11
SERPINA4	Serpin Family A Member 4	Protein Coding	41	GC14P094561	1.17528212070465	https://www.genecards.org/cgi-bin/carddisp.pl?gene=SERPINA4
IGF1R	Insulin Like Growth Factor 1 Receptor	Protein Coding	53	GC15P098648	1.17259979248047	https://www.genecards.org/cgi-bin/carddisp.pl?gene=IGF1R
IDH1	Isocitrate Dehydrogenase (NADP(+)) 1	Protein Coding	51	GC02M208236	1.17259979248047	https://www.genecards.org/cgi-bin/carddisp.pl?gene=IDH1
ESR2	Estrogen Receptor 2	Protein Coding	48	GC14M064084	1.17259979248047	https://www.genecards.org/cgi-bin/carddisp.pl?gene=ESR2
ADORA3	Adenosine A3 Receptor	Protein Coding	45	GC01M111499	1.17259979248047	https://www.genecards.org/cgi-bin/carddisp.pl?gene=ADORA3
AMACR	Alpha-Methylacyl-CoA Racemase	Protein Coding	45	GC05M033986	1.17259979248047	https://www.genecards.org/cgi-bin/carddisp.pl?gene=AMACR
S100A4	S100 Calcium Binding Protein A4	Protein Coding	44	GC01M153543	1.17259979248047	https://www.genecards.org/cgi-bin/carddisp.pl?gene=S100A4
FSCN1	Fascin Actin-Bundling Protein 1	Protein Coding	42	GC07P005592	1.17259979248047	https://www.genecards.org/cgi-bin/carddisp.pl?gene=FSCN1
OPRM1	Opioid Receptor Mu 1	Protein Coding	48	GC06P154075	1.16349971294403	https://www.genecards.org/cgi-bin/carddisp.pl?gene=OPRM1
SLC9A3R1	SLC9A3 Regulator 1	Protein Coding	45	GC17P074749	1.16349971294403	https://www.genecards.org/cgi-bin/carddisp.pl?gene=SLC9A3R1
CDK5RAP1	CDK5 Regulatory Subunit Associated Protein 1	Protein Coding	37	GC20M033358	1.15972352027893	https://www.genecards.org/cgi-bin/carddisp.pl?gene=CDK5RAP1
DNMT3B	DNA Methyltransferase 3 Beta	Protein Coding	50	GC20P032762	1.15913212299347	https://www.genecards.org/cgi-bin/carddisp.pl?gene=DNMT3B
NOTCH1	Notch Receptor 1	Protein Coding	49	GC09M137332	1.15913212299347	https://www.genecards.org/cgi-bin/carddisp.pl?gene=NOTCH1
RPS6KB1	Ribosomal Protein S6 Kinase B1	Protein Coding	48	GC17P059893	1.15913212299347	https://www.genecards.org/cgi-bin/carddisp.pl?gene=RPS6KB1
STAT5A	Signal Transducer And Activator Of Transcription 5A	Protein Coding	46	GC17P042287	1.15913212299347	https://www.genecards.org/cgi-bin/carddisp.pl?gene=STAT5A
FOSL1	FOS Like 1, AP-1 Transcription Factor Subunit	Protein Coding	44	GC11M084714	1.15913212299347	https://www.genecards.org/cgi-bin/carddisp.pl?gene=FOSL1
SLC17A5	Solute Carrier Family 17 Member 5	Protein Coding	43	GC06M073593	1.14905977249146	https://www.genecards.org/cgi-bin/carddisp.pl?gene=SLC17A5
TST	Thiosulfate Sulfurtransferase	Protein Coding	42	GC22M037010	1.14251887798309	https://www.genecards.org/cgi-bin/carddisp.pl?gene=TST
TNFRSF14	TNF Receptor Superfamily Member 14	Protein Coding	41	GC01P002555	1.14043605327606	https://www.genecards.org/cgi-bin/carddisp.pl?gene=TNFRSF14
GSN	Gelsolin	Protein Coding	48	GC09P121201	1.14001202583313	https://www.genecards.org/cgi-bin/carddisp.pl?gene=GSN
NOS1	Nitric Oxide Synthase 1	Protein Coding	49	GC12M117208	1.13694369792938	https://www.genecards.org/cgi-bin/carddisp.pl?gene=NOS1
GGT1	Gamma-Glutamyltransferase 1	Protein Coding	49	GC22P024583	1.13694369792938	https://www.genecards.org/cgi-bin/carddisp.pl?gene=GGT1
CPS1	Carbamoyl-Phosphate Synthase 1	Protein Coding	47	GC02P210477	1.13694369792938	https://www.genecards.org/cgi-bin/carddisp.pl?gene=CPS1
GHSR	Growth Hormone Secretagogue Receptor	Protein Coding	46	GC03M172443	1.13694369792938	https://www.genecards.org/cgi-bin/carddisp.pl?gene=GHSR
CNR1	Cannabinoid Receptor 1	Protein Coding	46	GC06M088139	1.13694369792938	https://www.genecards.org/cgi-bin/carddisp.pl?gene=CNR1
TNFRSF11A	TNF Receptor Superfamily Member 11a	Protein Coding	45	GC18P062325	1.13694369792938	https://www.genecards.org/cgi-bin/carddisp.pl?gene=TNFRSF11A
HHIP	Hedgehog Interacting Protein	Protein Coding	41	GC04P144645	1.13694369792938	https://www.genecards.org/cgi-bin/carddisp.pl?gene=HHIP
NLRP4	NLR Family Pyrin Domain Containing 4	Protein Coding	37	GC19P055836	1.13694369792938	https://www.genecards.org/cgi-bin/carddisp.pl?gene=NLRP4
CHGA	Chromogranin A	Protein Coding	44	GC14P092929	1.13567686080933	https://www.genecards.org/cgi-bin/carddisp.pl?gene=CHGA
VIL1	Villin 1	Protein Coding	41	GC02P218419	1.132976770401	https://www.genecards.org/cgi-bin/carddisp.pl?gene=VIL1
FZD4	Frizzled Class Receptor 4	Protein Coding	50	GC11M086945	1.13154780864716	https://www.genecards.org/cgi-bin/carddisp.pl?gene=FZD4
EPHB2	EPH Receptor B2	Protein Coding	50	GC01P022710	1.13154780864716	https://www.genecards.org/cgi-bin/carddisp.pl?gene=EPHB2
TGFB2	Transforming Growth Factor Beta 2	Protein Coding	50	GC01P218345	1.13154780864716	https://www.genecards.org/cgi-bin/carddisp.pl?gene=TGFB2
LRP6	LDL Receptor Related Protein 6	Protein Coding	47	GC12M019815	1.13154780864716	https://www.genecards.org/cgi-bin/carddisp.pl?gene=LRP6
TGFB3	Transforming Growth Factor Beta 3	Protein Coding	47	GC14M075958	1.13154780864716	https://www.genecards.org/cgi-bin/carddisp.pl?gene=TGFB3
ZEB1	Zinc Finger E-Box Binding Homeobox 1	Protein Coding	47	GC10P031318	1.13154780864716	https://www.genecards.org/cgi-bin/carddisp.pl?gene=ZEB1
VEGFC	Vascular Endothelial Growth Factor C	Protein Coding	46	GC04M176683	1.13154780864716	https://www.genecards.org/cgi-bin/carddisp.pl?gene=VEGFC
CYP3A5	Cytochrome P450 Family 3 Subfamily A Member 5	Protein Coding	46	GC07M099648	1.13154780864716	https://www.genecards.org/cgi-bin/carddisp.pl?gene=CYP3A5
RB1	RB Transcriptional Corepressor 1	Protein Coding	46	GC13P048303	1.13154780864716	https://www.genecards.org/cgi-bin/carddisp.pl?gene=RB1
CD44	CD44 Molecule (Indian Blood Group)	Protein Coding	46	GC11P035139	1.13154780864716	https://www.genecards.org/cgi-bin/carddisp.pl?gene=CD44
KLF4	Kruppel Like Factor 4	Protein Coding	45	GC09M107484	1.13154780864716	https://www.genecards.org/cgi-bin/carddisp.pl?gene=KLF4
EGR1	Early Growth Response 1	Protein Coding	44	GC05P138465	1.13154780864716	https://www.genecards.org/cgi-bin/carddisp.pl?gene=EGR1
DKK1	Dickkopf WNT Signaling Pathway Inhibitor 1	Protein Coding	44	GC10P052314	1.13154780864716	https://www.genecards.org/cgi-bin/carddisp.pl?gene=DKK1
COL17A1	Collagen Type XVII Alpha 1 Chain	Protein Coding	44	GC10M104031	1.13154780864716	https://www.genecards.org/cgi-bin/carddisp.pl?gene=COL17A1
ATF3	Activating Transcription Factor 3	Protein Coding	44	GC01P212565	1.13154780864716	https://www.genecards.org/cgi-bin/carddisp.pl?gene=ATF3
ELAVL1	ELAV Like RNA Binding Protein 1	Protein Coding	41	GC19M007958	1.13154780864716	https://www.genecards.org/cgi-bin/carddisp.pl?gene=ELAVL1
SFRP2	Secreted Frizzled Related Protein 2	Protein Coding	41	GC04M153780	1.13154780864716	https://www.genecards.org/cgi-bin/carddisp.pl?gene=SFRP2
TNFRSF10D	TNF Receptor Superfamily Member 10d	Protein Coding	41	GC08M023135	1.13154780864716	https://www.genecards.org/cgi-bin/carddisp.pl?gene=TNFRSF10D
MUC16	Mucin 16, Cell Surface Associated	Protein Coding	38	GC19M008848	1.13154780864716	https://www.genecards.org/cgi-bin/carddisp.pl?gene=MUC16
MIR19A	MicroRNA 19a	RNA Gene	20	GC13P091532	1.13154780864716	https://www.genecards.org/cgi-bin/carddisp.pl?gene=MIR19A
MIR29B2	MicroRNA 29b-2	RNA Gene	20	GC01M207806	1.13154780864716	https://www.genecards.org/cgi-bin/carddisp.pl?gene=MIR29B2
MIR148A	MicroRNA 148a	RNA Gene	20	GC07M025993	1.13154780864716	https://www.genecards.org/cgi-bin/carddisp.pl?gene=MIR148A
CXCL12	C-X-C Motif Chemokine Ligand 12	Protein Coding	44	GC10M044294	1.12337923049927	https://www.genecards.org/cgi-bin/carddisp.pl?gene=CXCL12
LMNA	Lamin A/C	Protein Coding	48	GC01P156082	1.11808001995087	https://www.genecards.org/cgi-bin/carddisp.pl?gene=LMNA
ETS1	ETS Proto-Oncogene 1, Transcription Factor	Protein Coding	46	GC11M128458	1.11808001995087	https://www.genecards.org/cgi-bin/carddisp.pl?gene=ETS1
TDGF1	Teratocarcinoma-Derived Growth Factor 1	Protein Coding	41	GC03P046681	1.11808001995087	https://www.genecards.org/cgi-bin/carddisp.pl?gene=TDGF1
BLZF1	Basic Leucine Zipper Nuclear Factor 1	Protein Coding	39	GC01P169367	1.11250400543213	https://www.genecards.org/cgi-bin/carddisp.pl?gene=BLZF1
RIPK3	Receptor Interacting Serine/Threonine Kinase 3	Protein Coding	42	GC14M024336	1.11128282546997	https://www.genecards.org/cgi-bin/carddisp.pl?gene=RIPK3
XBP1	X-Box Binding Protein 1	Protein Coding	45	GC22M028794	1.10839557647705	https://www.genecards.org/cgi-bin/carddisp.pl?gene=XBP1
FGG	Fibrinogen Gamma Chain	Protein Coding	48	GC04M154604	1.10544335842133	https://www.genecards.org/cgi-bin/carddisp.pl?gene=FGG
MAP3K1	Mitogen-Activated Protein Kinase Kinase Kinase 1	Protein Coding	48	GC05P056815	1.10544335842133	https://www.genecards.org/cgi-bin/carddisp.pl?gene=MAP3K1
RARG	Retinoic Acid Receptor Gamma	Protein Coding	48	GC12M053210	1.10544335842133	https://www.genecards.org/cgi-bin/carddisp.pl?gene=RARG
FGB	Fibrinogen Beta Chain	Protein Coding	46	GC04P154587	1.10544335842133	https://www.genecards.org/cgi-bin/carddisp.pl?gene=FGB
IHH	Indian Hedgehog Signaling Molecule	Protein Coding	46	GC02M219054	1.10544335842133	https://www.genecards.org/cgi-bin/carddisp.pl?gene=IHH
LMAN1	Lectin, Mannose Binding 1	Protein Coding	45	GC18M059327	1.10544335842133	https://www.genecards.org/cgi-bin/carddisp.pl?gene=LMAN1
ENTPD5	Ectonucleoside Triphosphate Diphosphohydrolase 5 (Inactive)	Protein Coding	44	GC14M073958	1.10544335842133	https://www.genecards.org/cgi-bin/carddisp.pl?gene=ENTPD5
EFEMP1	EGF Containing Fibulin Extracellular Matrix Protein 1	Protein Coding	44	GC02M055865	1.10544335842133	https://www.genecards.org/cgi-bin/carddisp.pl?gene=EFEMP1
DAO	D-Amino Acid Oxidase	Protein Coding	44	GC12P108859	1.10544335842133	https://www.genecards.org/cgi-bin/carddisp.pl?gene=DAO
SURF1	SURF1 Cytochrome C Oxidase Assembly Factor	Protein Coding	42	GC09M133351	1.10544335842133	https://www.genecards.org/cgi-bin/carddisp.pl?gene=SURF1
CADM1	Cell Adhesion Molecule 1	Protein Coding	42	GC11M115169	1.10544335842133	https://www.genecards.org/cgi-bin/carddisp.pl?gene=CADM1
PGF	Placental Growth Factor	Protein Coding	42	GC14M074941	1.10544335842133	https://www.genecards.org/cgi-bin/carddisp.pl?gene=PGF
LIN28B	Lin-28 Homolog B	Protein Coding	41	GC06P104949	1.10544335842133	https://www.genecards.org/cgi-bin/carddisp.pl?gene=LIN28B
CD69	CD69 Molecule	Protein Coding	41	GC12M019779	1.10544335842133	https://www.genecards.org/cgi-bin/carddisp.pl?gene=CD69
DOCK3	Dedicator Of Cytokinesis 3	Protein Coding	41	GC03P050675	1.10544335842133	https://www.genecards.org/cgi-bin/carddisp.pl?gene=DOCK3
PDLIM1	PDZ And LIM Domain 1	Protein Coding	40	GC10M095237	1.10544335842133	https://www.genecards.org/cgi-bin/carddisp.pl?gene=PDLIM1
EXOC2	Exocyst Complex Component 2	Protein Coding	40	GC06M000485	1.10544335842133	https://www.genecards.org/cgi-bin/carddisp.pl?gene=EXOC2
CEP63	Centrosomal Protein 63	Protein Coding	40	GC03P134485	1.10544335842133	https://www.genecards.org/cgi-bin/carddisp.pl?gene=CEP63
ARPC1A	Actin Related Protein 2/3 Complex Subunit 1A	Protein Coding	39	GC07P099325	1.10544335842133	https://www.genecards.org/cgi-bin/carddisp.pl?gene=ARPC1A
NLRP5	NLR Family Pyrin Domain Containing 5	Protein Coding	38	GC19P062603	1.10544335842133	https://www.genecards.org/cgi-bin/carddisp.pl?gene=NLRP5
NLRP6	NLR Family Pyrin Domain Containing 6	Protein Coding	38	GC11P000269	1.10544335842133	https://www.genecards.org/cgi-bin/carddisp.pl?gene=NLRP6
NLRP10	NLR Family Pyrin Domain Containing 10	Protein Coding	38	GC11M007959	1.10544335842133	https://www.genecards.org/cgi-bin/carddisp.pl?gene=NLRP10
TMEM59	Transmembrane Protein 59	Protein Coding	38	GC01M054031	1.10544335842133	https://www.genecards.org/cgi-bin/carddisp.pl?gene=TMEM59
COX11	Cytochrome C Oxidase Copper Chaperone COX11	Protein Coding	38	GC17M054951	1.10544335842133	https://www.genecards.org/cgi-bin/carddisp.pl?gene=COX11
NAT9	N-Acetyltransferase 9 (Putative)	Protein Coding	37	GC17M074770	1.10544335842133	https://www.genecards.org/cgi-bin/carddisp.pl?gene=NAT9
RAB37	RAB37, Member RAS Oncogene Family	Protein Coding	37	GC17P074671	1.10544335842133	https://www.genecards.org/cgi-bin/carddisp.pl?gene=RAB37
NKAP	NFKB Activating Protein	Protein Coding	36	GC0XM120095	1.10544335842133	https://www.genecards.org/cgi-bin/carddisp.pl?gene=NKAP
NLRP14	NLR Family Pyrin Domain Containing 14	Protein Coding	36	GC11P007020	1.10544335842133	https://www.genecards.org/cgi-bin/carddisp.pl?gene=NLRP14
ANAPC13	Anaphase Promoting Complex Subunit 13	Protein Coding	36	GC03M134477	1.10544335842133	https://www.genecards.org/cgi-bin/carddisp.pl?gene=ANAPC13
NLRP11	NLR Family Pyrin Domain Containing 11	Protein Coding	35	GC19M055785	1.10544335842133	https://www.genecards.org/cgi-bin/carddisp.pl?gene=NLRP11
NLRP13	NLR Family Pyrin Domain Containing 13	Protein Coding	35	GC19M062541	1.10544335842133	https://www.genecards.org/cgi-bin/carddisp.pl?gene=NLRP13
SPAG17	Sperm Associated Antigen 17	Protein Coding	35	GC01M117953	1.10544335842133	https://www.genecards.org/cgi-bin/carddisp.pl?gene=SPAG17
NLRP9	NLR Family Pyrin Domain Containing 9	Protein Coding	34	GC19M062536	1.10544335842133	https://www.genecards.org/cgi-bin/carddisp.pl?gene=NLRP9
MMD2	Monocyte To Macrophage Differentiation Associated 2	Protein Coding	33	GC07M004892	1.10544335842133	https://www.genecards.org/cgi-bin/carddisp.pl?gene=MMD2
NLRP8	NLR Family Pyrin Domain Containing 8	Protein Coding	33	GC19P062602	1.10544335842133	https://www.genecards.org/cgi-bin/carddisp.pl?gene=NLRP8
ZNF266	Zinc Finger Protein 266	Protein Coding	33	GC19M009412	1.10544335842133	https://www.genecards.org/cgi-bin/carddisp.pl?gene=ZNF266
HEATR3	HEAT Repeat Containing 3	Protein Coding	32	GC16P050065	1.10544335842133	https://www.genecards.org/cgi-bin/carddisp.pl?gene=HEATR3
ZNF678	Zinc Finger Protein 678	Protein Coding	29	GC01P227563	1.10544335842133	https://www.genecards.org/cgi-bin/carddisp.pl?gene=ZNF678
MIR30C1	MicroRNA 30c-1	RNA Gene	23	GC01P040757	1.10544335842133	https://www.genecards.org/cgi-bin/carddisp.pl?gene=MIR30C1
SMIM35	Small Integral Membrane Protein 35	Protein Coding	13	GC11M118003	1.10397517681122	https://www.genecards.org/cgi-bin/carddisp.pl?gene=SMIM35
AGR2	Anterior Gradient 2, Protein Disulphide Isomerase Family Member	Protein Coding	39	GC07M017014	1.09998285770416	https://www.genecards.org/cgi-bin/carddisp.pl?gene=AGR2
ENTR1	Endosome Associated Trafficking Regulator 1	Protein Coding	28	GC09M136403	1.0998330116272	https://www.genecards.org/cgi-bin/carddisp.pl?gene=ENTR1
SLC37A4	Solute Carrier Family 37 Member 4	Protein Coding	42	GC11M119024	1.09792900085449	https://www.genecards.org/cgi-bin/carddisp.pl?gene=SLC37A4
CSRP1	Cysteine And Glycine Rich Protein 1	Protein Coding	41	GC01M201484	1.09788775444031	https://www.genecards.org/cgi-bin/carddisp.pl?gene=CSRP1
PPARA	Peroxisome Proliferator Activated Receptor Alpha	Protein Coding	45	GC22P046150	1.09546267986298	https://www.genecards.org/cgi-bin/carddisp.pl?gene=PPARA
RARB	Retinoic Acid Receptor Beta	Protein Coding	49	GC03P024689	1.09492814540863	https://www.genecards.org/cgi-bin/carddisp.pl?gene=RARB
TNFRSF25	TNF Receptor Superfamily Member 25	Protein Coding	41	GC01M006460	1.08990442752838	https://www.genecards.org/cgi-bin/carddisp.pl?gene=TNFRSF25
KIAA1109	KIAA1109	Protein Coding	35	GC04P122152	1.08439993858337	https://www.genecards.org/cgi-bin/carddisp.pl?gene=KIAA1109
TGM2	Transglutaminase 2	Protein Coding	46	GC20M038127	1.08055293560028	https://www.genecards.org/cgi-bin/carddisp.pl?gene=TGM2
APOE	Apolipoprotein E	Protein Coding	50	GC19P051999	1.0786429643631	https://www.genecards.org/cgi-bin/carddisp.pl?gene=APOE
IRAK1	Interleukin 1 Receptor Associated Kinase 1	Protein Coding	48	GC0XM154010	1.0786429643631	https://www.genecards.org/cgi-bin/carddisp.pl?gene=IRAK1
CYP2D6	Cytochrome P450 Family 2 Subfamily D Member 6	Protein Coding	48	GC22M042126	1.0786429643631	https://www.genecards.org/cgi-bin/carddisp.pl?gene=CYP2D6
LEPQTL1	Leptin, Serum Levels Of	Genetic Locus	3	GC02U903086	1.07841646671295	https://www.genecards.org/cgi-bin/carddisp.pl?gene=LEPQTL1
RNPEPL1	Arginyl Aminopeptidase Like 1	Protein Coding	36	GC02P240565	1.07643663883209	https://www.genecards.org/cgi-bin/carddisp.pl?gene=RNPEPL1
TAP1	Transporter 1, ATP Binding Cassette Subfamily B Member	Protein Coding	46	GC06M061365	1.06912910938263	https://www.genecards.org/cgi-bin/carddisp.pl?gene=TAP1
TAPBP	TAP Binding Protein	Protein Coding	44	GC06M033299	1.06912910938263	https://www.genecards.org/cgi-bin/carddisp.pl?gene=TAPBP
TAP2	Transporter 2, ATP Binding Cassette Subfamily B Member	Protein Coding	44	GC06M032821	1.06912910938263	https://www.genecards.org/cgi-bin/carddisp.pl?gene=TAP2
PLA2G7	Phospholipase A2 Group VII	Protein Coding	49	GC06M061586	1.06650757789612	https://www.genecards.org/cgi-bin/carddisp.pl?gene=PLA2G7
PF4	Platelet Factor 4	Protein Coding	40	GC04M073980	1.06650757789612	https://www.genecards.org/cgi-bin/carddisp.pl?gene=PF4
IRF8	Interferon Regulatory Factor 8	Protein Coding	45	GC16P085898	1.06494879722595	https://www.genecards.org/cgi-bin/carddisp.pl?gene=IRF8
CCDC88B	Coiled-Coil Domain Containing 88B	Protein Coding	33	GC11P064340	1.06494879722595	https://www.genecards.org/cgi-bin/carddisp.pl?gene=CCDC88B
CDKN2B	Cyclin Dependent Kinase Inhibitor 2B	Protein Coding	47	GC09M022002	1.06027412414551	https://www.genecards.org/cgi-bin/carddisp.pl?gene=CDKN2B
HLA-E	Major Histocompatibility Complex, Class I, E	Protein Coding	42	GC06P076836	1.05726456642151	https://www.genecards.org/cgi-bin/carddisp.pl?gene=HLA-E
NPSR1	Neuropeptide S Receptor 1	Protein Coding	40	GC07P034664	1.05524671077728	https://www.genecards.org/cgi-bin/carddisp.pl?gene=NPSR1
ZFP90	ZFP90 Zinc Finger Protein	Protein Coding	35	GC16P068530	1.05524671077728	https://www.genecards.org/cgi-bin/carddisp.pl?gene=ZFP90
PDE4A	Phosphodiesterase 4A	Protein Coding	45	GC19P010416	1.05387616157532	https://www.genecards.org/cgi-bin/carddisp.pl?gene=PDE4A
IFNG-AS1	IFNG Antisense RNA 1	RNA Gene	18	GC12P067989	1.05387616157532	https://www.genecards.org/cgi-bin/carddisp.pl?gene=IFNG-AS1
RNF186	Ring Finger Protein 186	Protein Coding	33	GC01M019814	1.05303978919983	https://www.genecards.org/cgi-bin/carddisp.pl?gene=RNF186
BLVRB	Biliverdin Reductase B	Protein Coding	40	GC19M040447	1.04950332641602	https://www.genecards.org/cgi-bin/carddisp.pl?gene=BLVRB
MAP3K8	Mitogen-Activated Protein Kinase Kinase Kinase 8	Protein Coding	45	GC10P030489	1.04379689693451	https://www.genecards.org/cgi-bin/carddisp.pl?gene=MAP3K8
PARK7	Parkinsonism Associated Deglycase	Protein Coding	44	GC01P008078	1.04379689693451	https://www.genecards.org/cgi-bin/carddisp.pl?gene=PARK7
CXCR1	C-X-C Motif Chemokine Receptor 1	Protein Coding	42	GC02M218162	1.04379689693451	https://www.genecards.org/cgi-bin/carddisp.pl?gene=CXCR1
BCL2	BCL2 Apoptosis Regulator	Protein Coding	49	GC18M063123	1.04192650318146	https://www.genecards.org/cgi-bin/carddisp.pl?gene=BCL2
AREG	Amphiregulin	Protein Coding	42	GC04P074445	1.04192650318146	https://www.genecards.org/cgi-bin/carddisp.pl?gene=AREG
IL17D	Interleukin 17D	Protein Coding	37	GC13P020702	1.03386831283569	https://www.genecards.org/cgi-bin/carddisp.pl?gene=IL17D
CDKN1A	Cyclin Dependent Kinase Inhibitor 1A	Protein Coding	48	GC06P077011	1.03243935108185	https://www.genecards.org/cgi-bin/carddisp.pl?gene=CDKN1A
KLRB1	Killer Cell Lectin Like Receptor B1	Protein Coding	40	GC12M019777	1.03184807300568	https://www.genecards.org/cgi-bin/carddisp.pl?gene=KLRB1
KNG1	Kininogen 1	Protein Coding	46	GC03P186717	1.03139853477478	https://www.genecards.org/cgi-bin/carddisp.pl?gene=KNG1
CALB2	Calbindin 2	Protein Coding	40	GC16P071358	1.03139853477478	https://www.genecards.org/cgi-bin/carddisp.pl?gene=CALB2
IL7R	Interleukin 7 Receptor	Protein Coding	45	GC05P035852	1.02869069576263	https://www.genecards.org/cgi-bin/carddisp.pl?gene=IL7R
IL1R2	Interleukin 1 Receptor Type 2	Protein Coding	45	GC02P101991	1.0204005241394	https://www.genecards.org/cgi-bin/carddisp.pl?gene=IL1R2
LITAF	Lipopolysaccharide Induced TNF Factor	Protein Coding	43	GC16M011547	1.0204005241394	https://www.genecards.org/cgi-bin/carddisp.pl?gene=LITAF
GNA12	G Protein Subunit Alpha 12	Protein Coding	41	GC07M002728	1.0204005241394	https://www.genecards.org/cgi-bin/carddisp.pl?gene=GNA12
LSP1	Lymphocyte Specific Protein 1	Protein Coding	41	GC11P001852	1.0204005241394	https://www.genecards.org/cgi-bin/carddisp.pl?gene=LSP1
OLIG3	Oligodendrocyte Transcription Factor 3	Protein Coding	38	GC06M137492	1.0204005241394	https://www.genecards.org/cgi-bin/carddisp.pl?gene=OLIG3
DAP	Death Associated Protein	Protein Coding	38	GC05M010679	1.0204005241394	https://www.genecards.org/cgi-bin/carddisp.pl?gene=DAP
SEC16A	SEC16 Homolog A, Endoplasmic Reticulum Export Factor	Protein Coding	36	GC09M136440	1.0204005241394	https://www.genecards.org/cgi-bin/carddisp.pl?gene=SEC16A
ABCG2	ATP Binding Cassette Subfamily G Member 2 (Junior Blood Group)	Protein Coding	49	GC04M088090	1.0121738910675	https://www.genecards.org/cgi-bin/carddisp.pl?gene=ABCG2
F11R	F11 Receptor	Protein Coding	42	GC01M160995	1.0121738910675	https://www.genecards.org/cgi-bin/carddisp.pl?gene=F11R
IL9	Interleukin 9	Protein Coding	42	GC05M135891	1.0121738910675	https://www.genecards.org/cgi-bin/carddisp.pl?gene=IL9
MARVELD2	MARVEL Domain Containing 2	Protein Coding	40	GC05P069415	1.01194739341736	https://www.genecards.org/cgi-bin/carddisp.pl?gene=MARVELD2
CCL26	C-C Motif Chemokine Ligand 26	Protein Coding	37	GC07M075769	1.01194739341736	https://www.genecards.org/cgi-bin/carddisp.pl?gene=CCL26
ERBIN	Erbb2 Interacting Protein	Protein Coding	33	GC05P065931	1.01194739341736	https://www.genecards.org/cgi-bin/carddisp.pl?gene=ERBIN
RPS14P1	Ribosomal Protein S14 Pseudogene 1	Pseudogene	6	GC01M206695	1.01194739341736	https://www.genecards.org/cgi-bin/carddisp.pl?gene=RPS14P1
CD8A	CD8a Molecule	Protein Coding	45	GC02M086784	1.00800061225891	https://www.genecards.org/cgi-bin/carddisp.pl?gene=CD8A
ANG	Angiogenin	Protein Coding	44	GC14P030633	1.00731229782104	https://www.genecards.org/cgi-bin/carddisp.pl?gene=ANG
MAGI2	Membrane Associated Guanylate Kinase, WW And PDZ Domain Containing 2	Protein Coding	44	GC07M078017	1.00731229782104	https://www.genecards.org/cgi-bin/carddisp.pl?gene=MAGI2
NCSTN	Nicastrin	Protein Coding	46	GC01P160343	1.00036418437958	https://www.genecards.org/cgi-bin/carddisp.pl?gene=NCSTN
TSC22D3	TSC22 Domain Family Member 3	Protein Coding	39	GC0XM107713	1.00002551078796	https://www.genecards.org/cgi-bin/carddisp.pl?gene=TSC22D3
TEC	Tec Protein Tyrosine Kinase	Protein Coding	45	GC04M048137	0.998479664325714	https://www.genecards.org/cgi-bin/carddisp.pl?gene=TEC
GSDMA	Gasdermin A	Protein Coding	36	GC17P050345	0.998479664325714	https://www.genecards.org/cgi-bin/carddisp.pl?gene=GSDMA
IL15RA	Interleukin 15 Receptor Subunit Alpha	Protein Coding	40	GC10M005943	0.993844568729401	https://www.genecards.org/cgi-bin/carddisp.pl?gene=IL15RA
NAA25	N-Alpha-Acetyltransferase 25, NatB Auxiliary Subunit	Protein Coding	34	GC12M112026	0.993844568729401	https://www.genecards.org/cgi-bin/carddisp.pl?gene=NAA25
HPS4	HPS4 Biogenesis Of Lysosomal Organelles Complex 3 Subunit 2	Protein Coding	39	GC22M026443	0.990795969963074	https://www.genecards.org/cgi-bin/carddisp.pl?gene=HPS4
MBP	Myelin Basic Protein	Protein Coding	44	GC18M076978	0.990795493125916	https://www.genecards.org/cgi-bin/carddisp.pl?gene=MBP
PLA2G10	Phospholipase A2 Group X	Protein Coding	43	GC16M014672	0.990795493125916	https://www.genecards.org/cgi-bin/carddisp.pl?gene=PLA2G10
RCL1	RNA Terminal Phosphate Cyclase Like 1	Protein Coding	37	GC09P004782	0.990795493125916	https://www.genecards.org/cgi-bin/carddisp.pl?gene=RCL1
TNFRSF18	TNF Receptor Superfamily Member 18	Protein Coding	41	GC01M001203	0.9887775182724	https://www.genecards.org/cgi-bin/carddisp.pl?gene=TNFRSF18
NRON	Non-Coding Repressor Of NFAT	RNA Gene	18	GC09M126407	0.9887775182724	https://www.genecards.org/cgi-bin/carddisp.pl?gene=NRON
LCK	LCK Proto-Oncogene, Src Family Tyrosine Kinase	Protein Coding	51	GC01P032251	0.986802518367767	https://www.genecards.org/cgi-bin/carddisp.pl?gene=LCK
TCF4	Transcription Factor 4	Protein Coding	46	GC18M055222	0.986478924751282	https://www.genecards.org/cgi-bin/carddisp.pl?gene=TCF4
ALDOB	Aldolase, Fructose-Bisphosphate B	Protein Coding	44	GC09M101420	0.979883253574371	https://www.genecards.org/cgi-bin/carddisp.pl?gene=ALDOB
IL24	Interleukin 24	Protein Coding	40	GC01P206897	0.977327764034271	https://www.genecards.org/cgi-bin/carddisp.pl?gene=IL24
TRAF4	TNF Receptor Associated Factor 4	Protein Coding	42	GC17P049706	0.975811958312988	https://www.genecards.org/cgi-bin/carddisp.pl?gene=TRAF4
CSF2RA	Colony Stimulating Factor 2 Receptor Subunit Alpha	Protein Coding	44	GC0XP001571	0.967399179935455	https://www.genecards.org/cgi-bin/carddisp.pl?gene=CSF2RA
CYP7A1	Cytochrome P450 Family 7 Subfamily A Member 1	Protein Coding	44	GC08M058476	0.967399179935455	https://www.genecards.org/cgi-bin/carddisp.pl?gene=CYP7A1
TNFRSF8	TNF Receptor Superfamily Member 8	Protein Coding	42	GC01P012063	0.967399179935455	https://www.genecards.org/cgi-bin/carddisp.pl?gene=TNFRSF8
KIR2DL1	Killer Cell Immunoglobulin Like Receptor, Two Ig Domains And Long Cytoplasmic Tail 1	Protein Coding	37	GC19P062547	0.967399179935455	https://www.genecards.org/cgi-bin/carddisp.pl?gene=KIR2DL1
ABO	ABO, Alpha 1-3-N-Acetylgalactosaminyltransferase And Alpha 1-3-Galactosyltransferase	Protein Coding	37	GC09M133250	0.967399179935455	https://www.genecards.org/cgi-bin/carddisp.pl?gene=ABO
DEFB104A	Defensin Beta 104A	Protein Coding	32	GC08P007836	0.967399179935455	https://www.genecards.org/cgi-bin/carddisp.pl?gene=DEFB104A
HLA-DPB1	Major Histocompatibility Complex, Class II, DP Beta 1	Protein Coding	45	GC06P076901	0.966415524482727	https://www.genecards.org/cgi-bin/carddisp.pl?gene=HLA-DPB1
ERBB3	Erb-B2 Receptor Tyrosine Kinase 3	Protein Coding	52	GC12P057065	0.966357171535492	https://www.genecards.org/cgi-bin/carddisp.pl?gene=ERBB3
NAT1	N-Acetyltransferase 1	Protein Coding	44	GC08P018179	0.966357171535492	https://www.genecards.org/cgi-bin/carddisp.pl?gene=NAT1
IL25	Interleukin 25	Protein Coding	37	GC14P030866	0.966152608394623	https://www.genecards.org/cgi-bin/carddisp.pl?gene=IL25
GATA6	GATA Binding Protein 6	Protein Coding	46	GC18P022169	0.965282917022705	https://www.genecards.org/cgi-bin/carddisp.pl?gene=GATA6
FCN3	Ficolin 3	Protein Coding	44	GC01M027729	0.965282917022705	https://www.genecards.org/cgi-bin/carddisp.pl?gene=FCN3
HSD11B2	Hydroxysteroid 11-Beta Dehydrogenase 2	Protein Coding	46	GC16P067433	0.962344229221344	https://www.genecards.org/cgi-bin/carddisp.pl?gene=HSD11B2
SLCO1B3	Solute Carrier Organic Anion Transporter Family Member 1B3	Protein Coding	44	GC12P020810	0.959049582481384	https://www.genecards.org/cgi-bin/carddisp.pl?gene=SLCO1B3
UBE2V1	Ubiquitin Conjugating Enzyme E2 V1	Protein Coding	41	GC20M050082	0.958458244800568	https://www.genecards.org/cgi-bin/carddisp.pl?gene=UBE2V1
ALOX12	Arachidonate 12-Lipoxygenase, 12S Type	Protein Coding	44	GC17P006995	0.955302178859711	https://www.genecards.org/cgi-bin/carddisp.pl?gene=ALOX12
FGF7	Fibroblast Growth Factor 7	Protein Coding	41	GC15P049423	0.955302178859711	https://www.genecards.org/cgi-bin/carddisp.pl?gene=FGF7
SERPING1	Serpin Family G Member 1	Protein Coding	46	GC11P057597	0.95476770401001	https://www.genecards.org/cgi-bin/carddisp.pl?gene=SERPING1
THY1	Thy-1 Cell Surface Antigen	Protein Coding	42	GC11M119417	0.95476770401001	https://www.genecards.org/cgi-bin/carddisp.pl?gene=THY1
SCARNA6	Small Cajal Body-Specific RNA 6	RNA Gene	21	GC02P233288	0.95476770401001	https://www.genecards.org/cgi-bin/carddisp.pl?gene=SCARNA6
MIR483	MicroRNA 483	RNA Gene	20	GC11M002736	0.95476770401001	https://www.genecards.org/cgi-bin/carddisp.pl?gene=MIR483
OCLN	Occludin	Protein Coding	44	GC05P069492	0.95401918888092	https://www.genecards.org/cgi-bin/carddisp.pl?gene=OCLN
ADCY7	Adenylate Cyclase 7	Protein Coding	45	GC16P050495	0.953931450843811	https://www.genecards.org/cgi-bin/carddisp.pl?gene=ADCY7
HSPA6	Heat Shock Protein Family A (Hsp70) Member 6	Protein Coding	44	GC01P161524	0.953931450843811	https://www.genecards.org/cgi-bin/carddisp.pl?gene=HSPA6
UCN2	Urocortin 2	Protein Coding	33	GC03M048561	0.953931450843811	https://www.genecards.org/cgi-bin/carddisp.pl?gene=UCN2
MASP1	MBL Associated Serine Protease 1	Protein Coding	48	GC03M187216	0.944774270057678	https://www.genecards.org/cgi-bin/carddisp.pl?gene=MASP1
LTA4H	Leukotriene A4 Hydrolase	Protein Coding	45	GC12M096000	0.944774270057678	https://www.genecards.org/cgi-bin/carddisp.pl?gene=LTA4H
TGIF1	TGFB Induced Factor Homeobox 1	Protein Coding	45	GC18P003411	0.944774270057678	https://www.genecards.org/cgi-bin/carddisp.pl?gene=TGIF1
LTB4R	Leukotriene B4 Receptor	Protein Coding	44	GC14P024311	0.944774270057678	https://www.genecards.org/cgi-bin/carddisp.pl?gene=LTB4R
CLDN11	Claudin 11	Protein Coding	41	GC03P170418	0.944774270057678	https://www.genecards.org/cgi-bin/carddisp.pl?gene=CLDN11
CD58	CD58 Molecule	Protein Coding	40	GC01M116514	0.944774270057678	https://www.genecards.org/cgi-bin/carddisp.pl?gene=CD58
XPNPEP1	X-Prolyl Aminopeptidase 1	Protein Coding	42	GC10M109864	0.944485425949097	https://www.genecards.org/cgi-bin/carddisp.pl?gene=XPNPEP1
EDN1	Endothelin 1	Protein Coding	48	GC06P012256	0.940843164920807	https://www.genecards.org/cgi-bin/carddisp.pl?gene=EDN1
RUNX2	RUNX Family Transcription Factor 2	Protein Coding	46	GC06P077087	0.940843164920807	https://www.genecards.org/cgi-bin/carddisp.pl?gene=RUNX2
S100B	S100 Calcium Binding Protein B	Protein Coding	45	GC21M050156	0.940843164920807	https://www.genecards.org/cgi-bin/carddisp.pl?gene=S100B
ANGPT1	Angiopoietin 1	Protein Coding	45	GC08M107246	0.940843164920807	https://www.genecards.org/cgi-bin/carddisp.pl?gene=ANGPT1
CCR4	C-C Motif Chemokine Receptor 4	Protein Coding	44	GC03P032951	0.940843164920807	https://www.genecards.org/cgi-bin/carddisp.pl?gene=CCR4
TOLLIP	Toll Interacting Protein	Protein Coding	43	GC11M001274	0.940843164920807	https://www.genecards.org/cgi-bin/carddisp.pl?gene=TOLLIP
CYP4F3	Cytochrome P450 Family 4 Subfamily F Member 3	Protein Coding	43	GC19P015640	0.940843164920807	https://www.genecards.org/cgi-bin/carddisp.pl?gene=CYP4F3
F13B	Coagulation Factor XIII B Chain	Protein Coding	41	GC01M197008	0.940843164920807	https://www.genecards.org/cgi-bin/carddisp.pl?gene=F13B
LAMP1	Lysosomal Associated Membrane Protein 1	Protein Coding	41	GC13P113297	0.940843164920807	https://www.genecards.org/cgi-bin/carddisp.pl?gene=LAMP1
PTGDR2	Prostaglandin D2 Receptor 2	Protein Coding	41	GC11M060850	0.940843164920807	https://www.genecards.org/cgi-bin/carddisp.pl?gene=PTGDR2
IL13RA2	Interleukin 13 Receptor Subunit Alpha 2	Protein Coding	39	GC0XM115003	0.940843164920807	https://www.genecards.org/cgi-bin/carddisp.pl?gene=IL13RA2
RPL35P3	Ribosomal Protein L35 Pseudogene 3	Pseudogene	7	GC06M105302	0.940843164920807	https://www.genecards.org/cgi-bin/carddisp.pl?gene=RPL35P3
OCTN3	Organic Cation Transporter 3	Protein Coding	4	GC05U900771	0.940843164920807	https://www.genecards.org/cgi-bin/carddisp.pl?gene=OCTN3
MIR320A	MicroRNA 320a	RNA Gene	21	GC08M022262	0.933717370033264	https://www.genecards.org/cgi-bin/carddisp.pl?gene=MIR320A
LIF	LIF Interleukin 6 Family Cytokine	Protein Coding	41	GC22M030240	0.931306540966034	https://www.genecards.org/cgi-bin/carddisp.pl?gene=LIF
MLKL	Mixed Lineage Kinase Domain Like Pseudokinase	Protein Coding	41	GC16M074672	0.930721163749695	https://www.genecards.org/cgi-bin/carddisp.pl?gene=MLKL
MIR142	MicroRNA 142	RNA Gene	21	GC17M058331	0.930721163749695	https://www.genecards.org/cgi-bin/carddisp.pl?gene=MIR142
RAC2	Rac Family Small GTPase 2	Protein Coding	50	GC22M037227	0.927375435829163	https://www.genecards.org/cgi-bin/carddisp.pl?gene=RAC2
FCGR2B	Fc Gamma Receptor IIb	Protein Coding	46	GC01P161663	0.927375435829163	https://www.genecards.org/cgi-bin/carddisp.pl?gene=FCGR2B
CDH13	Cadherin 13	Protein Coding	44	GC16P082626	0.927375435829163	https://www.genecards.org/cgi-bin/carddisp.pl?gene=CDH13
INPP5E	Inositol Polyphosphate-5-Phosphatase E	Protein Coding	41	GC09M136428	0.927375435829163	https://www.genecards.org/cgi-bin/carddisp.pl?gene=INPP5E
TNIP1	TNFAIP3 Interacting Protein 1	Protein Coding	40	GC05M151029	0.927375435829163	https://www.genecards.org/cgi-bin/carddisp.pl?gene=TNIP1
TNPO3	Transportin 3	Protein Coding	40	GC07M128954	0.927375435829163	https://www.genecards.org/cgi-bin/carddisp.pl?gene=TNPO3
GPR18	G Protein-Coupled Receptor 18	Protein Coding	39	GC13M099254	0.927375435829163	https://www.genecards.org/cgi-bin/carddisp.pl?gene=GPR18
MMEL1	Membrane Metalloendopeptidase Like 1	Protein Coding	37	GC01M002590	0.927375435829163	https://www.genecards.org/cgi-bin/carddisp.pl?gene=MMEL1
PHTF1	Putative Homeodomain Transcription Factor 1	Protein Coding	35	GC01M113696	0.927375435829163	https://www.genecards.org/cgi-bin/carddisp.pl?gene=PHTF1
NXPE1	Neurexophilin And PC-Esterase Domain Family Member 1	Protein Coding	32	GC11M114521	0.927375435829163	https://www.genecards.org/cgi-bin/carddisp.pl?gene=NXPE1
LINC00598	Long Intergenic Non-Protein Coding RNA 598	RNA Gene	17	GC13M040098	0.927375435829163	https://www.genecards.org/cgi-bin/carddisp.pl?gene=LINC00598
PROCR	Protein C Receptor	Protein Coding	41	GC20P035337	0.925549566745758	https://www.genecards.org/cgi-bin/carddisp.pl?gene=PROCR
ENTPD3	Ectonucleoside Triphosphate Diphosphohydrolase 3	Protein Coding	41	GC03P040403	0.925323069095612	https://www.genecards.org/cgi-bin/carddisp.pl?gene=ENTPD3
ENTPD2	Ectonucleoside Triphosphate Diphosphohydrolase 2	Protein Coding	40	GC09M137048	0.925323069095612	https://www.genecards.org/cgi-bin/carddisp.pl?gene=ENTPD2
AZU1	Azurocidin 1	Protein Coding	40	GC19P000825	0.925323069095612	https://www.genecards.org/cgi-bin/carddisp.pl?gene=AZU1
NTS	Neurotensin	Protein Coding	40	GC12P085876	0.922518849372864	https://www.genecards.org/cgi-bin/carddisp.pl?gene=NTS
PYCARD	PYD And CARD Domain Containing	Protein Coding	41	GC16M031201	0.91740620136261	https://www.genecards.org/cgi-bin/carddisp.pl?gene=PYCARD
HTR3A	5-Hydroxytryptamine Receptor 3A	Protein Coding	46	GC11P113974	0.914250135421753	https://www.genecards.org/cgi-bin/carddisp.pl?gene=HTR3A
DLD	Dihydrolipoamide Dehydrogenase	Protein Coding	49	GC07P107890	0.911855340003967	https://www.genecards.org/cgi-bin/carddisp.pl?gene=DLD
CD28	CD28 Molecule	Protein Coding	45	GC02P203706	0.911855340003967	https://www.genecards.org/cgi-bin/carddisp.pl?gene=CD28
SULT1A2	Sulfotransferase Family 1A Member 2	Protein Coding	42	GC16M028591	0.911855340003967	https://www.genecards.org/cgi-bin/carddisp.pl?gene=SULT1A2
NUPR1	Nuclear Protein 1, Transcriptional Regulator	Protein Coding	35	GC16M028532	0.911855340003967	https://www.genecards.org/cgi-bin/carddisp.pl?gene=NUPR1
TRAF2	TNF Receptor Associated Factor 2	Protein Coding	44	GC09P136881	0.90934282541275	https://www.genecards.org/cgi-bin/carddisp.pl?gene=TRAF2
IL12A	Interleukin 12A	Protein Coding	43	GC03P159988	0.90934282541275	https://www.genecards.org/cgi-bin/carddisp.pl?gene=IL12A
CD47	CD47 Molecule	Protein Coding	42	GC03M108043	0.90934282541275	https://www.genecards.org/cgi-bin/carddisp.pl?gene=CD47
CLDN4	Claudin 4	Protein Coding	41	GC07P073799	0.90934282541275	https://www.genecards.org/cgi-bin/carddisp.pl?gene=CLDN4
CALCOCO2	Calcium Binding And Coiled-Coil Domain 2	Protein Coding	38	GC17P051111	0.90934282541275	https://www.genecards.org/cgi-bin/carddisp.pl?gene=CALCOCO2
CFTR-AS1	CFTR Antisense RNA 1	RNA Gene	11	GC07M117561	0.90934282541275	https://www.genecards.org/cgi-bin/carddisp.pl?gene=CFTR-AS1
MIR149	MicroRNA 149	RNA Gene	22	GC02P240456	0.908892154693604	https://www.genecards.org/cgi-bin/carddisp.pl?gene=MIR149
CD59	CD59 Molecule (CD59 Blood Group)	Protein Coding	45	GC11M033704	0.904171168804169	https://www.genecards.org/cgi-bin/carddisp.pl?gene=CD59
CD2	CD2 Molecule	Protein Coding	42	GC01P116754	0.904171168804169	https://www.genecards.org/cgi-bin/carddisp.pl?gene=CD2
INTS8	Integrator Complex Subunit 8	Protein Coding	38	GC08P094813	0.904171168804169	https://www.genecards.org/cgi-bin/carddisp.pl?gene=INTS8
IDO2	Indoleamine 2,3-Dioxygenase 2	Protein Coding	37	GC08P039949	0.904171168804169	https://www.genecards.org/cgi-bin/carddisp.pl?gene=IDO2
EGFR	Epidermal Growth Factor Receptor	Protein Coding	52	GC07P055019	0.902153253555298	https://www.genecards.org/cgi-bin/carddisp.pl?gene=EGFR
SH2B3	SH2B Adaptor Protein 3	Protein Coding	46	GC12P111405	0.895875096321106	https://www.genecards.org/cgi-bin/carddisp.pl?gene=SH2B3
DOCK7	Dedicator Of Cytokinesis 7	Protein Coding	42	GC01M062454	0.895875096321106	https://www.genecards.org/cgi-bin/carddisp.pl?gene=DOCK7
ADAM15	ADAM Metallopeptidase Domain 15	Protein Coding	41	GC01P155050	0.895875096321106	https://www.genecards.org/cgi-bin/carddisp.pl?gene=ADAM15
ZDHHC1	Zinc Finger DHHC-Type Containing 1	Protein Coding	36	GC16M067394	0.895875096321106	https://www.genecards.org/cgi-bin/carddisp.pl?gene=ZDHHC1
IPMK	Inositol Polyphosphate Multikinase	Protein Coding	38	GC10M058191	0.890703439712524	https://www.genecards.org/cgi-bin/carddisp.pl?gene=IPMK
MME	Membrane Metalloendopeptidase	Protein Coding	49	GC03P155024	0.888400137424469	https://www.genecards.org/cgi-bin/carddisp.pl?gene=MME
IRS2	Insulin Receptor Substrate 2	Protein Coding	45	GC13M109752	0.888400137424469	https://www.genecards.org/cgi-bin/carddisp.pl?gene=IRS2
ERBB4	Erb-B2 Receptor Tyrosine Kinase 4	Protein Coding	53	GC02M211375	0.8837651014328	https://www.genecards.org/cgi-bin/carddisp.pl?gene=ERBB4
SLC19A1	Solute Carrier Family 19 Member 1	Protein Coding	46	GC21M045493	0.8837651014328	https://www.genecards.org/cgi-bin/carddisp.pl?gene=SLC19A1
FHIT	Fragile Histidine Triad Diadenosine Triphosphatase	Protein Coding	43	GC03M059747	0.8837651014328	https://www.genecards.org/cgi-bin/carddisp.pl?gene=FHIT
APOA1	Apolipoprotein A1	Protein Coding	48	GC11M116835	0.880774855613708	https://www.genecards.org/cgi-bin/carddisp.pl?gene=APOA1
F9	Coagulation Factor IX	Protein Coding	47	GC0XP139530	0.880774855613708	https://www.genecards.org/cgi-bin/carddisp.pl?gene=F9
PIK3C2A	Phosphatidylinositol-4-Phosphate 3-Kinase Catalytic Subunit Type 2 Alpha	Protein Coding	46	GC11M017506	0.880774855613708	https://www.genecards.org/cgi-bin/carddisp.pl?gene=PIK3C2A
CYP2J2	Cytochrome P450 Family 2 Subfamily J Member 2	Protein Coding	44	GC01M059893	0.880774855613708	https://www.genecards.org/cgi-bin/carddisp.pl?gene=CYP2J2
TCN2	Transcobalamin 2	Protein Coding	42	GC22P033722	0.880774855613708	https://www.genecards.org/cgi-bin/carddisp.pl?gene=TCN2
SLCO2A1	Solute Carrier Organic Anion Transporter Family Member 2A1	Protein Coding	42	GC03M133932	0.880774855613708	https://www.genecards.org/cgi-bin/carddisp.pl?gene=SLCO2A1
TCN1	Transcobalamin 1	Protein Coding	42	GC11M084450	0.880774855613708	https://www.genecards.org/cgi-bin/carddisp.pl?gene=TCN1
AKR1C1	Aldo-Keto Reductase Family 1 Member C1	Protein Coding	42	GC10P004963	0.880774855613708	https://www.genecards.org/cgi-bin/carddisp.pl?gene=AKR1C1
VASP	Vasodilator Stimulated Phosphoprotein	Protein Coding	42	GC19P052028	0.880774855613708	https://www.genecards.org/cgi-bin/carddisp.pl?gene=VASP
AQP8	Aquaporin 8	Protein Coding	37	GC16P027632	0.880774855613708	https://www.genecards.org/cgi-bin/carddisp.pl?gene=AQP8
RAB13	RAB13, Member RAS Oncogene Family	Protein Coding	37	GC01M153981	0.880774855613708	https://www.genecards.org/cgi-bin/carddisp.pl?gene=RAB13
ZSCAN9	Zinc Finger And SCAN Domain Containing 9	Protein Coding	31	GC06P028224	0.880774855613708	https://www.genecards.org/cgi-bin/carddisp.pl?gene=ZSCAN9
CX3CL1	C-X3-C Motif Chemokine Ligand 1	Protein Coding	42	GC16P057372	0.875597238540649	https://www.genecards.org/cgi-bin/carddisp.pl?gene=CX3CL1
DLG1	Discs Large MAGUK Scaffold Protein 1	Protein Coding	43	GC03M197042	0.868290781974792	https://www.genecards.org/cgi-bin/carddisp.pl?gene=DLG1
HPS1	HPS1 Biogenesis Of Lysosomal Organelles Complex 3 Subunit 1	Protein Coding	41	GC10M098416	0.868290781974792	https://www.genecards.org/cgi-bin/carddisp.pl?gene=HPS1
HPS3	HPS3 Biogenesis Of Lysosomal Organelles Complex 2 Subunit 1	Protein Coding	40	GC03P149129	0.868290781974792	https://www.genecards.org/cgi-bin/carddisp.pl?gene=HPS3
RPS6KA4	Ribosomal Protein S6 Kinase A4	Protein Coding	47	GC11P064360	0.867307126522064	https://www.genecards.org/cgi-bin/carddisp.pl?gene=RPS6KA4
ARPC2	Actin Related Protein 2/3 Complex Subunit 2	Protein Coding	41	GC02P218217	0.867307126522064	https://www.genecards.org/cgi-bin/carddisp.pl?gene=ARPC2
NFKBIL1	NFKB Inhibitor Like 1	Protein Coding	38	GC06P076858	0.867307126522064	https://www.genecards.org/cgi-bin/carddisp.pl?gene=NFKBIL1
CTSW	Cathepsin W	Protein Coding	38	GC11P065879	0.867307126522064	https://www.genecards.org/cgi-bin/carddisp.pl?gene=CTSW
BANK1	B Cell Scaffold Protein With Ankyrin Repeats 1	Protein Coding	37	GC04P101411	0.867307126522064	https://www.genecards.org/cgi-bin/carddisp.pl?gene=BANK1
CDKN2A	Cyclin Dependent Kinase Inhibitor 2A	Protein Coding	49	GC09M021967	0.867248296737671	https://www.genecards.org/cgi-bin/carddisp.pl?gene=CDKN2A
AKR1C3	Aldo-Keto Reductase Family 1 Member C3	Protein Coding	46	GC10P005035	0.85421884059906	https://www.genecards.org/cgi-bin/carddisp.pl?gene=AKR1C3
FKBP5	FKBP Prolyl Isomerase 5	Protein Coding	45	GC06M061437	0.85421884059906	https://www.genecards.org/cgi-bin/carddisp.pl?gene=FKBP5
GLS2	Glutaminase 2	Protein Coding	41	GC12M056470	0.85421884059906	https://www.genecards.org/cgi-bin/carddisp.pl?gene=GLS2
INTS9	Integrator Complex Subunit 9	Protein Coding	35	GC08M028767	0.85421884059906	https://www.genecards.org/cgi-bin/carddisp.pl?gene=INTS9
OR2B11	Olfactory Receptor Family 2 Subfamily B Member 11	Protein Coding	31	GC01M247451	0.85421884059906	https://www.genecards.org/cgi-bin/carddisp.pl?gene=OR2B11
NGF	Nerve Growth Factor	Protein Coding	49	GC01M115285	0.844096899032593	https://www.genecards.org/cgi-bin/carddisp.pl?gene=NGF
CRHR2	Corticotropin Releasing Hormone Receptor 2	Protein Coding	42	GC07M030651	0.844096899032593	https://www.genecards.org/cgi-bin/carddisp.pl?gene=CRHR2
TFF2	Trefoil Factor 2	Protein Coding	41	GC21M042346	0.844096899032593	https://www.genecards.org/cgi-bin/carddisp.pl?gene=TFF2
MIR106B	MicroRNA 106b	RNA Gene	23	GC07M101540	0.844096899032593	https://www.genecards.org/cgi-bin/carddisp.pl?gene=MIR106B
MIR15A	MicroRNA 15a	RNA Gene	17	GC13M050049	0.844096899032593	https://www.genecards.org/cgi-bin/carddisp.pl?gene=MIR15A
ARMH3	Armadillo Like Helical Domain Containing 3	Protein Coding	24	GC10M101846	0.84089720249176	https://www.genecards.org/cgi-bin/carddisp.pl?gene=ARMH3
MIR103A2	MicroRNA 103a-2	RNA Gene	19	GC20P003917	0.84089720249176	https://www.genecards.org/cgi-bin/carddisp.pl?gene=MIR103A2
NR5A2	Nuclear Receptor Subfamily 5 Group A Member 2	Protein Coding	45	GC01P199996	0.840751111507416	https://www.genecards.org/cgi-bin/carddisp.pl?gene=NR5A2
TXK	TXK Tyrosine Kinase	Protein Coding	45	GC04M048126	0.840751111507416	https://www.genecards.org/cgi-bin/carddisp.pl?gene=TXK
BAD	BCL2 Associated Agonist Of Cell Death	Protein Coding	44	GC11M084618	0.840751111507416	https://www.genecards.org/cgi-bin/carddisp.pl?gene=BAD
GART	Phosphoribosylglycinamide Formyltransferase, Phosphoribosylglycinamide Synthetase, Phosphoribosylaminoimidazole Synthetase	Protein Coding	42	GC21M033503	0.840751111507416	https://www.genecards.org/cgi-bin/carddisp.pl?gene=GART
PFKFB4	6-Phosphofructo-2-Kinase/Fructose-2,6-Biphosphatase 4	Protein Coding	42	GC03M048517	0.840751111507416	https://www.genecards.org/cgi-bin/carddisp.pl?gene=PFKFB4
IP6K2	Inositol Hexakisphosphate Kinase 2	Protein Coding	38	GC03M048688	0.840751111507416	https://www.genecards.org/cgi-bin/carddisp.pl?gene=IP6K2
LAG3	Lymphocyte Activating 3	Protein Coding	38	GC12P018557	0.840751111507416	https://www.genecards.org/cgi-bin/carddisp.pl?gene=LAG3
IL20	Interleukin 20	Protein Coding	38	GC01P206866	0.840751111507416	https://www.genecards.org/cgi-bin/carddisp.pl?gene=IL20
ANKRD55	Ankyrin Repeat Domain 55	Protein Coding	33	GC05M056099	0.840751111507416	https://www.genecards.org/cgi-bin/carddisp.pl?gene=ANKRD55
MAPT	Microtubule Associated Protein Tau	Protein Coding	49	GC17P045894	0.822718501091003	https://www.genecards.org/cgi-bin/carddisp.pl?gene=MAPT
COMP	Cartilage Oligomeric Matrix Protein	Protein Coding	47	GC19M018783	0.822718501091003	https://www.genecards.org/cgi-bin/carddisp.pl?gene=COMP
LBR	Lamin B Receptor	Protein Coding	46	GC01M225401	0.822718501091003	https://www.genecards.org/cgi-bin/carddisp.pl?gene=LBR
GHR	Growth Hormone Receptor	Protein Coding	45	GC05P042429	0.822718501091003	https://www.genecards.org/cgi-bin/carddisp.pl?gene=GHR
IL17RA	Interleukin 17 Receptor A	Protein Coding	44	GC22P018163	0.822718501091003	https://www.genecards.org/cgi-bin/carddisp.pl?gene=IL17RA
GSTO1	Glutathione S-Transferase Omega 1	Protein Coding	44	GC10P104235	0.822718501091003	https://www.genecards.org/cgi-bin/carddisp.pl?gene=GSTO1
OPTN	Optineurin	Protein Coding	43	GC10P013099	0.822718501091003	https://www.genecards.org/cgi-bin/carddisp.pl?gene=OPTN
ACTC1	Actin Alpha Cardiac Muscle 1	Protein Coding	42	GC15M034790	0.822718501091003	https://www.genecards.org/cgi-bin/carddisp.pl?gene=ACTC1
ICOS	Inducible T Cell Costimulator	Protein Coding	42	GC02P203937	0.822718501091003	https://www.genecards.org/cgi-bin/carddisp.pl?gene=ICOS
SEPHS1	Selenophosphate Synthetase 1	Protein Coding	41	GC10M013317	0.822718501091003	https://www.genecards.org/cgi-bin/carddisp.pl?gene=SEPHS1
LCN1	Lipocalin 1	Protein Coding	40	GC09P135521	0.822718501091003	https://www.genecards.org/cgi-bin/carddisp.pl?gene=LCN1
SLPI	Secretory Leukocyte Peptidase Inhibitor	Protein Coding	40	GC20M045252	0.822718501091003	https://www.genecards.org/cgi-bin/carddisp.pl?gene=SLPI
CXCL16	C-X-C Motif Chemokine Ligand 16	Protein Coding	39	GC17M004733	0.822718501091003	https://www.genecards.org/cgi-bin/carddisp.pl?gene=CXCL16
PRDM5	PR/SET Domain 5	Protein Coding	39	GC04M120686	0.822718501091003	https://www.genecards.org/cgi-bin/carddisp.pl?gene=PRDM5
JAKMIP1	Janus Kinase And Microtubule Interacting Protein 1	Protein Coding	37	GC04M006026	0.822718501091003	https://www.genecards.org/cgi-bin/carddisp.pl?gene=JAKMIP1
CNTN5	Contactin 5	Protein Coding	37	GC11P099020	0.822718501091003	https://www.genecards.org/cgi-bin/carddisp.pl?gene=CNTN5
CUZD1	CUB And Zona Pellucida Like Domains 1	Protein Coding	36	GC10M122833	0.822718501091003	https://www.genecards.org/cgi-bin/carddisp.pl?gene=CUZD1
CNTNAP3	Contactin Associated Protein Family Member 3	Protein Coding	36	GC09M039064	0.822718501091003	https://www.genecards.org/cgi-bin/carddisp.pl?gene=CNTNAP3
TMIGD1	Transmembrane And Immunoglobulin Domain Containing 1	Protein Coding	32	GC17M030316	0.822718501091003	https://www.genecards.org/cgi-bin/carddisp.pl?gene=TMIGD1
IGHE	Immunoglobulin Heavy Constant Epsilon	Protein Coding	30	GC14M112095	0.822718501091003	https://www.genecards.org/cgi-bin/carddisp.pl?gene=IGHE
RPL12P7	Ribosomal Protein L12 Pseudogene 7	Pseudogene	10	GC14P068693	0.822718501091003	https://www.genecards.org/cgi-bin/carddisp.pl?gene=RPL12P7
FABP3P2	Fatty Acid Binding Protein 3 Pseudogene 2	Pseudogene	9	GC13M042369	0.822718501091003	https://www.genecards.org/cgi-bin/carddisp.pl?gene=FABP3P2
MRPS35P3	Mitochondrial Ribosomal Protein S35 Pseudogene 3	Pseudogene	8	GC10P057982	0.822718501091003	https://www.genecards.org/cgi-bin/carddisp.pl?gene=MRPS35P3
MRPL11P2	Mitochondrial Ribosomal Protein L11 Pseudogene 2	Pseudogene	6	GC05M142036	0.822718501091003	https://www.genecards.org/cgi-bin/carddisp.pl?gene=MRPL11P2
RPS12P16	Ribosomal Protein S12 Pseudogene 16	Pseudogene	6	GC10M034675	0.822718501091003	https://www.genecards.org/cgi-bin/carddisp.pl?gene=RPS12P16
RPL30P13	Ribosomal Protein L30 Pseudogene 13	Pseudogene	6	GC12M040068	0.822718501091003	https://www.genecards.org/cgi-bin/carddisp.pl?gene=RPL30P13
ENG	Endoglin	Protein Coding	46	GC09M127815	0.817295908927917	https://www.genecards.org/cgi-bin/carddisp.pl?gene=ENG
IGFBP2	Insulin Like Growth Factor Binding Protein 2	Protein Coding	43	GC02P216632	0.817295908927917	https://www.genecards.org/cgi-bin/carddisp.pl?gene=IGFBP2
EPHB4	EPH Receptor B4	Protein Coding	51	GC07M101609	0.809842109680176	https://www.genecards.org/cgi-bin/carddisp.pl?gene=EPHB4
STK11	Serine/Threonine Kinase 11	Protein Coding	48	GC19P001177	0.809842109680176	https://www.genecards.org/cgi-bin/carddisp.pl?gene=STK11
KEAP1	Kelch Like ECH Associated Protein 1	Protein Coding	47	GC19M010486	0.809842109680176	https://www.genecards.org/cgi-bin/carddisp.pl?gene=KEAP1
LIFR	LIF Receptor Subunit Alpha	Protein Coding	46	GC05M038475	0.809842109680176	https://www.genecards.org/cgi-bin/carddisp.pl?gene=LIFR
ANTXR2	ANTXR Cell Adhesion Molecule 2	Protein Coding	46	GC04M079901	0.809842109680176	https://www.genecards.org/cgi-bin/carddisp.pl?gene=ANTXR2
CCND3	Cyclin D3	Protein Coding	46	GC06M041934	0.809842109680176	https://www.genecards.org/cgi-bin/carddisp.pl?gene=CCND3
NRP1	Neuropilin 1	Protein Coding	45	GC10M033177	0.809842109680176	https://www.genecards.org/cgi-bin/carddisp.pl?gene=NRP1
CLU	Clusterin	Protein Coding	45	GC08M027596	0.809842109680176	https://www.genecards.org/cgi-bin/carddisp.pl?gene=CLU
ERCC1	ERCC Excision Repair 1, Endonuclease Non-Catalytic Subunit	Protein Coding	45	GC19M062024	0.809842109680176	https://www.genecards.org/cgi-bin/carddisp.pl?gene=ERCC1
MAP2K5	Mitogen-Activated Protein Kinase Kinase 5	Protein Coding	45	GC15P092245	0.809842109680176	https://www.genecards.org/cgi-bin/carddisp.pl?gene=MAP2K5
TCF3	Transcription Factor 3	Protein Coding	44	GC19M001609	0.809842109680176	https://www.genecards.org/cgi-bin/carddisp.pl?gene=TCF3
E2F4	E2F Transcription Factor 4	Protein Coding	44	GC16P067192	0.809842109680176	https://www.genecards.org/cgi-bin/carddisp.pl?gene=E2F4
AIRE	Autoimmune Regulator	Protein Coding	44	GC21P044285	0.809842109680176	https://www.genecards.org/cgi-bin/carddisp.pl?gene=AIRE
MAPRE1	Microtubule Associated Protein RP/EB Family Member 1	Protein Coding	44	GC20P032819	0.809842109680176	https://www.genecards.org/cgi-bin/carddisp.pl?gene=MAPRE1
SLC34A1	Solute Carrier Family 34 Member 1	Protein Coding	43	GC05P177459	0.809842109680176	https://www.genecards.org/cgi-bin/carddisp.pl?gene=SLC34A1
GPX3	Glutathione Peroxidase 3	Protein Coding	42	GC05P150997	0.809842109680176	https://www.genecards.org/cgi-bin/carddisp.pl?gene=GPX3
SOX4	SRY-Box Transcription Factor 4	Protein Coding	42	GC06P021593	0.809842109680176	https://www.genecards.org/cgi-bin/carddisp.pl?gene=SOX4
PTBP1	Polypyrimidine Tract Binding Protein 1	Protein Coding	42	GC19P000797	0.809842109680176	https://www.genecards.org/cgi-bin/carddisp.pl?gene=PTBP1
NUDT1	Nudix Hydrolase 1	Protein Coding	42	GC07P002242	0.809842109680176	https://www.genecards.org/cgi-bin/carddisp.pl?gene=NUDT1
SLC9A2	Solute Carrier Family 9 Member A2	Protein Coding	41	GC02P102620	0.809842109680176	https://www.genecards.org/cgi-bin/carddisp.pl?gene=SLC9A2
SETDB1	SET Domain Bifurcated Histone Lysine Methyltransferase 1	Protein Coding	41	GC01P150926	0.809842109680176	https://www.genecards.org/cgi-bin/carddisp.pl?gene=SETDB1
PMEL	Premelanosome Protein	Protein Coding	39	GC12M055954	0.809842109680176	https://www.genecards.org/cgi-bin/carddisp.pl?gene=PMEL
SDF4	Stromal Cell Derived Factor 4	Protein Coding	38	GC01M001216	0.809842109680176	https://www.genecards.org/cgi-bin/carddisp.pl?gene=SDF4
CD248	CD248 Molecule	Protein Coding	38	GC11M066314	0.809842109680176	https://www.genecards.org/cgi-bin/carddisp.pl?gene=CD248
ZFP36L2	ZFP36 Ring Finger Protein Like 2	Protein Coding	38	GC02M043184	0.809842109680176	https://www.genecards.org/cgi-bin/carddisp.pl?gene=ZFP36L2
ASCL2	Achaete-Scute Family BHLH Transcription Factor 2	Protein Coding	37	GC11M002744	0.809842109680176	https://www.genecards.org/cgi-bin/carddisp.pl?gene=ASCL2
FAM98B	Family With Sequence Similarity 98 Member B	Protein Coding	32	GC15P038454	0.809842109680176	https://www.genecards.org/cgi-bin/carddisp.pl?gene=FAM98B
NEAT1	Nuclear Paraspeckle Assembly Transcript 1	RNA Gene	24	GC11P068984	0.809842109680176	https://www.genecards.org/cgi-bin/carddisp.pl?gene=NEAT1
MALAT1	Metastasis Associated Lung Adenocarcinoma Transcript 1	RNA Gene	24	GC11P068989	0.809842109680176	https://www.genecards.org/cgi-bin/carddisp.pl?gene=MALAT1
ZEB1-AS1	ZEB1 Antisense RNA 1	RNA Gene	18	GC10M031166	0.809842109680176	https://www.genecards.org/cgi-bin/carddisp.pl?gene=ZEB1-AS1
LINC00460	Long Intergenic Non-Protein Coding RNA 460	RNA Gene	17	GC13P106376	0.809842109680176	https://www.genecards.org/cgi-bin/carddisp.pl?gene=LINC00460
IFNAR2	Interferon Alpha And Beta Receptor Subunit 2	Protein Coding	48	GC21P033229	0.809250771999359	https://www.genecards.org/cgi-bin/carddisp.pl?gene=IFNAR2
MAPKAPK2	MAPK Activated Protein Kinase 2	Protein Coding	47	GC01P206684	0.809250771999359	https://www.genecards.org/cgi-bin/carddisp.pl?gene=MAPKAPK2
PTGIR	Prostaglandin I2 Receptor	Protein Coding	46	GC19M062082	0.809250771999359	https://www.genecards.org/cgi-bin/carddisp.pl?gene=PTGIR
RIT1	Ras Like Without CAAX 1	Protein Coding	46	GC01M155897	0.809250771999359	https://www.genecards.org/cgi-bin/carddisp.pl?gene=RIT1
ADCY3	Adenylate Cyclase 3	Protein Coding	46	GC02M024819	0.809250771999359	https://www.genecards.org/cgi-bin/carddisp.pl?gene=ADCY3
LNPEP	Leucyl And Cystinyl Aminopeptidase	Protein Coding	46	GC05P096935	0.809250771999359	https://www.genecards.org/cgi-bin/carddisp.pl?gene=LNPEP
RASGRP1	RAS Guanyl Releasing Protein 1	Protein Coding	46	GC15M038488	0.809250771999359	https://www.genecards.org/cgi-bin/carddisp.pl?gene=RASGRP1
PRKCB	Protein Kinase C Beta	Protein Coding	46	GC16P024142	0.809250771999359	https://www.genecards.org/cgi-bin/carddisp.pl?gene=PRKCB
FEN1	Flap Structure-Specific Endonuclease 1	Protein Coding	45	GC11P061793	0.809250771999359	https://www.genecards.org/cgi-bin/carddisp.pl?gene=FEN1
IFNAR1	Interferon Alpha And Beta Receptor Subunit 1	Protein Coding	45	GC21P033324	0.809250771999359	https://www.genecards.org/cgi-bin/carddisp.pl?gene=IFNAR1
RPS6KA2	Ribosomal Protein S6 Kinase A2	Protein Coding	45	GC06M166409	0.809250771999359	https://www.genecards.org/cgi-bin/carddisp.pl?gene=RPS6KA2
ATF4	Activating Transcription Factor 4	Protein Coding	45	GC22P039599	0.809250771999359	https://www.genecards.org/cgi-bin/carddisp.pl?gene=ATF4
IFIH1	Interferon Induced With Helicase C Domain 1	Protein Coding	45	GC02M162267	0.809250771999359	https://www.genecards.org/cgi-bin/carddisp.pl?gene=IFIH1
HDAC7	Histone Deacetylase 7	Protein Coding	44	GC12M047782	0.809250771999359	https://www.genecards.org/cgi-bin/carddisp.pl?gene=HDAC7
PMPCA	Peptidase, Mitochondrial Processing Subunit Alpha	Protein Coding	44	GC09P136410	0.809250771999359	https://www.genecards.org/cgi-bin/carddisp.pl?gene=PMPCA
SHC1	SHC Adaptor Protein 1	Protein Coding	44	GC01M154962	0.809250771999359	https://www.genecards.org/cgi-bin/carddisp.pl?gene=SHC1
SMURF1	SMAD Specific E3 Ubiquitin Protein Ligase 1	Protein Coding	44	GC07M099027	0.809250771999359	https://www.genecards.org/cgi-bin/carddisp.pl?gene=SMURF1
CNTNAP2	Contactin Associated Protein 2	Protein Coding	44	GC07P146116	0.809250771999359	https://www.genecards.org/cgi-bin/carddisp.pl?gene=CNTNAP2
PPP5C	Protein Phosphatase 5 Catalytic Subunit	Protein Coding	44	GC19P052069	0.809250771999359	https://www.genecards.org/cgi-bin/carddisp.pl?gene=PPP5C
IL31RA	Interleukin 31 Receptor A	Protein Coding	43	GC05P055840	0.809250771999359	https://www.genecards.org/cgi-bin/carddisp.pl?gene=IL31RA
SPRY4	Sprouty RTK Signaling Antagonist 4	Protein Coding	43	GC05M142310	0.809250771999359	https://www.genecards.org/cgi-bin/carddisp.pl?gene=SPRY4
SPHK2	Sphingosine Kinase 2	Protein Coding	43	GC19P048619	0.809250771999359	https://www.genecards.org/cgi-bin/carddisp.pl?gene=SPHK2
USF1	Upstream Transcription Factor 1	Protein Coding	43	GC01M161039	0.809250771999359	https://www.genecards.org/cgi-bin/carddisp.pl?gene=USF1
KSR1	Kinase Suppressor Of Ras 1	Protein Coding	42	GC17P027456	0.809250771999359	https://www.genecards.org/cgi-bin/carddisp.pl?gene=KSR1
PNKD	PNKD Metallo-Beta-Lactamase Domain Containing	Protein Coding	42	GC02P218270	0.809250771999359	https://www.genecards.org/cgi-bin/carddisp.pl?gene=PNKD
CALM3	Calmodulin 3	Protein Coding	42	GC19P046601	0.809250771999359	https://www.genecards.org/cgi-bin/carddisp.pl?gene=CALM3
FOSL2	FOS Like 2, AP-1 Transcription Factor Subunit	Protein Coding	41	GC02P028392	0.809250771999359	https://www.genecards.org/cgi-bin/carddisp.pl?gene=FOSL2
FIBP	FGF1 Intracellular Binding Protein	Protein Coding	41	GC11M084711	0.809250771999359	https://www.genecards.org/cgi-bin/carddisp.pl?gene=FIBP
KCNK4	Potassium Two Pore Domain Channel Subfamily K Member 4	Protein Coding	41	GC11P064299	0.809250771999359	https://www.genecards.org/cgi-bin/carddisp.pl?gene=KCNK4
CDC37	Cell Division Cycle 37, HSP90 Cochaperone	Protein Coding	41	GC19M010391	0.809250771999359	https://www.genecards.org/cgi-bin/carddisp.pl?gene=CDC37
SPRED1	Sprouty Related EVH1 Domain Containing 1	Protein Coding	41	GC15P038252	0.809250771999359	https://www.genecards.org/cgi-bin/carddisp.pl?gene=SPRED1
SPRED2	Sprouty Related EVH1 Domain Containing 2	Protein Coding	41	GC02M065307	0.809250771999359	https://www.genecards.org/cgi-bin/carddisp.pl?gene=SPRED2
CD226	CD226 Molecule	Protein Coding	41	GC18M069831	0.809250771999359	https://www.genecards.org/cgi-bin/carddisp.pl?gene=CD226
CD6	CD6 Molecule	Protein Coding	41	GC11P060971	0.809250771999359	https://www.genecards.org/cgi-bin/carddisp.pl?gene=CD6
RGS14	Regulator Of G Protein Signaling 14	Protein Coding	41	GC05P177357	0.809250771999359	https://www.genecards.org/cgi-bin/carddisp.pl?gene=RGS14
GPR183	G Protein-Coupled Receptor 183	Protein Coding	40	GC13M099339	0.809250771999359	https://www.genecards.org/cgi-bin/carddisp.pl?gene=GPR183
CXCR5	C-X-C Motif Chemokine Receptor 5	Protein Coding	40	GC11P118912	0.809250771999359	https://www.genecards.org/cgi-bin/carddisp.pl?gene=CXCR5
CTDSP1	CTD Small Phosphatase 1	Protein Coding	40	GC02P218398	0.809250771999359	https://www.genecards.org/cgi-bin/carddisp.pl?gene=CTDSP1
CNTF	Ciliary Neurotrophic Factor	Protein Coding	40	GC11P058622	0.809250771999359	https://www.genecards.org/cgi-bin/carddisp.pl?gene=CNTF
LPXN	Leupaxin	Protein Coding	40	GC11M084411	0.809250771999359	https://www.genecards.org/cgi-bin/carddisp.pl?gene=LPXN
SKAP2	Src Kinase Associated Phosphoprotein 2	Protein Coding	40	GC07M026654	0.809250771999359	https://www.genecards.org/cgi-bin/carddisp.pl?gene=SKAP2
MSTO1	Misato Mitochondrial Distribution And Morphology Regulator 1	Protein Coding	39	GC01P155610	0.809250771999359	https://www.genecards.org/cgi-bin/carddisp.pl?gene=MSTO1
UBQLN4	Ubiquilin 4	Protein Coding	39	GC01M156033	0.809250771999359	https://www.genecards.org/cgi-bin/carddisp.pl?gene=UBQLN4
CREB5	CAMP Responsive Element Binding Protein 5	Protein Coding	39	GC07P028305	0.809250771999359	https://www.genecards.org/cgi-bin/carddisp.pl?gene=CREB5
RASSF5	Ras Association Domain Family Member 5	Protein Coding	39	GC01P206507	0.809250771999359	https://www.genecards.org/cgi-bin/carddisp.pl?gene=RASSF5
JAZF1	JAZF Zinc Finger 1	Protein Coding	38	GC07M027830	0.809250771999359	https://www.genecards.org/cgi-bin/carddisp.pl?gene=JAZF1
RSPO3	R-Spondin 3	Protein Coding	38	GC06P127118	0.809250771999359	https://www.genecards.org/cgi-bin/carddisp.pl?gene=RSPO3
CRTC3	CREB Regulated Transcription Coactivator 3	Protein Coding	38	GC15P090529	0.809250771999359	https://www.genecards.org/cgi-bin/carddisp.pl?gene=CRTC3
DBP	D-Box Binding PAR BZIP Transcription Factor	Protein Coding	38	GC19M048630	0.809250771999359	https://www.genecards.org/cgi-bin/carddisp.pl?gene=DBP
UBAC2	UBA Domain Containing 2	Protein Coding	38	GC13P099200	0.809250771999359	https://www.genecards.org/cgi-bin/carddisp.pl?gene=UBAC2
TUBD1	Tubulin Delta 1	Protein Coding	37	GC17M059859	0.809250771999359	https://www.genecards.org/cgi-bin/carddisp.pl?gene=TUBD1
SLC39A11	Solute Carrier Family 39 Member 11	Protein Coding	37	GC17M072645	0.809250771999359	https://www.genecards.org/cgi-bin/carddisp.pl?gene=SLC39A11
CISD1	CDGSH Iron Sulfur Domain 1	Protein Coding	37	GC10P058269	0.809250771999359	https://www.genecards.org/cgi-bin/carddisp.pl?gene=CISD1
DOK3	Docking Protein 3	Protein Coding	37	GC05M177501	0.809250771999359	https://www.genecards.org/cgi-bin/carddisp.pl?gene=DOK3
FCRLA	Fc Receptor Like A	Protein Coding	36	GC01P161708	0.809250771999359	https://www.genecards.org/cgi-bin/carddisp.pl?gene=FCRLA
TSPAN33	Tetraspanin 33	Protein Coding	36	GC07P131424	0.809250771999359	https://www.genecards.org/cgi-bin/carddisp.pl?gene=TSPAN33
TMBIM1	Transmembrane BAX Inhibitor Motif Containing 1	Protein Coding	36	GC02M218274	0.809250771999359	https://www.genecards.org/cgi-bin/carddisp.pl?gene=TMBIM1
SNX32	Sorting Nexin 32	Protein Coding	36	GC11P065833	0.809250771999359	https://www.genecards.org/cgi-bin/carddisp.pl?gene=SNX32
TM9SF4	Transmembrane 9 Superfamily Member 4	Protein Coding	36	GC20P032109	0.809250771999359	https://www.genecards.org/cgi-bin/carddisp.pl?gene=TM9SF4
SLC10A4	Solute Carrier Family 10 Member 4	Protein Coding	36	GC04P048485	0.809250771999359	https://www.genecards.org/cgi-bin/carddisp.pl?gene=SLC10A4
ARHGAP30	Rho GTPase Activating Protein 30	Protein Coding	36	GC01M161046	0.809250771999359	https://www.genecards.org/cgi-bin/carddisp.pl?gene=ARHGAP30
ADAM30	ADAM Metallopeptidase Domain 30	Protein Coding	36	GC01M119893	0.809250771999359	https://www.genecards.org/cgi-bin/carddisp.pl?gene=ADAM30
SLAIN2	SLAIN Motif Family Member 2	Protein Coding	36	GC04P048373	0.809250771999359	https://www.genecards.org/cgi-bin/carddisp.pl?gene=SLAIN2
IZUMO1	Izumo Sperm-Egg Fusion 1	Protein Coding	35	GC19M048740	0.809250771999359	https://www.genecards.org/cgi-bin/carddisp.pl?gene=IZUMO1
PHACTR2	Phosphatase And Actin Regulator 2	Protein Coding	35	GC06P143536	0.809250771999359	https://www.genecards.org/cgi-bin/carddisp.pl?gene=PHACTR2
DCLRE1B	DNA Cross-Link Repair 1B	Protein Coding	35	GC01P113905	0.809250771999359	https://www.genecards.org/cgi-bin/carddisp.pl?gene=DCLRE1B
TSPAN14	Tetraspanin 14	Protein Coding	35	GC10P090585	0.809250771999359	https://www.genecards.org/cgi-bin/carddisp.pl?gene=TSPAN14
GPR137	G Protein-Coupled Receptor 137	Protein Coding	34	GC11P064270	0.809250771999359	https://www.genecards.org/cgi-bin/carddisp.pl?gene=GPR137
RABEP2	Rabaptin, RAB GTPase Binding Effector Protein 2	Protein Coding	34	GC16M035637	0.809250771999359	https://www.genecards.org/cgi-bin/carddisp.pl?gene=RABEP2
RFTN2	Raftlin Family Member 2	Protein Coding	34	GC02M197568	0.809250771999359	https://www.genecards.org/cgi-bin/carddisp.pl?gene=RFTN2
LIME1	Lck Interacting Transmembrane Adaptor 1	Protein Coding	33	GC20P063736	0.809250771999359	https://www.genecards.org/cgi-bin/carddisp.pl?gene=LIME1
CCDC116	Coiled-Coil Domain Containing 116	Protein Coding	33	GC22P033845	0.809250771999359	https://www.genecards.org/cgi-bin/carddisp.pl?gene=CCDC116
TRPT1	TRNA Phosphotransferase 1	Protein Coding	33	GC11M064223	0.809250771999359	https://www.genecards.org/cgi-bin/carddisp.pl?gene=TRPT1
CCDC85B	Coiled-Coil Domain Containing 85B	Protein Coding	33	GC11P065890	0.809250771999359	https://www.genecards.org/cgi-bin/carddisp.pl?gene=CCDC85B
TMEM50B	Transmembrane Protein 50B	Protein Coding	33	GC21M033432	0.809250771999359	https://www.genecards.org/cgi-bin/carddisp.pl?gene=TMEM50B
ZNF831	Zinc Finger Protein 831	Protein Coding	32	GC20P059126	0.809250771999359	https://www.genecards.org/cgi-bin/carddisp.pl?gene=ZNF831
ARHGAP45	Rho GTPase Activating Protein 45	Protein Coding	30	GC19P001065	0.809250771999359	https://www.genecards.org/cgi-bin/carddisp.pl?gene=ARHGAP45
C10orf55	Chromosome 10 Putative Open Reading Frame 55	RNA Gene	28	GC10M073909	0.809250771999359	https://www.genecards.org/cgi-bin/carddisp.pl?gene=C10orf55
LRRC3C	Leucine Rich Repeat Containing 3C	Protein Coding	27	GC17P050344	0.809250771999359	https://www.genecards.org/cgi-bin/carddisp.pl?gene=LRRC3C
AHSA2P	Activator Of HSP90 ATPase Homolog 2, Pseudogene	Pseudogene	24	GC02P061179	0.809250771999359	https://www.genecards.org/cgi-bin/carddisp.pl?gene=AHSA2P
TRAF3IP2-AS1	TRAF3IP2 Antisense RNA 1	RNA Gene	19	GC06P111483	0.809250771999359	https://www.genecards.org/cgi-bin/carddisp.pl?gene=TRAF3IP2-AS1
ZNF300P1	Zinc Finger Protein 300 Pseudogene 1	Pseudogene	15	GC05M150930	0.809250771999359	https://www.genecards.org/cgi-bin/carddisp.pl?gene=ZNF300P1
AP4B1-AS1	AP4B1 Antisense RNA 1	RNA Gene	14	GC01P113813	0.809250771999359	https://www.genecards.org/cgi-bin/carddisp.pl?gene=AP4B1-AS1
FOSL2-AS1	FOSL2 Antisense RNA 1	RNA Gene	11	GC02M028387	0.809250771999359	https://www.genecards.org/cgi-bin/carddisp.pl?gene=FOSL2-AS1
WAS	WASP Actin Nucleation Promoting Factor	Protein Coding	47	GC0XP048676	0.807385087013245	https://www.genecards.org/cgi-bin/carddisp.pl?gene=WAS
GAST	Gastrin	Protein Coding	39	GC17P041712	0.804229021072388	https://www.genecards.org/cgi-bin/carddisp.pl?gene=GAST
CYP2C19	Cytochrome P450 Family 2 Subfamily C Member 19	Protein Coding	48	GC10P094762	0.803044855594635	https://www.genecards.org/cgi-bin/carddisp.pl?gene=CYP2C19
BDNF	Brain Derived Neurotrophic Factor	Protein Coding	46	GC11M027654	0.803044855594635	https://www.genecards.org/cgi-bin/carddisp.pl?gene=BDNF
HTR4	5-Hydroxytryptamine Receptor 4	Protein Coding	44	GC05M148451	0.803044855594635	https://www.genecards.org/cgi-bin/carddisp.pl?gene=HTR4
MIR29A	MicroRNA 29a	RNA Gene	22	GC07M130876	0.803044855594635	https://www.genecards.org/cgi-bin/carddisp.pl?gene=MIR29A
MIR93	MicroRNA 93	RNA Gene	22	GC07M101539	0.803044855594635	https://www.genecards.org/cgi-bin/carddisp.pl?gene=MIR93
MIRLET7E	MicroRNA Let-7e	RNA Gene	21	GC19P053332	0.803044855594635	https://www.genecards.org/cgi-bin/carddisp.pl?gene=MIRLET7E
MAPK1	Mitogen-Activated Protein Kinase 1	Protein Coding	50	GC22M021759	0.801775813102722	https://www.genecards.org/cgi-bin/carddisp.pl?gene=MAPK1
SCT	Secretin	Protein Coding	34	GC11M000626	0.798871040344238	https://www.genecards.org/cgi-bin/carddisp.pl?gene=SCT
TNFRSF17	TNF Receptor Superfamily Member 17	Protein Coding	43	GC16P011965	0.790560722351074	https://www.genecards.org/cgi-bin/carddisp.pl?gene=TNFRSF17
SOD2	Superoxide Dismutase 2	Protein Coding	49	GC06M159669	0.785795569419861	https://www.genecards.org/cgi-bin/carddisp.pl?gene=SOD2
ANXA2	Annexin A2	Protein Coding	47	GC15M060347	0.785795569419861	https://www.genecards.org/cgi-bin/carddisp.pl?gene=ANXA2
HMOX2	Heme Oxygenase 2	Protein Coding	46	GC16P004474	0.782358407974243	https://www.genecards.org/cgi-bin/carddisp.pl?gene=HMOX2
CRYZ	Crystallin Zeta	Protein Coding	44	GC01M074705	0.782358407974243	https://www.genecards.org/cgi-bin/carddisp.pl?gene=CRYZ
RTL4	Retrotransposon Gag Like 4	Protein Coding	23	GC0XP112084	0.782358407974243	https://www.genecards.org/cgi-bin/carddisp.pl?gene=RTL4
APP	Amyloid Beta Precursor Protein	Protein Coding	50	GC21M025880	0.781666457653046	https://www.genecards.org/cgi-bin/carddisp.pl?gene=APP
TRPC6	Transient Receptor Potential Cation Channel Subfamily C Member 6	Protein Coding	49	GC11M101451	0.781666457653046	https://www.genecards.org/cgi-bin/carddisp.pl?gene=TRPC6
DSP	Desmoplakin	Protein Coding	49	GC06P007541	0.781666457653046	https://www.genecards.org/cgi-bin/carddisp.pl?gene=DSP
ACVRL1	Activin A Receptor Like Type 1	Protein Coding	48	GC12P051906	0.781666457653046	https://www.genecards.org/cgi-bin/carddisp.pl?gene=ACVRL1
COL1A2	Collagen Type I Alpha 2 Chain	Protein Coding	48	GC07P094394	0.781666457653046	https://www.genecards.org/cgi-bin/carddisp.pl?gene=COL1A2
PLAT	Plasminogen Activator, Tissue Type	Protein Coding	48	GC08M042174	0.781666457653046	https://www.genecards.org/cgi-bin/carddisp.pl?gene=PLAT
CHAT	Choline O-Acetyltransferase	Protein Coding	47	GC10P049609	0.781666457653046	https://www.genecards.org/cgi-bin/carddisp.pl?gene=CHAT
GFAP	Glial Fibrillary Acidic Protein	Protein Coding	46	GC17M044905	0.781666457653046	https://www.genecards.org/cgi-bin/carddisp.pl?gene=GFAP
GALNT2	Polypeptide N-Acetylgalactosaminyltransferase 2	Protein Coding	46	GC01P230057	0.781666457653046	https://www.genecards.org/cgi-bin/carddisp.pl?gene=GALNT2
SUCLA2	Succinate-CoA Ligase ADP-Forming Subunit Beta	Protein Coding	46	GC13M047745	0.781666457653046	https://www.genecards.org/cgi-bin/carddisp.pl?gene=SUCLA2
TALDO1	Transaldolase 1	Protein Coding	46	GC11P001551	0.781666457653046	https://www.genecards.org/cgi-bin/carddisp.pl?gene=TALDO1
AQP4	Aquaporin 4	Protein Coding	46	GC18M026852	0.781666457653046	https://www.genecards.org/cgi-bin/carddisp.pl?gene=AQP4
ENO2	Enolase 2	Protein Coding	46	GC12P006913	0.781666457653046	https://www.genecards.org/cgi-bin/carddisp.pl?gene=ENO2
CFI	Complement Factor I	Protein Coding	46	GC04M109732	0.781666457653046	https://www.genecards.org/cgi-bin/carddisp.pl?gene=CFI
PAX5	Paired Box 5	Protein Coding	46	GC09M036828	0.781666457653046	https://www.genecards.org/cgi-bin/carddisp.pl?gene=PAX5
TRPV6	Transient Receptor Potential Cation Channel Subfamily V Member 6	Protein Coding	46	GC07M142871	0.781666457653046	https://www.genecards.org/cgi-bin/carddisp.pl?gene=TRPV6
WWOX	WW Domain Containing Oxidoreductase	Protein Coding	46	GC16P078099	0.781666457653046	https://www.genecards.org/cgi-bin/carddisp.pl?gene=WWOX
HTRA1	HtrA Serine Peptidase 1	Protein Coding	45	GC10P122461	0.781666457653046	https://www.genecards.org/cgi-bin/carddisp.pl?gene=HTRA1
TRPV5	Transient Receptor Potential Cation Channel Subfamily V Member 5	Protein Coding	45	GC07M142908	0.781666457653046	https://www.genecards.org/cgi-bin/carddisp.pl?gene=TRPV5
BMP7	Bone Morphogenetic Protein 7	Protein Coding	45	GC20M057168	0.781666457653046	https://www.genecards.org/cgi-bin/carddisp.pl?gene=BMP7
CYP26B1	Cytochrome P450 Family 26 Subfamily B Member 1	Protein Coding	45	GC02M072129	0.781666457653046	https://www.genecards.org/cgi-bin/carddisp.pl?gene=CYP26B1
SLC40A1	Solute Carrier Family 40 Member 1	Protein Coding	45	GC02M189560	0.781666457653046	https://www.genecards.org/cgi-bin/carddisp.pl?gene=SLC40A1
PTPN3	Protein Tyrosine Phosphatase Non-Receptor Type 3	Protein Coding	44	GC09M109375	0.781666457653046	https://www.genecards.org/cgi-bin/carddisp.pl?gene=PTPN3
TLE1	TLE Family Member 1, Transcriptional Corepressor	Protein Coding	44	GC09M081583	0.781666457653046	https://www.genecards.org/cgi-bin/carddisp.pl?gene=TLE1
PROX1	Prospero Homeobox 1	Protein Coding	44	GC01P213983	0.781666457653046	https://www.genecards.org/cgi-bin/carddisp.pl?gene=PROX1
DSG1	Desmoglein 1	Protein Coding	43	GC18P031318	0.781666457653046	https://www.genecards.org/cgi-bin/carddisp.pl?gene=DSG1
AQP7	Aquaporin 7	Protein Coding	43	GC09M033384	0.781666457653046	https://www.genecards.org/cgi-bin/carddisp.pl?gene=AQP7
SIRPA	Signal Regulatory Protein Alpha	Protein Coding	43	GC20P001894	0.781666457653046	https://www.genecards.org/cgi-bin/carddisp.pl?gene=SIRPA
HNRNPD	Heterogeneous Nuclear Ribonucleoprotein D	Protein Coding	42	GC04M082352	0.781666457653046	https://www.genecards.org/cgi-bin/carddisp.pl?gene=HNRNPD
IL3RA	Interleukin 3 Receptor Subunit Alpha	Protein Coding	42	GC0XP001336	0.781666457653046	https://www.genecards.org/cgi-bin/carddisp.pl?gene=IL3RA
SEPSECS	Sep (O-Phosphoserine) TRNA:Sec (Selenocysteine) TRNA Synthase	Protein Coding	42	GC04M025121	0.781666457653046	https://www.genecards.org/cgi-bin/carddisp.pl?gene=SEPSECS
TRAP1	TNF Receptor Associated Protein 1	Protein Coding	42	GC16M006450	0.781666457653046	https://www.genecards.org/cgi-bin/carddisp.pl?gene=TRAP1
PTX3	Pentraxin 3	Protein Coding	42	GC03P157436	0.781666457653046	https://www.genecards.org/cgi-bin/carddisp.pl?gene=PTX3
SLC23A1	Solute Carrier Family 23 Member 1	Protein Coding	42	GC05M139377	0.781666457653046	https://www.genecards.org/cgi-bin/carddisp.pl?gene=SLC23A1
KIR3DL1	Killer Cell Immunoglobulin Like Receptor, Three Ig Domains And Long Cytoplasmic Tail 1	Protein Coding	41	GC19P062551	0.781666457653046	https://www.genecards.org/cgi-bin/carddisp.pl?gene=KIR3DL1
GUK1	Guanylate Kinase 1	Protein Coding	41	GC01P228139	0.781666457653046	https://www.genecards.org/cgi-bin/carddisp.pl?gene=GUK1
GPR55	G Protein-Coupled Receptor 55	Protein Coding	41	GC02M230907	0.781666457653046	https://www.genecards.org/cgi-bin/carddisp.pl?gene=GPR55
SSTR5	Somatostatin Receptor 5	Protein Coding	41	GC16P001072	0.781666457653046	https://www.genecards.org/cgi-bin/carddisp.pl?gene=SSTR5
TNFSF14	TNF Superfamily Member 14	Protein Coding	41	GC19M006663	0.781666457653046	https://www.genecards.org/cgi-bin/carddisp.pl?gene=TNFSF14
LSR	Lipolysis Stimulated Lipoprotein Receptor	Protein Coding	41	GC19P051383	0.781666457653046	https://www.genecards.org/cgi-bin/carddisp.pl?gene=LSR
MXI1	MAX Interactor 1, Dimerization Protein	Protein Coding	41	GC10P110208	0.781666457653046	https://www.genecards.org/cgi-bin/carddisp.pl?gene=MXI1
VPS4B	Vacuolar Protein Sorting 4 Homolog B	Protein Coding	41	GC18M063389	0.781666457653046	https://www.genecards.org/cgi-bin/carddisp.pl?gene=VPS4B
NMB	Neuromedin B	Protein Coding	40	GC15M084655	0.781666457653046	https://www.genecards.org/cgi-bin/carddisp.pl?gene=NMB
ELOVL6	ELOVL Fatty Acid Elongase 6	Protein Coding	40	GC04M110045	0.781666457653046	https://www.genecards.org/cgi-bin/carddisp.pl?gene=ELOVL6
FGL1	Fibrinogen Like 1	Protein Coding	40	GC08M017864	0.781666457653046	https://www.genecards.org/cgi-bin/carddisp.pl?gene=FGL1
FABP5	Fatty Acid Binding Protein 5	Protein Coding	40	GC08P081282	0.781666457653046	https://www.genecards.org/cgi-bin/carddisp.pl?gene=FABP5
SLCO3A1	Solute Carrier Organic Anion Transporter Family Member 3A1	Protein Coding	40	GC15P112457	0.781666457653046	https://www.genecards.org/cgi-bin/carddisp.pl?gene=SLCO3A1
ATG4A	Autophagy Related 4A Cysteine Peptidase	Protein Coding	40	GC0XP108091	0.781666457653046	https://www.genecards.org/cgi-bin/carddisp.pl?gene=ATG4A
PPP2R5E	Protein Phosphatase 2 Regulatory Subunit B'Epsilon	Protein Coding	40	GC14M063371	0.781666457653046	https://www.genecards.org/cgi-bin/carddisp.pl?gene=PPP2R5E
WWTR1	WW Domain Containing Transcription Regulator 1	Protein Coding	40	GC03M149517	0.781666457653046	https://www.genecards.org/cgi-bin/carddisp.pl?gene=WWTR1
FFAR4	Free Fatty Acid Receptor 4	Protein Coding	39	GC10P093566	0.781666457653046	https://www.genecards.org/cgi-bin/carddisp.pl?gene=FFAR4
NCR2	Natural Cytotoxicity Triggering Receptor 2	Protein Coding	39	GC06P077045	0.781666457653046	https://www.genecards.org/cgi-bin/carddisp.pl?gene=NCR2
RNF138	Ring Finger Protein 138	Protein Coding	39	GC18P032091	0.781666457653046	https://www.genecards.org/cgi-bin/carddisp.pl?gene=RNF138
SCUBE3	Signal Peptide, CUB Domain And EGF Like Domain Containing 3	Protein Coding	39	GC06P076986	0.781666457653046	https://www.genecards.org/cgi-bin/carddisp.pl?gene=SCUBE3
RNF128	Ring Finger Protein 128	Protein Coding	38	GC0XP106693	0.781666457653046	https://www.genecards.org/cgi-bin/carddisp.pl?gene=RNF128
SF3B3	Splicing Factor 3b Subunit 3	Protein Coding	38	GC16P070523	0.781666457653046	https://www.genecards.org/cgi-bin/carddisp.pl?gene=SF3B3
TNFRSF10C	TNF Receptor Superfamily Member 10c	Protein Coding	38	GC08P023102	0.781666457653046	https://www.genecards.org/cgi-bin/carddisp.pl?gene=TNFRSF10C
CLEC12A	C-Type Lectin Domain Family 12 Member A	Protein Coding	38	GC12P009951	0.781666457653046	https://www.genecards.org/cgi-bin/carddisp.pl?gene=CLEC12A
ACSM3	Acyl-CoA Synthetase Medium Chain Family Member 3	Protein Coding	38	GC16P020610	0.781666457653046	https://www.genecards.org/cgi-bin/carddisp.pl?gene=ACSM3
KLRG1	Killer Cell Lectin Like Receptor G1	Protein Coding	37	GC12P008950	0.781666457653046	https://www.genecards.org/cgi-bin/carddisp.pl?gene=KLRG1
FIS1	Fission, Mitochondrial 1	Protein Coding	37	GC07M101239	0.781666457653046	https://www.genecards.org/cgi-bin/carddisp.pl?gene=FIS1
NCR1	Natural Cytotoxicity Triggering Receptor 1	Protein Coding	37	GC19P054906	0.781666457653046	https://www.genecards.org/cgi-bin/carddisp.pl?gene=NCR1
SYTL1	Synaptotagmin Like 1	Protein Coding	36	GC01P027540	0.781666457653046	https://www.genecards.org/cgi-bin/carddisp.pl?gene=SYTL1
HCST	Hematopoietic Cell Signal Transducer	Protein Coding	36	GC19P051434	0.781666457653046	https://www.genecards.org/cgi-bin/carddisp.pl?gene=HCST
RC3H1	Ring Finger And CCCH-Type Domains 1	Protein Coding	36	GC01M173931	0.781666457653046	https://www.genecards.org/cgi-bin/carddisp.pl?gene=RC3H1
XCL1	X-C Motif Chemokine Ligand 1	Protein Coding	36	GC01P168576	0.781666457653046	https://www.genecards.org/cgi-bin/carddisp.pl?gene=XCL1
DEDD2	Death Effector Domain Containing 2	Protein Coding	35	GC19M042198	0.781666457653046	https://www.genecards.org/cgi-bin/carddisp.pl?gene=DEDD2
MAP1S	Microtubule Associated Protein 1S	Protein Coding	35	GC19P050937	0.781666457653046	https://www.genecards.org/cgi-bin/carddisp.pl?gene=MAP1S
IFNA10	Interferon Alpha 10	Protein Coding	34	GC09M021690	0.781666457653046	https://www.genecards.org/cgi-bin/carddisp.pl?gene=IFNA10
IFNA4	Interferon Alpha 4	Protein Coding	34	GC09M021186	0.781666457653046	https://www.genecards.org/cgi-bin/carddisp.pl?gene=IFNA4
TBXT	T-Box Transcription Factor T	Protein Coding	34	GC06M166158	0.781666457653046	https://www.genecards.org/cgi-bin/carddisp.pl?gene=TBXT
CLEC5A	C-Type Lectin Domain Containing 5A	Protein Coding	34	GC07M141927	0.781666457653046	https://www.genecards.org/cgi-bin/carddisp.pl?gene=CLEC5A
ATG2B	Autophagy Related 2B	Protein Coding	34	GC14M099759	0.781666457653046	https://www.genecards.org/cgi-bin/carddisp.pl?gene=ATG2B
UBE2U	Ubiquitin Conjugating Enzyme E2 U	Protein Coding	34	GC01P064270	0.781666457653046	https://www.genecards.org/cgi-bin/carddisp.pl?gene=UBE2U
CENPW	Centromere Protein W	Protein Coding	32	GC06P126339	0.781666457653046	https://www.genecards.org/cgi-bin/carddisp.pl?gene=CENPW
TAC4	Tachykinin Precursor 4	Protein Coding	31	GC17M049838	0.781666457653046	https://www.genecards.org/cgi-bin/carddisp.pl?gene=TAC4
IGHG3	Immunoglobulin Heavy Constant Gamma 3 (G3m Marker)	Protein Coding	30	GC14M112102	0.781666457653046	https://www.genecards.org/cgi-bin/carddisp.pl?gene=IGHG3
H1-3	H1.3 Linker Histone, Cluster Member	Protein Coding	30	GC06M061821	0.781666457653046	https://www.genecards.org/cgi-bin/carddisp.pl?gene=H1-3
PROSER1	Proline And Serine Rich 1	Protein Coding	30	GC13M039009	0.781666457653046	https://www.genecards.org/cgi-bin/carddisp.pl?gene=PROSER1
CDHR4	Cadherin Related Family Member 4	Protein Coding	27	GC03M049790	0.781666457653046	https://www.genecards.org/cgi-bin/carddisp.pl?gene=CDHR4
ILRUN	Inflammation And Lipid Regulator With UBA-Like And NBR1-Like Domains	Protein Coding	26	GC06M062133	0.781666457653046	https://www.genecards.org/cgi-bin/carddisp.pl?gene=ILRUN
MIR16-1	MicroRNA 16-1	RNA Gene	22	GC13M050048	0.781666457653046	https://www.genecards.org/cgi-bin/carddisp.pl?gene=MIR16-1
MIR212	MicroRNA 212	RNA Gene	21	GC17M002050	0.781666457653046	https://www.genecards.org/cgi-bin/carddisp.pl?gene=MIR212
LINC01554	Long Intergenic Non-Protein Coding RNA 1554	RNA Gene	20	GC05P095838	0.781666457653046	https://www.genecards.org/cgi-bin/carddisp.pl?gene=LINC01554
MIR19B1	MicroRNA 19b-1	RNA Gene	18	GC13P091529	0.781666457653046	https://www.genecards.org/cgi-bin/carddisp.pl?gene=MIR19B1
HNF4A-AS1	HNF4A Antisense RNA 1	RNA Gene	14	GC20M044356	0.781666457653046	https://www.genecards.org/cgi-bin/carddisp.pl?gene=HNF4A-AS1
PELATON	Plaque Enriched LncRNA In Atherosclerotic And Inflammatory Bowel Macrophage Regulation	RNA Gene	13	GC20P050248	0.781666457653046	https://www.genecards.org/cgi-bin/carddisp.pl?gene=PELATON
DEFA1A3	Defensin Alpha 1 And Alpha 3, Variable Copy Number Locus	Uncategorized	6	GC08U900613	0.781666457653046	https://www.genecards.org/cgi-bin/carddisp.pl?gene=DEFA1A3
SMAD2	SMAD Family Member 2	Protein Coding	49	GC18M047809	0.777673006057739	https://www.genecards.org/cgi-bin/carddisp.pl?gene=SMAD2
ENO1	Enolase 1	Protein Coding	46	GC01M008861	0.777673006057739	https://www.genecards.org/cgi-bin/carddisp.pl?gene=ENO1
TRIM33	Tripartite Motif Containing 33	Protein Coding	43	GC01M114392	0.768198728561401	https://www.genecards.org/cgi-bin/carddisp.pl?gene=TRIM33
SCYL1	SCY1 Like Pseudokinase 1	Protein Coding	42	GC11P065525	0.768198728561401	https://www.genecards.org/cgi-bin/carddisp.pl?gene=SCYL1
FGL2	Fibrinogen Like 2	Protein Coding	41	GC07M077193	0.768198728561401	https://www.genecards.org/cgi-bin/carddisp.pl?gene=FGL2
ETS2	ETS Proto-Oncogene 2, Transcription Factor	Protein Coding	41	GC21P038805	0.768198728561401	https://www.genecards.org/cgi-bin/carddisp.pl?gene=ETS2
UTS2	Urotensin 2	Protein Coding	40	GC01M007843	0.768198728561401	https://www.genecards.org/cgi-bin/carddisp.pl?gene=UTS2
COG6	Component Of Oligomeric Golgi Complex 6	Protein Coding	38	GC13P039655	0.768198728561401	https://www.genecards.org/cgi-bin/carddisp.pl?gene=COG6
GPR12	G Protein-Coupled Receptor 12	Protein Coding	37	GC13M026755	0.768198728561401	https://www.genecards.org/cgi-bin/carddisp.pl?gene=GPR12
STMN3	Stathmin 3	Protein Coding	37	GC20M063639	0.768198728561401	https://www.genecards.org/cgi-bin/carddisp.pl?gene=STMN3
AAMP	Angio Associated Migratory Cell Protein	Protein Coding	35	GC02M218264	0.768198728561401	https://www.genecards.org/cgi-bin/carddisp.pl?gene=AAMP
KCP	Kielin Cysteine Rich BMP Regulator	Protein Coding	34	GC07M128862	0.768198728561401	https://www.genecards.org/cgi-bin/carddisp.pl?gene=KCP
SLC9A4	Solute Carrier Family 9 Member A4	Protein Coding	34	GC02P102456	0.768198728561401	https://www.genecards.org/cgi-bin/carddisp.pl?gene=SLC9A4
MAGI3	Membrane Associated Guanylate Kinase, WW And PDZ Domain Containing 3	Protein Coding	34	GC01P113390	0.768198728561401	https://www.genecards.org/cgi-bin/carddisp.pl?gene=MAGI3
ZBTB46	Zinc Finger And BTB Domain Containing 46	Protein Coding	34	GC20M063743	0.768198728561401	https://www.genecards.org/cgi-bin/carddisp.pl?gene=ZBTB46
GPR31	G Protein-Coupled Receptor 31	Protein Coding	33	GC06M167156	0.768198728561401	https://www.genecards.org/cgi-bin/carddisp.pl?gene=GPR31
LURAP1L	Leucine Rich Adaptor Protein 1 Like	Protein Coding	31	GC09P012775	0.768198728561401	https://www.genecards.org/cgi-bin/carddisp.pl?gene=LURAP1L
PRXL2B	Peroxiredoxin Like 2B	Protein Coding	25	GC01P003430	0.768198728561401	https://www.genecards.org/cgi-bin/carddisp.pl?gene=PRXL2B
RTEL1-TNFRSF6B	RTEL1-TNFRSF6B Readthrough (NMD Candidate)	RNA Gene	19	GC20P063657	0.768198728561401	https://www.genecards.org/cgi-bin/carddisp.pl?gene=RTEL1-TNFRSF6B
MAP2K1	Mitogen-Activated Protein Kinase Kinase 1	Protein Coding	52	GC15P066386	0.757227659225464	https://www.genecards.org/cgi-bin/carddisp.pl?gene=MAP2K1
APOB	Apolipoprotein B	Protein Coding	46	GC02M020956	0.757227659225464	https://www.genecards.org/cgi-bin/carddisp.pl?gene=APOB
CTNND1	Catenin Delta 1	Protein Coding	45	GC11P058081	0.757227659225464	https://www.genecards.org/cgi-bin/carddisp.pl?gene=CTNND1
CUX1	Cut Like Homeobox 1	Protein Coding	44	GC07P101815	0.757227659225464	https://www.genecards.org/cgi-bin/carddisp.pl?gene=CUX1
REV3L	REV3 Like, DNA Directed Polymerase Zeta Catalytic Subunit	Protein Coding	44	GC06M111299	0.757227659225464	https://www.genecards.org/cgi-bin/carddisp.pl?gene=REV3L
LPIN2	Lipin 2	Protein Coding	42	GC18M002916	0.74932873249054	https://www.genecards.org/cgi-bin/carddisp.pl?gene=LPIN2
PSTPIP2	Proline-Serine-Threonine Phosphatase Interacting Protein 2	Protein Coding	36	GC18M045983	0.74932873249054	https://www.genecards.org/cgi-bin/carddisp.pl?gene=PSTPIP2
C3	Complement C3	Protein Coding	48	GC19M006677	0.744743585586548	https://www.genecards.org/cgi-bin/carddisp.pl?gene=C3
PLCG2	Phospholipase C Gamma 2	Protein Coding	51	GC16P081773	0.735705971717834	https://www.genecards.org/cgi-bin/carddisp.pl?gene=PLCG2
HDAC2	Histone Deacetylase 2	Protein Coding	50	GC06M113933	0.730671644210815	https://www.genecards.org/cgi-bin/carddisp.pl?gene=HDAC2
DNMT1	DNA Methyltransferase 1	Protein Coding	50	GC19M010133	0.730671644210815	https://www.genecards.org/cgi-bin/carddisp.pl?gene=DNMT1
CTSD	Cathepsin D	Protein Coding	50	GC11M001752	0.730671644210815	https://www.genecards.org/cgi-bin/carddisp.pl?gene=CTSD
CAV1	Caveolin 1	Protein Coding	47	GC07P116524	0.730671644210815	https://www.genecards.org/cgi-bin/carddisp.pl?gene=CAV1
NAMPT	Nicotinamide Phosphoribosyltransferase	Protein Coding	46	GC07M106248	0.730671644210815	https://www.genecards.org/cgi-bin/carddisp.pl?gene=NAMPT
FYN	FYN Proto-Oncogene, Src Family Tyrosine Kinase	Protein Coding	46	GC06M111660	0.730671644210815	https://www.genecards.org/cgi-bin/carddisp.pl?gene=FYN
ALDH1A1	Aldehyde Dehydrogenase 1 Family Member A1	Protein Coding	46	GC09M072900	0.730671644210815	https://www.genecards.org/cgi-bin/carddisp.pl?gene=ALDH1A1
PADI4	Peptidyl Arginine Deiminase 4	Protein Coding	42	GC01P017308	0.715584278106689	https://www.genecards.org/cgi-bin/carddisp.pl?gene=PADI4
PGLYRP1	Peptidoglycan Recognition Protein 1	Protein Coding	40	GC19M062051	0.708276689052582	https://www.genecards.org/cgi-bin/carddisp.pl?gene=PGLYRP1
IKBKB	Inhibitor Of Nuclear Factor Kappa B Kinase Subunit Beta	Protein Coding	52	GC08P042271	0.703936457633972	https://www.genecards.org/cgi-bin/carddisp.pl?gene=IKBKB
IL21R	Interleukin 21 Receptor	Protein Coding	41	GC16P027663	0.703936457633972	https://www.genecards.org/cgi-bin/carddisp.pl?gene=IL21R
OTUD3	OTU Deubiquitinase 3	Protein Coding	34	GC01P019881	0.702725827693939	https://www.genecards.org/cgi-bin/carddisp.pl?gene=OTUD3
IFNB1	Interferon Beta 1	Protein Coding	42	GC09M021077	0.699762642383575	https://www.genecards.org/cgi-bin/carddisp.pl?gene=IFNB1
MIR24-1	MicroRNA 24-1	RNA Gene	21	GC09P095086	0.699762642383575	https://www.genecards.org/cgi-bin/carddisp.pl?gene=MIR24-1
CALR	Calreticulin	Protein Coding	50	GC19P012938	0.699171304702759	https://www.genecards.org/cgi-bin/carddisp.pl?gene=CALR
CDC42	Cell Division Cycle 42	Protein Coding	50	GC01P022264	0.699171304702759	https://www.genecards.org/cgi-bin/carddisp.pl?gene=CDC42
ST14	ST14 Transmembrane Serine Protease Matriptase	Protein Coding	48	GC11P130159	0.699171304702759	https://www.genecards.org/cgi-bin/carddisp.pl?gene=ST14
ITGA2	Integrin Subunit Alpha 2	Protein Coding	46	GC05P052989	0.699171304702759	https://www.genecards.org/cgi-bin/carddisp.pl?gene=ITGA2
IRS1	Insulin Receptor Substrate 1	Protein Coding	46	GC02M226731	0.699171304702759	https://www.genecards.org/cgi-bin/carddisp.pl?gene=IRS1
TWIST1	Twist Family BHLH Transcription Factor 1	Protein Coding	46	GC07M019020	0.699171304702759	https://www.genecards.org/cgi-bin/carddisp.pl?gene=TWIST1
PPP2R1A	Protein Phosphatase 2 Scaffold Subunit Aalpha	Protein Coding	46	GC19P061809	0.699171304702759	https://www.genecards.org/cgi-bin/carddisp.pl?gene=PPP2R1A
CFB	Complement Factor B	Protein Coding	45	GC06P031945	0.699171304702759	https://www.genecards.org/cgi-bin/carddisp.pl?gene=CFB
CSE1L	Chromosome Segregation 1 Like	Protein Coding	40	GC20P049046	0.699171304702759	https://www.genecards.org/cgi-bin/carddisp.pl?gene=CSE1L
BBC3	BCL2 Binding Component 3	Protein Coding	40	GC19M047220	0.699171304702759	https://www.genecards.org/cgi-bin/carddisp.pl?gene=BBC3
CXCL3	C-X-C Motif Chemokine Ligand 3	Protein Coding	37	GC04M074036	0.699171304702759	https://www.genecards.org/cgi-bin/carddisp.pl?gene=CXCL3
CDKN2B-AS1	CDKN2B Antisense RNA 1	RNA Gene	22	GC09P021994	0.699171304702759	https://www.genecards.org/cgi-bin/carddisp.pl?gene=CDKN2B-AS1
BIRC2	Baculoviral IAP Repeat Containing 2	Protein Coding	44	GC11P102347	0.693023681640625	https://www.genecards.org/cgi-bin/carddisp.pl?gene=BIRC2
ISG15	ISG15 Ubiquitin Like Modifier	Protein Coding	45	GC01P001001	0.682558059692383	https://www.genecards.org/cgi-bin/carddisp.pl?gene=ISG15
EFNB1	Ephrin B1	Protein Coding	45	GC0XP068828	0.682558059692383	https://www.genecards.org/cgi-bin/carddisp.pl?gene=EFNB1
TERF2IP	TERF2 Interacting Protein	Protein Coding	42	GC16P075647	0.682558059692383	https://www.genecards.org/cgi-bin/carddisp.pl?gene=TERF2IP
CLCF1	Cardiotrophin Like Cytokine Factor 1	Protein Coding	41	GC11M067364	0.682558059692383	https://www.genecards.org/cgi-bin/carddisp.pl?gene=CLCF1
TERF2	Telomeric Repeat Binding Factor 2	Protein Coding	40	GC16M069355	0.682558059692383	https://www.genecards.org/cgi-bin/carddisp.pl?gene=TERF2
NTF3	Neurotrophin 3	Protein Coding	42	GC12P005432	0.681573927402496	https://www.genecards.org/cgi-bin/carddisp.pl?gene=NTF3
NOS3	Nitric Oxide Synthase 3	Protein Coding	50	GC07P150990	0.680475234985352	https://www.genecards.org/cgi-bin/carddisp.pl?gene=NOS3
FOXO1	Forkhead Box O1	Protein Coding	48	GC13M040555	0.669090330600739	https://www.genecards.org/cgi-bin/carddisp.pl?gene=FOXO1
CD74	CD74 Molecule	Protein Coding	42	GC05M150378	0.669090330600739	https://www.genecards.org/cgi-bin/carddisp.pl?gene=CD74
FNIP1	Folliculin Interacting Protein 1	Protein Coding	36	GC05M131641	0.669090330600739	https://www.genecards.org/cgi-bin/carddisp.pl?gene=FNIP1
TNC	Tenascin C	Protein Coding	49	GC09M115019	0.661024034023285	https://www.genecards.org/cgi-bin/carddisp.pl?gene=TNC
FCGR2C	Fc Gamma Receptor IIc (Gene/Pseudogene)	Protein Coding	35	GC01P161647	0.658177614212036	https://www.genecards.org/cgi-bin/carddisp.pl?gene=FCGR2C
KIT	KIT Proto-Oncogene, Receptor Tyrosine Kinase	Protein Coding	52	GC04P054657	0.658119261264801	https://www.genecards.org/cgi-bin/carddisp.pl?gene=KIT
ABL1	ABL Proto-Oncogene 1, Non-Receptor Tyrosine Kinase	Protein Coding	51	GC09P130713	0.658119261264801	https://www.genecards.org/cgi-bin/carddisp.pl?gene=ABL1
HSPB1	Heat Shock Protein Family B (Small) Member 1	Protein Coding	50	GC07P076302	0.658119261264801	https://www.genecards.org/cgi-bin/carddisp.pl?gene=HSPB1
MYB	MYB Proto-Oncogene, Transcription Factor	Protein Coding	49	GC06P135180	0.658119261264801	https://www.genecards.org/cgi-bin/carddisp.pl?gene=MYB
FASN	Fatty Acid Synthase	Protein Coding	48	GC17M082078	0.658119261264801	https://www.genecards.org/cgi-bin/carddisp.pl?gene=FASN
NTRK1	Neurotrophic Receptor Tyrosine Kinase 1	Protein Coding	48	GC01P156815	0.658119261264801	https://www.genecards.org/cgi-bin/carddisp.pl?gene=NTRK1
YES1	YES Proto-Oncogene 1, Src Family Tyrosine Kinase	Protein Coding	47	GC18M000721	0.658119261264801	https://www.genecards.org/cgi-bin/carddisp.pl?gene=YES1
NCAM1	Neural Cell Adhesion Molecule 1	Protein Coding	46	GC11P112961	0.658119261264801	https://www.genecards.org/cgi-bin/carddisp.pl?gene=NCAM1
HPGD	15-Hydroxyprostaglandin Dehydrogenase	Protein Coding	46	GC04M174490	0.658119261264801	https://www.genecards.org/cgi-bin/carddisp.pl?gene=HPGD
TYMP	Thymidine Phosphorylase	Protein Coding	46	GC22M050525	0.658119261264801	https://www.genecards.org/cgi-bin/carddisp.pl?gene=TYMP
WNT4	Wnt Family Member 4	Protein Coding	46	GC01M022190	0.658119261264801	https://www.genecards.org/cgi-bin/carddisp.pl?gene=WNT4
FGF23	Fibroblast Growth Factor 23	Protein Coding	45	GC12M004368	0.658119261264801	https://www.genecards.org/cgi-bin/carddisp.pl?gene=FGF23
BECN1	Beclin 1	Protein Coding	44	GC17M042810	0.658119261264801	https://www.genecards.org/cgi-bin/carddisp.pl?gene=BECN1
C4B	Complement C4B (Chido Blood Group)	Protein Coding	44	GC06P032014	0.658119261264801	https://www.genecards.org/cgi-bin/carddisp.pl?gene=C4B
RBP4	Retinol Binding Protein 4	Protein Coding	44	GC10M093591	0.658119261264801	https://www.genecards.org/cgi-bin/carddisp.pl?gene=RBP4
LGR5	Leucine Rich Repeat Containing G Protein-Coupled Receptor 5	Protein Coding	43	GC12P071439	0.658119261264801	https://www.genecards.org/cgi-bin/carddisp.pl?gene=LGR5
SNAI2	Snail Family Transcriptional Repressor 2	Protein Coding	42	GC08M048917	0.658119261264801	https://www.genecards.org/cgi-bin/carddisp.pl?gene=SNAI2
BMI1	BMI1 Proto-Oncogene, Polycomb Ring Finger	Protein Coding	42	GC10P022326	0.658119261264801	https://www.genecards.org/cgi-bin/carddisp.pl?gene=BMI1
LGALS3BP	Galectin 3 Binding Protein	Protein Coding	41	GC17M078971	0.658119261264801	https://www.genecards.org/cgi-bin/carddisp.pl?gene=LGALS3BP
PDCD4	Programmed Cell Death 4	Protein Coding	41	GC10P110871	0.658119261264801	https://www.genecards.org/cgi-bin/carddisp.pl?gene=PDCD4
TMSB4X	Thymosin Beta 4 X-Linked	Protein Coding	40	GC0XP012975	0.658119261264801	https://www.genecards.org/cgi-bin/carddisp.pl?gene=TMSB4X
MUC20	Mucin 20, Cell Surface Associated	Protein Coding	38	GC03P195720	0.658119261264801	https://www.genecards.org/cgi-bin/carddisp.pl?gene=MUC20
MIR200C	MicroRNA 200c	RNA Gene	22	GC12P018573	0.658119261264801	https://www.genecards.org/cgi-bin/carddisp.pl?gene=MIR200C
MIR375	MicroRNA 375	RNA Gene	21	GC02M219001	0.658119261264801	https://www.genecards.org/cgi-bin/carddisp.pl?gene=MIR375
MIR590	MicroRNA 590	RNA Gene	20	GC07P074191	0.658119261264801	https://www.genecards.org/cgi-bin/carddisp.pl?gene=MIR590
MIRLET7F1	MicroRNA Let-7f-1	RNA Gene	20	GC09P094257	0.658119261264801	https://www.genecards.org/cgi-bin/carddisp.pl?gene=MIRLET7F1
SLAMF8	SLAM Family Member 8	Protein Coding	35	GC01P159826	0.650482833385468	https://www.genecards.org/cgi-bin/carddisp.pl?gene=SLAMF8
VSIG8	V-Set And Immunoglobulin Domain Containing 8	Protein Coding	32	GC01M159856	0.650482833385468	https://www.genecards.org/cgi-bin/carddisp.pl?gene=VSIG8
SNHG28	Small Nucleolar RNA Host Gene 28	RNA Gene	18	GC01M159834	0.650482833385468	https://www.genecards.org/cgi-bin/carddisp.pl?gene=SNHG28
DCAF8-DT	DCAF8 Divergent Transcript	RNA Gene	11	GC01P160261	0.650482833385468	https://www.genecards.org/cgi-bin/carddisp.pl?gene=DCAF8-DT
SLC3A2	Solute Carrier Family 3 Member 2	Protein Coding	41	GC11P062856	0.639872193336487	https://www.genecards.org/cgi-bin/carddisp.pl?gene=SLC3A2
SEMA4D	Semaphorin 4D	Protein Coding	45	GC09M089360	0.636597573757172	https://www.genecards.org/cgi-bin/carddisp.pl?gene=SEMA4D
CEACAM5	CEA Cell Adhesion Molecule 5	Protein Coding	42	GC19P051844	0.63496732711792	https://www.genecards.org/cgi-bin/carddisp.pl?gene=CEACAM5
MLNR	Motilin Receptor	Protein Coding	40	GC13P049220	0.631621599197388	https://www.genecards.org/cgi-bin/carddisp.pl?gene=MLNR
TDRD9	Tudor Domain Containing 9	Protein Coding	40	GC14P108819	0.616475820541382	https://www.genecards.org/cgi-bin/carddisp.pl?gene=TDRD9
IGHG1	Immunoglobulin Heavy Constant Gamma 1 (G1m Marker)	Protein Coding	33	GC14M105736	0.616475820541382	https://www.genecards.org/cgi-bin/carddisp.pl?gene=IGHG1
MTM1	Myotubularin 1	Protein Coding	43	GC0XP150562	0.609168291091919	https://www.genecards.org/cgi-bin/carddisp.pl?gene=MTM1
CARD14	Caspase Recruitment Domain Family Member 14	Protein Coding	42	GC17P080170	0.609168291091919	https://www.genecards.org/cgi-bin/carddisp.pl?gene=CARD14
FCAR	Fc Alpha Receptor	Protein Coding	41	GC19P062555	0.609168291091919	https://www.genecards.org/cgi-bin/carddisp.pl?gene=FCAR
ANKH	ANKH Inorganic Pyrophosphate Transport Regulator	Protein Coding	41	GC05M014706	0.609168291091919	https://www.genecards.org/cgi-bin/carddisp.pl?gene=ANKH
MAFF	MAF BZIP Transcription Factor F	Protein Coding	40	GC22P038200	0.609168291091919	https://www.genecards.org/cgi-bin/carddisp.pl?gene=MAFF
RPL24	Ribosomal Protein L24	Protein Coding	39	GC03M101681	0.609168291091919	https://www.genecards.org/cgi-bin/carddisp.pl?gene=RPL24
MAFK	MAF BZIP Transcription Factor K	Protein Coding	39	GC07P001897	0.609168291091919	https://www.genecards.org/cgi-bin/carddisp.pl?gene=MAFK
CFHR2	Complement Factor H Related 2	Protein Coding	38	GC01P196943	0.609168291091919	https://www.genecards.org/cgi-bin/carddisp.pl?gene=CFHR2
ZNF354A	Zinc Finger Protein 354A	Protein Coding	37	GC05M178711	0.609168291091919	https://www.genecards.org/cgi-bin/carddisp.pl?gene=ZNF354A
LIN54	Lin-54 DREAM MuvB Core Complex Component	Protein Coding	36	GC04M082909	0.609168291091919	https://www.genecards.org/cgi-bin/carddisp.pl?gene=LIN54
MRAP	Melanocortin 2 Receptor Accessory Protein	Protein Coding	36	GC21P032291	0.609168291091919	https://www.genecards.org/cgi-bin/carddisp.pl?gene=MRAP
FCHO2	FCH And Mu Domain Containing Endocytic Adaptor 2	Protein Coding	36	GC05P072955	0.609168291091919	https://www.genecards.org/cgi-bin/carddisp.pl?gene=FCHO2
USP50	Ubiquitin Specific Peptidase 50	Protein Coding	33	GC15M050556	0.609168291091919	https://www.genecards.org/cgi-bin/carddisp.pl?gene=USP50
FRG2C	FSHD Region Gene 2 Family Member C	Protein Coding	24	GC03P075646	0.609168291091919	https://www.genecards.org/cgi-bin/carddisp.pl?gene=FRG2C
DRD2	Dopamine Receptor D2	Protein Coding	49	GC11M113409	0.609162092208862	https://www.genecards.org/cgi-bin/carddisp.pl?gene=DRD2
TPH1	Tryptophan Hydroxylase 1	Protein Coding	44	GC11M018040	0.606012225151062	https://www.genecards.org/cgi-bin/carddisp.pl?gene=TPH1
TTC7A	Tetratricopeptide Repeat Domain 7A	Protein Coding	38	GC02P046906	0.606012225151062	https://www.genecards.org/cgi-bin/carddisp.pl?gene=TTC7A
H19	H19 Imprinted Maternally Expressed Transcript	RNA Gene	28	GC11M001995	0.606012225151062	https://www.genecards.org/cgi-bin/carddisp.pl?gene=H19
GAS5	Growth Arrest Specific 5	RNA Gene	25	GC01M173947	0.606012225151062	https://www.genecards.org/cgi-bin/carddisp.pl?gene=GAS5
CBR3-AS1	CBR3 Antisense RNA 1	RNA Gene	18	GC21M036131	0.606012225151062	https://www.genecards.org/cgi-bin/carddisp.pl?gene=CBR3-AS1
FAAH	Fatty Acid Amide Hydrolase	Protein Coding	48	GC01P046394	0.604987978935242	https://www.genecards.org/cgi-bin/carddisp.pl?gene=FAAH
ATF6	Activating Transcription Factor 6	Protein Coding	46	GC01P161766	0.600121259689331	https://www.genecards.org/cgi-bin/carddisp.pl?gene=ATF6
P2RY2	Purinergic Receptor P2Y2	Protein Coding	45	GC11P073202	0.600121259689331	https://www.genecards.org/cgi-bin/carddisp.pl?gene=P2RY2
PTPRD	Protein Tyrosine Phosphatase Receptor Type D	Protein Coding	45	GC09M008307	0.600121259689331	https://www.genecards.org/cgi-bin/carddisp.pl?gene=PTPRD
OSMR	Oncostatin M Receptor	Protein Coding	45	GC05P038845	0.600121259689331	https://www.genecards.org/cgi-bin/carddisp.pl?gene=OSMR
HLA-DPA1	Major Histocompatibility Complex, Class II, DP Alpha 1	Protein Coding	41	GC06M033064	0.600121259689331	https://www.genecards.org/cgi-bin/carddisp.pl?gene=HLA-DPA1
CLIC1	Chloride Intracellular Channel 1	Protein Coding	41	GC06M061314	0.600121259689331	https://www.genecards.org/cgi-bin/carddisp.pl?gene=CLIC1
GSPT1	G1 To S Phase Transition 1	Protein Coding	39	GC16M011868	0.600121259689331	https://www.genecards.org/cgi-bin/carddisp.pl?gene=GSPT1
GPSM3	G Protein Signaling Modulator 3	Protein Coding	33	GC06M061332	0.600121259689331	https://www.genecards.org/cgi-bin/carddisp.pl?gene=GPSM3
TRIM4	Tripartite Motif Containing 4	Protein Coding	33	GC07M099876	0.600121259689331	https://www.genecards.org/cgi-bin/carddisp.pl?gene=TRIM4
SGF29	SAGA Complex Associated Factor 29	Protein Coding	28	GC16P039217	0.600121259689331	https://www.genecards.org/cgi-bin/carddisp.pl?gene=SGF29
DPYD	Dihydropyrimidine Dehydrogenase	Protein Coding	51	GC01M097015	0.593915343284607	https://www.genecards.org/cgi-bin/carddisp.pl?gene=DPYD
GLI3	GLI Family Zinc Finger 3	Protein Coding	48	GC07M041960	0.593915343284607	https://www.genecards.org/cgi-bin/carddisp.pl?gene=GLI3
MRC1	Mannose Receptor C-Type 1	Protein Coding	40	GC10P017809	0.593915343284607	https://www.genecards.org/cgi-bin/carddisp.pl?gene=MRC1
MIR150	MicroRNA 150	RNA Gene	22	GC19M049500	0.593915343284607	https://www.genecards.org/cgi-bin/carddisp.pl?gene=MIR150
MIR22	MicroRNA 22	RNA Gene	21	GC17M001713	0.593915343284607	https://www.genecards.org/cgi-bin/carddisp.pl?gene=MIR22
MIR214	MicroRNA 214	RNA Gene	21	GC01M172234	0.593915343284607	https://www.genecards.org/cgi-bin/carddisp.pl?gene=MIR214
VIPR1	Vasoactive Intestinal Peptide Receptor 1	Protein Coding	45	GC03P042490	0.592974722385406	https://www.genecards.org/cgi-bin/carddisp.pl?gene=VIPR1
ACP1	Acid Phosphatase 1	Protein Coding	43	GC02P000293	0.583836078643799	https://www.genecards.org/cgi-bin/carddisp.pl?gene=ACP1
TSPAN8	Tetraspanin 8	Protein Coding	40	GC12M071125	0.583836078643799	https://www.genecards.org/cgi-bin/carddisp.pl?gene=TSPAN8
CP	Ceruloplasmin	Protein Coding	49	GC03M149162	0.576074719429016	https://www.genecards.org/cgi-bin/carddisp.pl?gene=CP
GYPA	Glycophorin A (MNS Blood Group)	Protein Coding	44	GC04M144109	0.576074719429016	https://www.genecards.org/cgi-bin/carddisp.pl?gene=GYPA
REEP6	Receptor Accessory Protein 6	Protein Coding	38	GC19P001491	0.576074719429016	https://www.genecards.org/cgi-bin/carddisp.pl?gene=REEP6
CCL24	C-C Motif Chemokine Ligand 24	Protein Coding	36	GC07M076562	0.576074719429016	https://www.genecards.org/cgi-bin/carddisp.pl?gene=CCL24
SELENOS	Selenoprotein S	Protein Coding	30	GC15M114819	0.560439765453339	https://www.genecards.org/cgi-bin/carddisp.pl?gene=SELENOS
NOTCH2	Notch Receptor 2	Protein Coding	49	GC01M119911	0.559069216251373	https://www.genecards.org/cgi-bin/carddisp.pl?gene=NOTCH2
PRKAA1	Protein Kinase AMP-Activated Catalytic Subunit Alpha 1	Protein Coding	46	GC05M040759	0.559069216251373	https://www.genecards.org/cgi-bin/carddisp.pl?gene=PRKAA1
FOXP1	Forkhead Box P1	Protein Coding	44	GC03M070926	0.559069216251373	https://www.genecards.org/cgi-bin/carddisp.pl?gene=FOXP1
SYNGR1	Synaptogyrin 1	Protein Coding	41	GC22P039350	0.559069216251373	https://www.genecards.org/cgi-bin/carddisp.pl?gene=SYNGR1
MDC1	Mediator Of DNA Damage Checkpoint 1	Protein Coding	41	GC06M061228	0.559069216251373	https://www.genecards.org/cgi-bin/carddisp.pl?gene=MDC1
CXCR6	C-X-C Motif Chemokine Receptor 6	Protein Coding	39	GC03P046271	0.559069216251373	https://www.genecards.org/cgi-bin/carddisp.pl?gene=CXCR6
CSMD1	CUB And Sushi Multiple Domains 1	Protein Coding	39	GC08M002953	0.559069216251373	https://www.genecards.org/cgi-bin/carddisp.pl?gene=CSMD1
HLA-DQB2	Major Histocompatibility Complex, Class II, DQ Beta 2	Protein Coding	38	GC06M032756	0.559069216251373	https://www.genecards.org/cgi-bin/carddisp.pl?gene=HLA-DQB2
CDH22	Cadherin 22	Protein Coding	38	GC20M046173	0.559069216251373	https://www.genecards.org/cgi-bin/carddisp.pl?gene=CDH22
CGN	Cingulin	Protein Coding	38	GC01P151483	0.559069216251373	https://www.genecards.org/cgi-bin/carddisp.pl?gene=CGN
TENM3	Teneurin Transmembrane Protein 3	Protein Coding	37	GC04P181448	0.559069216251373	https://www.genecards.org/cgi-bin/carddisp.pl?gene=TENM3
NRBF2	Nuclear Receptor Binding Factor 2	Protein Coding	36	GC10P063133	0.559069216251373	https://www.genecards.org/cgi-bin/carddisp.pl?gene=NRBF2
HUNK	Hormonally Up-Regulated Neu-Associated Kinase	Protein Coding	36	GC21P031873	0.559069216251373	https://www.genecards.org/cgi-bin/carddisp.pl?gene=HUNK
MED24	Mediator Complex Subunit 24	Protein Coding	36	GC17M040019	0.559069216251373	https://www.genecards.org/cgi-bin/carddisp.pl?gene=MED24
CTIF	Cap Binding Complex Dependent Translation Initiation Factor	Protein Coding	33	GC18P048539	0.559069216251373	https://www.genecards.org/cgi-bin/carddisp.pl?gene=CTIF
PRRT1	Proline Rich Transmembrane Protein 1	Protein Coding	33	GC06M061329	0.559069216251373	https://www.genecards.org/cgi-bin/carddisp.pl?gene=PRRT1
PROX2	Prospero Homeobox 2	Protein Coding	32	GC14M074852	0.559069216251373	https://www.genecards.org/cgi-bin/carddisp.pl?gene=PROX2
SLC2A1	Solute Carrier Family 2 Member 1	Protein Coding	52	GC01M042925	0.559010863304138	https://www.genecards.org/cgi-bin/carddisp.pl?gene=SLC2A1
TGFBR1	Transforming Growth Factor Beta Receptor 1	Protein Coding	52	GC09P099104	0.559010863304138	https://www.genecards.org/cgi-bin/carddisp.pl?gene=TGFBR1
RAB27A	RAB27A, Member RAS Oncogene Family	Protein Coding	48	GC15M055202	0.559010863304138	https://www.genecards.org/cgi-bin/carddisp.pl?gene=RAB27A
CLDN1	Claudin 1	Protein Coding	46	GC03M190305	0.559010863304138	https://www.genecards.org/cgi-bin/carddisp.pl?gene=CLDN1
THBS1	Thrombospondin 1	Protein Coding	45	GC15P039581	0.559010863304138	https://www.genecards.org/cgi-bin/carddisp.pl?gene=THBS1
ANGPTL4	Angiopoietin Like 4	Protein Coding	44	GC19P008363	0.559010863304138	https://www.genecards.org/cgi-bin/carddisp.pl?gene=ANGPTL4
UNC13D	Unc-13 Homolog D	Protein Coding	44	GC17M075827	0.559010863304138	https://www.genecards.org/cgi-bin/carddisp.pl?gene=UNC13D
GDF15	Growth Differentiation Factor 15	Protein Coding	42	GC19P050952	0.559010863304138	https://www.genecards.org/cgi-bin/carddisp.pl?gene=GDF15
MIR107	MicroRNA 107	RNA Gene	20	GC10M089600	0.559010863304138	https://www.genecards.org/cgi-bin/carddisp.pl?gene=MIR107
ATN1	Atrophin 1	Protein Coding	43	GC12P018570	0.55797004699707	https://www.genecards.org/cgi-bin/carddisp.pl?gene=ATN1
ABCA1	ATP Binding Cassette Subfamily A Member 1	Protein Coding	47	GC09M104781	0.548098087310791	https://www.genecards.org/cgi-bin/carddisp.pl?gene=ABCA1
GLI1	GLI Family Zinc Finger 1	Protein Coding	46	GC12P057460	0.548098087310791	https://www.genecards.org/cgi-bin/carddisp.pl?gene=GLI1
SATB2	SATB Homeobox 2	Protein Coding	44	GC02M199269	0.548098087310791	https://www.genecards.org/cgi-bin/carddisp.pl?gene=SATB2
CAV2	Caveolin 2	Protein Coding	42	GC07P116287	0.538518846035004	https://www.genecards.org/cgi-bin/carddisp.pl?gene=CAV2
NR2F2	Nuclear Receptor Subfamily 2 Group F Member 2	Protein Coding	49	GC15P096325	0.53388375043869	https://www.genecards.org/cgi-bin/carddisp.pl?gene=NR2F2
IRAK3	Interleukin 1 Receptor Associated Kinase 3	Protein Coding	46	GC12P066242	0.53388375043869	https://www.genecards.org/cgi-bin/carddisp.pl?gene=IRAK3
WFS1	Wolframin ER Transmembrane Glycoprotein	Protein Coding	45	GC04P006260	0.53388375043869	https://www.genecards.org/cgi-bin/carddisp.pl?gene=WFS1
GGH	Gamma-Glutamyl Hydrolase	Protein Coding	42	GC08M063015	0.53388375043869	https://www.genecards.org/cgi-bin/carddisp.pl?gene=GGH
LAMP3	Lysosomal Associated Membrane Protein 3	Protein Coding	38	GC03M183122	0.53388375043869	https://www.genecards.org/cgi-bin/carddisp.pl?gene=LAMP3
CLEC2D	C-Type Lectin Domain Family 2 Member D	Protein Coding	38	GC12P018672	0.53388375043869	https://www.genecards.org/cgi-bin/carddisp.pl?gene=CLEC2D
CACNA1G	Calcium Voltage-Gated Channel Subunit Alpha1 G	Protein Coding	49	GC17P052034	0.521542072296143	https://www.genecards.org/cgi-bin/carddisp.pl?gene=CACNA1G
CD55	CD55 Molecule (Cromer Blood Group)	Protein Coding	46	GC01P207321	0.521542072296143	https://www.genecards.org/cgi-bin/carddisp.pl?gene=CD55
PTPRS	Protein Tyrosine Phosphatase Receptor Type S	Protein Coding	45	GC19M005157	0.521542072296143	https://www.genecards.org/cgi-bin/carddisp.pl?gene=PTPRS
BIRC3	Baculoviral IAP Repeat Containing 3	Protein Coding	45	GC11P102317	0.521542072296143	https://www.genecards.org/cgi-bin/carddisp.pl?gene=BIRC3
RECK	Reversion Inducing Cysteine Rich Protein With Kazal Motifs	Protein Coding	40	GC09P036036	0.521542072296143	https://www.genecards.org/cgi-bin/carddisp.pl?gene=RECK
ITGA1	Integrin Subunit Alpha 1	Protein Coding	43	GC05P052788	0.517366945743561	https://www.genecards.org/cgi-bin/carddisp.pl?gene=ITGA1
CSN1S1	Casein Alpha S1	Protein Coding	35	GC04P069932	0.517366945743561	https://www.genecards.org/cgi-bin/carddisp.pl?gene=CSN1S1
HSD11B1	Hydroxysteroid 11-Beta Dehydrogenase 1	Protein Coding	49	GC01P209686	0.502383410930634	https://www.genecards.org/cgi-bin/carddisp.pl?gene=HSD11B1
CASR	Calcium Sensing Receptor	Protein Coding	50	GC03P122183	0.494806915521622	https://www.genecards.org/cgi-bin/carddisp.pl?gene=CASR
ITGB4	Integrin Subunit Beta 4	Protein Coding	48	GC17P075721	0.494806915521622	https://www.genecards.org/cgi-bin/carddisp.pl?gene=ITGB4
TOP1	DNA Topoisomerase I	Protein Coding	48	GC20P041028	0.494806915521622	https://www.genecards.org/cgi-bin/carddisp.pl?gene=TOP1
ABCC2	ATP Binding Cassette Subfamily C Member 2	Protein Coding	48	GC10P099782	0.494806915521622	https://www.genecards.org/cgi-bin/carddisp.pl?gene=ABCC2
REN	Renin	Protein Coding	48	GC01M204154	0.494806915521622	https://www.genecards.org/cgi-bin/carddisp.pl?gene=REN
LAMC2	Laminin Subunit Gamma 2	Protein Coding	47	GC01P183186	0.494806915521622	https://www.genecards.org/cgi-bin/carddisp.pl?gene=LAMC2
HTR2A	5-Hydroxytryptamine Receptor 2A	Protein Coding	47	GC13M046831	0.494806915521622	https://www.genecards.org/cgi-bin/carddisp.pl?gene=HTR2A
RHO	Rhodopsin	Protein Coding	47	GC03P133387	0.494806915521622	https://www.genecards.org/cgi-bin/carddisp.pl?gene=RHO
CYP27B1	Cytochrome P450 Family 27 Subfamily B Member 1	Protein Coding	47	GC12M057757	0.494806915521622	https://www.genecards.org/cgi-bin/carddisp.pl?gene=CYP27B1
HTR1A	5-Hydroxytryptamine Receptor 1A	Protein Coding	46	GC05M063960	0.494806915521622	https://www.genecards.org/cgi-bin/carddisp.pl?gene=HTR1A
HTR7	5-Hydroxytryptamine Receptor 7	Protein Coding	46	GC10M090740	0.494806915521622	https://www.genecards.org/cgi-bin/carddisp.pl?gene=HTR7
GNB3	G Protein Subunit Beta 3	Protein Coding	46	GC12P006839	0.494806915521622	https://www.genecards.org/cgi-bin/carddisp.pl?gene=GNB3
TRPV1	Transient Receptor Potential Cation Channel Subfamily V Member 1	Protein Coding	46	GC17M003565	0.494806915521622	https://www.genecards.org/cgi-bin/carddisp.pl?gene=TRPV1
CYP24A1	Cytochrome P450 Family 24 Subfamily A Member 1	Protein Coding	46	GC20M054153	0.494806915521622	https://www.genecards.org/cgi-bin/carddisp.pl?gene=CYP24A1
XPO1	Exportin 1	Protein Coding	46	GC02M061445	0.494806915521622	https://www.genecards.org/cgi-bin/carddisp.pl?gene=XPO1
KL	Klotho	Protein Coding	45	GC13P033016	0.494806915521622	https://www.genecards.org/cgi-bin/carddisp.pl?gene=KL
KITLG	KIT Ligand	Protein Coding	44	GC12M088492	0.494806915521622	https://www.genecards.org/cgi-bin/carddisp.pl?gene=KITLG
HDC	Histidine Decarboxylase	Protein Coding	44	GC15M050241	0.494806915521622	https://www.genecards.org/cgi-bin/carddisp.pl?gene=HDC
SERPINA3	Serpin Family A Member 3	Protein Coding	44	GC14P094612	0.494806915521622	https://www.genecards.org/cgi-bin/carddisp.pl?gene=SERPINA3
STK24	Serine/Threonine Kinase 24	Protein Coding	44	GC13M098445	0.494806915521622	https://www.genecards.org/cgi-bin/carddisp.pl?gene=STK24
CRHR1	Corticotropin Releasing Hormone Receptor 1	Protein Coding	44	GC17P045784	0.494806915521622	https://www.genecards.org/cgi-bin/carddisp.pl?gene=CRHR1
CRH	Corticotropin Releasing Hormone	Protein Coding	44	GC08M066176	0.494806915521622	https://www.genecards.org/cgi-bin/carddisp.pl?gene=CRH
FABP4	Fatty Acid Binding Protein 4	Protein Coding	43	GC08M081478	0.494806915521622	https://www.genecards.org/cgi-bin/carddisp.pl?gene=FABP4
CD34	CD34 Molecule	Protein Coding	43	GC01M207880	0.494806915521622	https://www.genecards.org/cgi-bin/carddisp.pl?gene=CD34
PZP	PZP Alpha-2-Macroglobulin Like	Protein Coding	42	GC12M009148	0.494806915521622	https://www.genecards.org/cgi-bin/carddisp.pl?gene=PZP
TMPRSS15	Transmembrane Serine Protease 15	Protein Coding	42	GC21M018269	0.494806915521622	https://www.genecards.org/cgi-bin/carddisp.pl?gene=TMPRSS15
HAVCR1	Hepatitis A Virus Cellular Receptor 1	Protein Coding	41	GC05M157028	0.494806915521622	https://www.genecards.org/cgi-bin/carddisp.pl?gene=HAVCR1
SLC27A6	Solute Carrier Family 27 Member 6	Protein Coding	41	GC05P128538	0.494806915521622	https://www.genecards.org/cgi-bin/carddisp.pl?gene=SLC27A6
LRBA	LPS Responsive Beige-Like Anchor Protein	Protein Coding	41	GC04M150264	0.494806915521622	https://www.genecards.org/cgi-bin/carddisp.pl?gene=LRBA
SLC27A1	Solute Carrier Family 27 Member 1	Protein Coding	41	GC19P050932	0.494806915521622	https://www.genecards.org/cgi-bin/carddisp.pl?gene=SLC27A1
UNC93B1	Unc-93 Homolog B1, TLR Signaling Regulator	Protein Coding	39	GC11M067991	0.494806915521622	https://www.genecards.org/cgi-bin/carddisp.pl?gene=UNC93B1
MLANA	Melan-A	Protein Coding	39	GC09P006341	0.494806915521622	https://www.genecards.org/cgi-bin/carddisp.pl?gene=MLANA
PLA2G4B	Phospholipase A2 Group IVB	Protein Coding	38	GC15P041837	0.494806915521622	https://www.genecards.org/cgi-bin/carddisp.pl?gene=PLA2G4B
HAPLN3	Hyaluronan And Proteoglycan Link Protein 3	Protein Coding	37	GC15M088877	0.494806915521622	https://www.genecards.org/cgi-bin/carddisp.pl?gene=HAPLN3
CLDND1	Claudin Domain Containing 1	Protein Coding	37	GC03M098497	0.494806915521622	https://www.genecards.org/cgi-bin/carddisp.pl?gene=CLDND1
HTR3E	5-Hydroxytryptamine Receptor 3E	Protein Coding	36	GC03P184098	0.494806915521622	https://www.genecards.org/cgi-bin/carddisp.pl?gene=HTR3E
VWA2	Von Willebrand Factor A Domain Containing 2	Protein Coding	36	GC10P114239	0.494806915521622	https://www.genecards.org/cgi-bin/carddisp.pl?gene=VWA2
P3H3	Prolyl 3-Hydroxylase 3	Protein Coding	33	GC12P018553	0.494806915521622	https://www.genecards.org/cgi-bin/carddisp.pl?gene=P3H3
VEGFD	Vascular Endothelial Growth Factor D	Protein Coding	33	GC0XM015345	0.494806915521622	https://www.genecards.org/cgi-bin/carddisp.pl?gene=VEGFD
KRTDAP	Keratinocyte Differentiation Associated Protein	Protein Coding	32	GC19M062881	0.494806915521622	https://www.genecards.org/cgi-bin/carddisp.pl?gene=KRTDAP
ZNF354B	Zinc Finger Protein 354B	Protein Coding	32	GC05P178859	0.494806915521622	https://www.genecards.org/cgi-bin/carddisp.pl?gene=ZNF354B
KRTAP9-2	Keratin Associated Protein 9-2	Protein Coding	28	GC17P050656	0.494806915521622	https://www.genecards.org/cgi-bin/carddisp.pl?gene=KRTAP9-2
MRGPRE	MAS Related GPR Family Member E	Protein Coding	28	GC11M003226	0.494806915521622	https://www.genecards.org/cgi-bin/carddisp.pl?gene=MRGPRE
MRGPRG	MAS Related GPR Family Member G	Protein Coding	28	GC11M003218	0.494806915521622	https://www.genecards.org/cgi-bin/carddisp.pl?gene=MRGPRG
H2AC18	H2A Clustered Histone 18	Protein Coding	26	GC01M151368	0.494806915521622	https://www.genecards.org/cgi-bin/carddisp.pl?gene=H2AC18
MIR204	MicroRNA 204	RNA Gene	24	GC09M070809	0.494806915521622	https://www.genecards.org/cgi-bin/carddisp.pl?gene=MIR204
MIR27A	MicroRNA 27a	RNA Gene	24	GC19M014387	0.494806915521622	https://www.genecards.org/cgi-bin/carddisp.pl?gene=MIR27A
MIR182	MicroRNA 182	RNA Gene	22	GC07M129770	0.494806915521622	https://www.genecards.org/cgi-bin/carddisp.pl?gene=MIR182
MIR10B	MicroRNA 10b	RNA Gene	22	GC02P176150	0.494806915521622	https://www.genecards.org/cgi-bin/carddisp.pl?gene=MIR10B
MIR196A1	MicroRNA 196a-1	RNA Gene	22	GC17M048632	0.494806915521622	https://www.genecards.org/cgi-bin/carddisp.pl?gene=MIR196A1
MIR125B1	MicroRNA 125b-1	RNA Gene	22	GC11M122100	0.494806915521622	https://www.genecards.org/cgi-bin/carddisp.pl?gene=MIR125B1
MIR27B	MicroRNA 27b	RNA Gene	22	GC09P095097	0.494806915521622	https://www.genecards.org/cgi-bin/carddisp.pl?gene=MIR27B
MIR139	MicroRNA 139	RNA Gene	21	GC11M072615	0.494806915521622	https://www.genecards.org/cgi-bin/carddisp.pl?gene=MIR139
MIR221	MicroRNA 221	RNA Gene	21	GC0XM045746	0.494806915521622	https://www.genecards.org/cgi-bin/carddisp.pl?gene=MIR221
MIR17	MicroRNA 17	RNA Gene	21	GC13P091350	0.494806915521622	https://www.genecards.org/cgi-bin/carddisp.pl?gene=MIR17
MIR23B	MicroRNA 23b	RNA Gene	21	GC09P095085	0.494806915521622	https://www.genecards.org/cgi-bin/carddisp.pl?gene=MIR23B
MIR25	MicroRNA 25	RNA Gene	21	GC07M100093	0.494806915521622	https://www.genecards.org/cgi-bin/carddisp.pl?gene=MIR25
MIR9-1	MicroRNA 9-1	RNA Gene	21	GC01M156420	0.494806915521622	https://www.genecards.org/cgi-bin/carddisp.pl?gene=MIR9-1
MIR181A1	MicroRNA 181a-1	RNA Gene	20	GC01M198860	0.494806915521622	https://www.genecards.org/cgi-bin/carddisp.pl?gene=MIR181A1
MIR20A	MicroRNA 20a	RNA Gene	20	GC13P091533	0.494806915521622	https://www.genecards.org/cgi-bin/carddisp.pl?gene=MIR20A
MIR211	MicroRNA 211	RNA Gene	20	GC15M031065	0.494806915521622	https://www.genecards.org/cgi-bin/carddisp.pl?gene=MIR211
MIR106A	MicroRNA 106a	RNA Gene	20	GC0XM134219	0.494806915521622	https://www.genecards.org/cgi-bin/carddisp.pl?gene=MIR106A
MIR193A	MicroRNA 193a	RNA Gene	20	GC17P031559	0.494806915521622	https://www.genecards.org/cgi-bin/carddisp.pl?gene=MIR193A
MIR195	MicroRNA 195	RNA Gene	20	GC17M007018	0.494806915521622	https://www.genecards.org/cgi-bin/carddisp.pl?gene=MIR195
MIR199A1	MicroRNA 199a-1	RNA Gene	20	GC19M010817	0.494806915521622	https://www.genecards.org/cgi-bin/carddisp.pl?gene=MIR199A1
MIR455	MicroRNA 455	RNA Gene	20	GC09P114209	0.494806915521622	https://www.genecards.org/cgi-bin/carddisp.pl?gene=MIR455
MIR92A1	MicroRNA 92a-1	RNA Gene	20	GC13P091535	0.494806915521622	https://www.genecards.org/cgi-bin/carddisp.pl?gene=MIR92A1
MIR15B	MicroRNA 15b	RNA Gene	20	GC03P160404	0.494806915521622	https://www.genecards.org/cgi-bin/carddisp.pl?gene=MIR15B
MRGPRG-AS1	MRGPRG Antisense RNA 1	RNA Gene	19	GC11P003218	0.494806915521622	https://www.genecards.org/cgi-bin/carddisp.pl?gene=MRGPRG-AS1
MIR18A	MicroRNA 18a	RNA Gene	19	GC13P091536	0.494806915521622	https://www.genecards.org/cgi-bin/carddisp.pl?gene=MIR18A
MIR144	MicroRNA 144	RNA Gene	19	GC17M033777	0.494806915521622	https://www.genecards.org/cgi-bin/carddisp.pl?gene=MIR144
MIR29C	MicroRNA 29c	RNA Gene	19	GC01M207802	0.494806915521622	https://www.genecards.org/cgi-bin/carddisp.pl?gene=MIR29C
MIR338	MicroRNA 338	RNA Gene	19	GC17M081126	0.494806915521622	https://www.genecards.org/cgi-bin/carddisp.pl?gene=MIR338
SNORA54	Small Nucleolar RNA, H/ACA Box 54	RNA Gene	18	GC11M002968	0.494806915521622	https://www.genecards.org/cgi-bin/carddisp.pl?gene=SNORA54
MIR133A1	MicroRNA 133a-1	RNA Gene	18	GC18M023352	0.494806915521622	https://www.genecards.org/cgi-bin/carddisp.pl?gene=MIR133A1
MIR490	MicroRNA 490	RNA Gene	18	GC07P136903	0.494806915521622	https://www.genecards.org/cgi-bin/carddisp.pl?gene=MIR490
MIR675	MicroRNA 675	RNA Gene	18	GC11M002728	0.494806915521622	https://www.genecards.org/cgi-bin/carddisp.pl?gene=MIR675
MIR495	MicroRNA 495	RNA Gene	17	GC14P109091	0.494806915521622	https://www.genecards.org/cgi-bin/carddisp.pl?gene=MIR495
FOXD2-AS1	FOXD2 Adjacent Opposite Strand RNA 1	RNA Gene	16	GC01M047432	0.494806915521622	https://www.genecards.org/cgi-bin/carddisp.pl?gene=FOXD2-AS1
IBD19	Inflammatory Bowel Disease 19	Genetic Locus	1	GC00U934034	0.494806915521622	https://www.genecards.org/cgi-bin/carddisp.pl?gene=IBD19
RUNX1	RUNX Family Transcription Factor 1	Protein Coding	48	GC21M034787	0.493970632553101	https://www.genecards.org/cgi-bin/carddisp.pl?gene=RUNX1
ITCH	Itchy E3 Ubiquitin Protein Ligase	Protein Coding	45	GC20P034363	0.493970632553101	https://www.genecards.org/cgi-bin/carddisp.pl?gene=ITCH
IRGC	Immunity Related GTPase Cinema	Protein Coding	37	GC19P043716	0.493970632553101	https://www.genecards.org/cgi-bin/carddisp.pl?gene=IRGC
ITGB1	Integrin Subunit Beta 1	Protein Coding	49	GC10M032932	0.490041762590408	https://www.genecards.org/cgi-bin/carddisp.pl?gene=ITGB1
ITGA5	Integrin Subunit Alpha 5	Protein Coding	48	GC12M054793	0.490041762590408	https://www.genecards.org/cgi-bin/carddisp.pl?gene=ITGA5
SLCO1B1	Solute Carrier Organic Anion Transporter Family Member 1B1	Protein Coding	48	GC12P021132	0.490041762590408	https://www.genecards.org/cgi-bin/carddisp.pl?gene=SLCO1B1
ABCC1	ATP Binding Cassette Subfamily C Member 1	Protein Coding	48	GC16P015949	0.490041762590408	https://www.genecards.org/cgi-bin/carddisp.pl?gene=ABCC1
MAPK8	Mitogen-Activated Protein Kinase 8	Protein Coding	48	GC10P048306	0.490041762590408	https://www.genecards.org/cgi-bin/carddisp.pl?gene=MAPK8
DHFR	Dihydrofolate Reductase	Protein Coding	47	GC05M080626	0.490041762590408	https://www.genecards.org/cgi-bin/carddisp.pl?gene=DHFR
GC	GC Vitamin D Binding Protein	Protein Coding	45	GC04M071741	0.490041762590408	https://www.genecards.org/cgi-bin/carddisp.pl?gene=GC
TGFA	Transforming Growth Factor Alpha	Protein Coding	45	GC02M070447	0.490041762590408	https://www.genecards.org/cgi-bin/carddisp.pl?gene=TGFA
NTN1	Netrin 1	Protein Coding	45	GC17P009021	0.490041762590408	https://www.genecards.org/cgi-bin/carddisp.pl?gene=NTN1
UGT1A9	UDP Glucuronosyltransferase Family 1 Member A9	Protein Coding	45	GC02P233671	0.490041762590408	https://www.genecards.org/cgi-bin/carddisp.pl?gene=UGT1A9
GH1	Growth Hormone 1	Protein Coding	44	GC17M063917	0.490041762590408	https://www.genecards.org/cgi-bin/carddisp.pl?gene=GH1
WIF1	WNT Inhibitory Factor 1	Protein Coding	44	GC12M065050	0.490041762590408	https://www.genecards.org/cgi-bin/carddisp.pl?gene=WIF1
UGT1A6	UDP Glucuronosyltransferase Family 1 Member A6	Protein Coding	43	GC02P233691	0.490041762590408	https://www.genecards.org/cgi-bin/carddisp.pl?gene=UGT1A6
KRT20	Keratin 20	Protein Coding	40	GC17M040875	0.490041762590408	https://www.genecards.org/cgi-bin/carddisp.pl?gene=KRT20
UGT1A8	UDP Glucuronosyltransferase Family 1 Member A8	Protein Coding	37	GC02P233618	0.490041762590408	https://www.genecards.org/cgi-bin/carddisp.pl?gene=UGT1A8
FUT4	Fucosyltransferase 4	Protein Coding	36	GC11P094544	0.490041762590408	https://www.genecards.org/cgi-bin/carddisp.pl?gene=FUT4
MIR191	MicroRNA 191	RNA Gene	22	GC03M050871	0.490041762590408	https://www.genecards.org/cgi-bin/carddisp.pl?gene=MIR191
SEMA3C	Semaphorin 3C	Protein Coding	44	GC07M080742	0.471345722675323	https://www.genecards.org/cgi-bin/carddisp.pl?gene=SEMA3C
MMP19	Matrix Metallopeptidase 19	Protein Coding	48	GC12M055835	0.467414617538452	https://www.genecards.org/cgi-bin/carddisp.pl?gene=MMP19
RYR2	Ryanodine Receptor 2	Protein Coding	47	GC01P237042	0.467414617538452	https://www.genecards.org/cgi-bin/carddisp.pl?gene=RYR2
ACADS	Acyl-CoA Dehydrogenase Short Chain	Protein Coding	45	GC12P125481	0.467414617538452	https://www.genecards.org/cgi-bin/carddisp.pl?gene=ACADS
AHSG	Alpha 2-HS Glycoprotein	Protein Coding	44	GC03P186622	0.467414617538452	https://www.genecards.org/cgi-bin/carddisp.pl?gene=AHSG
PRSS8	Serine Protease 8	Protein Coding	44	GC16M035913	0.467414617538452	https://www.genecards.org/cgi-bin/carddisp.pl?gene=PRSS8
TACR2	Tachykinin Receptor 2	Protein Coding	42	GC10M069403	0.467414617538452	https://www.genecards.org/cgi-bin/carddisp.pl?gene=TACR2
LY86	Lymphocyte Antigen 86	Protein Coding	38	GC06P006588	0.467414617538452	https://www.genecards.org/cgi-bin/carddisp.pl?gene=LY86
PLCH2	Phospholipase C Eta 2	Protein Coding	38	GC01P003423	0.467414617538452	https://www.genecards.org/cgi-bin/carddisp.pl?gene=PLCH2
PITX1-AS1	PITX1 Antisense RNA 1	RNA Gene	16	GC05P135035	0.467414617538452	https://www.genecards.org/cgi-bin/carddisp.pl?gene=PITX1-AS1
F12	Coagulation Factor XII	Protein Coding	49	GC05M177402	0.45996081829071	https://www.genecards.org/cgi-bin/carddisp.pl?gene=F12
GABRB3	Gamma-Aminobutyric Acid Type A Receptor Subunit Beta3	Protein Coding	49	GC15M026543	0.45996081829071	https://www.genecards.org/cgi-bin/carddisp.pl?gene=GABRB3
PFKM	Phosphofructokinase, Muscle	Protein Coding	49	GC12P048105	0.45996081829071	https://www.genecards.org/cgi-bin/carddisp.pl?gene=PFKM
RAD50	RAD50 Double Strand Break Repair Protein	Protein Coding	49	GC05P132556	0.45996081829071	https://www.genecards.org/cgi-bin/carddisp.pl?gene=RAD50
ALDH2	Aldehyde Dehydrogenase 2 Family Member	Protein Coding	49	GC12P111766	0.45996081829071	https://www.genecards.org/cgi-bin/carddisp.pl?gene=ALDH2
ATP2A1	ATPase Sarcoplasmic/Endoplasmic Reticulum Ca2+ Transporting 1	Protein Coding	49	GC16P039272	0.45996081829071	https://www.genecards.org/cgi-bin/carddisp.pl?gene=ATP2A1
DNM2	Dynamin 2	Protein Coding	49	GC19P010718	0.45996081829071	https://www.genecards.org/cgi-bin/carddisp.pl?gene=DNM2
GBA	Glucosylceramidase Beta	Protein Coding	48	GC01M155234	0.45996081829071	https://www.genecards.org/cgi-bin/carddisp.pl?gene=GBA
ACTN1	Actinin Alpha 1	Protein Coding	48	GC14M068874	0.45996081829071	https://www.genecards.org/cgi-bin/carddisp.pl?gene=ACTN1
CACNA1S	Calcium Voltage-Gated Channel Subunit Alpha1 S	Protein Coding	48	GC01M201008	0.45996081829071	https://www.genecards.org/cgi-bin/carddisp.pl?gene=CACNA1S
PTK2B	Protein Tyrosine Kinase 2 Beta	Protein Coding	48	GC08P027311	0.45996081829071	https://www.genecards.org/cgi-bin/carddisp.pl?gene=PTK2B
TAB2	TGF-Beta Activated Kinase 1 (MAP3K7) Binding Protein 2	Protein Coding	48	GC06P149218	0.45996081829071	https://www.genecards.org/cgi-bin/carddisp.pl?gene=TAB2
CAMK2G	Calcium/Calmodulin Dependent Protein Kinase II Gamma	Protein Coding	48	GC10M073812	0.45996081829071	https://www.genecards.org/cgi-bin/carddisp.pl?gene=CAMK2G
ATP1A2	ATPase Na+/K+ Transporting Subunit Alpha 2	Protein Coding	48	GC01P160115	0.45996081829071	https://www.genecards.org/cgi-bin/carddisp.pl?gene=ATP1A2
RDX	Radixin	Protein Coding	48	GC11M109864	0.45996081829071	https://www.genecards.org/cgi-bin/carddisp.pl?gene=RDX
PLCB3	Phospholipase C Beta 3	Protein Coding	48	GC11P064251	0.45996081829071	https://www.genecards.org/cgi-bin/carddisp.pl?gene=PLCB3
LCAT	Lecithin-Cholesterol Acyltransferase	Protein Coding	47	GC16M067939	0.45996081829071	https://www.genecards.org/cgi-bin/carddisp.pl?gene=LCAT
FES	FES Proto-Oncogene, Tyrosine Kinase	Protein Coding	47	GC15P090883	0.45996081829071	https://www.genecards.org/cgi-bin/carddisp.pl?gene=FES
FLI1	Fli-1 Proto-Oncogene, ETS Transcription Factor	Protein Coding	47	GC11P128686	0.45996081829071	https://www.genecards.org/cgi-bin/carddisp.pl?gene=FLI1
GABRA5	Gamma-Aminobutyric Acid Type A Receptor Subunit Alpha5	Protein Coding	47	GC15P026866	0.45996081829071	https://www.genecards.org/cgi-bin/carddisp.pl?gene=GABRA5
CHRNA2	Cholinergic Receptor Nicotinic Alpha 2 Subunit	Protein Coding	47	GC08M027459	0.45996081829071	https://www.genecards.org/cgi-bin/carddisp.pl?gene=CHRNA2
CSNK2B	Casein Kinase 2 Beta	Protein Coding	47	GC06P076868	0.45996081829071	https://www.genecards.org/cgi-bin/carddisp.pl?gene=CSNK2B
DGKE	Diacylglycerol Kinase Epsilon	Protein Coding	47	GC17P056834	0.45996081829071	https://www.genecards.org/cgi-bin/carddisp.pl?gene=DGKE
C1R	Complement C1r	Protein Coding	47	GC12M007574	0.45996081829071	https://www.genecards.org/cgi-bin/carddisp.pl?gene=C1R
CTSF	Cathepsin F	Protein Coding	47	GC11M084759	0.45996081829071	https://www.genecards.org/cgi-bin/carddisp.pl?gene=CTSF
SLC12A5	Solute Carrier Family 12 Member 5	Protein Coding	47	GC20P046021	0.45996081829071	https://www.genecards.org/cgi-bin/carddisp.pl?gene=SLC12A5
NBN	Nibrin	Protein Coding	46	GC08M089933	0.45996081829071	https://www.genecards.org/cgi-bin/carddisp.pl?gene=NBN
GALT	Galactose-1-Phosphate Uridylyltransferase	Protein Coding	46	GC09P039388	0.45996081829071	https://www.genecards.org/cgi-bin/carddisp.pl?gene=GALT
ACO2	Aconitase 2	Protein Coding	46	GC22P041485	0.45996081829071	https://www.genecards.org/cgi-bin/carddisp.pl?gene=ACO2
IMPDH2	Inosine Monophosphate Dehydrogenase 2	Protein Coding	46	GC03M050872	0.45996081829071	https://www.genecards.org/cgi-bin/carddisp.pl?gene=IMPDH2
LAMB2	Laminin Subunit Beta 2	Protein Coding	46	GC03M049121	0.45996081829071	https://www.genecards.org/cgi-bin/carddisp.pl?gene=LAMB2
ADRA1A	Adrenoceptor Alpha 1A	Protein Coding	46	GC08M026747	0.45996081829071	https://www.genecards.org/cgi-bin/carddisp.pl?gene=ADRA1A
PDXK	Pyridoxal Kinase	Protein Coding	46	GC21P043719	0.45996081829071	https://www.genecards.org/cgi-bin/carddisp.pl?gene=PDXK
RXRB	Retinoid X Receptor Beta	Protein Coding	46	GC06M033193	0.45996081829071	https://www.genecards.org/cgi-bin/carddisp.pl?gene=RXRB
ALDH5A1	Aldehyde Dehydrogenase 5 Family Member A1	Protein Coding	46	GC06P024494	0.45996081829071	https://www.genecards.org/cgi-bin/carddisp.pl?gene=ALDH5A1
ACTA2	Actin Alpha 2, Smooth Muscle	Protein Coding	46	GC10M088935	0.45996081829071	https://www.genecards.org/cgi-bin/carddisp.pl?gene=ACTA2
CTCF	CCCTC-Binding Factor	Protein Coding	46	GC16P067563	0.45996081829071	https://www.genecards.org/cgi-bin/carddisp.pl?gene=CTCF
CEBPA	CCAAT Enhancer Binding Protein Alpha	Protein Coding	46	GC19M033299	0.45996081829071	https://www.genecards.org/cgi-bin/carddisp.pl?gene=CEBPA
ADRA1B	Adrenoceptor Alpha 1B	Protein Coding	46	GC05P159867	0.45996081829071	https://www.genecards.org/cgi-bin/carddisp.pl?gene=ADRA1B
RBPJ	Recombination Signal Binding Protein For Immunoglobulin Kappa J Region	Protein Coding	46	GC04P026165	0.45996081829071	https://www.genecards.org/cgi-bin/carddisp.pl?gene=RBPJ
PTGIS	Prostaglandin I2 Synthase	Protein Coding	46	GC20M049503	0.45996081829071	https://www.genecards.org/cgi-bin/carddisp.pl?gene=PTGIS
VCL	Vinculin	Protein Coding	46	GC10P073995	0.45996081829071	https://www.genecards.org/cgi-bin/carddisp.pl?gene=VCL
KMT2A	Lysine Methyltransferase 2A	Protein Coding	45	GC11P118436	0.45996081829071	https://www.genecards.org/cgi-bin/carddisp.pl?gene=KMT2A
NEK9	NIMA Related Kinase 9	Protein Coding	45	GC14M075079	0.45996081829071	https://www.genecards.org/cgi-bin/carddisp.pl?gene=NEK9
FDPS	Farnesyl Diphosphate Synthase	Protein Coding	45	GC01P155308	0.45996081829071	https://www.genecards.org/cgi-bin/carddisp.pl?gene=FDPS
FLNC	Filamin C	Protein Coding	45	GC07P128830	0.45996081829071	https://www.genecards.org/cgi-bin/carddisp.pl?gene=FLNC
HINT1	Histidine Triad Nucleotide Binding Protein 1	Protein Coding	45	GC05M131159	0.45996081829071	https://www.genecards.org/cgi-bin/carddisp.pl?gene=HINT1
IL11RA	Interleukin 11 Receptor Subunit Alpha	Protein Coding	45	GC09P039385	0.45996081829071	https://www.genecards.org/cgi-bin/carddisp.pl?gene=IL11RA
NDST1	N-Deacetylase And N-Sulfotransferase 1	Protein Coding	45	GC05P150484	0.45996081829071	https://www.genecards.org/cgi-bin/carddisp.pl?gene=NDST1
ACHE	Acetylcholinesterase (Cartwright Blood Group)	Protein Coding	45	GC07M100889	0.45996081829071	https://www.genecards.org/cgi-bin/carddisp.pl?gene=ACHE
CD81	CD81 Molecule	Protein Coding	45	GC11P002505	0.45996081829071	https://www.genecards.org/cgi-bin/carddisp.pl?gene=CD81
MSX1	Msh Homeobox 1	Protein Coding	45	GC04P004861	0.45996081829071	https://www.genecards.org/cgi-bin/carddisp.pl?gene=MSX1
SUOX	Sulfite Oxidase	Protein Coding	45	GC12P055997	0.45996081829071	https://www.genecards.org/cgi-bin/carddisp.pl?gene=SUOX
TOR1A	Torsin Family 1 Member A	Protein Coding	45	GC09M129812	0.45996081829071	https://www.genecards.org/cgi-bin/carddisp.pl?gene=TOR1A
TUFM	Tu Translation Elongation Factor, Mitochondrial	Protein Coding	45	GC16M035630	0.45996081829071	https://www.genecards.org/cgi-bin/carddisp.pl?gene=TUFM
SLC7A7	Solute Carrier Family 7 Member 7	Protein Coding	45	GC14M022773	0.45996081829071	https://www.genecards.org/cgi-bin/carddisp.pl?gene=SLC7A7
SLC25A20	Solute Carrier Family 25 Member 20	Protein Coding	45	GC03M048869	0.45996081829071	https://www.genecards.org/cgi-bin/carddisp.pl?gene=SLC25A20
ANGPTL3	Angiopoietin Like 3	Protein Coding	45	GC01P062597	0.45996081829071	https://www.genecards.org/cgi-bin/carddisp.pl?gene=ANGPTL3
CHRNB2	Cholinergic Receptor Nicotinic Beta 2 Subunit	Protein Coding	45	GC01P154568	0.45996081829071	https://www.genecards.org/cgi-bin/carddisp.pl?gene=CHRNB2
CAST	Calpastatin	Protein Coding	45	GC05P096525	0.45996081829071	https://www.genecards.org/cgi-bin/carddisp.pl?gene=CAST
ERG	ETS Transcription Factor ERG	Protein Coding	45	GC21M038367	0.45996081829071	https://www.genecards.org/cgi-bin/carddisp.pl?gene=ERG
ERN1	Endoplasmic Reticulum To Nucleus Signaling 1	Protein Coding	45	GC17M064039	0.45996081829071	https://www.genecards.org/cgi-bin/carddisp.pl?gene=ERN1
EFEMP2	EGF Containing Fibulin Extracellular Matrix Protein 2	Protein Coding	45	GC11M084712	0.45996081829071	https://www.genecards.org/cgi-bin/carddisp.pl?gene=EFEMP2
DDX6	DEAD-Box Helicase 6	Protein Coding	45	GC11M118748	0.45996081829071	https://www.genecards.org/cgi-bin/carddisp.pl?gene=DDX6
CD27	CD27 Molecule	Protein Coding	45	GC12P018529	0.45996081829071	https://www.genecards.org/cgi-bin/carddisp.pl?gene=CD27
CFL1	Cofilin 1	Protein Coding	45	GC11M065823	0.45996081829071	https://www.genecards.org/cgi-bin/carddisp.pl?gene=CFL1
CYP21A2	Cytochrome P450 Family 21 Subfamily A Member 2	Protein Coding	45	GC06P076889	0.45996081829071	https://www.genecards.org/cgi-bin/carddisp.pl?gene=CYP21A2
PRKAR2A	Protein Kinase CAMP-Dependent Type II Regulatory Subunit Alpha	Protein Coding	45	GC03M048744	0.45996081829071	https://www.genecards.org/cgi-bin/carddisp.pl?gene=PRKAR2A
PPP1CB	Protein Phosphatase 1 Catalytic Subunit Beta	Protein Coding	45	GC02P028752	0.45996081829071	https://www.genecards.org/cgi-bin/carddisp.pl?gene=PPP1CB
PSMA6	Proteasome 20S Subunit Alpha 6	Protein Coding	45	GC14P035278	0.45996081829071	https://www.genecards.org/cgi-bin/carddisp.pl?gene=PSMA6
PKLR	Pyruvate Kinase L/R	Protein Coding	45	GC01M155289	0.45996081829071	https://www.genecards.org/cgi-bin/carddisp.pl?gene=PKLR
PTPRK	Protein Tyrosine Phosphatase Receptor Type K	Protein Coding	45	GC06M127949	0.45996081829071	https://www.genecards.org/cgi-bin/carddisp.pl?gene=PTPRK
GRK6	G Protein-Coupled Receptor Kinase 6	Protein Coding	44	GC05P177403	0.45996081829071	https://www.genecards.org/cgi-bin/carddisp.pl?gene=GRK6
IRF6	Interferon Regulatory Factor 6	Protein Coding	44	GC01M209785	0.45996081829071	https://www.genecards.org/cgi-bin/carddisp.pl?gene=IRF6
MPDZ	Multiple PDZ Domain Crumbs Cell Polarity Complex Component	Protein Coding	44	GC09M013095	0.45996081829071	https://www.genecards.org/cgi-bin/carddisp.pl?gene=MPDZ
ADAMTS4	ADAM Metallopeptidase With Thrombospondin Type 1 Motif 4	Protein Coding	44	GC01M161184	0.45996081829071	https://www.genecards.org/cgi-bin/carddisp.pl?gene=ADAMTS4
PFKFB3	6-Phosphofructo-2-Kinase/Fructose-2,6-Biphosphatase 3	Protein Coding	44	GC10P006144	0.45996081829071	https://www.genecards.org/cgi-bin/carddisp.pl?gene=PFKFB3
P2RY11	Purinergic Receptor P2Y11	Protein Coding	44	GC19P010297	0.45996081829071	https://www.genecards.org/cgi-bin/carddisp.pl?gene=P2RY11
POLR1D	RNA Polymerase I And III Subunit D	Protein Coding	44	GC13P027620	0.45996081829071	https://www.genecards.org/cgi-bin/carddisp.pl?gene=POLR1D
TUBB2B	Tubulin Beta 2B Class IIb	Protein Coding	44	GC06M003224	0.45996081829071	https://www.genecards.org/cgi-bin/carddisp.pl?gene=TUBB2B
TNNT3	Troponin T3, Fast Skeletal Type	Protein Coding	44	GC11P001920	0.45996081829071	https://www.genecards.org/cgi-bin/carddisp.pl?gene=TNNT3
TNXB	Tenascin XB	Protein Coding	44	GC06M061322	0.45996081829071	https://www.genecards.org/cgi-bin/carddisp.pl?gene=TNXB
SCN2B	Sodium Voltage-Gated Channel Beta Subunit 2	Protein Coding	44	GC11M118163	0.45996081829071	https://www.genecards.org/cgi-bin/carddisp.pl?gene=SCN2B
SEC24C	SEC24 Homolog C, COPII Coat Complex Component	Protein Coding	44	GC10P073744	0.45996081829071	https://www.genecards.org/cgi-bin/carddisp.pl?gene=SEC24C
CHD4	Chromodomain Helicase DNA Binding Protein 4	Protein Coding	44	GC12M006570	0.45996081829071	https://www.genecards.org/cgi-bin/carddisp.pl?gene=CHD4
EWSR1	EWS RNA Binding Protein 1	Protein Coding	44	GC22P033676	0.45996081829071	https://www.genecards.org/cgi-bin/carddisp.pl?gene=EWSR1
EFNA3	Ephrin A3	Protein Coding	44	GC01P155078	0.45996081829071	https://www.genecards.org/cgi-bin/carddisp.pl?gene=EFNA3
DOT1L	DOT1 Like Histone Lysine Methyltransferase	Protein Coding	44	GC19P002189	0.45996081829071	https://www.genecards.org/cgi-bin/carddisp.pl?gene=DOT1L
DYRK2	Dual Specificity Tyrosine Phosphorylation Regulated Kinase 2	Protein Coding	44	GC12P067558	0.45996081829071	https://www.genecards.org/cgi-bin/carddisp.pl?gene=DYRK2
CRB1	Crumbs Cell Polarity Complex Component 1	Protein Coding	44	GC01P197170	0.45996081829071	https://www.genecards.org/cgi-bin/carddisp.pl?gene=CRB1
BRD2	Bromodomain Containing 2	Protein Coding	44	GC06P076900	0.45996081829071	https://www.genecards.org/cgi-bin/carddisp.pl?gene=BRD2
ANXA11	Annexin A11	Protein Coding	44	GC10M080150	0.45996081829071	https://www.genecards.org/cgi-bin/carddisp.pl?gene=ANXA11
LPP	LIM Domain Containing Preferred Translocation Partner In Lipoma	Protein Coding	44	GC03P188153	0.45996081829071	https://www.genecards.org/cgi-bin/carddisp.pl?gene=LPP
RAPGEF3	Rap Guanine Nucleotide Exchange Factor 3	Protein Coding	44	GC12M047736	0.45996081829071	https://www.genecards.org/cgi-bin/carddisp.pl?gene=RAPGEF3
PPIF	Peptidylprolyl Isomerase F	Protein Coding	44	GC10P090574	0.45996081829071	https://www.genecards.org/cgi-bin/carddisp.pl?gene=PPIF
POFUT1	Protein O-Fucosyltransferase 1	Protein Coding	44	GC20P032207	0.45996081829071	https://www.genecards.org/cgi-bin/carddisp.pl?gene=POFUT1
PABPN1	Poly(A) Binding Protein Nuclear 1	Protein Coding	44	GC14P031130	0.45996081829071	https://www.genecards.org/cgi-bin/carddisp.pl?gene=PABPN1
SLC12A4	Solute Carrier Family 12 Member 4	Protein Coding	44	GC16M068065	0.45996081829071	https://www.genecards.org/cgi-bin/carddisp.pl?gene=SLC12A4
USP1	Ubiquitin Specific Peptidase 1	Protein Coding	44	GC01P062436	0.45996081829071	https://www.genecards.org/cgi-bin/carddisp.pl?gene=USP1
FERMT1	FERM Domain Containing Kindlin 1	Protein Coding	43	GC20M006074	0.45996081829071	https://www.genecards.org/cgi-bin/carddisp.pl?gene=FERMT1
FERMT3	FERM Domain Containing Kindlin 3	Protein Coding	43	GC11P064286	0.45996081829071	https://www.genecards.org/cgi-bin/carddisp.pl?gene=FERMT3
GRB7	Growth Factor Receptor Bound Protein 7	Protein Coding	43	GC17P050338	0.45996081829071	https://www.genecards.org/cgi-bin/carddisp.pl?gene=GRB7
KAT6B	Lysine Acetyltransferase 6B	Protein Coding	43	GC10P074860	0.45996081829071	https://www.genecards.org/cgi-bin/carddisp.pl?gene=KAT6B
ACD	ACD Shelterin Complex Subunit And Telomerase Recruitment Factor	Protein Coding	43	GC16M067658	0.45996081829071	https://www.genecards.org/cgi-bin/carddisp.pl?gene=ACD
OPCML	Opioid Binding Protein/Cell Adhesion Molecule Like	Protein Coding	43	GC11M132405	0.45996081829071	https://www.genecards.org/cgi-bin/carddisp.pl?gene=OPCML
NSD1	Nuclear Receptor Binding SET Domain Protein 1	Protein Coding	43	GC05P177134	0.45996081829071	https://www.genecards.org/cgi-bin/carddisp.pl?gene=NSD1
PIP5K1A	Phosphatidylinositol-4-Phosphate 5-Kinase Type 1 Alpha	Protein Coding	43	GC01P151198	0.45996081829071	https://www.genecards.org/cgi-bin/carddisp.pl?gene=PIP5K1A
PLXNB1	Plexin B1	Protein Coding	43	GC03M048403	0.45996081829071	https://www.genecards.org/cgi-bin/carddisp.pl?gene=PLXNB1
STIP1	Stress Induced Phosphoprotein 1	Protein Coding	43	GC11P064284	0.45996081829071	https://www.genecards.org/cgi-bin/carddisp.pl?gene=STIP1
SENP1	SUMO Specific Peptidase 1	Protein Coding	43	GC12M048042	0.45996081829071	https://www.genecards.org/cgi-bin/carddisp.pl?gene=SENP1
SERPINB6	Serpin Family B Member 6	Protein Coding	43	GC06M002948	0.45996081829071	https://www.genecards.org/cgi-bin/carddisp.pl?gene=SERPINB6
EGR2	Early Growth Response 2	Protein Coding	43	GC10M062811	0.45996081829071	https://www.genecards.org/cgi-bin/carddisp.pl?gene=EGR2
CUL1	Cullin 1	Protein Coding	43	GC07P148697	0.45996081829071	https://www.genecards.org/cgi-bin/carddisp.pl?gene=CUL1
MAPKAPK5	MAPK Activated Protein Kinase 5	Protein Coding	43	GC12P111842	0.45996081829071	https://www.genecards.org/cgi-bin/carddisp.pl?gene=MAPKAPK5
PPOX	Protoporphyrinogen Oxidase	Protein Coding	43	GC01P161302	0.45996081829071	https://www.genecards.org/cgi-bin/carddisp.pl?gene=PPOX
PRMT5	Protein Arginine Methyltransferase 5	Protein Coding	43	GC14M022920	0.45996081829071	https://www.genecards.org/cgi-bin/carddisp.pl?gene=PRMT5
PNPLA8	Patatin Like Phospholipase Domain Containing 8	Protein Coding	43	GC07M108470	0.45996081829071	https://www.genecards.org/cgi-bin/carddisp.pl?gene=PNPLA8
KCNJ13	Potassium Inwardly Rectifying Channel Subfamily J Member 13	Protein Coding	43	GC02M232765	0.45996081829071	https://www.genecards.org/cgi-bin/carddisp.pl?gene=KCNJ13
VAMP1	Vesicle Associated Membrane Protein 1	Protein Coding	43	GC12M006462	0.45996081829071	https://www.genecards.org/cgi-bin/carddisp.pl?gene=VAMP1
VEGFB	Vascular Endothelial Growth Factor B	Protein Coding	43	GC11P064234	0.45996081829071	https://www.genecards.org/cgi-bin/carddisp.pl?gene=VEGFB
NAGLU	N-Acetyl-Alpha-Glucosaminidase	Protein Coding	42	GC17P050731	0.45996081829071	https://www.genecards.org/cgi-bin/carddisp.pl?gene=NAGLU
NPEPPS	Aminopeptidase Puromycin Sensitive	Protein Coding	42	GC17P047522	0.45996081829071	https://www.genecards.org/cgi-bin/carddisp.pl?gene=NPEPPS
FOXF1	Forkhead Box F1	Protein Coding	42	GC16P086510	0.45996081829071	https://www.genecards.org/cgi-bin/carddisp.pl?gene=FOXF1
HGFAC	HGF Activator	Protein Coding	42	GC04P003443	0.45996081829071	https://www.genecards.org/cgi-bin/carddisp.pl?gene=HGFAC
HIBCH	3-Hydroxyisobutyryl-CoA Hydrolase	Protein Coding	42	GC02M190189	0.45996081829071	https://www.genecards.org/cgi-bin/carddisp.pl?gene=HIBCH
HSD17B1	Hydroxysteroid 17-Beta Dehydrogenase 1	Protein Coding	42	GC17P050735	0.45996081829071	https://www.genecards.org/cgi-bin/carddisp.pl?gene=HSD17B1
GNAZ	G Protein Subunit Alpha Z	Protein Coding	42	GC22P023070	0.45996081829071	https://www.genecards.org/cgi-bin/carddisp.pl?gene=GNAZ
CORO1A	Coronin 1A	Protein Coding	42	GC16P039395	0.45996081829071	https://www.genecards.org/cgi-bin/carddisp.pl?gene=CORO1A
NFATC3	Nuclear Factor Of Activated T Cells 3	Protein Coding	42	GC16P068119	0.45996081829071	https://www.genecards.org/cgi-bin/carddisp.pl?gene=NFATC3
GM2A	GM2 Ganglioside Activator	Protein Coding	42	GC05P151229	0.45996081829071	https://www.genecards.org/cgi-bin/carddisp.pl?gene=GM2A
FCER1G	Fc Epsilon Receptor Ig	Protein Coding	42	GC01P161215	0.45996081829071	https://www.genecards.org/cgi-bin/carddisp.pl?gene=FCER1G
MUS81	MUS81 Structure-Specific Endonuclease Subunit	Protein Coding	42	GC11P069021	0.45996081829071	https://www.genecards.org/cgi-bin/carddisp.pl?gene=MUS81
PEA15	Proliferation And Apoptosis Adaptor Protein 15	Protein Coding	42	GC01P160205	0.45996081829071	https://www.genecards.org/cgi-bin/carddisp.pl?gene=PEA15
P2RX3	Purinergic Receptor P2X 3	Protein Coding	42	GC11P057356	0.45996081829071	https://www.genecards.org/cgi-bin/carddisp.pl?gene=P2RX3
POLR2E	RNA Polymerase II, I And III Subunit E	Protein Coding	42	GC19M001086	0.45996081829071	https://www.genecards.org/cgi-bin/carddisp.pl?gene=POLR2E
PSMD14	Proteasome 26S Subunit, Non-ATPase 14	Protein Coding	42	GC02P161308	0.45996081829071	https://www.genecards.org/cgi-bin/carddisp.pl?gene=PSMD14
RPS14	Ribosomal Protein S14	Protein Coding	42	GC05M150443	0.45996081829071	https://www.genecards.org/cgi-bin/carddisp.pl?gene=RPS14
SULF1	Sulfatase 1	Protein Coding	42	GC08P069466	0.45996081829071	https://www.genecards.org/cgi-bin/carddisp.pl?gene=SULF1
TCOF1	Treacle Ribosome Biogenesis Factor 1	Protein Coding	42	GC05P150358	0.45996081829071	https://www.genecards.org/cgi-bin/carddisp.pl?gene=TCOF1
SLC36A2	Solute Carrier Family 36 Member 2	Protein Coding	42	GC05M151309	0.45996081829071	https://www.genecards.org/cgi-bin/carddisp.pl?gene=SLC36A2
SRP54	Signal Recognition Particle 54	Protein Coding	42	GC14P034981	0.45996081829071	https://www.genecards.org/cgi-bin/carddisp.pl?gene=SRP54
CDK12	Cyclin Dependent Kinase 12	Protein Coding	42	GC17P039461	0.45996081829071	https://www.genecards.org/cgi-bin/carddisp.pl?gene=CDK12
CCS	Copper Chaperone For Superoxide Dismutase	Protein Coding	42	GC11P066593	0.45996081829071	https://www.genecards.org/cgi-bin/carddisp.pl?gene=CCS
ATXN2	Ataxin 2	Protein Coding	42	GC12M111443	0.45996081829071	https://www.genecards.org/cgi-bin/carddisp.pl?gene=ATXN2
BEST1	Bestrophin 1	Protein Coding	42	GC11P061949	0.45996081829071	https://www.genecards.org/cgi-bin/carddisp.pl?gene=BEST1
ARCN1	Archain 1	Protein Coding	42	GC11P118572	0.45996081829071	https://www.genecards.org/cgi-bin/carddisp.pl?gene=ARCN1
EFNA1	Ephrin A1	Protein Coding	42	GC01P155127	0.45996081829071	https://www.genecards.org/cgi-bin/carddisp.pl?gene=EFNA1
CTDP1	CTD Phosphatase Subunit 1	Protein Coding	42	GC18P079679	0.45996081829071	https://www.genecards.org/cgi-bin/carddisp.pl?gene=CTDP1
ATP6V1G3	ATPase H+ Transporting V1 Subunit G3	Protein Coding	42	GC01M198492	0.45996081829071	https://www.genecards.org/cgi-bin/carddisp.pl?gene=ATP6V1G3
LZTR1	Leucine Zipper Like Transcription Regulator 1	Protein Coding	42	GC22P033344	0.45996081829071	https://www.genecards.org/cgi-bin/carddisp.pl?gene=LZTR1
MEIS1	Meis Homeobox 1	Protein Coding	42	GC02P066433	0.45996081829071	https://www.genecards.org/cgi-bin/carddisp.pl?gene=MEIS1
RBMX	RNA Binding Motif Protein X-Linked	Protein Coding	42	GC0XM136848	0.45996081829071	https://www.genecards.org/cgi-bin/carddisp.pl?gene=RBMX
PPM1G	Protein Phosphatase, Mg2+/Mn2+ Dependent 1G	Protein Coding	42	GC02M027990	0.45996081829071	https://www.genecards.org/cgi-bin/carddisp.pl?gene=PPM1G
PASK	PAS Domain Containing Serine/Threonine Kinase	Protein Coding	42	GC02M241106	0.45996081829071	https://www.genecards.org/cgi-bin/carddisp.pl?gene=PASK
COPA	COPI Coat Complex Subunit Alpha	Protein Coding	42	GC01M160288	0.45996081829071	https://www.genecards.org/cgi-bin/carddisp.pl?gene=COPA
PLA2G2D	Phospholipase A2 Group IID	Protein Coding	42	GC01M020111	0.45996081829071	https://www.genecards.org/cgi-bin/carddisp.pl?gene=PLA2G2D
PLA2G5	Phospholipase A2 Group V	Protein Coding	42	GC01P020028	0.45996081829071	https://www.genecards.org/cgi-bin/carddisp.pl?gene=PLA2G5
SLC13A2	Solute Carrier Family 13 Member 2	Protein Coding	42	GC17P028473	0.45996081829071	https://www.genecards.org/cgi-bin/carddisp.pl?gene=SLC13A2
TRPM3	Transient Receptor Potential Cation Channel Subfamily M Member 3	Protein Coding	42	GC09M070529	0.45996081829071	https://www.genecards.org/cgi-bin/carddisp.pl?gene=TRPM3
UQCRC1	Ubiquinol-Cytochrome C Reductase Core Protein 1	Protein Coding	42	GC03M048598	0.45996081829071	https://www.genecards.org/cgi-bin/carddisp.pl?gene=UQCRC1
LHX3	LIM Homeobox 3	Protein Coding	41	GC09M136196	0.45996081829071	https://www.genecards.org/cgi-bin/carddisp.pl?gene=LHX3
KLC2	Kinesin Light Chain 2	Protein Coding	41	GC11P066257	0.45996081829071	https://www.genecards.org/cgi-bin/carddisp.pl?gene=KLC2
FLVCR2	FLVCR Heme Transporter 2	Protein Coding	41	GC14P075578	0.45996081829071	https://www.genecards.org/cgi-bin/carddisp.pl?gene=FLVCR2
HHEX	Hematopoietically Expressed Homeobox	Protein Coding	41	GC10P092689	0.45996081829071	https://www.genecards.org/cgi-bin/carddisp.pl?gene=HHEX
HLA-DMA	Major Histocompatibility Complex, Class II, DM Alpha	Protein Coding	41	GC06M061371	0.45996081829071	https://www.genecards.org/cgi-bin/carddisp.pl?gene=HLA-DMA
HLA-DMB	Major Histocompatibility Complex, Class II, DM Beta	Protein Coding	41	GC06M032934	0.45996081829071	https://www.genecards.org/cgi-bin/carddisp.pl?gene=HLA-DMB
GLYAT	Glycine-N-Acyltransferase	Protein Coding	41	GC11M084412	0.45996081829071	https://www.genecards.org/cgi-bin/carddisp.pl?gene=GLYAT
GRB10	Growth Factor Receptor Bound Protein 10	Protein Coding	41	GC07M050590	0.45996081829071	https://www.genecards.org/cgi-bin/carddisp.pl?gene=GRB10
KCNH8	Potassium Voltage-Gated Channel Subfamily H Member 8	Protein Coding	41	GC03P019165	0.45996081829071	https://www.genecards.org/cgi-bin/carddisp.pl?gene=KCNH8
CAMTA1	Calmodulin Binding Transcription Activator 1	Protein Coding	41	GC01P006928	0.45996081829071	https://www.genecards.org/cgi-bin/carddisp.pl?gene=CAMTA1
BRAP	BRCA1 Associated Protein	Protein Coding	41	GC12M111642	0.45996081829071	https://www.genecards.org/cgi-bin/carddisp.pl?gene=BRAP
AGPAT1	1-Acylglycerol-3-Phosphate O-Acyltransferase 1	Protein Coding	41	GC06M032168	0.45996081829071	https://www.genecards.org/cgi-bin/carddisp.pl?gene=AGPAT1
ANXA6	Annexin A6	Protein Coding	41	GC05M151100	0.45996081829071	https://www.genecards.org/cgi-bin/carddisp.pl?gene=ANXA6
PCDH12	Protocadherin 12	Protein Coding	41	GC05M141943	0.45996081829071	https://www.genecards.org/cgi-bin/carddisp.pl?gene=PCDH12
RNF14	Ring Finger Protein 14	Protein Coding	41	GC05P141958	0.45996081829071	https://www.genecards.org/cgi-bin/carddisp.pl?gene=RNF14
SETD1A	SET Domain Containing 1A, Histone Lysine Methyltransferase	Protein Coding	41	GC16P039459	0.45996081829071	https://www.genecards.org/cgi-bin/carddisp.pl?gene=SETD1A
SON	SON DNA And RNA Binding Protein	Protein Coding	41	GC21P033542	0.45996081829071	https://www.genecards.org/cgi-bin/carddisp.pl?gene=SON
THBS3	Thrombospondin 3	Protein Coding	41	GC01M155195	0.45996081829071	https://www.genecards.org/cgi-bin/carddisp.pl?gene=THBS3
TREX1	Three Prime Repair Exonuclease 1	Protein Coding	41	GC03P048695	0.45996081829071	https://www.genecards.org/cgi-bin/carddisp.pl?gene=TREX1
TRPM2	Transient Receptor Potential Cation Channel Subfamily M Member 2	Protein Coding	41	GC21P044350	0.45996081829071	https://www.genecards.org/cgi-bin/carddisp.pl?gene=TRPM2
SYT11	Synaptotagmin 11	Protein Coding	41	GC01P155859	0.45996081829071	https://www.genecards.org/cgi-bin/carddisp.pl?gene=SYT11
AKR7A2	Aldo-Keto Reductase Family 7 Member A2	Protein Coding	41	GC01M019302	0.45996081829071	https://www.genecards.org/cgi-bin/carddisp.pl?gene=AKR7A2
CEBPE	CCAAT Enhancer Binding Protein Epsilon	Protein Coding	41	GC14M023117	0.45996081829071	https://www.genecards.org/cgi-bin/carddisp.pl?gene=CEBPE
ARFGAP1	ADP Ribosylation Factor GTPase Activating Protein 1	Protein Coding	41	GC20P063272	0.45996081829071	https://www.genecards.org/cgi-bin/carddisp.pl?gene=ARFGAP1
CAPN10	Calpain 10	Protein Coding	41	GC02P240586	0.45996081829071	https://www.genecards.org/cgi-bin/carddisp.pl?gene=CAPN10
DTYMK	Deoxythymidylate Kinase	Protein Coding	41	GC02M241675	0.45996081829071	https://www.genecards.org/cgi-bin/carddisp.pl?gene=DTYMK
DCTD	DCMP Deaminase	Protein Coding	41	GC04M182890	0.45996081829071	https://www.genecards.org/cgi-bin/carddisp.pl?gene=DCTD
D2HGDH	D-2-Hydroxyglutarate Dehydrogenase	Protein Coding	41	GC02P241734	0.45996081829071	https://www.genecards.org/cgi-bin/carddisp.pl?gene=D2HGDH
DDX20	DEAD-Box Helicase 20	Protein Coding	41	GC01P111755	0.45996081829071	https://www.genecards.org/cgi-bin/carddisp.pl?gene=DDX20
CLK2	CDC Like Kinase 2	Protein Coding	41	GC01M155262	0.45996081829071	https://www.genecards.org/cgi-bin/carddisp.pl?gene=CLK2
CADM3	Cell Adhesion Molecule 3	Protein Coding	41	GC01P159141	0.45996081829071	https://www.genecards.org/cgi-bin/carddisp.pl?gene=CADM3
C4BPB	Complement Component 4 Binding Protein Beta	Protein Coding	41	GC01P207088	0.45996081829071	https://www.genecards.org/cgi-bin/carddisp.pl?gene=C4BPB
ANXA7	Annexin A7	Protein Coding	41	GC10M073375	0.45996081829071	https://www.genecards.org/cgi-bin/carddisp.pl?gene=ANXA7
ATRIP	ATR Interacting Protein	Protein Coding	41	GC03P048688	0.45996081829071	https://www.genecards.org/cgi-bin/carddisp.pl?gene=ATRIP
ATP6V0A1	ATPase H+ Transporting V0 Subunit A1	Protein Coding	41	GC17P042458	0.45996081829071	https://www.genecards.org/cgi-bin/carddisp.pl?gene=ATP6V0A1
BANF1	BAF Nuclear Assembly Factor 1	Protein Coding	41	GC11P066002	0.45996081829071	https://www.genecards.org/cgi-bin/carddisp.pl?gene=BANF1
AFF4	AF4/FMR2 Family Member 4	Protein Coding	41	GC05M132875	0.45996081829071	https://www.genecards.org/cgi-bin/carddisp.pl?gene=AFF4
AP4B1	Adaptor Related Protein Complex 4 Subunit Beta 1	Protein Coding	41	GC01M113894	0.45996081829071	https://www.genecards.org/cgi-bin/carddisp.pl?gene=AP4B1
LTBR	Lymphotoxin Beta Receptor	Protein Coding	41	GC12P006375	0.45996081829071	https://www.genecards.org/cgi-bin/carddisp.pl?gene=LTBR
LRIG2	Leucine Rich Repeats And Immunoglobulin Like Domains 2	Protein Coding	41	GC01P113073	0.45996081829071	https://www.genecards.org/cgi-bin/carddisp.pl?gene=LRIG2
MARS2	Methionyl-TRNA Synthetase 2, Mitochondrial	Protein Coding	41	GC02P197705	0.45996081829071	https://www.genecards.org/cgi-bin/carddisp.pl?gene=MARS2
RAB1B	RAB1B, Member RAS Oncogene Family	Protein Coding	41	GC11P069053	0.45996081829071	https://www.genecards.org/cgi-bin/carddisp.pl?gene=RAB1B
RPL3	Ribosomal Protein L3	Protein Coding	41	GC22M055086	0.45996081829071	https://www.genecards.org/cgi-bin/carddisp.pl?gene=RPL3
PRPF6	Pre-MRNA Processing Factor 6	Protein Coding	41	GC20P063981	0.45996081829071	https://www.genecards.org/cgi-bin/carddisp.pl?gene=PRPF6
DNMT3L	DNA Methyltransferase 3 Like	Protein Coding	41	GC21M044246	0.45996081829071	https://www.genecards.org/cgi-bin/carddisp.pl?gene=DNMT3L
DPF2	Double PHD Fingers 2	Protein Coding	41	GC11P068981	0.45996081829071	https://www.genecards.org/cgi-bin/carddisp.pl?gene=DPF2
RAB5B	RAB5B, Member RAS Oncogene Family	Protein Coding	41	GC12P055973	0.45996081829071	https://www.genecards.org/cgi-bin/carddisp.pl?gene=RAB5B
SLC2A13	Solute Carrier Family 2 Member 13	Protein Coding	41	GC12M039755	0.45996081829071	https://www.genecards.org/cgi-bin/carddisp.pl?gene=SLC2A13
RFX5	Regulatory Factor X5	Protein Coding	41	GC01M151340	0.45996081829071	https://www.genecards.org/cgi-bin/carddisp.pl?gene=RFX5
TMED10	Transmembrane P24 Trafficking Protein 10	Protein Coding	41	GC14M075132	0.45996081829071	https://www.genecards.org/cgi-bin/carddisp.pl?gene=TMED10
VPS11	VPS11 Core Subunit Of CORVET And HOPS Complexes	Protein Coding	41	GC11P119067	0.45996081829071	https://www.genecards.org/cgi-bin/carddisp.pl?gene=VPS11
IFT172	Intraflagellar Transport 172	Protein Coding	40	GC02M028005	0.45996081829071	https://www.genecards.org/cgi-bin/carddisp.pl?gene=IFT172
NDUFAF3	NADH:Ubiquinone Oxidoreductase Complex Assembly Factor 3	Protein Coding	40	GC03P049020	0.45996081829071	https://www.genecards.org/cgi-bin/carddisp.pl?gene=NDUFAF3
GIGYF2	GRB10 Interacting GYF Protein 2	Protein Coding	40	GC02P232698	0.45996081829071	https://www.genecards.org/cgi-bin/carddisp.pl?gene=GIGYF2
[truncated: 3,151 more rows]
