# Supplementary material for: Identification of hub programmed cell death-related genes and immune infiltration in Crohn’s disease using bioinformatics
Source: Front Genet. 2024 Dec 18;15:1425062. doi: 10.3389/fgene.2024.1425062 (PMC11688285; doi:10.3389/fgene.2024.1425062)
Supplement: Supplementary file 1 [file DataSheet3.zip › Input data and script2/DiseaseGene/readme.txt]

key words:crohn


https://www.genecards.org/Search/Keyword?queryString=Crohn


#############################################
###     row  column        cor           p
###394 PLAU    TPMT -0.6060776 0.001321761
###254 MMP1 SLC22A5 -0.5730066 0.002753905
###255 SAA1 SLC22A5 -0.5717197 0.002829369
###256 PLAU SLC22A5 -0.5707139 0.002889567
###392 MMP1    TPMT -0.5409367 0.005236566
###     row  column        cor           p
###301 SAA1   CTLA4  0.4049466 0.044640051
###463 PLAU   IL1B 0.9414106 2.418954e-12
###438 MMP1   IFNG 0.9426768 1.893374e-12
###72  PLAU   NOD2 0.9492511 4.818368e-13
###116 MMP1    IL6 0.9498868 4.183320e-13
###484 MMP1   TLR2 0.9512669 3.055334e-13
###461 MMP1   IL1B 0.9582477 5.329071e-14
#############################################
row	column	cor	p
PLAU	TPMT	-0.6060776	0.001321761
MMP1	IL1B	0.9582477	5.329071e-14
