# Supplementary material for: Identification of hub programmed cell death-related genes and immune infiltration in Crohn’s disease using bioinformatics
Source: Front Genet. 2024 Dec 18;15:1425062. doi: 10.3389/fgene.2024.1425062 (PMC11688285; doi:10.3389/fgene.2024.1425062)
Supplement: Supplementary file 1 [file DataSheet3.zip › Input data and script2/DiseaseGene/1.Script.r]

##-------------------------------##
setwd("DiseaseGene/")
library(pROC)
library(ggplot2)
library(ggpubr)
library(reshape2)

load("../data_GEO/GSE.exp.rda")
load("../data_GEO/GSE.group.rda")
load("../venn/veen.data.rda")
geneList <- as.vector(veen.data$KeyGene)
geneCard <- read.table("GeneCards-SearchResults.csv",sep=",",header=T,check.names=F)

Group <- GSE.group$`GSE10616-GPL5760`
Expr <- GSE.exp$`GSE10616-GPL5760`;max(Expr)
geneCard <- geneCard[geneCard$`Gene Symbol` %in% rownames(Expr),]
geneCard <- geneCard[order(geneCard$`Relevance score`, decreasing = T),]
geneCard <- as.vector(geneCard$`Gene Symbol`[1:20])

Expr <- as.data.frame(t(Expr[unique(c(geneList,geneCard)),colnames(Expr) %in% Group$Acc]))
Expr$Acc <- rownames(Expr)
DatGroup <- dplyr::inner_join(Group, Expr, by="Acc")

#####-------------#####
head(DatGroup)
data_p <- melt(DatGroup, id.vars = colnames(Group))
head(data_p)
data_p$Tissue <- factor(data_p$Tissue, levels = c("Control", "CD"))
data_p$value <- log2(data_p$value + 1)
###-----###
for (i in unique(data_p$variable)) {
  
  tmp <- data_p[data_p$variable == i,]
  my_comparisons <- list(c("Control","CD"))
  p <- ggplot(tmp,
              aes(x=Tissue, y=value, 
                  fill = Tissue,
                  color = Tissue)) + 
    ylim((min(tmp$value) - min(tmp$value)/30),(max(tmp$value) + max(tmp$value)/28)) +
    geom_boxplot(fill = "white", notch = F, alpha = 0.95, 
                 outlier.shape = 16,
                 outlier.size = 0.65) +
    geom_point(position = position_jitterdodge(), size = 0.5, alpha = 0.3) +
    ###geom_text(aes(label=sigcode), position = position_dodge(0.9)) + 
    xlab("") + ylab(paste0(i," Expression")) +
    theme_bw() + 
    theme(panel.grid.major = element_blank(), panel.grid.minor = element_blank())  +
    theme(axis.text=element_text(size = 10)) +
    theme(axis.text.x=element_text(colour = "black",angle=0,vjust=0,size = 10)) +
    theme(axis.text.y=element_text(colour = "black", vjust=0,size = 10)) +
    theme(axis.title =element_text(size = 15)) +
    theme(text = element_text(size = 10)) +
    theme(legend.position = "right", legend.title = element_blank()) +
    stat_compare_means(method ="anova", hjust = 0.3, vjust = 0, size=4)
  ggsave(p, filename = paste0(i,".HealthyDisease.pdf"), width = 6, height = 4)
  
}

##-----##
data_p <- data_p[data_p$variable %in% geneCard,]
p <- ggplot(data_p,
            aes(x=variable, y=value, 
                fill = Tissue,
                color = Tissue)) + 
  geom_boxplot(notch = F, alpha = 0.95, 
               outlier.shape = 16,
               outlier.size = 0.65) +
  xlab("") + ylab("Expression level") +
  scale_fill_manual(values= c("#D5EBFB","#FBEEB7","#B4FBCD","#F5B3FC")) +
  scale_color_manual(values= c("#0073C2","#EFC000","#00C244","#C501D7")) +
  ggtitle("") + 
  theme_classic() +
  theme(axis.text.x = element_text(angle = 45, hjust = 1,size = 15),
        axis.text.y = element_text(angle = 90, size = 15),
        axis.title.y = element_text(angle = 90, size = 20)) +
  theme(legend.position = "top") +
  stat_compare_means(method ="anova",hide.ns = T,label = "p.signif")
ggsave(p, filename = "Expression level.pdf", width = 12, height = 6)

##-----##
library(Hmisc)
head(DatGroup)
rownames(DatGroup) <- DatGroup$Acc
DatGroup <- DatGroup[,setdiff(colnames(DatGroup),colnames(Group))]
head(DatGroup)

##-----##
res <- rcorr(as.matrix(DatGroup))
res_1 <- melt(res$r)
colnames(res_1) <- c("row", "column", "cor")
res_2 <- melt(res$P)
colnames(res_2) <- c("row", "column", "p")
result_1 <- dplyr::inner_join(res_1,res_2,by=c("row", "column"))
head(result_1)
data <- result_1[result_1$row %in% geneList & result_1$column %in% geneCard,]
data$pv <- ""
data[which(data$p < 0.05),]$pv <- "*"
data[which(data$p < 0.01),]$pv <- "**"
data[which(data$p < 0.001),]$pv <- "***"

p <- ggplot(data,aes(x=row,y=column)) +
  geom_point(aes(colour = cor, size=pv)) +
  labs(x="",y="")
p <- p + scale_colour_gradient2(low = "blue", high = "red", mid = "white",
                                midpoint = 0, space = "Lab",
                                name="Pearson\nCorrelation")
p <- p + theme_bw() + 
  theme(panel.grid.major = element_blank(), panel.grid.minor = element_blank())  +
  theme(axis.text=element_text(size = 15)) +
  theme(axis.text.x=element_text(colour = "black",size = 15)) +
  theme(axis.text.y=element_text(colour = "black", vjust=0,size = 15)) +
  theme(axis.title =element_text(size = 20)) +
  theme(text = element_text(size = 15))
ggsave(p, filename = "DiseaseGene ~ cormap.pdf", width = 7, height = 10)

##-----##
tmp <- DatGroup
for (i in geneList) {
  for (j in geneCard) {
    
    test <- cor.test(tmp[,i],tmp[,j],method = "pearson")
    test$estimate
    test$p.value
    data <- data.frame(moduleScore=tmp[,j],
                       PCAScore=tmp[,i])
    ggplot(data,aes(moduleScore, PCAScore)) +
      xlim(round(min(tmp[,j]),2),round(max(tmp[,j]),2)) +
      ylim(round(min(tmp[,i]),2),round(max(tmp[,i]),2)) +
      xlab(j) +
      ylab(i) +
      geom_point() +
      geom_smooth() +
      theme_bw() +
      annotate("text",x=(max(tmp[,j])+min(tmp[,j]))*0.5,y=max(tmp[,i])-0.5,label = paste0("cor= ",round(test$estimate,3),"\n","pvalue= ",format(test$p.value, digits = 2)))
    ggsave(paste0(i," ~ ",j,".pdf"),width = 4,height = 5)
    
  }
}
