# Supplementary material for: Identification of hub programmed cell death-related genes and immune infiltration in Crohn’s disease using bioinformatics
Source: Front Genet. 2024 Dec 18;15:1425062. doi: 10.3389/fgene.2024.1425062 (PMC11688285; doi:10.3389/fgene.2024.1425062)
Supplement: Supplementary file 1 [file DataSheet3.zip › Input data and script2/venn/VennDiagram.2024-10-31_21-10-27.085117.log]

INFO [2024-10-31 21:10:27] [[1]]
INFO [2024-10-31 21:10:27] tmp
INFO [2024-10-31 21:10:27] 
INFO [2024-10-31 21:10:27] $filename
INFO [2024-10-31 21:10:27] NULL
INFO [2024-10-31 21:10:27] 
INFO [2024-10-31 21:10:27] $lwd
INFO [2024-10-31 21:10:27] [1] 1
INFO [2024-10-31 21:10:27] 
INFO [2024-10-31 21:10:27] $lty
INFO [2024-10-31 21:10:27] [1] 2
INFO [2024-10-31 21:10:27] 
INFO [2024-10-31 21:10:27] $col
INFO [2024-10-31 21:10:27] jco[1:2]
INFO [2024-10-31 21:10:27] 
INFO [2024-10-31 21:10:27] $fill
INFO [2024-10-31 21:10:27] jco[1:2]
INFO [2024-10-31 21:10:27] 
INFO [2024-10-31 21:10:27] $cat.col
INFO [2024-10-31 21:10:27] jco[1:2]
INFO [2024-10-31 21:10:27] 
INFO [2024-10-31 21:10:27] $rotation.degree
INFO [2024-10-31 21:10:27] [1] 0
INFO [2024-10-31 21:10:27] 
