# Supplementary material for: Identification of hub programmed cell death-related genes and immune infiltration in Crohn’s disease using bioinformatics
Source: Front Genet. 2024 Dec 18;15:1425062. doi: 10.3389/fgene.2024.1425062 (PMC11688285; doi:10.3389/fgene.2024.1425062)
Supplement: Supplementary file 1 [file DataSheet3.zip › Input data and script2/venn/VennDiagram.2024-10-31_21-13-14.378597.log]

INFO [2024-10-31 21:13:14] [[1]]
INFO [2024-10-31 21:13:14] list(ProgrammedCellDeath = intersect(unique(outTab2), CommonGene), 
INFO [2024-10-31 21:13:14]     MCODE = intersect(rownames(DiffRes1$diffDown_GSE10616), mcodeGene))
INFO [2024-10-31 21:13:14] 
INFO [2024-10-31 21:13:14] $filename
INFO [2024-10-31 21:13:14] NULL
INFO [2024-10-31 21:13:14] 
INFO [2024-10-31 21:13:14] $lwd
INFO [2024-10-31 21:13:14] [1] 1
INFO [2024-10-31 21:13:14] 
INFO [2024-10-31 21:13:14] $lty
INFO [2024-10-31 21:13:14] [1] 2
INFO [2024-10-31 21:13:14] 
INFO [2024-10-31 21:13:14] $col
INFO [2024-10-31 21:13:14] jco[1:2]
INFO [2024-10-31 21:13:14] 
INFO [2024-10-31 21:13:14] $fill
INFO [2024-10-31 21:13:14] jco[1:2]
INFO [2024-10-31 21:13:14] 
INFO [2024-10-31 21:13:14] $cat.col
INFO [2024-10-31 21:13:14] jco[1:2]
INFO [2024-10-31 21:13:14] 
INFO [2024-10-31 21:13:14] $rotation.degree
INFO [2024-10-31 21:13:14] [1] 0
INFO [2024-10-31 21:13:14] 
