# Supplementary material for: Identification of hub programmed cell death-related genes and immune infiltration in Crohn’s disease using bioinformatics
Source: Front Genet. 2024 Dec 18;15:1425062. doi: 10.3389/fgene.2024.1425062 (PMC11688285; doi:10.3389/fgene.2024.1425062)
Supplement: Supplementary file 1 [file DataSheet3.zip › Input data and script2/venn/1.Script.r]

####----------------------------------------------####
library('VennDiagram')
getwd()
setwd("../venn/")
files=dir("../")
files=grep("_gene_collection", files, value=T)

CellDeathGene <- list()
for (i in files) {
  
  a2_ <- read.csv(paste0("../",i,"/GeneCards-SearchResults.csv"))#34#103
  dim(a2_)
  a2 <- a2_#[a2_$Relevance.score > 1,]
  dim(a2)
  CellDeathGene[[gsub("_collection","",i)]] <- a2$Gene.Symbol
}
save(CellDeathGene,file = "CellDeathGene.rda")#load("CellDeathGene.rda")

####----------------------------------------------####
load("../diff/DiffRes1.rda")
load("../diff/DiffRes2.rda")
load("CellDeathGene.rda")

##---##
library(VennDiagram)
jco <- c("#2874C5","#EABF00","#868686","#C6524A","#80A7DE")

DEG <- rownames(DiffRes2$diffSig_GSE36807);length(DEG)#435
###------###
veen.data <- list()
CommonGene <- NULL
for (i in names(CellDeathGene)) {
  cat(paste0("-- Common ",i," num = ",length(intersect(DEG,CellDeathGene[[i]])),"...\n"))
  
  tmp <- list(DEG=DEG)
  tmp[[unlist(strsplit(i, "\\_"))[1]]] <- CellDeathGene[[i]]
  veen.data[[unlist(strsplit(i, "\\_"))[1]]] <- intersect(tmp[[1]],tmp[[2]])
  write.table(data.frame(symbol=intersect(tmp[[1]],tmp[[2]])), paste0(i,"/inputfile.txt"),row.names = F, col.names = F, sep = "\t",quote=F)
  
  CommonGene <- c(CommonGene,intersect(tmp[[1]],tmp[[2]]))
  T <- venn.diagram(tmp,
                    filename=NULL,lwd=1,lty=2,
                    col=jco[1:2],fill=jco[1:2],
                    cat.col=jco[1:2],rotation.degree=0)
  pdf(paste0("Venn_",unlist(strsplit(i, "\\_"))[1],".pdf"),width = 8,height = 8)
  grid.draw(T)
  dev.off()
}
save(veen.data,file = "veen.data.rda")#load("veen.data.rda")
save(CommonGene,file = "CommonGene.rda")#load("CommonGene.rda")
mcodeGene <- c("THBS2", "SAA1", "MMP3", "PLAU", "VEGFC", "FMOD", "FBN1", "MMP1", "MMP10", "CXCL1", "VCAN", "COL5A1", "TIMP1", "COL4A1", "ICAM1", "COL15A1", "TGFBI", "PECAM1", "PTGS2", "COL1A2", "COL3A1", "FSTL1", "IL1B", "IL1A", "LOXL1", "LAMC1", "PCOLCE", "NID2")
CandidataGene <- intersect(CommonGene,mcodeGene)
###[1] "FMOD" "MMP1" "SAA1" "PLAU"
DiffRes2$diffSig_GSE36807[CandidataGene,]
DiffRes1$diffSig_GSE10616[CandidataGene,]
###[1]"MMP1" "SAA1" "PLAU"
outTab1 <- rownames(DiffRes2$diffUp_GSE36807)
T <- venn.diagram(list(ProgrammedCellDeath=intersect(unique(outTab1),CommonGene),
                       MCODE=intersect(rownames(DiffRes1$diffUp_GSE10616),mcodeGene)),
                  filename=NULL,lwd=1,lty=2,
                  col=jco[1:2],fill=jco[1:2],
                  cat.col=jco[1:2],rotation.degree=0)
pdf("Venn_UP.pdf",width = 8,height = 8)
grid.draw(T)
dev.off()
outTab2 <- rownames(DiffRes2$diffDown_GSE36807)
T <- venn.diagram(list(ProgrammedCellDeath=intersect(unique(outTab2),CommonGene),
                       MCODE=intersect(rownames(DiffRes1$diffDown_GSE10616),mcodeGene)),
                  filename=NULL,lwd=1,lty=2,
                  col=jco[1:2],fill=jco[1:2],
                  cat.col=jco[1:2],rotation.degree=0)
pdf("Venn_DW.pdf",width = 8,height = 8)
grid.draw(T)
dev.off()
KeyGene <- c(intersect(intersect(unique(outTab1),CommonGene),
                       intersect(rownames(DiffRes1$diffUp_GSE10616),mcodeGene)),
             intersect(intersect(unique(outTab2),CommonGene),
                       intersect(rownames(DiffRes1$diffDown_GSE10616),mcodeGene)))
###"MMP1" "SAA1" "PLAU"
load("veen.data.rda")
veen.data[["KeyGene"]] <- KeyGene
save(veen.data,file = "veen.data.rda")#load("veen.data.rda")
