# Supplementary material for: Identification of hub programmed cell death-related genes and immune infiltration in Crohn’s disease using bioinformatics
Source: Front Genet. 2024 Dec 18;15:1425062. doi: 10.3389/fgene.2024.1425062 (PMC11688285; doi:10.3389/fgene.2024.1425062)
Supplement: Supplementary file 1 [file DataSheet3.zip › Input data and script2/venn/VennDiagram.2024-10-31_21-13-10.431103.log]

INFO [2024-10-31 21:13:10] [[1]]
INFO [2024-10-31 21:13:10] list(ProgrammedCellDeath = intersect(unique(outTab1), CommonGene), 
INFO [2024-10-31 21:13:10]     MCODE = intersect(rownames(DiffRes1$diffUp_GSE10616), mcodeGene))
INFO [2024-10-31 21:13:10] 
INFO [2024-10-31 21:13:10] $filename
INFO [2024-10-31 21:13:10] NULL
INFO [2024-10-31 21:13:10] 
INFO [2024-10-31 21:13:10] $lwd
INFO [2024-10-31 21:13:10] [1] 1
INFO [2024-10-31 21:13:10] 
INFO [2024-10-31 21:13:10] $lty
INFO [2024-10-31 21:13:10] [1] 2
INFO [2024-10-31 21:13:10] 
INFO [2024-10-31 21:13:10] $col
INFO [2024-10-31 21:13:10] jco[1:2]
INFO [2024-10-31 21:13:10] 
INFO [2024-10-31 21:13:10] $fill
INFO [2024-10-31 21:13:10] jco[1:2]
INFO [2024-10-31 21:13:10] 
INFO [2024-10-31 21:13:10] $cat.col
INFO [2024-10-31 21:13:10] jco[1:2]
INFO [2024-10-31 21:13:10] 
INFO [2024-10-31 21:13:10] $rotation.degree
INFO [2024-10-31 21:13:10] [1] 0
INFO [2024-10-31 21:13:10] 
