# Supplementary material for: Identification of hub programmed cell death-related genes and immune infiltration in Crohn’s disease using bioinformatics
Source: Front Genet. 2024 Dec 18;15:1425062. doi: 10.3389/fgene.2024.1425062 (PMC11688285; doi:10.3389/fgene.2024.1425062)
Supplement: Supplementary file 1 [file DataSheet3.zip › Input data and script2/WebGestalt/R.r]

setwd("../WebGestalt/")
getwd()
load("../diff/DiffRes1.rda")

diffSig <- DiffRes1$diffSig_GSE10616

write.table(data.frame(symbol=rownames(diffSig),
                       FC=diffSig$logFC),"GSEA/inputfile.txt",row.names = F, col.names = F, sep = "\t",quote=F)

write.table(data.frame(symbol=rownames(diffSig)),"NTA/inputfile.txt",row.names = F, col.names = F, sep = "\t",quote=F)

write.table(data.frame(symbol=rownames(diffSig)),"ORA/inputfile.txt",row.names = F, col.names = F, sep = "\t",quote=F)
