# Supplementary material for: Identification of hub programmed cell death-related genes and immune infiltration in Crohn’s disease using bioinformatics
Source: Front Genet. 2024 Dec 18;15:1425062. doi: 10.3389/fgene.2024.1425062 (PMC11688285; doi:10.3389/fgene.2024.1425062)
Supplement: Supplementary file 1 [file DataSheet3.zip › Input data and script2/diff/up-GSE36807.xls]

Symbol	logFC	AveExpr	t	P.Value	B
OLFM4	3.48947657727564	11.2086336310625	7.38846256528023	3.0611555654084e-07	6.72560284430229
TMEM139	1.34373768247515	6.97535951376191	6.91062678230435	8.36154839158738e-07	5.82410001393969
APOBEC1	2.49729281826465	7.05337093318155	6.61433508664993	1.58304429526288e-06	5.24698025926158
CLC	2.5846860511218	6.8340907303125	6.43997770315043	2.31704042369938e-06	4.90104505926865
MRAP2	1.10004491085252	7.68183322008135	6.35520292415173	2.79241935861317e-06	4.73119222976285
BAK1	0.59486667570102	7.70760466884852	6.26419478349923	3.41525197684084e-06	4.54766623666909
L1TD1	2.10745941131084	6.75184106054933	6.11986742853065	4.7098255197185e-06	4.25415000884077
HKDC1	0.888391480116215	5.98448135634425	5.85753150442732	8.50129019193177e-06	3.71316016067804
C4orf48	1.29720059627551	7.856812482375	5.7968911616349	9.75578328307877e-06	3.58678730320841
GPT2	1.07460195275314	6.41261265763988	5.53988949827059	1.75606262670923e-05	3.04602847364858
IGFBP2	1.35657679759615	8.9666788071875	5.22738639575425	3.62108165716299e-05	2.37816046966708
CYP2C18	1.50284061109402	6.13321839178594	5.10025010326376	4.87297031790476e-05	2.10359489652338
FUOM	0.785382085356271	5.98161842066865	5.08726068253549	5.02344023923088e-05	2.07545921220643
C4BPB	1.90346019793589	6.86491592362431	5.04304012928418	5.57194509458169e-05	1.97956525646852
DHCR24	0.63389079767188	9.6700715619391	5.0250907903132	5.81156731028352e-05	1.94059392372025
ERRFI1	0.897640972943487	7.90745945889286	5.0041462843939	6.10441841577578e-05	1.89508575505136
CEACAM6	0.931464610633395	12.2444753927847	4.9984756246392	6.18624937215346e-05	1.88275839396323
GLRX	0.798702035912699	9.84565447493056	4.94450778217016	7.02288741902457e-05	1.76531061610579
PLAC8	0.767666381192001	12.7707290631319	4.92618934296182	7.332204242362e-05	1.72539385762609
UPP1	0.990358508424601	7.62113970489022	4.84384143706778	8.90229056776197e-05	1.54565211949294
FHL2	0.744750392670722	9.93660103197917	4.84106317187722	8.96082635841281e-05	1.53957972582855
GDPD3	1.16212704505626	8.45888949156548	4.81514475789978	9.52600937856846e-05	1.48290575798792
PP7080	2.50753994613619	8.97729293184226	4.7461718338762	0.000112119831007958	1.33188067268501
ADRA2A	1.10085245978051	7.46270521695257	4.61962082305015	0.000151292334673184	1.05408903564333
CCL11	2.17702372924821	8.02212863427778	4.61780278345159	0.000151945850781198	1.05009252533903
ISG20	1.05122335263606	8.75995869348214	4.58648843495603	0.000163659376998693	0.981233112238043
LINC00263	1.31527153291193	6.80694574395512	4.54715060664177	0.000179672339400748	0.894673542116456
CORO2A	0.689372541410257	7.91532672667857	4.54324189199102	0.000181347190394906	0.886069529492443
DDX60	0.625177703270804	9.16282851545935	4.51575685136323	0.000193576558597415	0.82555314476171
GMDS	0.651260377911436	7.88387132390774	4.46805817840317	0.000216802784035037	0.720472582306449
ALAS1	0.604815759986268	8.74951814625298	4.40358746153243	0.00025271280820628	0.578346252317515
ACSL1	1.04899106286759	7.0836666812806	4.39843096645639	0.000255830922241638	0.56697475582209
CCNO	0.714408817780237	4.77256403007756	4.32099333878956	0.000307582427390387	0.396152676089377
ADORA2B	1.01812243271907	8.20581181701569	4.32040195435574	0.000308015601837916	0.394847839131619
VSNL1	0.800499824338814	5.83584813533837	4.31332205156212	0.000313249193889754	0.37922643245902
MARC1	0.679830760563189	7.89164724787798	4.27375021836458	0.000344186327098271	0.291907419884767
HCP5	0.716001895343407	7.79824132530655	4.21029749143464	0.00040030841180352	0.151887979075525
ANKRD22	1.2315574522311	8.19673360704546	4.18479056934278	0.000425370481970912	0.0956075372506637
IL18	0.792974536577712	8.0231042925	4.18127069330535	0.0004289500349864	0.0878414587657881
OASL	1.22305802591619	6.91857085681151	4.12019359009987	0.000496083435234412	-0.0468901504853987
NLRC5	0.868224675001965	7.66483351883631	4.09846702307482	0.00052241491035712	-0.0948017654512254
CMPK2	0.964068735304163	8.31853357184226	4.02866871258884	0.000616816082049775	-0.248641747378563
PARP9	0.793848183702687	6.69651965365278	4.01851259001718	0.000631901877432818	-0.271014222115832
DHRS9	1.13301399813996	10.6860117291126	4.00551701443423	0.000651742694900089	-0.29963632300352
TRIM15	0.806523081730769	7.74186468907738	4.00542541337886	0.000651884725588477	-0.299838047940042
DEFA5	4.52934645351458	7.80621414817695	3.97780033556126	0.000696155772322413	-0.360659582605992
BACE2	1.08637198718341	7.68808286005357	3.95975114225138	0.00072668472459213	-0.400381211862523
NPY6R	0.601390664565421	5.79939964070902	3.93499278011699	0.000770739757176647	-0.454844250810323
RFK	0.624784537606587	9.59049526556673	3.90952524115347	0.000818828569564794	-0.510836257513625
GCLM	0.602919689615385	6.48260408575	3.90797240098267	0.000821855333677858	-0.514249195874838
RHOF	0.683732676936159	6.41201290714286	3.9063847506413	0.00082496144489135	-0.517738510103111
LRRC66	0.805350674739293	6.9850094710607	3.88272262617666	0.000872661017320888	-0.569726466738898
ETNK1	1.05916663323718	7.25898522148512	3.87153970856925	0.000896147826887067	-0.594285369352157
ARG2	0.605435750317243	4.81368975010417	3.82607957804063	0.000998260966141731	-0.694041851269668
ELOVL6	0.592370112327753	7.48018485176587	3.82083919212774	0.00101075009861077	-0.705532591864186
DMBT1	2.86141982538113	9.62728146331746	3.78878780650856	0.00109057878062667	-0.775770859373066
REG3A	2.42060042317516	5.62253924633009	3.78301603505949	0.00110560408740605	-0.7884113769577
CEACAM1	1.04037225768184	10.093929702119	3.77462031225831	0.00112782697336011	-0.806794033280833
GRINA	0.593156815110435	6.62720525785466	3.72073239051131	0.00128137341648762	-0.924650002377219
PSMB8	0.589886344699108	9.97319259121428	3.71015380699975	0.00131385918041542	-0.947757402525183
IRF1	0.966607423022416	8.62034253935974	3.68433486086444	0.00139660476639987	-1.00411317418377
LOC101928152	0.839913413012819	5.44824405429167	3.66110170377471	0.00147545211771837	-1.05477175762901
CFB	0.769019906353298	6.61666951637847	3.64401074675812	0.0015362449039814	-1.09200404281785
IFI27	0.714199256275947	11.9516342559444	3.57872640995388	0.0017920632315667	-1.23394403494261
STOM	0.664587214018842	7.27580448290476	3.56864020678602	0.0018351630952048	-1.2558312865978
SPINK4	2.28184374941697	10.8018593873194	3.53102703160114	0.00200507557447592	-1.33734668083906
ACE2	0.849390079375674	7.72992322004657	3.52957315011512	0.00201194498499768	-1.34049408928524
MYEOV	1.10996025564557	6.64946292292132	3.52352179203813	0.00204078637585078	-1.35359143223186
PIK3R3	0.652318679060047	5.8472910378006	3.47777854572141	0.00227234941583846	-1.45244457964011
NR1H4	1.27318734399137	5.14508623214881	3.46657842999701	0.0023328687527669	-1.47660621971256
PLAUR	0.793249739542127	7.69575254371825	3.46118139941694	0.00236259339386691	-1.48824291750745
HYAL1	1.32871393936854	6.062626434212	3.44726692516112	0.00244095319515283	-1.51822562232846
TAP2	0.599348351663339	5.73459905979329	3.44599393309662	0.00244824807624801	-1.52096728678721
AXDND1	0.741341217958312	4.45731318985318	3.43778418499957	0.00249581020139573	-1.53864321714278
BCL3	0.64683979758028	6.4660568647112	3.42786498093093	0.00255448535789137	-1.55998674931834
MIR8085	0.64683979758028	6.4660568647112	3.42786498093093	0.00255448535789137	-1.55998674931834
F2RL2	0.755063948114428	4.15091973977778	3.42111264587282	0.00259519871367383	-1.57450781324988
SAMD9L	0.839351306263736	6.48141309633333	3.40991509779411	0.00266412016868519	-1.59857358290796
LRG1	0.751006058239246	7.34167296244734	3.40302602713519	0.00270741017906239	-1.61337026360565
REG1A	3.84326626570251	7.55831005624405	3.40245283792434	0.00271104290931078	-1.61460106474021
USP18	0.727649729988941	5.68958463216288	3.40044586024262	0.00272380028558713	-1.61891022745937
NFE2L3	0.724224841695448	5.5413746713956	3.35722378271032	0.00301324638661893	-1.71156055365949
SOD2	0.687475926006021	7.00250054807738	3.35337553406247	0.00304042946291823	-1.71979525551623
C12orf5	0.626658313244376	7.6862575812619	3.32269727593107	0.0032658743743012	-1.78535529397551
RND1	0.607413740364776	6.47146552528472	3.32069640980361	0.00328113228277415	-1.78962572008152
MIR7703	0.721111586689968	11.199882945913	3.2952081205513	0.00348169175970149	-1.84396498544182
PSME2	0.721111586689968	11.199882945913	3.2952081205513	0.00348169175970149	-1.84396498544182
SLC9A3	0.656233211849817	4.60159966163095	3.28971552304854	0.00352645226583742	-1.8556600094741
ACKR4	1.04033182166583	4.88499919474297	3.27122938846692	0.00368126062636843	-1.89498187662477
EPHA2	0.709555064979069	6.29884565573718	3.24458074050522	0.00391613514341663	-1.95155685457092
GPR128	1.31752107176413	7.90578090886607	3.23875512013521	0.00396939142560959	-1.96390704268014
DEFA6	3.28552975380952	7.80158776408333	3.22534801235356	0.00409464708720505	-1.99230538748309
LPL	1.24860102555839	5.26581806075694	3.21011351226059	0.00424164370399311	-2.0245324935338
TPK1	0.870855574793957	7.01700952028274	3.17266514562855	0.0046251149490143	-2.10355601821932
PCSK9	0.752311874779862	5.90395095833712	3.15881898103334	0.00477525479738917	-2.13270212814569
LOC100129518	0.693577291527997	6.61559537685714	3.06986324347115	0.00585875406188059	-2.31897296239926
HMGCS1	0.664142508003967	6.96846495286253	3.06294398916009	0.00595234905543531	-2.33338751636976
GK3P	0.650686911864779	5.91584397685043	3.05809862590304	0.00601874920523777	-2.34347501549537
FPR1	0.60063853730334	4.88580985567574	3.05187577409838	0.00610507619394239	-2.35642224330866
DUSP5	0.726885901108057	7.14943047929166	3.02634374362393	0.0064719498005781	-2.40944803485496
TAP1	0.752881969464584	8.98176233453355	3.02193776838341	0.00653737496496913	-2.41858269104372
CD55	1.14025827008876	8.77332610139102	3.01552252162142	0.00663377755150299	-2.43187461795656
NAMPT	0.886578664254651	8.0104154997814	3.00700652180781	0.00676386705775666	-2.44950359291203
CASP1	0.908935408420332	9.39892673297321	3.00037270579186	0.00686690417206885	-2.46322386538778
MMP1	2.52753348263082	6.36537334695833	2.98147580827986	0.00716876543794614	-2.50224682872321
FGFBP1	0.710939223458706	8.17738752207639	2.95750895166239	0.00757001642522756	-2.55160904606202
CLDN1	0.673070359676435	4.73241642700397	2.9557884541651	0.0075996369104402	-2.55514688957431
PSMB9	0.963423380553445	9.41673715817607	2.95174066981107	0.0076697644477302	-2.56346727050989
S100A8	1.96314869747689	5.51433608611508	2.94321316077411	0.00781954318131867	-2.58098186515992
SDF2L1	0.587743448910258	8.55789892667262	2.92013185376368	0.00823917008302032	-2.62829174218589
CASP5	1.18042879574176	8.31230541782738	2.91912899031048	0.00825788388041675	-2.63034408111297
FAM83D	0.623764103517139	7.30076624191766	2.88770595702846	0.00886533244703894	-2.69451160802776
MEP1B	2.17294170315564	6.21477359160615	2.87707550926602	0.00908035551912463	-2.71615767413782
CFI	1.46572906475778	5.98608391278983	2.86871969071269	0.00925286451949999	-2.73314974095742
CDC25B	0.719004805364696	7.69214288277437	2.86679004044966	0.00929314627092194	-2.73707099053796
IFITM1	0.703530099725675	10.9827034336312	2.82556790482159	0.0101947994113776	-2.82058240592152
ADTRP	0.696171619745986	9.69327560510814	2.82209737418646	0.0102744100705928	-2.8275906326527
ALDOB	0.717608773543422	4.81977085431116	2.81245449488613	0.0104987344676266	-2.84704420246013
FBXO6	0.839635937967037	7.30122086360714	2.80664252318214	0.0106361880058808	-2.85875584958959
CLDN2	0.739437015235749	5.12319568461837	2.79797502326491	0.0108443666795301	-2.87620272372193
KDR	0.693047520497688	6.03387293842554	2.79354705091089	0.010952212195716	-2.88510702848706
APOBEC3A	1.36328652721402	5.18947590398304	2.75770596080806	0.0118635192926012	-2.95695844793366
APOBEC3A_B	1.36328652721402	5.18947590398304	2.75770596080806	0.0118635192926012	-2.95695844793366
TDO2	0.948041395763998	4.3435960959881	2.74670623446113	0.0121573690312666	-2.97892926518287
ISG15	0.726668859683629	8.48445853029663	2.73580149416502	0.0124554990870503	-3.00067234534808
LINC00668	0.955201304816089	6.74616412327469	2.73258705053467	0.0125446969549259	-3.00707438224875
CYP1B1	0.594388418754463	4.58917606088088	2.72759152120568	0.0126845228538804	-3.0170170992836
SLC7A11	0.691012901805457	5.31164572451461	2.72587467577661	0.012732918340953	-3.02043231238362
SCD	0.881906725442613	6.97606238054563	2.71782175395224	0.0129622667093447	-3.03643870476647
GZMB	1.13277012240843	5.59074919444643	2.70657429373315	0.0132891619410403	-3.05875923755622
REG1B	3.13871827940738	6.30704870224405	2.70564266711979	0.0133165863260291	-3.06060618044246
CAPN8	0.724144525876071	6.96201111685913	2.70486996561786	0.0133393731051366	-3.06213783808204
SLC7A5	0.826953105877814	6.66202246541071	2.6923884048968	0.0137126092380026	-3.08685150666392
XDH	0.717620941831507	9.0501129985	2.67092098515618	0.0143777827317146	-3.12923526917676
WNT5A	0.834005219724186	6.63395900496925	2.66405830929256	0.0145967852052631	-3.14275151079176
CPXM1	0.980124010527867	5.23644498316964	2.60329294644782	0.0166782087963404	-3.26171636329499
LIPG	1.04132120321865	5.9120312847877	2.59491913769905	0.0169860624392795	-3.27800757317708
CRELD2	0.587304696217947	9.51414964670833	2.59038860204703	0.0171548440301023	-3.286811114318
CDA	0.671216762501312	7.56671755933333	2.54671741116405	0.0188646261943374	-3.37128354965957
RNF183	0.703519456160715	5.08926372019494	2.52881904992522	0.0196105376578869	-3.40569748789046
ERO1L	0.64282843752395	8.26511490463066	2.52640270964733	0.0197133297751055	-3.41033412775019
ME1	0.658729772475799	6.31994526691369	2.52631764176499	0.0197169577771825	-3.41049732105536
FCGR3B	1.51110202384942	5.56152687590179	2.50785012564692	0.0205195348666219	-3.44585914983137
APOL1	0.987594653392721	7.2699193205386	2.5041368947381	0.0206845546000743	-3.4529533178699
FOXQ1	1.0434640709707	6.45151079946428	2.48766168709978	0.0214318034552815	-3.48436421933383
EGFL6	0.961085958726521	4.27909034948176	2.48500687735507	0.0215545482760494	-3.48941575276102
GBP1	1.02974260138736	7.28427796661607	2.47663411131919	0.0219459744694276	-3.50532900247756
GPR116	0.623402924624775	6.16359718768978	2.47061566078541	0.0222314231304539	-3.51675037948148
AKR1B10	0.76308201105504	10.508485943182	2.45119081865927	0.023176514910872	-3.55351402538289
FCGR3A	1.53865110700135	5.44409016392163	2.45036882312564	0.023217321816341	-3.55506637215619
NPTX2	1.33037292946996	5.57536574252282	2.43648648518376	0.0239166758727326	-3.58124160984523
SLC51A	2.59288624244796	6.81952018432587	2.42158903759116	0.0246889325251123	-3.6092426059977
S100P	1.22337124634268	11.270658785607	2.41692652689035	0.0249353494108999	-3.61798725590868
PSAT1	0.608146354427005	6.17644804099176	2.41596741162603	0.0249863217621795	-3.61978497459944
MAFF	0.585062795338392	7.19211434640873	2.36900582253004	0.0276036629143772	-3.70733178202636
GBP2	0.780830992427396	7.7602458870506	2.36573183322235	0.027795284333645	-3.71340001467041
CHI3L1	1.87564725136447	5.40127401219643	2.36332551904172	0.0279369056620471	-3.71785707564746
LPCAT1	0.861606050148048	6.92065410894544	2.32483018391551	0.0302950766044621	-3.78881438423882
STAT1	0.860899147132391	8.30320107716667	2.32185967243881	0.0304844690791618	-3.79426255368658
EYA2	0.831056430119201	6.15769914845503	2.31756602809422	0.0307601496008114	-3.80213047551611
NQO1	0.698571008539377	9.3189387203125	2.31104001773925	0.0311835622132978	-3.81407324804514
MIR6732	0.971917014219758	7.08656667545883	2.29783430284088	0.032056813431005	-3.83818117324892
ZC3H12A	0.971917014219758	7.08656667545883	2.29783430284088	0.032056813431005	-3.83818117324892
NETO2	1.07995732796049	6.65383917475595	2.29249252348043	0.0324163921174157	-3.84791043013081
SAA2-SAA4	0.795102772573531	5.26609471446305	2.28501200523721	0.032926169602166	-3.86151314382003
S100A9	1.26056005892866	7.4549870109737	2.28475355932295	0.032943912875074	-3.86198264781946
CXCL10	1.72604182345247	7.07273537222823	2.2831780457229	0.0330522677721797	-3.86484412946807
FGR	0.63679968290533	5.42379004253075	2.27436077277992	0.0336647319687981	-3.88083712857582
NOS2	1.00343252216466	6.3006112628254	2.27415098996939	0.0336794298830896	-3.88121720052815
TRIM31	0.987300973073872	8.1559874900377	2.25594828358922	0.0349773945463941	-3.91411784198834
TNFRSF6B	0.938978802037548	6.56367537525298	2.25364747766159	0.0351446785977283	-3.91826543176988
C4BPA	1.20551609994244	6.10600108992857	2.23752002493642	0.0363379624032166	-3.94726785169891
CEP55	0.586068553195971	6.74154917791071	2.22531015849813	0.037265893341885	-3.96914307665983
IFIT3	0.846119856963631	7.510387837375	2.21500169510378	0.0380661112341408	-3.98755617837823
EPSTI1	0.614265802483663	7.18263096601915	2.21275357538258	0.0382426957055236	-3.99156500188606
WISP1	0.590602651990233	4.1315496689127	2.21236268665566	0.0382734752209396	-3.99226178152747
C5AR1	0.639626871882523	5.84917353131548	2.1786514892186	0.0410144810537846	-4.05207394574913
NCF2	0.729137181821295	6.07751967661896	2.1725585961353	0.041528525279961	-4.06282471483994
TNIP3	1.65910950422009	4.32970890095734	2.16996353079183	0.0417492370534262	-4.06739805866133
IGFBP5	0.588769039813799	5.58052350476786	2.16968436313072	0.0417730437707043	-4.0678898429997
RSAD2	0.873596115226325	7.13110854474405	2.16916335588877	0.0418175069331568	-4.06880755055565
GBP4	0.739844776377987	5.75126068823413	2.16128261061781	0.0424953163853034	-4.082672287097
BST2	0.660318842789554	7.56448747729167	2.1610565753929	0.0425149035290259	-4.08306949770255
HCAR3	1.18062890468908	4.46049418825198	2.15824016587297	0.0427596479945796	-4.0880166173264
ELTD1	0.64248521481554	6.48164530282738	2.15429959832658	0.0431042259814023	-4.09493168914167
CHRDL2	0.924046781876596	5.26040887892866	2.15325834117296	0.0431956969479484	-4.09675762886651
AQP9	0.853416242210014	5.77816344596826	2.15266474897828	0.0432479207543567	-4.09779830330989
SAA1	1.01510415359471	6.08119476027449	2.15049089795807	0.0434396634996419	-4.10160794454567
SAA2	1.01510415359471	6.08119476027449	2.15049089795807	0.0434396634996419	-4.10160794454567
PLAU	0.624525468941219	6.52416966255556	2.14374009682491	0.0440400329353938	-4.11342344188406
CXCL5	1.04415024126679	4.13062586051389	2.13785780499527	0.0445692787421313	-4.1237000589333
C2CD4A	0.904386849768011	4.63675583377778	2.12844427519586	0.0454282241695737	-4.140109330832
COL18A1	0.619850755099423	6.61335935508333	2.11459000045739	0.046719602827342	-4.16417713558671
CYP2B6	0.762052829566982	5.83243737174405	2.10837795462346	0.0473093272965692	-4.1749367121411
CXCL11	1.63186539594584	4.20299108513691	2.10520403280717	0.0476132202679863	-4.18042640461696
SLC10A2	0.792908184839744	3.99687369728869	2.10478694757959	0.0476532854640812	-4.18114741744136
FAM3B	1.38237878712572	4.51606077460791	2.09881889601222	0.0482299153118666	-4.19145446337359
SELP	0.80104697148651	5.95748272438573	2.09880467760444	0.0482312965635112	-4.1914789969838
IDO1	1.46834075060919	7.24194502089484	2.09191992527778	0.0489043202302681	-4.20334613682145
WARS	0.813108295388226	8.94872032243525	2.08705447364915	0.0493850336656902	-4.21171770386151
