# Supplementary material for: Identification of hub programmed cell death-related genes and immune infiltration in Crohn’s disease using bioinformatics
Source: Front Genet. 2024 Dec 18;15:1425062. doi: 10.3389/fgene.2024.1425062 (PMC11688285; doi:10.3389/fgene.2024.1425062)
Supplement: Supplementary file 1 [file DataSheet3.zip › Input data and script2/diff/diff-GSE10616.xls]

Symbol	logFC	AveExpr	t	P.Value	B
ADM	1.37776488280528	1.73862078136568	5.11857598166218	2.7500128516975e-05	2.38140697325726
STXBP1	0.599459381812293	1.31446134283973	4.8285666513046	5.8226292014875e-05	1.74516676444031
FMOD	0.952299397615699	1.54272260861671	4.69766193655528	8.17414566569485e-05	1.45642028859389
GNA14	1.09649280251091	1.64175723519996	4.63390757526709	9.6430109825003e-05	1.31555036133449
ANGPTL2	0.663771160154415	1.37207442252587	4.44020825903175	0.000159293660584774	0.88697443498679
APOL1	1.01560263733844	1.63438959269013	4.43782604741541	0.000160279430102759	0.881700716742813
COL6A3	1.50082723074476	1.89935187514373	4.41960977026356	0.000168021115283541	0.841373161931594
PCOLCE	1.11738619989905	1.6589193449149	4.22334658857304	0.000279114721381266	0.40703708757925
COL4A1	0.766656052653441	1.43913015805663	4.13374085793025	0.000351693115263939	0.209022302813648
OSMR	0.855505822746382	1.48447385978819	4.07035205210792	0.000414044675886447	0.069138018125626
TIMP1	1.84262835073264	2.0858265797824	4.06514110263402	0.00041963235024439	0.0576473870511052
BTN3A2	0.686546787962119	1.42711874878	4.05846207502598	0.000426903428811327	0.0429216073299923
ACP3	1.07080003216407	1.58576461999067	4.05708977812396	0.000428412730736429	0.0398962923368611
PLAU	1.53380322503229	1.87808327230293	4.01356270045367	0.000479122143943821	-0.056006648591671
NID2	0.615353266279901	1.32940499697856	3.97363092334173	0.000530835648954465	-0.14388587880509
APCDD1	1.35950715870953	1.84340753746522	3.95968479353534	0.000550164867410405	-0.17455246395166
SLC51A	-0.841526245541161	0.668304546073349	-3.95893838310389	0.000551218744164324	-0.176193385113227
HSD17B2	-0.591978221386432	0.790016219226629	-3.95664056897576	0.000554475610382177	-0.18124468948184
SERPING1	0.973405953315258	1.59321062873533	3.9537369112954	0.000558618352663958	-0.187627285508291
TBXAS1	0.686349466397637	1.41062809366966	3.93271409053487	0.000589536926586788	-0.233819675206116
TMEM158	1.97675774496753	2.1550597428	3.92135333391796	0.000606941605835953	-0.258768290800258
COL5A1	0.833129104112986	1.493519879676	3.89909561796617	0.000642521551696804	-0.307617714460228
NOX1	0.850910799550648	1.47439374157867	3.84234589834617	0.000742802179303615	-0.431979661427254
TMCO3	0.679643534441817	1.39124133735227	3.83240086711337	0.000761896930515849	-0.453743742614805
COL1A2	1.0669373485056	1.64606926161876	3.80512495779889	0.000816780065621229	-0.513387167638185
C1R	0.96520203496582	1.62693674612813	3.79274745542872	0.000842950114868147	-0.540428621717164
ZC3H12A	1.008403812137	1.53883117187309	3.7514108502114	0.000936459922086676	-0.630623239984421
GCNT2	-0.600378479838399	0.778066342368419	-3.74374340877116	0.000954891546216134	-0.647333133040738
GPX8	0.938759650027939	1.62080501250192	3.73312554997972	0.000981004653669573	-0.670462193115216
RARRES1	0.780688663853851	1.48065148447573	3.69409650927877	0.00108314907621078	-0.755368716037112
DRAM1	0.828906949079776	1.55277290370286	3.69395134543832	0.00108354779921081	-0.755684180370421
VEGFC	0.961575751015954	1.5845813687159	3.69124750410114	0.00109100081126657	-0.761559596897923
ARFGAP3	0.735974948286839	1.46345502934427	3.6785637965605	0.00112663868106219	-0.789109271734923
GNA15	0.680232292297339	1.42762901685924	3.67463682046036	0.00113790184145233	-0.79763485723573
SLC6A4	-0.730318983670433	0.737730260440229	-3.66376410919089	0.00116966487906603	-0.821229803380422
LAMC1	0.654563726239999	1.41063958604488	3.64300304177139	0.00123274450505348	-0.86624176646567
MYH10	0.671906719909609	1.40680284407787	3.62504997670876	0.00128996707954181	-0.905120344334168
CD300LF	0.622902795227871	1.38084421216484	3.62442829112518	0.00129199445115848	-0.906465877373504
MMP10	3.85156195345913	3.16603032065893	3.62357327425864	0.00129478782729737	-0.908316331477656
ENTPD5	-0.621665708632208	0.736247466796267	-3.58019748685569	0.00144451634618155	-1.0020595511597
PDPN	0.850279484805218	1.46929160954547	3.56375812085138	0.00150557570926622	-1.03751839119267
ZFPM2	0.851329896850649	1.50674133806667	3.5341393235613	0.00162200572660805	-1.10130359966738
CBR3	0.628144708355757	1.3922921501368	3.53193610711402	0.00163100911824501	-1.10604300232955
PCSK1	5.10699687504458	3.97499857745181	3.53172297706772	0.00163188264989845	-1.10650143296861
DUOXA2	4.09018504332467	3.29675922638	3.51998916462428	0.00168068503588687	-1.13172935601466
ANXA3	1.09454354643645	1.59657523965368	3.51191988338837	0.00171506875578483	-1.14906599375111
TFPI2	2.10598789706424	2.2421401905584	3.48377944717825	0.0018404234317626	-1.20944370025009
GBP2	0.660042878979219	1.38332169472533	3.46389271538791	0.00193434540767133	-1.25203426748181
TUBB6	0.600880517503401	1.3894611278781	3.46237881112651	0.00194168337823028	-1.2552738240444
FKBP11	1.03878663692589	1.6879802350288	3.43418600159379	0.00208338739521133	-1.31553122680592
CARD6	0.92703126002003	1.55453217192833	3.42703202235653	0.00212091469204732	-1.33079972437026
TNC	1.9929441644155	2.13052361770004	3.4059381250724	0.00223542947390044	-1.37576679676193
APOL3	0.706219827488063	1.43243948679029	3.39914135310311	0.00227359069691774	-1.39023878211094
MYOF	0.715331062878461	1.389109890118	3.38757604751269	0.00233998365153004	-1.41484468797148
MRGPRF	0.783782602463419	1.43704974529467	3.3824882477327	0.00236978358585915	-1.42566146321738
CXCL1	3.86377139232436	3.31615045262286	3.38058065561459	0.00238105125061658	-1.42971580315004
COL15A1	0.660004551293506	1.34642525802133	3.37598735398379	0.00240839638703558	-1.43947547571835
CD93	0.63228260236413	1.34820737387543	3.34672044386715	0.00258991897258257	-1.50156659591061
FSTL1	0.653061328341124	1.389638444368	3.32862505753767	0.00270871209907526	-1.53987373647999
DOCK4	0.73131595629134	1.46939951814133	3.32237479183008	0.00275095711717679	-1.55309021513103
FADS1	0.613179434249292	1.37291953229698	3.30543291624323	0.00286869808813594	-1.58887509103477
KDELR3	0.849616775313597	1.50845135230852	3.30207274230812	0.00289262289483628	-1.59596556949711
ICAM1	0.669100499996882	1.40836556710613	3.30063809628503	0.0029028964270647	-1.59899218642316
SLC24A3	0.759943848861903	1.47005310346267	3.29911454735317	0.00291384523586281	-1.60220589563995
FN1	0.788277429706665	1.46351755273573	3.29442436763113	0.00294780198833093	-1.61209616020841
FBN1	0.826868988727178	1.52944917156752	3.29254070873568	0.00296154705783872	-1.6160669860012
RASD1	0.629244015290691	1.351756234484	3.28120493893548	0.00304558215859924	-1.63994764610319
EGFL6	2.13068569075844	2.24007449088533	3.27645393350977	0.00308148399833568	-1.64994841879393
DUOX2	14.2284013528671	9.55175225638133	3.24716559424286	0.00331200482093738	-1.71149366679157
IL1B	2.35088328168076	2.35455909292305	3.23903372270896	0.00337890663666349	-1.72854873168796
C4BPB	1.25442679176684	1.82462235369973	3.22534155906693	0.00349451027045032	-1.75723254988377
MOCS1	-0.631679741321949	0.7692532317688	-3.21010633979932	0.00362762533502469	-1.7890997409544
CTSK	0.912387676172639	1.58219537622213	3.20365397720192	0.00368546329583795	-1.80258019828562
SLC6A14	15.4308876594779	10.187895931144	3.20327093556403	0.00368892461900761	-1.80338016142279
ANPEP	-1.02066696282976	0.761051512685568	-3.19566707580683	0.00375828800733075	-1.8192534863664
CYP27B1	0.933605848906808	1.53264228254582	3.19317917544637	0.0037812545079016	-1.82444418108368
FGR	0.879362816503202	1.53978250459573	3.18926352987663	0.00381767494835476	-1.83261079344519
PECAM1	0.668967505089176	1.378574748936	3.18857049458431	0.00382415614059948	-1.83405584326864
ELL2	0.786758156589782	1.53808292199573	3.18273449601668	0.00387915565275302	-1.84622007359077
FBLN5	0.775411263604847	1.47989563829006	3.17692168381265	0.00393469324655651	-1.85832807544028
RBKS	-0.649511630010946	0.796417360854476	-3.17403190268312	0.00396258724386739	-1.86434449787664
GSDME	0.761510625845644	1.42545737186363	3.16988303632586	0.00400296770554544	-1.87297885189801
ETNK1	-0.772766641105974	0.7694017968352	-3.16676792668115	0.00403354668380818	-1.8794591434206
DNAJC12	0.600699561774241	1.346247578636	3.15792516234244	0.004121579597423	-1.89784197737791
RAB31	0.833901240769609	1.55286240026613	3.15672892690892	0.00413362952925187	-1.90032734495908
CCL20	0.895039124314548	1.54579863063857	3.15561256240831	0.00414490546136283	-1.9026464587104
NR4A2	0.990387216888261	1.50410194223379	3.15548953941317	0.00414614987322813	-1.90290200598427
CALCRL	0.796644555438632	1.46234041772503	3.15295807123049	0.00417183627864375	-1.90815964514108
ITLN1	1.76150917454078	2.12074542248587	3.09417996226425	0.00481309590703962	-2.0297948207319
TENT5C	0.786188569686001	1.52618402296356	3.08769926117282	0.00488933040142861	-2.04315292009021
SLC16A1	-0.725690499112122	0.809286314609333	-3.06284629859154	0.00519255431554656	-2.09427957366977
PDZK1IP1	1.34987540049948	1.89574662201928	3.05751987999306	0.00525984479388747	-2.10521589023566
MMP2	0.885477192789652	1.6079147093016	3.04490164247814	0.00542260297502615	-2.13109392718424
NPHP3	-0.59982640637381	0.791556109550667	-3.04397478832221	0.00543474628792581	-2.13299308725909
MEP1B	-1.67855670671186	0.898291420398934	-3.03815993182911	0.00551152621407384	-2.14490269661522
SMOC2	0.740209923935125	1.4547043686461	3.03375672604492	0.00557035581194426	-2.15391500061647
IFI30	0.780984941900951	1.57589420227787	3.02767912495857	0.00565254367497707	-2.16634577359666
TMEM45A	1.15191739107316	1.75129559687067	3.0247253795607	0.00569290487241768	-2.1723835697822
EMP3	0.851377073417733	1.51713946944302	2.99712881034087	0.00608354154285892	-2.22867830833025
NCF2	1.14972137010983	1.82759999424453	2.99491395395228	0.00611597939289068	-2.23318726979584
THBD	0.642339842857315	1.3683266100104	2.99274960725492	0.00614783696481586	-2.23759207618005
LINC00261	1.33774452630439	1.8126338918941	2.9882916507942	0.00621395459229333	-2.24666061189221
ENTPD1	0.819537040273332	1.56471268057973	2.94993986710781	0.00681146844283123	-2.32444327199691
NOD2	0.61186340725844	1.45308756542533	2.93375481446955	0.00707971880022684	-2.35714075706859
HSD3B2	-1.42343091381732	0.782035472698667	-2.92153319981479	0.00728891077117567	-2.38177983792528
NR1H4	-0.834564511959264	0.807875818754933	-2.91950189951621	0.0073242445458102	-2.38587066867241
COL12A1	0.923781417940763	1.50813661155228	2.91814512934748	0.00734793577443611	-2.38860237554369
PIM2	0.848616159162892	1.53664872009486	2.90078979994959	0.00765748529609102	-2.4234964224032
PITX2	-1.47460235918381	0.814364332457067	-2.87864305028112	0.00807051037506738	-2.46789038776412
NAT8B	-0.614140361904905	0.858262364719314	-2.8760599925296	0.0081200373693942	-2.47305835069963
CCN2	1.00619695111465	1.57858703098683	2.87461378375607	0.00814789246234159	-2.47595089544104
TGFBI	0.730259287243938	1.51843732053886	2.87225163081459	0.00819358440743196	-2.48067400607022
RUNDC3B	-0.590929757407447	0.789926464582133	-2.85048481698593	0.00862621913818596	-2.52411411047676
PLP1	-0.853534756948702	0.771747026302667	-2.84988416118918	0.008638459313908	-2.52531071586674
NOS2	1.79205975829026	2.19495587147371	2.84974622918346	0.00864127241757123	-2.52558548294712
SLC22A3	-1.04786777165229	0.871639196756533	-2.84273177137558	0.00878548115795828	-2.53955061008968
SPON2	0.664767442059219	1.40315601508728	2.83028511236354	0.00904699620458737	-2.56429188037755
LPL	1.21653845128444	1.69360614362056	2.82106813540528	0.00924538303729915	-2.58258095036909
TPK1	0.677700410859708	1.39782320021629	2.81673574946184	0.00934004904795017	-2.59116805909131
HYMAI	-0.6849175688471	0.8038944423032	-2.81565123500856	0.0093638896055539	-2.59331668603576
PDE6A	-0.865318663212035	0.724302322108534	-2.81309530746682	0.00942030363379292	-2.5983789337915
SLAMF7	0.911459400780518	1.664064755028	2.80983591649457	0.00949271069559646	-2.60483134255113
FAP	1.21476209365556	1.65695985961332	2.80425962930797	0.00961780890532266	-2.61586224715987
ADAMTS1	0.830129577706492	1.49931008438057	2.8025675008185	0.0096560771552638	-2.61920755153945
COL5A2	0.836761005347407	1.56817172405775	2.8001620013411	0.00971072635249753	-2.62396154351022
ARSJ	0.61003249848554	1.30717295502827	2.79445425265178	0.00984156916378597	-2.63523408422376
SLC49A4	0.717178613963066	1.39189847125992	2.78902968238848	0.00996746242133508	-2.64593729420754
ADRA2A	-0.68199673312104	0.857050034497067	-2.78757441298342	0.0100014940958546	-2.64880700902735
ADGRE2	0.756273208766529	1.51829219266926	2.78013255148606	0.0101772446563164	-2.66347085106441
CXCL6	4.94249826406692	4.29489946509626	2.77779333759862	0.0102330880915309	-2.66807630965838
SLAMF8	0.977815742505842	1.66188255320933	2.76559989585852	0.0105288906643904	-2.69205280940727
PTPRN2	0.61644322192606	1.37606846809539	2.76053919963187	0.010654011361431	-2.70198900662128
CCL11	2.7504901045988	2.92206990702598	2.75941244301034	0.0106820594557647	-2.70420009314344
EVA1A	0.656391270636622	1.4028883690056	2.75534179652247	0.0107839701480231	-2.71218447955
MXRA5	0.741857049325519	1.50019383438997	2.75390551963383	0.0108201462462961	-2.71500031092436
PLN	0.6681527513416	1.35154346928827	2.74852411425714	0.0109567093574837	-2.72554426946231
HSD11B1	1.27657008495913	1.84008851227512	2.74144056722319	0.0111389437323427	-2.73940800726516
MB	-0.685945665256624	0.894488282766248	-2.73836382236595	0.0112189832187642	-2.7454243015213
COL3A1	0.679661362747711	1.46565415069781	2.73724661741049	0.0112481803391189	-2.74760807736605
THEMIS2	0.687020390871996	1.49151974790408	2.71994764506579	0.0117094994973655	-2.78136615450418
DUSP5	0.609307520154755	1.33803686077272	2.71305998348699	0.0118980819886133	-2.79477768628248
TLR8	0.912351956556952	1.62424633930402	2.71244186962279	0.0119151446843171	-2.7959804426482
HLA-DRB3	0.62801902477922	1.39774162670667	2.70379381546226	0.0121562941527109	-2.81279396083826
HCK	0.646779003177335	1.45022476123435	2.70277007524755	0.0121851425961979	-2.8147825426506
THBS2	1.27652042864902	1.72931205968406	2.69661465788558	0.0123599591833247	-2.82673130480955
GPAT2	0.590829773421124	1.35956044640899	2.69636264901098	0.0123671662946436	-2.8272202084742
LOXL1	1.10853313413463	1.71277622340933	2.69150444174604	0.012506878058724	-2.83664077583423
B4GALNT2	-0.894540087691068	0.92570855009179	-2.68692951023222	0.012639796800323	-2.84550423683907
MMP3	13.8605288005298	9.09678218670156	2.68365148013918	0.0127358497744159	-2.85185041322479
METTL7B	-0.829969939789525	0.865882410817866	-2.68146267687123	0.012800367059467	-2.8560856995202
CHST15	0.741874165610215	1.53069233691246	2.67197271326081	0.0130836562378063	-2.87442833138881
KRT12	-1.10887853805126	0.7592543343216	-2.67111453615769	0.0131095618629543	-2.87608542808876
CDH13	0.767616003848656	1.45953874424945	2.66709788339279	0.0132314522876668	-2.88383778173876
NETO2	-0.673664907921126	0.831942640733866	-2.66407660743685	0.0133238358868643	-2.8896650876346
KYNU	0.639939630321904	1.3852659749536	2.66276192007486	0.0133642244225789	-2.89219974708869
CPT1B	-0.60040398963987	0.712325625104876	-2.65774057493637	0.0135195434595288	-2.90187479195397
F2R	0.897286242570778	1.61071062304743	2.656058046736	0.0135719641329669	-2.90511456785314
SULF1	1.12529427160853	1.72626205315653	2.65424800485429	0.0136285701377095	-2.90859870168655
PHLDA1	0.677490092515911	1.42198531857497	2.64870998512101	0.0138031384605167	-2.91925120801373
NUCB2	0.643136221720647	1.50126828552387	2.6300990538972	0.0144052442356019	-2.95496549783293
CD14	0.59444066901896	1.4317513539888	2.62989924485584	0.0144118398081006	-2.95534822151892
FBXO6	0.798066634980345	1.4227889034496	2.62581193765566	0.0145473804633759	-2.96317391905907
CTHRC1	1.67620808280281	2.01916097294533	2.6236491696208	0.0146195819682406	-2.96731226011431
ADIRF	-0.784841322197966	0.8180569419752	-2.62236610736492	0.0146625736586692	-2.96976648959187
PLA1A	1.17550690966017	1.71427777910667	2.62045303505071	0.0147268946180224	-2.97342463098393
GIPC2	-0.84504093183407	0.917878017889371	-2.60795649887271	0.0151535792925935	-2.99728582058297
PTGS2	2.3566457508647	2.42867245563211	2.60523551879717	0.015248002799095	-3.00247336972098
AIFM3	-0.589634965327149	0.712113738689524	-2.60462487673123	0.0152692686381047	-3.00363716652361
CD74	0.648481545893592	1.4515743330011	2.60016141293211	0.0154255531670217	-3.01213951568374
HDC	0.628911133578601	1.35847638034038	2.58889043905495	0.0158268649815659	-3.03357492234729
CXCL3	1.91371116758125	2.31911494952853	2.58871946510628	0.0158330269422355	-3.03389970361071
SRPX2	0.588163755193877	1.29495202254191	2.58107348807098	0.0161108882344318	-3.04841226719876
PTGDR	-0.630716487849351	0.866768100768	-2.57379557154904	0.0163795893526569	-3.06220489463885
APOBEC3B	-1.07985692364818	0.8538835083352	-2.56040312222052	0.0168849770522566	-3.08753063694606
PAMR1	1.280593276965	1.75508703454629	2.55967129130881	0.0169130079182743	-3.0889125084584
ACOT4	-0.633436569852598	0.845561236589905	-2.5589658909419	0.0169400674096726	-3.09024427055218
ATOH1	0.596599501601422	1.35719517015048	2.55846855009892	0.0169591698465364	-3.0911831068546
ANXA1	0.769190090456795	1.56791666940853	2.55151155518819	0.0172284915263663	-3.10430553998134
ITGB2	0.695263551251081	1.49413739096381	2.55070235192117	0.017260074644341	-3.10583061742651
CNTN3	-0.606915283079048	0.903494690295733	-2.54652604784398	0.0174239330338577	-3.11369736997792
TNIP3	1.178251884372	1.67560912211044	2.54321772761616	0.0175547611516042	-3.11992414778337
VCAN	0.803654912562831	1.6206475314261	2.54009173942392	0.0176792172888848	-3.12580368858662
MMP1	5.11129545572259	4.5253371436592	2.53916210810697	0.0177163869210985	-3.12755143108665
SELENOM	0.619546213665467	1.41801592720418	2.53676332027898	0.0178126337986915	-3.13205962741662
MYL5	-0.712385731078096	0.693067329962933	-2.53403635541636	0.0179226380373242	-3.13718175357254
LIPC	-0.805511397493012	0.851628687448762	-2.52382941049782	0.0183400050102071	-3.15632684604467
CD38	0.805556953929002	1.539760302216	2.52141803802234	0.0184399159614235	-3.16084362514361
HBA2	3.68355871695129	3.11053888632	2.50384961829666	0.0191832148385433	-3.19367910203585
CSGALNACT1	0.793558798586223	1.51322733056016	2.50224305995782	0.0192525544830491	-3.19667540021119
OLFML3	0.951800910045885	1.62124586652267	2.49791108969221	0.0194406829640863	-3.20474935769886
MADCAM1	0.681514826974458	1.423776008936	2.49360867423239	0.0196292122218915	-3.21276049058373
GSTA1	-1.14793862475822	0.798292751896	-2.4907921048642	0.01975354808815	-3.21800077703668
OLFM1	0.597455953281384	1.39345910641333	2.48870774811691	0.0198460298804733	-3.22187662795973
GALNT5	0.982715520779218	1.57124045286667	2.48596914439751	0.0199681495569433	-3.22696627784528
RTN1	0.773806936760444	1.53402103429615	2.48509015177966	0.0200074927487796	-3.22859920339494
B3GALT5	0.934339143244587	1.54082189762	2.48043107776568	0.020217230616269	-3.23724904769188
PRRX1	0.920700516697968	1.56751813452965	2.47589475870838	0.0204233950881078	-3.24566219375311
LDHD	-0.645167688136841	0.762202747159733	-2.46503485127128	0.02092487409284	-3.26576776920074
SEC24D	0.729647675243734	1.51326018922847	2.45537059340668	0.0213806845685202	-3.28361750876002
ADGRB3	-0.587163307199914	0.770340940249867	-2.45468213512988	0.0214135027349892	-3.28488755500372
ANOS1	0.72709008099818	1.4816852364608	2.4441154247336	0.0219230772609568	-3.30435510911889
CTSC	0.717950990373375	1.52331142193333	2.42828222041692	0.0227075932034788	-3.33343491552165
SPAG4	0.831192982130302	1.53686494456267	2.42798931581233	0.0227223470138044	-3.33397184582893
TNFRSF6B	0.66628406812766	1.38338844560907	2.41624544821273	0.023321219353349	-3.35546883829674
EYA2	-0.785827257404676	0.884602083113295	-2.40856437293091	0.0237207350740031	-3.36949611474843
GREM1	1.82368157765056	2.17413980981947	2.39966439942744	0.0241915179202006	-3.38571668511726
TYROBP	0.672157568774891	1.53253046285333	2.39856903358274	0.0242500495096789	-3.38771060120247
VNN1	4.26073507289064	3.3744487641024	2.39750124450643	0.0243072327810965	-3.38965380410521
CHRNA5	0.776417837764934	1.48712490182152	2.3952671134997	0.0244272782235232	-3.3937179148778
KLF8	-0.650393443634459	0.766508217367733	-2.3837001074604	0.0250575585839763	-3.41472375213315
WARS1	0.800399536770246	1.59544983682891	2.37826790989522	0.0253586788517608	-3.42456794659948
ADGRL2	0.829319588370734	1.58908321649973	2.37427982791232	0.0255818579624414	-3.43178664382353
PRAP1	-0.867558394784589	0.830315978550933	-2.3661138095681	0.0260444718723686	-3.44654519923772
TMEM171	-0.758575190151515	0.861042439383334	-2.34931382031186	0.0270204111829877	-3.47681241733356
ADA2	0.703314453722986	1.5207283309976	2.34338385271357	0.0273728105462104	-3.48746503712281
CSF1R	0.628301348443413	1.45519217064952	2.33620165519181	0.0278052540313195	-3.50034541535542
OASL	-1.21271073139316	0.89099628379299	-2.32525196975587	0.0284765698287673	-3.51993622024469
HBA1	4.6450432783806	3.68547642914587	2.32408063897237	0.0285492529437646	-3.52202861569835
C1S	0.820876455226621	1.628196686436	2.31999668134084	0.0288039967359119	-3.52931893362988
CD163	1.62807879483225	2.17654757963333	2.31816375383855	0.0289190020195326	-3.53258837211495
CRISPLD2	0.994495130570562	1.635620405318	2.30591728640566	0.0296982108435238	-3.55439215419125
GCG	2.06765811654826	2.3243684403021	2.30548091342957	0.0297263260877014	-3.55516777329644
PROK2	2.02791319491584	2.10531929604179	2.28244491319555	0.0312454176342406	-3.59598398187649
GALNT6	0.713545518730302	1.389583241492	2.28151442942723	0.0313082367756352	-3.59762732799147
PRKAR2B	0.682676033882992	1.50487868030781	2.27658162850818	0.0316431849049209	-3.6063322976841
CCDC9B	-0.714169009621429	0.78377898493581	-2.26814466274301	0.0322236342768666	-3.62119392399072
CYP2C18	-0.65753710912052	0.8235057061016	-2.2652943987066	0.0324219036713478	-3.6262068554708
DERL3	0.603216926089523	1.3703237699368	2.26207779585694	0.0326469867747737	-3.63185935677839
PDE4B	0.963007909572163	1.70823565618587	2.25714177493312	0.0329951473544225	-3.64052359221952
MZB1	0.928658386852423	1.6574841985635	2.25665167495284	0.0330298996917178	-3.64138322099421
SAA2	0.898805571798007	1.5290291225584	2.24183275285651	0.0340965024899717	-3.66731994775284
OLFML2B	0.608604302668025	1.42312422582743	2.23918495959187	0.0342903349410581	-3.67194288362952
SERPINF1	1.27090062709711	1.92662123433135	2.23409272880824	0.0346659221193256	-3.68082398969099
GGTLC2	-0.978474356557533	0.838469046416267	-2.23129464356627	0.0348738827742821	-3.68569853732058
AICDA	-0.946486773540204	0.903380169078698	-2.22888921546198	0.035053562432078	-3.6898859383225
FAM3B	-1.95083988481827	1.2098465549048	-2.22650519272556	0.0352324696427128	-3.69403324602296
SERPINA1	0.86537653384333	1.73325101827227	2.21362343582662	0.0362135432123865	-3.71639376195247
C1QB	1.34859822614112	2.01811928735029	2.21200980009203	0.0363381627200762	-3.71918891766364
SCG5	0.989636534181773	1.76785456476716	2.20681334705248	0.0367421176565983	-3.72818139668577
IRS1	1.08677021423853	1.743019459816	2.20650242926327	0.0367664155033277	-3.72871901123056
RAI2	0.67524925472186	1.48574794042	2.19582244800318	0.0376099036625902	-3.74715644191817
PSAT1	0.748517698805627	1.52780332868267	2.19096799825307	0.0379990415270003	-3.75551789727563
EGR2	0.726924243262775	1.48815808621564	2.19071586378546	0.0380193517462234	-3.75595185536085
TAGLN	0.672754576864069	1.35489785848933	2.18755481560113	0.0382748160661766	-3.7613897162606
RSPO3	0.81422646054567	1.561107648048	2.18036090246612	0.0388619788396288	-3.77374625854582
TLR2	0.645008535855844	1.49604800261867	2.17664973309424	0.0391680443821727	-3.78011038733901
SLC19A3	-0.715202831006797	0.8567660396168	-2.17153526808907	0.039593398755258	-3.78886942418905
C1QA	0.8620348494375	1.63043184358682	2.16703613993753	0.0399710099765114	-3.79656354341485
GBP5	1.5815096195619	2.09742292115467	2.16638061106297	0.0400262980429743	-3.79768371847414
RBP4	0.882168903399652	1.56266916397653	2.16484307186133	0.0401562458851277	-3.80031021512013
TRHDE	-0.727971735886104	0.963627932392267	-2.15896670241083	0.040656401024862	-3.81033727917805
SAA1	1.00476356844148	1.64357770260602	2.15386583397481	0.041095083375879	-3.81902661443911
SLC23A1	-1.72750041782918	1.1391791372096	-2.1512214819576	0.0413241713454946	-3.82352596699402
TMEM139	-0.81830296645671	0.85916195896	-2.14974821393502	0.0414523018253754	-3.8260311517824
HBB	4.77467805143255	4.07413448262587	2.14915945336361	0.0415036061741888	-3.82703198092738
RPS6KA6	-0.679690964337447	0.959744674527047	-2.14797021508337	0.041607409834871	-3.82905300766992
SUGCT	-0.666794405991169	0.913733002423733	-2.12716532709557	0.0434614692764277	-3.86429003844752
CCL18	0.991412171718674	1.67373811449276	2.11923398160406	0.0441875508174963	-3.87766346136812
IL1A	1.48626823987664	1.82932670778829	2.11801952676635	0.0442996826419237	-3.87970828033923
TYRP1	2.00300805191932	2.12849305918815	2.11757234933433	0.0443410350852771	-3.88046101173023
GABRA2	-0.662797714768433	0.878005359993314	-2.11307666200446	0.0447586940785628	-3.88802269547226
PTGR1	-1.23152797503727	1.14612317841973	-2.10762103299547	0.045270257522599	-3.89718458702681
GBA3	-0.721024932370013	0.88830162513233	-2.09827111650516	0.046159144637965	-3.91284948413989
C4BPA	1.65742157768636	2.30702374413467	2.09347286017307	0.0466213350842641	-3.92087036794931
ANKRD22	0.658970534992856	1.49123194456267	2.08429430792324	0.0475169770941397	-3.93617903551914
FCER1G	0.945389589288187	1.82208095224381	2.07711191994797	0.0482285000930473	-3.94812669348417
ACP5	0.925999382261038	1.64142827481467	2.07668834434342	0.0482707565033073	-3.94883042640599
CALHM6	1.23074581446537	1.89676620994	2.07624212035608	0.0483153080152692	-3.94957168253791
GDF15	1.04900583138677	1.61551395390387	2.07544231900917	0.048395252763889	-3.95090002272717
VSIG4	1.3871759864531	1.98311898926222	2.07410200005265	0.0485294895544503	-3.9531252979378
DSE	0.596806218872077	1.43734511859867	2.07078757573119	0.0488628635077977	-3.95862391415833
TDO2	1.77585018894935	2.38041846211467	2.06432842309485	0.0495184056910146	-3.96932246963611
