# Supplementary material for: Identification of hub programmed cell death-related genes and immune infiltration in Crohn’s disease using bioinformatics
Source: Front Genet. 2024 Dec 18;15:1425062. doi: 10.3389/fgene.2024.1425062 (PMC11688285; doi:10.3389/fgene.2024.1425062)
Supplement: Supplementary file 1 [file DataSheet3.zip › Input data and script2/diff/limmaTab-GSE10616.xls]

logFC	AveExpr	t	P.Value	adj.P.Val	B
GALNT2	0.47763461490606	1.25352657844133	7.43306917974553	8.78529878921315e-08	0.00140881051383822	7.09462677079983
PTER	-0.44777972361825	0.799202924032914	-5.81520836397966	4.61905623501927e-06	0.0370355928923845	3.87868507589146
MPP7	-0.386999551445672	0.792799219814667	-5.33526978296549	1.5735511803985e-05	0.0841115557629013	2.85255683152753
ADM	1.37776488280528	1.73862078136568	5.11857598166218	2.7500128516975e-05	0.0918038088704318	2.38140697325726
FNDC3B	0.455059822058364	1.24990561522541	5.10305834202779	2.86242856293439e-05	0.0918038088704318	2.34751311802848
CALU	0.502087019585973	1.29333644099646	4.93175737688751	4.45732996202927e-05	0.105104860774492	1.97217677665626
CALM1	-0.16408548866368	0.9026244180944	-4.83443309492283	5.73481377709483e-05	0.105104860774492	1.75808812333899
STXBP1	0.599459381812293	1.31446134283973	4.8285666513046	5.8226292014875e-05	0.105104860774492	1.74516676444031
SLC20A1	-0.514302232388658	0.757466183760533	-4.82354455304585	5.89887594768289e-05	0.105104860774492	1.73410374927878
FMOD	0.952299397615699	1.54272260861671	4.69766193655528	8.17414566569485e-05	0.11163385642268	1.45642028859389
HAUS8	-0.266168187340465	0.846713081772457	-4.66291625701114	8.94450486907028e-05	0.11163385642268	1.37966357999321
GNA14	1.09649280251091	1.64175723519996	4.63390757526709	9.6430109825003e-05	0.11163385642268	1.31555036133449
PPARA	-0.318289298022997	0.824930462910152	-4.63258396358049	9.67615250778463e-05	0.11163385642268	1.31262439409466
TFAP2C	0.41698423274567	1.20110923708	4.61356776558432	0.0001016505698644	0.11163385642268	1.27058190551859
ALCAM	0.503187544911898	1.26594368078244	4.59537175709466	0.00010655972243802	0.11163385642268	1.23034382456954
ADAMTS9	0.481403842758657	1.24300576099333	4.57829127442134	0.000111383244123403	0.11163385642268	1.19256531063596
EDEM1	0.287146657804014	1.15922965023358	4.5304933101344	0.000126071880189117	0.117147243682037	1.08681402351486
GATD3A	-0.312200971523175	0.874302604013689	-4.45563041228666	0.000153056471711922	0.117147243682037	0.921115245720337
ANGPTL2	0.663771160154415	1.37207442252587	4.44020825903175	0.000159293660584774	0.117147243682037	0.88697443498679
MAN2B1	0.396320365434253	1.25484357124318	4.43800007482214	0.000160207211432536	0.117147243682037	0.882085977722131
APOL1	1.01560263733844	1.63438959269013	4.43782604741541	0.000160279430102759	0.117147243682037	0.881700716742813
MAGED2	0.301492912211038	1.15854987776286	4.42501788802878	0.00016568464030486	0.117147243682037	0.853345833386758
COL6A3	1.50082723074476	1.89935187514373	4.41960977026356	0.000168021115283541	0.117147243682037	0.841373161931594
PHLPP2	-0.394480623835585	0.757009686958133	-4.3513232763295	0.000200504326695885	0.126897651074519	0.690202980898708
SIK1	0.399385414811947	1.19343860855893	4.34180879221225	0.000205500935854304	0.126897651074519	0.669142298487565
PHTF1	0.434303370889263	1.2512840464992	4.30816657411188	0.000224182337063932	0.126897651074519	0.594681983866395
RNF24	0.444488451595021	1.23183852122914	4.29964587080558	0.000229175950188038	0.126897651074519	0.57582555418584
GRAMD2B	-0.377283741607922	0.817659990029866	-4.29906170116507	0.000229522328735147	0.126897651074519	0.574532820691328
RNF114	0.179067624601854	1.08878237535886	4.29209030118041	0.000233696339370577	0.126897651074519	0.55910595091855
TENT4B	-0.319934652489896	0.887990193915962	-4.27526655066132	0.000244082559639188	0.126897651074519	0.521880550288507
GLB1L2	-0.469531516472251	0.732114817700648	-4.27233156235821	0.000245940905117181	0.126897651074519	0.515386941604642
GLUL	0.364494321578762	1.22593353391623	4.23984375770398	0.000267473952308696	0.126897651074519	0.443520685440441
PCOLCE	1.11738619989905	1.6589193449149	4.22334658857304	0.000279114721381266	0.126897651074519	0.40703708757925
IGFBP5	0.481180866700548	1.24695885003366	4.18625720653193	0.000307153716714276	0.126897651074519	0.325042090140257
BDH2	-0.288577514312944	0.889221804836266	-4.17861294515489	0.000313270970145629	0.126897651074519	0.308148041034503
PALLD	0.422993846844025	1.24047339262053	4.14073839931752	0.000345407756172531	0.126897651074519	0.224475238549361
COL4A1	0.766656052653441	1.43913015805663	4.13374085793025	0.000351693115263939	0.126897651074519	0.209022302813648
MORC4	0.530955989241384	1.3233989968957	4.13148869530796	0.000353740064118077	0.126897651074519	0.204049197507649
SUPV3L1	-0.274891519461992	0.860161634986133	-4.10694867327061	0.000376823357945301	0.126897651074519	0.149875421926684
TCEA3	-0.317532298605412	0.811982093250667	-4.10323037907148	0.000380448687871422	0.126897651074519	0.141669387887175
SOD3	0.499572716016882	1.2637543983859	4.10086280497802	0.00038277503923094	0.126897651074519	0.136444640319014
ADCY3	0.413047012668454	1.2282694170252	4.09310645742931	0.000390495414241908	0.126897651074519	0.119329835910539
NDRG2	-0.300514819006234	0.839940266062267	-4.07998798350975	0.000403905336791363	0.126897651074519	0.0903898479232979
OSMR	0.855505822746382	1.48447385978819	4.07035205210792	0.000414044675886447	0.126897651074519	0.069138018125626
IL15RA	0.547688819482785	1.33999328018472	4.06894239176239	0.000415548943628229	0.126897651074519	0.0660294449814671
CADPS	0.319599836193722	1.16579277137	4.06635259779726	0.000418326651670404	0.126897651074519	0.0603187200936013
TIMP1	1.84262835073264	2.0858265797824	4.06514110263402	0.00041963235024439	0.126897651074519	0.0576473870511052
BTN3A2	0.686546787962119	1.42711874878	4.05846207502598	0.000426903428811327	0.126897651074519	0.0429216073299923
ACP3	1.07080003216407	1.58576461999067	4.05708977812396	0.000428412730736429	0.126897651074519	0.0398962923368611
ZNF204P	-0.349277582826537	0.849491849189867	-4.03933201550487	0.000448425884391816	0.126897651074519	0.000757542681872003
PRDM1	0.548967943111892	1.30711037063963	4.03578975379297	0.000452527251752983	0.126897651074519	-0.00704760385469072
CADM1	0.567678953762337	1.29130557488267	4.0328922005621	0.00045590970511075	0.126897651074519	-0.0134316381050352
TMEM38B	-0.523555239847793	0.8256161630016	-4.02405926431992	0.000466375774576196	0.126897651074519	-0.0328897703917477
PLAU	1.53380322503229	1.87808327230293	4.01356270045367	0.000479122143943821	0.126897651074519	-0.056006648591671
AQP8	-0.540492120140823	0.7454522560472	-4.0132361951035	0.000479524103079568	0.126897651074519	-0.0567256128256188
ARF4	0.221928293748484	1.12248618791733	4.00964716982508	0.000483964554047211	0.126897651074519	-0.0646282064440786
RPS6KA2	0.316304942204644	1.17098851563642	4.00548388298054	0.000489166410276483	0.126897651074519	-0.0737942493583992
C1RL	0.184501884364254	1.08673529567429	4.00131209628078	0.000494434281036842	0.126897651074519	-0.0829779120598149
ZBTB7A	-0.178876271606364	0.8794150126168	-3.9890482286252	0.00051024695719291	0.126897651074519	-0.109968811845675
TMEM39A	0.313008420498094	1.18679392691893	3.98470454253655	0.000515966504420734	0.126897651074519	-0.119526246742971
AVL9	0.29611010006479	1.15381339315244	3.98147274607836	0.000520262997945469	0.126897651074519	-0.12663637197051
SUCLG1	-0.2769304845371	0.8469996041468	-3.98104250651639	0.000520837635242955	0.126897651074519	-0.127582869344109
PTPRE	0.350921520632459	1.19520483113054	3.97410643320131	0.000530188550807677	0.126897651074519	-0.142840027882065
NID2	0.615353266279901	1.32940499697856	3.97363092334173	0.000530835648954465	0.126897651074519	-0.14388587880509
C2CD5	-0.318385579293117	0.870926271718971	-3.96066356504229	0.000548785926415908	0.126897651074519	-0.172400656509261
APCDD1	1.35950715870953	1.84340753746522	3.95968479353534	0.000550164867410405	0.126897651074519	-0.17455246395166
SLC51A	-0.841526245541161	0.668304546073349	-3.95893838310389	0.000551218744164324	0.126897651074519	-0.176193385113227
HSD17B2	-0.591978221386432	0.790016219226629	-3.95664056897576	0.000554475610382177	0.126897651074519	-0.18124468948184
SERPING1	0.973405953315258	1.59321062873533	3.9537369112954	0.000558618352663958	0.126897651074519	-0.187627285508291
CHP2	-0.440329200673594	0.773490094327334	-3.9476207842856	0.000567444592706814	0.126897651074519	-0.201069295028237
AKAP1	-0.264310053579265	0.8421302035744	-3.94622846022578	0.00056947301340932	0.126897651074519	-0.204128961549921
CDK13	-0.202956739570483	0.895402390506591	-3.93376974754331	0.000587944873435206	0.126897651074519	-0.231500916212235
HBD	0.278309297362427	1.14068706430021	3.93272016354191	0.000589527755641211	0.126897651074519	-0.233806336038761
TBXAS1	0.686349466397637	1.41062809366966	3.93271409053487	0.000589536926586788	0.126897651074519	-0.233819675206116
TMEM158	1.97675774496753	2.1550597428	3.92135333391796	0.000606941605835953	0.126897651074519	-0.258768290800258
SPNS3	0.253319598821932	1.11977653055168	3.91631281415746	0.00061482500618929	0.126897651074519	-0.26983425317561
CKAP4	0.480045242427271	1.265590671632	3.91249352403718	0.000620865532383685	0.126897651074519	-0.278217799050268
TMEM184B	0.314445621241342	1.15930502712364	3.91152662185385	0.000622404024811871	0.126897651074519	-0.280340018070668
TPST2	0.579598367358849	1.34644254990156	3.90266144017137	0.000636686212119851	0.126897651074519	-0.299794407165139
PPP4R1	0.292227974261362	1.11675444519	3.89920620544926	0.000642339789948535	0.126897651074519	-0.307375104384522
COL5A1	0.833129104112986	1.493519879676	3.89909561796617	0.000642521551696804	0.126897651074519	-0.307617714460228
NMNAT1	-0.295205274193544	0.866474192824343	-3.89143329228256	0.000655239529743084	0.126897651074519	-0.324425105334049
PEX11A	-0.505862036264293	0.802733203931391	-3.89050101343568	0.000656803756496951	0.126897651074519	-0.326469737652255
DBN1	0.52370399905844	1.27732146396667	3.87396946768424	0.00068516008154347	0.130800322233703	-0.362713839308301
NOX1	0.850910799550648	1.47439374157867	3.84234589834617	0.000742802179303615	0.137465434974398	-0.431979661427254
TGM2	0.365598099579047	1.1821817254576	3.83354762118682	0.000759670733904823	0.137465434974398	-0.451234612897579
TMCO3	0.679643534441817	1.39124133735227	3.83240086711337	0.000761896930515849	0.137465434974398	-0.453743742614805
HTRA1	0.538878586268244	1.29524121009435	3.82116910707679	0.000784043188801203	0.137465434974398	-0.478312575391987
SESN1	-0.277627371192178	0.883788576060952	-3.82014451167138	0.000786094668379655	0.137465434974398	-0.480553220614038
COL4A2	0.526188507235843	1.28977325770194	3.81902027391465	0.000788351728765851	0.137465434974398	-0.483011653393667
SLC26A2	-0.380353319056989	0.795353666043238	-3.80618714879733	0.000814571819171194	0.137465434974398	-0.511065859417991
COL1A2	1.0669373485056	1.64606926161876	3.80512495779889	0.000816780065621229	0.137465434974398	-0.513387167638185
UQCR11	-0.224137476004373	0.8752538741624	-3.80330125918994	0.000820585183843793	0.137465434974398	-0.51737241110242
BACE1	0.234275893194371	1.108422802604	3.79883112648739	0.000829985893255903	0.137465434974398	-0.527139383737021
C1R	0.96520203496582	1.62693674612813	3.79274745542872	0.000842950114868147	0.137465434974398	-0.540428621717164
CDYL	0.319197600619032	1.14852939642524	3.79247185879351	0.000843542095344898	0.137465434974398	-0.541030549559198
SRD5A1	-0.3338814146242	0.8841659772256	-3.79189702360573	0.000844778153976656	0.137465434974398	-0.542286016530273
BRD3	-0.262722023423615	0.829403388591867	-3.79084289325306	0.000847049459020693	0.137465434974398	-0.544588199418382
BZW2	-0.209999355357818	0.917406889313562	-3.7893567621072	0.000850261779895414	0.137465434974398	-0.547833664530638
STRA6	0.193492016013635	1.087015739604	3.78615180200316	0.000857230200638551	0.137465434974398	-0.554832000916446
ETS2	0.305623144706831	1.17564176278852	3.77750259214262	0.00087631707144105	0.138174076659261	-0.573713099428436
SEC31A	0.172746320883766	1.087768614304	3.77635431204857	0.000878882253632118	0.138174076659261	-0.576219194381278
RABAC1	0.256471468467315	1.120993075272	3.75457831568133	0.000928948040347577	0.138851500075164	-0.623718404390693
SLC51B	-0.570267647556018	0.749156056846552	-3.75324463323173	0.000932103731600195	0.138851500075164	-0.626625864654324
ZC3H12A	1.008403812137	1.53883117187309	3.7514108502114	0.000936459922086676	0.138851500075164	-0.630623239984421
LARP6	0.429055100496677	1.21416973184905	3.7502491823723	0.000939229821002435	0.138851500075164	-0.633155313767552
GCNT2	-0.600378479838399	0.778066342368419	-3.74374340877116	0.000954891546216134	0.138851500075164	-0.647333133040738
ST7	0.196485099772034	1.1153120217384	3.74282066083114	0.000957133583591574	0.138851500075164	-0.649343669078883
C1orf131	-0.175739806005008	0.91538042561252	-3.73706219988986	0.000971242303624075	0.138851500075164	-0.661888393627474
PXMP2	-0.344940479525368	0.849963469393066	-3.73386094254837	0.000979173698446846	0.138851500075164	-0.66886068237798
GPX8	0.938759650027939	1.62080501250192	3.73312554997972	0.000981004653669573	0.138851500075164	-0.670462193115216
PTPN13	0.550523151612379	1.32036918174293	3.72640583516853	0.000997891482732848	0.138851500075164	-0.685093304087839
SLFN12	0.526520084117229	1.2965392080408	3.72586364162501	0.000999266395046984	0.138851500075164	-0.686273620475844
HOXA5	-0.33390810624039	0.792502489653867	-3.72417676419226	0.00100355592838409	0.138851500075164	-0.689945616547377
DCUN1D4	-0.220897114561407	0.885410166331067	-3.71994390118988	0.00101439927975448	0.138851500075164	-0.699158278582762
PYM1	-0.201175834911951	0.87386127802364	-3.71348198212417	0.0010311747569622	0.138851500075164	-0.713218402426295
STC2	0.209146408264285	1.08797460920657	3.71131787891978	0.00103685345381257	0.138851500075164	-0.717926065838399
AHCYL2	-0.359724317941948	0.793259484420648	-3.71045503663374	0.00103912612735759	0.138851500075164	-0.719802889645848
ABAT	-0.319600815929776	0.819764593171482	-3.70937996441192	0.00104196463588284	0.138851500075164	-0.722141226293332
MGAT1	0.251781234235559	1.1262658420901	3.70067469799647	0.00106523080870726	0.138851500075164	-0.741070600710222
AKR1B10	-0.374305509721213	0.806240634744	-3.70046393066916	0.00106580038464318	0.138851500075164	-0.741528797297739
RARRES1	0.780688663853851	1.48065148447573	3.69409650927877	0.00108314907621078	0.138851500075164	-0.755368716037112
DRAM1	0.828906949079776	1.55277290370286	3.69395134543832	0.00108354779921081	0.138851500075164	-0.755684180370421
PGAP2	-0.181330009073587	0.896206931433943	-3.69266498539564	0.00108708734767632	0.138851500075164	-0.758479536253347
CREB3L2	0.373988716251514	1.23676427954933	3.69223798742764	0.00108826477814204	0.138851500075164	-0.759407390384231
VEGFC	0.961575751015954	1.5845813687159	3.69124750410114	0.00109100081126657	0.138851500075164	-0.761559596897923
NECTIN4	0.21847272710277	1.10483276135764	3.68248078074464	0.00111551298662284	0.140853277586487	-0.780603480495618
ARFGAP3	0.735974948286839	1.46345502934427	3.6785637965605	0.00112663868106219	0.141146702261823	-0.789109271734923
GNA15	0.680232292297339	1.42762901685924	3.67463682046036	0.00113790184145233	0.141452666120385	-0.79763485723573
MKKS	-0.200377259555251	0.899264987581181	-3.66978283174037	0.00115197629852726	0.142096560611385	-0.80817036383255
AGBL2	-0.553765582617316	0.777541257104	-3.66573245470606	0.00116385098952596	0.142096560611385	-0.816959384575782
SLC6A4	-0.730318983670433	0.737730260440229	-3.66376410919089	0.00116966487906603	0.142096560611385	-0.821229803380422
SULF2	0.305043549167162	1.16880419908816	3.65537662516787	0.00119475929160395	0.142238058563128	-0.839421332555338
PLIN1	-0.378898027875904	0.786100397150908	-3.65341384714451	0.00120070737086126	0.142238058563128	-0.843677083742543
NOTCH2	0.324735587799263	1.18534644495547	3.6522495452695	0.00120424940274448	0.142238058563128	-0.846201322143846
CCN4	0.244251588415378	1.13149651438635	3.65157397598588	0.00120630930185741	0.142238058563128	-0.847665894812696
LAMC1	0.654563726239999	1.41063958604488	3.64300304177139	0.00123274450505348	0.142946704033278	-0.86624176646567
RAB27A	0.427168811926783	1.27876359618385	3.6379185188235	0.00124869362807916	0.142946704033278	-0.877256973437839
FJX1	0.451938413169613	1.24619235844165	3.63484440336028	0.00125843425074311	0.142946704033278	-0.883915144723205
ZFP3	-0.247731232539006	0.878838409258965	-3.63466116632855	0.00125901719599268	0.142946704033278	-0.884311975054389
MYH10	0.671906719909609	1.40680284407787	3.62504997670876	0.00128996707954181	0.142946704033278	-0.905120344334168
CD300LF	0.622902795227871	1.38084421216484	3.62442829112518	0.00129199445115848	0.142946704033278	-0.906465877373504
MMP10	3.85156195345913	3.16603032065893	3.62357327425864	0.00129478782729737	0.142946704033278	-0.908316331477656
TMED9	0.207741544097619	1.093043782928	3.62232753293318	0.00129886829083668	0.142946704033278	-0.91101222732241
PLAG1	-0.30835884369355	0.840644826477067	-3.62039957398316	0.00130520818139184	0.142946704033278	-0.915184090211455
ECHS1	-0.292885858515922	0.846495808311155	-3.61900125455446	0.001309825330299	0.142946704033278	-0.91820956449943
MYADM	0.28207179373259	1.16997498625086	3.61778966416727	0.0013138388243859	0.142946704033278	-0.920830808005379
PIK3C3	0.235969011938766	1.12635888603147	3.6152312732765	0.00132235324978003	0.142946704033278	-0.926365162745522
TRAPPC10	-0.230115291735931	0.88332394234	-3.6134829553429	0.00132820272517825	0.142946704033278	-0.9301466405304
BHLHE22	0.343683137887012	1.17149038847733	3.60980168367253	0.00134060225404168	0.143319318305416	-0.938107581021659
ZYX	0.286615442771706	1.15865056139276	3.60243514315002	0.00136575547302323	0.14504142228742	-0.954032499592967
NXF2	-0.186455558125208	0.877820179386248	-3.59723745678879	0.00138378002135545	0.145988792253	-0.965264274186511
TBC1D2B	0.369593912697834	1.21849320999867	3.59267879549388	0.00139977973586893	0.146711554538524	-0.975112052957301
TLCD3B	-0.223413845343105	0.843481356904832	-3.5872038228411	0.00141923446222675	0.147068851695232	-0.986935403089958
SLC17A4	-0.46042665075	0.744972543218095	-3.58656235715464	0.00142153105592173	0.147068851695232	-0.988320387123617
ENTPD5	-0.621665708632208	0.736247466796267	-3.58019748685569	0.00144451634618155	0.148488872611329	-1.0020595511597
PITPNB	0.187633853100432	1.10638520163105	3.57403515975309	0.00146711584396893	0.149419287907849	-1.01535596246101
EMILIN2	0.357607716135583	1.19104638092987	3.57091264941547	0.00147869865156365	0.149419287907849	-1.02209128375131
EDN1	-0.543326648428976	0.726088431431289	-3.57015548185799	0.00148152075189249	0.149419287907849	-1.02372429668838
PDPN	0.850279484805218	1.46929160954547	3.56375812085138	0.00150557570926622	0.150018238270384	-1.03751839119267
RPS6KC1	0.347485292405998	1.18032970247333	3.56360143144976	0.0015061696409037	0.150018238270384	-1.03785617213874
ARF6	-0.16938739312977	0.894365565226622	-3.55554890421626	0.00153700258691548	0.150927130500137	-1.0552104117981
CNST	-0.25172595239091	0.836492406435334	-3.55391681169951	0.00154332648926887	0.150927130500137	-1.05872661006888
SLC16A5	-0.408592025954372	0.742877616977067	-3.55386436017686	0.00154353014480061	0.150927130500137	-1.05883960562767
SELENOK	0.309744465528397	1.18183996273227	3.54749948772891	0.00156843892234167	0.15126514551313	-1.07254830289243
CDKL1	-0.291479334825233	0.857675557422112	-3.54719579528839	0.00156963716736186	0.15126514551313	-1.07320224535647
PFKFB4	0.287932962931938	1.1389282549689	3.54376778255346	0.0015832247802609	0.15126514551313	-1.08058283790268
HEXA	0.32246255209003	1.19923723823345	3.53695641834534	0.00161056431810721	0.15126514551313	-1.09524258146309
EHHADH	-0.469053996499827	0.864261390823734	-3.53490310826498	0.00161889586654981	0.15126514551313	-1.09966042641399
MATN2	-0.412879165780469	0.848927984338089	-3.53482964207288	0.0016191947418552	0.15126514551313	-1.09981848227626
ZFPM2	0.851329896850649	1.50674133806667	3.5341393235613	0.00162200572660805	0.15126514551313	-1.10130359966738
CBR3	0.628144708355757	1.3922921501368	3.53193610711402	0.00163100911824501	0.15126514551313	-1.10604300232955
PCSK1	5.10699687504458	3.97499857745181	3.53172297706772	0.00163188264989845	0.15126514551313	-1.10650143296861
GLS	-0.492746330685405	0.76942839397981	-3.52561441216156	0.00165711394170398	0.152721144650374	-1.1196376306361
DUOXA2	4.09018504332467	3.29675922638	3.51998916462428	0.00168068503588687	0.154008372774182	-1.13172935601466
LRRFIP2	-0.260915021668702	0.833291823026133	-3.51265284379192	0.00171191746916417	0.154524032100313	-1.14749167103173
ANXA3	1.09454354643645	1.59657523965368	3.51191988338837	0.00171506875578483	0.154524032100313	-1.14906599375111
MAGI1	-0.257574877496754	0.85124223532	-3.51188459647078	0.00171522061074181	0.154524032100313	-1.14914178423808
IRF1	0.527186256271303	1.28211279089981	3.50810291411032	0.00173157100546249	0.155125545494952	-1.15726307209141
CCDC13	-0.193037921169305	0.874246893561161	-3.49469407712176	0.00179077805132159	0.158726734139517	-1.18604059820755
SEL1L3	0.396204273652812	1.231735460788	3.49451874266455	0.001791565158347	0.158726734139517	-1.18641670267109
THRA	-0.27558203639078	0.8302660045848	-3.49159447991197	0.0018047424648342	0.158848834319488	-1.19268871295161
COL1A1	0.537120493832714	1.32951009718571	3.48982654890384	0.00181275484412985	0.158848834319488	-1.19647992900035
ATP5MG	-0.223974671798399	0.9108761520232	-3.48602238909488	0.00183011318189371	0.159498342308954	-1.20463598117824
TFPI2	2.10598789706424	2.2421401905584	3.48377944717825	0.0018404234317626	0.159529892712135	-1.20944370025009
PTGES3L-AARSD1	-0.221951029432252	0.890254842790667	-3.48051424757212	0.00185553390091456	0.159974955027236	-1.21644113951518
RIPPLY2	0.183009475138874	1.07821357806747	3.47722366452065	0.00187088400137884	0.160435806663695	-1.22349119808402
CHST3	0.216748446041341	1.10669883600133	3.4672180591465	0.00191832189880497	0.162363986218292	-1.24491711335138
GBP2	0.660042878979219	1.38332169472533	3.46389271538791	0.00193434540767133	0.162363986218292	-1.25203426748181
TUBB6	0.600880517503401	1.3894611278781	3.46237881112651	0.00194168337823028	0.162363986218292	-1.2552738240444
ROR2	0.243193923410822	1.12017401047067	3.46146309743324	0.00194613502653255	0.162363986218292	-1.25723314349607
PAPSS2	-0.226482679307272	0.877450639836356	-3.45766628805261	0.00196469899494687	0.162363986218292	-1.26535552513548
FASTKD1	-0.267040506389676	0.850136695628362	-3.45682544810428	0.00196883340280449	0.162363986218292	-1.26715397390463
TMTC1	0.327891789013181	1.17255881992444	3.4548023348989	0.00197881575321936	0.162363986218292	-1.2714806606276
LAMTOR4	-0.327462234700248	0.812165233043619	-3.45304491959073	0.00198752705144544	0.162363986218292	-1.27523855209587
PODXL	0.478330525265299	1.2502000732013	3.45097129443517	0.00199785374004787	0.162363986218292	-1.27967191815097
KIF1B	-0.401148288606213	0.849809955575067	-3.4493763084298	0.00200583228400494	0.162363986218292	-1.28308146284837
ELL3	-0.515924927648096	0.806856292883733	-3.44895499109291	0.00200794499360672	0.162363986218292	-1.2839820250112
CCNT2	-0.261194402742339	0.883834877621867	-3.44757729307526	0.00201486862418559	0.162363986218292	-1.28692662965893
NDST2	0.211398434851775	1.1076301902176	3.44539949155938	0.00202586055903717	0.162405304626633	-1.29158065853915
TBCD	0.193349245169264	1.077782247916	3.44347225182046	0.00203563645734306	0.162405304626633	-1.29569854671567
NCALD	0.414070824306925	1.23472836200733	3.43916016815885	0.00205767585183201	0.163342077102984	-1.30490974603087
FKBP11	1.03878663692589	1.6879802350288	3.43418600159379	0.00208338739521133	0.163342077102984	-1.31553122680592
IGSF11	-0.376502816447944	0.840357767607333	-3.43390206645238	0.00208486444424891	0.163342077102984	-1.3161373912784
EFEMP2	0.403460101040258	1.24185042319467	3.43327653565044	0.00208812208818357	0.163342077102984	-1.31747276809685
CARD6	0.92703126002003	1.55453217192833	3.42703202235653	0.00212091469204732	0.164805726781214	-1.33079972437026
PDE8A	-0.274513799145653	0.839542967217829	-3.42425552623763	0.00213565547645753	0.164805726781214	-1.33672307653299
ANXA5	0.536235794810389	1.34795313004533	3.42387852191488	0.00213766470257499	0.164805726781214	-1.33752726896408
XRN1	0.301755484558384	1.15619375332764	3.42182483815976	0.00214864200383821	0.164859441021768	-1.34190756349634
ASPHD2	0.573620352479522	1.31316185656853	3.40772899388355	0.00222547842380857	0.164918344423691	-1.37195220320408
LYRM7	-0.307228452643507	0.888875060209333	-3.40686025442566	0.0022303002330655	0.164918344423691	-1.37380271164317
TNC	1.9929441644155	2.13052361770004	3.4059381250724	0.00223542947390044	0.164918344423691	-1.37576679676193
F2RL2	0.188766221994835	1.08474769143486	3.40142916633955	0.00226067543506993	0.164918344423691	-1.38536840918788
INPP5A	-0.19257716935718	0.87348889604454	-3.40135598237773	0.002261087471321	0.164918344423691	-1.38552422042885
CHAT	-0.141315526275845	0.904167944279467	-3.40050809350503	0.00226586652676265	0.164918344423691	-1.38732933458306
APOL3	0.706219827488063	1.43243948679029	3.39914135310311	0.00227359069691774	0.164918344423691	-1.39023878211094
TST	-0.233500334922511	0.848470091504	-3.39893105443605	0.00227478147245365	0.164918344423691	-1.39068642492603
CLDN1	0.414832695724242	1.233455328348	3.39891661622909	0.00227486324821526	0.164918344423691	-1.3907171578703
MGST3	-0.22294458893582	0.889806824678971	-3.39713256791627	0.00228498981364679	0.164918344423691	-1.39451436194868
ITGA2	0.273286017953366	1.1932953786529	3.39678703765235	0.00228695615494127	0.164918344423691	-1.39524972807585
LRRC49	0.34614023107546	1.18177431826027	3.38992928376534	0.00232632372409723	0.164918344423691	-1.409840030231
MYOF	0.715331062878461	1.389109890118	3.38757604751269	0.00233998365153004	0.164918344423691	-1.41484468797148
SRPRA	0.270865776523227	1.15183878572366	3.38400980375466	0.00236083324378879	0.164918344423691	-1.42242710619061
MRGPRF	0.783782602463419	1.43704974529467	3.3824882477327	0.00236978358585915	0.164918344423691	-1.42566146321738
CXCL1	3.86377139232436	3.31615045262286	3.38058065561459	0.00238105125061658	0.164918344423691	-1.42971580315004
ETFA	-0.285777312100365	0.899534358694705	-3.3795540773722	0.00238713648312876	0.164918344423691	-1.43189738067824
STK32B	0.197313914464158	1.09136760927569	3.37922098750352	0.00238911417482575	0.164918344423691	-1.43260518630785
NOTCH2NLA	0.413136535821081	1.22928135256587	3.37665604076797	0.00240439665586513	0.164918344423691	-1.43805492169795
NDUFB9	-0.233844410633225	0.888487475456	-3.37635745847044	0.00240618182063308	0.164918344423691	-1.43868923844814
COL15A1	0.660004551293506	1.34642525802133	3.37598735398379	0.00240839638703558	0.164918344423691	-1.43947547571835
B4GALT5	-0.203229322129036	0.865092705162286	-3.37567224329232	0.00241028344931155	0.164918344423691	-1.44014486575705
NCOA1	0.261166367397575	1.11275791818507	3.37522709735265	0.00241295168097113	0.164918344423691	-1.44109045800468
BPNT1	-0.48904634555052	0.830498698517467	-3.37410132665799	0.00241971240988804	0.164918344423691	-1.44348168713309
COLEC11	-0.412916624728355	0.88210542334	-3.36795470210021	0.00245695072516776	0.164918344423691	-1.45653340016822
TPPP2	-0.161917191980304	0.89823724238419	-3.3636030141287	0.0024836500880496	0.164918344423691	-1.4657694196592
UGT1A6	-0.421561900902706	0.836630120512667	-3.36241649017472	0.00249097856402164	0.164918344423691	-1.46828707099816
SLC6A6	0.137242583710388	1.07147897066267	3.36199242037923	0.00249360288128775	0.164918344423691	-1.46918682735541
UNC5B	-0.376015948225449	0.820521473573143	-3.36191998763771	0.00249405139264163	0.164918344423691	-1.46934050574151
GRHL1	0.455065565844662	1.25032369347665	3.35970098711995	0.00250782964484512	0.164918344423691	-1.47404800632965
SLC3A1	-0.559463506947057	0.7876517825648	-3.35825950442256	0.00251681962774583	0.164918344423691	-1.47710553536374
TRUB2	-0.208118820721538	0.872815199975333	-3.3550064915388	0.0025372223848279	0.164918344423691	-1.48400403360103
UGT1A8	-0.461689086311169	0.829997975917867	-3.35433160041947	0.00254147530805627	0.164918344423691	-1.48543498542477
OXSM	-0.237240349091451	0.905767082433334	-3.35020204672798	0.00256764915838946	0.164918344423691	-1.49418884007787
BAG4	-0.252866001053781	0.829978017359378	-3.34824057945667	0.00258017261352756	0.164918344423691	-1.49834561377902
CD93	0.63228260236413	1.34820737387543	3.34672044386715	0.00258991897258257	0.164918344423691	-1.50156659591061
UGT1A3	-0.43628942521805	0.833925350570228	-3.34556459563744	0.00259735356582514	0.164918344423691	-1.50401539644398
UGT1A7	-0.437845107477576	0.833469468703467	-3.3454159019769	0.00259831148617437	0.164918344423691	-1.50433040256541
MRPL46	-0.188545743974286	0.909120116241067	-3.34332111823731	0.00261184302054721	0.164918344423691	-1.50876772366588
UGT1A1	-0.437287248605266	0.834116710598698	-3.3431816353132	0.00261274644944044	0.164918344423691	-1.50906315595984
UGT1A10	-0.436618028147792	0.83396584604979	-3.34259588999394	0.00261654361976864	0.164918344423691	-1.51030375434348
UGT1A4	-0.436662652863052	0.834608975254267	-3.34236552018918	0.00261803848641844	0.164918344423691	-1.51079165518877
KIAA0930	0.358746639895107	1.22811281370187	3.33999662666064	0.00263345828159229	0.164918344423691	-1.51580813834495
AGMAT	-0.382527674661905	0.857147305689333	-3.33932270371678	0.00263786108687039	0.164918344423691	-1.51723506899326
UGT1A5	-0.435641865978226	0.834266625479466	-3.33924014054193	0.00263840097030923	0.164918344423691	-1.51740987798796
UGT1A9	-0.437466074338962	0.833746174288667	-3.33842505353547	0.00264373659981068	0.164918344423691	-1.51913556993614
WDFY3	0.169439888535063	1.09849695268267	3.33789905400502	0.00264718538522013	0.164918344423691	-1.5202491401863
ZNF574	-0.1735817275677	0.880064879427543	-3.3371684606753	0.00265198284790211	0.164918344423691	-1.52179575657758
FBXL15	-0.244760040596451	0.8320171003872	-3.33672212621804	0.00265491785917511	0.164918344423691	-1.52274056456149
SORCS1	-0.507773240813204	0.724373836937333	-3.33506322594152	0.00266585407739872	0.164918344423691	-1.52625180730354
NEBL	0.263936770250973	1.118453192286	3.33150351589089	0.00268946875030053	0.164918344423691	-1.53378448593606
FSTL1	0.653061328341124	1.389638444368	3.32862505753767	0.00270871209907526	0.164918344423691	-1.53987373647999
GFI1B	0.190211522967748	1.07938795753467	3.32693509547811	0.00272007204285867	0.164918344423691	-1.5434480087506
CD276	0.245534435187575	1.1122480112008	3.3261401142353	0.00272543185652354	0.164918344423691	-1.54512919853248
LAMB1	0.335150406455554	1.22484955998178	3.32560666406904	0.00272903414269133	0.164918344423691	-1.54625724376428
BTG3	0.564963890927574	1.31215841892853	3.32560112788987	0.00272907155160054	0.164918344423691	-1.54626895039055
INS-IGF2	-0.209715462959091	0.853968126297714	-3.32324995978112	0.00274500375586753	0.164918344423691	-1.55124010144701
DOCK4	0.73131595629134	1.46939951814133	3.32237479183008	0.00275095711717679	0.164918344423691	-1.55309021513103
EDNRA	0.465650241152627	1.25495454066019	3.32160838930532	0.00275618086215697	0.164918344423691	-1.55471027164221
BTG2	0.36932947518902	1.2045081191718	3.31943038869722	0.00277107843160344	0.165193359588077	-1.55931358523693
PTPRF	-0.364634168867978	0.804555793058781	-3.31780571558373	0.00278224195653783	0.165244563018669	-1.56274679272196
C1GALT1C1	0.27238877986948	1.180820767836	3.31174115276768	0.00282429881150248	0.16673343296247	-1.57555753116343
TMED1	0.191598683878329	1.10655175422347	3.30838346995704	0.00284784777306297	0.16673343296247	-1.58264707204632
COPB2	0.190092591917315	1.10945607823733	3.30657775705169	0.00286059050612471	0.16673343296247	-1.58645877560858
FADS1	0.613179434249292	1.37291953229698	3.30543291624323	0.00286869808813594	0.16673343296247	-1.58887509103477
KDELR3	0.849616775313597	1.50845135230852	3.30207274230812	0.00289262289483628	0.16673343296247	-1.59596556949711
ICAM1	0.669100499996882	1.40836556710613	3.30063809628503	0.0029028964270647	0.16673343296247	-1.59899218642316
RAB2B	0.229403472186882	1.11353433569253	3.30009905998886	0.00290676559256835	0.16673343296247	-1.6001292611496
SLC24A3	0.759943848861903	1.47005310346267	3.29911454735317	0.00291384523586281	0.16673343296247	-1.60220589563995
TSPAN18	0.290418045898008	1.14272149666773	3.29848006792194	0.00291841662032504	0.16673343296247	-1.60354409875871
EPC1	-0.315826527408875	0.845875584148	-3.29668127224942	0.00293141457161448	0.16673343296247	-1.60733755198864
FN1	0.788277429706665	1.46351755273573	3.29442436763113	0.00294780198833093	0.16673343296247	-1.61209616020841
FBN1	0.826868988727178	1.52944917156752	3.29254070873568	0.00296154705783872	0.16673343296247	-1.6160669860012
ADORA2B	-0.480249121588398	0.810286708754133	-3.29213445607872	0.002964519599951	0.16673343296247	-1.61692328598097
RCN1	0.293203932510461	1.21435622672794	3.29162549355976	0.0029682477394931	0.16673343296247	-1.61799602968158
KDM4A	-0.282029283981862	0.882539195821067	-3.29084491178333	0.00297397429397081	0.16673343296247	-1.6196411626963
MGAT4B	-0.278455573538348	0.838606528423287	-3.29024918047692	0.00297835192257614	0.16673343296247	-1.62089662476039
KRCC1	-0.239680715353464	0.862674462262667	-3.2894727414654	0.00298406680345652	0.16673343296247	-1.62253280499801
TM2D2	0.198154573401489	1.12535454667239	3.28537064649213	0.00301443616372568	0.167455621416187	-1.63117501535718
TMEM65	-0.231181687710019	0.89823076539633	-3.28490841133094	0.00301787693871777	0.167455621416187	-1.63214862294627
RASD1	0.629244015290691	1.351756234484	3.28120493893548	0.00304558215859924	0.168410191363095	-1.63994764610319
EGFL6	2.13068569075844	2.24007449088533	3.27645393350977	0.00308148399833568	0.169809887963268	-1.64994841879393
FAM160B1	0.315118351484165	1.17440516592568	3.27320943695966	0.00310623628993479	0.170296638987182	-1.65677528499517
WBP11	0.231355104461924	1.14096487524342	3.27068545779263	0.00312562449907957	0.170296638987182	-1.66208454267886
ATP5MD	-0.150649589694144	0.928588319531886	-3.27022630112358	0.0031291641065048	0.170296638987182	-1.66305024570295
LXN	0.395090936194371	1.25525915801257	3.26877005043135	0.00314041588119872	0.170296638987182	-1.66611275072722
GTF2E2	0.226935494103895	1.14650786404667	3.26838272536306	0.00314341513720416	0.170296638987182	-1.66692722201598
CCDC146	-0.297146805109005	0.843189843346533	-3.26679342197573	0.00315575092494912	0.170389299099273	-1.67026889162585
OTUD4	0.148575094948268	1.07605014880133	3.26515941663688	0.00316848243006688	0.170502631706552	-1.67370398997156
CDR2	0.158570193792462	1.08496825515529	3.26105178401306	0.00320070694487559	0.170740541409663	-1.68233676580955
IL3RA	0.469242072292448	1.21905533163044	3.25929896310627	0.00321455403280606	0.170740541409663	-1.68601946765857
LPIN3	-0.270343682169265	0.846134736030667	-3.25828864566638	0.00322256169209408	0.170740541409663	-1.68814185903451
CYP2R1	-0.288423021860542	0.807677714255067	-3.25758301671085	0.00322816584739875	0.170740541409663	-1.68962405572014
RAB34	0.489271005330766	1.29521702758371	3.25621254325628	0.00323907714658856	0.170740541409663	-1.69250247346606
TEKT5	-0.158911123669481	0.914754862202667	-3.25587487958637	0.00324177098688173	0.170740541409663	-1.693211609319
EOLA1	-0.194509179797447	0.8683812737104	-3.25516581748975	0.00324743484222669	0.170740541409663	-1.69470064812098
KRBA2	-0.195787928970737	0.905124980564267	-3.24823276424285	0.00330332057359699	0.172439315936857	-1.70925440699287
DCPS	0.4238729309517	1.24397139267581	3.24807783604115	0.00330457995853625	0.172439315936857	-1.70957951069108
DUOX2	14.2284013528671	9.55175225638133	3.24716559424286	0.00331200482093738	0.172439315936857	-1.71149366679157
ATP5MC3	-0.171715681037747	0.931659260767953	-3.24244446791255	0.00335068876111853	0.172560977151388	-1.72139710020159
ITPRIPL2	-0.17424088679749	0.893487024395657	-3.24099997592906	0.00336261150143019	0.172560977151388	-1.72442621448951
CHP1	-0.573742700843853	0.839423188690819	-3.24045905041119	0.00336708679249571	0.172560977151388	-1.72556042301659
ME3	-0.445740498006148	0.730339167693181	-3.24023742334829	0.00336892206042992	0.172560977151388	-1.72602511041833
TNNT2	-0.166638461429914	0.901151828419162	-3.24004132515049	0.00337054673171568	0.172560977151388	-1.72643626223369
IL1B	2.35088328168076	2.35455909292305	3.23903372270896	0.00337890663666349	0.172560977151388	-1.72854873168796
JAK2	0.464755565739393	1.29725570207467	3.2352349435048	0.00341060473381617	0.173287372053688	-1.73651098010547
RAB17	-0.429737114180563	0.7596140396104	-3.23474158755196	0.00341474242759824	0.173287372053688	-1.73754482169715
SETD7	0.3208820977458	1.20569755667375	3.23161288312489	0.00344109530936592	0.174073830854864	-1.74409985930479
PKIB	-0.445973908107642	0.801921300637498	-3.23031035840775	0.00345212413939979	0.174082587105079	-1.74682817681261
MSX2	0.400309204437626	1.22022799397602	3.2272956173461	0.00347778171382897	0.174795152988479	-1.75314152244969
C4BPB	1.25442679176684	1.82462235369973	3.22534155906693	0.00349451027045032	0.174795152988479	-1.75723254988377
MAP2K7	-0.130571218604113	0.909578989878667	-3.22477050460266	0.00349941366373436	0.174795152988479	-1.75842795196772
EDN2	-0.401820572468226	0.82593723675459	-3.22355702967063	0.00350985527951422	0.174795152988479	-1.76096790656424
NEURL2	-0.197493480938745	0.88325097496781	-3.21259657044581	0.0036055381003808	0.175951636869912	-1.78389455292683
RASL12	0.41269226345463	1.2104045116752	3.21187798992872	0.00361189824800097	0.175951636869912	-1.78539670517728
ZNF768	-0.276892374097338	0.828327984508781	-3.21167486323069	0.0036136980796704	0.175951636869912	-1.78582130896026
MOCS1	-0.631679741321949	0.7692532317688	-3.21010633979932	0.00362762533502469	0.175951636869912	-1.7890997409544
ZNF618	0.329723747985713	1.15291900901486	3.20921309933002	0.00363557971345716	0.175951636869912	-1.79096648846238
MICOS10	-0.136491241747966	0.928102980693867	-3.20811567059006	0.0036453754203259	0.175951636869912	-1.79325971294598
BCL7A	-0.194922967104286	0.895962491471124	-3.20731189882293	0.00365256606226946	0.175951636869912	-1.79493912822481
UGT2B17	-0.460263867145777	0.805295821285638	-3.20425831307925	0.00368000862903145	0.175951636869912	-1.80131800518754
CTSK	0.912387676172639	1.58219537622213	3.20365397720192	0.00368546329583795	0.175951636869912	-1.80258019828562
SLC6A14	15.4308876594779	10.187895931144	3.20327093556403	0.00368892461900761	0.175951636869912	-1.80338016142279
CDC42	-0.13382809945467	0.907451484162095	-3.20245849402433	0.00369627654865735	0.175951636869912	-1.80507679366698
FCGRT	-0.315869959747447	0.8376217417384	-3.20206999489093	0.00369979713490173	0.175951636869912	-1.80588804814994
ZRANB2	-0.377067428735665	0.898197143652876	-3.2007005558922	0.00371223280098256	0.175951636869912	-1.80874740216195
NPC2	0.288016236862683	1.17482268857947	3.19982067850719	0.00372024407236061	0.175951636869912	-1.81058433732851
PCDH12	0.329278755954718	1.1706617427085	3.19778002912494	0.00373888831965486	0.175951636869912	-1.8148439528739
LSM11	-0.209764974418442	0.9139739009984	-3.19705020696486	0.00374557811516662	0.175951636869912	-1.81636713866492
DLST	-0.212670745261581	0.876149593287714	-3.19576102074115	0.00375742341350745	0.175951636869912	-1.81905745400069
ANPEP	-1.02066696282976	0.761051512685568	-3.19566707580683	0.00375828800733075	0.175951636869912	-1.8192534863664
SLC25A13	-0.243186040228875	0.8599026866088	-3.19379467853695	0.00377556007495463	0.175951636869912	-1.82316014328644
CYP27B1	0.933605848906808	1.53264228254582	3.19317917544637	0.0037812545079016	0.175951636869912	-1.82444418108368
DHRS11	-0.414984997409697	0.76333545675741	-3.19213225911133	0.00379095924119252	0.175951636869912	-1.82662801495568
TRPV1	-0.517672170581429	0.7255613383744	-3.18939090716416	0.00381648488085413	0.175951636869912	-1.83234518659501
FGR	0.879362816503202	1.53978250459573	3.18926352987663	0.00381767494835476	0.175951636869912	-1.83261079344519
AMOTL2	0.374104528826096	1.18416450993352	3.18886342599872	0.00382141538544654	0.175951636869912	-1.83344506474521
HPCAL1	0.253706301746251	1.14022814013063	3.18875726817118	0.00382240841166413	0.175951636869912	-1.83366641210297
PECAM1	0.668967505089176	1.378574748936	3.18857049458431	0.00382415614059948	0.175951636869912	-1.83405584326864
LRRC32	0.385162692903805	1.21025455746769	3.1875401837358	0.00383381108687514	0.175951636869912	-1.83620394136595
CES2	-0.337891135498226	0.796313811605409	-3.18598277365493	0.00384845000108275	0.175951636869912	-1.83945052224681
AUH	-0.267310217810904	0.893907656310743	-3.18568302473568	0.0038512736680805	0.175951636869912	-1.84007531487839
SFXN5	-0.202936213162663	0.864129746571333	-3.18341840480006	0.00387267119034069	0.176221359908066	-1.84479498239359
ELL2	0.786758156589782	1.53808292199573	3.18273449601668	0.00387915565275302	0.176221359908066	-1.84622007359077
FBLN5	0.775411263604847	1.47989563829006	3.17692168381265	0.00393469324655651	0.17635983916999	-1.85832807544028
CD81	0.458449962493723	1.29938909895514	3.17424358951191	0.00396053746519074	0.17635983916999	-1.86390384003336
RBKS	-0.649511630010946	0.796417360854476	-3.17403190268312	0.00396258724386739	0.17635983916999	-1.86434449787664
TRA2A	-0.564308052128918	0.861182626080533	-3.17350320059443	0.00396771116421079	0.17635983916999	-1.8654450243804
PAFAH2	-0.239755581716278	0.8740688437904	-3.17321660626466	0.00397049135977727	0.17635983916999	-1.86604156090243
CLEC3B	0.477204373039912	1.23616134350053	3.17170344618574	0.00398520133746088	0.17635983916999	-1.8691908320308
ZNF763	-0.237242496521436	0.863163905689035	-3.17101643520517	0.00399189731788478	0.17635983916999	-1.87062049835214
MCRIP2	-0.517477870032424	0.7285813713376	-3.17092216693307	0.00399281695168397	0.17635983916999	-1.87081666144611
GSDME	0.761510625845644	1.42545737186363	3.16988303632586	0.00400296770554544	0.17635983916999	-1.87297885189801
LAMA4	0.448000372449263	1.2572974202328	3.16946459919522	0.00400706222008733	0.17635983916999	-1.87384945069028
ETNK1	-0.772766641105974	0.7694017968352	-3.16676792668115	0.00403354668380818	0.17635983916999	-1.8794591434206
ARSB	0.208195079497081	1.10477743263897	3.16631499407053	0.00403801149678513	0.17635983916999	-1.88040117728174
NSRP1	0.167787350745577	1.09088038728419	3.16595360935358	0.00404157728036219	0.17635983916999	-1.8811527699368
ARNTL2	0.54959296904038	1.31970078018867	3.16519192614389	0.00404910273351119	0.17635983916999	-1.88273678490869
PMEPA1	0.48631124101768	1.25389445785596	3.16241971745864	0.0040766062174139	0.17635983916999	-1.88850077296683
GLT8D1	0.225657125358658	1.125662786216	3.16057783589453	0.00409497906021008	0.17635983916999	-1.89232940868796
ARCN1	0.157598489089176	1.07010347612933	3.15792574177973	0.004121573768823	0.17635983916999	-1.89784077342261
DNAJC12	0.600699561774241	1.346247578636	3.15792516234244	0.004121579597423	0.17635983916999	-1.89784197737791
ACTN1	0.299671534841097	1.18495266812071	3.15685567614155	0.0041323511545212	0.17635983916999	-1.9000640196966
FXYD3	-0.391960774631439	0.825281726682152	-3.15683082719963	0.00413260174744799	0.17635983916999	-1.90011564440846
RAB31	0.833901240769609	1.55286240026613	3.15672892690892	0.00413362952925187	0.17635983916999	-1.90032734495908
NDN	0.278839580087705	1.13337050150427	3.15651659850224	0.00413577189560398	0.17635983916999	-1.90076845484698
CCL20	0.895039124314548	1.54579863063857	3.15561256240831	0.00414490546136283	0.17635983916999	-1.9026464587104
NR4A2	0.990387216888261	1.50410194223379	3.15548953941317	0.00414614987322813	0.17635983916999	-1.90290200598427
CALCRL	0.796644555438632	1.46234041772503	3.15295807123049	0.00417183627864375	0.176982980328919	-1.90815964514108
RANGRF	0.303388736813135	1.19515807816263	3.14995937122565	0.00420246161381361	0.177811805907955	-1.91438568882378
CNTN4	-0.562599760479091	0.858824984074133	-3.14816152838253	0.00422092626969379	0.178123088581078	-1.91811741555046
TPP2	-0.149021245531643	0.932554401867937	-3.14656487497361	0.00423738998828905	0.178348519297121	-1.92143088444068
C9orf64	-0.247955147935931	0.910987699348952	-3.14510539509657	0.00425249324591586	0.178498550704407	-1.92445914270381
CDC27	0.202054933374891	1.121248848096	3.14324952480655	0.00427177324836816	0.178498550704407	-1.92830912071968
TRIB1	0.340212083406454	1.15052852319926	3.14243110750096	0.00428030217514206	0.178498550704407	-1.93000665062313
ZSCAN16	-0.155752435682324	0.929286626329587	-3.14193511003008	0.00428547904846574	0.178498550704407	-1.93103535036142
HIGD1A	-0.193159795074907	0.892333574421688	-3.13923869572812	0.00431372777127577	0.179209685337249	-1.93662667098723
COX4I1	-0.114377638495397	0.9326605616648	-3.1374272192042	0.00433280592559561	0.179537146829073	-1.94038197701176
ZNF771	-0.114738491944974	0.92386078227943	-3.1351183915737	0.00435723964029965	0.180084265133622	-1.94516716073033
CRYL1	-0.561953884324762	0.820316937878133	-3.13109321516662	0.00440015393861033	0.180216729153012	-1.95350645539044
NXN	0.527036385669237	1.2878829873103	3.13066807342813	0.00440471020975728	0.180216729153012	-1.95438702467415
PDCD6IP	-0.23115350015943	0.889727645716578	-3.12944961061884	0.00441779367507275	0.180216729153012	-1.956910503406
DNAAF6	-0.129809236285845	0.91413957584101	-3.12934873215878	0.00441887854748972	0.180216729153012	-1.9571194098051
RAPGEFL1	-0.447204538512134	0.735852657100305	-3.12863938923861	0.00442651422960396	0.180216729153012	-1.95858829751963
MIER3	-0.437127020450975	0.813870756735333	-3.12851316987831	0.00442787423835662	0.180216729153012	-1.95884965608213
SMCO4	0.30034423677366	1.16570943902537	3.12459864590123	0.00447025288076917	0.181480949863328	-1.96695338805352
R3HDM4	0.168351489372164	1.07605256254053	3.12250794988945	0.00449304606029616	0.181945673290175	-1.97127993194228
NT5C	-0.285428386428788	0.805990247115333	-3.11766987539841	0.00454622042282886	0.182718604785323	-1.98128781429563
IMPDH1	0.321610447761817	1.19349003015147	3.11674698575807	0.00455643211737255	0.182718604785323	-1.9831962116955
SHC4	-0.261004409242735	0.824659758118008	-3.11674505058552	0.00455645355300833	0.182718604785323	-1.98320021311895
PSMD3	-0.182083857494026	0.892936347215467	-3.11663161146091	0.00455771027152215	0.182718604785323	-1.9834347735017
SLC36A4	0.464700401226622	1.28732034112933	3.10560777638195	0.0046814363074469	0.186544305888587	-2.00621360618543
SLC9A7	0.179859125455194	1.10128735596067	3.10419247480944	0.00469755250521534	0.186544305888587	-2.00913586623619
TXNDC15	0.416848544608891	1.27429778100583	3.10190085069542	0.00472376042303944	0.186544305888587	-2.01386644983203
ZNF462	-0.265871728825419	0.822332956512311	-3.10144382818087	0.00472900386437256	0.186544305888587	-2.01480971925632
TXLNB	0.225012291468614	1.09530051564667	3.10110881206776	0.00473285106675375	0.186544305888587	-2.01550114054543
ZNF488	0.297010168310615	1.15891850965826	3.10102700166568	0.00473379100350753	0.186544305888587	-2.0156699802043
PLS3	0.411605106256523	1.25519017693829	3.10095938479151	0.00473456800303411	0.186544305888587	-2.01580952609252
ITLN1	1.76150917454078	2.12074542248587	3.09417996226425	0.00481309590703962	0.186648912821268	-2.0297948207319
SH3PXD2B	0.390532779713913	1.26047018258438	3.09016922788305	0.00486013985833077	0.186648912821268	-2.03806306297608
HOOK2	-0.312293418141559	0.790632128053714	-3.08995483245739	0.0048626669871038	0.186648912821268	-2.03850492933249
ADH1C	-0.3456882369092	0.878190569179333	-3.08994846556293	0.00486274205443183	0.186648912821268	-2.03851805124424
WSCD1	-0.383316676049395	0.8013753612184	-3.08956893265702	0.00486721885323753	0.186648912821268	-2.03930023443626
IL17A	0.184448187982337	1.07972845339253	3.08899236773509	0.004874027315522	0.186648912821268	-2.04048841225029
MARVELD3	-0.382192801070607	0.7571394591944	-3.08875870406835	0.00487678917118447	0.186648912821268	-2.04096991915407
IGF2	0.205313547558113	1.07198476045912	3.08803357482127	0.00488536960440348	0.186648912821268	-2.04246409197761
TENT5C	0.786188569686001	1.52618402296356	3.08769926117282	0.00488933040142861	0.186648912821268	-2.04315292009021
TK2	0.13544506271324	1.06576397283032	3.08769328045682	0.00488940128627388	0.186648912821268	-2.04316524264419
H2BC21	0.478640019813765	1.24036880265813	3.08662471226943	0.00490208203374592	0.186648912821268	-2.04536675283417
PHYH	-0.530590618695787	0.871603806523289	-3.08615339821882	0.00490768515442328	0.186648912821268	-2.04633768108036
GNG8	0.173069812153391	1.08154597567378	3.0849066058012	0.00492253701136926	0.186648912821268	-2.04890585431935
TM9SF1	0.257372308097851	1.16722120015826	3.08408699251262	0.00493232375033207	0.186648912821268	-2.05059389563969
PPP1R12B	0.21271811110831	1.08134089262187	3.08201736648135	0.00495711957541366	0.186648912821268	-2.05485564034035
DUSP16	-0.232919166854954	0.887916508095771	-3.0803152794717	0.00497760147908651	0.186648912821268	-2.05835972522652
PARVA	0.170281456477835	1.11658381000213	3.08014105453814	0.00497970256882334	0.186648912821268	-2.05871835967987
COX11	-0.357553707727706	0.914811476957333	-3.08003154785232	0.00498102361490513	0.186648912821268	-2.0589437704149
STK38	-0.199049940407749	0.877792632432267	-3.07920387745303	0.00499101917793125	0.186648912821268	-2.06064736323774
MALAT1	-0.337414191329312	0.844582822084013	-3.07743290694625	0.00501247134823242	0.186648912821268	-2.06429195344329
TRIP12	0.137229123428462	1.06574024865933	3.07741520215179	0.00501268625591823	0.186648912821268	-2.06432838513548
ISL2	0.336811112249597	1.19606457728705	3.07737723175061	0.00501314718520216	0.186648912821268	-2.06440651770674
PXMP4	-0.166663935958496	0.890065853797008	-3.07405548596393	0.00505362801278006	0.186648912821268	-2.07124030198798
PSMC2	0.194917721411292	1.13300276267699	3.07231801106592	0.0050749265222732	0.186648912821268	-2.07481364347042
CCDC142	-0.311858957004805	0.791247413319733	-3.07142593935523	0.00508589520339219	0.186648912821268	-2.07664799854138
VPS13A	-0.482111035741646	0.8738351808568	-3.07025471065513	0.00510033081699665	0.186648912821268	-2.07905606517051
STRN3	-0.314631158788658	0.815330498336533	-3.06988757968282	0.00510486385017416	0.186648912821268	-2.0798108191266
ESRRA	-0.275080516445715	0.8220136965104	-3.06937499045991	0.00511119933983166	0.186648912821268	-2.0808645496701
RNH1	0.168874358046319	1.08916302222152	3.0692371578909	0.00511290420458637	0.186648912821268	-2.08114788060424
CD300LG	0.175442527652813	1.069677343528	3.06891860676595	0.00511684647983006	0.186648912821268	-2.08180268062235
C11orf54	-0.401339577901516	0.865232018343333	-3.06788939250448	0.00512960358114533	0.186648912821268	-2.08391810788373
KDR	0.424822952753722	1.22387821295074	3.06741640093234	0.00513547652038187	0.186648912821268	-2.08489019272402
IP6K3	0.446833303301044	1.24274389599101	3.06737672481025	0.00513596945495463	0.186648912821268	-2.08497173180337
SLC16A1	-0.725690499112122	0.809286314609333	-3.06284629859154	0.00519255431554656	0.186648912821268	-2.09427957366977
TAT	-0.361251254098856	0.843979952583429	-3.06223742013464	0.00520020454865548	0.186648912821268	-2.09553011438617
ELP3	0.307691818680518	1.175099525752	3.061597677144	0.0052082542064699	0.186648912821268	-2.0968439409002
CHCHD10	-0.367535848749307	0.815633706188267	-3.06083870224155	0.00521781959319602	0.186648912821268	-2.0984024916691
AGPAT4	0.491902255810513	1.24978511231752	3.06073903204468	0.00521907698909471	0.186648912821268	-2.09860715259417
CNTNAP1	0.167174535693506	1.081627795152	3.05983827839834	0.00523045367378632	0.186648912821268	-2.10045662457521
RPP14	-0.230780881000173	0.934201630676267	-3.05960682693205	0.00523338078117788	0.186648912821268	-2.10093181763184
TMED3	0.277451229554947	1.18722831133562	3.05944456336623	0.00523543382216726	0.186648912821268	-2.10126495256761
LILRA6	0.201182036821067	1.11704618791778	3.05833033312127	0.00524955247317698	0.186648912821268	-2.10355233335701
PDZK1IP1	1.34987540049948	1.89574662201928	3.05751987999306	0.00525984479388747	0.186648912821268	-2.10521589023566
THY1	0.543711725797835	1.30642351830133	3.0546702356781	0.00529618736469236	0.186648912821268	-2.11106376376334
MRPL48	-0.245813601781386	0.92792320166	-3.05458701893	0.00529725226305786	0.186648912821268	-2.11123450399189
RAB13	0.31618193226951	1.17858527788305	3.05430169307613	0.00530090504415686	0.186648912821268	-2.11181990828454
KDM6A	-0.25248442275671	0.878972596098667	-3.05262173188806	0.00532246108346064	0.186648912821268	-2.11526625401583
FAM110B	0.309038199868397	1.17650496543314	3.0525519356741	0.00532335847076008	0.186648912821268	-2.11540942080711
IDH3B	-0.200408817170545	0.903668910851162	-3.05200412701263	0.00533040681423641	0.186648912821268	-2.1165330472522
TF	-0.537424017098398	0.807280623840914	-3.04987131480888	0.00535793368711998	0.186648912821268	-2.12090696099251
ASB13	-0.296689467758183	0.895694322246934	-3.04930087688543	0.0053653190028431	0.186648912821268	-2.12207659449011
TFF3	0.425579123017315	1.25362594442476	3.04898051486286	0.00536947092045352	0.186648912821268	-2.12273343102407
BPHL	-0.274835117161766	0.885521755874	-3.04750018010621	0.00538869614432363	0.186648912821268	-2.12576819808177
COX14	-0.197702249757251	0.882523674795333	-3.04582641991443	0.00541051274961194	0.186648912821268	-2.12919879332284
ACYP1	-0.382811786223975	0.846857313788549	-3.04574311465779	0.00541160079610722	0.186648912821268	-2.12936951902786
PPARGC1B	-0.265170451722684	0.807626565898933	-3.04516948158546	0.00541909868076892	0.186648912821268	-2.1305450716621
MMP2	0.885477192789652	1.6079147093016	3.04490164247814	0.00542260297502615	0.186648912821268	-2.13109392718424
EIF4G3	-0.172984933522171	0.88004948808819	-3.04489999037219	0.00542262459721324	0.186648912821268	-2.13109731261787
NPHP3	-0.59982640637381	0.791556109550667	-3.04397478832221	0.00543474628792581	0.186648912821268	-2.13299308725909
ALDH18A1	-0.331770736612899	0.856769349174353	-3.04391083987838	0.00543558507654853	0.186648912821268	-2.13312411161706
HIVEP1	0.330161261535324	1.19148071737208	3.04137424796875	0.0054689567213463	0.187189625041187	-2.13832046635398
KLF5	-0.413301292740837	0.842484048924222	-3.04094086968558	0.00547467785883741	0.187189625041187	-2.13920809410392
MEP1B	-1.67855670671186	0.898291420398934	-3.03815993182911	0.00551152621407384	0.188048583763592	-2.14490269661522
KCMF1	-0.110213960774431	0.932476971061701	-3.03508197440764	0.00555258677271842	0.188850371670905	-2.15120308617094
ZBP1	0.46254453629315	1.24858944659394	3.03461895474296	0.00555878880785997	0.188850371670905	-2.152150637761
SMOC2	0.740209923935125	1.4547043686461	3.03375672604492	0.00557035581194426	0.188850371670905	-2.15391500061647
FBXO16	0.378880202051304	1.20170026951994	3.03090975753999	0.00560871228451767	0.189657280928591	-2.15973927185617
IFI30	0.780984941900951	1.57589420227787	3.02767912495857	0.00565254367497707	0.189657280928591	-2.16634577359666
WFS1	0.284264211360518	1.16966822776613	3.02754129929728	0.0056544208809715	0.189657280928591	-2.16662755795972
GON7	-0.408940509091819	0.877478377893257	-3.02589076938159	0.00567694770442196	0.189657280928591	-2.17000166239287
LRPPRC	-0.207722848579481	0.925248258053066	-3.02575153171891	0.0056788519724944	0.189657280928591	-2.17028626579166
TMEM45A	1.15191739107316	1.75129559687067	3.0247253795607	0.00569290487241768	0.189657280928591	-2.1723835697822
HK1	0.212970784394112	1.1086369966504	3.02412706951487	0.0057011139172093	0.189657280928591	-2.17360629496649
ASPA	-0.482989031259004	0.851752668332533	-3.02401245352434	0.00570268778384901	0.189657280928591	-2.17384051665611
TRPM7	-0.200765583191776	0.895558022918667	-3.02378073118756	0.00570587098264234	0.189657280928591	-2.17431403821275
CRK	-0.178972118906364	0.8979010366988	-3.0231265832217	0.00571486626357831	0.189657280928591	-2.17565070191556
MEI1	0.163028175787717	1.07658564252415	3.0220414166191	0.00572981844669114	0.189657280928591	-2.1778678366868
PHC2	0.212921862954372	1.09385148334293	3.01907185931926	0.00577092649468653	0.189657280928591	-2.18393337700666
PXDC1	0.576467661383157	1.34738150714406	3.01746554832084	0.0057932802332766	0.189657280928591	-2.18721337896216
PRR15	-0.29650088630697	0.820504041575543	-3.01703212563391	0.00579932599021359	0.189657280928591	-2.18809828381709
TACO1	-0.342627195450174	0.821318965134267	-3.01654155596918	0.00580617615724601	0.189657280928591	-2.18909980153156
COA7	-0.260973134752988	0.848434811198933	-3.01525762014345	0.00582414127124912	0.189657280928591	-2.1917206951061
SPIRE1	0.293095897343908	1.16664982911562	3.01458052338253	0.00583363673871632	0.189657280928591	-2.19310266767966
LIN7B	-0.307052397718399	0.784170122734667	-3.01447737136984	0.00583508461943235	0.189657280928591	-2.1933131926171
ADD3	-0.211716551880471	0.915143629740876	-3.01442585963944	0.00583580778613598	0.189657280928591	-2.19341832280716
TMEM141	-0.309825552447273	0.838598134370133	-3.01427218615052	0.0058379656977895	0.189657280928591	-2.19373195039024
AIMP2	-0.198942969607677	0.907142235018489	-3.01394782986504	0.00584252287220778	0.189657280928591	-2.19439389799075
SH2B3	0.44958714268763	1.25130151905962	3.01306767892331	0.00585490604007653	0.189675299512459	-2.19618996751612
HOXB8	-0.202270252306466	0.889167433082838	-3.01063939400449	0.00588920064186534	0.19001670442345	-2.20114411035456
DLL1	0.192544917019162	1.09708207954649	3.0092922078445	0.00590830959909612	0.19001670442345	-2.20389191273365
CCDC71L	0.199976821382399	1.08896026225596	3.00889800387372	0.00591391231798103	0.19001670442345	-2.20469586007768
TSHZ3	0.517270757965138	1.30014421991745	3.00858576225531	0.00591835372899557	0.19001670442345	-2.20533262126583
CEP112	0.232136055042717	1.13252469482029	3.00784273391232	0.00592893558583945	0.19001670442345	-2.20684778674377
PKDCC	-0.309740365487461	0.871680823393689	-3.00730949622906	0.00593654084036844	0.19001670442345	-2.20793505791784
CDHR3	-0.249194554287295	0.8630250356476	-3.00512807369101	0.00596775032799002	0.190635147927586	-2.2123821555932
IRX5	-0.110557296932252	0.923496808866857	-3.00327255420498	0.00599442042082399	0.191106413257124	-2.21616381993366
AGTPBP1	0.233445402654544	1.12261594259867	3.00236662041306	0.00600748307298246	0.191142854282434	-2.21800982160745
PEA15	0.386587120425623	1.25179412388683	2.99972098213341	0.00604578629886712	0.191278549670149	-2.22339947278356
CADM2	-0.204459566685808	0.882234763237231	-2.99920583604991	0.00605327159552185	0.191278549670149	-2.2244486929245
EMP3	0.851377073417733	1.51713946944302	2.99712881034087	0.00608354154285892	0.191278549670149	-2.22867830833025
BTBD3	-0.356379056762338	0.845217472604	-2.99620649153549	0.00609702942620536	0.191278549670149	-2.23055611388745
GPR107	0.143238676615583	1.06667601835581	2.99555806532172	0.00610652902213035	0.191278549670149	-2.23187614210557
NCF2	1.14972137010983	1.82759999424453	2.99491395395228	0.00611597939289068	0.191278549670149	-2.23318726979584
SLC16A2	0.408311675458688	1.24068038560838	2.99466917355229	0.00611957445888034	0.191278549670149	-2.23368550462743
CD44	0.523477501648743	1.33871523242122	2.9942442710968	0.00612581975074441	0.191278549670149	-2.23455032647646
ARL2BP	0.221159760737166	1.11723251462191	2.9937570886712	0.00613298793200828	0.191278549670149	-2.23554184704958
ETFDH	-0.37558433085215	0.858597134807645	-2.993003970026	0.00614408473632626	0.191278549670149	-2.23707447371073
THBD	0.642339842857315	1.3683266100104	2.99274960725492	0.00614783696481586	0.191278549670149	-2.23759207618005
PABPN1	-0.133188216228702	0.9088804090392	-2.99168540570936	0.00616355924983121	0.191278549670149	-2.23975742139399
NRROS	0.446543698463636	1.29371525844267	2.99146550427359	0.00616681280740005	0.191278549670149	-2.24020481812112
NMB	0.162762612060648	1.08277650042427	2.9904613417865	0.00618169076546515	0.191369870878377	-2.2422476469683
LINC00261	1.33774452630439	1.8126338918941	2.9882916507942	0.00621395459229333	0.191745305706066	-2.24666061189221
RIPK2	0.30965962977901	1.18350346713261	2.98763424425153	0.00622376206690154	0.191745305706066	-2.24799745831393
PRDX4	0.551033384713246	1.3873175162976	2.98618188075435	0.00624548144365129	0.191745305706066	-2.25095042960471
C15orf48	-0.137672820968961	0.918455135955867	-2.98505806219718	0.006262337209029	0.191745305706066	-2.25323498847542
EMILIN1	0.271986267661038	1.16556509694819	2.9838118178824	0.00628107995178203	0.191745305706066	-2.25576800325986
PRLH	-0.194359346163236	0.857497198017376	-2.98348858041339	0.00628594997750642	0.191745305706066	-2.25642491762505
MS4A12	-0.538786937676667	0.7536866736644	-2.98257914504939	0.00629967123116154	0.191745305706066	-2.25827300109416
MAPK4	-0.193631559686364	0.890398246812	-2.98189338800833	0.00631003659439723	0.191745305706066	-2.25966638790368
HTR3A	-0.216892025904503	0.874346436738933	-2.98151249002777	0.0063158009748897	0.191745305706066	-2.26044027526487
OAZ2	0.222868912096782	1.12423911429646	2.980928767384	0.00632464458448227	0.191745305706066	-2.26162617061286
HINFP	-0.192506872560143	0.871222808145714	-2.98015872986681	0.00633632900420493	0.191745305706066	-2.26319043667107
ANTXR1	0.366764650112336	1.198664631372	2.97956258172961	0.00634538899489445	0.191745305706066	-2.26440134546971
SLC25A20	-0.201866440195628	0.867293499638933	-2.97782344180629	0.00637189032238286	0.191745305706066	-2.26793334604614
SFTPB	-0.140236135037879	0.90504977362381	-2.97780905043996	0.00637211006041527	0.191745305706066	-2.26796256972649
ZNFX1	0.266337801190822	1.14164306484747	2.97717167771729	0.00638184919088977	0.191745305706066	-2.26925678495147
SNCAIP	0.357375751009437	1.22163463730347	2.97695697766518	0.00638513302862553	0.191745305706066	-2.26969271742643
PCDH17	0.51642401602104	1.26280210199542	2.97554323782905	0.00640679646141621	0.192036239355645	-2.27256288280246
FDX1	-0.378298952820996	0.878333825129333	-2.97417024995355	0.00642790251648363	0.192309411855096	-2.27534976797746
NAA40	-0.273483308118987	0.806239865926095	-2.972782172406	0.00644930793166251	0.192590506503054	-2.27816673466218
TSPAN7	-0.264163725215022	0.843654077387467	-2.97196232780193	0.00646198259187937	0.192610321270218	-2.27983026970549
UQCRQ	-0.165582535157941	0.906629051866705	-2.96768068857136	0.00652856287215186	0.194026801788987	-2.28851495354663
PHYHD1	0.321251947065151	1.14264199702229	2.96735182445783	0.00653370372699257	0.194026801788987	-2.28918178908335
FSCN2	-0.160620840754762	0.924070147844	-2.9642183209446	0.0065828810900775	0.194649710498295	-2.29553401232251
HSPB1	-0.491101551021645	0.78938399944	-2.96336147594634	0.00659638976806161	0.194649710498295	-2.29727051191794
PRXL2A	-0.484179359049697	0.863332611068533	-2.96327214708845	0.00659779961129883	0.194649710498295	-2.29745153541947
IFT57	-0.193192010121732	0.890697876462134	-2.96292806048811	0.00660323288295538	0.194649710498295	-2.29814879989624
HLA-DRB6	0.556958768558774	1.34667156262625	2.95802872055735	0.00668105965251236	0.19658251850952	-2.30807321556245
CYP39A1	0.381532876740908	1.22294967071733	2.95565703139047	0.00671904754414604	0.197264884594944	-2.31287496305009
ATP11A	0.111392117051082	1.06240738035467	2.95447006247722	0.00673813668542944	0.197264884594944	-2.31527749982839
MEIS1	0.372862512650253	1.17894033215566	2.95423800043726	0.00674187480077664	0.197264884594944	-2.31574716736854
KCNH2	0.269147445334341	1.11773975005935	2.95312472737037	0.00675983518182853	0.197264884594944	-2.31800008931834
SLC25A41	-0.400069035401485	0.780719578563048	-2.95203652533315	0.00677743514055453	0.197264884594944	-2.32020192648115
ACOT11	-0.241229185526862	0.861136157562533	-2.95199801209066	0.00677805883086894	0.197264884594944	-2.32027984676342
PSMD4	0.138611299296499	1.08633948721634	2.95046483917083	0.00680293176470012	0.197520267539316	-2.32338142246704
ENTPD1	0.819537040273332	1.56471268057973	2.94993986710781	0.00681146844283123	0.197520267539316	-2.32444327199691
FAM20C	0.431227482483809	1.22734680846427	2.94754877701829	0.0068504796858176	0.197742001566857	-2.32927865922996
AVIL	-0.453921437031083	0.747503822116533	-2.94696041870809	0.00686011147337887	0.197742001566857	-2.33046821180078
CMYA5	0.104846092836115	1.03716873262762	2.94692067952212	0.00686076249307255	0.197742001566857	-2.33054855349176
GPIHBP1	-0.204887824946884	0.8500925896752	-2.94645233817518	0.0068684394408044	0.197742001566857	-2.33149537589041
SNX13	-0.291956122180476	0.879766569849409	-2.94120503133935	0.00695501329189826	0.199875614962151	-2.34209919667555
PXDN	0.517795449110389	1.33470999422	2.9386430281914	0.0069976595997795	0.200741447839113	-2.34727358210151
ARHGEF10	0.234266097568397	1.09844458107467	2.93468734849073	0.0070639938428876	0.201503559531057	-2.35525892233913
NOD2	0.61186340725844	1.45308756542533	2.93375481446955	0.00707971880022684	0.201503559531057	-2.35714075706859
TMEM9	0.392208380877521	1.23232976891525	2.93332445968885	0.00708698693479791	0.201503559531057	-2.35800911742753
MINAR1	0.13002730794212	1.06891069074499	2.93292506508128	0.00709373854505572	0.201503559531057	-2.35881495793388
ARMC4	0.117568742408336	1.0432634759723	2.93152798509619	0.0071174038263817	0.201503559531057	-2.36163341117934
PLD3	0.391590385685108	1.24779308145093	2.93143035744211	0.00711906035670978	0.201503559531057	-2.36183034244989
STING1	0.45469846707554	1.280172075232	2.93094832767969	0.00712724473943985	0.201503559531057	-2.36280263545044
FAM174B	0.248677584144248	1.12061183775714	2.93039341332521	0.00713667771632593	0.201503559531057	-2.36392185712993
IQSEC1	0.510588355250525	1.31167713549181	2.93035580793263	0.00713731739920432	0.201503559531057	-2.36399770114779
DEPDC7	-0.473073305049351	0.797000071262667	-2.92864376921596	0.00716649771902963	0.201971805663197	-2.36745016219867
SPTSSB	0.168498501200432	1.07932369501467	2.92693613660183	0.00719571599331592	0.202439476611954	-2.37089286921627
MRPL14	-0.154257623409246	0.909474134451429	-2.92293530516774	0.00726461626913982	0.20284481271055	-2.37895542051938
TPM2	0.377682674610611	1.19680076558194	2.9222950887729	0.0072756998294948	0.20284481271055	-2.38024515288396
TMEM161B	-0.195773497956073	0.884161958456115	-2.92220781871533	0.00727721191213977	0.20284481271055	-2.38042095115869
HSD3B2	-1.42343091381732	0.782035472698667	-2.92153319981479	0.00728891077117567	0.20284481271055	-2.38177983792528
EPB41L5	-0.300516550794936	0.871800594277867	-2.92076720902398	0.00730221583593774	0.20284481271055	-2.38332261014178
GNG11	0.272877545266016	1.145461076452	2.92051483394569	0.00730660458351656	0.20284481271055	-2.38383087704947
SAMM50	-0.197181402690693	0.944686525281524	-2.91969717720376	0.0073208406925357	0.20284481271055	-2.38547745314765
NR1H4	-0.834564511959264	0.807875818754933	-2.91950189951621	0.0073242445458102	0.20284481271055	-2.38587066867241
RRP36	0.15243152526277	1.07882300902724	2.91852431948987	0.00734130722216451	0.20284481271055	-2.38783897370849
COL12A1	0.923781417940763	1.50813661155228	2.91814512934748	0.00734793577443611	0.20284481271055	-2.38860237554369
APLNR	0.552066333552194	1.27454309097105	2.91806904866032	0.00734926641212458	0.20284481271055	-2.38875553924106
CFDP1	-0.177895077354286	0.878855643548267	-2.91601166460985	0.00738533669731606	0.203053776501359	-2.39289675278406
DHRS1	-0.352466744876862	0.8163542703532	-2.91482063542668	0.00740629482001362	0.203053776501359	-2.39529353865563
GLTP	-0.191207761604589	0.864492902731734	-2.91467572464587	0.00740884861952302	0.203053776501359	-2.39558512294654
C10orf88	0.200791261214108	1.09680647135263	2.91459817999603	0.00741021555246252	0.203053776501359	-2.39574115291978
CD80	0.458538498221428	1.28907632787067	2.91327839050474	0.00743351719295443	0.203053776501359	-2.39839646404183
EPHB3	0.271257771024032	1.11752047536562	2.91263703647778	0.0074448658021218	0.203053776501359	-2.39968662752435
HDDC3	-0.175383047732165	0.931501444154057	-2.91226589074362	0.00745144066089433	0.203053776501359	-2.40043317668699
CORO2A	-0.322641703001967	0.817046613350933	-2.91188824458565	0.00745813634068971	0.203053776501359	-2.40119275858876
LETM1	-0.314466534628918	0.7967265894472	-2.90985754969606	0.00749423881247421	0.203690870503113	-2.40527647577306
ZNF75A	-0.145285166875921	0.899710076773727	-2.90869009507011	0.00751506940935702	0.203911426477917	-2.40762365656957
RNF2	-0.544730129328655	0.849037391391105	-2.90493005010493	0.00758253362229494	0.205394441160678	-2.4151804624916
ZSWIM3	-0.237139932967404	0.8933449684128	-2.90317006449413	0.00761430936675188	0.205907360885722	-2.41871614471642
ATP5PD	-0.150822509460044	0.927379814837181	-2.90182106159513	0.00763875062414074	0.206220547152729	-2.42142555480107
PIM2	0.848616159162892	1.53664872009486	2.90078979994959	0.00765748529609102	0.206378881022043	-2.4234964224032
CARMIL3	-0.115911380633096	0.911007653782134	-2.89654722533226	0.00773501929019218	0.207942067455905	-2.43201248576886
YARS1	0.180827065859999	1.09897919904827	2.89619878226117	0.00774142019650632	0.207942067455905	-2.43271166640062
GALNT8	0.447678541146825	1.24496411796603	2.8944567979731	0.00777349600640718	0.208454484880845	-2.43620654833881
TUBA1A	0.400266717150809	1.22175454914861	2.89298252443448	0.0078007409413452	0.208835862663459	-2.43916360483681
TRAPPC2	-0.311777303865313	0.903251809504819	-2.89142402843713	0.00782964092386455	0.209065817879622	-2.44228886693514
MAB21L2	0.364058025659838	1.20456321291375	2.89111383474968	0.00783540512257751	0.209065817879622	-2.44291081128916
METTL7A	-0.257742747989853	0.890193149536963	-2.88932902305603	0.00786864990582622	0.209070573885185	-2.44648881826319
FBLN1	0.477405825430749	1.27066498664142	2.88806542183328	0.00789226729703033	0.209070573885185	-2.44902136310023
MSH5	-0.409401387907928	0.790228638304894	-2.88720127927607	0.00790845732547674	0.209070573885185	-2.45075301836712
FMO4	-0.357980171602295	0.824769810284533	-2.88646038825935	0.00792236329322867	0.209070573885185	-2.4522375064571
GRK5	0.35382549044199	1.22768433600076	2.8861261356479	0.00792864455985602	0.209070573885185	-2.45290717705597
SSR4	0.476845454837074	1.32818633087543	2.88465376664645	0.00795636960671829	0.209070573885185	-2.45585663768305
SLC7A11	0.569629332398777	1.3442783833944	2.88450553561634	0.0079591659247177	0.209070573885185	-2.45615353807381
CGN	-0.378098627603896	0.787379278733333	-2.88339736028872	0.00798010077895325	0.209070573885185	-2.45837295037197
CENPV	-0.270572301455903	0.821474391167638	-2.88313904558712	0.00798498818179349	0.209070573885185	-2.45889023883012
ZFAND2B	-0.220319861411775	0.842057144922133	-2.88203364437217	0.00800593486478225	0.209070573885185	-2.4611036281535
TAF4	-0.134231739397274	0.912541460096229	-2.88180493168405	0.00801027533875419	0.209070573885185	-2.46156154150773
RNF103	-0.150421571643709	0.910550880144025	-2.8810628417385	0.00802437399260206	0.209070573885185	-2.46304719305606
EHBP1	-0.201655020795542	0.872712907651467	-2.88102514511377	0.00802509080309702	0.209070573885185	-2.4631226565055
STAU1	0.0935774521694368	1.0378998920564	2.88084649526512	0.00802848870001658	0.209070573885185	-2.46348028289721
ZNF23	-0.281702406479407	0.89486657702019	-2.88070678020469	0.00803114701379858	0.209070573885185	-2.46375996161459
TWIST2	0.477258498569697	1.30427230542933	2.87919858823876	0.00805989613156186	0.209127179530885	-2.46677864343782
PITX2	-1.47460235918381	0.814364332457067	-2.87864305028112	0.00807051037506738	0.209127179530885	-2.46789038776412
ARL8A	0.240235503520778	1.11091760444133	2.87854188151662	0.00807244475739697	0.209127179530885	-2.46809283669512
NDUFA2	-0.233152573040747	0.85739963299294	-2.87723496183291	0.00809747310860907	0.209223438785954	-2.4707078291094
NAT8B	-0.614140361904905	0.858262364719314	-2.8760599925296	0.0081200373693942	0.209223438785954	-2.47305835069963
MAP3K5	0.457720840281231	1.27318255070749	2.87542553855709	0.00813224629773466	0.209223438785954	-2.4743273946951
CCN2	1.00619695111465	1.57858703098683	2.87461378375607	0.00814789246234159	0.209223438785954	-2.47595089544104
PITPNM2	-0.170966885120881	0.890555370283822	-2.87397198026206	0.00816028311449237	0.209223438785954	-2.47723434997717
COL26A1	-0.227464997962793	0.836416260743867	-2.87392119950468	0.00816126425013822	0.209223438785954	-2.47733589394389
ZFP36L2	-0.211284206582786	0.887902309065155	-2.872489323688	0.0081889756550861	0.209223438785954	-2.48019881943146
BCAS4	-0.257863862475498	0.867738039088267	-2.87234200155914	0.00819183187160415	0.209223438785954	-2.48049334236177
TGFBI	0.730259287243938	1.51843732053886	2.87225163081459	0.00819358440743196	0.209223438785954	-2.48067400607022
TOMM22	-0.255310487502187	0.910059739447866	-2.87099369977139	0.00821801609322775	0.209513682147854	-2.48318852040351
CNPY2	0.182121399751731	1.113797206314	2.86948789059784	0.00824735297382663	0.209927860775054	-2.48619787448232
FLNA	0.290639557695114	1.16288723169238	2.86866741298341	0.00826337968537332	0.210002466932879	-2.48783729712448
CRCP	-0.19937327354381	0.8933164395488	-2.8677018643774	0.00828227796157754	0.210149698404838	-2.48976632050868
SPRY2	0.375973644655843	1.19806419688	2.86580908353478	0.0083194435666477	0.210415325064322	-2.49354696807341
GIT1	-0.157185917393179	0.906898648084971	-2.86579265905783	0.00831976675976953	0.210415325064322	-2.4935797694619
UQCR10	-0.158529344768053	0.914479117434133	-2.86516578661479	0.00833211096382169	0.210415325064322	-2.4948316355583
NT5C3B	0.245931060102293	1.12939746339547	2.86333610121463	0.00836824004280178	0.210785171465908	-2.49848481591816
GORASP2	0.153565864113296	1.08892858714933	2.8619161779301	0.00839638025379796	0.210785171465908	-2.50131913211048
SHD	-0.270313679807316	0.861370004510933	-2.85994450614892	0.00843560390349024	0.210785171465908	-2.50525374218025
FAR2	-0.307984636348269	0.883964271162286	-2.85993988426816	0.00843569605309259	0.210785171465908	-2.50526296402795
NGRN	0.169759047104544	1.078112926324	2.85992897225724	0.00843591361711413	0.210785171465908	-2.50528473628565
BCAP29	0.316560211776357	1.16967614633779	2.85939690378647	0.00844652847100463	0.210785171465908	-2.50634630359495
MYO1D	-0.255585025706209	0.852010473776038	-2.85887887711241	0.00845687535320607	0.210785171465908	-2.50737976920492
PDHA1	-0.183739779067836	0.9088735752108	-2.85869818774135	0.00846048720463545	0.210785171465908	-2.50774022538752
NDUFS1	-0.496334317209438	0.893115574704533	-2.85807426135979	0.00847297029319583	0.210785171465908	-2.50898481317089
RHBDF2	0.342562014113809	1.19926191499707	2.85544097315837	0.00852584790246252	0.210785171465908	-2.51423625263703
BSG	-0.535070486827323	0.827212326919124	-2.85486295961889	0.00853749646320088	0.210785171465908	-2.51538866312392
FGFR1	0.23219179322212	1.11808228399227	2.8545734996247	0.00854333554405911	0.210785171465908	-2.51596573217024
TMX4	0.382055651183116	1.26305094190133	2.8538678976175	0.00855758503898107	0.210785171465908	-2.51737231287092
CHID1	0.281698723534956	1.170991406822	2.85288951128752	0.00857738063344093	0.210785171465908	-2.51932241337689
CYC1	-0.249589580437432	0.894542868606756	-2.85287677475539	0.00857763861635649	0.210785171465908	-2.51934779757941
SEZ6L2	0.361057207354463	1.20509791543921	2.85263611637778	0.00858251461837536	0.210785171465908	-2.51982742559498
PTPRM	0.32160343414199	1.176582207568	2.85241323180714	0.00858703284641337	0.210785171465908	-2.52027161430607
RUNDC3B	-0.590929757407447	0.789926464582133	-2.85048481698593	0.00862621913818596	0.210785171465908	-2.52411411047676
PLP1	-0.853534756948702	0.771747026302667	-2.84988416118918	0.008638459313908	0.210785171465908	-2.52531071586674
NOS2	1.79205975829026	2.19495587147371	2.84974622918346	0.00864127241757123	0.210785171465908	-2.52558548294712
HERPUD1	0.304006044673938	1.18516278081013	2.8485627587733	0.00866544482756721	0.210785171465908	-2.5279427628863
PMM1	-0.315532560046321	0.808835066334667	-2.84701683386997	0.00869711688913528	0.210785171465908	-2.53102132037933
SRBD1	0.399400207253245	1.26724737478	2.84687460066354	0.00870003638791588	0.210785171465908	-2.53130452552071
PUS10	-0.402315627321707	0.891651021899238	-2.84451655847916	0.00874857338645523	0.210785171465908	-2.53599875793467
SEC14L1	0.395912250090009	1.22592353655586	2.84382112273273	0.00876293686627197	0.210785171465908	-2.53738284534838
CEBPB	0.329764050261946	1.19751490938427	2.84375107162542	0.00876438493448489	0.210785171465908	-2.53752225562381
RDH13	-0.283922503290285	0.820228398922895	-2.84366635554583	0.00876613645388525	0.210785171465908	-2.53769084889016
ETFB	-0.261546004551664	0.842688382521371	-2.84329067531127	0.00877390770277901	0.210785171465908	-2.53843846153568
PAPSS1	0.309397692960024	1.18635387480337	2.84304456803814	0.00877900216746335	0.210785171465908	-2.53892819639122
TGFB1I1	0.399899310872856	1.2175751456488	2.84284000360448	0.00878323882006009	0.210785171465908	-2.53933524937542
OLR1	0.354901573552469	1.22355548820596	2.84282070915117	0.00878363851973053	0.210785171465908	-2.53937364179364
SLC22A3	-1.04786777165229	0.871639196756533	-2.84273177137558	0.00878548115795828	0.210785171465908	-2.53955061008968
FHL2	0.303707549911229	1.1736870416343	2.84222013140279	0.00879608857437262	0.210785171465908	-2.54056862156392
ATP5MPL	-0.201825171711343	0.899167913786324	-2.84171310234791	0.00880661236204689	0.210785171465908	-2.54157737591259
PTK6	-0.350306652780554	0.782553441632933	-2.84170340644742	0.00880681372425532	0.210785171465908	-2.5415966654868
SESTD1	0.514797930724154	1.2951626773528	2.84061175461209	0.00882951279975258	0.210802264386538	-2.54376826673585
CAMK2N1	-0.45281727289407	0.7565534597872	-2.8400073451675	0.00884210430367091	0.210802264386538	-2.54497044192717
MTCH2	-0.255270215658009	0.91121267680381	-2.83970184393418	0.0088484751989636	0.210802264386538	-2.54557804168377
HTR7P1	-0.140328284619634	0.91146598376502	-2.83914445502772	0.0088601101394691	0.210802264386538	-2.54668653398703
NDUFS3	-0.244979052986231	0.873082928238941	-2.83552558744406	0.00893600349992256	0.211977838596551	-2.55388102999113
MTFR1L	-0.340606670405109	0.7991541747392	-2.83448851414303	0.00895786577390043	0.211977838596551	-2.5559420078004
MIGA2	-0.40849212368728	0.749083939245022	-2.83438703666755	0.00896000771203851	0.211977838596551	-2.55614365555646
H4C3	-0.247483397518558	0.897361362906578	-2.83427393778625	0.00896239552060749	0.211977838596551	-2.55636839250694
TMEM108	0.275629453907769	1.12791012418653	2.83093438392968	0.00903317421492051	0.212567064037221	-2.56300250399606
SSR2	0.155923854228239	1.0954407016491	2.8308638842661	0.00903467407605915	0.212567064037221	-2.5631425145747
SPON2	0.664767442059219	1.40315601508728	2.83028511236354	0.00904699620458737	0.212567064037221	-2.56429188037755
DHX33	-0.205293394260585	0.8891829144668	-2.82917327587404	0.00907071198889982	0.212567064037221	-2.56649953890664
IL26	0.386454174036839	1.2034622500976	2.82823453530874	0.00909078138795357	0.212567064037221	-2.56836318694845
PJA1	0.462811818083202	1.31595784292053	2.82810510919253	0.0090935516919448	0.212567064037221	-2.5686201095743
ACSL3	0.310219904475194	1.16802536196187	2.82783011305706	0.00909944050485935	0.212567064037221	-2.56916598390919
HMGB3P1	-0.325555141351101	0.91337033139793	-2.82723147960044	0.00911227222261573	0.212567064037221	-2.57035420174195
GSN	0.206114464331402	1.07873802269554	2.82706760821844	0.00911578779254436	0.212567064037221	-2.57067944711501
SMG1	-0.317573737029936	0.870411361506267	-2.82630396243399	0.00913218739245856	0.212567064037221	-2.57219498579431
OGFOD3	0.182487320071792	1.10615782836263	2.82602857585525	0.00913810827628825	0.212567064037221	-2.57274147415436
ZNF91	-0.244840222205294	0.835681743919581	-2.82535766897367	0.00915254815914683	0.212567064037221	-2.57407274600169
CX3CL1	0.300797338153895	1.13246054428133	2.82486611567396	0.00916314152883652	0.212567064037221	-2.5750480359939
AP3S2	-0.344898684084577	0.807823949797486	-2.82441440319536	0.00917288652492871	0.212567064037221	-2.57594420861085
NARS1	-0.108519320630353	0.947029022538625	-2.82354299931994	0.00919171342328136	0.212572531260938	-2.57767283823484
OVOL2	-0.233741618846692	0.851750566496762	-2.82197297173047	0.00922572657125132	0.212572531260938	-2.58078672434393
MSANTD3	0.285825269811514	1.16987010287722	2.82165003804033	0.00923273737037135	0.212572531260938	-2.58142710950133
LPL	1.21653845128444	1.69360614362056	2.82106813540528	0.00924538303729915	0.212572531260938	-2.58258095036909
ST6GALNAC4	0.412164791243592	1.2112632917752	2.82098981853124	0.00924708623763943	0.212572531260938	-2.58273623460007
ACOT8	-0.404635752009308	0.778643335762667	-2.82019252702806	0.00926444227683774	0.212572531260938	-2.58431696518551
CCNJL	-0.400386656411991	0.800556257914133	-2.81815517021386	0.00930893307319315	0.212572531260938	-2.58835533811847
ARHGAP1	0.124593227967792	1.03978750712274	2.81697267653733	0.00933484839679857	0.212572531260938	-2.59069861076923
TPK1	0.677700410859708	1.39782320021629	2.81673574946184	0.00934004904795017	0.212572531260938	-2.59116805909131
PELO	0.213754287859739	1.13987033068933	2.81627717241622	0.00935012279699441	0.212572531260938	-2.59207663340363
AP1S1	-0.295663679494763	0.877726062982933	-2.8158172789001	0.00936023578485454	0.212572531260938	-2.59298774685909
HYMAI	-0.6849175688471	0.8038944423032	-2.81565123500856	0.0093638896055539	0.212572531260938	-2.59331668603576
SERPINA5	-0.403560599859741	0.814890404162095	-2.8148054476278	0.00938252222728349	0.212572531260938	-2.59499208232467
SLC44A1	-0.179499439763504	0.911235020765772	-2.8146902977437	0.00938506167916296	0.212572531260938	-2.59522016133415
BCL2L13	-0.121971456332194	0.931912942867911	-2.81444585154044	0.0093904547152046	0.212572531260938	-2.59570432498457
PDE6A	-0.865318663212035	0.724302322108534	-2.81309530746682	0.00942030363379292	0.212572531260938	-2.5983789337915
TRIM13	-0.154910665047558	0.924823538222286	-2.81196181296608	0.00944542467700401	0.212572531260938	-2.60062323677604
VDR	-0.226972527479221	0.836974551391809	-2.81163541405084	0.00945267022237327	0.212572531260938	-2.60126942369595
NCF4	0.53438532393593	1.35470703941105	2.81162330903031	0.00945293903593019	0.212572531260938	-2.60129338788742
CD248	0.229351932657373	1.09695197590298	2.81140263079969	0.00945784085651211	0.212572531260938	-2.60173025399097
ZNF208	0.182013972685281	1.08493528729467	2.8105551201582	0.0094766885544731	0.212572531260938	-2.60340788127399
ABCA11P	-0.356969105357793	0.869355662455048	-2.81006934582411	0.00948750764221452	0.212572531260938	-2.60436935353953
PLA2G5	0.12461040396251	1.0471377880184	2.81004013228648	0.00948815865352883	0.212572531260938	-2.60442717216337
SLAMF7	0.911459400780518	1.664064755028	2.80983591649457	0.00949271069559646	0.212572531260938	-2.60483134255113
RALB	0.169357249616016	1.08604378495467	2.80930649140843	0.00950452138401674	0.212572531260938	-2.60587908171787
RAB3C	0.207192020074631	1.09138545847573	2.80783909255154	0.00953732953045994	0.212953025619895	-2.60878260054447
COQ4	-0.251315572931992	0.847360962320076	-2.80735870101644	0.00954809337869196	0.212953025619895	-2.60973298940276
FAP	1.21476209365556	1.65695985961332	2.80425962930797	0.00961780890532266	0.214169921523942	-2.61586224715987
STAP2	-0.440896711219827	0.735212532080533	-2.80370969052971	0.00963023026961338	0.214169921523942	-2.61694956913241
SSR1	0.252123141160914	1.17734463705314	2.80306843884967	0.00964473324729685	0.214169921523942	-2.61821730577171
ADAMTS1	0.830129577706492	1.49931008438057	2.8025675008185	0.0096560771552638	0.214169921523942	-2.61920755153945
APBB2	-0.238742832665311	0.872808492189245	-2.801211999545	0.00968683618438123	0.21455539371925	-2.62188666654055
COL5A2	0.836761005347407	1.56817172405775	2.8001620013411	0.00971072635249753	0.214787872811932	-2.62396154351022
NID1	0.531847947146405	1.33872523242701	2.79714713963904	0.00977963201982426	0.215701949192723	-2.62991710683879
ATP5PO	-0.120509853899166	0.946360908464952	-2.79709327401065	0.00978086732681493	0.215701949192723	-2.63002348562584
SPATA2L	-0.206965218064837	0.860140059401181	-2.79546404021837	0.00981830047468622	0.215701949192723	-2.63324058970744
DNAI4	-0.520228124937316	0.8715082964048	-2.79540227638372	0.00981972221475712	0.215701949192723	-2.63336253190735
MOGAT2	-0.401305876244979	0.816620465754933	-2.79489327292537	0.00983144635940597	0.215701949192723	-2.6343674243724
ARSJ	0.61003249848554	1.30717295502827	2.79445425265178	0.00984156916378597	0.215701949192723	-2.63523408422376
SH3RF1	-0.308277996012901	0.842412223308533	-2.79387847498833	0.00985486020465602	0.215701949192723	-2.63637061629071
BET1L	0.135301729998267	1.05616822612933	2.79367066791649	0.00985966130944537	0.215701949192723	-2.63678078115153
MYO9A	-0.215509511692078	0.869044406834514	-2.79245018160735	0.0098879036357509	0.216025099050274	-2.63918945833112
ATP6V1H	0.105248491537723	1.06010391435809	2.78988155765638	0.0099475919701994	0.217033448753902	-2.64425711177767
SLC49A4	0.717178613963066	1.39189847125992	2.78902968238848	0.00996746242133508	0.21717150460398	-2.64593729420754
ADRA2A	-0.68199673312104	0.857050034497067	-2.78757441298342	0.0100014940958546	0.217463662534483	-2.64880700902735
ATP5PF	-0.159860890861764	0.927424841021655	-2.78722734277828	0.0100096265675789	0.217463662534483	-2.64949130840368
ATP5ME	-0.236114757295585	0.856030378150057	-2.78671877827067	0.0100215544158757	0.217463662534483	-2.65049394430675
POLR2I	-0.157328744618428	0.901026084750044	-2.78530587701715	0.0100547630068145	0.217534142536186	-2.65327902628606
XBP1	0.444395259831935	1.30020212130891	2.78490301009723	0.0100642509404986	0.217534142536186	-2.65407302647164
SCIN	-0.567155886753897	0.826158320102667	-2.78485006466584	0.0100654984885165	0.217534142536186	-2.65417737122415
ADGRE2	0.756273208766529	1.51829219266926	2.78013255148606	0.0101772446563164	0.219575443289077	-2.66347085106441
NAPEPLD	-0.484429559955065	0.896634175895467	-2.77970891663706	0.0101873366055795	0.219575443289077	-2.66430504291266
CXCL6	4.94249826406692	4.29489946509626	2.77779333759862	0.0102330880915309	0.220265504209113	-2.66807630965838
PSMD11	-0.191303864090823	0.9191577094752	-2.77568136860727	0.0102837548399471	0.221059373476395	-2.67223277869279
MFGE8	0.223820687416537	1.13613220009387	2.77225130299727	0.0103665478101744	0.222540777354695	-2.67898011425041
ZBTB47	0.124271835167532	1.04583646897867	2.77121240371664	0.0103917479813914	0.222671303111024	-2.68102296168983
ABLIM3	0.282718446952077	1.13468156072013	2.77085628607548	0.0104003994780592	0.222671303111024	-2.68172313192304
MTRF1	-0.175441221886862	0.8908698022076	-2.76847040632532	0.0104585373425047	0.223617473099207	-2.6864129469993
MNT	0.154201191842052	1.06749721015276	2.76773767028228	0.010476453703994	0.223702279090875	-2.68785286396755
COL23A1	0.257886047091341	1.122841424656	2.76649352585604	0.0105069409910524	0.223832110102953	-2.69029734263102
HDAC1	-0.145989299741769	0.91235852314461	-2.76631068788582	0.0105114284112267	0.223832110102953	-2.69065653580101
SLAMF8	0.977815742505842	1.66188255320933	2.76559989585852	0.0105288906643904	0.223832110102953	-2.69205280940727
NUDT9	-0.172150638653291	0.9284198746784	-2.76500743395816	0.0105434667637786	0.223832110102953	-2.6932165045978
RSBN1L	-0.164467532108832	0.925654452406933	-2.76464777963296	0.0105523244723019	0.223832110102953	-2.69392286795021
SUSD2	-0.220918353014843	0.857337091785714	-2.76393032397061	0.0105700152175615	0.223911181015609	-2.69533182339118
UBAC1	-0.261256507490953	0.857392847005067	-2.76303081093157	0.0105922345737286	0.224067465724753	-2.69709805862711
ELMO2	0.169014240550648	1.09665112353867	2.76250115857467	0.0106053383939316	0.224067465724753	-2.69813792597283
CTNS	0.22678273637518	1.09535112190444	2.76083252245043	0.0106467211411376	0.22426288539432	-2.7014133343314
PTPRN2	0.61644322192606	1.37606846809539	2.76053919963187	0.010654011361431	0.22426288539432	-2.70198900662128
CFAP36	0.268201638501081	1.16445102016667	2.75991195983606	0.0106696165196629	0.22426288539432	-2.70321992192998
CCL11	2.7504901045988	2.92206990702598	2.75941244301034	0.0106820594557647	0.22426288539432	-2.70420009314344
PAQR8	-0.215398910429108	0.868835239107175	-2.7587362244426	0.010698925816255	0.22426288539432	-2.70552685898971
COX5A	-0.124325152644892	0.944759186979467	-2.75781257750509	0.0107220041416526	0.22426288539432	-2.70733883488137
PATE1	-0.142060853108724	0.930174362080933	-2.75654247309933	0.0107538157161707	0.22426288539432	-2.70982999954659
GNA11	-0.463812461310347	0.741024810540838	-2.75619784784292	0.0107624626775611	0.22426288539432	-2.71050584698205
PTTG2	-0.102671328726055	0.939282954696743	-2.75569473519579	0.0107750979986874	0.22426288539432	-2.71149243201401
EVA1A	0.656391270636622	1.4028883690056	2.75534179652247	0.0107839701480231	0.22426288539432	-2.71218447955
IL17RB	-0.253930630976585	0.847961840559606	-2.75492791904065	0.0107943829434132	0.22426288539432	-2.71299596222732
TCP1	-0.223373477280347	0.942642261015734	-2.75488734166611	0.010795404344529	0.22426288539432	-2.71307551843551
MAGEF1	0.202228695345237	1.12039078836	2.75441235434298	0.010807367353595	0.22426288539432	-2.71400673885921
MXRA5	0.741857049325519	1.50019383438997	2.75390551963383	0.0108201462462961	0.22426288539432	-2.71500031092436
SEPHS2	-0.146551781239394	0.924309117259619	-2.75373842818162	0.0108243622658521	0.22426288539432	-2.71532784881076
HOXB5	-0.397228724363204	0.76816806997219	-2.75189419813612	0.0108709984716639	0.224730767488011	-2.71894232688492
TMEM92	0.337247832456494	1.20032138340291	2.75130200453284	0.0108860137569586	0.224730767488011	-2.72010270917041
PARVB	0.215298940251947	1.11721404586533	2.7508395311659	0.0108977535248203	0.224730767488011	-2.72100882508416
SGK1	-0.528766318193255	0.859492455776222	-2.74854165066768	0.0109562617131192	0.224730767488011	-2.72550992606435
PLN	0.6681527513416	1.35154346928827	2.74852411425714	0.0109567093574837	0.224730767488011	-2.72554426946231
BAX	-0.224288172122078	0.854364531381333	-2.74716425482749	0.0109914744178805	0.224730767488011	-2.72820710113692
COA3	-0.235295034739611	0.883580157964	-2.74715807877931	0.0109916325464733	0.224730767488011	-2.72821919340932
NDRG1	-0.380388974136754	0.865172276732076	-2.74713871818432	0.0109921282598034	0.224730767488011	-2.72825710002095
PAG1	-0.263719255483586	0.855219842683651	-2.74701456795752	0.0109953075325914	0.224730767488011	-2.72850017388794
C9orf50	-0.141889841997014	0.916187420827733	-2.74651690155355	0.0110080606064633	0.224730767488011	-2.72947450189158
MPLKIP	-0.205383759172187	0.948646004472667	-2.74614662029025	0.0110175583791991	0.224730767488011	-2.73019938042475
MRPS5	-0.239481383594719	0.85660257630739	-2.74580777572199	0.0110262565587386	0.224730767488011	-2.73086267548696
GIGYF2	0.157992112194242	1.09521362192263	2.74569592944028	0.0110291290853744	0.224730767488011	-2.73108160809626
HDAC4	0.134975287626189	1.070863733604	2.74483716283097	0.0110512081174916	0.224827133801096	-2.73276244938253
GKAP1	-0.291314973161213	0.914084959647124	-2.74442192935657	0.011061898763349	0.224827133801096	-2.73357508316641
IL1RL2	-0.163993615790152	0.891934280039333	-2.74365379715118	0.011081700856976	0.224944499927174	-2.73507820058808
HSD11B1	1.27657008495913	1.84008851227512	2.74144056722319	0.0111389437323427	0.225620539068953	-2.73940800726516
TMCO1	-0.164850380063139	0.916948198045162	-2.74123084098922	0.0111443825005131	0.225620539068953	-2.73981821250003
DTD1	0.231958284891687	1.1480639230048	2.74073641365665	0.0111572142355749	0.225620539068953	-2.74078520633331
CRABP1	-0.0985216322118929	0.9264355492016	-2.73975859688379	0.0111826322148574	0.225849735765055	-2.74269735564577
MB	-0.685945665256624	0.894488282766248	-2.73836382236595	0.0112189832187642	0.226259746339323	-2.7454243015213
COL3A1	0.679661362747711	1.46565415069781	2.73724661741049	0.0112481803391189	0.226259746339323	-2.74760807736605
SREK1	-0.192696645136429	0.9220316161236	-2.73679416806297	0.0112600250237778	0.226259746339323	-2.74849234617584
PDXP	-0.315436523411386	0.8283806652472	-2.73598910089439	0.0112811299393586	0.226259746339323	-2.75006559588137
ETHE1	-0.22540002893723	0.852581962046667	-2.7355675497473	0.0112921957926997	0.226259746339323	-2.75088929422712
CHRM3	0.266449001902618	1.13302573242166	2.73530293516674	0.0112991472296557	0.226259746339323	-2.75140631147932
OXNAD1	-0.184859139602382	0.926455872822667	-2.73520580984213	0.0113016997267272	0.226259746339323	-2.75159607367321
PPM1A	-0.191753980478288	0.892905798886705	-2.73463643456889	0.0113166740845767	0.226277039426772	-2.75270844531357
ATP5IF1	-0.143537296977923	0.922917936456	-2.73341295011483	0.0113489144724071	0.226639093996912	-2.75509834701144
ABI2	0.170015794267445	1.09212252804613	2.73160636174455	0.0113966784990944	0.2270787417958	-2.75862630023425
UTP11	0.232315849334198	1.15354288039533	2.73150926831795	0.0113992508821164	0.2270787417958	-2.75881587443787
CATSPERD	-0.103203042724835	0.929009640225608	-2.72942767545877	0.0114545319861487	0.22789686715866	-2.76287937367272
LRRC28	-0.370421680547347	0.918893559366819	-2.72879431611464	0.0114714021752884	0.227903135296474	-2.76411545921855
PRKAR2A	-0.170034748742901	0.889907030629733	-2.72818094115582	0.0114877623406566	0.227903135296474	-2.76531240819736
MCM8	-0.187514045938045	0.902355690547422	-2.72781688572216	0.0114974829418089	0.227903135296474	-2.76602276881352
KRTCAP2	0.124621462981904	1.0704962530832	2.72614074805891	0.0115423372145882	0.228509777250785	-2.76929271917663
CPQ	0.564088003428743	1.3675651900104	2.72493214557313	0.0115747821067725	0.228818787000597	-2.771649948783
CLIP3	0.113682588260476	1.04240318314968	2.72449702652754	0.0115864838516142	0.228818787000597	-2.77249846862044
THEMIS2	0.687020390871996	1.49151974790408	2.71994764506579	0.0117094994973655	0.23096375638346	-2.78136615450418
CEMIP	0.425314263881168	1.223259920728	2.71902679085544	0.0117345484852656	0.231173488341178	-2.78316019951968
PCDHGC3	0.133492318692207	1.0637454803221	2.71686899151171	0.0117934422480785	0.231410742365138	-2.78736293395415
UBE2J1	0.308535316904544	1.200842963212	2.71659850752983	0.0118008442573578	0.231410742365138	-2.78788963775214
SELENOW	-0.173146211543937	0.887462838492971	-2.71648848211328	0.0118038564399775	0.231410742365138	-2.78810387889008
SLC7A5	0.461545484638695	1.29687300488122	2.71571895794577	0.011824944037818	0.231410742365138	-2.78960217378328
STX7	-0.187907414196853	0.944683067845867	-2.71558819935577	0.0118285307897092	0.231410742365138	-2.78985674518983
FAM120A	-0.152893249630131	0.940094731961067	-2.71348575596952	0.0118863421341222	0.231410742365138	-2.79394911817471
MTRES1	-0.137542560822951	0.929210218730057	-2.71344828866776	0.0118873747855485	0.231410742365138	-2.79402203343872
COL6A1	0.154035959109783	1.07021572694693	2.71325992561306	0.0118925676135941	0.231410742365138	-2.79438859995903
MAPKAPK2	0.143578815484082	1.05088189142462	2.71314892799956	0.0118956286150552	0.231410742365138	-2.79460460248588
DUSP5	0.609307520154755	1.33803686077272	2.71305998348699	0.0118980819886133	0.231410742365138	-2.79477768628248
TLR8	0.912351956556952	1.62424633930402	2.71244186962279	0.0119151446843171	0.231410742365138	-2.7959804426482
TMEM109	0.220162654046736	1.14629992276574	2.71227481384939	0.011919760114343	0.231410742365138	-2.79630548464981
EMC7	0.127814383615027	1.07518557423048	2.71072703016928	0.0119626023872502	0.231765342485119	-2.79931654943353
INHA	-0.178685237980996	0.910595088189734	-2.71057094253237	0.0119669308791269	0.231765342485119	-2.7996201555919
CACNA2D4	-0.194533753400149	0.876419199674705	-2.70888719236457	0.0120137169079552	0.232390789307562	-2.80289466674216
SNORA72	-0.312745134465412	0.852312013575733	-2.70663052429702	0.0120766921143455	0.232829310736111	-2.80728178576834
DIP2C	0.17396425703593	1.07229421906133	2.70604158372741	0.0120931782204694	0.232829310736111	-2.80842642755114
MED7	-0.169698439607777	0.919953915304292	-2.70480175590706	0.0121279536348484	0.232829310736111	-2.81083570265861
CRAT	-0.356905987311169	0.822546704524533	-2.7047633045122	0.0121290336426687	0.232829310736111	-2.81091041390521
SLC1A1	-0.317147553994886	0.829595621550743	-2.70392520387299	0.0121525963479708	0.232829310736111	-2.81253871595831
HLA-DRB3	0.62801902477922	1.39774162670667	2.70379381546226	0.0121562941527109	0.232829310736111	-2.81279396083826
FAM89A	0.558381480990475	1.34720460915467	2.70326841242052	0.012171091700884	0.232829310736111	-2.81381458595567
SH3GLB1	0.121032753600923	1.06070006566702	2.70323666865338	0.0121719862800563	0.232829310736111	-2.81387624684865
HCK	0.646779003177335	1.45022476123435	2.70277007524755	0.0121851425961979	0.232829310736111	-2.8147825426506
NR1I2	-0.310121474307094	0.800969835739543	-2.7018532237601	0.0122110335528648	0.232829310736111	-2.81656317758904
MBTD1	-0.280333813116884	0.9099933658	-2.70169740707839	0.0122154387922328	0.232829310736111	-2.81686576218356
ITPKA	-0.552806181833291	0.729129908544267	-2.7014973600138	0.0122210966988253	0.232829310736111	-2.81725422616951
CLN8	-0.189511530429086	0.920410654453219	-2.70135459809852	0.0122251359216641	0.232829310736111	-2.81753144146165
ASAP3	-0.405374026165476	0.830730422727333	-2.70023296346847	0.0122569144583293	0.233157627821789	-2.81970917855916
THBS2	1.27652042864902	1.72931205968406	2.69661465788558	0.0123599591833247	0.23444196146145	-2.82673130480955
GPAT2	0.590829773421124	1.35956044640899	2.69636264901098	0.0123671662946436	0.23444196146145	-2.8272202084742
BOC	0.24717442110567	1.1175168345616	2.69602105612055	0.0123769416870472	0.23444196146145	-2.82788287088166
PAQR5	-0.446403854594286	0.8796126211872	-2.69581263037082	0.0123829097878428	0.23444196146145	-2.82828717921121
GLTPD2	-0.246557568602815	0.837333514477143	-2.69485307274268	0.0124104208093434	0.234685740682348	-2.83014834570751
AGR2	0.434867780220633	1.26095705613689	2.69160325807521	0.0125040216063152	0.235608083294654	-2.83644924569013
LOXL1	1.10853313413463	1.71277622340933	2.69150444174604	0.012506878058724	0.235608083294654	-2.83664077583423
MAP1LC3B	0.176598915590259	1.0947474240879	2.69149697641019	0.0125070938817143	0.235608083294654	-2.83665524533217
HADHA	-0.19105177369533	0.903177072945161	-2.68975697729931	0.0125574927673883	0.235608083294654	-2.84002720427387
SPARC	0.362044416826054	1.19287352068259	2.68963924758082	0.0125609096722782	0.235608083294654	-2.84025531409141
ASTE1	-0.251058861366775	0.880203460840667	-2.68907837106564	0.0125772001450853	0.235608083294654	-2.84134198382643
MAGED1	0.293093987553679	1.18667897624067	2.68858211062818	0.0125916303983228	0.235608083294654	-2.8423033681297
CDC42BPA	-0.276100803354546	0.830471624876	-2.68750230331495	0.0126230827266335	0.235608083294654	-2.84439492448936
NRXN1	-0.354759728843724	0.825311854196	-2.68727028414233	0.0126298505336813	0.235608083294654	-2.84484428388258
B4GALNT2	-0.894540087691068	0.92570855009179	-2.68692951023222	0.012639796800323	0.235608083294654	-2.84550423683907
ERGIC1	-0.169606907905723	0.89869048691258	-2.68666070465781	0.0126476476920763	0.235608083294654	-2.84602478402008
FAM234B	0.173757130273593	1.081120132432	2.68649970583444	0.0126523521082935	0.235608083294654	-2.84633654878512
CAMKV	-0.176237141134453	0.873950138528343	-2.68612451567661	0.0126633216092267	0.235608083294654	-2.84706304595902
SDCBP	0.158406006962193	1.10789627489378	2.68607091445057	0.0126648894861556	0.235608083294654	-2.84716683219208
ZMYM3	0.137910279774672	1.05225426180391	2.68435846548462	0.012715075911519	0.236106458939345	-2.85048203940893
CD24	-0.15867768455433	0.920510579158667	-2.6839032593886	0.0127284479137482	0.236106458939345	-2.85136311402786
MMP3	13.8605288005298	9.09678218670156	2.68365148013918	0.0127358497744159	0.236106458939345	-2.85185041322479
TNFSF9	0.17626070564124	1.08347654452738	2.68224443753589	0.0127772887191403	0.236210225737184	-2.85457321013402
PCDH7	0.357601097910451	1.1810772668541	2.68186656008645	0.0127884391529465	0.236210225737184	-2.85530432567656
IRF4	0.490203919957977	1.31929059099638	2.6817031497534	0.0127932639032786	0.236210225737184	-2.85562047511685
METTL7B	-0.829969939789525	0.865882410817866	-2.68146267687123	0.012800367059467	0.236210225737184	-2.8560856995202
CDR2L	0.186870467046406	1.08232837377387	2.6808644000894	0.0128180551853178	0.23626475051926	-2.85724304815368
XPNPEP3	-0.112584382766432	0.934371868790495	-2.67961847493352	0.012854964736714	0.236484291873737	-2.85965283421375
SMIM8	-0.19929154046039	0.93160055208781	-2.67946695725305	0.0128594601218445	0.236484291873737	-2.85994585105517
COX7A2	-0.177692509064974	0.92567585684301	-2.6772486480809	0.0129254442998216	0.237106853787577	-2.86423483210539
RNF121	-0.13641873343147	0.925862720157771	-2.67718181168001	0.0129274372852634	0.237106853787577	-2.86436402876528
QTRT1	-0.284865326828183	0.824580367647733	-2.6768387575524	0.0129376713060694	0.237106853787577	-2.86502713641416
KLHL28	-0.463794797878673	0.880334960278045	-2.67582722222354	0.0129678917681078	0.237117051523994	-2.86698213640225
NDUFA10	-0.245672021033709	0.894291317375467	-2.6753686562364	0.0129816136068546	0.237117051523994	-2.86786828605835
CHPF2	0.204816474506637	1.07418455617422	2.67533613125588	0.0129825873807724	0.237117051523994	-2.86793113559349
MGLL	-0.226618787094733	0.841119037843111	-2.6737411111544	0.0130304252388794	0.237542298343882	-2.87101279165353
SSTR3	-0.109271405798096	0.921188249653067	-2.67333566460387	0.0130426117170535	0.237542298343882	-2.87179598534873
NLGN4X	-0.319967205912389	0.888330768143608	-2.67225392227363	0.0130751778819311	0.237542298343882	-2.87388527213362
CHST15	0.741874165610215	1.53069233691246	2.67197271326081	0.0130836562378063	0.237542298343882	-2.87442833138881
ARHGAP18	-0.305202584819928	0.912212207841244	-2.67194289129096	0.0130845556622695	0.237542298343882	-2.87448592064495
HMGB3	-0.31135357509023	0.890100674309904	-2.67118306460213	0.0131074914427096	0.237542298343882	-2.87595311305853
KRT12	-1.10887853805126	0.7592543343216	-2.67111453615769	0.0131095618629543	0.237542298343882	-2.87608542808876
CTSZ	-0.29303842884197	0.87073363170261	-2.67023822923838	0.0131360643874359	0.237550489651451	-2.87777725330243
PI16	-0.242880984587836	0.866785403676267	-2.66982609900796	0.013148545976773	0.237550489651451	-2.8785728270485
SDHB	-0.256182410940867	0.910506086988267	-2.66911581301432	0.0131700834723034	0.237550489651451	-2.87994381228275
SMIM12	-0.230762596562338	0.871584176216	-2.66840386678989	0.0131917044932503	0.237550489651451	-2.88131781576311
KBTBD11	-0.24946318921026	0.8613117252968	-2.66818368481739	0.013198397909956	0.237550489651451	-2.88174271288178
EPHA4	0.526381027126584	1.25995359057271	2.6681673246386	0.013198895377865	0.237550489651451	-2.88177428329541
MPHOSPH8	-0.217261224628161	0.918614514271867	-2.66753046866951	0.0132182740752365	0.237603100655123	-2.88300315452126
CDH13	0.767616003848656	1.45953874424945	2.66709788339279	0.0132314522876668	0.237603100655123	-2.88383778173876
CXXC4	0.3519586908858	1.21134015387215	2.66560524523684	0.0132770184029831	0.237670506546204	-2.88671713837196
ZKSCAN1	-0.2809250747423	0.881993257489945	-2.66427019142129	0.0133178984597622	0.237670506546204	-2.88929181227517
NETO2	-0.673664907921126	0.831942640733866	-2.66407660743685	0.0133238358868643	0.237670506546204	-2.8896650876346
CMBL	-0.267653321724791	0.899176288951289	-2.66304248069557	0.013355595697495	0.237670506546204	-2.89165889216411
KYNU	0.639939630321904	1.3852659749536	2.66276192007486	0.0133642244225789	0.237670506546204	-2.89219974708869
MID2	0.22579575644593	1.1170909305376	2.66218256924431	0.0133820590625723	0.237670506546204	-2.89331650718279
SSTR1	-0.232072066490369	0.910509520926	-2.66215932626904	0.0133827750355575	0.237670506546204	-2.89336130788929
PGM2L1	0.24064027937645	1.15220394420293	2.66161871842006	0.0133994379648496	0.237670506546204	-2.89440327014149
FBXL7	0.413804459094082	1.27418699311087	2.66151414256335	0.0134026635057413	0.237670506546204	-2.89460481613528
RITA1	-0.169820680735995	0.904392771373702	-2.6607032724375	0.0134276987098294	0.237670506546204	-2.89616744504187
IGSF1	-0.158046910719672	0.906225043095227	-2.65976110742242	0.0134568426043464	0.237670506546204	-2.89798278664479
DPYSL3	0.508472742048744	1.28685311708427	2.65850897109897	0.0134956665278752	0.237670506546204	-2.90039486454983
ABHD14A	0.25307855891264	1.12752084932225	2.6579676164229	0.0135124843190319	0.237670506546204	-2.90143753392178
ARIH1	0.149509350951081	1.09345353060533	2.65776835196556	0.0135186796347981	0.237670506546204	-2.90182129734339
CPT1B	-0.60040398963987	0.712325625104876	-2.65774057493637	0.0135195434595288	0.237670506546204	-2.90187479195397
NDUFA6	-0.220363070809586	0.917444137040571	-2.65725411308111	0.0135346800916927	0.237670506546204	-2.90281160191861
TSTD2	-0.265316090945779	0.876808933534	-2.65645923915863	0.0135594473661786	0.237670506546204	-2.90434215114324
TRAM1	0.28319885416528	1.18916892711013	2.65642538044874	0.0135605033031736	0.237670506546204	-2.90440734170741
CAVIN3	0.390235655370005	1.24070091872971	2.65609477130986	0.0135708179164253	0.237670506546204	-2.90504386443222
F2R	0.897286242570778	1.61071062304743	2.656058046736	0.0135719641329669	0.237670506546204	-2.90511456785314
PTH2R	0.124296178832034	1.061905643692	2.65536284552425	0.0135936792813966	0.237670506546204	-2.90645289871958
DNALI1	0.318813663499504	1.19179858508319	2.65525737910248	0.0135969764481981	0.237670506546204	-2.90665591628041
NAAA	-0.34724117387881	0.818341496407867	-2.65457770307495	0.0136182429404591	0.237670506546204	-2.90796415922949
SULF1	1.12529427160853	1.72626205315653	2.65424800485429	0.0136285701377095	0.237670506546204	-2.90859870168655
ENPP7	-0.167834258555814	0.924987347686667	-2.65376115611285	0.0136438332012638	0.237670506546204	-2.90953562456586
SCML1	-0.345339088252988	0.861453979158933	-2.65324581594329	0.0136600069314862	0.237670506546204	-2.91052728203045
STK11	-0.229423956270736	0.832956379382933	-2.65313298287188	0.0136635505441357	0.237670506546204	-2.91074439096672
LRRC42	0.126121296263765	1.0542316937368	2.65275936285085	0.0136752905245708	0.237670506546204	-2.91146326199256
RAB23	0.396568058647532	1.27854386644747	2.65257019351338	0.0136812382515652	0.237670506546204	-2.91182721718307
PPARG	-0.391436347709568	0.8547578846384	-2.65245746557192	0.0136847837146153	0.237670506546204	-2.91204409545985
GNAS	0.102642288174415	1.0557187013704	2.65214363242185	0.013694658770809	0.237670506546204	-2.91264785686817
PDGFRB	0.454714817013592	1.25919065893307	2.65112434772343	0.0137267775736215	0.23797038396821	-2.9146085333298
FAM124B	0.176963191699047	1.09721881777147	2.649877802536	0.0137661534843712	0.238277545067886	-2.9170058368452
NXPE4	-0.38941064845143	0.8353584575672	-2.64918072170825	0.0137882189753	0.238277545067886	-2.9183461805929
PHLDA1	0.677490092515911	1.42198531857497	2.64870998512101	0.0138031384605167	0.238277545067886	-2.91925120801373
TMEM129	-0.273937849026624	0.896554841969333	-2.64868498875909	0.0138039311154942	0.238277545067886	-2.91929926313353
ANKRD49	-0.182715369680953	0.899339723154857	-2.6448549913194	0.0139258881733783	0.239939145194198	-2.9266596124371
CBFA2T3	0.408348041804545	1.24661704763933	2.64423758084443	0.0139456422633605	0.239939145194198	-2.92784561518097
UBE2J2	-0.0987462155100872	0.920273014365867	-2.64313166198618	0.0139810917862984	0.239939145194198	-2.92996965130667
CXCL16	0.375862296673851	1.24315559736827	2.64283923380645	0.0139904794725976	0.239939145194198	-2.93053121436496
RPS23	-0.185086669551386	0.925929474435467	-2.64163543513756	0.0140291866196752	0.239939145194198	-2.93284258525818
AQP3	0.371281799770892	1.21106413748988	2.64150249556584	0.0140334673201829	0.239939145194198	-2.93309780441459
PCDHGC5	0.127979444880822	1.0554810203153	2.64117838695478	0.0140439088531491	0.239939145194198	-2.93372000460123
CDC14A	-0.246381190197422	0.886159293102172	-2.64071117873071	0.0140589732983993	0.239939145194198	-2.93461684755955
GRIA3	-0.0979431715050656	0.926443673554133	-2.64014702095293	0.0140771838915997	0.239939145194198	-2.93569968343341
NLRP3	0.200887818586557	1.09922890909453	2.63962386694053	0.0140940906340471	0.239939145194198	-2.93670371032558
KLHL34	-0.464358536640477	0.797863608441333	-2.6393869769335	0.0141017524439349	0.239939145194198	-2.93715831109679
DUSP14	0.348329530823982	1.22961788395173	2.63934807961213	0.01410301088495	0.239939145194198	-2.93723295449079
C2CD2	0.280027438857825	1.1662234059364	2.63923154728329	0.0141067816722778	0.239939145194198	-2.93745657492655
ONECUT2	-0.217161860728398	0.8732921294224	-2.63883886804139	0.0141194950483455	0.239939145194198	-2.93821007156173
ZMIZ1	0.197710651667921	1.0920709621704	2.63777094934954	0.0141541242018247	0.239939145194198	-2.94025896473499
KCTD14	0.499474718196969	1.30112871242667	2.63776940430838	0.0141541743600286	0.239939145194198	-2.94026192871712
TRIM8	0.211301554273073	1.11487268784747	2.63707508992627	0.0141767314113456	0.239939145194198	-2.94159379922999
PCSK2	-0.305332781427317	0.829448884237067	-2.6370298907765	0.014178201017344	0.239939145194198	-2.94168049632633
CLEC4M	-0.124816598051429	0.9099179154112	-2.63634328342607	0.0142005429139057	0.239939145194198	-2.94299739237616
CD9	-0.138369562712194	0.927723186352889	-2.6361448828842	0.0142070049092978	0.239939145194198	-2.94337788663518
TIMM8A	-0.363403414848529	0.906964756975734	-2.63491187685081	0.0142472261779558	0.239939145194198	-2.94574222316549
IQGAP2	-0.248519431798096	0.911281087165447	-2.6348328127008	0.0142498089200987	0.239939145194198	-2.94589381213609
FAM76B	-0.246059161737815	0.9149119888844	-2.63266656458399	0.0143207430700373	0.239939145194198	-2.9500462209549
CA2	-0.177204885665282	0.9001020137532	-2.63176832041513	0.0143502529642167	0.239939145194198	-2.95176751484646
ZNF132	-0.179208174054876	0.90773547482927	-2.63172282448827	0.0143517491477515	0.239939145194198	-2.95185468998939
H4C7	-0.0923709606035066	0.924625066091733	-2.63123791955245	0.0143677048446752	0.239939145194198	-2.95278377189332
SLC27A3	0.343693918215713	1.19012531255413	2.63118790706183	0.014369351438675	0.239939145194198	-2.95287959117846
MTMR11	-0.385154542148312	0.772786122635734	-2.6309852652224	0.0143760249548726	0.239939145194198	-2.95326782442075
SPDYA	-0.313872306665369	0.836124987894667	-2.63070288557195	0.0143853292752073	0.239939145194198	-2.95380879815091
ACBD4	-0.284807428581516	0.8353849706092	-2.63059531605202	0.0143888751377628	0.239939145194198	-2.95401486838674
FAHD1	-0.286697967428727	0.889118448986667	-2.63040700089547	0.014395084622909	0.239939145194198	-2.95437561196392
NUCB2	0.643136221720647	1.50126828552387	2.6300990538972	0.0144052442356019	0.239939145194198	-2.95496549783293
SAC3D1	-0.263977329554503	0.853785893034933	-2.62993108867259	0.0144107884743566	0.239939145194198	-2.95528722738011
CD14	0.59444066901896	1.4317513539888	2.62989924485584	0.0144118398081006	0.239939145194198	-2.95534822151892
COL18A1	0.448104872357636	1.23662663576876	2.62953472163697	0.0144238797684714	0.239939145194198	-2.95604640754302
TRAM2	0.213248583541211	1.12759154750853	2.62711437118571	0.0145040611721366	0.241022927415941	-2.96068092402061
PMP2	-0.313284865592035	0.821039552305257	-2.62644747732021	0.0145262271551869	0.241141385776995	-2.9619575096896
FBXO6	0.798066634980345	1.4227889034496	2.62581193765566	0.0145473804633759	0.241242805698754	-2.96317391905907
LDOC1	0.25678935643199	1.11306023638373	2.62494735936055	0.0145762033274078	0.241471070824702	-2.96482845693403
CTHRC1	1.67620808280281	2.01916097294533	2.6236491696208	0.0146195819682406	0.241902295463395	-2.96731226011431
TPST1	0.400776408725627	1.2591086075512	2.6231330919502	0.0146368600497463	0.241902295463395	-2.96829948404898
TCF7L1	0.272842635718787	1.1582833332704	2.62242593796983	0.014660566285315	0.241902295463395	-2.96965206011344
ADIRF	-0.784841322197966	0.8180569419752	-2.62236610736492	0.0146625736586692	0.241902295463395	-2.96976648959187
TIAL1	-0.115898920267534	0.930063188887238	-2.62126793791904	0.0146994639371785	0.241967707064147	-2.97186655950669
SFXN1	-0.536035398126101	0.821891011774838	-2.62121772722447	0.0147011527126428	0.241967707064147	-2.97196256827417
UBP1	-0.121171294120241	0.947882645505797	-2.62057872857957	0.0147226604942083	0.241967707064147	-2.97318432500337
PLA1A	1.17550690966017	1.71427777910667	2.62045303505071	0.0147268946180224	0.241967707064147	-2.97342463098393
ADGRA2	0.446693346594516	1.27751929428889	2.61866665178519	0.0147871940196117	0.242539543657234	-2.97683925874858
DCAF4	-0.247727655778102	0.884617793303657	-2.61828358843947	0.0148001543316383	0.242539543657234	-2.97757131617882
COPZ2	0.215713371345732	1.1122422465021	2.61807924139165	0.0148070724145942	0.242539543657234	-2.97796181291371
IFT22	0.148731287298998	1.07955914878901	2.61718512549241	0.0148373778750439	0.242787950616534	-2.97967023477156
CLDN15	-0.375241385735758	0.822933415377067	-2.61545915561748	0.0148960424253708	0.243499425416154	-2.98296724692267
RPL10L	-0.171268773422468	0.8965822534416	-2.61398361112007	0.0149463669069966	0.243873747387311	-2.9857849823394
CPXM1	0.539256639471873	1.32564085030789	2.61387733296206	0.0149499977222259	0.243873747387311	-2.98598790145102
WTAP	0.164404892554606	1.09202474321543	2.61345116852595	0.0149645651926362	0.243873747387311	-2.98680154261065
PCDHGB7	0.0901564183634913	1.04110584305022	2.6123506095018	0.0150022466718245	0.24420531211666	-2.98890242822451
ZXDC	-0.218376477253486	0.869997194619867	-2.61196798854483	0.0150153677816804	0.24420531211666	-2.98963271434106
LRR1	-0.2419412309242	0.903922136970933	-2.61145320124288	0.0150330381438179	0.244244984472404	-2.99061516986474
SORBS2	-0.259941038425573	0.847955836708952	-2.61086664310154	0.0150531957487591	0.244324946383705	-2.9917344736888
BHLHE40	0.392621675737179	1.22805807064312	2.60866564915947	0.0151290601765805	0.24484394523908	-2.99593335664402
LDB2	0.383044348936338	1.19682448031223	2.60826116239403	0.0151430409039341	0.24484394523908	-2.9967048018545
GIPC2	-0.84504093183407	0.917878017889371	-2.60795649887271	0.0151535792925935	0.24484394523908	-2.99728582058297
SULT1A2	-0.375999481321732	0.774737732450133	-2.60751432638607	0.0151688863322124	0.24484394523908	-2.99812901676115
CHSY3	0.270176749619913	1.13479625733867	2.60637101200535	0.0152085323074459	0.24484394523908	-3.00030889878586
TIMM13	-0.31858057955347	0.903067513516724	-2.60621011071489	0.0152141195361964	0.24484394523908	-3.00061563819345
TPRG1L	-0.181060027867007	0.881983571794476	-2.60525113043701	0.0152474594804968	0.24484394523908	-3.00244361427186
PTGS2	2.3566457508647	2.42867245563211	2.60523551879717	0.015248002799095	0.24484394523908	-3.00247336972098
AIFM3	-0.589634965327149	0.712113738689524	-2.60462487673123	0.0152692686381047	0.24484394523908	-3.00363716652361
EPB41L4B	-0.137986582186905	0.919995090630095	-2.60428147824706	0.0152812397776584	0.24484394523908	-3.00429157187025
ZNF358	-0.137346161006148	0.896012574207467	-2.60422287860808	0.0152832834816859	0.24484394523908	-3.00440323909247
SLC25A34	-0.539030799195888	0.749401894686667	-2.60381102093695	0.015297654509739	0.24484394523908	-3.00518803588828
SLC35G2	0.276123117294991	1.14620383176139	2.6037827114353	0.0152986427817005	0.24484394523908	-3.00524197737417
ABCC3	-0.318275808882425	0.786868328568266	-2.60377449917194	0.015298929479269	0.24484394523908	-3.00525762512571
ACADS	-0.446749468317187	0.752809617275276	-2.60310479388549	0.0153223263851913	0.244973904200327	-3.00653360240511
LOXL2	0.350438891744155	1.205466742104	2.60051688990498	0.0154130519315276	0.24595785089616	-3.01146265835434
CD74	0.648481545893592	1.4515743330011	2.60016141293211	0.0154255531670217	0.24595785089616	-3.01213951568374
NR2C2AP	-0.258265303178312	0.892010249372266	-2.60003836555848	0.015429882639158	0.24595785089616	-3.01237379657571
KALRN	-0.176435375163854	0.871390352350666	-2.59874979537445	0.0154752896692501	0.246436688317869	-3.01482686801804
RBPMS	0.499401097316881	1.332255977552	2.59581498080729	0.0155791733147874	0.247844864361042	-3.02041151639677
AFG3L2	-0.20425216665591	0.893657778325505	-2.59526054215449	0.0155988716976513	0.24791229588061	-3.02146618003554
TMEM121B	0.206263228832827	1.10255032421911	2.59444055255782	0.0156280473057957	0.24793679668348	-3.02302576055686
HOMER1	0.293897432950995	1.1708432213968	2.59351732069034	0.0156609572354685	0.24793679668348	-3.02478138979803
GM2A	0.305268833369411	1.18937502206263	2.59285476590828	0.0156846147824232	0.24793679668348	-3.02604110773
FGFR3	-0.351025064486926	0.7823598050752	-2.59269055558798	0.0156904833188638	0.24793679668348	-3.0263532950005
NFKBIZ	0.475287736134198	1.25637929218667	2.59242015676658	0.0157001512749694	0.24793679668348	-3.02686733888648
SUPT3H	0.355494348288916	1.22908237416907	2.59136838922252	0.0157378094840307	0.24793679668348	-3.02886653919461
CYP4X1	0.534440441377661	1.34577276985573	2.59121660058847	0.015743251179338	0.24793679668348	-3.02915502350144
ZGRF1	-0.142018498288139	0.935638118067733	-2.59052921501989	0.0157679162545045	0.24793679668348	-3.0304613326057
SAG	-0.195078882484243	0.8738876211264	-2.58963627125467	0.0158000110731137	0.24793679668348	-3.03215800967021
MRPS25	-0.214018246229582	0.906633085223556	-2.58927933482675	0.0158128573691033	0.24793679668348	-3.03283613534702
CYCS	-0.286658611132468	0.850862520850667	-2.58903945067197	0.0158214963747298	0.24793679668348	-3.03329185130687
HDC	0.628911133578601	1.35847638034038	2.58889043905495	0.0158268649815659	0.24793679668348	-3.03357492234729
ANK1	0.142517359358958	1.05718581555386	2.5887704011508	0.0158311909555458	0.24793679668348	-3.03380294694791
CXCL3	1.91371116758125	2.31911494952853	2.58871946510628	0.0158330269422355	0.24793679668348	-3.03389970361071
MRPL35	-0.251763840119827	0.907908398209867	-2.5884154568072	0.0158439890324542	0.24793679668348	-3.03447716805725
FGD5	0.259496890860248	1.12818210106659	2.58782575032743	0.0158652731567437	0.24793679668348	-3.03559721385867
SEC22B	0.222645698404111	1.144269977376	2.58779429056008	0.0158664093747159	0.24793679668348	-3.03565696244425
BTN3A3	0.527046730284736	1.33508426436369	2.58745367673872	0.0158787160260622	0.24793679668348	-3.03630383355495
PCDHGA9	0.138417060474024	1.06023049057238	2.58449399163687	0.0159860270730193	0.249162090472188	-3.04192275957456
MRPS28	-0.2517343068142	0.944627635245867	-2.58443251134339	0.015988263350953	0.249162090472188	-3.04203944279163
CKB	-0.520609548839522	0.773449443756737	-2.58229808479177	0.0160660817943825	0.250131735587105	-3.04608944400685
PCSK5	-0.273754635240369	0.820991640992666	-2.5815126192612	0.0160948076057507	0.25033592120836	-3.04757938796677
SRPX2	0.588163755193877	1.29495202254191	2.58107348807098	0.0161108882344318	0.250343220666036	-3.04841226719876
CEACAM7	-0.285079965662533	0.892199526177467	-2.57902440149126	0.0161861222519119	0.251052504283075	-3.05229767030735
KCNMB4	-0.196578361176627	0.863751570298191	-2.57897757257061	0.0161878454370603	0.251052504283075	-3.05238644629703
IGFBP7	0.397310937053506	1.26522967733931	2.57775469549252	0.0162329047621882	0.251105949473092	-3.05470441162748
ADARB2	-0.120051204767051	0.902569442849543	-2.57749724574252	0.0162424058862599	0.251105949473092	-3.05519233298983
ANK3	-0.492655689724849	0.825122757212267	-2.57742235051455	0.0162451708502121	0.251105949473092	-3.05533427027934
REC114	-0.159114149325672	0.915278437006629	-2.57708799429484	0.0162575198820761	0.251105949473092	-3.05596789672402
TSEN2	-0.549283379162641	0.781277010127276	-2.57676152589562	0.0162695860253518	0.251105949473092	-3.0565865327441
ZFYVE19	-0.301349720025542	0.807243150087428	-2.57585762905325	0.0163030372380618	0.251380293413038	-3.05829913829888
B3GALT6	0.194620594898787	1.1170395504112	2.57539514477027	0.0163201775210166	0.251402849881866	-3.05917527869694
OLIG1	0.267102400817359	1.14187854255703	2.5744232813538	0.0163562507889595	0.251447798363338	-3.06101612314746
SLITRK3	-0.146882859589326	0.903706726349372	-2.57387745363826	0.0163765431774719	0.251447798363338	-3.0620498332495
PTGDR	-0.630716487849351	0.866768100768	-2.57379557154904	0.0163795893526569	0.251447798363338	-3.06220489463885
MUTYH	-0.288473581989871	0.809891042325067	-2.57354094927502	0.0163890651759631	0.251447798363338	-3.06268705989023
MIP	-0.150196309208226	0.894665195970667	-2.57320711972411	0.0164014964509885	0.251447798363338	-3.06331917713509
FOXO4	-0.222490329002857	0.849514246785067	-2.57134681971292	0.016470932010732	0.251804902566806	-3.06684090980597
EPB41L1	-0.347151192534417	0.853721718841333	-2.5709275055247	0.0164866206431034	0.251804902566806	-3.06763452418583
CAPN2	-0.103606564284719	0.927803323178133	-2.5704792473954	0.0165034076020719	0.251804902566806	-3.06848284231958
LTO1	-0.195737988163291	0.8681068204928	-2.57017168119066	0.0165149349511905	0.251804902566806	-3.06906485823016
PCDHGA3	0.185458534800562	1.09973274629013	2.56989635839485	0.0165252602012075	0.251804902566806	-3.06958582728677
NXPH4	-0.134173335672442	0.890742978264242	-2.56985316801884	0.0165268804868755	0.251804902566806	-3.06966754990406
OGDH	-0.138202911259799	0.893497182047645	-2.56946832274838	0.0165413244789149	0.251804902566806	-3.07039570178967
DDC	-0.265567565830606	0.9089933243288	-2.56887580374696	0.0165635858527705	0.251804902566806	-3.07151667095023
WBP2	0.207899181760853	1.06536315008305	2.56842077588499	0.0165807005175283	0.251804902566806	-3.07237743023752
PIK3R5	0.200464389821644	1.10082628125467	2.56839117392688	0.0165818144868139	0.251804902566806	-3.07243342431744
SLC39A8	0.392543079061904	1.25310292624133	2.56602060009765	0.0166712495609035	0.252562692395485	-3.0769163944069
LATS2	0.16084575583225	1.07532066562667	2.56596832037446	0.0166732269792725	0.252562692395485	-3.07701523496568
ADH6	-0.214541129883117	0.899142948853333	-2.56581663509519	0.0166789655304826	0.252562692395485	-3.07730200650237
INIP	-0.213346514655672	0.9353726067904	-2.56507242032752	0.0167071472824714	0.252750767756331	-3.07870886367969
UBE2G2	-0.175853788286711	0.8847053626352	-2.5639411125261	0.0167500722997392	0.252990716598685	-3.08084705652651
TMEM41B	-0.134942979665492	0.91683663383581	-2.56382296537946	0.016754561051871	0.252990716598685	-3.08107032748712
GRIN2B	-0.132205651321602	0.916645356410552	-2.5623683032471	0.0168099197121088	0.253091950122307	-3.08381884949546
SORCS2	0.429736140447792	1.20919969090773	2.56235873030128	0.0168102845835772	0.253091950122307	-3.08383693437818
TRAFD1	0.252440642542394	1.11544234016293	2.56179931132362	0.0168316195637915	0.253091950122307	-3.08489370624769
FAM114A2	0.202001989708088	1.12989690493592	2.56102604835795	0.0168611515648109	0.253091950122307	-3.08635423539045
APOBEC3B	-1.07985692364818	0.8538835083352	-2.56040312222052	0.0168849770522566	0.253091950122307	-3.08753063694606
PAMR1	1.280593276965	1.75508703454629	2.55967129130881	0.0169130079182743	0.253091950122307	-3.0889125084584
NT5C2	-0.177273660071422	0.882070090216425	-2.55936499251977	0.0169247527402962	0.253091950122307	-3.08949081028744
CLDN11	-0.139008962739481	0.910180287173467	-2.55925781161081	0.0169288643126114	0.253091950122307	-3.08969316240115
ACOT4	-0.633436569852598	0.845561236589905	-2.5589658909419	0.0169400674096726	0.253091950122307	-3.09024427055218
MPZ	-0.205141549184027	0.898073756529067	-2.55877853353074	0.0169472612961317	0.253091950122307	-3.09059795898818
SLC25A42	-0.191260717962641	0.909725439295467	-2.55858339899514	0.0169547568196137	0.253091950122307	-3.09096631397852
ATOH1	0.596599501601422	1.35719517015048	2.55846855009892	0.0169591698465364	0.253091950122307	-3.0911831068546
LZIC	-0.197060905859763	0.913469464118533	-2.55827938160569	0.0169664409068022	0.253091950122307	-3.09154017657241
ROR1	0.39585081219909	1.20390041585573	2.55741786823738	0.016999591553308	0.253350790101158	-3.09316616688905
GSTK1	-0.215886097398139	0.88772724180899	-2.55641374593874	0.0170383057755173	0.253539944589978	-3.09506093802039
RPIA	-0.112999653872771	0.9490344827064	-2.55626869631263	0.0170439049805435	0.253539944589978	-3.0953346122384
TSHR	0.112696532378354	1.05464271551067	2.55581213741086	0.0170615402408359	0.253567061447678	-3.09619597559568
SYTL5	0.197060392630432	1.09010203641547	2.55497862389162	0.0170937797187903	0.253701111007139	-3.0977683023819
GOLGA5	0.149635282686147	1.07369376378	2.55456355545695	0.0171098552826162	0.253701111007139	-3.09855117722681
MAIP1	-0.214695753664634	0.947069276913606	-2.55435282896098	0.0171180220821729	0.253701111007139	-3.09894860931465
ARID5B	0.106982702526622	1.04870061316686	2.55358977376706	0.0171476249735642	0.253905183819091	-3.10038758954
IFT81	0.134206716719789	1.06310760883581	2.55258173203599	0.0171868051746527	0.254250560683331	-3.10228821110802
ANXA1	0.769190090456795	1.56791666940853	2.55151155518819	0.0172284915263663	0.254571344282252	-3.10430553998134
ARF5	-0.20020840060974	0.873833952237333	-2.5512103959756	0.0172402394543855	0.254571344282252	-3.10487315505434
ITGB2	0.695263551251081	1.49413739096381	2.55070235192117	0.017260074644341	0.254629767246231	-3.10583061742651
ZNF354A	-0.193098584748875	0.932634446304267	-2.54972489630705	0.0172982964288325	0.254959082291138	-3.10767244363169
KCNAB3	-0.168297266357533	0.911544062454933	-2.54797884099595	0.0173667689634047	0.255636038546151	-3.11096159186905
KCNV1	-0.436993202029654	0.857069451484	-2.54730594711963	0.0173932240789714	0.255636038546151	-3.11222883474825
TRPV2	0.151047319621947	1.07155820370206	2.54707401526372	0.0174023512600255	0.255636038546151	-3.11266558352395
COX6A1	-0.358825922436624	0.879117515434019	-2.54681033862686	0.0174127330974537	0.255636038546151	-3.11316208430471
CNTN3	-0.606915283079048	0.903494690295733	-2.54652604784398	0.0174239330338577	0.255636038546151	-3.11369736997792
AMBP	-0.143820904323701	0.908261389136	-2.54566722203847	0.0174578080731911	0.255667873812128	-3.11531423893443
TTC17	-0.174303307562555	0.881675215934667	-2.54388379068614	0.0175283483847055	0.255667873812128	-3.11867086744984
FAM234A	-0.310188402742252	0.8621734212704	-2.54383294493865	0.0175303633725951	0.255667873812128	-3.11876654634618
MIA2	-0.225854931269574	0.900415418084191	-2.54353529577925	0.0175421633583372	0.255667873812128	-3.11932662620238
TNIP3	1.178251884372	1.67560912211044	2.54321772761616	0.0175547611516042	0.255667873812128	-3.11992414778337
PLEKHB2	-0.259531963291124	0.855219439854012	-2.54301070624464	0.0175629781278108	0.255667873812128	-3.12031364771041
TPM1	0.19196833776914	1.08699227475029	2.54298554911994	0.017563976893855	0.255667873812128	-3.12036097835109
SMARCAL1	0.153572229291342	1.073536565088	2.54214850026039	0.0175972387855076	0.255667873812128	-3.12193565722946
HIF1A	0.25313953650708	1.1733093212379	2.54208585659615	0.0175997304158864	0.255667873812128	-3.12205349279716
IQCD	-0.281702426604258	0.882160494495556	-2.54083693693065	0.0176494742489622	0.255667873812128	-3.12440243623793
KCNK10	-0.292131370458031	0.8249635169932	-2.54015439499184	0.0176767147273001	0.255667873812128	-3.12568588113877
VCAN	0.803654912562831	1.6206475314261	2.54009173942392	0.0176792172888848	0.255667873812128	-3.12580368858662
MTMR2	-0.31936371812658	0.950762813109981	-2.53966435616761	0.0176962964297301	0.255667873812128	-3.12660722892119
CD40	0.397427006010884	1.242731609628	2.53941747015941	0.0177061695028458	0.255667873812128	-3.12707137548574
MMP1	5.11129545572259	4.5253371436592	2.53916210810697	0.0177163869210985	0.255667873812128	-3.12755143108665
C7orf31	-0.363829529023291	0.918448642204533	-2.53914330470649	0.0177171394898266	0.255667873812128	-3.127586778591
PRRG1	0.356560091198441	1.21283248263173	2.53869386935423	0.0177351360884845	0.255667873812128	-3.12843160540869
BMP3	-0.410688619044985	0.829409299196324	-2.53864211322387	0.0177372096332033	0.255667873812128	-3.12852888882506
MPC1	-0.220746287612035	0.898097093277867	-2.53839074174678	0.0177472837215471	0.255667873812128	-3.12900136382046
BATF3	0.314091043418873	1.17868897594141	2.53839052596653	0.017747292371547	0.255667873812128	-3.1290017693876
MANBA	0.280145148597099	1.19048340781013	2.53805085467933	0.0177609136584379	0.255667873812128	-3.1296401710205
SELENOM	0.619546213665467	1.41801592720418	2.53676332027898	0.0178126337986915	0.256182417574723	-3.13205962741662
ABHD18	-0.244328758641732	0.886210253982838	-2.53531424289071	0.017871010438195	0.256791687622666	-3.13478184147685
MYL5	-0.712385731078096	0.693067329962933	-2.53403635541636	0.0179226380373242	0.257283010192711	-3.13718175357254
APH1B	0.297730291032423	1.1541994201624	2.53367427721007	0.0179372914314948	0.257283010192711	-3.13786162700653
FERMT2	0.441467384691342	1.265571859812	2.53146176883894	0.0180270741943526	0.257814037973358	-3.14201489097153
PEBP1	-0.134257600405585	0.931298563212267	-2.53074064279659	0.0180564272805523	0.257814037973358	-3.14336813987284
PRKCI	-0.183947992107836	0.916011685065067	-2.53033169346833	0.0180730930798304	0.257814037973358	-3.1441354708799
RSBN1	-0.377114496019481	0.912623299300952	-2.52897016682775	0.0181286819926589	0.257814037973358	-3.14668967673901
MRAS	0.259244819144817	1.15762621805417	2.5285560471902	0.0181456212824579	0.257814037973358	-3.14746640978065
CALCOCO2	-0.136142109911213	0.923968626594267	-2.52838159140596	0.0181527616792642	0.257814037973358	-3.14779360242768
PHKA2	-0.491056438834892	0.820916176273067	-2.52815402073564	0.0181620799654566	0.257814037973358	-3.1482203936333
TMEM256	-0.330793356785758	0.831722319309067	-2.52809289945213	0.0181645834416533	0.257814037973358	-3.14833501827762
EPB41	-0.127224046910152	0.9478842408788	-2.52800441326129	0.0181682083290108	0.257814037973358	-3.14850095937862
DEPDC5	-0.288288490032252	0.804834455888	-2.5278564761973	0.0181742701553702	0.257814037973358	-3.14877838354635
PPA1	0.173737074100432	1.11803815180533	2.52678883925687	0.0182180730419105	0.257814037973358	-3.15078024230151
YJEFN3	-0.255752753591343	0.820185557304	-2.52571720982979	0.0182621382702681	0.257814037973358	-3.15278911899712
ARMC9	0.231501547992207	1.10224076364533	2.52540392949026	0.0182750389842147	0.257814037973358	-3.15337630572725
AMH	-0.192113982685217	0.902332059341733	-2.52510225342689	0.0182874698349481	0.257814037973358	-3.15394170444414
YBX2	-0.538428342218615	0.7460450572	-2.52459525631262	0.0183083788162774	0.257814037973358	-3.15489183030884
ATP2B4	0.250797862297587	1.13707250851695	2.52416883689347	0.0183259818839938	0.257814037973358	-3.155690870064
POGLUT2	0.306663462246391	1.18768476018778	2.52411458769423	0.0183282224772775	0.257814037973358	-3.15579251879394
LIPC	-0.805511397493012	0.851628687448762	-2.52382941049782	0.0183400050102071	0.257814037973358	-3.15632684604467
BLVRA	0.489961483423228	1.36402246096289	2.52369774249065	0.0183454474476167	0.257814037973358	-3.15657353688303
MYO1C	-0.163918824767446	0.8676204709572	-2.52328711593614	0.0183624301383856	0.257814037973358	-3.15734283392589
LARP4B	-0.0846885617232241	0.939782733653176	-2.52316449550472	0.0183675043018623	0.257814037973358	-3.1575725463946
ZNF576	-0.114981502600813	0.913198604567441	-2.52298854002272	0.0183747877997642	0.257814037973358	-3.15790216397042
PLBD1	0.202313735753481	1.11578150210316	2.52184489179509	0.0184221933195831	0.257814037973358	-3.16004425224967
ABHD6	-0.217655369616364	0.901519090684533	-2.52177059181774	0.018425277061098	0.257814037973358	-3.16018339985268
CD38	0.805556953929002	1.539760302216	2.52141803802234	0.0184399159614235	0.257814037973358	-3.16084362514361
HLX	0.381366800037445	1.18758813005733	2.52111830795511	0.0184523699781641	0.257814037973358	-3.16140488769602
HS6ST2	0.411071732227964	1.23635192654827	2.51957011165789	0.0185168231042251	0.257814037973358	-3.16430339154658
ZSWIM1	-0.170005475056834	0.905734767465143	-2.51928665584235	0.0185286462833781	0.257814037973358	-3.16483396564325
SEC11C	0.313526103017488	1.23362746716945	2.51891629949565	0.0185441047108762	0.257814037973358	-3.16552715090736
AEBP1	0.429979393547185	1.258581385644	2.51863901683609	0.0185556861365607	0.257814037973358	-3.1660460959709
ZNF439	-0.303938917580864	0.834988091754627	-2.51829775971675	0.0185699488320976	0.257814037973358	-3.16668472832376
LCMT1	-0.197653887774762	0.873045244070895	-2.51810916181654	0.018577835563831	0.257814037973358	-3.16703765199656
LPP	-0.257905662952338	0.887808753570933	-2.51694599104294	0.01862654542055	0.257814037973358	-3.16921397296706
PRICKLE3	0.14740435729036	1.04357023640018	2.51693674530764	0.0186269330764291	0.257814037973358	-3.16923126973577
RNF207	-0.229639165183507	0.848022049766933	-2.51666666110679	0.0186382604900127	0.257814037973358	-3.16973652327959
ANKRD9	-0.261683237422336	0.817609380676825	-2.51639419760272	0.0186496941666493	0.257814037973358	-3.17024619744743
TRAF4	-0.212548484620074	0.844269134380032	-2.51571060126106	0.0186784092950365	0.257814037973358	-3.1715248081978
ZDHHC6	-0.192486682653909	0.916504211924114	-2.5156459763422	0.018681126048245	0.257814037973358	-3.17164567384566
HADHB	-0.17224142324117	0.946172279163733	-2.51560590152077	0.0186828109292448	0.257814037973358	-3.17172062347094
TTBK2	0.0804157338975564	1.03219401164324	2.51558675652893	0.0186836158991906	0.257814037973358	-3.17175642901074
HNRNPH1	-0.286143782124861	0.871593536207048	-2.51555067791789	0.0186851329471891	0.257814037973358	-3.17182390390463
ABHD11	-0.279962228261472	0.824714593782667	-2.51552045027112	0.0186864040594444	0.257814037973358	-3.17188043580308
SOCS3	0.371470933936548	1.17178236318152	2.51529315131119	0.0186959648487682	0.257814037973358	-3.17230551942376
PALM2AKAP2	0.327599535101081	1.185792726956	2.51512561468899	0.0187030147821565	0.257814037973358	-3.1726188247681
CNIH4	-0.39251151316575	0.900013320831725	-2.51499020068054	0.0187087147992644	0.257814037973358	-3.17287205010493
AGFG2	-0.25375621479775	0.851457809373867	-2.51332164089781	0.0187790822875082	0.257814037973358	-3.17599165098903
RIC1	0.14657668269935	1.08149529053371	2.51313878919133	0.0187868085229551	0.257814037973358	-3.17633344752144
CYP7B1	0.351063026307329	1.19517776152795	2.51298014336332	0.0187935143489673	0.257814037973358	-3.17662998591669
SMARCD3	0.216950819572986	1.10823505500217	2.51277401162398	0.0188022306804673	0.257814037973358	-3.1770152687595
MARK2	-0.183155852867216	0.910615868853955	-2.51261142754954	0.0188091082326518	0.257814037973358	-3.17731914387569
RHPN1	-0.162495713337808	0.878141696676282	-2.51244738525622	0.0188160498340672	0.257814037973358	-3.17762573340186
GPT2	0.401462953281817	1.185068495256	2.51227374215602	0.0188234002907904	0.257814037973358	-3.17795025441861
VASH1	0.264479682746725	1.18601816929688	2.5115777179086	0.0188528903115234	0.257814037973358	-3.17925092695544
MARCHF6	-0.167970182234417	0.880894294922565	-2.51126592693264	0.0188661145485194	0.257814037973358	-3.17983351129309
TMEM117	0.253998329080086	1.10975634426667	2.51108195384704	0.0188739215787819	0.257814037973358	-3.18017724788677
PRR16	0.412126873958772	1.2445738689256	2.5110650960151	0.0188746371028138	0.257814037973358	-3.18020874447836
ABLIM2	-0.359929047249438	0.824356858702133	-2.50936001116311	0.0189471388235773	0.258399886608348	-3.18339385977481
ZNF669	-0.334794049478182	0.8956381487104	-2.50929860408758	0.018949754717599	0.258399886608348	-3.18350854638291
GPRC6A	-0.142015109335348	0.920684384238641	-2.50891059401259	0.0189662913909602	0.25840564889162	-3.1842331753504
AJUBA	0.351793000362164	1.1953905912716	2.50851858816451	0.018983011946354	0.258413904560045	-3.18496520340747
SUCLG2	-0.301459710751046	0.946017041043657	-2.50669259982201	0.0190610775963152	0.259256522760399	-3.18837419904093
IDI2	0.144389190006392	1.06406782929004	2.506013075368	0.0190902048979445	0.259432648935117	-3.18964247233917
DAPK1	0.274635381433203	1.16456493847653	2.50531150620496	0.0191203204103995	0.259485365649722	-3.19095168941784
PGM1	-0.174853355037966	0.921774531211467	-2.50487824198476	0.0191389406696301	0.259485365649722	-3.19176011351464
FES	0.204910466623525	1.09923009922606	2.50479248275114	0.019142628309031	0.259485365649722	-3.19192012172511
C9orf72	0.218697043937012	1.124223250932	2.50436421881258	0.0191610534775825	0.259515754701447	-3.1927191240998
HBA2	3.68355871695129	3.11053888632	2.50384961829666	0.0191832148385433	0.259596652448001	-3.19367910203585
DCHS1	0.165336461087192	1.0779244186361	2.50304874344276	0.0192177519094623	0.259648704364324	-3.19517290093922
PCNX1	0.275228212030716	1.16201710330084	2.50268184505411	0.0192335933393979	0.259648704364324	-3.19585715413359
MMP11	-0.136209210384317	0.935593620531752	-2.50242558057193	0.0192446651486106	0.259648704364324	-3.19633504563884
CSGALNACT1	0.793558798586223	1.51322733056016	2.50224305995782	0.0192525544830491	0.259648704364324	-3.19667540021119
THOP1	-0.401237031203247	0.754864394441333	-2.50171308364105	0.0192754793516991	0.259648704364324	-3.19766359294397
LRMDA	0.316210599077271	1.154253229956	2.50151138028568	0.0192842109564673	0.259648704364324	-3.19803965793244
SYCP2L	0.179568121725108	1.10385245460762	2.49971076904732	0.0193623207722798	0.260481691194865	-3.20139605051334
OLFML3	0.951800910045885	1.62124586652267	2.49791108969221	0.0194406829640863	0.261209334517106	-3.20474935769886
HLA-DRB1	0.584870091322077	1.38281350257067	2.49734907468065	0.0194652145283756	0.261209334517106	-3.2057962727537
MYL6	-0.131950229460217	0.9275540392144	-2.49734768317232	0.0194652753023162	0.261209334517106	-3.20579886467591
PRELID2	-0.227816222764243	0.86307796187579	-2.49642178369716	0.0195057528282487	0.261487660513199	-3.20752333177727
DCTN6	0.234645703259739	1.13432004683238	2.4961276291069	0.0195186286875966	0.261487660513199	-3.20807111329211
SIPA1L3	-0.103065412007143	0.934869031142667	-2.49571510731445	0.0195366990279645	0.261511273466143	-3.20883926014516
RCOR2	-0.226772178440433	0.851952119924267	-2.4946008954872	0.0195855840720409	0.261946977630733	-3.21091365200776
SSC4D	-0.128315874175888	0.894945573704533	-2.49381138659937	0.0196202916135727	0.262093294912782	-3.2123832119868
MADCAM1	0.681514826974458	1.423776008936	2.49360867423239	0.0196292122218915	0.262093294912782	-3.21276049058373
RMND1	-0.253349952686949	0.92634765300821	-2.49240720153308	0.019682161659237	0.262248711841087	-3.2149962616673
DCTD	0.159732048270216	1.1181406783992	2.4916560318937	0.0197153331995571	0.262248711841087	-3.21639377557931
MRPL21	-0.330092609232771	0.820185308538133	-2.49128921334091	0.0197315506567097	0.262248711841087	-3.21707613751989
RNASEK	0.144233512574983	1.05900858916667	2.49090806660739	0.0197484146625194	0.262248711841087	-3.21778509330696
SCAP	-0.216266767696797	0.8455628986504	-2.49081193084945	0.0197526703385578	0.262248711841087	-3.21796390197731
GSTA1	-1.14793862475822	0.798292751896	-2.4907921048642	0.01975354808815	0.262248711841087	-3.21800077703668
PIM3	0.246833541142625	1.10902650576931	2.49053584251461	0.0197648967608227	0.262248711841087	-3.21847739373532
NSMF	-0.393980291132684	0.775065444303143	-2.48967372061109	0.0198031204752248	0.262248711841087	-3.22008063332123
P2RY6	0.271971394628224	1.15265892906453	2.48920148973891	0.0198240866721557	0.262248711841087	-3.22095868246949
SMAD9	-0.179518753026573	0.910282915590978	-2.48918477847046	0.0198248289985878	0.262248711841087	-3.22098975309019
PHF13	0.187016293029091	1.0812175400872	2.48900922809932	0.0198326286260849	0.262248711841087	-3.22131614008909
OLFM1	0.597455953281384	1.39345910641333	2.48870774811691	0.0198460298804733	0.262248711841087	-3.22187662795973
HACD2	-0.162487999775043	0.9188009687284	-2.48854088639913	0.0198534507467623	0.262248711841087	-3.22218682775486
FBXL20	-0.301271551870167	0.918428043825867	-2.48761836271513	0.0198945246585457	0.262420680506813	-3.22390160984081
TINF2	0.141073249280085	1.075768867512	2.48701414035118	0.0199214693206726	0.262420680506813	-3.22502454157035
GALNT5	0.982715520779218	1.57124045286667	2.48596914439751	0.0199681495569433	0.262420680506813	-3.22696627784528
CS	-0.289272619471848	0.870555677583038	-2.48580582658991	0.0199754541456219	0.262420680506813	-3.22726970179244
RSRP1	-0.356395283281658	0.849766952586514	-2.48540518171624	0.0199933839534911	0.262420680506813	-3.22801400210533
DDX17	-0.291438230229351	0.8814656337552	-2.48531911442171	0.0199972376119164	0.262420680506813	-3.2281738853124
ARL10	-0.0942786709503036	0.940820440198133	-2.48518197206478	0.0200033795738576	0.262420680506813	-3.22842864185172
RTN1	0.773806936760444	1.53402103429615	2.48509015177966	0.0200074927487796	0.262420680506813	-3.22859920339494
NDUFB2	-0.105058237312301	0.940674247986324	-2.48417477560481	0.0200485406917549	0.262420680506813	-3.23029937426766
KRT71	0.225971586445076	1.12265629584682	2.48407425073744	0.020053053244601	0.262420680506813	-3.23048606231649
ZNF473	0.129082183317316	1.07060003262133	2.48401783468113	0.0200555861683654	0.262420680506813	-3.23059083257408
FUT8	0.437926076291773	1.32027305226971	2.48385623357552	0.0200628432465298	0.262420680506813	-3.23089093457389
DBT	-0.227808522601307	0.917556519567511	-2.48320040644009	0.0200923196564201	0.262569184973561	-3.23210872826054
ECE1	-0.19884311078039	0.8467972454648	-2.48287534939921	0.0201069443219963	0.262569184973561	-3.23271225376388
GPCPD1	0.246715235908314	1.15701343418597	2.48068163868705	0.0202058995396401	0.263131010784544	-3.23678409932086
GDPD2	-0.397607820971645	0.811843885568	-2.48052096922651	0.0202131647930553	0.263131010784544	-3.23708224544291
B3GALT5	0.934339143244587	1.54082189762	2.48043107776568	0.020217230616269	0.263131010784544	-3.23724904769188
TRIM9	-0.330186998283421	0.8360211270128	-2.48001352450186	0.0202361266224884	0.263131010784544	-3.23802381323543
CYB5R1	0.19188651647251	1.14149498159733	2.47982899062408	0.0202444827456967	0.263131010784544	-3.2383661904044
ENC1	0.232400391875107	1.095453751244	2.47946269132605	0.0202610790872288	0.263131010784544	-3.23904576568145
CABP1	-0.177906715125065	0.8777296140336	-2.47937996446467	0.0202648290296154	0.263131010784544	-3.2391992365149
SRARP	-0.168720441847403	0.88341943342	-2.47851818135082	0.0203039311651887	0.263210600193827	-3.24079780265724
SLC30A5	0.185015967602726	1.14119586897147	2.47825711965234	0.0203157902200281	0.263210600193827	-3.24128199763615
YPEL1	-0.154193868490408	0.934419948678705	-2.4775759508744	0.0203467633394251	0.263210600193827	-3.24254523584057
KHK	-0.311335191024212	0.864040828237048	-2.47756481569228	0.0203472700249197	0.263210600193827	-3.24256588458219
MSS51	-0.305089577045152	0.8312082880032	-2.4767868353413	0.0203826994606024	0.263210600193827	-3.24400841783908
RGS17	0.488812491526196	1.26873108584861	2.47644826881274	0.0203981356825437	0.263210600193827	-3.24463610889444
GAS2L3	-0.34257653408052	0.799068870590667	-2.47642610148418	0.0203991467318337	0.263210600193827	-3.24467720469165
GFI1	0.287673896702034	1.16532886977253	2.47635766512527	0.020402268398661	0.263210600193827	-3.24480407688798
PRRX1	0.920700516697968	1.56751813452965	2.47589475870838	0.0204233950881078	0.26327135340265	-3.24566219375311
NLRP11	-0.228841547156399	0.878465923527319	-2.47522998899165	0.0204537700525445	0.263313315101649	-3.24689435790707
ZDHHC21	-0.218522927185875	0.916518484343587	-2.47510489529191	0.0204594905597814	0.263313315101649	-3.24712620070812
TNPO2	-0.197974507722533	0.850733964123867	-2.47448277636948	0.0204879619019359	0.263362148322292	-3.2482791083647
ME2	-0.19198782673671	0.938886712349867	-2.47398348164516	0.0205108386774043	0.263362148322292	-3.24920428027818
EFNB2	-0.283333972167966	0.856013678032	-2.47251345252571	0.0205783299479745	0.263362148322292	-3.25192756844267
KATNBL1	-0.208066444976754	0.918422819608343	-2.47236993690291	0.0205849299579977	0.263362148322292	-3.2521933878302
ST6GALNAC1	0.421168135818027	1.24518360169749	2.47228133507837	0.020589005564101	0.263362148322292	-3.25235749161484
NSUN6	-0.287191306029091	0.806239393686134	-2.47227422046863	0.0205893328622556	0.263362148322292	-3.25237066878806
MRPL10	-0.137635274501213	0.9277187710272	-2.47213143609181	0.0205959024846214	0.263362148322292	-3.25263511929784
IL1RAP	0.129937270179111	1.05882517440333	2.47173710105572	0.0206140562206207	0.263362148322292	-3.25336542109428
C19orf25	-0.226227739260391	0.865538459541238	-2.47172607475416	0.0206145640435661	0.263362148322292	-3.25338584066956
SLC48A1	0.144687030774834	1.06750689204098	2.47144491939288	0.020627516730656	0.263362148322292	-3.25390649402392
RBBP8NL	-0.230813617628919	0.838281658200533	-2.47066624159585	0.0206634293128924	0.263368906799799	-3.25534830173476
SYNCRIP	0.339321056807358	1.22695041153333	2.47059214800853	0.0206668495153851	0.263368906799799	-3.25548548076091
CASP6	-0.290770413466222	0.90845247141541	-2.47036545833644	0.0206773168908049	0.263368906799799	-3.25590516614716
ZCCHC14	-0.174803942760996	0.8885551473296	-2.46985608341	0.020700855113227	0.263459454441039	-3.25684812557616
ZNF789	-0.288830333961447	0.826459030413625	-2.46924528952732	0.0207291125628269	0.263519455117438	-3.25797868734782
HSD11B2	-0.231914165496017	0.841117972485867	-2.46904393915875	0.0207384355424175	0.263519455117438	-3.25835134629648
UNG	-0.16913458694433	0.9545003039936	-2.46831266628148	0.0207723277461328	0.263577697173942	-3.25970464003183
NR2F1	0.292773389660865	1.1402137551016	2.46794270252173	0.0207894939005542	0.263577697173942	-3.26038920841393
SAA4	0.52558796869632	1.286508778276	2.46788162905857	0.0207923289426937	0.263577697173942	-3.26050221107813
KCTD10	0.183448385193414	1.05545285396286	2.46719560042175	0.0208241990850278	0.263662125022232	-3.26177144325541
DENND2B	0.227929293913175	1.09561015060269	2.46703056267783	0.0208318728113724	0.263662125022232	-3.26207675224809
TINAG	-0.46751108542749	0.792786928633333	-2.46621401841988	0.0208698779681272	0.263934828940763	-3.263587134917
MBOAT2	0.216791808568094	1.0887674175848	2.46556359267027	0.0209001971569898	0.264109977627651	-3.26479004078243
LDHD	-0.645167688136841	0.762202747159733	-2.46503485127128	0.02092487409284	0.264213607049435	-3.26576776920074
DNAJB5	0.102511076618929	1.02491836806842	2.4645840773712	0.0209459334581182	0.264271431104943	-3.26660122899704
GABRG3	-0.142648557810824	0.933273863545333	-2.46371606821488	0.0209865404945731	0.264366843591903	-3.2682058931534
DOK5	0.215004684650865	1.11009202282743	2.46312571191451	0.0210141999726784	0.264366843591903	-3.26929708463264
COX7C	-0.147145401934741	0.940740431662	-2.46300443275344	0.0210198863339933	0.264366843591903	-3.26952123387172
FUT3	-0.424884075817187	0.841945591418133	-2.46234756118095	0.0210507094834867	0.264366843591903	-3.2707351607372
YIPF5	0.286733134057792	1.17395372852171	2.46230831857094	0.021052552231314	0.264366843591903	-3.27080767693354
TDP2	-0.17817637045433	0.916940188554667	-2.46218131511766	0.0210585170595801	0.264366843591903	-3.27104236138596
DNAJC10	0.353162201128224	1.21104005142453	2.46196039226954	0.0210688966145206	0.264366843591903	-3.27145057920785
MPDZ	0.404045243935064	1.22380280537333	2.46034449070527	0.0211449598789614	0.265035922459717	-3.27443578304073
SVOPL	-0.551559597755845	0.830990551150667	-2.4601257801196	0.0211552744293114	0.265035922459717	-3.2748397414961
IVNS1ABP	0.28106308054199	1.13644324848533	2.45884807706779	0.0212156247711372	0.265584511186538	-3.27719925011807
TBC1D16	0.126514101719408	1.04562606171251	2.45758971891572	0.021275216764489	0.265982774762536	-3.27952235192052
TXNDC11	0.25090431884782	1.14441392775458	2.45695265314719	0.021305445155256	0.265982774762536	-3.28069820412723
ADAMTS6	0.145410539884865	1.06742177765103	2.45652954026471	0.0213255435220996	0.265982774762536	-3.28147906068175
ABCA9	-0.18898015250749	0.868646383648533	-2.4562394829829	0.0213393317024882	0.265982774762536	-3.28201431824147
IQCF2	-0.156011198054243	0.917590765580533	-2.45607179171508	0.0213473068394764	0.265982774762536	-3.282323751071
PRXL2C	0.351225501416449	1.24718675440533	2.4554091454342	0.0213788482029773	0.265982774762536	-3.28354638317494
SEC24D	0.729647675243734	1.51326018922847	2.45537059340668	0.0213806845685202	0.265982774762536	-3.28361750876002
CLUH	-0.265162777374611	0.820101324255067	-2.45527742568815	0.0213851230683993	0.265982774762536	-3.28378939354592
ATP5PB	-0.107867711103118	0.9535901275568	-2.45503411031744	0.0213967185983831	0.265982774762536	-3.28423826762571
ADGRB3	-0.587163307199914	0.770340940249867	-2.45468213512988	0.0214135027349892	0.265985228395265	-3.28488755500372
HOXB9	-0.264917148581494	0.814509102691334	-2.45409867512146	0.0214413521353851	0.266125017680368	-3.28596374446415
CSMD2	0.102769323824891	1.04329294301467	2.45336444341806	0.0214764456064847	0.266354432904555	-3.2873178239299
NQO1	-0.314288458262382	0.896047471511162	-2.4519903713027	0.0215422635165753	0.266822891309043	-3.28985128284326
FZD2	0.493060278265324	1.3740389467704	2.45173558314043	0.0215544882877969	0.266822891309043	-3.29032096180059
SEMG1	0.416541029424963	1.22312038769111	2.45134734740244	0.021573128205416	0.266822891309043	-3.29103658561916
NME8	0.144787361293636	1.07154786978522	2.4508009148691	0.021599388653525	0.266822891309043	-3.29204369919464
PEX26	-0.280351729004948	0.861351986872381	-2.45058325176519	0.0216098573191281	0.266822891309043	-3.29244483181168
CHRDL2	0.555195985375843	1.3207563997632	2.45049606649996	0.0216140518714422	0.266822891309043	-3.29260550033087
ATOH7	-0.277249756435931	0.871026774855619	-2.45006029804019	0.0216350283046722	0.266876395302865	-3.29340850295229
SRSF12	0.0919981832316011	1.03435299383048	2.44818390554159	0.021725566357711	0.26764848620184	-3.29686524906808
MTA1	-0.153296853440378	0.885905407163086	-2.44807150668964	0.0217310008128459	0.26764848620184	-3.29707226541072
IL12RB1	0.249152851811362	1.15767108421133	2.4475650274556	0.0217555045168123	0.267744643462472	-3.29800503190156
LRP3	0.197450357935336	1.08484147407349	2.44699163675839	0.0217832761986147	0.267770553697191	-3.29906089354479
PCDHGA12	0.19040385234191	1.10503459167874	2.44674412231098	0.021795274451619	0.267770553697191	-3.29951663145522
LLGL2	-0.32733938800669	0.788317485127365	-2.44648784083728	0.0218077041112828	0.267770553697191	-3.29998848386161
ANOS1	0.72709008099818	1.4816852364608	2.4441154247336	0.0219230772609568	0.268290371124627	-3.30435510911889
FAS	0.353988201447835	1.20181432255105	2.44408523108461	0.0219245492328096	0.268290371124627	-3.30441066731879
ACOX1	-0.348049945008188	0.86108557634693	-2.44355981285561	0.0219501785209943	0.268290371124627	-3.30537740656403
TXLNG	-0.248753445070866	0.9356687187788	-2.44315835663521	0.021969779709785	0.268290371124627	-3.30611598240069
CDK3	-0.241587591063463	0.870361162691733	-2.44307912717954	0.0219736500126828	0.268290371124627	-3.30626173591437
ZNF57	-0.302768701430613	0.843195216498857	-2.4424975639203	0.022002078223631	0.268290371124627	-3.3073315186226
OFD1	-0.350659283759792	0.831464327736941	-2.44227212774223	0.0220131072074433	0.268290371124627	-3.30774616798039
TAS2R4	-0.175669884683161	0.9020322811744	-2.44203276218707	0.0220248232378664	0.268290371124627	-3.30818641384615
SCAF4	-0.234507337759073	0.850370180964876	-2.44201112713483	0.0220258824744764	0.268290371124627	-3.30822620424012
INS	-0.122294033907139	0.904179751409232	-2.44189448102043	0.0220315941940377	0.268290371124627	-3.30844073200052
SERPINA9	-0.230213589829914	0.906692582777067	-2.44184383618622	0.0220340745055584	0.268290371124627	-3.30853387277057
RNLS	-0.158721439666494	0.950206410977067	-2.44076818998968	0.0220868147313046	0.268552700792655	-3.31051182828479
CXADR	-0.309884693551963	0.912502379073816	-2.44015185992877	0.0221170865777211	0.268552700792655	-3.31164494292685
EHD2	0.186311167873662	1.08523319229491	2.44012387882704	0.02211846181323	0.268552700792655	-3.31169638190432
RSU1	-0.170498469575931	0.942733771156267	-2.4400000644456	0.0221245480789439	0.268552700792655	-3.31192399164087
BICRA	-0.171798130435585	0.877324121995467	-2.43969837502697	0.0221393845031071	0.268552700792655	-3.31247856375914
LMTK2	-0.128107524432845	0.903688345434057	-2.43929128347732	0.0221594189163342	0.268552700792655	-3.31322682583326
PDLIM2	-0.162140743758399	0.8902731741656	-2.43896126667627	0.0221756724775951	0.268552700792655	-3.31383336650249
FAM222B	-0.121380418528572	0.91574718004781	-2.43867877858603	0.0221895939480087	0.268552700792655	-3.31435251622173
ANKRD39	0.242961752080951	1.13996533949867	2.43780274094771	0.0222328177649188	0.268765065855031	-3.31596225660178
MTHFD1L	0.303287016459436	1.17485130859356	2.43739190020528	0.0222531154335274	0.268765065855031	-3.31671707165952
MRPS21	-0.110859285023479	0.940616763051283	-2.43728890764576	0.0222582064792316	0.268765065855031	-3.3169062827236
SLC35D2	-0.167719992293421	0.897351393080533	-2.43676796089228	0.022283973959093	0.268765065855031	-3.31786326077874
PPP2R5D	-0.138669412212699	0.914701167660889	-2.43662719238006	0.0222909414808675	0.268765065855031	-3.31812183199717
CCDC6	0.224327885969263	1.13756947789733	2.43613594714777	0.0223152720444699	0.268785131530346	-3.31902411035911
COX6B1	-0.170217960322044	0.901038619598408	-2.43591691143725	0.0223261284109766	0.268785131530346	-3.3194263831162
SNRNP48	-0.241940316492382	0.901276266030934	-2.43516444355226	0.0223634611126787	0.269032604953425	-3.32080817845477
FBXL3	-0.394717444892049	0.943232717826311	-2.43395717031402	0.0224234786336353	0.269521033571853	-3.32302464161284
MCHR1	0.0886799832871054	1.03797355027714	2.43367201167234	0.0224376764666016	0.269521033571853	-3.32354807889728
PIK3R3	0.333283521375806	1.1649656021224	2.43291153127073	0.0224755807353141	0.269774260981659	-3.324943843825
ITPRIP	0.281137681098008	1.1603036716664	2.43210506399167	0.0225158415790656	0.270038583902704	-3.32642373658522
KIF3C	0.111664817637618	1.06154054290373	2.43179614466171	0.0225312811961723	0.270038583902704	-3.32699053817263
SFXN3	0.225533958653102	1.09350430549422	2.43072636725677	0.0225848235096298	0.270240855271532	-3.32895303177612
PNPLA4	-0.555381127318077	0.908304478477029	-2.43059651996487	0.0225913303346896	0.270240855271532	-3.32919120108212
TIE1	0.39553790913567	1.2106580873184	2.43044920511528	0.0225987145746523	0.270240855271532	-3.32946140093396
UQCRC2	-0.129926511707721	0.944449401787111	-2.42940197154507	0.0226512718866917	0.270518351352822	-3.33138192792728
FLRT2	0.443085972952467	1.2676917934652	2.42931465946536	0.0226556588841881	0.270518351352822	-3.33154202837578
GGNBP2	-0.112895504749948	0.928932545882454	-2.42889677097149	0.0226766665438783	0.270567726709548	-3.33230824664672
CTSC	0.717950990373375	1.52331142193333	2.42828222041692	0.0227075932034788	0.270709923264017	-3.33343491552165
SPAG4	0.831192982130302	1.53686494456267	2.42798931581233	0.0227223470138044	0.270709923264017	-3.33397184582893
DOCK1	-0.258321238792403	0.827667779097467	-2.42759075973129	0.0227424367482181	0.270748118555624	-3.33470238811849
IFT88	-0.116761718735023	0.9166394706296	-2.42686725699608	0.0227789476601441	0.270981605844266	-3.33602837120193
ERLEC1	0.280139705852083	1.23276154160808	2.42613175458405	0.0228161194681522	0.271074994671153	-3.33737611175884
KARS1	0.100851687825366	1.06132623057493	2.42573514174258	0.0228361872027696	0.271074994671153	-3.33810277010333
PCDHGA8	0.186741202078978	1.10137936545514	2.4254202867027	0.022852129748644	0.271074994671153	-3.33867958601985
DNAJB6	0.146842438729653	1.101257016528	2.42537517860216	0.0228544146168245	0.271074994671153	-3.3387622207187
C1orf198	0.208798642765367	1.10296414235467	2.42449486072661	0.0228990476536612	0.271345090878605	-3.34037471950078
IFITM3	0.421724111834848	1.3314995426141	2.42401263377436	0.0229235310864762	0.271345090878605	-3.34125788195938
ARGLU1	-0.238184144238702	0.869709594686933	-2.42392565905784	0.0229279494974127	0.271345090878605	-3.34141715877747
TAS2R3	0.13983445446896	1.06043244888747	2.42235897156474	0.0230076733750409	0.271396632162347	-3.34428566610625
SIRT5	-0.183888244374676	0.912844719879619	-2.42217282249043	0.0230171628750393	0.271396632162347	-3.34462642193648
EPB41L3	-0.341090474463977	0.920719907887619	-2.42195570772499	0.0230282354963197	0.271396632162347	-3.34502384291343
PLD6	0.260625526753332	1.1411725533952	2.42182389414499	0.023034960240984	0.271396632162347	-3.34526511296648
MYH16	0.0853399167843898	1.02695726144956	2.42159596205489	0.0230465929392282	0.271396632162347	-3.34568229923779
PCCA	-0.30213213367472	0.9503991699664	-2.42116254245855	0.0230687277828513	0.271396632162347	-3.34647552834053
ANKDD1A	0.331828230647892	1.18295350490302	2.42051457683285	0.0231018560557814	0.271396632162347	-3.34766125812635
TMEM51	0.143973678067359	1.05228174485893	2.42045199058027	0.023105058196295	0.271396632162347	-3.34777577663444
JPH1	0.342969778153678	1.19457043769333	2.42005290240321	0.023125486613827	0.271396632162347	-3.34850597612944
FOXI1	0.200623602443722	1.08928125057238	2.42002024552678	0.023127158981061	0.271396632162347	-3.34856572432569
PCDHGB4	0.189446446632984	1.10452931167936	2.41981766169062	0.0231375358408336	0.271396632162347	-3.34893635612612
IL6R	-0.202220449574676	0.887501593386667	-2.41976521877432	0.0231402227989262	0.271396632162347	-3.34903229871269
CPD	0.215864571873666	1.14305741142865	2.41952919316446	0.0231523193313851	0.271396632162347	-3.34946408482545
CLPTM1L	0.143820948675613	1.06754160254622	2.41889741409553	0.0231847272522769	0.271465141196321	-3.35061974327344
CDKN2C	0.18104645689212	1.12631163336747	2.4185070627906	0.0232047716939225	0.271465141196321	-3.35133369122323
PTPN21	-0.143494936256472	0.904757185727848	-2.41842574887038	0.0232089491506707	0.271465141196321	-3.35148240499479
RUNDC1	-0.110802534837273	0.923515830985067	-2.41739380951058	0.0232620246332655	0.271887629022628	-3.35336945025196
NDUFAB1	-0.183491003109957	0.921471847107428	-2.41643561286697	0.02331140734321	0.272182731841561	-3.35512122702302
TNFRSF6B	0.66628406812766	1.38338844560907	2.41624544821273	0.023321219353349	0.272182731841561	-3.35546883829674
DYSF	0.546062318643506	1.290894940104	2.41496623972932	0.0233873220976728	0.272700094244736	-3.357806752016
TC2N	0.443965714583982	1.30698149119733	2.41472979660993	0.0233995590970789	0.272700094244736	-3.3582388024604
ITGB1	0.208078746121471	1.12103523369227	2.41299101090395	0.0234897302745536	0.273337514484515	-3.3614153130001
C6orf58	-0.1177593772121	0.9166864020988	-2.41285852805835	0.0234966137567321	0.273337514484515	-3.36165728534404
SAMD9	0.500404809853506	1.2680217625816	2.41268966987694	0.0235053899023539	0.273337514484515	-3.36196568392822
JADE3	0.31636323244136	1.1846487678605	2.41101210854034	0.0235927425666426	0.27382489828612	-3.36502885824941
JAM2	0.321932935760649	1.1689008749296	2.41075548260201	0.0236061317023193	0.27382489828612	-3.36549733949718
TICAM2	0.41078099907922	1.3081220797861	2.41025768432298	0.0236321236367545	0.27382489828612	-3.36640600780046
DOC2A	-0.199100581765679	0.871706253906675	-2.41020019677546	0.0236351269747539	0.27382489828612	-3.36651093704863
TPRG1	0.255307415723116	1.12461963201992	2.41006399297231	0.0236422441097155	0.27382489828612	-3.36675953744882
TREML2	0.149620477211081	1.0722766088576	2.40963811433387	0.023664510511712	0.27382489828612	-3.36753680201324
SEC61A1	0.22938907887747	1.1197846703735	2.40959374422278	0.0236668314432878	0.27382489828612	-3.36761777660701
EYA2	-0.785827257404676	0.884602083113295	-2.40856437293091	0.0237207350740031	0.274250690444639	-3.36949611474843
PLXND1	0.254170594301211	1.1427228032208	2.4080774341766	0.0237462732349308	0.27434815388714	-3.37038448945757
ZNF665	-0.232364379897122	0.92060397190021	-2.40738436046909	0.0237826660405142	0.274526665256281	-3.3716487572256
GPR68	0.169047178466508	1.07812815784521	2.406800338741	0.0238133724253146	0.274526665256281	-3.37271393302218
EMX1	-0.120333276403396	0.934498723741371	-2.40663440601931	0.023822103397578	0.274526665256281	-3.37301654404901
ZNF493	-0.461508506596581	0.857294590527733	-2.40636850189038	0.0238361007592551	0.274526665256281	-3.3735014471936
LYSMD2	0.350175494887446	1.24727033420667	2.40615545157099	0.0238473213209029	0.274526665256281	-3.37388994343735
GSTCD	-0.112966246797258	0.952846286672324	-2.40523565992403	0.0238958190780265	0.274887628934887	-3.37556694808574
GRINA	0.263524973729004	1.16486751909733	2.40389692446559	0.0239665685354288	0.275279664626046	-3.37800711874881
LCOR	-0.200801715317533	0.892560782004	-2.40388914424636	0.0239669802666387	0.275279664626046	-3.37802129776346
SMDT1	-0.28622213806919	0.901666315720648	-2.40361678717008	0.0239813975731222	0.275279664626046	-3.37851763636914
ZNF362	0.230405772952802	1.1449215831263	2.40290731794961	0.0240189909979657	0.275513976855063	-3.37981040552877
DRD1	-0.132297417457845	0.913042802854921	-2.40212665429336	0.0240604194896919	0.275791913464403	-3.38123264415468
IFNAR2	0.275724898148354	1.17858029410758	2.40118031809323	0.0241107280281333	0.276089747160888	-3.38295634714097
H19	0.435851606930735	1.20297941596	2.40099038829202	0.0241208366034175	0.276089747160888	-3.38330224656484
PRR13	-0.168316100165801	0.871880267972	-2.40032590337064	0.0241562329471511	0.276110449372482	-3.38451227763716
SLC14A1	-0.203018001169054	0.88432656353139	-2.40028894426248	0.0241582031172188	0.276110449372482	-3.38457957462841
NDUFA13	-0.246570680904329	0.894439213726476	-2.39996421504828	0.0241755197288217	0.276110449372482	-3.38517083166931
GREM1	1.82368157765056	2.17413980981947	2.39966439942744	0.0241915179202006	0.276110449372482	-3.38571668511726
TYROBP	0.672157568774891	1.53253046285333	2.39856903358274	0.0242500495096789	0.27658164575904	-3.38771060120247
GLI3	0.169096350054545	1.07346311860933	2.39764786374885	0.0242993735525517	0.276729172321294	-3.38938701097485
VNN1	4.26073507289064	3.3744487641024	2.39750124450643	0.0243072327810965	0.276729172321294	-3.38965380410521
TCEAL4	0.299303943087012	1.17355765996552	2.3973609617894	0.0243147545398294	0.276729172321294	-3.3899090581145
ZNF44	-0.147765076421008	0.871979653305448	-2.39625669060065	0.0243740387173757	0.277064660864403	-3.39191804863191
DMXL1	-0.233809143479135	0.924982684436533	-2.39586967981154	0.0243948472896649	0.277064660864403	-3.39262200506666
ADCYAP1	0.354146655347826	1.20356117799721	2.39584703822629	0.0243960651746406	0.277064660864403	-3.3926631870929
CHRNA5	0.776417837764934	1.48712490182152	2.3952671134997	0.0244272782235232	0.277222812167316	-3.3937179148778
CYP11B2	-0.226107305110644	0.845348035362628	-2.39476694137649	0.0244542282493404	0.277332393356734	-3.39462747340346
FABP1	-0.198137312370369	0.892118888996533	-2.39416908215682	0.0244864776466918	0.277501876708374	-3.39571452840118
PTPRG	0.350261855778774	1.28196504412945	2.39343929434678	0.0245258964244243	0.277711784557995	-3.39704124548684
CPZ	0.377577516666925	1.20111413281893	2.39318518190133	0.0245396357395035	0.277711784557995	-3.39750315308612
GRHL3	0.189282241732294	1.0916649058235	2.39277042804443	0.0245620757813161	0.277769708906337	-3.39825700122915
RDH5	-0.399469714020606	0.8034309513024	-2.39182765106803	0.0246131543849382	0.278030908826127	-3.3999702871283
POLR3A	-0.105097340773823	0.933438153272114	-2.39161021351941	0.0246249487478104	0.278030908826127	-3.40036537469996
LY6E	0.212630127611183	1.12009758546298	2.3905152269249	0.0246844225322417	0.278030908826127	-3.40235466147103
IL1RN	0.341176074533673	1.17499315267219	2.38984329555493	0.0247209835242358	0.278030908826127	-3.40357510839181
GALK1	0.14578024400331	1.05382529749519	2.3898076260567	0.0247229257551944	0.278030908826127	-3.40363989020035
UQCRFS1	-0.178529906820456	0.918053917266476	-2.3896753960717	0.0247301270000121	0.278030908826127	-3.4038800371194
HMX1	-0.182083524034502	0.8729147283528	-2.38960452953227	0.0247339871845296	0.278030908826127	-3.40400873678299
GJB1	-0.323982307166883	0.860021890018667	-2.38946444719109	0.0247416192641171	0.278030908826127	-3.40426313160707
NUP42	-0.143075900927403	0.932600269898533	-2.38942287050915	0.0247438848947955	0.278030908826127	-3.40433863473939
SEL1L	0.224817225632813	1.1541845803168	2.38915380077459	0.024758551871022	0.278030908826127	-3.40482724585049
RNASEL	-0.13428498228723	0.914977322618286	-2.38783477925436	0.0248305672363416	0.278644489994384	-3.4072220234789
CAPN3	-0.464900658809286	0.763744250720134	-2.38740912129063	0.0248538481485092	0.278652854757812	-3.40799466926085
MPST	-0.485832001168182	0.813849139121143	-2.38695858355226	0.0248785116681568	0.278652854757812	-3.40881238770636
LRRC1	-0.208603968536425	0.896417377377178	-2.3868685547512	0.0248834427546262	0.278652854757812	-3.4089757775462
CCR10	0.437494265801502	1.28802963330278	2.38643295627834	0.0249073141729502	0.278725533899114	-3.40976627720076
DOLK	0.126455316613188	1.08623147186702	2.38580186851652	0.0249419359849735	0.278825916934217	-3.41091138864724
PGAP4	-0.173116800972771	0.903188868709448	-2.38527794817883	0.0249707120973675	0.278825916934217	-3.41186190838342
DEFB129	-0.138290556712338	0.942814256098667	-2.38509741283724	0.024980634987178	0.278825916934217	-3.41218941510121
ARHGEF9	-0.220800650890044	0.898515175984	-2.38500283941499	0.0249858345369462	0.278825916934217	-3.41236097361709
CERT1	-0.259351372915152	0.904844989902667	-2.38437750215091	0.0250202399516459	0.278831034551423	-3.41349524959257
KCNN3	0.225852103290692	1.133376279064	2.38436244774961	0.0250210687652468	0.278831034551423	-3.41352255404262
KLF8	-0.650393443634459	0.766508217367733	-2.3837001074604	0.0250575585839763	0.279043756564336	-3.41472375213315
TIPARP	0.316589782257847	1.17759318679253	2.38332685310127	0.02507814352328	0.279079187744148	-3.41540058673252
PITX1	0.27412652888846	1.12379648182265	2.38234152740439	0.0251325587338315	0.27947830634127	-3.41718700943913
OLA1	-0.185385003521645	0.92094140224	-2.38204664581176	0.0251488648073368	0.27947830634127	-3.41772155291294
PRR18	-0.196624155981126	0.86122025734979	-2.3806615201302	0.0252255881395111	0.28011347025226	-3.42023190052388
DGUOK	-0.0996778045203036	0.952567308798933	-2.38038454776578	0.0252409556319853	0.28011347025226	-3.42073377064757
SAMD4A	0.203517504500309	1.08631313365048	2.37916206772157	0.0253088862298268	0.280499700360612	-3.42294847431326
TPSG1	0.456012473854354	1.26904223139361	2.37895181732055	0.025320586288473	0.280499700360612	-3.42332930609491
RNPC3	-0.265692052965241	0.873133286000216	-2.37881442951113	0.0253282343553359	0.280499700360612	-3.42357814927279
WARS1	0.800399536770246	1.59544983682891	2.37826790989522	0.0253586788517608	0.280598912853243	-3.42456794659948
ANXA7	0.118776749307693	1.08237905055291	2.3780255764914	0.0253721890519583	0.280598912853243	-3.42500679153806
ARL15	-0.413598834599957	0.920686146508266	-2.37615935715666	0.0254764531199366	0.281525759375503	-3.42838546520109
PAN3	-0.190815494629135	0.913927226098248	-2.37579803525068	0.0254966852281599	0.281525759375503	-3.42903943404809
CHST13	-0.459887122274633	0.858076707638933	-2.37558424065646	0.0255086635303446	0.281525759375503	-3.42942636037334
CHPF	0.176061486446284	1.05590455059602	2.3745398233875	0.0255672534974206	0.28177369128356	-3.43131625370844
ADGRL2	0.829319588370734	1.58908321649973	2.37427982791232	0.0255818579624414	0.28177369128356	-3.43178664382353
RPP25	-0.172612235210109	0.886788800546495	-2.37407053505125	0.0255936199192289	0.28177369128356	-3.43216527930622
STRBP	-0.128416351170823	0.958529741443733	-2.37337500671985	0.0256327432499061	0.28177369128356	-3.43342342963243
MAP4K2	-0.191250402836321	0.8987437056056	-2.37317895141993	0.0256437812277842	0.28177369128356	-3.43377803704793
SGK2	-0.567832066448918	0.759672720457524	-2.37316761980479	0.0256444193346938	0.28177369128356	-3.43379853213474
NR2F2	0.237640361475742	1.14737520262448	2.37299525162396	0.0256541275426539	0.28177369128356	-3.4341102811217
ZCCHC24	0.396873482510512	1.23521415463619	2.37216436031859	0.0257009727280206	0.282095002509608	-3.4356128610218
HOXA9	-0.253931492005715	0.933601965372038	-2.3710252599086	0.0257653220707064	0.282464947647789	-3.43767229608338
MDH2	-0.125163125671009	0.943215157178781	-2.36964475928553	0.0258435064592771	0.282464947647789	-3.44016738122661
RAB22A	0.148576917908527	1.07142701668453	2.3685636810005	0.0259048849362186	0.282464947647789	-3.44212069311172
SGPP2	0.422212256439328	1.22780460009693	2.36833462246201	0.0259179069362132	0.282464947647789	-3.44253449206575
NEU4	-0.422486712030996	0.788302646305067	-2.36741617132476	0.0259701812693538	0.282464947647789	-3.4441934533664
POLB	0.177857365295546	1.11918062582914	2.36735500484979	0.0259736660355401	0.282464947647789	-3.44430392228447
SH3BP4	0.239477239224674	1.12966542631733	2.36705223110621	0.0259909219240465	0.282464947647789	-3.44485071781533
DQX1	-0.551936844376451	0.722568091403733	-2.36694188973781	0.0259972131872945	0.282464947647789	-3.44504997891217
CYB5R3	0.120269146689208	1.05185837642171	2.36688237734931	0.0260006069465744	0.282464947647789	-3.44515744767286
ENG	0.174093494473347	1.08620222836982	2.36675694540105	0.0260077611711886	0.282464947647789	-3.44538395012616
KCNC1	-0.181202531122425	0.8910241215472	-2.36660997326513	0.026016146273003	0.282464947647789	-3.44564934030344
GDF11	0.150691829659768	1.08209033700684	2.36658155777139	0.0260177677287917	0.282464947647789	-3.44570064952773
DNAJA2	-0.268286048211342	0.9332108599768	-2.36655915750835	0.0260190460064784	0.282464947647789	-3.44574109692493
RAI1	0.1095056419838	1.04559875653891	2.36644578019302	0.0260255167999177	0.282464947647789	-3.44594581500539
BNIPL	-0.0905484518190873	0.952812417713097	-2.36634907533424	0.0260310372104559	0.282464947647789	-3.44612042408769
PCDH9	-0.315948290757836	0.802920029283924	-2.36617388470673	0.0260410407258853	0.282464947647789	-3.44643673525258
PRAP1	-0.867558394784589	0.830315978550933	-2.3661138095681	0.0260444718723686	0.282464947647789	-3.44654519923772
CD2AP	-0.524395625822573	0.924280454603429	-2.36578906380395	0.0260630266587864	0.282464947647789	-3.44713149020448
CAT	-0.182805771097057	0.9627958367008	-2.36515732519323	0.026099156610981	0.282464947647789	-3.44827188374533
CDH17	-0.151688086108473	0.908469429015619	-2.3650823244319	0.0261034490492048	0.282464947647789	-3.44840726055771
P4HB	0.219024561866926	1.13735047636427	2.36485796309098	0.0261162935447516	0.282464947647789	-3.44881221879296
VEPH1	0.123199569488241	1.06651478810857	2.36471306094234	0.0261245921477327	0.282464947647789	-3.44907374595242
PCDHGB3	0.186503108501342	1.1013446650156	2.3639992930877	0.0261655051973781	0.282464947647789	-3.4503618527862
RALGPS1	-0.207954687129772	0.881759625383086	-2.36397000364427	0.0261671853167815	0.282464947647789	-3.45041470525419
RFXANK	-0.206058272118399	0.900925446377333	-2.36363999471518	0.0261861223296748	0.282464947647789	-3.45101017559529
PKDREJ	-0.192684455194535	0.872682424791922	-2.36335822941594	0.0262023009009386	0.282464947647789	-3.45151855551354
FAM9C	0.0895085377749528	1.0257700067661	2.36321955022298	0.0262102670304259	0.282464947647789	-3.45176875655536
HOOK1	-0.199440789484243	0.850463539698781	-2.36255832095642	0.0262482804592872	0.282684637639443	-3.45296160691642
C2orf15	-0.134094752059107	0.953805990625689	-2.36116120343587	0.0263287655851763	0.283361130821401	-3.45548133557347
TSPAN2	0.182383477628787	1.09795431730524	2.3591691588778	0.0264439143511024	0.284063104696469	-3.45907248516162
TERF2	-0.147948259130239	0.928338033237067	-2.35885908912239	0.026461879158635	0.284063104696469	-3.45963129893474
CD300A	0.465723916631948	1.32562915724861	2.35852506205075	0.0264812445128207	0.284063104696469	-3.46023323985934
MANBAL	0.123750008375491	1.05421572436512	2.358324361848	0.026492886430728	0.284063104696469	-3.46059489158751
SPAG9	-0.200602534877805	0.893188246050248	-2.35726804246963	0.0265542371382394	0.284063104696469	-3.46249802252301
PPP6R1	0.120293796781384	1.04495834127016	2.35719013967358	0.0265587668573784	0.284063104696469	-3.46263835684443
TYW5	-0.114275597886884	0.923503633262134	-2.35702086447178	0.0265686119364995	0.284063104696469	-3.46294328010384
HOXA1	0.253067783045237	1.12432889633867	2.35650344458103	0.0265987259072973	0.284063104696469	-3.46387525117091
NTAN1	-0.213267762333853	0.906053963435466	-2.35625154879385	0.0266133976181608	0.284063104696469	-3.464328918744
GJD3	0.146528349363746	1.07227585624249	2.35617798867919	0.0266176835370107	0.284063104696469	-3.46446139597977
DDIT4L	0.187131374085627	1.08145319562613	2.35591408304637	0.0266330649816559	0.284063104696469	-3.46493665337111
PCDHGA7	0.184712126394228	1.10048595634844	2.35525167779593	0.0266717083961994	0.284063104696469	-3.4661294126545
INPP5J	-0.424247899181126	0.799710332356838	-2.35503548561715	0.0266843317310273	0.284063104696469	-3.46651865533598
ALG13	-0.213637101323247	0.930761525012229	-2.35464130239088	0.0267073619420213	0.284063104696469	-3.46722830641599
MAD2L2	0.24587596039224	1.14843969782814	2.35462476591793	0.0267083284854953	0.284063104696469	-3.46725807559784
TNFSF15	0.209482090614082	1.11414323426409	2.3545412186585	0.0267132122450121	0.284063104696469	-3.46740847658503
TKTL1	0.175648559971038	1.0601652907856	2.35398890541083	0.0267455183229898	0.284063104696469	-3.46840266514622
DERL1	0.235393327903565	1.15420012824216	2.35376302338559	0.0267587409891901	0.284063104696469	-3.46880922258526
DNTTIP1	0.214721762636319	1.12258491337097	2.35347712464041	0.0267754854926844	0.284063104696469	-3.46932376852955
ACVR1B	-0.108302548598616	0.932177957933867	-2.35322329504157	0.0267903598116985	0.284063104696469	-3.46978056663151
AASS	0.23844497496759	1.14090131038569	2.3531336736125	0.0267956134007231	0.284063104696469	-3.4699418445363
YBX1	-0.165680835202266	0.970612061252965	-2.35250248556996	0.0268326402330357	0.284063104696469	-3.47107759217751
KCNIP3	-0.112787429743182	0.913966985962	-2.3522660408766	0.0268465226380981	0.284063104696469	-3.4715029991239
NUBP1	0.138375049879625	1.09716685870296	2.35196304456338	0.0268643221087926	0.284063104696469	-3.47204810699073
PCDHGA6	0.183613342314934	1.10037211359333	2.35186350096768	0.0268701721390795	0.284063104696469	-3.47222718246635
TP53I3	-0.288815988856484	0.808693197995867	-2.35173451943837	0.0268777539279547	0.284063104696469	-3.47245920899357
SERPINA10	-0.211244860588549	0.868780721765868	-2.35155128201457	0.0268885283530534	0.284063104696469	-3.47278882400426
POLR2H	-0.268157901618961	0.821383425485676	-2.35135154961617	0.0269002771924427	0.284063104696469	-3.47314809328164
GPR19	0.298594638903385	1.17674307383438	2.35053217534793	0.0269485243674525	0.284063104696469	-3.47462175344056
TAF1D	-0.235634270026335	0.847222809388889	-2.35047360939419	0.0269519759351911	0.284063104696469	-3.47472707360152
METAP1	-0.155100896087939	0.946038477428013	-2.35026788935355	0.0269641031945362	0.284063104696469	-3.47509701098682
NLRP4	-0.288689366091025	0.836766069610844	-2.35015120762814	0.0269709838377902	0.284063104696469	-3.47530682600084
FLNB	-0.319271101971407	0.8295222724948	-2.34984132165711	0.0269892654092335	0.284063104696469	-3.47586402707607
SFT2D2	0.172044617787273	1.07743191218027	2.34962844840337	0.0270018303342873	0.284063104696469	-3.47624676552388
TMEM171	-0.758575190151515	0.861042439383334	-2.34931382031186	0.0270204111829877	0.284063104696469	-3.47681241733356
POLH	-0.106051322766234	0.94097533398381	-2.34912281016065	0.0270316972915199	0.284063104696469	-3.47715580131667
CD33	0.336195630257142	1.20489878637733	2.34838626378842	0.0270752575987291	0.284334532320379	-3.47847975293754
CHD9	-0.211803720291292	0.915181259871025	-2.34627719942038	0.0272003460024027	0.285111225584682	-3.48226944150303
UGDH	-0.283515777030324	0.903128829269513	-2.34608966299183	0.0272114943339153	0.285111225584682	-3.48260631854638
ZDHHC7	-0.181315191378139	0.891052038770667	-2.34596342471302	0.0272190010765883	0.285111225584682	-3.4828330748414
ANXA2P1	-0.361727821839209	0.890023894994286	-2.34594100188666	0.0272203346451826	0.285111225584682	-3.4828733512145
PLEKHJ1	-0.338900882128139	0.794668368671619	-2.34395834357707	0.0273384873090706	0.286161868464919	-3.4864337287113
ADA2	0.703314453722986	1.5207283309976	2.34338385271357	0.0273728105462104	0.286272735855309	-3.48746503712281
PARD3B	-0.145897050710563	0.887971454458362	-2.34316377464957	0.0273859696582649	0.286272735855309	-3.48786007414816
ZNF793	-0.230010673589611	0.867598256674667	-2.34253324833191	0.0274237027220209	0.286272735855309	-3.48899173612878
MROH8	-0.176285463046504	0.901153641690495	-2.34210216025676	0.0274495280191333	0.286272735855309	-3.48976534272139
NEIL1	-0.431055026597316	0.766948414181867	-2.34169443854417	0.0274739739706154	0.286272735855309	-3.49049693830376
CCDC105	-0.121849253858615	0.923460783938743	-2.34156591541782	0.0274816840158128	0.286272735855309	-3.4907275378842
SLC24A4	0.220281867360259	1.1249773022672	2.34110620345504	0.0275092781347976	0.286272735855309	-3.49155230268014
RGS4	0.17998177028747	1.07280572354886	2.34052523465158	0.0275441869220242	0.286272735855309	-3.49259447337965
PCDHGB2	0.185202633030735	1.101605322976	2.34050342881497	0.0275454979621993	0.286272735855309	-3.49263358673214
ASCL2	0.133552283335497	1.04055353828	2.34037063150146	0.0275534834152006	0.286272735855309	-3.49287178188366
ZSCAN1	0.13451812567183	1.05273216151562	2.34021871554287	0.0275626211192491	0.286272735855309	-3.49314425965357
MRPS33	-0.182876384764892	0.9512620921656	-2.3402074045799	0.027563301581479	0.286272735855309	-3.49316454666684
PPBP	0.31547698963191	1.14287069451162	2.33884690145357	0.0276452609665253	0.28642974688353	-3.49560427340682
UFSP2	0.240839994007618	1.15900216355093	2.338835897155	0.0276459247947918	0.28642974688353	-3.49562400340738
SLC24A1	0.251970858500432	1.147361093136	2.33881259934525	0.0276473302704677	0.28642974688353	-3.49566577469883
PCDHGA4	0.181287252988189	1.09904938009823	2.33877057176966	0.0276498658129025	0.28642974688353	-3.49574112647284
MEGF10	-0.176194509424092	0.8906877908316	-2.33739219308711	0.0277331419591822	0.286729804936651	-3.49821198554028
PCDHGA2	0.185333036006637	1.10168318259994	2.33727074080804	0.0277404906049477	0.286729804936651	-3.49842965669364
HCRT	-0.275462975886612	0.917478788248953	-2.33713457320133	0.0277487317399775	0.286729804936651	-3.49867369305539
CDC42BPG	-0.137770976665088	0.912418516719067	-2.33672853552832	0.0277733192411597	0.286729804936651	-3.49940133311717
PIGC	0.19564105173694	1.12341396634844	2.33665314559487	0.0277778866501781	0.286729804936651	-3.49953642727741
CSF1R	0.628301348443413	1.45519217064952	2.33620165519181	0.0278052540313195	0.286729804936651	-3.50034541535542
JADE2	0.255286323814656	1.13091875433924	2.33595753476596	0.0278200618138826	0.286729804936651	-3.50078279503756
YBX3	0.102439668839415	1.04033117667042	2.33592766215119	0.0278218743128853	0.286729804936651	-3.50083631457051
CHST11	0.449179991156832	1.28342742799848	2.3344444424095	0.0279120034515882	0.287473916088419	-3.50349311808112
WDR12	-0.183291781548832	0.95318158760339	-2.33362894134438	0.0279616717251677	0.287551753532694	-3.50495344144493
SLC8A1	0.128617507580489	1.06804397667093	2.33349013742313	0.027970133650041	0.287551753532694	-3.50520196780625
HADH	-0.288812638500087	0.9426898937248	-2.3334372915126	0.0279733559186207	0.287551753532694	-3.50529658527136
LRRC8E	0.209516456912337	1.09678102051333	2.33257388305656	0.0280260501539629	0.287908866283759	-3.50684228297064
SFRP5	-0.221883766306407	0.866075077983867	-2.33164533173299	0.0280828213266358	0.28803937243543	-3.50850421433318
FIBP	-0.189835960832793	0.928063510103333	-2.33130189980036	0.0281038451973124	0.28803937243543	-3.50911879095922
DMRTA1	-0.324468421056277	0.886540715726667	-2.33129486272047	0.0281042761365388	0.28803937243543	-3.50913138334599
ACTA2	0.403852025978527	1.21328911256183	2.33098620968144	0.02812318348443	0.28803937243543	-3.50968367477
PLXNA1	0.130723875725649	1.05194674609371	2.33089840508881	0.028128564307426	0.28803937243543	-3.50984078070021
OPRD1	-0.211727594256494	0.884154869446667	-2.33002205173603	0.0281823203908157	0.28811041441175	-3.51140861482768
PSKH1	-0.142097360510722	0.924238636732178	-2.32986362092677	0.028192048653297	0.28811041441175	-3.51169201623597
KCNMB1	0.489434769443966	1.32258010071468	2.32958085128327	0.0282094194257264	0.28811041441175	-3.51219780618722
LNPK	-0.193279521411905	0.914545145896	-2.3292530717043	0.0282295674341959	0.28811041441175	-3.51278405877065
POU4F1	-0.164915888376956	0.93315662370094	-2.32908271723265	0.0282400440024136	0.28811041441175	-3.51308872774495
RAVER2	-0.257648764330752	0.821956533251749	-2.32902977194413	0.0282433007891787	0.28811041441175	-3.51318341453104
VASN	0.315356389695093	1.20159688580844	2.32834259096291	0.0282856020187665	0.288358495850566	-3.51441224308566
EBF3	0.187975583695266	1.09231475996551	2.32741561084246	0.0283427564237979	0.288729061109215	-3.51606953561267
C14orf93	-0.19552380880368	0.871983688376	-2.32716928858354	0.0283579615394745	0.288729061109215	-3.51650985309237
GABARAP	0.116570697438867	1.05423501222248	2.32656518024248	0.0283952838249059	0.288811214135971	-3.51758961719962
APOC4	-0.1963838455235	0.864233633300816	-2.32645572784173	0.0284020506792483	0.288811214135971	-3.51778523072529
ACAD11	-0.301909516512592	0.863522328786629	-2.32535965233302	0.0284698964275876	0.289202199983605	-3.51974383033062
OASL	-1.21271073139316	0.89099628379299	-2.32525196975587	0.0284765698287673	0.289202199983605	-3.51993622024469
TRNP1	0.158214429505875	1.06994133477683	2.32475989304619	0.028507083433841	0.289217889372948	-3.52081531483868
EPS15L1	-0.15024650770684	0.904853357468629	-2.32444172014269	0.0285268291835415	0.289217889372948	-3.5213836702026
HBA1	4.6450432783806	3.68547642914587	2.32408063897237	0.0285492529437646	0.289217889372948	-3.52202861569835
UVSSA	-0.292461152055325	0.819310149261486	-2.3239982783969	0.0285543699310254	0.289217889372948	-3.52217571558571
LMAN1	0.449227086580518	1.299896954376	2.32377425737848	0.0285682923900442	0.289217889372948	-3.52257581168488
SPCS1	0.150895180901879	1.10087670202596	2.32272587268385	0.0286335298356063	0.28958089778472	-3.52444788933075
ANKFY1	0.130525657453889	1.04850496370872	2.32261774653423	0.0286402658946474	0.28958089778472	-3.52464093858157
ATP4B	-0.116761388749111	0.932980373274438	-2.32134259258171	0.0287198148595538	0.289882141738976	-3.52691719532279
AFF2	-0.139574625927271	0.913432343642761	-2.32093908533135	0.0287450291694285	0.289882141738976	-3.52763733101134
SYNC	-0.241767697823279	0.82945582144061	-2.32092423823244	0.0287459573184768	0.289882141738976	-3.52766382703776
ZNF397	-0.208939660114787	0.930902804406628	-2.32059551111786	0.0287665143211781	0.289882141738976	-3.52825044463579
ERO1B	0.373436104987488	1.26349313892693	2.32015532369444	0.0287940625323242	0.289882141738976	-3.52903588523153
C1S	0.820876455226621	1.628196686436	2.31999668134084	0.0288039967359119	0.289882141738976	-3.52931893362988
CXXC5	0.269129038231162	1.13498279615006	2.3197118140963	0.0288218430120322	0.289882141738976	-3.52982716184076
PCDHGB1	0.182369641794755	1.09980679445112	2.31955330432939	0.028831777654148	0.289882141738976	-3.53010994072727
MAPK8IP3	-0.114572338011624	0.906668660145352	-2.31936756212505	0.0288434230745328	0.289882141738976	-3.53044128685533
TAF1	-0.142962960467555	0.911674794356438	-2.31924947030954	0.0288508292725995	0.289882141738976	-3.53065194281995
VPS26C	-0.14278735303052	0.933895168792952	-2.31821994445731	0.0289154701739452	0.290203452055835	-3.53248816692433
CD163	1.62807879483225	2.17654757963333	2.31816375383855	0.0289190020195326	0.290203452055835	-3.53258837211495
ALDH6A1	-0.382039072194793	0.925747895934552	-2.3163619793941	0.0290324610077984	0.291159815335244	-3.53580070543395
SGIP1	0.408743066999047	1.22681662582613	2.31577012407888	0.0290698191012151	0.291304193389186	-3.53685557502534
MMP19	0.208894166158461	1.09344017210502	2.3155497063119	0.0290837431478199	0.291304193389186	-3.5372483857236
COA6	-0.197994269316018	0.937446093088572	-2.31525249507127	0.0291025279642525	0.291304193389186	-3.5377780153735
NIPSNAP2	-0.234546109445888	0.927600351714921	-2.3143837246865	0.0291575008707662	0.291304193389186	-3.53932592376035
VAMP4	0.303398230054607	1.21062512081543	2.31432649831338	0.029161125290013	0.291304193389186	-3.53942787285758
ST3GAL5	0.383689537064588	1.25251063879253	2.31427230221095	0.0291645581667902	0.291304193389186	-3.53952442209057
PCDHGA5	0.179843866890908	1.098496605368	2.31412300420096	0.0291740168734742	0.291304193389186	-3.53979038625391
MCEE	0.251695778670447	1.18860996107738	2.31295422514262	0.0292481611180998	0.291834773699372	-3.54187212348805
RAB3GAP1	0.148726713649567	1.07195831893467	2.31246171608533	0.0292794560436358	0.291834773699372	-3.54274914925081
KLHL21	0.17421861445875	1.11576186887352	2.31225527009591	0.0292925830835281	0.291834773699372	-3.54311673988478
MEST	-0.293864636981831	0.950791399164114	-2.3121394615355	0.0292999492177593	0.291834773699372	-3.54332293583804
KIF2A	0.286561628137229	1.18248732048867	2.3112922241625	0.0293538901335212	0.291892271588739	-3.54483124107302
TPP1	0.150118840750834	1.09040814187848	2.3112732102664	0.0293551017266621	0.291892271588739	-3.54486508692529
ELOA2	0.114360266365151	1.03942421646838	2.31091129846359	0.0293781719736198	0.291892271588739	-3.54550927870777
CFH	0.577309131681673	1.41189685940292	2.3108323159021	0.029383208954222	0.291892271588739	-3.54564985700916
MARK4	0.120650645643275	1.05175373386124	2.31062030464196	0.0293967335130839	0.291892271588739	-3.54602719389933
CEPT1	-0.259697905810391	0.922539019728	-2.30998785316549	0.029437112411472	0.292112335786116	-3.54715270286972
MLX	-0.189941993984219	0.870579971286009	-2.30916109599137	0.0294899730602873	0.292455910942961	-3.54862371319175
ATP1B2	-0.21611978579574	0.882576478303867	-2.30846203424835	0.029534736740085	0.29267334207814	-3.54986726931418
TNFRSF1B	0.406506674375189	1.22648258966889	2.30824885299639	0.0295483999017529	0.29267334207814	-3.55024645006861
CEP152	-0.358489435267131	0.81483654260019	-2.30752223275791	0.0295950135922079	0.292674534513977	-3.55153871208095
TIGD1	-0.262452160774571	0.870723125221695	-2.30711389427205	0.0296212384918297	0.292674534513977	-3.55226481457971
MRM3	-0.191235377528485	0.921178584254438	-2.30704415884114	0.0296257192586382	0.292674534513977	-3.5523888093928
COX8A	-0.122269127698919	0.919456283228	-2.30640612238615	0.0296667442359597	0.292674534513977	-3.55352317922269
ZNF232	-0.254012267437981	0.908726106365569	-2.30631888410472	0.0296723575765954	0.292674534513977	-3.55367826586688
CRISPLD2	0.994495130570562	1.635620405318	2.30591728640566	0.0296982108435238	0.292674534513977	-3.55439215419125
NAA80	-0.146472860855412	0.896765903824	-2.3058567882553	0.0297021072541149	0.292674534513977	-3.55449969033683
TARS2	-0.128505340910823	0.928037721434095	-2.30557964651568	0.0297199626518239	0.292674534513977	-3.5549922907809
GCG	2.06765811654826	2.3243684403021	2.30548091342957	0.0297263260877014	0.292674534513977	-3.55516777329644
CEP128	0.277001997250828	1.18095186532834	2.30540792237936	0.0297310312249482	0.292674534513977	-3.55529750043147
TUB	0.105719916824026	1.03736495629267	2.30510799842968	0.0297503720023841	0.292685254865172	-3.55583052939178
ELAPOR1	0.395152461233425	1.26320588788076	2.30448228791345	0.0297907582580537	0.292902881315849	-3.55694241367875
ANKEF1	-0.221935048839308	0.9411666203712	-2.3041735549076	0.0298107037267159	0.292919390295108	-3.55749096232779
MTX2	-0.239511242791603	0.908543285439733	-2.30365786586795	0.0298440465903481	0.29306744098152	-3.55840712434659
RAB27B	0.180264485667779	1.09479117368305	2.30263955258706	0.0299099874579807	0.293407405147855	-3.56021586781122
IMMT	-0.142270298895239	0.929652448252	-2.30237030076064	0.029927445044596	0.293407405147855	-3.56069403485005
ARHGEF37	-0.237518954349356	0.870032464378647	-2.30201093192571	0.0299507600542771	0.293407405147855	-3.56133218805724
KLK11	0.239746041100648	1.10356650361333	2.30152643550479	0.0299822192556888	0.293407405147855	-3.56219244105197
WNT4	0.376452640812856	1.24611584486472	2.30142501937852	0.0299888081932526	0.293407405147855	-3.5623724974918
GNS	0.26904377709758	1.19504090889101	2.30099563754915	0.0300167194672428	0.293407405147855	-3.56313477746662
DCLRE1C	-0.165123187489784	0.8903852240936	-2.30097212346529	0.0300182486459567	0.293407405147855	-3.56317651940708
GGCX	0.124626434965583	1.06724175672503	2.30076841251046	0.0300314994427492	0.293407405147855	-3.5635381338516
LDB3	-0.176414220598399	0.894249262355676	-2.30055052676507	0.0300456781679435	0.293407405147855	-3.56392488867159
SELENBP1	-0.309541764850087	0.822445558162133	-2.30030544042152	0.0300616342390824	0.293407405147855	-3.56435989858381
MRPL36	-0.195800475753017	0.934275755094978	-2.29968410128656	0.0301021204371634	0.293484256901712	-3.5654626012798
INMT	0.266268855653608	1.13405471545087	2.29945566290162	0.03011701787505	0.293484256901712	-3.56586796926494
NDUFAF6	-0.157165166082945	0.91883951045459	-2.29927714981172	0.0301286641484796	0.293484256901712	-3.56618472667707
EPHX4	0.140570876207142	1.05861587019267	2.29885941605984	0.0301559333244965	0.293484256901712	-3.56692590316105
ZNF696	-0.160572388646927	0.921229172962266	-2.29878159045664	0.0301610161744837	0.293484256901712	-3.56706397838374
CRMP1	0.177219840389523	1.0783502669048	2.29694479139442	0.0302812057964725	0.29390823089259	-3.57032192176105
SETD9	-0.30314990751749	0.872684720746267	-2.29688085980379	0.030285396961623	0.29390823089259	-3.57043528878701
ADAM12	0.22964304236745	1.10358987644698	2.29673211325703	0.0302951503886988	0.29390823089259	-3.57069904685263
IRAK3	0.376238692317748	1.22121769963733	2.2966939334053	0.0302976543328501	0.29390823089259	-3.5707667458453
RBM39	-0.175917069484157	0.9379423121616	-2.29643550666985	0.0303146076569876	0.29390823089259	-3.57122495961098
PLEKHF1	0.193757882811254	1.09517171137733	2.29621816749404	0.0303288722429644	0.29390823089259	-3.57161029685503
MAL2	-0.263172567853724	0.936534195633733	-2.29615706544372	0.0303328836447516	0.29390823089259	-3.57171862530506
STOX2	-0.367832622045776	0.925562177930729	-2.2944151970289	0.0304474422766674	0.294840087167052	-3.57480605422371
MBNL3	-0.29177410244381	0.870600272431467	-2.29372482412396	0.0304929554450001	0.295102615278227	-3.57602932735345
ANKRD35	0.284755757928731	1.12612611868251	2.293353643454	0.0305174513167241	0.295161549647157	-3.576686929247
CMC4	-0.147043612470996	0.924132615492	-2.29238783533417	0.0305812733220437	0.295445513501017	-3.57839769454127
AIFM2	-0.226807094525975	0.858324081610476	-2.29208648774517	0.0306012116752502	0.295445513501017	-3.57893138964413
PTCD3	-0.237129750387533	0.873629372158133	-2.29164930490669	0.0306301584734946	0.295445513501017	-3.5797055758054
SYDE1	0.11568125606212	1.03862662625886	2.29135811030546	0.0306494529155718	0.295445513501017	-3.5802211877858
C1orf50	-0.154526370421264	0.898896457482275	-2.29111091779604	0.0306658404805399	0.295445513501017	-3.58065885445818
CTSO	0.361061359799046	1.20971110742556	2.29098517055105	0.0306741799237508	0.295445513501017	-3.58088148503833
FANCC	-0.137350678668637	0.9317023719892	-2.29096107359707	0.0306757782476424	0.295445513501017	-3.58092414689132
ALDH1A2	0.316012182066666	1.14683757075733	2.29036195030882	0.0307155418126404	0.295576503502258	-3.58198476069073
FNDC3A	0.181776676602596	1.14222347731867	2.29020083592631	0.0307262429120893	0.295576503502258	-3.58226994843236
AUP1	-0.211166413178767	0.867548325724133	-2.28959999003084	0.0307661805987154	0.295774170056912	-3.58333339333631
ACAD8	-0.173778053211862	0.897611218419886	-2.28933694502038	0.0307836798344342	0.295774170056912	-3.58379890581557
ITPA	-0.176742002952579	0.893112284767162	-2.28874162679393	0.0308233172222495	0.295891733991792	-3.58485232228883
PROSER3	-0.133434258758713	0.926711414924151	-2.288599020243	0.0308328191257349	0.295891733991792	-3.58510463964068
NEUROG2	-0.0808432121893516	0.94102373176141	-2.2882820863056	0.0308539460479037	0.295917391641258	-3.58566536400145
BRINP2	-0.135103898942131	0.909080629813619	-2.28778499643459	0.0308871087703662	0.296049360359282	-3.58654472624778
ABR	-0.287926019272883	0.815910648148095	-2.28750511145809	0.030905795217711	0.296049360359282	-3.58703979654734
GNGT2	0.218895964149783	1.11179606380267	2.28724620115248	0.0309230904590794	0.296049360359282	-3.58749773275164
SPIN3	-0.210148748952901	0.940082246344038	-2.28628935920768	0.0309870840921735	0.296292230257689	-3.58918982648793
PCDHGA11	0.12423020500212	1.05703502867573	2.2861589676426	0.0309958140121642	0.296292230257689	-3.58942037897105
TRIM52	-0.317184593899222	0.832629735576134	-2.28576643418735	0.0310221082579378	0.296292230257689	-3.59011438977794
VGLL4	-0.17513225376872	0.890398910261638	-2.28566597751825	0.0310288407101162	0.296292230257689	-3.59029198829479
AP5M1	-0.148767916629784	0.9586404047152	-2.2850423702617	0.0310706636716119	0.296292230257689	-3.59139436270058
ECI1	-0.14522874743417	0.914570297301511	-2.28481228217827	0.0310861077544223	0.296292230257689	-3.59180105115811
NEK3	-0.343671486508096	0.8117915385888	-2.28481029308936	0.0310862412974573	0.296292230257689	-3.59180456682935
XRCC2	-0.263037555644979	0.827290109786172	-2.28466090527489	0.0310962723574265	0.296292230257689	-3.59206860111211
DLK1	0.177449081260389	1.088210160524	2.28341144042694	0.0311802865673657	0.296549400248421	-3.59427653874905
SLC39A2	-0.397579304149741	0.9274140529616	-2.28318715353197	0.0311953895007882	0.296549400248421	-3.59467279836597
MRPS7	-0.210756135841884	0.940051427507333	-2.28293990379688	0.0312120464094273	0.296549400248421	-3.5951095996959
PROK2	2.02791319491584	2.10531929604179	2.28244491319555	0.0312454176342406	0.296549400248421	-3.59598398187649
SLC16A9	-0.583814889000736	0.807007592247467	-2.28176981308938	0.0312909837946516	0.296549400248421	-3.59717633114591
TLN1	0.160889271080693	1.0893954130764	2.28175985491147	0.0312916563782237	0.296549400248421	-3.59719391745748
ARL3	0.156450112736363	1.09543270408648	2.28156973946051	0.0313044994558296	0.296549400248421	-3.59752965544699
GALNT6	0.713545518730302	1.389583241492	2.28151442942723	0.0313082367756352	0.296549400248421	-3.59762732799147
LYSMD4	-0.136994019459265	0.909339830688267	-2.28150864619055	0.0313086275745587	0.296549400248421	-3.59763754058251
GPAM	-0.197788727146732	0.9534360614948	-2.28128283928878	0.0313238898172656	0.296549400248421	-3.59803627939595
COBL	-0.266844942465152	0.830067853101333	-2.28090582480547	0.0313493872353817	0.296549400248421	-3.59870197200216
TNFSF13	0.496541146273159	1.26902579528267	2.28063560986355	0.031367673435123	0.296549400248421	-3.59917904718492
TRPV4	-0.281555560854113	0.834459408718667	-2.28018344138584	0.0313982946439499	0.296549400248421	-3.59997729007821
SYNE3	0.0935503214779588	1.04858978321432	2.28013879311675	0.0314013197348592	0.296549400248421	-3.60005610528871
ZNF3	-0.0962755985135502	0.915596160057867	-2.27997474736573	0.0314124367383526	0.296549400248421	-3.6003456782861
KLHL42	-0.171264627509776	0.915843525972102	-2.27987576378916	0.0314191463595702	0.296549400248421	-3.60052039749977
SSU72	-0.122293406380261	0.935135472314933	-2.27858102589938	0.0315070305523739	0.297203965845804	-3.60280534878488
CDKN2B	-0.311002353404316	0.877753296889804	-2.27790117301751	0.0315532670651662	0.297465132661379	-3.60400482919618
SLC43A3	0.268597767992033	1.1728654320216	2.27748408363653	0.0315816636755344	0.29753336664827	-3.60474059970993
HDLBP	0.217272841548224	1.12918658167307	2.27724996831268	0.0315976130831881	0.29753336664827	-3.60515355639617
BBS2	-0.172184884993991	0.913093774260941	-2.27690285331426	0.0316212742213056	0.297581428059188	-3.60576578496495
PRKAR2B	0.682676033882992	1.50487868030781	2.27658162850818	0.0316431849049209	0.297612969580828	-3.6063322976841
HAPLN2	-0.230114769857403	0.852625372182019	-2.27588869377726	0.0316904968731302	0.297883240244734	-3.60755418954004
PTGDR2	-0.108730488412771	0.939517296904	-2.27560106653011	0.0317101542757679	0.297893400097372	-3.60806131134695
ZDHHC23	-0.449030669553637	0.883430300720267	-2.27478468273332	0.0317660090692078	0.298114132190568	-3.60950047804341
SCAPER	-0.269354709576061	0.8846530262768	-2.2747142602717	0.0317708313740135	0.298114132190568	-3.60962460761672
H4C13	-0.0951040546907552	0.929799892679238	-2.27378222362121	0.0318347169893223	0.298538901544312	-3.61126722906702
RBPJ	0.145153235047055	1.0877911562112	2.27214529112513	0.0319472017999477	0.299206871348435	-3.61415114445061
TARDBP	-0.305494532867304	0.871999004885219	-2.27206130543977	0.0319529827620738	0.299206871348435	-3.61429907388576
PDE2A	0.230740645797401	1.094902800992	2.27151723017122	0.0319904559742846	0.299206871348435	-3.61525730642218
EFCAB2	0.336636350475424	1.19573818767109	2.27120339821019	0.0320120893284388	0.299206871348435	-3.61580996637542
CALD1	0.508980846556258	1.3601697135915	2.27118038470385	0.032013676239852	0.299206871348435	-3.61585049142438
TUBB2B	-0.291013966083376	0.8283620469224	-2.27111918454853	0.0320178966845794	0.299206871348435	-3.61595825903687
PCDH8	0.0727492276566839	1.03171374175623	2.27045458546144	0.0320637609032064	0.299460960887488	-3.6171284378186
PGM3	0.305586329338459	1.21409031922434	2.2696147376981	0.0321218044960523	0.299828438241382	-3.61860687657611
MRPL11	-0.213026185875071	0.921902653674895	-2.26916765413669	0.0321527422847974	0.29994262668936	-3.61939376777251
CCDC9B	-0.714169009621429	0.78377898493581	-2.26814466274301	0.0322236342768666	0.300194314487241	-3.62119392399072
POLR3D	0.142126508786616	1.12743904957375	2.26750126486514	0.0322682936492345	0.300194314487241	-3.62232585063786
CLIC4	0.442742645946752	1.28727714964533	2.26684671975392	0.0323137844708905	0.300194314487241	-3.62347718282895
ATP5F1C	-0.0924154804804339	0.9568614386352	-2.2663951413032	0.0323452030873115	0.300194314487241	-3.62427137958863
GPC1	0.101469871406493	1.02981780979067	2.2663004630354	0.0323517938557446	0.300194314487241	-3.62443787892973
ATP6V1F	0.189236905692423	1.120832377312	2.26538856214895	0.0324153358340248	0.300194314487241	-3.62604130743114
CYP2C18	-0.65753710912052	0.8235057061016	-2.2652943987066	0.0324219036713478	0.300194314487241	-3.6262068554708
FAHD2A	-0.441885306805152	0.896079497004267	-2.26509246414748	0.0324359925483366	0.300194314487241	-3.62656186060108
CEACAM6	0.243880635129003	1.116325163648	2.26491701577769	0.0324482380115287	0.300194314487241	-3.62687028640579
TNFSF12-TNFSF13	0.483372095397185	1.25986934563	2.26460678269083	0.0324699010862956	0.300194314487241	-3.6274156176488
HOXD9	0.258351194638434	1.12373641910229	2.26456349937316	0.0324729245344638	0.300194314487241	-3.62749169784442
EIF2D	-0.174143474692773	0.972123825033392	-2.26445568112224	0.0324804570213223	0.300194314487241	-3.62768120879217
MYPN	0.303627480391644	1.15990488579387	2.26426059260973	0.0324940904886636	0.300194314487241	-3.62802409937709
CEP44	-0.282630727754156	0.9603742815904	-2.26380943004084	0.0325256392185238	0.300194314487241	-3.62881699893314
ATP1A2	-0.472463833600996	0.831210982025867	-2.26361356540666	0.0325393442274312	0.300194314487241	-3.62916119217098
PELI1	0.176842782331601	1.09918096316933	2.26360497519274	0.0325399454205534	0.300194314487241	-3.62917628734147
NDUFAF4	-0.178449329585816	0.956747725259216	-2.26352104164443	0.0325458201092244	0.300194314487241	-3.62932377785103
CAMK2G	-0.303544118700491	0.803478037410756	-2.26320026000675	0.032568281179665	0.300194314487241	-3.62988743330077
PLPPR4	0.376610645532547	1.20455556145173	2.26317682350391	0.0325699227509725	0.300194314487241	-3.62992861235443
PAFAH1B1	-0.0881826998317755	0.9457214483436	-2.26306231676347	0.0325779442679218	0.300194314487241	-3.63012980232542
MLEC	-0.180069734629648	0.93379744752861	-2.2625602951548	0.0326131334650529	0.300194314487241	-3.63101178626936
KLC1	0.205134033459176	1.12421522557987	2.26246906593732	0.0326195318809802	0.300194314487241	-3.6311720504986
HAGH	-0.245492418231061	0.86314555913	-2.26217781815653	0.0326399663490219	0.300194314487241	-3.63168366436279
DERL3	0.603216926089523	1.3703237699368	2.26207779585694	0.0326469867747737	0.300194314487241	-3.63185935677839
PRR15L	-0.319345737231884	0.814837517530838	-2.26206730913506	0.0326477229025784	0.300194314487241	-3.63187777676418
ARHGAP44	-0.229637276032209	0.8845870313856	-2.26132866485751	0.0326996108462826	0.300499117209735	-3.63317507511762
ARNT2	0.476975967114068	1.28861703842267	2.26019297325397	0.0327795364849619	0.300814543862041	-3.6351691995826
SORL1	-0.295108953406321	0.893152366329733	-2.25999884435451	0.032793216274028	0.300814543862041	-3.63551000150882
LHFPL4	-0.16864539102381	0.91457488286	-2.25998080960882	0.0327944874015863	0.300814543862041	-3.63554166137706
ERG	0.254208223661038	1.127337397932	2.25926968877293	0.0328446443963162	0.300814543862041	-3.63678990280411
PDE4C	-0.18203434925762	0.872039704239543	-2.25900507448768	0.0328633260258776	0.300814543862041	-3.63725432152776
MYO1B	0.209113009218352	1.14205532617743	2.25819753693589	0.0329203974099304	0.300814543862041	-3.63867140218288
PPFIA3	-0.308016062148984	0.8051534166996	-2.25753294412305	0.0329674338882792	0.300814543862041	-3.63983740271081
CCM2L	0.223383345179623	1.08723889558478	2.25737294856793	0.0329787666623567	0.300814543862041	-3.64011807613693
PDE4B	0.963007909572163	1.70823565618587	2.25714177493312	0.0329951473544225	0.300814543862041	-3.64052359221952
ASCC3	0.284605096812258	1.21282896149184	2.25712171751845	0.0329965689473905	0.300814543862041	-3.64055877495289
OPN4	-0.199485667157923	0.910577204788533	-2.25703937648604	0.0330024055480003	0.300814543862041	-3.64070320739458
MRPL34	-0.484508649852598	0.880967981628	-2.25677689344304	0.0330210174567531	0.300814543862041	-3.64116360058268
MRPL41	-0.232570654579871	0.842056783908	-2.25673080684778	0.0330242863061981	0.300814543862041	-3.64124443264124
MZB1	0.928658386852423	1.6574841985635	2.25665167495284	0.0330298996917178	0.300814543862041	-3.64138322099421
ZNF214	-0.106372138171949	0.934172098749467	-2.25652084197974	0.0330391825004159	0.300814543862041	-3.64161268046766
UBC	0.0931830487591332	1.03264506982693	2.25638607643077	0.0330487468074063	0.300814543862041	-3.64184902830504
CNDP2	0.137617654651082	1.060950724094	2.2558802120403	0.0330846704128572	0.300814543862041	-3.64273611930704
C12orf45	0.0898110522731599	1.058158356876	2.25521240941298	0.0331321482229409	0.300814543862041	-3.64390699635145
AKR7A3	-0.45851015455381	0.8282617204632	-2.25507242279039	0.0331421084881012	0.300814543862041	-3.64415241122981
MEX3B	0.185827165142361	1.08462971583124	2.25473327700061	0.0331662505042848	0.300814543862041	-3.64474693855371
AK2	-0.135649444441472	0.931786742759962	-2.25436554733464	0.0331924452900546	0.300814543862041	-3.64539151037371
KDM5C	-0.183045811607628	0.923097510796698	-2.25428650147327	0.0331980784790906	0.300814543862041	-3.64553005661971
RNASE4	0.315598837239887	1.21766277576343	2.2542116168626	0.0332034159175914	0.300814543862041	-3.64566130649259
TSPY26P	0.119131214067359	1.03515475053893	2.25405586398513	0.0332145197769947	0.300814543862041	-3.64593428499181
SLC12A8	0.459297473172812	1.28685416759063	2.25400653490399	0.033218037224727	0.300814543862041	-3.64602073857171
NDUFB10	-0.173435306081048	0.915832369669765	-2.2536996284072	0.0332399290211661	0.300814543862041	-3.64655859267006
WEE1	-0.199782636452382	0.952878075353333	-2.25358956195888	0.0332477833058028	0.300814543862041	-3.64675147307928
UQCRH	-0.0964082155781392	0.959729752818667	-2.25330097606653	0.0332683846421907	0.300814543862041	-3.64725716280787
PAK2	0.135360211091831	1.07180838562436	2.25315077873494	0.033279111390287	0.300814543862041	-3.64752033784269
TAC3	0.277127424426233	1.10915440053817	2.25290465321682	0.0332966958939338	0.300814543862041	-3.64795157395023
PPP1R12C	-0.33387982648091	0.787003062768266	-2.25220268563295	0.033346894477065	0.301021215219179	-3.64918132755529
CPT1A	-0.286850129100217	0.866911798616	-2.25152325470536	0.0333955468182269	0.301021215219179	-3.65037137053092
AUTS2	-0.158606608265975	0.903483761352267	-2.2514903592295	0.0333979040142016	0.301021215219179	-3.65042898218179
PMS1	-0.263818551043464	0.9382776821096	-2.25085020838038	0.033443805458059	0.301021215219179	-3.65155000809815
ROPN1B	-0.163037416551645	0.914747115596534	-2.2508357017771	0.0334448463039006	0.301021215219179	-3.65157540959724
NDUFV1	-0.279179868408875	0.845617761368	-2.25076670885573	0.0334497969342474	0.301021215219179	-3.65169621687034
LTBP2	0.529810439172466	1.3729753096784	2.25075031817653	0.0334509731554363	0.301021215219179	-3.6517249167659
MTPAP	-0.125080037379611	0.931826972592267	-2.24957255994914	0.0335355892314403	0.30161340937486	-3.6537868140641
PBX1	-0.236364595269077	0.886760063049822	-2.24858546084219	0.0336066568948327	0.301864124707523	-3.65551440194656
TOMM40L	-0.2424036558771	0.837876082653067	-2.24851588294156	0.0336116714087442	0.301864124707523	-3.65563615685689
XYLB	-0.0807635695064943	0.950506849573333	-2.24840120120224	0.0336199380598426	0.301864124707523	-3.65583683414918
ATL1	0.331137414121777	1.18619343354206	2.24786047406524	0.0336589403667377	0.301914262829646	-3.65678294553671
ERVMER34-1	0.170219116861279	1.0741573004211	2.24780177552361	0.0336631767235848	0.301914262829646	-3.65688564187388
FLT3LG	0.211767443018576	1.10901656489326	2.24720954253488	0.0337059460759444	0.302128871589628	-3.65792169167176
UBXN2A	-0.155932173689914	0.901897386791657	-2.24572588250443	0.033813308148143	0.30292190472828	-3.66051644478457
APOBEC3F	0.32941296238063	1.18095938194164	2.24474017329553	0.0338848083522991	0.303392957419022	-3.66223974114124
KCNE2	-0.364457727570001	0.895827836914133	-2.24400738497159	0.0339380512825521	0.303434045375193	-3.66352055161147
LGALS4	-0.116678222678594	0.924315401954533	-2.2440000573688	0.0339385840742702	0.303434045375193	-3.66353335789396
ADIPOR1	0.142248823496363	1.09018823742827	2.24389582755075	0.0339461634698863	0.303434045375193	-3.66371551508797
OPLAH	-0.481017536935628	0.756843936937867	-2.2433110474111	0.0339887160411572	0.303593289244412	-3.66473740683924
MEAK7	-0.273083957129437	0.856310878189333	-2.24280059466245	0.0340258995670234	0.303593289244412	-3.66562927555203
FBXW4	0.167465122936406	1.08458284148655	2.24226657620884	0.0340648391814484	0.303593289244412	-3.6665621814103
MRPS11	-0.166424936610838	0.911597320252476	-2.24216387489051	0.03407233259667	0.303593289244412	-3.66674157984564
CCDC50	0.157336216373592	1.06944056511467	2.24211192964339	0.0340761232562497	0.303593289244412	-3.66683231571269
CBX4	0.275359845671737	1.17204273983981	2.24206817480282	0.0340793165245764	0.303593289244412	-3.66690874387744
SAA2	0.898805571798007	1.5290291225584	2.24183275285651	0.0340965024899717	0.303593289244412	-3.66731994775284
DEFA4	0.134393828719479	1.06695623592533	2.24156033855033	0.0341163987270119	0.303601870136717	-3.66779573095438
NAT8L	-0.172820253707388	0.939307853729924	-2.23993688017844	0.0342351891106166	0.304083896453471	-3.67063041282086
DECR2	-0.27912689533702	0.813110187156724	-2.23991977544618	0.0342364426772645	0.304083896453471	-3.67066027207707
CRLS1	-0.146489453032771	0.971400094570133	-2.23969153790718	0.0342531736648092	0.304083896453471	-3.67105868622196
CYSLTR2	0.167254825308471	1.08341840004305	2.23930750320798	0.0342813421096847	0.304083896453471	-3.67172900381718
OLFML2B	0.608604302668025	1.42312422582743	2.23918495959187	0.0342903349410581	0.304083896453471	-3.67194288362952
TGFB3	0.49022172487896	1.25991726754373	2.23918363599102	0.0342904320848299	0.304083896453471	-3.67194519371763
FAM104B	-0.129557536479697	0.9382610578744	-2.23784870815883	0.0343885342364493	0.304083896453471	-3.67427461129586
SRI	-0.271126530349587	0.905707263288171	-2.23781355365358	0.0343911211295329	0.304083896453471	-3.67433594320563
CASK	-0.237126464142696	0.975917093531606	-2.23752903617102	0.0344120642324223	0.304083896453471	-3.67483230098461
GLYCTK	-0.458124009002144	0.763233446492133	-2.23699041232344	0.0344517435463094	0.304083896453471	-3.6757718531825
APOL4	0.234852838671523	1.1375980963409	2.23676753431519	0.0344681746331457	0.304083896453471	-3.67616059009608
LRRC56	-0.397659402130131	0.827209378753448	-2.23666363501151	0.034475836758178	0.304083896453471	-3.6763417996644
IAH1	-0.162726263762179	0.952199124579327	-2.2365479740674	0.0344843680683308	0.304083896453471	-3.6765435163072
RNF4	0.102639756205583	1.05866858576835	2.23649114688573	0.0344885604199755	0.304083896453471	-3.67664262243712
CSH1	0.122540996862986	1.04508223174933	2.23647002383451	0.0344901188633982	0.304083896453471	-3.67667946045561
DIXDC1	0.245717327788144	1.12733538810621	2.23646634923814	0.0344903899789718	0.304083896453471	-3.6766858688278
NDST4	-0.354549893111083	0.9251132464184	-2.23643193910926	0.0344929288880559	0.304083896453471	-3.67674587860914
CMC2	-0.182826147249481	0.9190489325512	-2.23440934254369	0.0346424614717532	0.305234347341228	-3.68027217269993
SERPINF1	1.27090062709711	1.92662123433135	2.23409272880824	0.0346659221193256	0.305273326252337	-3.68082398969099
SERTAD3	0.212764806185973	1.0779932555296	2.23372090787828	0.0346934919169225	0.305348428309423	-3.68147196245817
POMGNT1	-0.0979285270092651	0.949467970286933	-2.23308539146279	0.0347406602015659	0.305595845854257	-3.6825793194063
BST2	0.424762426269133	1.29760514687253	2.2322394317565	0.0348035377785407	0.30590389089611	-3.6840530538044
NDUFS4	-0.131330150077768	0.954953965635238	-2.23210107197882	0.0348138314346096	0.30590389089611	-3.68429405472057
ALPI	-0.281012525476494	0.832895753250133	-2.23143046919317	0.0348637618460021	0.305928656547258	-3.68546200479366
CMTM5	-0.195709010720904	0.894546115681143	-2.2314260875377	0.0348640882997238	0.305928656547258	-3.68546963533753
GGTLC2	-0.978474356557533	0.838469046416267	-2.23129464356627	0.0348738827742821	0.305928656547258	-3.68569853732058
ABHD12	-0.257911570888399	0.897272790881371	-2.23095542310864	0.034899171111051	0.305983109861572	-3.68628923036959
CLYBL	-0.215523608995931	0.896072750507733	-2.23046989385996	0.0349353954216745	0.30613333386993	-3.68713459541904
ALG5	0.151798982726542	1.11706881688808	2.22964023684431	0.0349973731702975	0.306508943833365	-3.68857885820493
AICDA	-0.946486773540204	0.903380169078698	-2.22888921546198	0.035053562432078	0.306833475524456	-3.6898859383225
C8orf33	0.439282918648465	1.23485971057665	2.22772640868006	0.0351407214143716	0.307410962291112	-3.69190913939615
DCAF16	-0.246715690086985	0.925141426906845	-2.22742316587364	0.0351634834132764	0.307410962291112	-3.69243665003852
LEO1	0.240227664851991	1.1470642431056	2.22723673383777	0.0351774839904101	0.307410962291112	-3.69276093807539
ADAM9	0.42178609292857	1.38155310804	2.22698739713766	0.0351962164359243	0.307410962291112	-3.69319461827419
FAM3B	-1.95083988481827	1.2098465549048	-2.22650519272556	0.0352324696427128	0.307560088835352	-3.69403324602296
MRPS22	-0.213401957079032	0.940835846606248	-2.22554040212574	0.0353051062311304	0.307915994300198	-3.69571081887717
LIAS	-0.282056796008572	0.910582629068533	-2.22519352947243	0.0353312544785006	0.307915994300198	-3.69631384623163
SS18L1	-0.209125688569503	0.874653568055624	-2.22505716348333	0.0353415389329015	0.307915994300198	-3.69655089790468
LGALS3	-0.0974330362652323	0.930352201130171	-2.22450007454792	0.035383581628475	0.307915994300198	-3.69751921687026
ZCCHC13	-0.0716553363174466	0.946608997792533	-2.22430487156814	0.0353983240186589	0.307915994300198	-3.69785847762938
TRPV5	-0.200968645207577	0.859855542008	-2.22383525544578	0.0354338137908592	0.307915994300198	-3.69867458797656
ANTXR2	0.153383438348361	1.09011838628114	2.22382491380618	0.0354345956901483	0.307915994300198	-3.6986925586959
EEF1AKMT3	0.242299455173592	1.20213505979505	2.22374705503892	0.0354404828512335	0.307915994300198	-3.6988278525613
EPHX2	-0.193203753921819	0.895965170199886	-2.22367338345358	0.0354460542203894	0.307915994300198	-3.69895586765537
HINT1	-0.068623411924979	0.9637838832008	-2.22298648182807	0.0354980388931183	0.308038040866726	-3.7001493291956
DOK7	-0.169849927633206	0.924612682468176	-2.22292723874312	0.0355025256356492	0.308038040866726	-3.70025225046967
CD63	0.0769125610480509	1.02251485336267	2.22264356221023	0.035524016833275	0.308038040866726	-3.70074504918821
ECM1	0.298033268801471	1.20017332995307	2.22247305078714	0.0355369403594065	0.308038040866726	-3.70104123986518
TIMP2	0.566187949596074	1.38296961060757	2.22001623578145	0.0357236218034127	0.309320315842859	-3.70530729819493
SLC7A8	0.172469054476066	1.09619318682781	2.21949328978239	0.0357634722467599	0.309320315842859	-3.70621496295142
ATP5MC1	-0.323908697654905	0.903017654219314	-2.21944916034943	0.035766836913661	0.309320315842859	-3.70629155110568
LIPG	0.570499601687444	1.36983301798133	2.21933909366751	0.0357752302410111	0.309320315842859	-3.70648257140041
SLC2A10	0.357457910188744	1.20630763952743	2.21925930004971	0.0357813161566789	0.309320315842859	-3.70662104913397
AGL	-0.503988107302165	0.969219985538667	-2.21870995577466	0.0358232404521218	0.309515885716716	-3.70757432178284
PPAN-P2RY11	-0.370918492950385	0.917796278558645	-2.21770733178467	0.0358998722303041	0.30970314813335	-3.70931377889292
PI4K2A	0.110035363704415	1.05726482323291	2.2174228240921	0.0359216444850225	0.30970314813335	-3.70980728125861
POLR2F	-0.176593192652924	0.943703169796787	-2.21737932937196	0.0359249740168743	0.30970314813335	-3.70988272292417
TTC38	-0.340351464168976	0.813276502722444	-2.21701713627168	0.0359527108295803	0.30970314813335	-3.71051091078839
ICE2	-0.234777714981616	0.959433322670902	-2.21698581559172	0.0359551102822777	0.30970314813335	-3.71056523031179
GRAMD4	-0.170872481573536	0.868818620981244	-2.21675578067733	0.0359727375138936	0.30970314813335	-3.71096416535294
ZNF257	-0.136484161092966	0.935652149236857	-2.21651651263122	0.035991080556787	0.30970314813335	-3.71137908479238
TMCO6	-0.216508382553158	0.908193794420448	-2.2158094743649	0.0360453337683229	0.30970314813335	-3.71260500668649
ACACB	-0.250142505531788	0.840504307653714	-2.21578760820965	0.0360470128034598	0.30970314813335	-3.71264291606787
CAVIN1	0.230625076249485	1.10334853798577	2.21573859456733	0.0360507766679317	0.30970314813335	-3.71272789021435
JOSD1	-0.184110749407555	0.886885338821467	-2.21553869272332	0.0360661312464196	0.30970314813335	-3.71307444432418
RIPOR1	0.191421670932899	1.10247609854667	2.21518177788361	0.0360935607883455	0.30970314813335	-3.71369314985591
CRTAP	0.165123269245194	1.1095183359464	2.21496782517469	0.0361100124752655	0.30970314813335	-3.71406400254771
ZNF248	-0.224169101549815	0.89850730841219	-2.21489913181866	0.0361152960220357	0.30970314813335	-3.71418306660505
VAPB	-0.127433122676754	0.9078271271192	-2.21460610715397	0.0361378418523956	0.309730856197229	-3.71469093064431
SERPINA1	0.86537653384333	1.73325101827227	2.21362343582662	0.0362135432123865	0.310047139148214	-3.71639376195247
ARMCX2	0.338918508476189	1.23774835892762	2.21342228140515	0.0362290570671395	0.310047139148214	-3.71674227472962
CHST14	0.185597642825151	1.10351162740455	2.21337444241082	0.0362327474908801	0.310047139148214	-3.71682515583736
GSTZ1	-0.250598084927732	0.90280538083963	-2.21296562657675	0.036264298462983	0.310151621414611	-3.71753338298272
C1QB	1.34859822614112	2.01811928735029	2.21200980009203	0.0363381627200762	0.310485763097847	-3.71918891766364
DCSTAMP	0.176737822517388	1.09589826244711	2.21180498066929	0.0363540084127469	0.310485763097847	-3.71954361464217
ERP29	0.0960375901660311	1.06869038929298	2.21170877848235	0.0363614531739684	0.310485763097847	-3.7197102059699
SPR	-0.267536371325109	0.860289242664	-2.21060495860965	0.0364469727043706	0.310715756381178	-3.72162133607331
COQ10B	0.110443300122128	1.06075722002722	2.21050862310267	0.0364544450092715	0.310715756381178	-3.72178810033734
CRELD2	0.313535851315646	1.19885249458343	2.21033979355193	0.0364675436846663	0.310715756381178	-3.72208034621536
GDNF	-0.113539966767793	0.941988368406876	-2.21025620901681	0.0364740301818451	0.310715756381178	-3.72222502671061
BID	0.24944006642314	1.18395892655817	2.21011142175737	0.0364852687244798	0.310715756381178	-3.72247563765857
HOXA3	-0.135339773231417	0.909905472643047	-2.20973716542246	0.0365143334019792	0.3107982220988	-3.72312338583628
CMTM8	0.296293826476911	1.16472413290366	2.20902273570621	0.0365698739718578	0.310843390050454	-3.7243596977052
HR	-0.185622052118399	0.874074620444	-2.20893763771286	0.0365764946703785	0.310843390050454	-3.7245069416738
A4GALT	-0.228515870781633	0.873798240762286	-2.20872827523598	0.0365927878645031	0.310843390050454	-3.72486918342108
ATP6V1D	-0.104231277485548	0.93128110349779	-2.20817518002746	0.0366358628828736	0.310843390050454	-3.72582605030387
TAF5	-0.172036102204676	0.939147309093866	-2.20734416484402	0.03670066841111	0.310843390050454	-3.72726343615282
TM6SF2	-0.311710095663693	0.804711165393181	-2.2071732244147	0.0367140117901873	0.310843390050454	-3.72755906446675
BIRC2	-0.123333577532685	0.953517533145333	-2.2071151609052	0.0367185451463075	0.310843390050454	-3.72765947749759
TNNC2	-0.377125106010316	0.850115030128076	-2.20700870779796	0.0367268578733199	0.310843390050454	-3.72784356943148
SCG5	0.989636534181773	1.76785456476716	2.20681334705248	0.0367421176565983	0.310843390050454	-3.72818139668577
RHOJ	0.215362010088774	1.11208969124971	2.20672209378827	0.0367492474838583	0.310843390050454	-3.72833918967622
IRS1	1.08677021423853	1.743019459816	2.20650242926327	0.0367664155033277	0.310843390050454	-3.72871901123056
AP4S1	0.150264501884631	1.09886483188267	2.20635257923869	0.0367781312828025	0.310843390050454	-3.72897810274039
TMEM252	-0.259788568944515	0.916618635748648	-2.20608625272436	0.0367989619090503	0.310843390050454	-3.72943855488627
RILPL1	0.150819081544804	1.06417221012267	2.20596860163297	0.0368081673371597	0.310843390050454	-3.72964195060989
NCBP1	-0.313514898170837	0.907089679455882	-2.20581363377961	0.0368202957318002	0.310843390050454	-3.72990984909798
CCDC185	-0.118600501167372	0.902254355477181	-2.20569241188135	0.0368297855510016	0.310843390050454	-3.73011940132787
SMC1A	-0.152119338185859	0.940298133835111	-2.20433895062354	0.036935890970589	0.311186298242266	-3.73245858259535
INO80D	-0.164359079522994	0.880160143552838	-2.20425068064857	0.03694282052879	0.311186298242266	-3.73261110720726
PHF21A	0.230408656204905	1.10738262505556	2.20414208994067	0.0369513469591289	0.311186298242266	-3.73279873930835
ELOB	-0.12698215042013	0.929875016698667	-2.2040739723351	0.0369566963902132	0.311186298242266	-3.73291643557216
PHKA1	0.262085504606059	1.18400360509238	2.20393717015753	0.0369674418902168	0.311186298242266	-3.73315280067322
OPN3	-0.337699630986927	0.879527968641867	-2.20340928072867	0.0370089328584331	0.311372112968433	-3.73406479316703
CD86	0.483404680130128	1.3702614229856	2.20289389386624	0.0370494817152786	0.311549810585322	-3.73495505063727
SAMD4B	-0.111738087410452	0.905178251340191	-2.20243029860079	0.0370859900545326	0.311656385782572	-3.73575573122541
TLDC2	-0.240211372081364	0.830757675604133	-2.20217983116015	0.0371057279923084	0.311656385782572	-3.73618827131387
RCAN1	0.389536125084229	1.20738944356838	2.20199296536079	0.0371204600177546	0.311656385782572	-3.73651095514652
JAM3	0.158668626541341	1.077180183298	2.20135803122614	0.0371705560771876	0.311913677265191	-3.73760724144494
NSMCE4A	-0.136900009966754	0.941380661832991	-2.20049090201245	0.0372390708366893	0.312325177791396	-3.73910411081847
PLPP5	0.301862895361817	1.21241756358747	2.1990609900325	0.0373523019640938	0.312958310047468	-3.74157164762902
ACOT9	0.164195044009711	1.0885232676243	2.19872012290198	0.0373793402025515	0.312958310047468	-3.74215971490186
FRMD1	-0.293094633413037	0.817402481337791	-2.19861448803655	0.0373877229486444	0.312958310047468	-3.74234194529
RGN	0.192628957677921	1.09235893476933	2.19854973570799	0.0373928622644357	0.312958310047468	-3.74245364655207
CDS1	-0.290727197099048	0.893742337424534	-2.19830691662503	0.0374121402070964	0.312958310047468	-3.74287250372473
GNG12	-0.239687987152208	0.911352109811733	-2.19793914151143	0.0374413557665972	0.313036433130317	-3.74350685039932
SEMA7A	-0.245724806039481	0.832234529942133	-2.19769802354167	0.0374605210262583	0.313036433130317	-3.74392269895032
MFN2	-0.135897236272165	0.913899457862133	-2.19727493853042	0.0374941713323441	0.313154443482016	-3.74465230934048
CDK8	-0.198044632981452	0.954116040366827	-2.19697707672988	0.0375178782993632	0.313189326605199	-3.7451659179727
PLEKHG5	0.163823337885523	1.05469839020894	2.19670152013541	0.0375398220282801	0.313209462042404	-3.74564102540175
SENP8	-0.251742442489382	0.939477558387765	-2.1963739123987	0.0375659258776327	0.313264268005053	-3.74620582810615
RAI2	0.67524925472186	1.48574794042	2.19582244800318	0.0376099036625902	0.313467991233522	-3.74715644191817
TCTEX1D2	-0.256199973493262	0.917716668384178	-2.19544280414971	0.0376402062193632	0.313557582822705	-3.74781078226942
FMC1	-0.216240614453637	0.9430467907696	-2.19515797826926	0.0376629550204695	0.31358418832204	-3.7483016499474
COMMD7	-0.228070908616457	0.897875709802057	-2.19415789143302	0.0377429293825185	0.313940402672758	-3.75002487016404
HSPE1	-0.304460267694229	0.937519148112445	-2.1941152956544	0.0377463390560474	0.313940402672758	-3.75009825445936
SOWAHA	-0.296766877381602	0.834120991836	-2.19387414636099	0.0377656476261503	0.313940402672758	-3.75051369077399
NFS1	-0.124729339539174	0.953790241292406	-2.19364445611974	0.0377840469667262	0.313940402672758	-3.75090935880463
DUSP10	0.343887065218731	1.21238404487825	2.19268838627409	0.0378607198696116	0.314395378382235	-3.75255601275645
FCSK	-0.270168122718399	0.817452406108	-2.19247294926476	0.0378780164027487	0.314395378382235	-3.7529269993455
GADD45G	-0.382197675465715	0.879859272949676	-2.19206850358502	0.0379105068996854	0.314423441654786	-3.75362339891126
SRD5A3	0.374866129164855	1.25561509991383	2.19127685146057	0.0379741757706725	0.314423441654786	-3.75498627450935
VMO1	0.306238279932867	1.19605991552968	2.19105981924686	0.0379916474899484	0.314423441654786	-3.75535985271252
B4GALT3	0.162139792146926	1.0901465109329	2.19103999216531	0.0379932439885587	0.314423441654786	-3.75539397993708
NTM	-0.356854383150718	0.866644029671962	-2.19098319247168	0.0379978178978699	0.314423441654786	-3.75549174490637
PSAT1	0.748517698805627	1.52780332868267	2.19096799825307	0.0379990415270003	0.314423441654786	-3.75551789727563
EGR2	0.726924243262775	1.48815808621564	2.19071586378546	0.0380193517462234	0.314429254565466	-3.75595185536085
PNPLA7	-0.13124703657381	0.899334357118667	-2.19044425758408	0.0380412414272268	0.314448117281963	-3.75641929090292
AMOTL1	0.132489439875351	1.04720329503202	2.18924745849073	0.0381378310321163	0.315084110474507	-3.75847854192227
UCN	-0.144591389807793	0.914802964629714	-2.18837678783509	0.0382082388145353	0.315470387767666	-3.75997618900487
CLDN16	0.124231002579931	1.05392552419476	2.18797038962596	0.0382411427728179	0.315470387767666	-3.76067510580866
NCL	0.242227552665151	1.15247882891733	2.1879400035185	0.0382436040047606	0.315470387767666	-3.76072735995419
TAGLN	0.672754576864069	1.35489785848933	2.18755481560113	0.0382748160661766	0.315565527217073	-3.7613897162606
ACO2	-0.1984663815542	0.9022923540448	-2.18670551057293	0.0383437170359053	0.315650688083954	-3.76284988648193
C11orf52	-0.375533010531775	0.907755836108267	-2.18668092221029	0.0383457134630144	0.315650688083954	-3.76289215463716
SUOX	-0.263395255371234	0.881600278434533	-2.18656455998197	0.0383551626469199	0.315650688083954	-3.76309218073437
CTSS	0.126136650687423	1.0698841704092	2.18645722407065	0.0383638807106277	0.315650688083954	-3.76327668453324
HIPK2	-0.101913262923637	0.918475111979733	-2.18549980745878	0.0384417232997594	0.316128961453816	-3.76492216531891
YIPF3	0.175725521611662	1.08279812130243	2.18504543449393	0.0384787158050399	0.316138610026236	-3.76570291819402
NPFFR2	0.199426603266418	1.10362436200495	2.18496592989366	0.0384851919221253	0.316138610026236	-3.76583952081615
IER2	0.217496644245454	1.065951240472	2.18461359556353	0.0385139034495312	0.316138610026236	-3.76644485327468
CFAP300	0.129537338747197	1.05448419187055	2.18451730093415	0.0385217538033964	0.316138610026236	-3.76661028248814
COL28A1	-0.37267761452775	0.815709511127924	-2.1828267601903	0.0386598090798315	0.317109308646639	-3.7695137753411
FEZ1	0.173376338393765	1.0667916899996	2.1824560303173	0.038690143678201	0.317195881402675	-3.77015030687324
ATP5F1B	-0.0941832063054305	0.948509832730171	-2.18210801511973	0.0387186391859998	0.317267295854212	-3.77074777428136
PRPF39	-0.268935507018507	0.874313112306	-2.18182460744635	0.0387418585940584	0.317295426156446	-3.7712342788255
PCBP1	0.146796202154111	1.102967084076	2.18144194434894	0.0387732298415442	0.317390257140889	-3.77189110268244
RSPO3	0.81422646054567	1.561107648048	2.18036090246612	0.0388619788396288	0.317545697311538	-3.77374625854582
MXI1	-0.210694825158962	0.880685600926133	-2.17971315197644	0.0389152440734674	0.317545697311538	-3.7748575654219
PGLS	-0.171001819564524	0.894739429750533	-2.17948607316607	0.038933932576526	0.317545697311538	-3.77524710029134
FAAP24	-0.179996233622995	0.919065902452941	-2.17942241982462	0.0389391726737916	0.317545697311538	-3.77535628759646
EIF2AK3	0.256844290213419	1.17520176918229	2.17938955855138	0.0389418781420476	0.317545697311538	-3.77541265513741
SLC41A1	0.213686332291557	1.10816493207267	2.17923802185735	0.0389543563472551	0.317545697311538	-3.77567258165715
SEZ6L	-0.114938347804806	0.9150899107384	-2.17912769893332	0.0389634430928034	0.317545697311538	-3.77586180801057
ZNF721	-0.277497857369203	0.949376240824762	-2.17912247314282	0.0389638735622969	0.317545697311538	-3.77587077115472
SGMS1	0.547175488922444	1.39444103031172	2.17904279764962	0.038970437285427	0.317545697311538	-3.77600742682533
NDUFA11	-0.182266503154979	0.906081912945333	-2.17874268191785	0.038995169972541	0.317585853570172	-3.77652214215355
KRT6B	0.42372669117554	1.209765900428	2.17793329445527	0.0390619424937663	0.317838923003589	-3.77791005772984
TBC1D4	-0.263440485552815	0.917226503248	-2.17752160437548	0.0390959454319094	0.317838923003589	-3.77861588423311
SERPINB3	0.128053893445158	1.05581678681717	2.17696133044225	0.0391422632602796	0.317838923003589	-3.77957631275278
GRTP1	-0.178977145234018	0.858937380159396	-2.1767049288087	0.039163476452995	0.317838923003589	-3.78001578608175
TLR2	0.645008535855844	1.49604800261867	2.17664973309424	0.0391680443821727	0.317838923003589	-3.78011038733901
LST1	0.395485964436082	1.29525459253027	2.17664852359249	0.0391681444844155	0.317838923003589	-3.78011246031558
CCDC106	-0.207236944443074	0.873358997519238	-2.17647063479363	0.0391828696408077	0.317838923003589	-3.78041733747718
COX19	-0.247437486473398	0.848967655338533	-2.17644724555472	0.0391848061098838	0.317838923003589	-3.78045742224174
ZNF688	-0.209004704242641	0.848905020495333	-2.17455977707317	0.039341359970154	0.318947446148326	-3.78369126622614
TUBGCP4	-0.128606848167722	0.96450523239941	-2.17363430697978	0.0394183275706941	0.319177615731488	-3.78527622949091
F12	-0.477697022054546	0.784864986064	-2.17347417233421	0.039431659069914	0.319177615731488	-3.78555043211324
ZNF41	-0.113280626736906	0.937722346427333	-2.1729430188788	0.0394759076217664	0.319177615731488	-3.7864598456035
PRRT2	-0.257240324675412	0.869744904818133	-2.17269064210423	0.0394969479160864	0.319177615731488	-3.78689190140214
ECHDC2	-0.308385808765065	0.8064339210352	-2.17235512822016	0.0395249348639001	0.319177615731488	-3.78746623301882
KRTAP4-1	-0.40472642459254	0.888665495285956	-2.17226160574052	0.039532739238227	0.319177615731488	-3.78762631422187
C6orf163	-0.354958750342957	0.868931380604914	-2.17189296195096	0.0395635157721652	0.319177615731488	-3.78825727328847
SLC19A3	-0.715202831006797	0.8567660396168	-2.17153526808907	0.039593398755258	0.319177615731488	-3.78886942418905
MIEN1	-0.221269624685895	0.86863002328499	-2.17122077537688	0.0396196893462806	0.319177615731488	-3.78940758719755
CASP4	0.302036461164811	1.1983593363419	2.1710919091286	0.0396304666924078	0.319177615731488	-3.78962808972874
MAPRE3	-0.142250692048746	0.88813763263149	-2.17103788277237	0.0396349858112587	0.319177615731488	-3.78972053147996
MAPRE1	0.133015584319247	1.07035629194726	2.17078934115388	0.0396557814378256	0.319177615731488	-3.79014577911421
XPO7	-0.183419515772474	0.97136534431287	-2.17062495061838	0.0396695414876892	0.319177615731488	-3.79042702922464
FUT6	-0.219141637712165	0.8529905495024	-2.17053155794796	0.0396773606874007	0.319177615731488	-3.79058680535334
NKAIN1	-0.157446289242078	0.887373706794133	-2.17022103292612	0.0397033690309919	0.319177615731488	-3.79111801920132
ELOVL7	0.287453414834545	1.15286324851947	2.16983783644142	0.0397354851958606	0.319177615731488	-3.79177348358688
PARP8	0.570994340285692	1.37420851274453	2.1698323956098	0.0397359413668759	0.319177615731488	-3.79178278968311
FAXDC2	0.113955567182972	1.03645980556489	2.16972996382367	0.0397445303475377	0.319177615731488	-3.79195798801528
COQ8B	-0.199016181764141	0.854373589923596	-2.1696895046893	0.0397479233359804	0.319177615731488	-3.79202718744158
IBA57	-0.112452690629395	0.946251220948838	-2.16882441681003	0.0398205338302369	0.319334186774694	-3.79350659246127
TBC1D26	-0.144693931058549	0.922536107344313	-2.16845273774747	0.0398517670694974	0.319334186774694	-3.79414209059763
[truncated: 14,037 more rows]
