# Supplementary material for: Identification of hub programmed cell death-related genes and immune infiltration in Crohn’s disease using bioinformatics
Source: Front Genet. 2024 Dec 18;15:1425062. doi: 10.3389/fgene.2024.1425062 (PMC11688285; doi:10.3389/fgene.2024.1425062)
Supplement: Supplementary file 1 [file DataSheet3.zip › Input data and script2/diff/heatmap-GSE36807.txt]

id	GSM901319	GSM901320	GSM901321	GSM901322	GSM901323	GSM901324	GSM901325	GSM901326	GSM901327	GSM901328	GSM901329	GSM901330	GSM901331	GSM901332	GSM901333	GSM901334	GSM901335	GSM901336	GSM901337	GSM901338
SST	11.639571725	10.070867875	10.8828904866667	9.63669715119048	11.8409769366667	10.3272944958333	10.86669115	7.32012585666667	8.3746464375	7.893625785	7.67486200833333	7.08353304	7.87361737416667	8.527313805	7.98970945833333	7.96644889761905	7.8292306525	8.666231075	7.83336584702381	6.98664656666667
TPH1	6.27537256666667	5.8041723856746	6.39999010833333	5.58236902845238	6.58607609392857	6.33768377625	6.235885785	4.04319913333333	4.044204625	4.74803094511905	5.01365047833333	4.17402389166667	4.74642491972222	4.30205937	4.43961324583333	4.964031185	4.17037035833333	5.04626494583333	5.51922694833333	4.361389175
ST6GAL2	4.52447373416667	4.08496658333333	4.16343568333333	2.8976827	4.64033159583333	4.6712063725	4.108503025	2.8988852	2.873373775	2.83488181666667	2.772221675	2.95699544166667	3.327737375	2.9261078	2.792683675	2.911182	2.93590335	2.82073336666667	2.720627525	2.68872011666667
INSM1	6.94727647083333	5.3401902	6.68383607	5.954813	7.500663765	6.27365338	6.40751650535714	4.32789277083333	4.84586651458333	5.25843415083333	4.85011766458333	3.6574156	4.881833915	3.77452567777778	4.91428553833333	4.802774625	4.5749291925	5.04805225416667	4.691001075	4.37613335833333
OLFM4	9.20778884583333	8.8453406825	10.4459911233333	8.38812954166667	6.95473864416667	10.815127225	7.92620092833333	11.4262938166667	13.3076727908333	13.1228866191667	13.4702149933333	12.13808416875	12.2761835	12.5938360541667	13.2248354233333	12.1108084416667	12.85365305	10.6975260866667	11.0934118291667	13.2739488566667
RASSF10	6.53467825	5.02010659583333	5.66802760666667	3.8811477	6.31347311833333	5.73717375416666	5.60669461833333	3.58284833333333	3.83510268888889	4.27186134	3.35150119893939	3.726460575	3.49566304583333	3.37254695	4.25550176666667	4.11616276666667	3.5481279775	3.77099892972222	4.05405733333333	4.011031105
TMEM139	6.08121786666667	5.9777866625	6.1067045	7.04349627333333	5.97076999547619	5.8497306797619	5.68380416333333	7.78456491666667	7.59990014166667	7.04741721333333	7.5275618	7.56526871666667	7.44951675083333	6.960087465	6.45630441166667	7.8048371975	8.24952622166667	7.5800181425	7.3066349375	7.46204221916667
CRYBA2	5.58498544047619	5.45506809916667	5.66508739	5.27334491583333	6.58738440083333	5.48010636666667	5.57494788261905	4.22887819166667	4.42452678333333	4.70235919285714	4.77095767222222	4.54871382761905	4.891872070625	4.75509576666667	4.14123524583333	4.67659645	5.04355561083333	5.03467146875	4.68931620833333	4.48604592416667
FEV	6.3302777975	6.208692095	6.80647872416667	6.12263019583333	6.91704358333333	6.7199375925	6.30833973333333	5.77322713416667	5.79301742666667	5.61821763	5.38531047083333	5.53935345	5.86063788375	5.61464218083333	5.39131944	5.54994342916667	5.925796075	6.04421318888889	5.94572672619047	5.29163134095238
LOC101929880	9.0072492	8.6773718875	8.71847235416667	8.26739094166667	9.03144810833333	8.87962436666667	9.10181394166667	7.70391278333333	7.91222488333333	7.50481531333333	7.03912290416667	7.98065434416666	8.041246035	7.93901735833333	7.893625785	7.59450925833333	7.44504283	7.78677158333333	8.527313805	7.1841593902381
APOBEC1	4.253522675	4.99826047833333	6.39660733333333	6.89440755	4.67678395833333	5.1994777525	5.59185446166667	8.20057002833333	7.28082119041667	8.15258984916666	8.82162528333333	7.8122938375	8.25436579583334	7.465427625	5.7726862225	7.85695239666667	8.7897858	8.46741706666667	7.49826941904762	8.68369994
GNE	10.0517003483333	9.83127132166667	10.2116527691667	9.82986036666667	10.5310209166667	10.325344625	10.0065828	9.3329588425	9.44483304166667	9.30663155833333	9.79207148690476	9.42691396690476	9.6773951375	9.65177458666667	9.383014875	9.50485857083333	9.6773951375	9.35770154166667	9.669459435	9.45889295083333
QPRT	8.59030693333333	8.40073176166667	8.40635777833333	7.92620092833333	8.66407024333333	8.42070281	8.75624456916667	7.5019556875	7.77604626404762	7.39679682083333	7.02951203035714	7.9039625625	7.88179515833333	7.5723795652381	7.59352361666667	7.39228261666667	7.13584139166667	7.49731813916667	8.15598180833333	7.0728243625
MFSD4	7.8221528625	7.50540415666667	8.23857425416666	7.04247949404762	8.1165959925	8.11721337055556	8.2553781275	5.37572611833333	5.88198809416667	6.38813261309524	6.99085829404762	6.6561491975	7.2051872325	6.82937444952381	6.18850411916667	6.60613403333333	6.55019114916667	6.87643370178571	5.67685158583333	6.3954671075
TMEM192	8.48650080416667	8.130148525	8.44890270833333	8.6154636375	8.44465964583333	8.59030693333333	8.5601128325	7.94361063583333	7.40846564476191	7.3508406875	7.591411385	7.79715680833333	8.0391947825	7.827647125	7.55759482083333	8.1131755475	7.55915475833334	8.201871225	7.84794468333333	7.40194382
CLC	4.27829890833333	5.85245316041667	4.45699088583333	7.565649375	4.17997925	5.72911479166667	4.01582720833333	7.6383408675	8.51610764166666	8.0426442425	7.68710054583333	8.423311425	6.18050288166667	8.32433954583333	8.043170175	7.53439902916667	7.47876678333333	6.87259400333334	8.10155047333333	7.7606734125
HOXB13	9.76496151916666	9.08956766875	9.32868104166667	7.7814871	9.83263315083333	9.66694917083333	9.64097587916667	7.2997247525	7.94361063583333	7.10528210833333	7.97349023888889	7.004545375	7.1482420175	6.22373749708333	7.827647125	7.01311861666667	5.5595355375	7.0297541275	7.4746315325	5.0929463875
PTN	7.28570774535714	6.87445471416667	6.84393357916667	6.3954671075	6.97790663333334	6.69257970154762	6.84925072638889	5.53791387583333	6.25674197083333	5.34166511130952	5.02495057777778	5.73261178	5.357098245	5.29653191083333	6.31588205416667	6.28871780833333	5.72890065535714	5.61364157916667	6.35363033583333	5.50368955083333
RBM24	6.76676617916667	5.07417260833333	5.84999125833333	4.15900609166667	7.07963782141026	6.21293407083333	6.16830388333333	3.59922509416667	3.533863475	4.593548195	4.84784855416667	3.587157705	3.8464099975	3.42233608333333	4.61121739	4.05770492916667	3.337187125	3.89396703333333	4.14314824166667	3.87289506666667
MRAP2	6.9237351875	7.48543510833333	7.15838374166667	6.79111310678572	6.64878606166667	6.75973981166667	7.00043517857143	7.6894937	7.67946519666667	8.5026889375	8.07824865579365	8.23365484166667	7.85211674642857	8.206331635	7.93702293488095	7.9546996525	8.56225725833333	7.17118259916667	8.14879208083333	8.85308196666667
CCNG1	11.7152510666667	11.0515515958333	11.1122591541667	11.2773004333333	11.5903074666667	11.49842207	11.664440675	10.6709278995833	10.7180212625	10.5617196866667	10.328106375	10.7930885333333	10.9095185391667	10.8620507666667	10.6791528708333	10.7399919166667	10.5177645816667	11.1036130587719	11.0468818416667	10.3619994416667
BAK1	6.92639576333333	7.4153463675	7.5987911475	7.53096663333333	7.23354327083333	7.3474046625	7.1941414625	8.13247850833334	8.05565835625	7.96032991730769	8.185067175	7.8864899125	7.92944764130952	8.09046956071429	7.65563933666667	7.949838	7.91586512222222	7.56687842083333	7.59565325583333	7.9816888625
L1TD1	4.56523818083333	5.53444344404762	5.7315181	5.6476692825	5.3180764375	5.7206632325	5.156338425	7.95386477916667	8.01441933333333	8.36100307166667	8.06668348214286	7.39987588	6.82021185583333	8.36035616583333	8.06059198666667	7.55346153825757	7.16508955083333	5.6360622175	5.77825316153846	8.19300108583333
PYY	7.929985625	8.63105350083333	9.23446204583333	8.14804814583333	10.2494191725	9.039924675	8.4924099475	6.7862025475	7.05204347	6.72254411666667	5.95557595416667	7.0144400875	7.77430648095238	7.73338231333334	6.248777335	7.15980459833333	7.29871728157658	7.83883052083334	7.40381895	6.18245627333333
CPA6	4.50377808205128	3.6514800875	4.47360595916667	3.86526418333333	4.28416963083333	3.82625477916667	4.49076644333333	3.41853184	3.28508505	3.6299785325	3.24429720833333	3.4921619625	3.73774147738095	3.393487275	3.13484758333333	3.4977309625	3.10754334166667	3.7520590075	3.44873367818182	3.15038281666667
BTG3	7.83395881666667	7.08065088630952	7.36125252416666	7.203751155	7.8207557825	7.56486802083333	7.51974000416667	6.90198078928571	6.4672541325	6.76886017202381	6.67961638083333	6.9670357625	6.7959983625	6.4576030625	6.4822967625	6.77328258095238	6.6014921825	7.2132783	7.20411059166667	6.66093436916667
TUSC3	5.67451803583333	5.2068372975	5.14030942666667	4.9182187975	5.894574395	5.07822526083333	5.26930979083333	3.96175541192308	4.4939125975	4.7328741647619	4.68437727821429	4.40512576666667	4.40201033	4.03272374833333	4.89467595583333	4.42876746083333	4.22220532	4.938840185	4.07447464833333	4.64201021388889
HKDC1	5.20659322583333	5.2495170725	5.9015174075	5.30211875488095	5.25447676333333	5.2356145	5.69935053583333	6.51403717083333	6.37550453130952	6.33668713869048	6.65699606666667	6.27537256666667	6.09834825916667	6.12486299027778	5.83196244422619	6.15184165	6.96070930416667	6.35799992083333	5.5243600625	6.63175676166667
PCDH19	7.55392400952381	7.11316165833333	7.61130156428572	7.37551959166666	7.14886217083333	7.08903283083334	7.356517675	6.40439203166667	5.94898723333333	6.4576030625	5.69703699666667	6.341701705	6.02370583	5.57572285690476	6.876623075	6.43939105166667	5.43897911666667	6.74483516583333	7.01897310166667	6.05369616416667
C4orf48	6.15764289416667	7.658330345	7.24847935416667	8.17595495	6.24951151166667	6.63666399107143	6.9688416175	8.10699160416667	7.85695239666667	8.07428948392857	8.24642215416667	8.4707440875	8.69617926666666	8.19369987083333	7.6919566125	8.42070281	8.71454649166667	8.46863443916667	8.85723975833333	8.24246600833333
B3GNT7	7.23998769583333	6.7586727725	6.98820829583333	6.61335896416667	7.93501409583333	8.0415476575	7.71756454583333	6.20571044928571	6.35739538416667	5.64253094833333	6.2393427025	6.42440544666667	6.59827936916667	6.91801379166667	6.32914155083333	6.3049361202381	6.06706007083333	6.24173396166667	6.1376313825	5.88172581083333
ST6GALNAC6	8.64337449583334	8.39673987916666	8.71299918416667	7.81960161666667	8.71993599333333	8.63105350083333	8.946355425	7.8902763625	7.217854585	7.38089703333333	8.18660244583333	7.86178275416667	8.0856632875	6.99227489166667	7.63527852	7.39127589583333	7.2733177672619	7.69717089583333	7.84200925916667	7.01637758218469
RFX6	6.05852198833333	4.5840143	5.9624132275	4.64791080416667	7.2171297275	5.16198328916667	5.43328287416667	4.2029988	3.72781929	4.29001770880952	3.950942875	3.78018410833333	4.085818925	4.04341702416667	4.239687575	4.34450393583333	3.71208464416667	4.68690098583333	4.25842930416667	4.14189669083333
NTN4	7.53649615833333	7.22769259083333	7.11705244	6.654990825	7.42388825833333	7.38625519583333	7.22357440857143	6.391396225	5.6659044875	6.45163510416667	6.1954552875	6.37840422916667	6.78551529166667	6.02894177916667	6.58675292083333	6.64122536	5.56582333166667	6.64775548416667	6.676305505	6.01849962416667
KIF5C	5.681926075	5.076353075	5.4634583375	4.86199696666667	6.71482296416667	6.05578047369048	5.66205628333333	4.58701412321428	4.74753440833333	4.89630921535714	4.84288030416667	4.3628527125	4.679447325	4.87056068166667	4.92720899833333	4.63527280095238	4.5470043	4.59169763333333	4.62768024041667	4.5064800702381
GPRIN3	5.99942973166667	5.910740355	5.57748506666667	5.49331716107143	6.36652906571429	6.112554435	5.8704380675	5.23150796916667	5.32184669166667	5.3101663825	5.21401014428571	5.21884294416667	5.0769893675	4.64643560388889	5.74002056583333	5.15796682416667	4.5926511049359	5.30485797166667	4.99526969666667	5.11976412083333
C21orf88	5.7194034625	5.90648178547619	5.25166995892857	4.4438958875	5.25317661535714	5.4299978225	6.71514602694444	4.429276835	4.31932985833333	4.5928330974359	4.580906265	4.11863580773809	4.63318034166667	4.81742594761905	4.2376266375	4.07221652030303	4.265877175	4.3587527875	4.69535465	4.35731444833333
MOB1B	7.74640412083333	7.73902075166667	7.8829648125	7.8207557825	7.67982487916666	7.85500713333333	7.59953776666667	6.9723992425	6.86075682166667	7.34781677166667	6.91893480888889	7.0950549275	7.03700596833333	6.91621780208333	7.53808144	7.59838843166667	6.78340505375	7.3363768875	7.5522573	7.17444829154762
OSR1	6.118034125	4.89213887083333	5.3407346425	4.4573641547619	4.63924132083333	4.29034854916667	4.99329927791667	3.70784143333333	3.83776899416667	3.73665193416667	3.84088112083333	4.31832795916667	3.9526078	4.37165006309524	3.84432990625	3.90576409	4.09759859166667	3.99938820166667	4.26946382083333	3.53583554166667
GPT2	5.31689581083333	6.01697860583333	6.1376313825	5.5751573875	5.81109006333333	5.60732949583333	5.53376697261905	7.15064755916667	6.76478114333333	7.2616792875	7.58062895	6.90262963916666	6.59168390952381	6.98092571416667	6.39482858660714	6.60183584380952	7.04863561666667	5.96020150357143	5.8704380675	7.14448761333333
CHGA	11.2947395833333	10.7244977875	11.4517678333333	10.625750045	11.639571725	11.0039531458333	10.7005758833333	9.29493646666667	9.73853967916667	10.5538427916667	10.3042092916667	9.16398724166667	9.87113974333333	10.4889941166667	9.64196535833333	10.0480424833333	10.0631315666667	10.38439125	10.4459911233333	9.32084609833333
SYBU	8.24699274666667	7.71298232916667	8.27409940333333	7.95386477916667	8.68630993333333	8.3378480625	8.06114329	7.60838952083333	7.19705145833333	7.49639460208333	7.73005836666667	7.19630480416667	7.74272453166667	7.0603365325	7.40339458333333	7.35032971666667	6.91055065377451	7.87992555	7.65500767738095	6.85782401333333
ISL1	7.8048371975	6.19170825833333	6.57877587	5.26381280535714	7.5522573	6.24834337083333	6.40553924583333	4.66586274583333	5.02936790428571	5.47655949166667	5.034967635	4.869037	4.97615667833333	3.95597545	6.14142658575397	4.87211958472222	4.87509423333333	5.125338695	5.54188178833333	4.348047455
HAPLN1	7.5758756275	6.93316904166666	6.8199483922619	6.93232373333333	7.03912290416667	6.74755906095238	6.72170439869048	5.911865895	5.2356145	5.8089537975	4.3968205	6.24673894464286	6.3716124625	5.2387469489881	6.46344144583333	6.0059432	5.6233790175	6.18245627333333	6.18648169	5.3855621822619
EDIL3	7.99185887083333	8.01679775833333	7.90688704166667	8.162364725	8.029745615	8.36100307166667	8.09046956071429	7.021356925	6.10938450111111	6.8434963275	6.24901146916667	7.46229886583334	7.37986556	7.10983300119048	6.94143842083333	7.5905077360119	6.98092571416667	7.95679287083333	7.40779496666667	7.00588453583333
NEUROD1	5.5883808525	4.23873130202381	6.14093609083333	4.822064375	6.99388720333333	4.84657199583333	4.69258512469697	3.64533363333333	3.3882348875	3.56738742	3.73390500583333	3.69152734166667	4.24683746833333	3.47131077083333	3.43459786333333	4.00083248333333	4.11560145	4.55854112916667	4.39442813333334	3.40804099333333
IGFBP2	7.16033069708333	8.90635832	8.7987511625	7.92777025833333	7.52464067083333	8.7765031375	7.499972975	9.6526934525	8.76589428333333	10.3197511233333	9.45225442666667	9.50382627666666	9.52775707083333	9.65755168333333	9.577734	9.471978425	10.0453264583333	8.51205340166667	8.72467125	9.52775707083333
FRZB	6.4265749125	6.2194430225	6.37941995166667	6.30516037666667	6.50035102488095	6.48289994583333	6.561328965	5.96807352583333	5.52566445833333	5.83001208333333	4.98382104833333	6.1844277125	5.7993044925	5.32030559416667	5.73060306916667	5.89411773125	5.3232615325	6.12548210833333	6.02111851083333	5.85229233916667
CYP2C18	4.98488398583333	5.80678331666667	5.834237535	5.72137491619048	4.3276863	4.72989752916667	4.68974037916667	7.5136655728022	6.39999010833333	7.18727483523809	7.14795581666667	7.62227319166667	5.78390759	6.08882127666667	5.63668117125	7.53947716666667	6.56055551333333	6.72981100833333	5.8683235352381	6.4910270875
IGFBP3	10.8526050458333	9.7997856875	9.6054617275	9.41217655984849	10.6092420983333	9.6054617275	9.92563867916667	8.40192943333333	9.173087075	8.73486126333333	7.879038855	8.663553505	8.9159856375	8.46066863666667	8.80098806904762	9.09941643083333	8.712308975	8.871371825	9.43100118333333	9.81253015416667
FUOM	4.96752314583333	5.7810024575	5.70522524535714	6.12858146261905	5.32204257416667	5.162389715	5.23107585583333	6.560796935	5.93899434083333	6.39819746583333	6.77443594166667	6.68435219333333	6.635067175	6.07376380527778	6.0057175825	6.22626026083333	5.96003421071429	5.97812757333333	6.13142590440476	5.96735456833333
FAR2P2	6.00647097041667	5.44596042520833	5.96962202732143	4.99435453833333	6.2918729425	5.39077399166667	5.63739117666667	4.83185390517857	5.03781410083333	4.43372957214286	4.25490338583333	4.78420102172619	4.41100849833333	4.8733902875	5.601286625	4.99389030625	5.07053026770833	5.00169888416667	4.48374657	4.45465684708333
FAR2P3	6.00647097041667	5.44596042520833	5.96962202732143	4.99435453833333	6.2918729425	5.39077399166667	5.63739117666667	4.83185390517857	5.03781410083333	4.43372957214286	4.25490338583333	4.78420102172619	4.41100849833333	4.8733902875	5.601286625	4.99389030625	5.07053026770833	5.00169888416667	4.48374657	4.45465684708333
SLC2A10	8.83256876666667	8.90831425833333	8.85406305	9.20778884583333	8.70255766071429	9.11235606375	9.00334488333333	8.10345230833333	6.88498685	8.15157193333333	8.55954872416667	8.37402305833333	8.44578295119048	7.58900900208333	7.79246731666667	8.05825717051282	7.7874196375	7.85120567032051	8.82364426666667	7.60648925833333
C4BPB	5.55365307083333	5.73609215208333	5.76868507833333	4.94604879833333	5.76513310541667	6.13994431333333	5.48411104642857	6.98590417083333	7.96032991730769	7.855490055	9.21587843125	6.233711975	6.80522547083333	7.78317260416667	8.02605037083334	6.78148544833333	7.62692851666667	6.43682856916667	6.63950516166667	9.55414021666667
DHCR24	8.62453441	8.98773028333333	9.58062207833333	9.37940609583333	9.478084525	9.35476961666667	9.401150795	9.78276393044872	9.83334779166667	10.2116527691667	10.0631315666667	10.1797534858333	9.73171579583333	9.908109755	9.660009125	9.62058831833333	10.2091310958333	9.99615224083333	9.38926660833333	10.0095109516667
ERRFI1	7.45024226333333	7.455967875	7.32686719702381	7.22010992833333	7.31931635	7.16305657166667	7.3323896	8.30295884166667	8.40744245	7.75915765166667	8.16277148916667	7.68222549416667	8.53587315416667	7.93665139380952	7.69279746666667	8.58476682785714	8.88129106583333	7.71802933333333	7.9874987075	9.22977551666667
CEACAM6	11.1388084666667	11.49842207	12.07346425	11.74985715	11.8014699591667	11.7192158625	11.4919260127778	12.2482704833333	12.75847595	12.6869383458333	13.2937407933333	12.5547023083333	12.7300603583333	12.4583485458333	12.3370793666667	11.93578655	13.1050669466667	12.0812764395833	11.9109779416667	13.315620055
SCGN	7.01414794142857	6.84628155	7.16272595833333	6.06008899604167	8.265032925	6.77968657916667	6.95279401541667	5.14186441666667	5.51715239083333	6.38072485541667	5.91803944297619	5.21776617083333	5.838715525	4.75751589166667	6.9096767725	5.84221913416667	5.72716755833333	5.9381408625	5.67602068916667	4.96063360416667
IL1R2	10.0754104233333	9.84734619166667	10.6551132833333	9.54209364333333	10.4523911141667	10.4523911141667	10.2861357616667	9.67481107	7.8029218	8.5165894625	9.28673564166667	9.1535278875	9.59320057333333	8.76913444166667	7.60648925833333	9.60671883380953	9.30663155833333	8.69753267833334	9.01865305	8.013775625
NOV	5.65930488934524	6.02928584166667	5.67341342916667	5.41454366916667	6.05997570875	5.4243860997619	5.74580416666667	5.09316024916667	4.77280755916667	5.04678305	4.91493346178571	5.06925159166667	4.71658562083333	4.32541033375	5.29921112083333	5.1601551875	5.21698057333333	5.59360669666667	5.38238769	5.01132528333333
GLRX	9.09416628472222	9.46371314583333	9.50631038055556	9.50005358333333	9.27926128333333	9.080609	9.36137338333333	9.7844841375	10.6741414166667	9.93315070833333	10.5413934083333	10.081025825	9.66694917083333	10.0480424833333	10.391958325	9.89368485	10.4640410583333	9.71159345	9.539291625	10.8978459791667
FN1	8.17544960392857	7.82957066654762	7.79292936809524	7.18727483523809	8.40577778035714	8.11184445607143	7.75084318190476	6.50945098154762	7.07104810738095	7.54664862119048	7.25517974261905	6.43969651333333	6.49681395416667	6.69016998928572	7.92830968380952	6.6783309375	5.80638835059524	6.7963777875	6.78077781904762	6.72375953571429
AKAP7	7.79589068833333	7.77533944166666	7.49163938333334	7.79328683	8.02497272692308	7.59990014166667	8.2446113725	7.13219888452381	6.94212148833333	6.91196773333333	7.2078497375	7.80106186666667	7.12242349761905	7.15671417619048	6.88943250833333	7.19813772083333	7.57100617083333	7.10318235	7.54264525833333	6.65765808333333
PLAC8	11.57730107	12.2689435666667	12.5938360541667	12.4436374458333	12.2423459375	12.3449488625	12.4312084708333	13.1228866191667	12.83379075	12.9023935166667	12.9164530866667	13.1519306016667	13.3863745605556	13.1673179141667	12.1009296854167	13.1422530275	13.5794360038889	13.1139364516667	12.76802475	13.3266328877778
FMOD	9.51878170333334	9.23890995	9.1487757775	8.5070324825	9.75798729166667	9.67620307416667	9.0868177125	8.6154636375	8.49783385	8.81919543333333	8.55077469166667	8.16547439166667	8.65102204583333	8.77386728	9.0613046	8.258352325	8.02300428333333	8.68747443333333	8.29541193333333	8.6086897
SYT13	7.74128476666667	7.60741061666667	7.50510185833333	7.36635355916667	7.8829648125	7.879038855	7.99591545	7.23558464345238	6.423441855	6.82224735190476	7.17550131666667	7.15615729583333	7.22814654805556	7.38031295333333	6.67469183416667	7.42922058333333	6.7741797375	7.31213615583333	7.28125096630952	6.42790578666667
CAPN13	6.19566018690476	6.38224549583333	6.51250496833333	6.15073627708333	6.56933914333333	6.493999315	5.93311825833333	5.8439764125	4.94835370416667	5.05525594583333	4.6554371	5.6041623	5.6316694125	5.24296814916667	4.51560789583333	5.45052559	5.18271870625	5.88323177840909	6.40346730833333	4.74372534166667
UPP1	6.4716130625	7.170886275	7.7527853	7.39612347070728	6.27978767685897	7.23026413166667	6.54038680416667	8.34739946428571	7.60109744	7.72690608333333	8.39567060416667	7.8886023875	8.23688262678571	7.80790869166667	7.16305657166667	8.00039398333333	8.60579900333333	8.086136075	7.44009936666667	8.28099507916667
FHL2	9.16608044261905	9.44038754166667	9.47429979375	9.39245215416667	9.38771598333333	9.72499416666667	9.581662855	10.0856351608333	10.306478825	10.123852625	10.589072925	10.1999622166667	10.2885408975	10.1437621583333	9.7997856875	9.92922384166667	10.8001601683333	9.588382775	9.73171579583333	10.9778546257143
ERICH5	4.79162779119048	4.140420125	4.3740531	3.6681686775	4.3983928047619	4.10928585	3.84331945	3.46245754416667	3.35076247121212	3.72628828833333	3.34474743888889	3.6804245	3.4609284375	3.658766225	3.4667975175	3.90066063333333	3.45336951833333	4.02665780325758	3.55747412166667	3.10256744166667
HLF	4.78060004916667	4.26080083611111	4.534320775	4.48464554583333	5.03973028708333	4.40368735833333	4.39539489916667	3.74169157666667	3.82349699166667	4.30706586916667	3.76796285	3.62022774583333	3.62380111666667	3.6856074	4.51841390833333	4.20132839666667	3.45056234166667	3.96568896666667	4.20483528333333	3.958058595
GDPD3	6.91241026761905	7.52551839916667	8.38643346	8.24297442083333	7.75236544583333	7.522076155	7.5827702375	8.97050952	8.07661902083333	8.81395215	9.61157201785714	9.19939799166667	9.33183140416667	8.39396886666667	7.8122938375	9.550237675	9.55414021666667	8.76159469	8.666231075	8.51089298
CBLN2	6.21045117559524	5.45701376666667	5.52228119630952	5.18569327958333	6.4776795447619	5.15524757958333	4.86551603333333	4.62590522666667	4.46491682571429	4.99486651666667	4.31863545416667	4.7610518825	4.54193953333333	3.917307875	5.026423795	5.15565275333333	4.7610518825	4.73081190416667	4.64888757208333	4.43834011666667
SH3GL2	3.53428897166667	3.36957715833333	4.01121400833333	3.16773763333333	4.84221034375	3.68933924166667	3.42503666666667	2.835124025	2.851136875	2.92667341666667	2.93579634107143	2.892691955	2.9657493	3.03039100833333	3.03284636666667	3.18065229166667	3.03946368333333	3.28043520416667	3.112807175	2.87726009166667
PP7080	6.11011169333333	7.09305655833333	8.03156822916667	10.1180784333333	6.03947971833333	5.89974324297619	8.1397058925	10.22137556	8.93257930833333	9.097873525	8.16702074178571	10.5358574547368	10.6326676448465	10.2644926791667	8.40635777833333	10.7244977875	11.135394625	11.0356448583333	9.06490231416666	9.89545059166667
VANGL2	6.48762114166667	5.57035323833333	6.42392292083333	5.865868995	6.561328965	5.5695603225	5.61657523541667	4.67333786	4.2543333425	5.38386107916667	4.31330175208333	4.35488965	5.0617103775	4.12987015833333	4.97905349055555	4.52377545708333	4.52377545708333	4.87371536666667	6.5593199375	4.73986719404762
PVRL3	8.3268683875	8.06509340583333	8.31194456	8.3434312125	8.32219762916667	8.38467715	8.41590428	8.00539090416667	7.58358912916667	7.7395059575	7.47100825833333	8.10155047333333	7.97941827916667	7.53986663916667	6.79465393434524	8.04360282083333	7.34033663333333	7.85737225	7.58745870535714	7.09844139583333
MFAP5	8.3129684827381	6.39090360416666	6.547718915	4.46288370047619	7.27673741666667	6.44884740416667	5.63426353809524	4.54472318691919	4.669348325	4.99055023	5.84829449666667	4.29001770880952	4.94471018166667	4.26123391666667	5.74367319333333	4.72038931833333	4.0055556125	4.3562059625	4.65923824869048	4.35533363392857
AL928768.3	9.3212101075	10.2417975519048	8.64111333333333	9.41590026041667	8.56622795875	9.22371476354167	9.13541305333333	7.90741959583333	9.27214502559524	8.15470615863095	7.57756085160714	7.84627946291667	8.26261039375	8.18157108193182	7.97364257777778	8.43013003791667	7.14285899696429	8.6519695172619	8.35749247916666	7.89331419666667
Ig alpha 1-[alpha]2m	9.3212101075	10.2417975519048	8.64111333333333	9.41590026041667	8.56622795875	9.22371476354167	9.13541305333333	7.90741959583333	9.27214502559524	8.15470615863095	7.57756085160714	7.84627946291667	8.26261039375	8.18157108193182	7.97364257777778	8.43013003791667	7.14285899696429	8.6519695172619	8.35749247916666	7.89331419666667
CLDN8	11.6863032388889	10.325344625	11.1306689083333	9.85690894375	11.3308936025	11.5035319111111	11.47126495	8.05407367988095	4.06556739166667	4.61276015	4.19959426527778	7.39802457619048	10.0391471333333	6.02161423666667	4.05222373	9.688498475	6.99750543666667	9.62931121666667	10.10533015	4.35488965
KCTD12	10.7148527833333	10.5310209166667	10.028404075	9.24037426166667	10.618415365	10.357566875	10.3698065533333	8.90966428095238	9.64196535833333	9.30551607083333	9.54051974166667	9.260631925	8.67199087333333	9.098735475	10.3946547616667	9.22709555	8.15962986944444	8.4707440875	9.27154122916667	9.197321175
ADRA2A	6.38667718333333	7.17285298	6.73050435	7.799124715	5.96864075416667	6.51275895416667	6.65949889	8.18133897386364	7.21934080583333	7.81431501666667	7.37310039916667	7.391875185	7.43960189833333	8.423311425	7.62977437916667	8.097356775	8.40345766964286	8.92399396346154	7.43068649625	7.695893525
CCL11	5.6872078	7.46843177916667	6.18998588305555	7.43511977380953	5.35061459	7.45556315	6.66251949583333	8.08037215	8.739011075	10.4178117466667	9.94397065333333	7.97743340666667	7.727344	8.7461493	10.6450666116667	8.82676756333333	7.11633306619048	7.13192952833333	9.15984588333333	9.68109522916667
TNNC1	6.07073468027778	4.81466856	4.6507638974026	4.20956277	6.46185157583333	5.33823624535714	4.78651987083333	3.98738019166667	4.21582563333333	4.01121400833333	4.11377883560606	3.86132744166667	3.91211469166667	4.7015125547619	4.0422233426282	4.51361854166667	4.47123900595238	3.88781687916667	4.1153893025	4.029093825
GAL3ST4	7.30837771740196	7.3674295	6.90745371535714	7.2492358	7.19153827333333	7.47843329083333	7.36560814679487	6.8649520125	6.52775624642857	6.74059413541667	6.26550510458333	6.9656864075	6.71946252083333	6.6517342652381	6.39090360416666	6.79723808571429	6.85168270392857	7.01311861666667	7.103824205	5.95087146583333
ISG20	7.58358912916667	8.67932235666667	8.3549691025	8.15220415	7.818496355	8.12002942321429	7.82803408333333	8.9802371	9.66542495	9.29043548	10.0121193108333	8.734117375	8.84086860416667	9.039924675	9.58062207833333	8.89510904166667	9.12609534880952	8.23688262678571	8.21944217916667	10.0412505
C8orf33	8.51007056666667	7.72449849666667	7.90237362083333	8.00773343452381	8.80955655833333	8.1447619375	8.94733275	7.24158331416667	7.31280467916667	7.356517675	7.6151709375	7.997345875	7.27673741666667	7.19630480416667	7.30416379	7.235971325	7.44666529833333	8.08903429166667	8.133610075	7.1146740075
FAM19A2	4.84948245833333	4.28478674166667	4.10229627083333	4.8107393775	3.82795297833333	4.10382061333334	5.045723275	3.76220914166667	3.69230029090909	3.481170075	3.44949399	3.65233125	4.0892142	3.68339253666667	3.67562863333333	3.99293689833333	3.67049117083333	4.0968603225	3.96519084166667	3.91788212083333
GCG	11.14726735	11.2448298708333	11.57730107	9.69752450416667	12.4583485458333	11.7428757222222	11.767924415	8.93427706444444	10.3305034916667	11.4375909166667	10.7452942391667	9.10812121666667	10.216432345	10.388996385	9.35476961666667	9.22109905416667	9.32972865416667	9.54209364333333	9.43329392166667	9.21800298333333
LINC00263	5.42786098809524	5.71989051833333	6.28066636833333	7.4428528375	5.4066263325	5.18052723888889	6.20571044928571	7.29665818083333	7.02102985112613	6.97562304166667	6.34387095095238	7.8207557825	7.62740128833333	7.48868081666667	6.2008990625	7.76742147130952	8.06812985	7.90237362083333	6.71148750944444	7.25044872
CORO2A	7.19452644583333	7.46041452916667	7.68399623452381	7.84485058214286	7.26345205416667	7.009539355	7.8138628225	8.09805582607143	8.08299697666667	7.96288110833333	8.27109715416667	8.51942444583333	8.10567260833333	8.01163625416667	7.34672083333333	8.13699182833333	8.79697700416667	8.07710134166667	8.0547486125	8.57158851666667
APPL1	7.619829425	7.47751687916667	7.6560337375	7.62227319166667	7.43666514166667	7.56687842083333	7.76387484583333	7.24631199666667	6.6389985225	7.06148020333333	6.89816230222222	7.3600742875	7.12770770166667	6.629069225	6.80262463714286	7.322834495	6.23830189166667	7.45847813083333	7.26515668333333	6.72557773107143
SLC13A2	6.58954709142857	6.4685261125	7.18004348583333	6.89658352	7.05302348583333	6.5843917875	6.46668532333333	5.56840446607143	5.7194034625	5.45230657333333	5.67075432625	6.17690569047619	6.24901146916667	5.89526430297619	5.60071754166667	5.8589108375	6.17690569047619	6.5853668777381	6.7959983625	5.12475670416667
RP11-285F7.2	7.075661675	6.27317462916667	6.47551381166667	6.5996500275	7.13874036833333	6.959504625	6.8281421625	6.32358467583333	5.76296221190476	6.40771897083333	6.1826735875	6.03487295833333	6.04923851791667	5.63318698194445	5.75338015416667	6.32021675	5.8732011525	6.49002139166667	6.60265922333333	6.29396417511905
DDX60	8.088360205	8.81395215	8.70326128666667	9.1449625875	8.86544249166667	9.18189635	8.4973659875	9.58444123333333	9.54051974166667	9.177490575	9.316155035	9.498629325	9.581662855	9.53097698333333	8.81499390384615	9.742655205	9.34224957916667	9.4823228	8.91031185125	9.43892016325757
PROS1	9.02672019	8.13154259583333	7.96075380833333	7.5960399625	8.87846165833333	8.379709425	8.448420525	6.73422831666667	6.87971859833333	7.7901662075	7.93345489416667	7.5518826125	7.55713495416667	6.2540271075	8.12002942321429	7.26929457916667	6.95518129666667	7.42446097261905	7.56959629904762	7.23259418166667
CYP2S1	7.65217795833333	7.02039622630952	7.68352666583333	7.98466315	7.93568561458333	7.71620550178572	8.87048026666667	6.88808454690476	6.26228035666667	6.42980452916667	7.75554231041667	7.23927668958333	6.86355612083333	6.61890631547619	6.17137591666667	7.1594302775	6.78288102666667	7.18585007880952	7.27150618333333	6.1481315375
GMDS	7.28883445535714	7.55316373333333	7.4428528375	7.45847813083333	7.46492645416667	7.56175008666667	7.45385885	8.01096708958333	8.21766239404762	8.44578295119048	8.49432036726191	8.2251873125	7.695893525	8.073894	8.13406599166666	8.09623878654762	8.32135505416667	7.58500701666667	7.335939575	8.81724786666667
ALAS1	7.98065434416666	8.24135821333333	8.5151851625	8.64826422666667	8.41104260833333	8.37555875416667	8.32265200666667	9.15160007916667	9.208884125	8.719426215	9.13695725	9.15531345333333	9.417617875	8.60473196672619	8.46351459166667	8.90202792083333	9.42452056666666	8.89580358	8.33105076083333	9.084199225
ACSL1	5.99883327333333	6.503979775	6.03340561875	7.03400589	6.63306015416667	5.92512052833333	6.68435219333333	7.52513409166666	8.05825717051282	8.07531523869048	8.06059198666667	7.64374872916667	7.20184364083333	6.84010193333333	7.40919178	6.55697857694445	7.37959685238095	6.9849263075	6.67287188666667	8.45201799833333
MIR3185	6.90802831228175	6.8141735539881	7.16971766625	6.80538640208333	7.1714469647619	6.83344885208333	6.73432631875	6.7698125664881	5.74876654833333	6.6495395325	6.34021435020833	5.68826365595238	6.8731305525	5.94826428791667	6.23033110373016	6.20657769416667	5.56002494875	6.23943904291667	6.13007132785714	5.20331140638889
PRAC2	6.90802831228175	6.8141735539881	7.16971766625	6.80538640208333	7.1714469647619	6.83344885208333	6.73432631875	6.7698125664881	5.74876654833333	6.6495395325	6.34021435020833	5.68826365595238	6.8731305525	5.94826428791667	6.23033110373016	6.20657769416667	5.56002494875	6.23943904291667	6.13007132785714	5.20331140638889
TMEM98	10.7061645016667	10.509139955	10.7433634104762	10.4697355833333	10.6551132833333	10.4212647341667	10.357566875	9.94762745375	9.1269429	9.6054617275	9.618472175	10.367336	9.85835825565476	9.8662439	8.73486126333333	10.0333869758333	9.71827732916667	10.1474924083333	10.4594745783333	9.1098841025
LOC653602	6.9062642	6.84925072638889	6.75423593	6.78453295833333	6.82170501416667	7.08716171	7.232208395	6.05578047369048	5.3436611025	5.779936685	5.41703716833333	6.14313403	6.53256248833333	4.53148217833333	5.48984847178571	6.25910041666667	5.61270129755952	6.43513719795635	7.10295085	5.78061977916667
SPON1	8.11026979	7.54930720416667	7.6963668775	7.68310807666667	8.28773019583333	7.73469369416667	8.2530953675	7.01414794142857	5.54034285107143	6.92403819416667	7.58646576583333	7.56996467	6.7133208225	5.65582237916667	7.02156685833333	6.6970190575	6.06071264333333	7.47002074583333	7.34781677166667	6.06962522333333
ST6GAL1	6.75900888416667	6.67861411	6.62443251642857	6.36456746833333	6.79695417642857	6.97638819333333	7.15442515833333	6.23737675833333	6.68383607	6.11392910571429	6.11202456916667	6.47234977083333	6.1096967125	6.15848539333333	6.52874273166667	6.21265632416667	5.463931555	6.17673174	5.64913310595238	6.33053002333333
EFEMP1	7.08540806357143	6.55258152083333	6.0881246	5.55736663	6.56252951416667	6.30207597166667	6.64775548416667	4.76413038297619	5.78227810666667	6.07816939583333	5.7633196125	4.98424494583333	5.06451535083333	4.2851223525	6.28361307904762	5.07477848166667	4.61205747833333	5.13683016845238	5.50850234166667	5.834914675
ZNRF3	8.4707440875	7.74429644642857	8.07039537916667	8.14302849666667	7.95706200208333	8.03975772386363	8.04776979583333	7.38089703333333	6.56456321944444	6.9856344375	6.62300103166667	7.34604269375	7.5905077360119	6.86560954809524	6.97057618829365	8.02679104166667	7.0862067625	8.11499231511905	7.71164304583333	6.7118165325
PPL	7.48912265	7.13341205416667	7.47327633	6.90525747738095	7.47610852174242	7.69326478166667	7.48087334166667	6.68591639559524	6.55388198833333	7.03297793125	6.84856255	6.35363033583333	6.68761997	6.596695315	7.14299501488095	6.82657141333333	6.59101874333333	7.31078028833333	7.12190522557692	6.01351514173077
CCNO	4.15746548809524	4.84534328916667	4.24365495833333	4.27649573690476	4.36253473214286	4.23917013666667	4.03272374833333	5.0853849475	4.36373069166667	5.27249707083333	5.1896540125	4.4862485922619	4.893811875	5.28101773083333	5.29121427659091	4.48507576666667	5.65603141666667	4.66605163666667	5.03132003305556	5.59185446166667
ADORA2B	8.02033689166667	7.15917386166667	7.9195942	8.58476682785714	6.61059541833333	7.71985580666666	6.79390264404762	8.92045637916667	7.83395881666667	8.25887823333334	8.414574125	8.869623575	8.76456348166667	8.26281506666667	7.91727843416667	9.14622051666667	9.07630028333333	8.85208115	8.54345562007576	8.44780500833333
VSNL1	5.1601551875	5.2612393784127	5.23601015583333	5.43192355238095	5.31030199166667	5.37208945166667	5.43694302916667	5.97714824748169	7.22010992833333	6.46319813	6.17561166833333	6.21863148333333	5.52482542095238	6.25630112555555	6.51866283166667	6.23976312115079	6.03921297833333	5.4329026825	5.26477633	6.1771560125
GLDN	7.25017024916667	6.80522547083333	7.66615734583333	6.13224315416667	8.15636789583333	7.94149369256757	7.766619775	6.56960656458333	7.93996086666667	5.981732525	5.97412649166666	5.309972475	6.272179765	6.25808086666667	6.19896603694445	6.19120526	5.90883024583333	5.81854400964286	5.37130467916667	5.46692473666667
MIR4680	10.1833845416667	10.1682516916667	10.1295519708333	10.1070832708333	10.3197511233333	10.2644926791667	10.41959067	9.618472175	9.11235606375	9.39245215416667	9.14700300833333	9.99615224083333	9.78276393044872	9.8724762375	9.08474142916667	10.0955124	9.38771598333333	9.83828076833333	9.8650457125	8.56807164166667
REEP1	6.94039436	6.4426787925	6.06845246666667	5.62268711833333	7.50610146166667	5.27819108916667	6.04788462916667	4.714723145	4.391815325	5.67147905	5.43430980583333	4.99076977	4.87211958472222	4.275379775	6.27445228583333	4.86199696666667	4.79006367666667	5.62962905666667	5.29269209833333	4.80046791916667
PDGFD	7.5719948625	7.07028401666667	7.0846016672619	7.43268721666667	7.16472972916667	7.01011354416667	7.21742299589743	6.25253956666667	6.7264708347619	6.91491655166667	5.88957004	6.9297635422619	6.1650354	6.42729608333333	6.1067045	7.27821610833333	5.92976094166667	6.52111265	6.76724411011905	6.82582947019231
MARC1	7.25158430916666	7.6560337375	7.67540101666667	7.5583594125	7.36125252416666	7.06979414708333	7.5758756275	7.95146668583333	7.88085870833333	8.5283979202381	7.49382244333333	8.25068436190476	8.20506194166667	8.6656498375	7.65563933666667	8.33226915833334	8.70653356916667	8.48278759583333	7.5991020075	7.93237061666667
CD302	9.49353935059524	9.1466117625	9.05199102916666	8.78934869833333	9.00827031083333	9.110717048125	9.07421937083333	8.27520212031177	8.06719126166667	8.87437844416667	8.6950498125	8.51829477916667	8.04290720875	8.24001448625	8.95839357958333	8.64498062470238	7.37291536625	8.47290871333333	8.67376465416667	8.5198012375
LY75-CD302	9.49353935059524	9.1466117625	9.05199102916666	8.78934869833333	9.00827031083333	9.110717048125	9.07421937083333	8.27520212031177	8.06719126166667	8.87437844416667	8.6950498125	8.51829477916667	8.04290720875	8.24001448625	8.95839357958333	8.64498062470238	7.37291536625	8.47290871333333	8.67376465416667	8.5198012375
LGALS2	10.4287243666667	10.367336	9.33417368333333	10.3272944958333	9.660009125	10.54900067	10.41589171	8.610505185	8.57457040416667	6.31126494238095	6.55358108333333	9.19083286666667	8.71454649166667	8.5220103	9.11235606375	8.09382542583333	8.739767225	9.13695725	10.3803627666667	7.67780131583333
DPP10	5.57118600916667	4.49694942083333	4.6209530125	4.72720435833333	4.51154861602564	4.64744273166667	5.09066626833333	2.760197925	2.76875435	2.747923675	2.838007025	4.01792284310897	4.48153306428572	2.97294811166667	2.759216775	4.58053288333333	3.36706528333333	5.09791395880952	3.855174825	2.613690075
PCSK1N	5.921237105	5.6233790175	6.27473259404762	5.60206760333333	6.6929197547619	5.78500499642857	5.56784124916667	5.26034578075758	5.26643370833333	5.35672827666667	5.2975208	5.34972469166667	5.2271147875	5.97378986916667	5.1178207875	5.15591157333333	5.43192355238095	5.47855004452381	5.37847586416667	4.7680834375
PKDCC	9.8595410877381	8.99300134166667	9.72164380416667	9.0968554875	9.48914278	9.19835203333333	9.33076428571428	8.399363525	7.70830052083333	8.652729785	9.07184118904762	8.86213151083333	8.674058675	8.58793093309524	7.74687419583333	8.74206972916667	8.28983504583334	8.84931387	9.37062043333333	7.6919566125
ANO5	6.12200294630952	5.28001791666667	6.30883565714286	5.43677103166667	6.14545077083333	6.65045837583333	6.79111310678572	4.15582202166667	4.15703035	4.62224710166667	4.47092228285714	5.17684353083333	5.88061154166667	4.8685554475	4.74296894666667	5.76153851785714	4.81206492083333	5.86749071625	5.65831470833333	4.3511136625
HCP5	7.32170510833333	7.71862817083333	7.27673741666667	7.26929457916667	7.50921047916667	7.005338525	7.22896637416667	8.41649827	8.7854522275	8.40007623958333	7.23394141583333	7.79742437666667	7.71949793333333	8.5070324825	8.3983703275	7.86629789166667	8.1872200375	7.93702293488095	7.5052530075	7.88085870833333
ANKRD22	7.2910356425	7.70271345416667	7.859102625	6.98984459666667	7.2710367625	7.6230920125	7.03672374833333	8.46787839666667	9.88695299583333	8.73235726666667	8.871371825	8.18294053333334	8.81026180333333	8.54345562007576	8.5972693125	8.53103110833333	9.46733896666667	7.27150618333333	7.2034184375	9.59534085
IL18	7.215236675	7.45556315	7.58102122333333	8.0868926475	7.03400589	7.86688648690476	7.31408983333334	8.34432367916667	8.66468231666667	8.480299725	8.68560811666667	8.09254670833333	7.87385694833333	8.4873602172619	7.79871672666667	7.78317260416667	9.10812121666667	8.23365484166667	7.57468151666667	8.78136532666667
NEDD4L	8.59859598333333	8.11499231511905	8.209024415	8.07345326	8.59806581666667	8.63221774166667	8.44890270833333	8.13154259583333	6.75900888416667	7.6598710025	7.46000141916667	7.565649375	8.01591607	7.87577806833333	6.68567931666667	7.69279746666667	7.54025818	8.11796649166667	8.12002942321429	7.01548406875
INSL5	9.65177458666667	9.2763272275	9.40240985833333	5.72911479166667	12.0812764395833	10.2475001666667	10.7148527833333	5.47836167857143	7.60372117916667	7.51625030583333	9.52970924166667	5.32978776595238	8.06156919083333	5.5941932675	8.1783108625	6.72126755065934	5.53462026388889	6.267841325	5.69099094416667	4.80409149083333
OASL	5.7785082125	6.04276048833333	6.402313055	6.7364881375	6.05470999392857	5.9129800625	5.93732203	7.94776168452381	7.26974275916667	6.96146964404762	6.73588407583333	7.38450872992063	8.48855331666667	6.51334368333333	6.44160449916667	8.37515389833333	8.70211108571428	7.16435840833334	6.38813261309524	7.13371075833333
NKX2-2	5.29585025952381	4.82666729958333	5.59722487	4.4493585375	5.97885737583333	4.47024990833333	4.8404665725	4.26721587083333	4.0931540175	4.37042724166667	4.853540625	4.0680943375	4.41421452916667	4.493726425	4.36955819541667	4.24746892083333	4.0843214375	4.6292567327381	4.64439284697802	3.93798552619048
NLRC5	7.1161791897619	7.243434825	7.29179051666667	6.88587952083333	7.53439902916667	6.8296604125	6.80206886666667	7.9195942	8.8474349875	8.13207248	7.57552083333333	7.40244697458333	7.42075476916667	8.399363525	8.49167327333333	7.41016761333333	8.4699842	7.115879075	7.8292306525	8.57913543238095
LINC01082	8.57158851666667	7.22896637416667	7.6859452	6.98092571416667	7.90544834083333	7.26683287916667	6.86028355083333	6.2759820625	6.03319387416667	6.7600791125	7.1751386875	6.68354746607143	5.97975124303571	6.88884562583333	7.16663104	6.50736236666667	5.39944818333333	6.77064938666666	6.78703711416667	6.50171844166667
PDCD4	8.85360706833334	8.74787699166667	8.76456348166667	8.83527067666667	8.94264730583333	8.90714500166667	9.05918455166667	8.35558167	7.90022809	8.07746312083334	7.8565942575	8.66140337190476	8.53443703666667	8.504070675	7.80685540702381	8.76777710916667	8.11184445607143	8.52575457083333	8.7116708725	7.45091596
SPINK2	7.04198847392857	6.44939976261905	6.69820791416667	7.18962440166667	6.86130803083333	6.62160417083333	6.22145623166667	6.07793573583333	6.19268501416667	5.54715101404762	5.05891198736111	5.89919495666667	7.266013675	5.90038223416667	5.69132965833333	5.93041717083333	6.01849962416667	5.989592715	5.66078537869048	5.515158975
GHR	8.22980871333333	7.19630480416667	7.1146740075	8.07877612666667	7.18304868833333	7.23614837958333	7.08034724166667	5.92098280833333	4.09499461130952	5.448140175	4.22710419166667	6.22483001833333	7.55091442083333	3.93941528333333	5.05949381666667	6.70181243083333	5.16629553055556	7.54894736666667	6.17040830416667	4.091430085
NXPE1	9.3562328	9.347699	9.68109522916667	9.324883125	10.0014392225	10.0940579733333	10.1108645933333	8.89841684583334	8.7116708725	8.70653356916667	7.64087970666667	9.14079049166667	8.80272721666667	9.3761431375	8.20244688333333	8.96597443333333	9.5513774	9.54356400833333	8.830982525	8.754237775
CRIP1	9.88190167083333	10.4993099604167	10.27232038	9.01706332083333	9.52646277333333	10.5195069333333	10.2644926791667	9.57468168333333	8.62335441666667	8.61145941666667	10.00370672	8.81323375	9.08474142916667	8.2223102922619	9.43329392166667	8.5972693125	8.81323375	9.45099465	9.57602151916667	8.20841353333333
CMPK2	6.95176003458333	7.5940434975	7.8456411297619	8.15258984916666	8.4170914125	7.24023866458333	7.64185766916667	9.2138832125	9.50785620625	8.61783521666667	7.8105456125	8.6477631625	8.46666510833333	8.38362969583333	8.33348762166667	9.01962661833333	9.6781612	8.00401057916666	8.1576750125	8.68630993333333
PARP9	5.94615330535714	6.263771695	6.33465014583333	5.88566423	6.3699852815873	6.40488169361111	6.05852198833333	6.8808537125	7.879038855	7.28437557916667	7.03066477083333	6.45210863083333	6.3969891925	7.11232768607143	7.243434825	6.64284282166667	7.5526474225	6.30989650416667	6.2953988247619	7.58618590833333
DHRS9	9.00856938333333	9.64843250725108	10.9505133875	10.5310209166667	9.73605289666667	10.10533015	9.66694917083333	11.5903074666667	10.3726344316667	10.349415825	11.4375909166667	11.0669388166667	11.8806633958333	10.5617196866667	9.88695299583333	11.540297585	11.64827051	11.2000715166667	10.6975260866667	11.8409769366667
TRIM15	6.57199090833334	7.10026477083333	7.44666529833333	7.59838843166667	6.86532061416667	7.53096663333333	7.409776145	8.03570912083333	8.17510739416667	7.67901975833333	8.10810975833333	7.88603241785714	8.03414799916667	8.0426442425	7.37885858083333	7.75187065833333	9.22977551666667	7.68523195666667	7.59953776666667	8.70787580952381
RAB40B	7.43068649625	6.94668148846154	7.3007749975	6.9354015875	7.30580115952381	6.91844553416667	7.31132717416667	6.976717555	6.3467819625	6.32304185	6.09589797	6.82043593333333	6.73442432083333	7.0120825875	6.06810291684524	6.64963257916667	6.43894377916667	6.82682607628205	7.12284053611111	6.04473495166667
DEFA5	4.18101532234849	4.33669933875	8.49839507916666	4.00196125895833	5.13722774535714	4.24928884166667	3.6303850875	12.4828916083333	11.3117888866667	12.76802475	5.45630210166667	8.44465964583333	4.891872070625	9.53655255	11.8159131416667	7.76483256166667	11.2025822916667	7.46919989166667	5.65815249166667	13.2865382983333
BACE2	6.90481396166667	7.49030363571429	7.36203301047619	6.56655729130952	7.05107496083333	7.21280495619048	6.2859996625	7.6226711077381	8.92341456666667	8.71516840416666	8.80955655833333	7.53386862690476	7.45124445333333	8.29087800333333	8.475202825	7.29437229666667	8.07788332857143	6.980156385	7.583901175	9.12975199166667
BMP5	6.3739467625	6.59196610416667	6.45301492083333	7.00887953333333	5.9174649627381	6.23000503888889	6.32785266416667	4.86705952083333	4.95236154291667	5.06476025714286	5.03720816666667	6.15311258666667	5.4289951275	4.22656391916667	5.05632888	6.44571704416667	5.02099942666667	6.1920944375	6.41192048666667	4.95905963
NPY6R	5.4644615875	6.00897261666667	5.25955066583333	5.877955275	4.91043845535714	5.48498569	4.85310567083333	6.11840398125	6.00037584916667	6.28730669166667	5.96780426185897	6.428664525	5.66397761547619	6.14093609083333	5.9466341952381	6.30167152392857	6.06170380083333	6.14072820357143	5.58810088333333	5.48221523083333
EPHA3	5.109526125	4.51910164666667	4.37343424940476	4.21797630833333	4.72526892916667	4.37476579083333	4.17585346857143	3.71071887666667	3.87792877	4.188910025	3.83486130972222	3.79777673333333	3.83926957083333	3.39780181666667	4.88565904666667	3.75135652083333	3.35094668166667	3.70717966111111	3.820021325	4.09274557
RFK	8.6039127975	9.44345134083333	9.270677595	9.52149340416667	8.90773565833333	9.27274882202381	9.270677595	10.1560247833333	9.37172545833333	9.581662855	9.70736034166667	9.72260762916667	10.077191625	9.87113974333333	8.99621307488095	10.1422949408333	10.4113768502632	10.0826778466667	9.56558515833333	9.83334779166667
GCLM	5.65174136511905	6.3587937625	6.27678226666667	6.59232023583333	6.16576026238095	5.618010135	5.971535985	6.94634915833333	6.99016599333333	6.53515613166667	6.34780287916667	7.09240869166667	7.29750333333334	6.34463406416667	6.57775982916667	6.749074	6.54212176416667	6.65995414833333	6.08012171333333	6.85408599583333
ANXA13	8.52963984166667	9.09416628472222	8.60510722083333	8.440504	9.21142020833333	9.11276190833333	8.63443447190476	8.28539952361111	6.8100716375	7.591411385	7.761537575	8.52314088833333	8.334014385	8.0391947825	7.34521112916667	8.30125460833333	7.54393738630952	8.58412155666667	8.62827784857143	7.14761536083333
RHOF	5.47444453916667	5.79447532083333	6.70786512827381	6.0523749075	5.57018022583333	6.09736602333333	6.076400525	7.14137246833333	6.3598728375	6.194289025	6.9295038475	6.95583382	7.40487051666667	6.67073978333333	6.1086913275	6.72626015833333	6.53321973125	6.58048393666667	6.18421055583333	6.677803465
ABCA8	5.6245081975	5.42270142142857	5.30578647083333	5.26097469333333	5.56988693297619	5.17992549845238	5.57723984333333	4.72404026666667	4.18572063416667	4.5823785675	4.91145102083333	5.02185358583333	4.9061173925	4.01143557708333	4.82577898888889	5.32889315416667	4.74753440833333	5.31261118642857	5.37996201416666	4.33304478095238
LRRC66	6.12992496488095	6.63379257142857	6.39684758083333	6.43319036458333	6.25775135694444	6.5775107375	6.80170315119048	7.83336584702381	7.01591456666667	7.135391605	7.996983325	7.55346153825757	7.2641680775	7.00721715607143	6.10052782083333	7.706326075	7.63138253458333	7.5918924925	7.26366422208333	6.36917343333334
ETNK1	6.04514937666667	6.629069225	6.63922831	7.31931635	6.18527338166667	6.54357466916666	6.63207705666667	7.67850953	6.61440010166667	7.2051872325	7.16698520416667	7.76434272916667	8.15454770476191	8.27282738809524	6.54228524166667	8.92277373666667	8.27624168333333	8.10211516333333	7.04320875892857	7.44259158625
ZNF649	5.63979372416667	4.93478590869048	5.13486997166667	4.87071281755952	5.82155378	4.97507757833333	5.53354863916667	5.05557802321429	4.02683510833333	4.54017309202381	4.56296513333333	4.6737649525	4.4931086375	4.12739661666667	4.75769070119048	5.256632535	4.31178327083333	4.85145918833333	5.03673219833333	4.68829890166667
ADAMDEC1	12.7423269833333	12.3080148125	12.83379075	13.1422530275	12.5114305	12.6245095375	12.5938360541667	12.07346425	11.5035319111111	11.74985715	11.3467560541667	12.37251245	11.767924415	11.94323973	11.8912096208333	12.3449488625	10.7032873119048	12.5317714208333	12.5547023083333	12.1178474
ARG2	4.5868271675	4.24943258333333	4.25733353095238	4.25369665833333	4.32826683416667	4.68382225833333	4.58171655416667	4.57273475833333	4.61709797166667	5.01728913178571	5.8045051975	5.21934962083333	5.38589085708333	4.98510382202381	4.67518638035714	5.35383440166667	5.37816903154762	4.91676052583333	4.27993653333334	5.12684118333333
ELOVL6	6.79219686305556	6.82224735190476	7.69477059880952	7.0313020975	6.82243895166667	7.65217795833333	6.85087613	8.2058167825	7.58646576583333	7.39649532	7.57921221071429	7.82875581	7.82427226666667	7.16305657166667	7.523084265	7.59645770083333	8.1795080375	7.44765834583333	7.506819295	8.1000847125
ARMCX5-GPRASP2	6.75522549880952	6.16688088527778	6.20823113196429	5.62397827208333	6.54104320386905	5.83775597375	6.06534940333333	5.38434143333333	4.97065275333333	6.14083214720238	5.85237274979167	5.59239123416667	5.82673297958333	5.08809773859127	5.95276995833333	5.62728373333333	5.07555700041667	5.48584292916667	5.70098415291667	5.46794859402778
GPRASP2	6.75522549880952	6.16688088527778	6.20823113196429	5.62397827208333	6.54104320386905	5.83775597375	6.06534940333333	5.38434143333333	4.97065275333333	6.14083214720238	5.85237274979167	5.59239123416667	5.82673297958333	5.08809773859127	5.95276995833333	5.62728373333333	5.07555700041667	5.48584292916667	5.70098415291667	5.46794859402778
DMBT1	6.4268123575	7.948600425	10.1344670964286	7.52932699047619	5.77553670583333	8.51156511666667	8.04520134583333	10.8033862125	13.1519306016667	12.4111657583333	11.4811889569444	8.88928355416666	8.66953192708333	12.5547023083333	11.6790827708333	10.1697249666667	9.71714760208333	8.92277373666667	7.15198845833333	12.572212375
REG3A	3.5680101	3.7261292605303	5.56232742166667	3.69191529583333	4.04071686666667	3.81255930416667	3.94238455	8.0531479175	8.28380905357143	7.94921528416667	5.47400505166667	4.81135632625	4.0295153	6.54680862083333	8.40073176166667	5.26284069583333	7.58219707916667	4.85682534791667	4.29284746666667	8.5634422225
CEACAM1	7.92064598	9.41309297	9.68722933113095	9.9854714875	9.72918692666667	9.75600869375	9.43217875333334	10.8412008120238	10.301224415	10.0517003483333	10.0940579733333	10.5386598333333	11.0396310916667	10.4367124833333	9.16288413214286	10.6975260866667	11.540297585	10.55661855	9.84166154333334	10.8526050458333
CKB	11.664440675	11.6188533916667	11.793714775	11.9048324416667	12.03824385	12.0030697666667	12.71147525	10.6450666116667	10.1875260508333	10.3646567916667	9.9698522	11.5035319111111	11.49842207	10.94071845	9.51878170333334	10.56815812	11.2371271416667	11.6863032388889	11.8357106525	8.6421741725
FZD7	7.37837319583334	6.76935680416667	6.48116179333333	6.5823216375	7.0351646397619	6.26285703333333	6.25454750333333	6.08964325416667	6.02345744833333	6.24673894464286	6.303216255	5.15851929083333	5.40861638821429	5.192667675	6.86771306916667	6.3850252725	5.35027342178571	5.79051203083333	6.04563287	5.66355443833333
MST1L	6.57129012666667	5.94732102333333	5.561344535	5.09227581583333	6.18309417833333	4.37504426666667	5.27037109583333	4.022978325	3.94725454166667	4.20368904083333	4.06088595	5.33934290238095	4.50395964121795	4.109991325	3.96260737261905	5.02308600833333	4.44911719583333	4.90222181714286	5.885153175	4.1158646725
GRINA	6.06591055083333	6.36776749527778	6.52844987833334	6.12263019583333	6.20919060666667	6.23782049083333	6.15980407845238	6.749673305	7.34861994166667	7.43303995714286	7.206956545	6.40099635166667	6.16068947166667	6.91312354404762	7.11316165833333	6.51017598333333	6.85622603125	6.23330658782738	6.65846757559524	7.26809490833333
SHPRH	7.06855079083333	6.73772192095238	6.8741948775	7.14633335833333	6.87518612416667	6.97755473059524	6.899635405	5.9777866625	6.179978595	6.77638112654762	6.15002630428571	6.20538234916667	6.63628152833333	4.99177795416667	6.4716130625	6.80140857916667	5.68995017166667	6.28082492916667	6.77689641833333	6.33294721547619
PSMB8	9.5734684	9.86852235	9.39245215416667	9.55317547761905	9.87030432166667	9.340733325	9.52970924166667	10.41589171	10.971491625	10.6469713233333	10.0438783625	9.81056462083333	9.65755168333333	10.4459911233333	10.4212647341667	9.98067365083333	10.2790369083333	9.8090827125	9.550237675	10.302850425
FGF13	6.6186278625	5.7206632325	5.67212031916667	4.87558498333333	6.2347505475	5.21829235511905	6.00247845416667	3.4905706375	4.03473973782051	5.57706845	4.97232598083333	4.39900699583333	4.55439172	3.32971571625	6.22483001833333	4.66658579333333	4.41250442083333	4.474642035	4.7981659875	4.8958516575
NAP1L2	4.80727351964286	4.69902755166667	4.61802200833333	3.459632635	3.82902647916667	4.027987825	4.80020290416667	3.06994768333333	3.19507595	3.79710850119048	3.31926220666667	3.26943718333333	3.4583070675	3.17165749166667	4.41558115	4.29826749642857	3.124798725	3.94636678333333	3.60138341190476	3.31299667386364
CYS1	6.65949889	5.59624232166667	5.61537535119048	5.46692473666667	4.98306732714286	5.13705279083333	5.62404632916667	4.52933756442308	4.73125626416667	4.8409168675	4.89548244916667	5.16363399130952	4.72640566	4.48130226369048	5.13937259565476	5.3884031325	4.93166667833333	5.36875761666667	5.19814890666667	4.87531624166667
IRF1	7.6483820172619	8.11721337055556	8.21639573878205	7.84439357833333	8.03367215416667	8.097356775	7.98692036666667	8.85960080892857	10.2762584625	9.21483505833333	8.7238453375	8.7116708725	8.20413584166667	9.18508854333333	9.26734919333333	8.52087891083333	9.70458824	7.93047083333333	7.99131844666667	9.8724762375
TGFBR3	8.54491796916667	7.93996086666667	7.60787484166667	6.91093553857143	7.88425052916667	7.39007164166667	7.16154394940476	6.38938864916667	6.41477786708333	7.17550131666667	7.75445803	6.35464248333333	6.3859831075	6.1771560125	7.90056025416667	6.81280282559524	6.14274758861111	6.87333003333333	6.658638095	6.39237566416667
NDN	8.484138415	8.06408593041667	8.06620362916667	8.11387256666666	8.04360282083333	8.13247850833334	7.95279128333333	6.15701067428572	7.20641257583334	8.21639573878205	7.5076018875	6.8649520125	7.1369750895098	7.18631216666667	7.8048371975	7.19987475	6.65846757559524	8.21497235333333	7.63459596666667	7.57965685833333
LOC101928152	4.52288199916667	5.01011717916667	5.20726419166667	5.21998892583333	5.16979132333333	4.17053857416667	5.0155201575	6.11202456916667	5.51380737833333	5.20907063666667	5.028445925	5.86749071625	6.1319553	5.29460850416667	5.28269256958333	6.76183470083333	6.07704547916667	6.655777455	5.14283949166667	5.57118600916667
WASF3	6.4757513125	5.50068194547619	5.43949908958333	5.07321771095238	7.05403795833333	6.51275895416667	7.10623390972222	4.93460389761905	5.14402427830808	5.6106509925	5.62217630416667	4.99940655833333	5.11753983833333	4.822064375	5.99059392083333	5.14348724333333	4.96116543083333	5.71694942083333	5.07105810125	5.38065371041667
BCHE	7.1161791897619	6.35699122	6.03971782294872	4.26218737619048	6.15448760833333	5.86082359666667	5.64228904416667	3.2991143075	3.27677293333333	5.00805939166667	4.73919127916667	3.24126459166667	4.87413517083333	3.13564474166667	6.47692294583333	4.2999810225	3.661680525	5.10112992916667	5.52289703666666	3.818907895
CFB	6.168548165	6.07244098621795	6.21447392083333	5.86994890154762	6.03775354880952	6.25674197083333	6.1977385475	6.75943728916667	7.48812889166667	7.018006675	7.01637758218469	6.4685261125	6.3706242725	7.30695369166667	7.52932699047619	6.391396225	7.370656225	6.16799913333333	5.924398415	7.70391278333333
LGI1	4.443231375	3.84223136666667	3.75674838333333	3.1083702625	4.15703035	3.36770807666667	3.35094668166667	3.02262103333333	3.04762857857143	3.487816925	3.16612703333333	2.885982325	2.96345835	2.836139	3.932302775	3.07992653690476	2.8647003	3.11383948333333	3.17967520833333	3.1052413
RP11-391M1.4	6.37259530166667	5.91033881666667	6.36431088166667	6.2953988247619	6.14736767583333	6.136241115	6.03027463	5.71321298934524	5.09888996666667	5.62547126416667	5.41134581976191	5.96420529340909	5.30211875488095	4.85257469880952	5.67256454	6.49943169571429	5.16387434166667	5.71605050357143	5.75225418916667	5.93718885
HEPACAM2	10.7452942391667	10.75636115	10.923691525	10.934082875	10.9308050416667	11.18071255	10.934082875	10.2494191725	8.70787580952381	9.91919369166667	9.0214931325	10.21803873	10.4748086925	10.406814175	8.92612739285715	10.1898050166667	10.2116527691667	10.5442362208333	10.9964856166667	8.5138805525
HAS2	5.82102848333333	5.74239278321429	5.57572285690476	5.30597832404762	6.32137170535714	5.18871318166667	5.38814891309524	5.13949536583333	4.96640831333333	5.49631640166667	5.03112222619048	4.562467	4.61233859083333	4.34102296666667	5.381345625	5.18790849845238	4.09235220833333	4.8766181655303	5.63426353809524	4.9046394227381
LOC101930052	8.84086860416667	8.47409233333333	7.69102615833333	7.5076018875	8.58041309333333	6.3206459	7.29618728583333	5.70372295833333	5.82860644166667	5.9241804075	5.6429745375	7.85409677440476	6.4999858	6.15002630428571	5.57748506666667	7.26345205416667	6.45497913321428	6.95557721333333	8.17199510416667	5.63798034166667
LOC102724562	8.84086860416667	8.47409233333333	7.69102615833333	7.5076018875	8.58041309333333	6.3206459	7.29618728583333	5.70372295833333	5.82860644166667	5.9241804075	5.6429745375	7.85409677440476	6.4999858	6.15002630428571	5.57748506666667	7.26345205416667	6.45497913321428	6.95557721333333	8.17199510416667	5.63798034166667
MST1P2	8.84086860416667	8.47409233333333	7.69102615833333	7.5076018875	8.58041309333333	6.3206459	7.29618728583333	5.70372295833333	5.82860644166667	5.9241804075	5.6429745375	7.85409677440476	6.4999858	6.15002630428571	5.57748506666667	7.26345205416667	6.45497913321428	6.95557721333333	8.17199510416667	5.63798034166667
B3GALT5	7.55146817083333	7.9930042575	7.4371734125	7.39928381666667	7.74640412083333	8.16452683333333	8.2937248	6.730709825	6.56837143333333	7.66974040416667	7.31175722083333	6.45301492083333	8.07345326	7.412929175	6.92207455583333	6.5348781575	5.9347598175	7.43228679761905	7.05235064375	6.57845118083333
FGF9	5.64913310595238	5.2802410575	5.34288529166667	4.84450290916667	5.00980831666667	5.40966658809524	5.05805828309524	4.53976959916667	3.75976579444445	4.72929042083333	4.30802766666667	5.00805939166667	4.54443144619048	3.99610490833333	4.162548025	5.26957688	4.36309078333333	4.94792733333333	5.328664575	4.3740531
IFI27	10.4387899333333	11.3911977375	11.8095948333333	11.6756624858333	11.6966640513889	11.5358906216667	11.8640335125	12.3929635645833	12.5114305	12.3529669958333	12.2689435666667	12.3284354791667	12.37251245	12.4015911208333	11.8640335125	12.12808560625	12.5317714208333	12.2810169333333	10.8727330708333	12.3143677225
DPP4	7.39331590734848	6.96398975916667	7.12630055380952	7.0590054325	7.12512137369048	7.412491725	7.241898865	6.70962950059524	5.9378518875	6.46292530833333	7.69818978333333	7.30549613809524	5.92401667	6.06526993416667	5.72309011	6.68111792916667	6.09121961	6.518883625	6.40203544166667	5.61887420416667
NEU4	8.15311532083333	7.42983377083333	8.00349005833333	6.95878035611111	6.95980356666667	7.54464926583333	7.56823762	7.18338838083333	6.760453125	6.65104063583333	6.84514958583333	6.47002608166667	7.28011328416667	7.25078582083333	6.47600549083333	6.78510388047619	6.8477607125	7.14169955166667	7.22680309166667	5.73286561083333
STOM	6.9805990875	7.15011292916667	6.84955525	6.98760280333333	6.73938613583333	6.62844845238095	6.57105489833333	7.16749843333333	7.83510774583334	7.54548475416667	7.77395156916667	7.31757322380953	7.14137246833333	7.42269266	7.89819999166667	7.18206252440476	8.1576750125	7.2381006125	6.53937327916667	8.39023782666667
PLLP	7.75870147833333	7.12770770166667	7.1362045	5.79324869285714	7.72235415	7.93312173166666	7.58311846666667	5.40906946984848	5.60071754166667	6.8252056125	8.3453991675	6.12074017666667	5.93311825833333	5.71369428166667	6.02503455	5.57723984333333	5.95156614	5.71899743166667	6.45789370833333	5.87656082666667
AQP1	8.86707483333333	8.19197907916667	8.12431672083333	7.74687419583333	8.44940973333333	8.07661902083333	8.07993436032051	7.2598631225	6.30207597166667	7.95386477916667	8.3152726	7.08880782333333	6.5230339225	7.04487292369048	8.36035616583333	7.41782799333333	7.335939575	7.39649532	7.37551959166666	7.68352666583333
SPINK4	7.45325237333333	10.1875260508333	11.7428757222222	7.82576762916667	8.13207248	10.1517775166667	9.73735487916667	9.10386514166666	9.58667844166667	13.240542185	13.315620055	12.3370793666667	11.8756294416667	12.6245095375	12.4176601541667	9.84734619166667	11.9484592083333	10.31786636	11.3117888866667	12.879516125
ACE2	6.352558475	7.46444131083333	7.4616253375	8.2530953675	6.18214503833333	7.766619775	6.764252375	7.61419669333333	8.24878696666667	8.17743120833333	8.14707124583333	7.7352880025	8.23572776416666	7.96938875416667	7.76107239833333	7.522076155	8.18054393	8.94562904166667	7.52979969509804	8.28671486666667
MYEOV	5.20377991190476	6.06071264333333	6.50467633	6.08882127666667	5.6468663547619	5.92065668916667	6.07040809142857	8.18232463083333	6.9227173825	7.73038324722222	8.10567260833333	7.46587006458333	6.33465014583333	6.46668532333333	7.03686485833333	7.12545965	6.96398975916667	5.96780426185897	5.4084338375	7.78248139166667
TMEM35	6.33206733972222	6.41430321875	5.84353839333333	5.23540102055556	6.54357466916666	4.6922542125	5.67926721291667	5.14110676345238	4.54984813333333	5.41685997916667	5.25897470285714	4.11100281666667	5.57118600916667	3.94489654583333	5.21205154666667	4.90641802166667	4.91843725	5.58304555833333	4.9382586360119	4.348047455
TM4SF5	8.03101646333333	8.07625160416667	8.311411245	7.84794468333333	7.98466315	8.04939897916667	7.8886023875	7.54393738630952	6.216977215	7.22692521666667	8.124832685	7.37712169583333	7.52601122916667	7.31840953416667	6.01574119107143	7.54726267222222	7.0976276075	7.8622237625	7.5136655728022	6.30472002583333
CHST5	8.94059785416667	8.6356204375	8.8124489	8.32265200666667	9.04963277333333	9.26734919333333	9.15457633666667	8.51715639208333	7.36919872333334	8.19926281309524	9.06757388621795	8.26611429166667	8.21295739833333	7.92231122916667	7.58102122333333	7.9163692	7.634938345	8.484138415	8.70653356916667	6.68048185666667
NUPR1	9.61332853809524	9.39925887045455	9.13960295291667	8.694068175	10.0391471333333	9.3694268	9.79700020333333	8.53443703666667	9.6964655125	8.57710265	7.73258493083333	8.2925928625	8.989681175	9.27510533	9.0868177125	8.52963984166667	8.85044958333333	8.62384417083333	8.55463194833333	8.5165894625
ST6GALNAC3	5.15774874380952	5.49899091083333	5.54461910154762	5.54291989458333	4.71618114666667	4.9871834275	5.53554196583333	4.66028126666667	4.10548299285714	4.71808807583333	5.14395535555555	4.10489548204545	4.95287412666667	3.69333720833333	5.10091364166667	4.66090408333333	4.3402997425	5.31397967232143	4.49408424333333	4.81206492083333
SAMD13	8.556407265	8.41806626666667	8.56758929404762	8.12761511666667	9.18508854333333	8.24518398888889	8.83256876666667	7.9930042575	7.31931635	7.64087970666667	7.025813855	8.18610839166667	8.07480336238095	7.92777025833333	6.47878541416667	8.30517206666666	7.84688193166667	8.07567866666667	8.36035616583333	6.29624976833333
PIK3R3	5.4794182575	5.69132965833333	5.59960274	5.33271544083333	5.38219506095238	5.21539017083333	5.26233594642857	5.96891968333333	6.41646138	6.786019625	6.960087465	5.64389822916667	5.61270129755952	5.84693575666667	6.26138195	5.84953163333333	5.89672828666667	5.71517694666667	5.32432664583333	6.70066458190476
NR1H4	3.96553763333333	4.29355550166667	4.391815325	5.57439859321429	4.1586759875	4.30256059	3.53605757916667	6.5996500275	3.80447175333333	5.3114173622619	5.56318907738095	6.2031863025	6.20605869464286	5.60834120666667	3.94376561666667	6.53995435333333	6.19684278630953	6.08691773333333	5.9831843325	4.63214418666667
PLAUR	7.021356925	7.4978369625	7.37930306833333	7.02448327583333	6.71545650111111	7.28376710416667	7.33877765416667	8.01441933333333	8.45834645833333	7.71491707583333	7.93853231416667	7.29247969666667	7.799124715	7.81314239638889	7.81265289166667	7.95146668583333	8.76405228166667	7.43303995714286	7.22860165555556	9.43329392166667
CLEC3B	8.91167557916667	8.71686117833333	8.20057002833333	7.75612357666667	8.02605037083334	8.02144822416667	7.949838	7.50971399404762	7.49079196666667	7.98119093869048	7.89494791583333	6.96244068333333	7.23316206083333	7.75445803	8.2925928625	7.03544294079365	7.6801970875	7.24052114583333	7.75152089285714	7.99223609833333
HYAL1	4.8307307375	5.94876544666667	5.87070413666667	5.21752798583333	4.774411095	5.24516834535714	4.50542886833333	6.59365950416667	5.93732203	7.37930306833333	8.71993599333333	6.98628215535714	6.322042125	6.6970190575	6.78183044935898	5.7996856175	5.89261241333333	5.27796097916667	4.95684538	7.51529329583333
TAP2	5.21956595666667	5.593060975	5.35146274583333	5.12726713431818	5.51626402916667	5.330857745	5.2766798325	6.10881605654762	6.85242257166667	6.05470999392857	5.93992814583333	5.7148952125	5.23731021011905	5.95423115	6.41156567666667	5.87070413666667	6.09079865166667	5.35890602666667	5.29163134095238	6.39090360416666
AXDND1	3.48868484333333	4.58068097916667	3.9520554	4.7015125547619	4.043012175	3.3548296875	3.7073141475	5.71033453333333	4.46358859166667	4.74079059761905	5.37306170527778	4.12987015833333	4.87392700416667	4.75726528166667	4.10202389166667	4.4773739077381	4.296607505	4.399686175	4.92238955833333	5.0712551
MUC20	7.94093769636364	7.43893008333333	7.99259510416667	7.96194274583333	8.04398287307692	8.21639573878205	8.55598564416667	7.12830149488095	6.98664656666667	7.506819295	7.10356934166667	7.6383408675	7.10026477083333	7.59514259916667	6.94668148846154	7.23529245	7.22286877083333	8.16914278071429	8.16452683333333	7.75187065833333
GPRIN2	7.26287710333333	7.215236675	7.45505347833333	7.05141676958333	7.886951375	7.58471885833333	7.24733261833333	6.749074	6.3552283	7.3743651625	6.4292085625	6.880610075	6.91391624630952	7.09844139583333	6.0142245275	6.6991176725	7.208896525	7.019332875	7.370656225	6.2843805025
BCL3	5.78509349511905	5.8989483175	5.98284014470238	6.19225540625	6.05130747166667	6.31312646791667	6.09570567083333	6.58871092654762	7.26733268875	6.39560204541667	6.3138372778869	6.48862599791667	6.16566766952381	7.22119367416667	6.53218193729167	6.57575800910714	7.71779693958333	6.33780564645833	6.09916447136905	7.29818303621795
MIR8085	5.78509349511905	5.8989483175	5.98284014470238	6.19225540625	6.05130747166667	6.31312646791667	6.09570567083333	6.58871092654762	7.26733268875	6.39560204541667	6.3138372778869	6.48862599791667	6.16566766952381	7.22119367416667	6.53218193729167	6.57575800910714	7.71779693958333	6.33780564645833	6.09916447136905	7.29818303621795
SCGB2A1	8.07625160416667	9.04399677	9.12449931666667	7.73998209727273	9.074787225	9.46112673333333	8.73486126333333	7.90813364166667	6.30147686666667	7.9140014875	7.80231340416667	8.109321805	7.58950644166667	8.02246206	6.81223534361111	7.46745022291667	7.89675983095238	8.5833412025	8.44719122916667	5.58438652583333
F2RL2	3.27424969416667	3.78539279404762	4.04341702416667	3.63152594761905	3.70434778333333	3.58156157952381	3.60040239166667	4.21009642083333	4.9303982477381	5.172228155	4.73753355	4.4066259625	4.08103671083333	3.69890354944445	4.99128473809524	4.23393870861111	3.8917088625	3.704971525	3.85409616	5.48467499047619
SAMD9L	6.00056244416667	5.58615912583333	6.11458247916667	5.76414975916667	6.124370725	5.90604534416667	6.05497335333333	6.3358321625	7.86502271916667	7.19936491071429	7.06760961333333	6.02594724	6.010215145	6.85573589666667	7.2171297275	6.29239290166667	7.23998769583333	5.77375748083333	6.47821770083333	7.71620550178572
LRG1	6.74224134166667	6.97987888095238	7.1664441675	7.26026754119048	6.7318699775	6.9688416175	6.12508964583333	7.52430092	7.74860489583333	7.7731325375	7.66167022	7.4428528375	7.30549613809524	7.93237061666667	7.0551685275	7.36714280416667	8.61927933108974	7.37330819166666	6.54061888178571	8.514880175
REG1A	5.2261842	4.60312263809524	7.842408835	5.150784845	4.21797630833333	4.331001825	4.04983023333333	8.70160282476191	12.572212375	11.7152510666667	9.18299215833333	6.5197623102381	4.32399519583333	10.5968539833333	12.6974791791667	9.3856737125	8.6934152625	4.97547654345238	4.43171842	11.9484592083333
USP18	5.0853849475	5.3933504125	5.5778889	5.24450617	5.53070112369048	4.61257405	5.07188055	6.06096170583333	6.68884535208333	6.54473487083333	6.41779278333333	5.86419869666667	5.58459254583333	5.72539949659091	5.98098943541667	5.08418994166667	6.46153024666667	5.38166366666667	5.08845763547619	6.3920501125
LINC00341	7.99371145	8.02033689166667	7.85452307166666	7.6277733375	8.51610764166666	8.10454713333333	8.21944217916667	7.10588854166667	7.66205189583333	7.5389565875	7.62136892916667	7.05754611238095	7.02239199583333	6.6957991375	8.46469525166667	7.381702175	6.43993341011905	7.74961408166667	7.500663765	7.65188954791667
GAL3ST1	6.24253970833333	5.64054389333333	5.9491551925	6.08071767833333	6.28348300452381	6.52874273166667	6.50212494208333	5.78372571	4.88977785958333	5.2330659625	5.41134581976191	5.74613119666667	5.391884375	5.51599632	4.58227292291667	5.85510500416667	5.58034186375	6.16333441892857	6.216977215	4.31274227833333
NFE2L3	5.52635310666667	4.96971596226191	5.275781075	5.35061459	4.82601736452381	4.5926511049359	4.95326646666667	5.71517694666667	6.65949889	5.80561320297619	6.07402158273809	5.44797287416667	5.83782025833333	5.1415711375	6.0900270425	5.8154392	6.32137170535714	5.15989043666667	4.77003668833333	6.49465379261905
SOD2	6.42105636666667	6.45928336	6.65786579988095	6.64230844166667	6.40819385583333	6.55830056666667	6.7424799825	6.95518129666667	7.8464852425	7.34065917583333	7.65800976416667	6.91844553416667	6.95518129666667	7.1021820525	7.7140855325	6.84983249	7.36675117583333	6.7686193	6.263771695	8.4213180325
MAMDC2	7.32686719702381	7.29750333333334	6.266393925	5.5759164125	5.97537023222222	6.21651955380952	6.55611246833333	4.88655201166667	3.49378833333333	5.87531498869048	6.47498478333333	5.2075651	4.26473184821428	4.18848456666667	5.6160882875	6.43993341011905	3.84490971666667	5.61657523541667	6.31235125	4.4862485922619
C12orf5	6.75717516309524	7.28342503333333	7.51405918666667	7.08769495714286	7.59990014166667	7.58950644166667	7.12074682	7.7409428825	8.02813715	8.07345326	8.47706998166667	7.52551839916667	7.6845648	7.22920954333333	8.2893181375	7.97941827916667	7.89494791583333	7.66392481666666	7.2641680775	8.92197063833333
RP3-406A7.7	6.11957054	6.21372037833333	6.7026980975	6.2843805025	6.44243650416667	6.17040830416667	6.79982974420635	6.25488165857143	5.09279355083333	5.41603639642857	5.5144280025	5.92686628869048	6.29565932666667	5.57394591416667	5.172228155	6.20013441222222	5.10139051904762	6.32021675	6.36776749527778	4.93638779541667
RND1	5.9612075125	6.02976695666667	6.1102841375	6.3912183375	5.68591244166667	6.08071767833333	6.27741909416667	6.28108031142857	6.86913247833333	6.44939976261905	6.38481544928571	6.31018964	6.58675292083333	6.70212488875	6.93437530833333	6.8909095	7.297132125	6.55669385444445	5.8767441275	7.75343398083333
CTD-2292M16.8	6.10458294166667	5.4680753875	6.04379128988095	5.43677103166667	6.17768269833333	5.46266265	5.59053752916667	5.36354735595238	4.52432792380952	4.94198459166667	4.95489558833333	4.70601014666667	5.49899091083333	5.45661062083333	4.94262628333333	5.81109006333333	4.82624509345238	5.86401317333333	5.46021873333333	4.74803094511905
UNC5D	5.4270721625	4.4414153075	4.92432215583333	4.489016875	4.36683835	4.437097325	4.32519049375	3.65565381666667	3.4642497625	3.562261045	3.93907287083333	3.90877708	4.0716079925	3.78646655	4.39090271071429	4.31304449345238	4.05165590059524	4.5226136	4.9255350025	3.77231620388889
MST1	8.40860328083333	8.24518398888889	7.51302647916667	7.3376480375	8.02300428333333	6.61601409166667	7.15752204071428	6.03998459583333	6.36776749527778	6.14010794916667	6.26463578571428	7.70450598952381	6.63405625722222	6.5379894225	6.15551073	7.08034724166667	6.673602265	7.13023630160257	8.06579139166667	6.0717919925
NDNF	7.75645836666667	6.63853416916667	6.78148544833333	6.655777455	7.22392539333333	7.22561285041667	7.50495858583333	5.25306958598485	4.6834850875	5.52384526833333	7.19335758333333	6.18948947666667	6.40819385583333	6.03195879125	6.1387814277381	6.26441066916667	7.06855079083333	6.99016599333333	6.50765433833333	6.19480811083333
NCR3LG1	6.1910982675	6.13439369583333	7.0744742647619	6.80430899354167	6.67819770416667	6.99677387958333	6.83878562041667	6.39560204541667	5.2926110225	5.7216684022619	5.70824546910714	5.98915322916667	5.94887634	5.75022328791667	5.45264421592262	6.06928970416667	6.39781222095238	6.23010250722222	7.20769862833333	6.03959877064103
RP1-239B22.5	6.1910982675	6.13439369583333	7.0744742647619	6.80430899354167	6.67819770416667	6.99677387958333	6.83878562041667	6.39560204541667	5.2926110225	5.7216684022619	5.70824546910714	5.98915322916667	5.94887634	5.75022328791667	5.45264421592262	6.06928970416667	6.39781222095238	6.23010250722222	7.20769862833333	6.03959877064103
THRB	6.80355176166667	6.51076152666667	6.60049141083333	6.71683884	6.781199415	6.3302777975	6.88280982416667	6.46100185535714	5.27890060416667	5.6728215125	5.46461489761905	6.47654846666667	6.39154751928571	4.9327342625	5.26381280535714	6.21045117559524	5.98533061	6.765337715	6.58516293083333	5.04678305
CFD	10.400189585	9.94050895	9.21142020833333	9.40802484916667	9.28478820208334	9.25433418333333	9.6526934525	9.013356025	8.34722267956349	8.93692614583333	9.97465983333333	9.212303685	8.6005007025	8.90410579583333	8.65330192	9.35357265	8.31364358333333	8.91738925666667	9.22813467229437	8.01800431666667
BAMBI	7.62535334	6.63977779833333	8.02708375357143	6.31511876904762	7.17416341047619	7.1780892775	7.79066385833333	5.37703480916667	5.66280706333333	6.67494803666667	5.98001638166667	6.62234350845238	6.95611107152778	7.189940375	5.81030705083333	7.208896525	5.66655144833333	6.46647472964286	6.4042036747619	6.7197959775
MIR7703	10.9110695404167	10.7858858983333	10.7494746270833	10.5349915357018	11.06903938375	10.7383569833333	10.3293049333333	11.2920602729167	12.6195024166667	11.931811995	11.6091467008333	11.30938282625	10.7772211241667	11.5925243958333	11.931811995	11.0297281958333	11.666941725	10.373918535614	10.9610720508333	11.7844137823611
PSME2	10.9110695404167	10.7858858983333	10.7494746270833	10.5349915357018	11.06903938375	10.7383569833333	10.3293049333333	11.2920602729167	12.6195024166667	11.931811995	11.6091467008333	11.30938282625	10.7772211241667	11.5925243958333	11.931811995	11.0297281958333	11.666941725	10.373918535614	10.9610720508333	11.7844137823611
SLC9A3	4.0314686	4.1523891	3.85631805416667	4.47970558333333	4.20436508333333	4.17733845416667	4.3237516425	5.15930304547619	4.75465503214286	4.539986925	4.1613142375	4.96790547916667	4.96281519880952	4.714723145	4.31030429166667	5.38364430916667	5.65409942916667	5.71389776071429	4.12136411547619	4.36264374583333
C2orf40	8.37515389833333	6.388574305	6.3338210875	4.68951648333333	6.72585987916667	5.54349441583333	5.65815249166667	4.55493714166667	4.38929660416667	4.6737649525	5.34972469166667	4.167935575	4.12375092083333	3.732010475	7.68523195666667	4.63318034166667	4.471780195	5.01314795166667	4.89511633333333	3.9665998
NR5A2	7.11168686726191	6.48979697833333	6.65526478208333	6.81791274404762	6.899635405	6.677803465	7.04023093333333	6.25858284916667	5.73325854666667	5.7553891125	5.696571225	6.67101873083333	6.3637769525	6.0018096375	5.25587928333333	6.8808537125	6.25699754166667	6.94397053343254	6.54639377833333	5.25955066583333
ACKR4	4.063717675	4.0979761	4.50770860833333	4.07967642795454	4.13666755833333	4.31753827166667	4.25819993333333	5.61017897083333	6.62844845238095	5.77322713416667	6.087704895	4.69382914083333	4.39470063333333	5.30301793785714	4.883327325	4.56538836	6.35028211	3.99174284166667	4.04500520666667	5.9116463125
FOXF2	8.96374691333333	8.18552340833334	8.27159704833333	7.8391473125	8.263822825	7.7810609875	7.93237061666667	6.76453833611111	7.59230241261905	8.27979714166667	7.57640163083333	7.4462613225	7.2092159	7.11201820333333	8.25887823333334	7.69243309583333	6.61631095416667	7.4015273125	7.999292925	7.50540415666667
RP4-758J24.5	7.56959629904762	7.83510774583334	7.97461141666667	7.9690892375	8.28671486666667	7.827647125	8.40007623958333	7.53695094583333	7.86142152833333	7.09122891583333	6.79072667564103	7.22066390833333	7.69789564821429	7.63276648333333	6.41829993916667	7.97461141666667	7.01897310166667	7.8565942575	7.565649375	6.46363329583333
SI	11.7192158625	10.2475001666667	9.483345565	9.32392090166667	10.5594369183333	10.9687323066667	10.0967082757143	9.03059859	6.97400968333333	9.218833625	11.0007238083333	10.10889256	9.16493145928571	8.34117304940476	8.3549691025	8.92197063833333	8.327963175	9.81056462083333	9.29213438333333	8.44890270833333
EPHA2	5.88957004	5.94760323416667	5.5594134625	6.07704547916667	5.83590620892857	5.94274634391026	5.61115927583333	6.60894289880952	6.71394045547619	6.37682349666667	6.86388193333333	5.70138320833333	6.90817731833333	5.91885722857143	6.2763000925	6.38329941464286	7.14087008666667	6.01574119107143	6.24070603916667	7.96454570666667
GPR128	6.88790060886905	7.5314152925	7.74822945416667	7.818496355	5.76868507833333	6.53151121833333	7.05950747833333	9.65755168333333	7.8601615875	10.6149189283333	8.5283979202381	8.54823265	6.9354015875	9.03900550666667	6.91312354404762	7.761537575	8.4390871	8.3896459625	7.816694355	8.26611429166667
DEFA6	5.2268772175	5.269132	7.9140014875	5.10830627	5.8338648875	5.50511436125	4.804657745	11.7641553075	11.3667532583333	12.13808416875	6.58803654583333	7.6156183125	5.181668515	9.0640866325	11.4546480416667	6.44976985833333	10.6469713233333	6.37651355	5.39506032	12.3284354791667
LPL	4.477998125	4.47123900595238	4.37360563535714	4.49238927166667	4.34270720972222	4.52432792380952	4.4973245875	5.916820875	6.59022549833333	7.21071372	6.2538456372619	4.97073471916667	5.11305993791667	4.97507757833333	6.10236029404762	4.98406352607143	4.504290275	4.5589826375	4.93514653333333	8.02144822416667
BEX1	5.74929779333333	5.20338553916667	5.44714885956349	4.87071281755952	6.56598579805556	5.123973935	4.86081792333333	4.32719156856061	4.2593662125	5.02185358583333	4.8175944375	4.6820575375	4.83956163571428	4.59416345416667	5.85919802083333	4.79146134	4.43645105	4.79047919214286	4.58780068059524	4.36955819541667
ZNF559	7.53356307916667	6.7201511325	6.94296802611111	6.66995869666667	7.13720767666667	6.54869194166667	6.76604271666667	6.45970480357143	5.80282615005952	6.67049634	6.1027001525	5.894574395	5.172228155	6.18731467678571	6.78736834166667	6.36481395416667	5.62489299547619	6.71734818333333	6.78736834166667	6.72339158166667
TPK1	6.2557755675	6.7758106997619	6.63132163916667	6.075022085	5.99337267857143	6.8270917375	6.59827936916667	6.70410504107143	8.22780740166667	7.896185425	7.6516011375	6.2334609564881	6.95583382	7.31280467916667	7.85265180916667	6.58607609392857	7.476925375	6.802972785	6.75767013	8.725421975
CPB1	7.20754751916667	3.87815780416667	3.83542056805555	3.236175525	7.48124048333333	4.8652671125	5.1902835025	3.68253779166667	4.028399	3.85248697738095	3.9683416	3.95850475916667	3.831069625	3.42205170606061	4.12662077	3.5002257	3.89928347916667	3.21941401666667	3.598484405	3.383846165
PCSK9	4.92406734416667	5.52002499404762	5.51005399672619	5.6552489875	5.41477500535714	5.44265023916667	5.43781711114719	5.66784138	7.238813325	7.31132717416667	6.2315663875	6.19340289083333	6.11670053482143	6.12753735416667	6.348583345	5.60309576416667	6.18018551369048	5.41647787285714	5.10626315642857	6.63258679
TSPAN6	10.9902608808333	10.6052861416667	10.7092445516667	10.6823909833333	10.6975260866667	10.8311625416667	10.8526050458333	10.0552994916667	10.4771641275	10.283837305	9.38926660833333	9.67195724285714	10.5772667833333	10.68539545	9.38484029583333	10.5014460283333	10.7599729741667	10.8071832458333	10.0076614891667	9.65906055416667
RP11-33O4.1	7.63276648333333	7.18727483523809	7.39802457619048	7.58358912916667	8.21699187083333	7.60466213333333	8.34432367916667	6.851129175	5.90949905361111	6.4480869575	5.90746736666667	7.26515668333333	7.8037061875	6.2042613375	5.76243351856061	7.40244697458333	6.7459298177381	7.90889337083333	7.68490267083333	5.71966665869048
GATA6-AS1	7.12512137369048	6.82287985333333	7.04431628166667	7.114998845	7.1267042225	6.77093701666667	7.19153827333333	6.47464362595238	5.659974425	6.0196267225	5.9728989225	6.7457235325	6.63379257142857	6.4841130325	5.67507640416667	6.50635719166667	6.423441855	7.21589150166667	7.44765834583333	5.76270627416667
CNTN3	7.84513400166666	7.54548475416667	7.06148020333333	7.64802811333333	7.77395156916667	7.32123277083333	7.64051458333333	6.67431151273809	3.15574645	3.98879915	3.89509378541667	6.68511103309524	7.04741721333333	6.27270607833333	4.61773483833333	7.452349125	6.51076152666667	7.17792974916667	7.5275618	5.50187744791667
CPE	8.28716198333333	7.98936105	7.80261037916667	7.4681632125	8.75806249583333	8.61878774166667	7.83756193583333	6.47654846666667	7.09374565833333	7.6813107375	8.39145365	6.9246617825	7.57435658166667	7.42765807083333	8.2937248	7.28509905833333	7.26026754119048	7.849355875	6.77093701666667	6.814543945
CAP2	6.0654288725	5.7119147175	5.63342089416667	4.963327875	6.28016054291667	5.4412393875	5.4647669525	4.86661165083333	4.87636845	5.50289419166667	5.2495170725	4.4063622175	4.801674145	4.7359437375	6.27558568583333	5.08239102583333	5.00235071660173	4.85310567083333	5.0784237375	4.8733902875
LOC100129518	6.0206696975	6.20237962	6.34362392666667	6.20486809583333	5.96975967488095	6.02030259916667	6.3917873475	6.521766705	7.49731813916667	6.99527486416667	7.28309292083333	6.51922327	6.64660014166667	6.63132163916667	7.349484675	6.3854670125	6.91654463	6.29168363166667	5.87999495892857	8.2407439875
HMGCS1	5.80577751547619	6.89535238416667	7.10784052261905	6.42105636666667	6.45472811666667	6.27473259404762	6.79791875897683	6.99714833571429	7.79111864291667	7.421289015	6.92606505833333	7.81265289166667	7.16272595833333	6.99441768666667	7.38207726333333	6.67386293333333	7.8622237625	6.44124567083333	6.38836410166667	7.75870147833333
GK3P	4.79498247444444	4.99360582833333	6.0173815125	5.80706323511905	5.26702647023809	5.39148999583333	6.1787328725	6.01351514173077	5.91803944297619	5.65342541964286	6.68511103309524	6.50035102488095	6.34387095095238	5.51900455404762	5.845143325	6.19268501416667	6.75717516309524	6.00840585345238	5.53935345	6.890516775
MUC12	8.7806425452381	8.66087343333333	8.994173875	7.80136010833333	9.70999925	9.22242588333333	9.62058831833333	8.40635777833333	7.93901735833333	7.97298916666666	9.0754843297619	7.968696625	9.07900710666667	7.97379491666667	7.04431628166667	8.0383697875	8.81499390384615	8.2774646952381	7.5076018875	7.96288110833333
FPR1	4.3478057	4.60713104833333	4.24884031666667	4.54984813333333	4.56322985	4.55194192916667	4.5989666675	4.9372688625	5.58304555833333	5.11921694583333	5.80258830833333	4.8228262925	4.77743067392857	4.51154861602564	5.50241607083333	4.83715125530303	4.86174104242424	4.64472230833333	4.56149552833333	6.28698200583333
GALNT12	10.2950711833333	10.4021788	10.59154193875	10.391958325	10.5839802166667	10.48563871625	10.7032873119048	10.1630845625	8.8630258172619	9.7059871875	9.71827732916667	10.1193159475	10.425016925	10.0453264583333	8.6154636375	10.0675009333333	9.84166154333334	10.5014460283333	10.4713395358333	9.09941643083333
RARRES2	10.0631315666667	9.908109755	9.3856737125	8.7987511625	10.1560247833333	9.72260762916667	9.25433418333333	8.07710134166667	9.231211045	9.327625525	8.8332138625	8.47409233333333	8.40488174166667	8.79526869583333	10.1380219083333	8.77949629	7.60251215416667	9.04786154166667	8.59423744107142	9.38926660833333
CFH	8.81395215	8.6399570375	7.89494791583333	7.8301225125	7.93345489416667	8.11081169	7.99982335	6.49523240833333	7.706326075	7.74307519166667	8.35635835619048	7.40069998333333	6.410849185	6.72225832619048	8.5634422225	7.19506180416667	6.17040830416667	7.0728243625	7.24674331666667	7.98970945833333
DUSP5	6.58516293083333	7.15714002416667	6.75172849285714	7.00828640833333	6.07816939583333	6.21184609464286	6.94634915833333	7.60251215416667	8.401357125	6.980156385	7.27615932833333	7.15671417619048	8.59806581666667	6.57246655166667	7.26026754119048	7.680516315	7.38661331916667	6.74734112678571	6.83497194166667	7.7527853
TAP1	8.424131575	8.5089185625	8.25012459166667	8.44207991642857	8.769431425	8.50858169	8.54345562007576	9.27813742083333	10.4921561458333	9.5734684	9.212303685	8.712308975	8.49477981666667	9.60453411666667	9.936214375	8.81656811666667	9.609922675	8.2925928625	8.28983504583334	9.875701675
CD55	7.96604561	8.35990302833333	8.207216615	7.710747775	7.58150682333333	8.48331852916667	7.9163692	8.17149020416667	9.5513774	9.58518730833334	10.269982295	8.22840417916666	8.17696540865385	9.091890545	9.71159345	8.954598305	9.97671426833333	8.070976175	8.05781335833333	11.39442155
NAMPT	7.63154040666667	7.25923676	7.73285367	7.76107239833333	7.07814174444444	7.23286318416667	7.3432674125	7.52551839916667	9.24178223166667	8.01756188	8.97050952	8.053537875	7.75831312809524	7.89494791583333	8.88710560833333	8.06114329	8.71516840416666	7.55091442083333	7.39612347070728	10.0967082757143
ZNF415	5.71011664166667	5.57049874166667	5.60071754166667	4.89130935	5.91705581297619	5.50511436125	6.14793047416667	4.86355385	3.99174284166667	4.6534324575	4.42897682851731	5.4066263325	4.8940277	4.11735060666667	4.7680834375	4.96281519880952	4.51330535416667	6.13401268285714	5.94816458166667	4.73098904055555
CASP1	9.1431345125	8.99159581666667	8.65043725	8.696836675	8.40287729083333	8.83684427333333	8.93510520416667	9.8509073625	11.20553468	10.081025825	9.700597325	9.28478820208334	8.88044954583333	9.91399482916666	10.3305034916667	8.663553505	10.194074395	8.70653356916667	8.70255766071429	10.8071832458333
RASD1	8.07746312083334	7.21280495619048	8.14595874952381	8.309303305	7.8946213775	8.4595625125	7.50418722916667	8.07367363	6.73893170416667	7.02170657291667	7.09122891583333	7.24290078833333	7.98622525892857	7.67578463333333	6.88753959833333	7.45693372777778	6.87720883666667	7.865873105	7.5978739	6.7015224775
MMP1	4.4630130452381	7.63459596666667	3.99235695	4.53474225416667	4.53217285	3.58989695	4.31055806666667	5.5461057322619	6.91523797166667	11.2813859708333	10.1070832708333	9.010847265	6.89305885333333	4.72929042083333	7.6845648	6.8571323775	7.00003153833333	4.70044416916667	4.22157408666667	9.3033744
GPR160	11.2254695133333	10.9434512	11.08020665	11.4375909166667	11.0165941583333	11.1273869416667	11.303165525	10.7633272458333	10.24499987	10.322750275	9.669459435	10.9126205416667	10.8375686958333	10.971491625	9.54406583181818	11.08020665	10.7540460208333	11.1306689083333	11.0898569083333	10.0754104233333
FGFBP1	6.70562457375	8.20682961666667	8.2446113725	7.33351565416667	8.26978573333333	7.86980088833333	7.37677134904762	8.75624456916667	9.07086535166667	8.90966428095238	8.24699274666667	8.659038115	8.51549015	8.28539952361111	8.1882533625	7.92343552166667	9.13220116333333	7.56867023333333	7.55759482083333	8.726961415
BEX2	7.60402499178572	8.273608635	7.9816888625	7.30803485	7.56486802083333	7.10026477083333	6.85062664095238	6.77968657916667	6.341701705	5.96891968333333	5.75202692916667	6.10881605654762	7.34861994166667	7.35796525	7.27402756333333	7.48543510833333	6.61733036333333	7.56486802083333	7.04393730694444	6.40439203166667
CLDN1	4.34494897916667	4.19760445416667	4.64744273166667	4.32026696333333	4.28397384916667	4.0945563	4.175651575	4.15011045178571	5.68346495833333	5.37593125309524	5.4680753875	4.58932620297619	4.35731444833333	4.61096555472222	5.3933504125	4.86432715166667	5.30432950833333	4.24868494166667	4.433420475	6.10458294166667
PSMB9	8.9764021875	9.16704658333333	8.69977672916667	8.63221774166667	8.99187050154762	8.4170914125	8.64917857	10.0631315666667	11.1929587625	10.7900913491667	9.77007896666667	8.83407999166667	8.86213151083333	10.4575319966667	10.5508427219737	8.927393955	9.86745030833333	8.56807164166667	8.65043725	10.2669594166667
CD160	6.20782357083333	6.30516037666667	6.70295173666667	6.306341005	6.09365463583333	6.9062642	6.17653126527778	6.04027623083333	6.7959983625	4.67087885833333	5.24804101083333	6.08012171333333	5.0537368855754	5.94715156666667	5.303910505	5.8501481425	6.23000503888889	6.01849962416667	6.01107884154762	5.17375379940476
S100A8	4.57587971785714	4.40349731916667	4.12615151666667	4.67395414642857	4.09778630833333	4.16828234583333	3.622474675	5.244056285	6.94397053343254	7.00828640833333	8.712308975	4.83546472476191	4.57326562458333	5.48048912916667	8.40488174166667	4.5803564975	5.7995223325	4.56964413690476	4.46114248333333	10.0053068208333
VSIG2	9.35837516666667	9.1449625875	9.49171698977273	9.12804805357143	9.19495792666667	9.3743122	9.42691396690476	8.92950105416667	7.727344	8.4991992	8.36974384583333	8.8580603125	9.19835203333333	8.99068010833333	7.42842129583333	8.87285667	8.76533425833333	9.10495542333333	9.577734	8.385576655
DPP10-AS1	5.698432095	5.3761015625	5.67662078809524	5.46863447611111	5.30880746428571	5.54715101404762	5.43757271916667	3.21582826666667	4.09576797083333	3.78595217857143	3.50708226666667	5.70318809166667	5.46141035952381	4.13318574035714	3.885301225	5.19625798166667	5.12231498571429	5.96164053333333	5.11921694583333	3.84223136666667
SDF2L1	8.06903099166667	8.61878774166667	8.3896459625	7.9375889325	8.0790598875	8.25790742333333	7.879038855	8.34267176166667	9.39148872083333	9.04399677	9.4875399125	8.75130771845238	8.2407439875	8.5972693125	9.2763272275	8.33739911583333	8.88044954583333	7.99185887083333	8.1548646125	9.43100118333333
CASP5	7.2710367625	7.47237260833333	7.870654525	7.12866969	7.17253768666667	7.863138965	8.03677666666667	8.57457040416667	9.84371696666667	8.946355425	8.45766573333333	7.65217795833333	7.6151709375	9.37172545833333	8.78487707916667	7.33439988571429	10.5310209166667	8.26856299166667	7.48087334166667	10.5698043541667
HOXD13	7.51779469583333	3.97137380416667	4.1338792625	4.03669223833333	7.78973163916667	4.81242422166667	4.89857999166667	4.06674288333333	4.26520504666667	4.085556875	3.95672461666667	3.81503423333333	3.92658144166667	4.13666755833333	4.515086025	3.96241545	4.12375092083333	4.1302140375	4.05481970621212	4.04560430916667
PRAC1	11.5358906216667	11.2371271416667	11.5548489	11.0007238083333	11.4485635208333	11.4546480416667	11.8687177583333	10.3368211366667	10.4697355833333	9.98679836041667	10.0689748633333	3.932302775	10.9746064	4.25187457083333	10.3197511233333	10.12101645	4.19476941833333	9.417617875	10.4269001266667	3.93695913012821
SYT17	5.96564028333333	5.77422857083333	5.904264545	6.01149651761905	6.076077225	5.99014597428572	5.8029932075	5.60543184083333	4.53488512916667	4.94008539666667	4.70601014666667	5.494395125	5.60940604833333	5.10965146337302	4.87056068166667	5.87300057619048	5.16921997916667	5.89715182333333	6.55358108333333	4.81339593833333
SCG2	5.9174649627381	6.06325975666667	6.11530169333333	4.94674362666667	7.69865670833333	6.015285475	6.38353477333333	4.16714925416667	4.033923525	6.54785611	6.09310447	4.38151254166667	5.76679769208333	4.06574527916667	6.67416803714286	5.12804763333333	4.40426486666667	4.52772361166667	5.03673219833333	4.00083248333333
FAM83D	6.6166638575	6.90198078928571	6.82540952083333	6.89723347333333	7.15671417619048	6.88736252583333	6.98187267944445	7.32386205833333	7.87577806833333	7.96737431375	8.25012459166667	7.88085870833333	7.68710054583333	7.06603730444444	7.87017308690477	7.41123348333333	7.82292751	6.98381391416667	5.9730982725	7.63570595833333
PDZK1	5.49918837333333	3.073183525	3.231968125	5.73441838666667	4.70750584166667	4.47853225	5.64955039583333	4.38318764	3.0836280875	3.4261480625	4.51444150685897	3.86629538333333	4.197858025	2.99819255	3.42733342	3.72062228333333	3.83690869583333	3.72902824666667	3.32831718333333	3.25004338333333
NHEJ1	8.64826422666667	8.41279291111111	8.83636831666667	8.51804534166667	8.7836048375	8.41104260833333	9.068476525	8.01163625416667	7.48747647083333	7.7814871	7.09607716666667	8.4550911625	8.37337700833333	8.17199510416667	7.12512137369048	8.336748225	8.36035616583333	8.719426215	8.88760059166666	6.89404549416667
MEP1B	4.45245932666667	4.39594257361111	4.56447301875	7.50885535738095	4.36253473214286	4.00983863333333	4.32242675	8.06949750190477	5.142482625	5.0059156275	7.28267532916667	8.4390871	8.93510520416667	6.01604821666667	3.946546075	8.79697700416667	8.6668067	9.693707725	6.25151194416667	4.4325803875
CFI	5.26048464166667	4.9895807625	6.13836655916667	4.95061414166667	4.82506858309524	4.201075805	4.86832965178571	6.1771560125	7.65305536011905	8.48278759583333	8.0018402125	5.32184669166667	4.77369296761905	7.22539978	7.48161012333333	5.70389718	6.05090279365385	5.10986604333333	4.49115185869048	8.01495149166667
ADAM1A	5.59053752916667	5.58946627666667	5.76314902916667	5.28249756	5.28683248166667	5.30738302166667	5.35863333293651	4.94942447	4.13714997083333	5.08723215416667	4.70114657166667	4.6062544	5.680788365	3.51482720833333	4.4095653375	4.937780635	4.59492854166667	5.14725890791667	5.86063788375	4.89823402083333
CDC25B	7.06105962959459	7.14100312458333	7.27940928333333	7.50540415666667	7.61945393630952	7.02746211416667	6.93973607035714	7.4428528375	8.80151118333333	8.8474349875	8.4170914125	7.58219707916667	7.34288786833333	7.55146817083333	8.41865663928571	7.26663483333333	8.41959715	7.29509483285714	7.08117512916667	8.80272721666667
ANGPTL1	6.52874273166667	4.8837983	5.29969257083333	4.0119650375	4.84675028952381	5.12424875833333	5.03025543666667	4.17541759166667	4.12641185416667	4.79396333166667	4.97308078916666	3.89705754166667	4.30371839583333	3.70042763333333	5.40002624583333	4.21286133928571	3.96770320666667	4.63984888333333	4.326911715	4.38193362916667
CHGB	8.206331635	6.60597601833333	7.8778683875	7.05754611238095	9.04490405	7.92944764130952	7.76483256166667	5.87241410916667	6.07402158273809	6.97790663333334	7.8694046875	5.80149118988095	5.75094129916667	8.15220415	7.04863561666667	7.18886980277778	7.44185787166667	7.17722142083333	6.72297230791667	6.2968330925
BRINP3	5.97430030166667	4.71446578083333	4.91248082	5.37792918619048	3.650596875	4.49944854541667	5.00848036458333	2.45537935	3.45523898242424	3.04318076666667	2.669369925	2.769791725	5.79609190416667	3.45884541833333	3.03135319166667	3.29215273678571	2.80080624166667	5.33313644583333	5.57878203666667	2.80526725
IFITM1	10.86669115	10.62897824	10.4735450291667	10.9207091083333	10.86669115	9.91594058333333	10.0053068208333	10.6326676448465	12.4015911208333	11.8455270883333	11.5161330794444	10.4889941166667	10.6004873683333	11.3404271583333	11.8455270883333	10.5276825875	11.1607085333333	11.1158204333333	10.6551132833333	11.8455270883333
ADTRP	8.35179408257937	9.9698522	9.60315484583333	9.81253015416667	9.56281330833333	8.38812954166667	8.99707423333333	9.96837338333333	9.22709555	9.9698522	9.06490231416666	10.2516984916667	10.3305034916667	10.1697249666667	9.080609	10.2516984916667	10.5341256166667	10.4367124833333	9.94397065333333	9.95089709375
ALDOB	4.24192635277778	4.64643560388889	4.326911715	4.45347488888889	4.13906582777778	4.46522675	4.20023492222222	4.46583705470086	4.43124224222222	5.45185413460317	6.84316649722222	5.06286079722222	4.34270720972222	5.76130677	4.8390367625	5.24804101083333	4.54472318691919	4.44985734444444	5.13800355444445	5.34350446083333
CHRFAM7A	6.15227889375	5.32920100208333	5.06732766833333	5.61426460357143	5.75821581654762	5.74652889666667	5.25135183416667	5.07487549833333	4.03302686190476	4.23184490625	5.87857826488095	5.2831331	5.29526886333333	4.6439740225	4.91341530607143	5.16532043833333	4.53749030505952	5.09011582416667	5.69365815208333	4.59295154705128
CHRNA7	6.15227889375	5.32920100208333	5.06732766833333	5.61426460357143	5.75821581654762	5.74652889666667	5.25135183416667	5.07487549833333	4.03302686190476	4.23184490625	5.87857826488095	5.2831331	5.29526886333333	4.6439740225	4.91341530607143	5.16532043833333	4.53749030505952	5.09011582416667	5.69365815208333	4.59295154705128
LOC101929970	6.15227889375	5.32920100208333	5.06732766833333	5.61426460357143	5.75821581654762	5.74652889666667	5.25135183416667	5.07487549833333	4.03302686190476	4.23184490625	5.87857826488095	5.2831331	5.29526886333333	4.6439740225	4.91341530607143	5.16532043833333	4.53749030505952	5.09011582416667	5.69365815208333	4.59295154705128
LOC101930361	6.15227889375	5.32920100208333	5.06732766833333	5.61426460357143	5.75821581654762	5.74652889666667	5.25135183416667	5.07487549833333	4.03302686190476	4.23184490625	5.87857826488095	5.2831331	5.29526886333333	4.6439740225	4.91341530607143	5.16532043833333	4.53749030505952	5.09011582416667	5.69365815208333	4.59295154705128
FBXO6	5.82155378	7.07223649333333	7.15064755916667	6.5379894225	7.06822570416667	6.34818987583333	7.2893596925	6.92724521130952	8.45710476666667	8.48480221666667	8.22353441083333	7.07223649333333	7.26026754119048	7.24704213416667	8.27109715416667	6.83606469666667	7.9185109875	6.70200987083333	6.708905275	8.62739398630952
NPY	5.82058429375	6.32643564810606	5.48346768619048	5.83534726174242	6.08212385416667	5.27460773389881	6.50913339166667	5.954813	4.64791080416667	4.94471018166667	4.65923824869048	5.38773327916667	5.82283179214286	5.17335960416666	4.98559178297619	5.47197025166667	5.32076195	5.59531948416667	6.20036098	4.3562059625
CLDN2	4.717234455	4.36789782	4.6169104275	4.73064275916667	4.83122425800595	4.970916745	4.26310490833333	5.14030942666667	5.08239102583333	5.43079771166667	6.82750035428572	5.0745425625	5.19283292166667	4.96037009166667	6.68799373333333	4.521012975	5.51960921583333	4.55415582583333	5.02050549590909	5.95396097916667
KDR	5.7564749925	5.63863127166667	5.55736663	5.66064196	5.60834120666667	5.27201165416667	5.59027663571429	5.60463788869048	6.41886666666667	6.89816230222222	7.24847935416667	6.02082540166667	6.51795122916667	5.66894256416667	6.87091178095238	5.84829449666667	6.0173815125	5.39617779583333	5.59360669666667	7.48947672843137
UGT2A3	7.5076018875	7.81142675	7.94038556666667	8.3824816875	7.72101349166667	8.4550911625	7.93702293488095	6.17137591666667	5.496500275	4.58614839011905	4.52198954761905	8.88573243714286	8.174164685	4.642782325	3.29744717916667	7.5522573	7.41215696666667	7.63198729333333	7.46291332666667	3.8405314375
OGN	7.01823349285714	6.22770281777778	5.89919495666667	4.66309754083333	6.94891392083333	5.7891268725	5.94615330535714	3.670655335	4.16869246666667	7.04583896833333	5.24593678333333	4.006193925	3.68933924166667	3.3061595	7.24601141666667	4.2029988	4.3511136625	4.66197114583333	4.53474225416667	5.40002624583333
KLHL13	6.841406425	6.01719640833333	6.15826515666667	5.73833072833333	6.075022085	5.73441838666667	5.681926075	4.4963426625	4.30874301666667	5.88584807666667	6.4716130625	5.50574802333333	4.891872070625	4.521437175	5.696571225	6.069885825	4.85220936714286	5.65084149642857	5.31709689458333	5.49511692452381
APOBEC3A	4.13154913375	4.5608901377381	4.18176549166667	4.70843149131944	4.15803084791667	3.86138582083333	4.52132470583333	4.8417144625	4.96130459083333	4.15329094833333	5.12420299940476	7.07687453565476	8.62359929375	4.01592569583333	5.09679695666667	6.97316252261905	7.06658683404762	5.93569249545455	4.75224557550595	5.04474354
APOBEC3A_B	4.13154913375	4.5608901377381	4.18176549166667	4.70843149131944	4.15803084791667	3.86138582083333	4.52132470583333	4.8417144625	4.96130459083333	4.15329094833333	5.12420299940476	7.07687453565476	8.62359929375	4.01592569583333	5.09679695666667	6.97316252261905	7.06658683404762	5.93569249545455	4.75224557550595	5.04474354
TDO2	3.86526418333333	4.125437025	3.48748319583333	4.23218238952381	3.52725345666667	3.35354458333333	3.5004194875	4.07247629166667	5.44020909107143	5.7543842625	4.72640566	4.44872874583333	3.076674475	4.03313374166667	6.236949285	4.63769624583333	4.54193953333333	4.1663462375	3.68686501666667	5.9585290125
ISG15	7.71028652777778	7.8122938375	8.33348762166667	7.93665139380952	8.29790501916667	8.19926281309524	7.7949791875	8.60510722083333	9.669459435	9.40240985833333	8.989681175	8.097356775	7.90458525416667	8.69468145	9.3074449	8.09093751833333	9.383014875	8.18931284583333	7.58181442291667	9.688498475
LINC00668	5.11976412083333	7.79742437666667	5.99905369583333	6.71705999538461	5.44175694	5.86761851395833	5.93430528333333	7.84878813333333	6.3800276547619	7.883851575	7.67810712166667	7.9520665175	5.96185081	7.818496355	6.136241115	6.57805121472222	6.81883389416667	6.50805324416667	7.74687419583333	6.73505770833333
CYP1B1	3.92877826666667	4.13666755833333	4.16976403333333	3.97583335416667	4.08103671083333	4.99261377	4.1350714275	4.78269826111111	6.19516708942308	4.81303633333333	4.99299065416667	4.82797420833333	5.3438900625	5.07274806458333	4.6580998975	4.1576626375	4.51596537083333	4.339735175	4.081409775	4.5823785675
SLC7A11	4.84141311833333	4.84405580571429	4.81936034416667	4.56703774047619	5.11695013719697	5.1333591875	4.715235035	5.18018071666667	5.61115927583333	5.92706300583333	6.73817535059524	4.60017070416667	5.5673896475	4.95163215833333	6.04027623083333	5.072924125	5.56642533404762	5.2656728772619	4.81555082916667	6.85888286666667
SCD	5.670181435	6.4292085625	6.05642281607143	6.56108341059524	6.67705291166667	6.8477607125	6.57805121472222	6.68540303166667	9.0613046	7.97166153869047	7.41362845416667	7.59730711166667	7.10623390972222	7.73633069583334	7.81314239638889	6.34626412916667	6.70326909583333	6.1216046125	6.17184673333333	7.97349023888889
PNLIPRP2	9.27813742083333	4.49656159166667	9.02610312083333	8.62335441666667	9.43100118333333	10.1437621583333	8.68630993333333	7.39679682083333	3.97701555	5.3438900625	5.14532705916667	8.42585399166667	8.10246674416667	6.16576026238095	4.80905285652778	7.96259908333333	4.11476741166667	8.15598180833333	8.74206972916667	4.34494897916667
GZMB	5.33338678416667	5.270739325	4.82311410625	4.60879498375	4.69489035833333	4.45504617166667	4.795168575	5.88694057309524	7.88226351666667	5.8019489325	6.753112375	4.98898904333333	4.7794654	5.419857335	7.33461188333334	5.54168758166667	7.59689312880952	5.12424875833333	4.19711792202381	6.526707135
REG1B	4.18699281190476	3.69060835833333	5.82869614583333	4.08457797916667	4.02721560333333	4.13037168333333	3.9197101625	7.85500713333333	12.6585175	10.01458183	5.64999440416667	3.831868725	4.467009235	8.74928836190476	10.73672205	5.109526125	6.70650275357143	4.13983725	4.01686656583333	12.3370793666667
CAPN8	5.69156219833333	6.47600549083333	7.48812889166667	6.72686105166667	6.55697857694445	6.26255602583333	6.23712799	7.05965194541667	6.48489877083333	7.08880782333333	7.87361737416667	7.58782953333333	8.39023782666667	6.9096767725	6.24041	7.05107496083333	7.96737431375	6.393467275	7.31969897619048	7.43425653988095
SLC7A5	6.02717434916667	6.789479865	5.90845610363095	6.3121413	5.845143325	6.09455128833333	5.894574395	5.90131942583333	8.04087418333333	7.014730375	8.01441933333333	6.29168363166667	6.46363329583333	6.97655287416667	8.14879208083333	6.4002539775	6.98807396458333	6.10526432416667	6.10990423	7.91342698583333
XDH	7.7814871	8.43831765416667	8.54717666583333	8.5279181	8.50528557916667	8.96150970333334	9.32392090166667	9.14622051666667	9.9698522	9.03144810833333	9.130803695	8.6336788375	8.8934721375	9.594315115	8.97145646333333	8.79305047833333	10.3153080691667	8.96150970333334	8.68244040833333	10.7930885333333
WNT5A	6.50981546666667	6.37101512166667	5.80326449027778	5.96491819583333	5.73485320059524	6.18791625	6.07120656	6.13596515345238	6.10077468309524	8.39396886666667	8.15005521166666	6.68383607	6.152918735	7.14169955166667	7.48124048333333	7.217854585	6.92175870779762	5.56063205	6.43113492083333	7.66435179583333
ZDHHC11B	4.75452899166667	5.09066626833333	6.4158875	4.18169777083333	4.38348641666667	7.62607023333333	4.67261111166667	4.2637152125	4.06999579166667	4.24217989821429	4.4414153075	4.31304449345238	4.37454598125	4.36242571845238	4.50569966666667	4.17674364166667	4.51423881757326	4.43210261166667	5.29291417833333	4.38232082083333
LGR5	6.0950033025	5.2823168725	5.671709535	5.8636379375	6.41430321875	6.04089431666667	5.067841215	4.86282763833333	5.32741765416667	6.06367464083333	4.20254896011905	4.3306099125	4.89563900833333	5.32910933333333	6.03527669583333	5.685015335	5.29969257083333	4.92320365	4.33632387083333	5.256215635
LOC283070	9.12804805357143	8.334708075	8.570601275	8.568871525	9.19423310166666	8.619745775	8.87358650416667	8.5606514875	7.87511852083333	8.274387475	6.7959983625	8.03321566333333	8.54772729621795	8.61783521666667	7.39007164166667	8.4817674875	8.4630456	8.71092453095238	8.71516840416666	7.68222549416667
GSTA1	6.60862505166667	6.2841125925	6.16971834	6.0300767875	6.73050435	6.26228035666667	6.90410644583333	6.25454750333333	4.77312629166667	4.943967725	6.29896012416667	6.48018989916667	6.47908093916667	4.75237294809524	4.92204895714286	6.4042036747619	6.10236029404762	5.2271147875	6.40990476035714	4.83732266
CPXM1	4.71245664845238	4.65390882916667	4.68666183	4.66065235416667	4.41710673833333	4.42552291333333	4.63924132083333	4.98762274583333	5.637779475	7.35894030833334	6.166214375	5.08438346	4.85412639202381	5.20454385583333	7.13092275416666	4.957306425	4.63265668095238	4.90843301916667	4.35180838541667	7.25861115238095
SHROOM2	6.92329754583334	6.49727770892857	7.31325735	5.8977948875	6.6236017375	6.46465605083333	6.7254292981746	6.526707135	5.84811336	6.2194430225	5.42170776190476	6.34312573083333	4.77673501833333	5.96564028333333	5.65232989345238	6.97947694869048	5.77825316153846	7.09122891583333	5.0827950875	5.38451837666667
LIPG	5.25222071041667	5.54695783428572	5.74753727416667	4.4588922125	5.4174736	4.91266284166667	5.31046304583333	5.51399836166667	8.2223102922619	6.97400968333333	6.24041	5.66397761547619	5.68834646666667	5.45254859017857	7.37273033333333	5.768279995	6.72889120119048	4.88158237361111	5.12128765416667	7.96604561
CRELD2	9.23540929666667	9.86374019166667	9.01592545	8.76972840833334	9.1431345125	9.050495155	8.848378145	9.22011367333333	10.5310209166667	10.2548446916667	10.4212647341667	9.43494169166667	9.10057349285714	9.6781612	10.3042092916667	9.26734919333333	9.4568873775	8.88573243714286	9.40912475	10.391958325
MMP28	7.658330345	7.29665818083333	7.70763386321429	7.40739937891026	7.523084265	7.69005862333333	7.93272669666667	7.56385355166667	5.74089693119048	6.66584584833333	7.19473688958333	7.34288786833333	7.54629296303571	7.02763639833333	5.76112204333333	7.20843807833334	7.24704213416667	7.52551839916667	7.53986663916667	5.88223316869048
TWSG1	8.5279181	7.9449903452381	7.72599734583333	7.30837771740196	8.477630975	8.23273088833333	7.53386862690476	6.6021421125	7.22769259083333	8.1783108625	7.83604885	6.74224134166667	6.95763800833334	7.17674747083333	8.52380365952381	7.37551959166666	6.43562457190476	6.673602265	6.8077710975	8.06408593041667
CDA	5.61115927583333	7.78317260416667	7.99069164345238	7.0467166225	6.63258679	7.08950205833333	7.75915765166667	7.634938345	7.58900900208333	7.84513400166666	8.362354395	8.00668055654762	8.49952179791667	7.8395546875	7.30616334583333	7.16663104	8.1307236125	8.1144373625	7.03400589	7.89221050416667
RNF183	4.99940655833333	4.43084582166667	4.6209530125	4.36220258416667	5.03673219833333	4.50008638166667	4.47360595916667	4.9879562775	6.32304185	5.75671582	4.78651987083333	4.883327325	4.43553954583333	5.46141035952381	5.81586709583333	4.79119989583333	5.62800465	4.66605163666667	4.803564729375	7.02224283166667
SCNN1B	7.87425957738095	8.46144870666667	8.0895202125	6.83084131833333	8.37164995833333	8.21444609458333	8.22628808666667	8.69753267833334	5.3761015625	7.25307395	7.10318235	6.42077613666667	7.5583594125	7.36560814679487	5.278746155	7.2893596925	6.892769345	8.12431672083333	7.90039417208333	6.22392803833333
ERO1L	7.47100825833333	7.92443833715686	8.01281080119048	7.96506020833333	7.44468087416667	7.89221050416667	8.22072595833333	7.82427226666667	9.18907105	8.55715776833333	9.13585083166667	8.16044104166667	7.87992555	8.30214315625	8.83256876666667	8.28863150773809	8.36420089166667	8.00494717444444	7.70830052083333	10.123852625
ME1	5.86401317333333	6.18553054613095	5.9017133475	5.30738302166667	5.696571225	6.059180865	6.228004225	6.149150915	7.4165857125	6.72468659238095	7.53356307916667	6.62099988083333	6.55776390333333	6.13021769083333	7.1135046375	6.41865810333333	6.51222943333333	5.2903528125	5.43541831142857	7.2533778625
AMPD1	6.39482858660714	7.859102625	6.39573698333333	7.0950549275	6.65328829166666	6.51076152666667	7.92830968380952	5.125338695	5.04447531916667	5.73717375416666	5.15333592083333	6.48116179333333	6.67223063333333	5.2495170725	6.0733337125	7.32653361666667	4.42489066666667	6.8069509725	7.9114529325	5.52930818333333
ZNF204P	6.21207155083333	5.25123150333333	4.77549661916667	4.5790024164881	5.11964314479167	5.96213052083333	5.23051349083333	4.61709797166667	3.81228671666667	5.10139051904762	4.033923525	4.67040293333333	4.70302211666667	3.88097419583333	4.70582351297619	5.47344293416667	4.05942942857143	5.48702972166667	5.47553108958333	4.29572649166667
CDHR1	7.10854965	6.80554733333333	7.48947672843137	6.04625284583333	6.71879145833333	6.944245625	7.19506180416667	7.13297978666667	5.40002624583333	4.40024879166667	4.86321319708333	6.41567921833333	7.33839570380952	5.202104415	5.12897214166667	6.02683407083333	6.365704705	7.57143275	6.37336520821429	4.96177499166667
FCGR3B	4.44271566666667	5.71463158238095	4.3276863	4.40201033	3.984652875	4.441931825	4.74154534375	4.50205847041667	8.15636789583333	8.0517276	7.74906563416667	4.41861942916667	4.24480980357143	5.67926721291667	8.1397058925	5.57179008	4.91224101166667	5.51865953166667	4.30907580833333	7.921975225
ZDHHC11	5.22649396833333	5.51039007083333	6.61543273666667	4.89630921535714	4.89293343333333	7.58618590833333	5.24735608625	4.97290990666667	4.77896506583333	4.74642491972222	5.01098905166667	5.07274806458333	5.028145435	5.01210829166667	4.96670573	4.774411095	5.21122889583333	5.07274806458333	5.7757933025	4.92069489333333
APOL1	6.53151121833333	7.069654885	7.23316206083333	6.08071767833333	6.50529158333333	6.5898177825	6.3857243625	7.17285298	9.00579164166667	8.60110664047619	8.51715639208333	6.48046765416667	6.40332411628788	8.2530953675	8.28470184	6.88977208666667	7.80904290916667	6.24533361678571	6.30563700555556	9.03422458958334
FOXQ1	5.92706300583333	5.34350446083333	5.90336211083333	5.94395960166667	5.67981149047619	6.07402158273809	5.54109182095238	5.48067795833333	7.26026754119048	6.78047559583333	7.528918475	5.583553825	6.11177899583333	8.1548646125	7.86063370416667	7.17950831166667	6.12611900583333	5.69099094416667	5.67662078809524	9.18299215833333
EGFL6	3.56064392916667	3.574047705	3.6090260525	3.56889751666667	3.932302775	3.64028556833333	3.6954877875	3.54084881333333	5.24276396738095	6.322795155	5.51284945138889	4.0680943375	3.28637083666667	3.91305084056777	6.32828363654762	3.72428401875	3.723509165	4.43693169583333	4.12459838416667	5.77673535333333
GBP1	6.75271362083333	6.87169249916667	6.82079434416667	6.51076152666667	6.65073633083333	6.6197492125	6.07816939583333	7.0976276075	9.63669715119048	8.0245378175	7.87106417916667	6.8683630497619	6.08753559791667	7.98575515833333	8.93879511142857	7.17674747083333	8.25155657416667	5.88793018333333	6.58070333035714	8.97362917083333
GPR116	6.16430083952381	5.99387826333333	5.60116703333333	5.66483497916667	5.83177982833333	5.5126160547619	5.54012000833333	6.14899592083333	6.5299865425	7.31931635	7.4942169175	5.887212295	5.93294863166667	5.54836034940476	7.25373753333333	5.822628975	6.15807422142857	5.7581612375	5.97263268333333	7.1369750895098
AKR1B10	8.90322468333333	10.0787925616667	10.5508427219737	10.8248228275	10.0955124	9.3329588425	10.301224415	11.6255885416667	10.0121193108333	10.05367652	10.6435927641667	11.6011145666667	11.4216319583333	10.2116527691667	9.55908760833333	11.5813521666667	11.4746178083333	11.0934118291667	10.625750045	10.1787445233333
FCGR3A	4.23582530166667	5.70531735392857	4.10424394166667	4.34554734166667	3.87319838333333	4.131670905	4.71196538333333	4.60568717611111	8.14879208083333	8.04817569833333	7.58950644166667	4.05628148333333	3.83383249880952	5.81698793333333	8.03656590375	5.73245184916667	4.2593662125	5.64846286	4.29374483	7.7041797
PANK1	9.08176683	8.70326128666667	9.11154999375	9.48914278	8.69810741309524	7.8565942575	8.61878774166667	7.826347075	8.09670388333333	8.82603677916667	7.80741635095238	9.0284146375	9.21948678166667	8.20506194166667	7.02763639833333	8.04398287307692	8.02412203095238	8.47357494916667	7.68655380416667	8.17790189583333
NPTX2	4.69382914083333	4.78685488166667	5.28321888833333	4.62405561916667	4.8756966875	4.72237380166667	3.98833434940476	5.16654687166667	7.70589023333333	6.92248125535714	7.55146817083333	5.24633036666667	4.41421452916667	5.34037479583333	6.73938613583333	5.1905552375	5.46158694795635	5.14348724333333	4.247238645	9.40339104940476
SLC51A	4.35533363392857	4.53775065	5.4059952	8.81026180333333	3.99575545833333	4.40133175404762	4.4325803875	7.064146175	4.43530664166667	5.36158681448413	5.27120141458333	10.5698043541667	10.663382447807	9.10598125833333	4.052399675	10.281541695	9.22011367333333	10.7688863875	9.7330492875	3.923994975
LINC00992	7.297132125	7.09482531440476	7.56486802083333	7.501536575	7.080055655	6.77112459583333	7.87577806833333	7.71985580666666	6.45461667208333	6.5382229125	5.23923359666667	6.80921747916667	7.3341124125	6.96733750833333	6.02370583	7.28376710416667	6.7862025475	6.92130914202381	6.95415700833333	6.29847468916667
S100P	9.1962614375	11.3528386618421	11.3911977375	9.19308684583333	10.5195069333333	10.9778546257143	10.6975260866667	12.1850166433333	12.1850166433333	12.6453581875	13.3612037716667	12.467088525	10.7846216666667	12.13808416875	12.2810169333333	10.5772667833333	12.07346425	8.76236591666666	10.1807624483333	12.4436374458333
PSAT1	5.5761555775	7.02634769185897	5.24516834535714	5.73219936785714	5.53103483041667	5.73353639404762	5.6236281672619	5.41210351845238	6.80573243333333	6.75943728916667	7.3399825075	6.07149998541667	6.10692177916667	6.81043784583333	6.88563859166667	5.88957004	6.78047559583333	5.70138320833333	5.88814710083333	6.60956055
AOC3	8.99068010833333	8.14151953833333	7.706326075	7.104265275	8.38312139595238	7.65634331666666	7.33351565416667	6.82582947019231	6.61733036333333	7.88766968583333	7.82831565416667	7.09404645833333	7.20085494583333	6.72981100833333	8.629739975	7.18727483523809	6.941088325	7.16380354583333	6.97163936808824	7.53008174679487
CHODL	6.63598022708333	5.246601775	6.03075622583333	5.2063726375	6.08255131	4.61551423166667	5.03007275452381	4.5521788125	4.605240915	4.69338565666667	4.80390739095238	4.48746074583333	5.10646715833333	4.81366091333333	6.31235125	5.21522223583333	4.6987117	5.31155010946429	5.16611426646825	4.44533979875
SATB2-AS1	6.27830794027778	6.16045255083333	6.29565932666667	6.27678226666667	7.0568797125	5.5109509875	6.22724573380952	6.1216046125	5.04991	4.90843301916667	4.06202149090909	5.82878585	6.60403021583333	5.29767878583333	4.35603434583333	6.26255602583333	5.3010563875	6.144836625	6.62000322321428	4.86966615848485
RGS2	10.5839802166667	9.4875399125	9.5734684	9.2763272275	9.96837338333333	9.4568873775	9.07184118904762	8.0415476575	9.08588615833333	9.76738701791666	9.99615224083333	8.17267983333333	8.46576605166667	8.41218779166667	10.42331032	8.7956944725	7.6156183125	8.5265397	9.17838658333333	8.897441925
PCK1	11.4056776125	10.8593697041667	11.5105272833333	10.9815210575	10.65888892	10.834005425	11.3404271583333	10.8311625416667	6.97057618829365	8.85044958333333	8.81026180333333	10.69133031875	10.9594474166667	10.6028778	6.22958574833333	11.0870042416667	9.31475681666667	11.14726735	10.7900913491667	5.16899516130952
COLEC12	7.4485853202381	7.68880894333333	7.02728783	7.07380051178571	7.37201192666667	7.13456264523809	7.14530493333333	6.07411692589286	6.22626026083333	7.37101595916667	6.93316904166666	7.05302348583333	5.76130677	5.68142496011905	7.98575515833333	7.38661331916667	5.61931081666667	6.68073267916667	6.61601409166667	6.82682607628205
MAFF	6.76092267166667	7.21174910333333	6.69404099666667	6.5460871225	6.77517447107143	6.81152291166667	6.88326742916667	7.389616155	7.96231705833333	7.1841593902381	7.32686719702381	6.41133317261905	7.2533778625	7.25044872	7.48087334166667	7.58471885833333	8.36803400166667	6.42190405083333	6.79960265972222	8.72626975416667
GBP2	7.27615932833333	7.53649615833333	7.33351565416667	7.35914492083333	6.60894289880952	7.40670645	7.24797478333333	7.67159923916667	9.67086843333333	8.2374892175	8.01800431666667	6.48645570333333	6.92773061291667	8.3824816875	9.11685054166667	7.81142675	8.448420525	7.42211520595238	7.309084785	8.93345052916667
CHI3L1	4.0764721125	4.77763144166667	4.05056984166667	3.8252933125	4.28327655083333	4.11295873583333	4.14852109666667	4.3001505375	8.73675704285714	7.61804468666667	8.80205134083333	4.77254218571428	4.00319866666667	6.37941995166667	9.10057349285714	4.31863545416667	4.184089395	3.7969321	3.95291007083333	8.7854522275
PPP1R14A	7.33734565	7.0982339	6.63535537166667	6.6561491975	6.71644629166667	5.9930611225	5.50809667178571	5.42181586845238	5.204662755	6.61578547833333	6.49034603333333	6.68310159166667	5.77684963166667	5.356296435	6.51461954452381	6.38142229166667	5.33894753416667	6.08309960333333	6.22529540583333	5.55578266357143
LPCAT1	6.75234239166667	6.77144359111111	6.0514170075	5.97189452666667	6.57775982916667	5.916820875	6.48259301333333	6.0993908875	8.17595495	8.0288333	8.207216615	6.12293894464286	6.42950336815476	7.545861375	8.80416979166667	6.56837143333333	6.58376409333333	6.11507910666667	6.7364881375	8.47123894166667
STAT1	7.6682256775	7.85348808083333	7.66531337083333	7.40846564476191	8.11499231511905	7.81431501666667	7.680516315	8.11939393333333	10.7452942391667	9.39018070416667	8.49557038547619	7.97841950714286	7.39928381666667	9.00797123833333	9.7844841375	7.921975225	8.77949629	7.5057300125	7.36953225	9.36137338333333
EYA2	5.18833548333333	6.49314973083333	6.0240168875	5.72811083047619	4.83462550416667	5.82102848333333	5.2333203625	7.43161624166667	6.45131918416667	7.14954991547619	4.26758243484848	6.70786512827381	6.79819995416667	7.30989552147436	4.90862322916667	6.75029181053571	7.0218462875	6.20255245611111	6.69981036940476	6.13224315416667
NQO1	7.57965685833333	8.90410579583333	8.80483284083333	8.95240803916667	8.6656498375	9.88534660333333	9.26207297833333	10.1517775166667	8.67347063333333	9.96393277916667	10.6709278995833	9.96837338333333	10.3129005908333	9.35357265	9.15864959166667	9.66694917083333	9.50005358333333	9.23446204583333	8.11939393333333	9.550237675
MIR6732	6.36930679416667	6.95106353916667	6.53527914416667	6.59719060958333	6.25544954428571	6.10003714440476	6.3754175377381	6.33196587777778	9.21841830416666	7.56584044791667	6.87186230458333	6.41492510854167	6.31334937375	7.71184766666667	8.36776008625	6.48274647958333	8.88601093107143	6.58306216994048	6.44176209125	9.35803835416667
ZC3H12A	6.36930679416667	6.95106353916667	6.53527914416667	6.59719060958333	6.25544954428571	6.10003714440476	6.3754175377381	6.33196587777778	9.21841830416666	7.56584044791667	6.87186230458333	6.41492510854167	6.31334937375	7.71184766666667	8.36776008625	6.48274647958333	8.88601093107143	6.58306216994048	6.44176209125	9.35803835416667
NETO2	4.93514653333333	5.12172416166667	6.13142590440476	8.4326001175	5.69357130833333	6.02286395833333	5.3257363975	6.75144393666667	5.71406071166667	5.953552305	6.32623658154762	7.04991954666667	7.463460555	7.6428127	6.01771919583333	8.14879208083333	7.80858906333333	8.74464555	8.04982807916667	5.74265480833333
TPSB2	9.45783935318182	9.30551607083333	8.8474349875	8.18294053333334	8.80272721666667	8.86027119166667	9.20778884583333	7.64374872916667	8.09431675059524	8.85723975833333	8.53396016166666	8.18552340833334	6.89572372416667	9.13585083166667	9.688498475	7.88603241785714	7.52513409166666	7.96506020833333	8.55598564416667	8.84137889583333
SAA2-SAA4	4.66806940416667	4.68160935583333	4.69414674222222	4.90760215083333	4.61664853964286	4.84380428333333	4.83306491	4.66634202130952	6.61920175	5.47124262424603	4.93562524242424	4.90153389119048	5.18271870625	5.10815380595238	6.90152735292793	4.93671435833333	5.65107966309524	4.96144375083333	4.89697215833333	7.84439357833333
S100A9	6.644917135	6.35399533035714	6.228004225	7.03152136666667	6.91872492416667	6.5553589875	6.71683884	7.22316234166667	8.5399403125	8.73837894	9.82664671875	7.13192952833333	6.69733791608108	6.89592217	9.83645532583333	6.4834507775	7.69477059880952	6.2953988247619	6.36081391654762	10.92617204
ZBTB16	5.39638886547619	5.56612142083333	5.35010845083333	5.17094837166667	6.1787328725	5.57628559392857	4.45124687333333	5.65107966309524	4.405786025	5.22758981	5.62079997916667	4.07837164666667	3.9079372525	5.1512211325	5.69520665833333	4.9476805	4.2444366125	4.0277148	4.4588922125	4.66350725
CXCL10	6.69517293333333	6.46319813	6.13561756666667	5.181668515	6.36679922805556	5.59960274	5.21359819583333	5.87440707333333	10.68539545	9.08787059166667	7.69005862333333	7.114199085	4.74986225	7.58358912916667	10.3393425333333	7.36276834734234	9.51461419166667	5.41910355416667	4.70044416916667	9.6773951375
FGR	4.9547247775	5.12623590833333	5.01237293496032	5.05994440833333	5.3041002575	4.78546836041667	4.82624509345238	4.71221783333333	6.38162926428571	6.09059558333333	6.12725793630952	5.23173500982143	4.85104762083333	5.03973028708333	6.8158598175	5.09692267916667	5.53161310916667	5.10534762202381	5.33815068	7.0846016672619
NOS2	5.46890522916667	5.16123175416667	5.91858700416667	5.28051988095238	5.86622693916667	5.89526430297619	5.94792575333333	5.50685487619048	8.556407265	7.08147405	5.37928404583333	6.1223660125	5.82007866166667	6.81622167638889	7.193780325	5.46059748916667	7.98266126333333	5.99855339583333	5.66017629	8.89510904166667
HOXD11	7.15752204071428	3.74960374916667	3.89092415	3.99394542416667	7.1021820525	4.23560759583333	4.66240484416667	3.76095433819444	3.888792275	4.42044136666667	3.8963956875	4.18907004583333	4.28534111666667	3.99833341666667	4.31201255	4.09619076666667	3.85737167083333	4.15011045178571	4.05961520238095	4.29393513333333
PLA2G4A	7.033678925	6.70223990666667	6.35714282291667	6.06425492767857	6.51795122916667	6.58324980833333	6.74483516583333	4.79097293111111	5.30219510014881	6.17916074083333	7.4869728625	5.90182162583333	5.58498544047619	4.25187457083333	6.38072485541667	6.39428981916667	5.67602068916667	6.28108031142857	6.42457701309524	5.9143106075
TRIM31	6.98760280333333	5.81936928333333	8.72768390833333	7.82680006333333	7.22860165555556	7.636958725	8.37267656388889	9.35770154166667	8.66747999083333	6.28782262202381	9.57927954166667	9.12609534880952	9.04898263333333	8.50104365833333	6.52911995083333	8.80098806904762	8.96860430833333	8.29926225833333	8.09431675059524	9.25936012416667
TNFRSF6B	5.73201446583333	5.8840597575	6.3706242725	6.08903404583333	6.07444409833333	5.8589108375	5.6642866	6.20051447666667	8.4973659875	7.01311861666667	7.42647082916667	6.14699214166667	5.74062163083333	6.91752248625	7.842766	5.47197025166667	6.97366742583333	6.14093609083333	5.84999125833333	9.37819623214286
C4BPA	4.68931620833333	5.94816458166667	5.94676559357143	4.66897381785714	5.08861903416667	5.278746155	5.63632398416667	4.8756966875	6.91093553857143	7.57143275	7.30549613809524	4.83565360416667	5.96646129452381	6.32785266416667	7.14530493333333	5.53083691369048	6.62386301880953	6.17019308333333	5.24181892261905	10.357566875
CEP55	6.27930506833333	6.74667765416667	6.53151121833333	6.30585594166667	6.74360331666667	5.6009390575	6.31634007166667	6.27804894642857	7.82875581	7.69243309583333	7.31690618833333	7.25815825833334	7.20475820833333	6.08691773333333	7.7318600125	6.8137864	6.85482921785714	6.5939173	5.5456315875	7.10074847142857
IFIT3	6.74059413541667	7.1780892775	7.30580115952381	6.64531601666667	7.10716464916667	6.980156385	6.76574788916667	7.16942596416667	9.70180686	8.5016015625	8.05565835625	7.02608648095238	6.3470866375	8.15547791952381	8.81323375	7.11725412916667	8.51205340166667	6.61601409166667	6.60796993583333	8.86121814583334
EPSTI1	6.76780245333333	7.21422545083333	6.44960171666667	7.009539355	6.95116535666667	6.7675883525	6.32358467583333	7.5518826125	9.02496939166667	8.19861850083333	6.99289439166667	7.01725933704955	6.23712799	6.97102075333333	8.27064727	7.1438232	6.92522470416667	7.3623516425	6.80355176166667	7.66974040416667
WISP1	3.698551525	3.90160522083333	3.7813147375	3.89566867916667	3.69041084333333	3.63835780583333	3.62769680416667	3.70318878333333	4.48098434166667	5.670181435	5.06286079722222	3.90318639583333	3.929556715	3.83383249880952	5.37847586416667	3.74960374916667	3.92941074166667	3.69943569861111	3.76013883111111	5.29653191083333
CA1	8.67259613333333	8.43771617916667	9.074787225	9.06490231416666	8.97874597833333	9.27813742083333	8.70160282476191	8.89659728333333	7.52430092	7.4990790625	8.29790501916667	8.7304971125	9.44483304166667	8.46144870666667	6.7954591125	8.34941752	8.61612331955128	8.755581375	8.73792425833333	6.99204853333333
HOXD10	6.67326170333333	4.03495970416667	4.047661865	3.90933863583333	6.65473755678571	4.55240949916667	4.77876222083333	4.04341702416667	4.29393513333333	3.93518153583333	4.28143218488095	3.98941579583333	5.01314795166667	4.22783733214286	4.16072591666667	4.43693169583333	4.012125225	4.20436508333333	4.41462815833333	4.15011045178571
GREM2	6.86704176833333	5.37130467916667	5.39683319583333	4.15535726916667	5.92907190869048	4.90046561166667	4.70934367916667	3.52838267916667	3.39563236166667	5.18440831111111	5.63298657916667	3.71704455416667	4.1335427125	3.59922509416667	6.27537256666667	4.51817135440476	4.401778025	4.76977080416667	4.63052767083333	4.75155094583333
RCAN2	9.43892016325757	9.41115142	8.37217741583333	8.09046956071429	8.44985267261905	8.22741199833333	8.49783385	7.6428127	7.75969758333333	8.78891159666667	8.21766239404762	8.25790742333333	7.65535271309524	7.21394218333333	9.4765283075	8.0288333	6.84856255	8.180120225	8.28671486666667	8.13207248
C5AR1	5.4013226425	5.81424864166667	4.89747384666667	5.33856337738095	5.039398275	5.48411104642857	6.0587946225	5.35672827666667	6.32623658154762	6.72686105166667	7.272018075	5.81470314166667	5.41727362833333	5.29921112083333	6.82750035428572	5.70455331666667	5.75574462083333	5.32076195	5.64253094833333	7.48543510833333
SYNM	9.013356025	7.56922291416667	7.25078582083333	5.90995134	7.21174910333333	6.95557721333333	6.6561491975	5.90407222666667	6.63727536416667	7.17674747083333	7.62607023333333	5.17038272333333	5.34037479583333	4.74079059761905	8.610505185	6.076400525	5.3629193275	5.945234155	6.15551073	6.37840422916667
HBA1	9.58232115916667	10.9878937008333	9.916501635	8.03391007666667	9.25784258297619	11.1448592875	10.04256443125	9.13640404083333	9.12107308166667	10.0085862204167	10.5733124713095	8.74154025833333	8.42549871041667	8.84714661291667	8.36392095625	9.66209179791667	9.58232115916667	8.44866161666667	8.52414108035714	7.57714181994047
HBA2	9.58232115916667	10.9878937008333	9.916501635	8.03391007666667	9.25784258297619	11.1448592875	10.04256443125	9.13640404083333	9.12107308166667	10.0085862204167	10.5733124713095	8.74154025833333	8.42549871041667	8.84714661291667	8.36392095625	9.66209179791667	9.58232115916667	8.44866161666667	8.52414108035714	7.57714181994047
NCF2	5.6566962875	6.11589780083333	5.13722774535714	5.9702669525	5.08062601372655	5.03231577746212	6.23203298166667	5.551227	7.1845025025	7.243434825	7.11063571238095	6.11840398125	5.22803673583333	5.46645125833333	7.41878799916667	6.01242714845238	5.86203957583333	5.4634583375	5.98952183041667	7.67640306666667
TNIP3	3.31280233916667	3.54289028666667	3.55410753333333	3.31082656666667	3.0006964625	2.95280428666667	3.0848865875	3.34197290333333	7.78924257083334	4.801674145	4.03090126	3.26465609583333	3.22668743333333	3.97746955	7.53293596333333	3.66056540248016	6.61578547833333	2.80663395	3.4999035625	9.28673564166667
IGFBP5	5.47912127916667	5.374689935	5.20575734333333	4.97328987416667	5.38091369555556	5.10593237916667	4.86506089583333	5.24296814916667	5.69007980333333	6.53906909166667	7.61722413333333	5.25995869833333	5.29473808492064	6.051770575	6.50428202583333	5.24276396738095	5.34957157666667	5.36023990416667	5.0575252675	6.01551341583333
RSAD2	5.21555925666667	5.7564749925	7.97634704166667	6.52775624642857	7.6894937	5.75856141666667	7.018704835	7.46963555714286	8.1632123875	7.1996988125	6.89129572083334	7.73633069583334	8.1090281875	5.99337267857143	6.78661109940476	8.27409940333333	8.59311104166667	6.36316089666667	6.67386293333333	8.42585399166667
GBP4	5.181668515	5.24759301083333	5.2323814525	5.15970136666667	5.43694302916667	5.4463352125	5.18790849845238	5.70928852857143	8.20413584166667	6.41507235	5.82584926333333	5.29313996666667	4.96938556666667	5.82689159583333	7.10623390972222	5.62625491666667	6.1067045	5.32929267083333	4.78203370376984	6.93839986583333
BST2	7.42492330035714	7.58248365833334	7.02862645833333	7.12313111527778	7.18946697	6.73300948988095	6.86532061416667	8.0517276	9.11154999375	8.89510904166667	7.59313036875	7.50845597916667	6.39918721805556	8.133610075	8.5399403125	7.39876445666667	7.14708459642857	6.83468950083333	7.16942596416667	8.5601128325
HCAR3	3.58739452083333	3.5677815875	3.534675325	3.53428897166667	3.99882512261905	3.948080975	3.68055129880952	3.77729739166667	6.45107207916667	4.87353045416667	7.17118259916667	3.726460575	3.76108131194444	3.6777807075	5.28213527916667	3.57581132083333	4.54928711166667	3.80825910833333	4.40512576666667	8.29926225833333
MT1X	10.889771835	11.7553400772222	11.4574588166667	11.215882425	10.3782599416667	10.8248228275	12.4935314291667	10.8828904866667	8.423311425	10.9166184033333	10.598542505	10.5839802166667	9.75798729166667	11.3800217708333	9.76380670833333	10.0787925616667	9.43329392166667	11.5224595291667	12.3811789166667	8.70882971285714
ELTD1	6.30100258571429	6.43205672833333	5.91255602535714	6.20397147083333	5.93336238333333	5.76999589583333	5.89526430297619	6.04982743083333	6.97609666833333	7.80043073916667	7.9690892375	6.2841125925	5.81763889	6.347312275	7.65217795833333	6.43894377916667	6.57333645	5.66255862083333	5.9437235475	7.669448475
CHRDL2	4.717234455	4.87713071666667	4.6878912125	4.24969341287879	4.91009086625	4.76773342511905	4.40867520654762	5.00283145166667	5.27228081083333	7.0325299025	7.642299315	4.60568717611111	5.01607119619048	6.03445180083333	7.38680498416667	4.25483660833333	5.17586735416667	4.53811658214286	4.23792685833333	6.39002424333333
AQP9	4.93902262083333	5.5578082375	5.4647669525	4.95973808277778	5.29921112083333	5.04894470111111	5.29460850416667	5.77071829166667	6.18018551369048	6.9237351875	7.93823048333334	4.95905963	5.17752661083333	5.19194000480159	6.84893309222222	5.48104775416667	5.480226175	5.28283054309524	5.45579892166667	8.30893649166667
SAA1	5.31757422083333	5.34874876458333	5.43704797916667	5.5287991377381	5.381259050625	5.4430267	5.49318357011905	5.73388243916667	7.89589059791667	6.39147187214286	5.15111190363095	5.60244241994048	5.759977895	6.07722858791667	8.50294059083333	5.40891310992424	6.48564734440476	5.63556789291667	5.62847713113095	9.4007039975
SAA2	5.31757422083333	5.34874876458333	5.43704797916667	5.5287991377381	5.381259050625	5.4430267	5.49318357011905	5.73388243916667	7.89589059791667	6.39147187214286	5.15111190363095	5.60244241994048	5.759977895	6.07722858791667	8.50294059083333	5.40891310992424	6.48564734440476	5.63556789291667	5.62847713113095	9.4007039975
PLAU	6.21600146480159	6.39764622107143	5.79447532083333	6.1733270075	6.06117783333333	5.94732102333333	6.23764788333333	6.076077225	7.42842129583333	7.31014645208333	7.30463403166667	6.47332446190476	5.9873873125	6.03921297833333	7.8997634625	6.46813091666667	6.28633745083333	6.05997570875	6.02448018166667	8.29790501916667
CXCL5	3.60431485	3.27207335	3.49149859	3.42003473916667	3.48433410833333	3.35163019166667	3.53961159666667	3.39840447666667	4.55663189583333	5.93688134583333	6.24070603916667	3.5241010375	3.38272275833333	4.04274261916667	7.71862817083333	3.33132006666667	4.77418931666667	3.56889751666667	3.48666124416667	4.48713329694444
C2CD4A	3.94215165833333	4.14170371916667	4.22338659166667	3.75747665833333	4.0034112925	4.09596161666667	4.17823913333333	3.92319116388889	6.94039436	4.828259885	6.70990096666667	4.10795419166667	4.43049672	4.0979761	5.8584504625	3.81255930416667	4.8952982075	4.099968925	3.95466930416667	6.733666415
COL18A1	6.02976695666667	6.6265106325	6.16996620416667	6.3706242725	5.917756975	6.4363486075	5.92222090154762	6.12293894464286	6.69554181666667	7.96231705833333	8.2030613125	6.39459285333333	6.43939105166667	6.6929197547619	7.92231122916667	6.45880384916667	6.01998895	6.17137591666667	6.10236029404762	7.60838952083333
CYP2B6	4.88877798125	5.25568327083333	5.4485150225	6.63379257142857	5.10714604583333	4.76855898583333	5.25724735	6.91621780208333	5.02222952833333	5.74580416666667	4.92069489333333	6.6181150172619	7.14856846666667	5.9127402625	4.67613266333333	6.95143981166667	7.22181167666667	6.344925505	6.64930356666667	5.16104284702381
CXCL11	3.47112914583333	3.45725349083333	2.98683380833333	2.87827528333333	3.17435689166667	3.01325596190476	3.0148454625	2.98652578333333	8.64337449583334	5.157517675	7.69550784166667	3.3685495725	2.850460825	3.50100490666667	7.249582975	3.26099886666667	4.59306999666667	2.94250825833333	2.6219735	7.19279696166667
SLC10A2	3.26800665833333	3.50156110666667	3.42592651666667	3.933517725	3.28345020833333	3.4178288875	3.5400925375	4.01582720833333	3.51973611	3.54125205833333	3.59178447916667	3.70784143333333	5.59644888952381	3.45195189166667	3.4394297725	6.11908669166667	5.150784845	6.03195879125	3.85986574166667	3.54112239333333
CFHR1	9.27154122916667	8.67994935416666	8.3083122075	8.32219762916667	8.36035616583333	8.6934152625	8.637941775	6.91563040666667	8.4512497	8.32922255833333	9.01161220277778	7.88226351666667	6.72106626178571	7.48369784833333	9.498629325	7.6859452	6.98422178214286	7.91186059166667	7.79292936809524	8.76456348166667
FAM3B	3.71090881666667	3.59615324833333	3.6090260525	3.67768475166667	3.80447175333333	3.38130065	3.54305666833333	3.74180997708333	5.25741901666667	4.62835044333333	3.89509378541667	3.98419316666667	3.83428254722222	4.5926511049359	4.15205234833333	9.79700020333333	7.72101349166667	3.7994022	3.650353525	5.94499174166667
SELP	5.5643374727381	5.72811083047619	5.156338425	5.51284945138889	5.643117525	5.431398685	5.02146296083333	5.65954433333333	6.81851259166667	6.96591937708333	8.3549691025	5.90883024583333	5.64425639928571	5.70905743090909	7.996983325	5.34310003166667	5.32847438	5.23822161625	5.32076195	6.80340835375
IDO1	6.306026765	6.49380102416667	6.83606469666667	6.48178081416667	6.29878212916667	6.2347505475	5.3614587543254	6.40850105416667	11.7022284541667	8.88888219375	7.67578463333333	7.208896525	5.0395358472619	8.39673987916666	9.96260200833333	6.52775624642857	7.81314239638889	6.00840585345238	5.47115296628968	9.72260762916667
WARS	8.52522171666667	8.87846165833333	8.18133897386364	8.25709314333333	8.48922535166666	8.33846162083333	8.27159704833333	8.35179408257937	11.1388084666667	9.76496151916666	10.2861357616667	8.55239193333333	8.02352057916667	9.17648796714286	10.5244689583333	8.48990670333333	8.780254025	8.22185404595238	8.19140197666667	10.5310209166667
MT1M	9.609922675	10.5386598333333	10.1380219083333	7.47187408583333	8.705960755	9.260631925	11.3571449791667	9.5734684	3.69706927071429	8.73675704285714	6.63379257142857	8.80683235833333	6.14384611642857	10.1180784333333	6.08982927166667	7.78248139166667	6.18050288166667	10.34457665	11.44209205	4.03609364583333
SOSTDC1	9.63843333916667	8.74928836190476	7.9930042575	7.921975225	7.65563933666667	8.42019448916666	8.209024415	7.7226932375	7.61047657916667	7.85170698333333	6.4265749125	8.610983225	8.40635777833333	8.10155047333333	6.79465393434524	8.46066863666667	7.54894736666667	7.88033305238095	8.423311425	6.78288102666667
