# Supplementary material for: Identification of hub programmed cell death-related genes and immune infiltration in Crohn’s disease using bioinformatics
Source: Front Genet. 2024 Dec 18;15:1425062. doi: 10.3389/fgene.2024.1425062 (PMC11688285; doi:10.3389/fgene.2024.1425062)
Supplement: Supplementary file 1 [file DataSheet3.zip › Input data and script2/diff/heatmap-GSE10616.txt]

id	GSM267527	GSM267528	GSM267529	GSM267530	GSM267531	GSM267532	GSM267533	GSM267534	GSM267535	GSM267536	GSM267537	GSM267538	GSM267539	GSM267540	GSM267564	GSM267565	GSM267566	GSM267567	GSM267568	GSM267569	GSM267570	GSM267571	GSM267572	GSM267573	GSM267574
ADM	3.60685554853333	3.877477904	1.859262714	2.630991218	3.257242312	1.678930558	1.762558828	2.98592984933333	1.260122326	2.1085617672	2.16361574866667	0.9768177248	2.53755896266667	2.121797156	0.545390747666667	0.880288571471429	0.757916067733333	0.639995497737143	1.834197768	0.9163252702	0.7091385576	0.790462248	0.9093850652	1.081276516	1.57342060733333
STXBP1	0.63652169612	1.68941113533333	1.700603421	1.744806434	1.712746316	1.83838025	1.02262353366667	1.486009613	1.21120304133333	1.779809142	1.61143986353333	1.62924847373333	1.84678870333333	2.18553696866667	0.99884010704	0.862197215666666	1.0090569112	0.6184034666	0.964826814266667	0.9721489661	0.8715567808	0.9090428278	1.0303915868	1.186642636	1.343297667
FMOD	0.6142864254	1.74392444174667	1.5820372925	1.937663654	2.0127565583	2.47525972933333	1.58877781533333	1.79616432133333	1.869709775	3.089849238	1.57342060733333	2.98592984933333	2.28243199033333	1.912069112	0.886279211577778	0.8014610772	0.730132196733333	0.6279397058	0.6075813524	1.106369012	0.8150476964	1.1114072396	1.575778764	1.606973288	1.23481486176
GNA14	1.13015628333333	2.788860274	1.3188483136	1.84678870333333	1.514692852	2.84905306	2.33585087933333	1.980544829	2.14036581133333	2.779195718	1.83339671133333	2.01818721	2.830526414	2.372529897	0.8565647934	0.451850238225714	0.267748339866667	0.4659910414	0.577535924373333	1.128542462	1.02555733746667	0.8238844	1.343482736	2.372529897	1.991246754
ANGPTL2	0.861818781633333	0.945518865	2.44030031866667	2.27660602933333	1.4818380832	1.251167904	1.76362819933333	1.717766128	1.74392444174667	1.903993772	1.676491712	1.335424028	1.721947689	2.17744631	1.0330061756	0.9694735982	0.9252897366	0.6798370594	0.892913250433333	0.822760844866667	0.642804540133333	1.255771096	1.126598036	1.358977784	1.29655618
APOL1	1.5977168202	1.705647284	1.912069112	2.91823984866667	2.61449009	1.15422858	1.53392243	3.387686487	3.115129956	1.80571837	1.90857175233333	1.4935853488	1.744806434	2.24575403066667	0.74360366012	1.88490194733333	0.6513256054	0.624016261266667	1.297306482	0.787999686966667	0.8346027286	1.90513405733333	1.0585652593	0.8499071736	1.08481041166667
COL6A3	0.616787220733333	0.8521511354	2.2552623852	4.23189161893333	1.7198669788	2.25354269	2.534090072	2.3411171184	2.51867514853333	2.27222986633333	3.91170583466667	2.77113434706667	3.9507120288	3.60685554853333	1.495050655	0.9169638994	0.95285908464	0.57604395488	0.618491095826667	0.50483313316	0.6482568413	0.946183484586667	1.5792895956	1.80145686293333	1.60834627786667
PCOLCE	0.7072524508	0.764450654053333	2.15088668066667	3.40969615026667	1.753430864	1.862161193	2.004787986	2.45580815666667	1.6405166304	2.12847272933333	3.46392875	2.25354269	2.733839167	2.779195718	1.10372177666667	0.587543509866667	0.699946133	0.605707815	0.7021752762	0.645889545733333	1.39730488228571	0.8152298466	1.680953444	1.330377252	1.79616432133333
COL4A1	0.8065903997	1.328590148	2.853960394	2.876171086	1.953751932	1.35020850933333	1.527169946	1.8248375584	1.53785625746667	1.1363447676	2.191972706	1.63344182597143	1.66012572866667	2.189402238	1.2212105	1.1712414312	0.992510809933333	0.6955728752	1.04781055	0.6303349486	0.637762954233333	1.15189068666667	1.24455409391111	1.05680286253333	1.258138742
OSMR	0.676160674419047	0.6737657866	2.403001042	2.199440104	1.485625842	1.814466856	1.45732682733333	2.0237649784	2.1302880672	1.54066173466667	2.464890373	1.80145686293333	2.810299095	2.5714016616	1.26648515428571	0.7122342726	0.6733833262	0.742593970266667	0.7983668186	0.75204376216	0.844268734866667	0.856775990973333	1.26115614	1.680953444	1.4710349756
TIMP1	0.5795738748	0.669107256866667	3.877477904	3.1038094334	2.657208432	1.79335637733333	2.25354269	2.886145872	2.0237649784	1.961564422	5.177127362	3.66513926	5.45248234266667	4.451862552	1.175089416	0.9094200314	0.552089870106667	0.427791926066667	0.607871108133333	0.70073037972	1.098923662	1.17373183166667	1.788296616	1.453909612	1.705647284
BTN3A2	1.41196520533333	1.4929526	1.38253488266667	2.279637934	1.865605382	1.22685474516667	1.842090652	1.83745781	3.1450159052	1.282132974	1.60189742	1.529466336	1.6405166304	1.67066222	1.49796822993333	0.5025663256	1.06810645	0.6607293954	0.799949355466667	0.808808859	0.9050430116	1.49720964	1.460374594	1.21729830733333	1.0511238544
ACP3	1.535133392	4.81398772333333	1.165349025	1.45819657	2.529405099	2.199440104	1.991246754	1.950953314	1.98346569466667	2.07874863133333	1.485625842	1.91545855066667	1.45956267	2.230259508	0.7932527562	1.365675149	0.806359494133333	0.8765061494	0.882034703533333	1.06139892146667	0.5664881381	0.818490014266667	1.271899144	1.153771139	1.25140701266667
PLAU	0.8199391266	0.827251994173333	4.01759089533333	2.92788504233333	2.508720956	1.28619835333333	3.46392875	3.48899859733333	2.11513279066667	1.54586791266667	3.585093804	1.823443546	5.007361644	2.323980266	0.6197455608	0.658767462	0.7746910134	0.6156530508	0.8368124516	0.8317713598	0.655611304066667	1.36419942666667	1.75702014	1.613422614	1.482993746
NID2	1.995900068	1.15768024933333	2.036428982	2.44030031866667	1.80679911933333	1.09154302	0.9826262946	1.62354341	1.644304746	0.92555422056	2.105245974	1.39497363213333	1.65780540855742	1.5395406348	0.4443033448	1.26706499733333	0.96264026648	0.653774344933333	1.036580034	0.9046221572	0.7256078326	0.981101945466667	1.290049398	1.05953159433333	1.50760293133333
APCDD1	0.76056506544	1.16077044	1.783304394	2.481022978	1.67005979	3.216587516	2.48776943685714	1.792537954	3.36095297266667	3.713086956	4.01759089533333	1.9129544272	3.42694402266667	2.398122774	0.8713176234	0.9523650124	0.521102046	0.505761627533333	0.691282858	0.6029637528	0.407972872733333	0.9088361336	1.759845336	2.066981462	2.61449009
SLC51A	1.12732143	0.0191431137333333	0.095949219	0.0672852066	0.1029242108	0.0298824214666667	0.3768823904	0.0562403398	0.2704519378	0.514589441266667	0.1947143934	0.76340416828	0.1855448458	0.368128854146667	1.25396684933333	1.06084356258039	1.92820399266667	2.546007345	1.965730505	0.0562403398	0.9231268738	1.056748514	0.3962386962	0.8218468464	0.52619815456
HSD17B2	0.843187511966667	0.2448060786	0.157537511866667	0.5087847195	0.160752931066667	0.4215381528	0.804943725	0.1897296994	0.4395854312	0.826958067085714	0.37353779108	0.949637312933333	0.7039900184	0.788652274533333	1.1595527628	0.8505549342	1.50994684266667	2.04954881066667	1.0719821326	0.613699016133333	0.585246464533334	1.82790976533333	0.9224456676	0.753653369233333	0.992224489466667
SERPING1	0.4392395301	0.58717010255	2.165264936	1.475557608	2.398122774	1.66344875	1.968658907	2.657208432	2.41727489866667	2.435332022	2.830526414	2.646780352	2.59526760706667	2.02127714133333	1.129068061	0.6733833262	0.7912702056	0.430306022266667	0.7852423268	0.5899802464	0.980902922066667	1.413671265	1.42913865866667	1.41676196766667	1.889411242
TBXAS1	0.6541801178	0.920845736733333	1.74392444174667	2.34715117666667	1.998664564	1.16469935066667	1.56815342633333	1.608916868	1.6326571472	1.791331394	2.221221774	1.83917508933333	2.471138482	2.01464645590476	1.215828216	0.9469909474	0.85259572262353	0.549572284	0.763316370866666	0.780287216333333	0.6625984036	1.27157197133333	1.315951084	1.39175379	1.5385303112
TMEM158	0.7726962492	0.8878524454	4.744628481	4.81398772333333	3.231910872	2.08331569	2.84905306	3.089849238	1.90857175233333	1.643165592	3.40969615026667	2.45580815666667	6.96813010066666	3.48899859733333	2.0803406692	0.598848298133334	0.653451355	0.432313223933333	0.7546094758	0.774355403866667	0.930422922466667	0.8319598044	1.339872399	1.22526810933333	1.90738780066667
COL5A1	0.898946985933333	1.192394906	1.72661156933333	2.93533111866667	1.40960882	1.460923832	2.23362755833333	1.47279550933333	0.967865195866667	1.792537954	2.492895164	2.11316532266667	2.49559660066667	2.84905306	0.913173647533334	1.09501444586667	1.23379659133333	1.0261008736	0.8510241595	0.697395345833333	0.325974269	0.980682853433333	1.40991232033333	1.272295438	1.49127345066667
NOX1	2.36196747733333	2.69352348666667	0.5898075826	1.712746316	2.05564699	1.62976081466667	2.043970122	2.08331569	1.97165286366667	2.3411171184	1.169796236	1.322649844	2.189402238	1.717766128	0.420543776	0.420895267066667	0.751467193533333	0.889869064466667	0.8259447792	2.05747024466667	1.549962302	0.260756877266667	0.7102843546	1.83339671133333	1.256130062
TMCO3	0.7599030938	1.727872642	1.14969390373333	1.78107731266667	1.36862619256	2.3411171184	1.672533613	1.23447896466667	1.67197156	1.776239528	1.488484284	2.75961040666667	1.831838368	2.1005359076	0.813081390946667	0.7074140332	0.758405417266667	0.738445642633333	0.7139915258	1.0608805772	0.561533939	1.233188102	1.752509102	1.535133392	1.24246741666667
COL1A2	0.615411129333333	0.8282260804	1.818880789	3.04252437533333	1.5977168202	1.943490594	2.733839167	1.902069978	1.74136757333333	1.59738118885714	3.058208574	2.221221774	3.318903298	3.198062388	1.09226178142857	1.06610255873333	0.93229297665	0.5674261654	0.7585478398	0.525803082666667	0.500490230533333	0.8191527198	1.674406716	1.646990426	1.950953314
C1R	0.518488892116667	0.6954758108	2.065595786	2.464890373	1.87606891133333	1.48761555933333	2.52154339466667	2.199440104	2.663948254	2.13659862966667	2.96873630866667	2.117623274	2.5714016616	2.435332022	1.198858664	0.690536588266667	0.531112959	0.4291622369	0.660954992613333	0.54365702304	0.900946786733333	1.79863526933333	1.5898301268	1.58877781533333	2.01818721
ZC3H12A	1.58687073038333	2.48776943685714	1.886165798	3.819523932	1.952650656	1.00968075928	1.568481342	2.407347753	1.20005268	1.34300070093333	1.873168596	0.9150468816	3.77093819893333	1.934706424	0.901211192466667	0.762790612	0.5512907222	0.83742964652	1.268792606	1.0026552426	1.326176472	1.213330212	1.03519569793333	0.74360366012	1.072899344
GCNT2	0.773366726133333	0.674945412453333	0.569109979733333	0.382120669833333	0.302782925466667	0.40161448	0.667561094866667	0.384144107933333	0.497643722466667	0.678049429066667	0.264104098866667	1.03567141026667	0.333766982933333	0.229716317333333	0.804591883	1.35656800466667	2.27222986633333	1.83917508933333	1.46897152933333	0.703486519266667	0.606249977133333	1.12537979733333	0.943654663990476	0.6202571616	0.516496709866667
GPX8	1.31155309266667	2.449038749	2.28243199033333	2.471138482	2.62486625333333	2.961319462	1.78656625066667	1.896620086	1.775452352	0.88949316358	2.54251479333333	1.341585866	1.53979962333333	2.60164945495238	0.564720810813333	1.70213916	0.454473473066667	0.587326522033333	0.611269020885714	0.7124270392	0.5131021608	0.959656809883333	2.24575403066667	2.189402238	1.505824428
RARRES1	2.01818721	2.72576596966667	0.9558510766	1.46843517966667	1.41095244066667	1.72661156933333	1.912069112	1.09630769	2.98592984933333	1.71560640706667	1.3883238	2.84199316	1.47066449	1.82146499766667	0.8777279434	1.10274571466667	0.9321969226	0.543893621	0.6301071024	1.36525170176	0.846972034333333	1.66291154	1.61963404833333	1.338499278	0.5581842534
DRAM1	0.598694557533333	0.8940148338	2.23362755833333	1.60526653466667	2.51867514853333	1.49639300266667	1.90738780066667	2.733839167	2.414141765	1.906354444	2.257147054	2.398122774	2.247780992	1.63344182597143	1.0083101536	1.270030708	0.773474292066667	0.4927283844	0.721077617	0.426473025533333	0.6362388308	1.500863168	1.954853599	1.635346664	1.555038692
VEGFC	0.577768705	0.7021752762	2.221221774	1.57100869666667	1.36089989504762	2.407347753	1.72498018533333	2.508720956	2.0470772673	2.460523004	2.77113434706667	2.27222986633333	2.91823984866667	2.56411821366667	2.003132004	0.3957329378	0.5416220684	0.341676228466667	0.832263752216667	0.7194542322	1.266902248	0.6968435942	1.43412361	1.30667884733333	1.968658907
ARFGAP3	1.26115614	1.696940966	1.459023514	1.559587106	1.57891806	2.35125901	1.79490203533333	2.065595786	2.5714016616	1.23618303066667	1.743564514	1.406565822	1.82573996466667	2.471138482	1.159931746	0.8752611686	0.496307789086667	0.5167135456	0.5509639132	0.8521511354	0.5915053508	0.74360366012	2.1085617672	2.05425394866667	1.61514561666667
GNA15	0.883909888333333	1.40440277333333	2.7168437012	1.97951866447619	2.01464645590476	1.1425094068	2.01818721	2.32025074766667	1.43315070366667	1.41095244066667	2.07510615133333	1.11071709053333	1.80571837	1.86112355266667	0.9001325735	0.752085023066667	0.908252102933333	0.6110153592	0.9227064988	0.8701034884	0.745867492	2.157495916	1.182550463	1.231739674	1.231739674
SLC6A4	0.7062093745	0.4560646796	0.6809517876	0.4971204084	0.448331780733333	0.2235522926	0.316412191133333	0.214178637466667	0.22037229912	0.3098746065	0.246489135933333	0.9171344175	0.2758478396	0.316919256066667	0.7352184886	1.07103682073333	2.60164945495238	2.221221774	1.681374267	0.8934476498	0.447644655733333	1.19648177666667	0.959277950266667	0.4691816472	0.3372633193
LAMC1	0.6398762762	0.7946696684	1.651440952	1.9645659	1.33080524933333	1.637975002	2.08820313333333	1.49127345066667	1.77717027866667	1.941774198	1.988712338	2.20571909166667	2.191972706	2.076908514	1.0941941454	0.939018777266666	1.14079259866667	0.5762221402	0.7915330654	0.540808704133333	0.495241644026667	1.154855599	1.51247734533333	1.55623339342857	1.68354548
MYH10	0.584441410333333	1.77053562	1.5792895956	2.356928282	1.320075168	2.56411821366667	1.69187064566667	1.47924757466667	1.457868246	1.703389004	2.28243199033333	1.90738780066667	1.59336638	1.5432352808	1.16798561708	0.9208125354	0.6182672436	0.479458067933333	0.8283276475	0.6969107084	0.8041776593	0.784437228333333	1.86875583	1.47184208	1.69491127266667
CD300LF	0.6218088293	0.73707824524	2.32025074766667	1.617490222	2.30967993857143	1.361848434	1.752509102	2.1085617672	1.812883848	1.6413237536	1.650262266	1.98346569466667	1.410691722	1.84104561866667	1.20564102	0.9887945746	0.694933954276191	0.6596806627	0.625304114633333	0.6150560856	1.27924828026667	1.0589692664	1.24409436466667	1.39888799673333	1.58159479533333
MMP10	0.835752370133333	1.26494044733333	8.627910668	6.696809462	9.85189320533333	0.9876527406	2.24131873933333	11.131409024	6.696809462	1.40844063	7.400414712	0.9813412038	6.340259654	3.585093804	1.443136309	1.1595527628	1.098140828	1.0027895358	0.8969291492	0.878839490533333	0.864470908533333	0.8283276475	0.81207049124	0.940085027	1.17636974433333
ENTPD5	0.788779238833333	0.494587479866667	0.38703851444	0.2956267276	0.3211810718	0.478352928	0.6307032689	0.3218264802	0.4409178946	0.460981926133333	0.2427734194	0.8602231032	0.4514695124	0.3035422046	0.8351155415	2.123590888	2.372529897	0.8892568724	1.529466336	1.031292654	0.6055818131	0.655732141066667	0.7807076192	0.6511173644	0.453791773266667
PDPN	0.7417552352	0.763515959366667	3.34301288111765	2.63765808528571	1.727202032	1.0036632042	1.779809142	2.529405099	1.94503152633333	1.264217393	2.652948713	1.03344759593333	2.1941645876	2.191972706	1.0666654292	1.0400237236	0.8044442366	0.6486802417	0.9083474505	0.8781964464	0.8846608014	1.093671853	1.17560882666667	1.164822869	1.25936420053333
ZFPM2	0.701034340066666	3.04252437533333	1.318455858	1.956157436	1.72498018533333	1.40340398	0.9730764628	2.041262452	2.066981462	1.13048222866667	2.36196747733333	2.06272142733333	3.46392875	2.09159446266667	1.335424028	1.21688464586667	0.6431759266	0.571645663266667	0.814654211	0.6440614688	1.46897152933333	0.7294988122	1.207496991	1.1464831054	1.55166617266667
CBR3	0.734718115053333	1.25825778533333	1.075863864	1.318455858	2.036428982	1.155192668	1.941774198	2.67915266866667	1.94691584066667	1.61514561666667	1.823443546	1.869709775	1.952650656	1.953751932	0.685276253266667	0.8164517853	1.088681071	0.5695085022	0.8483658842	0.6673555466	0.887281385466667	1.32167708966667	1.78656625066667	1.32487667266667	1.449801807
PCSK1	0.540185278733333	15.2503652773333	1.54824026573333	7.400414712	4.181671338	13.9794377486667	2.0803406692	4.23189161893333	2.398122774	4.91460620533333	2.356928282	6.96813010066666	7.27930881533333	13.9794377486667	0.61280097948	1.748511254	0.341676228466667	0.4505423678	0.670658229415238	0.7702695738	0.40161448	0.964291713066667	2.49559660066667	2.331967777	1.477954398
DUOXA2	7.1048673036	3.1038094334	1.84104561866667	11.131409024	7.691228426	1.0657692632	0.8802195676	7.943644466	2.22373437933333	0.768425233733333	10.502758512	1.04475169666667	10.502758512	5.5457476	0.798792676866667	0.9910422551	0.6942209614	1.0286737836	1.56569739	1.10433367066667	0.996053156	1.878533566	0.9824218128	0.635205812466667	0.3938365384
ANXA3	4.85365317	2.21636500166667	1.0850924548	1.324613832	1.20816783066667	2.41027051133333	3.115129956	1.70955655646667	1.226583052	1.573888262	2.18388946666667	1.317432874	2.09866428653333	2.77113434706667	0.604345981866667	0.948583598146667	0.871627986266667	0.550767808466667	0.8649423765	1.27347605809524	0.5025663256	0.7914877128	1.47066449	1.6304800294	1.310997023
TFPI2	6.15889516746667	3.26884529533333	3.42694402266667	2.55778363266667	2.58191423133333	6.340259654	1.57624334	2.18388946666667	7.1048673036	0.697893005333333	1.40029459133333	1.451862752	1.520462172	4.09269347933333	1.327979621	0.97887596448	0.7538940302	0.5089369828	0.6748443586	0.564720810813333	1.15986969766667	1.44662523733333	1.09686291133333	1.70525152666667	1.47279550933333
GBP2	2.11104435866667	1.106624596	1.769671141	1.347784284	2.293120488	0.931457569266667	1.809236284	2.20571909166667	2.86583600533333	1.46378889746667	1.371859418	1.47520251226667	1.355687857	1.325335358	0.5334732668	1.519589482	0.629050369866667	0.5831588332	1.82713150266667	0.7165824592	1.122474008	1.06412645426667	0.765875278266667	0.9430622402	1.446150613
TUBB6	0.811521196333333	0.702595148933333	2.19693932106667	1.818880789	1.505562562	1.66223374333333	1.91545855066667	1.713162371	1.34578796	1.713162371	2.33585087933333	1.33021127571429	2.0237649784	2.07874863133333	1.475926658	0.739489187	0.678814782266667	0.469866628042857	0.7418216072	0.8268683122	1.254110138	1.6750111035	1.01292592066667	1.21956415862857	1.48824992333333
FKBP11	0.700172836866667	1.523398807	2.02874547533333	4.336441752	3.42694402266667	1.787693934	1.54792664866667	1.9357911072	2.796860306	1.937663654	2.460523004	1.82790976533333	1.8076232336	1.9129544272	0.9032491286	0.8692640824	0.8066272568	0.589154703066667	0.61237667932	0.654818599066667	0.5094067126	1.829498106	2.34715117666667	1.373982968	1.67332748933333
CARD6	0.591321555386667	0.537936432666667	1.952650656	2.036428982	1.644822712	1.3111417348	2.178855296	1.85578030833333	1.953751932	1.716582118	2.897633159	2.030438362	3.02952587253333	3.737093848	1.21491686466667	0.684812145788235	0.8260012452	0.5916911565	0.7589888822	0.5607388526	1.05407717066667	1.19065263986667	1.369600748	1.390975742	1.746885882
TNC	0.5041691018	0.484690198	5.177127362	6.15889516746667	2.45580815666667	2.788860274	2.75961040666667	2.69352348666667	1.872031292	2.5714016616	7.27930881533333	1.480465956	2.3411171184	3.536857704	0.9809758513	0.658241491914286	0.787250910733333	0.488494037653333	0.848686726333333	0.781040331133333	1.552422106	0.6176719157	1.20281220113333	1.238496166	2.003132004
APOL3	0.871717093533333	1.03935864133333	2.11104435866667	1.74290184066667	2.810299095	1.24399280252381	1.595636276	3.06969157533333	2.30308018066667	1.729925289	1.61215079133333	1.29059356733333	1.46843517966667	1.51564026133333	1.02103146466667	1.05533216656667	0.5729374954	0.5242322838	0.851339027866666	0.679907078066667	1.014217445	1.49425581866667	1.31766240266667	1.211688328	1.66391670666667
MYOF	1.94051957266667	2.56411821366667	1.26926968133333	1.420946272	1.58757008	2.51867514853333	1.31870789333333	1.812883848	1.79071335333333	1.543761398	1.980544829	0.518488892116667	1.696940966	1.890837661	0.3987339152	0.773527806866667	0.5249965682	0.8241434854	0.901952394466667	2.449038749	0.9776989185	0.700435094933333	0.616545971533333	1.156433056	1.55026348386667
MRGPRF	0.734252628566667	0.8575644636	1.854314346	3.445113412	2.05747024466667	2.30308018066667	1.5968245808	1.21126507	0.853933199	2.04954881066667	2.53755896266667	1.79696159066667	1.783304394	1.865605382	0.5368455164	0.7726962492	1.29816621813333	0.790514625466667	1.151085042	0.7932527562	0.528262311733333	1.37785699273333	0.994096132266666	1.09285245893333	1.643818064
CXCL1	0.964721221066667	6.15889516746667	5.007361644	8.20317841333333	6.15889516746667	1.588237652	2.779195718	10.502758512	1.3451760752381	0.9004255182	7.943644466	0.405283349666667	12.578792296	5.690372913	0.6621688858	2.0237649784	0.3146108856	0.325974269	0.4733317342	0.8869786906	0.3202250462	1.79071335333333	1.998664564	1.227442082	2.652948713
COL15A1	1.0665588536	1.32982853266667	2.546007345	2.589778848	1.56731904066667	1.696307552	1.307204144	1.650767348	1.168551726	1.139359341	2.39250754333333	1.192323326	1.318114734	1.950953314	0.5815360878	0.7236180282	0.633490509733333	0.6098182966	1.59514107	0.627192065	1.0841558214	0.453407568533333	1.252969458	1.51644338066667	1.66727751633333
CD93	0.5812015814	0.6967360228	2.05111750333333	1.72661156933333	0.9635104534	1.3028526816	1.547168996	1.659600278	1.84320602933333	1.755017762	1.91051448933333	1.912069112	2.60164945495238	2.21850813133333	1.301237826	0.7954766376	0.6647657532	0.5464313224	1.0166104232	0.6414605648	0.8772360966	0.8319016356	1.27782603866667	1.399344252	1.583129732
FSTL1	0.599794376466667	0.862879694266667	1.876748006	2.998372016	1.463492696	1.668827618	1.92135113466667	1.78531423266667	1.627201522	1.43800737906667	2.247780992	1.37733318966667	1.809236284	1.80145686293333	0.9919997942	1.016444802	0.907090356266667	0.618653637	0.849745377	0.55862687	0.5592481452	1.0333629578	1.433491172	1.514692852	1.779809142
DOCK4	0.6655280492	1.21445323933333	2.05747024466667	1.718622976	1.495809548	1.95187534	1.590223518	2.30024795666667	2.04954881066667	1.291240386	2.1302880672	2.67915266866667	2.133403471	1.79863526933333	1.23199090866667	1.2363961	0.545544779866667	0.4623699732	0.719767439866667	0.683808743333333	0.538478767	0.6795080422	1.71714106866667	1.33476163	2.508720956
FADS1	0.6935823204	1.79863526933333	2.33822648733333	1.29948341	2.897633159	1.447441252	1.10810539066667	1.97165286366667	1.46427642966667	0.996140064933334	2.02874547533333	1.82074471213333	1.42064561666667	1.712746316	1.659600278	1.00298387954444	0.672544444213333	0.6149127984	0.8360503896	0.680864480133333	1.169486442	1.0008823854	1.235503279	1.308963132	1.143138032
KDELR3	1.110010958	3.216587516	1.30617292633333	3.34301288111765	2.97641334666667	1.93180692266667	1.164406936	1.678930558	1.460923832	0.7438947338	1.82881332	1.16734476	1.93074441366667	2.492895164	0.9181688818	1.5212716587619	0.845146234266667	0.662937898866667	0.810619121066667	1.42365056516667	0.5416220684	1.52904921333333	1.14654070973333	1.09501444586667	0.8653047422
ICAM1	0.7165824592	0.8125653596	2.646780352	1.459830592	2.38367412533333	1.221502083	1.677621522	2.84905306	1.814466856	1.435094908	1.56417639966667	1.475557608	2.04954881066667	1.732322884	0.9214285936	0.9641934884	0.479708630733333	0.63704356532	0.8653047422	0.863148861733333	1.112336341	1.77871666253333	1.3314713408	1.1574278682	1.25958206366667
SLC24A3	0.588262724	1.0480423068	1.35096938266667	2.119560534	1.14481791733333	1.954853599	2.06054778533333	1.651440952	1.531958415	2.230259508	2.059331318	2.191972706	3.181094488	2.14888592133333	1.31082623366667	0.786029864866667	0.969538691166667	0.594863499	0.5505346139	0.6766884388	0.5584201382	0.8526414695	1.490469612	1.520462172	2.178855296
FN1	0.65471443736	1.28896638733333	1.68751920733333	1.92671046133333	1.25187503	3.60685554853333	2.92788504233333	1.47648607766667	1.14185443866667	2.45580815666667	1.61392277506667	1.80849115933333	1.82146499766667	1.682480986	0.814162641533333	0.9988795538	1.54205103333333	0.6445569696	0.846181202	0.851281806866666	0.500188199766667	0.893352539466667	1.1500338274	1.56209344466667	1.44012289466667
FBN1	0.470420715933333	0.605824808466667	1.88879024857143	2.19693932106667	1.22795706533333	2.1869705	2.07161642933333	1.91051448933333	2.003132004	1.46517780466667	2.5714016616	2.56411821366667	2.313412238	3.02952587253333	1.34143576346667	1.14360031266667	1.24307932133333	0.4985368328	0.632378774733333	0.4770721658	0.607871108133333	0.69698963015	1.31318949466667	1.877474486	1.89880002693333
RASD1	0.769291468	1.85578030833333	2.230259508	1.2957290225	1.252507126	2.257147054	2.77113434706667	1.0368800022	1.0984006472	1.761296093	1.27141441733333	2.14888592133333	1.17791507533333	1.87408942666667	0.5052720858	0.9922927248	1.37004578066667	0.8288016862	0.661308969866667	1.28100069912	0.663682638213333	0.745807356466667	1.140664244	1.24220581533333	1.56209344466667
EGFL6	5.817779393	1.305867882	6.480747802	7.1048673036	4.09269347933333	0.5729374954	1.606973288	4.336441752	2.279637934	0.6049739566	4.23189161893333	0.9956750796	1.965730505	3.089849238	0.55862687	0.827921905733333	1.06274574986667	1.319653094	1.15328270733333	0.941266206933333	0.9496682726	2.17744631	1.1976693464	0.6440614688	0.683453613
DUOX2	45.48370208	12.578792296	1.950953314	33.50979171	15.2503652773333	4.69962555533333	1.30775863866667	12.578792296	5.31272502	1.621135032	33.50979171	1.97165286366667	33.50979171	18.08660642	0.4932136052	1.965730505	0.0916352886666666	0.191408859866667	1.121892772	0.751467193533333	0.407518377	9.85189320533333	1.54555399	0.6048721956	0.397136494333333
IL1B	1.876748006	1.802540024	7.691228426	4.85365317	6.84832998333333	1.241006245	1.84453935733333	7.27930881533333	2.386697872	0.910441732	3.003693054	0.756046443742857	4.91460620533333	2.036428982	1.74136757333333	1.84320602933333	0.3516021386	0.6373240186	1.912069112	0.843360556	0.4640152504	0.6897657016	1.02422730106667	0.967865195866667	0.9439061302
C4BPB	3.6354184436	2.57721703793333	0.820901371	3.387686487	2.27222986633333	0.60244667468	1.47423671066667	4.6324580024	2.611429706	0.8183253058	3.5648814256	1.77871666253333	2.48460458953333	2.611429706	0.563179970573333	2.0803406692	0.643687608213333	0.73627765268	0.998680955966667	0.901174418893333	0.409947745546667	2.5714016616	1.6936980624	0.754876501886667	0.990311606453333
MOCS1	0.683361090873333	0.612969358	0.732639726533333	0.514944204293333	0.420183614213333	0.2329153874	0.329023093866667	0.294276024866667	0.41273100536	0.9627418568	0.2119419694	0.88901774248	0.358100671533333	0.2235522926	0.663511638066667	1.127446822	1.72048483533333	1.28909202133333	1.83339671133333	0.7916741227	0.691099932	2.70172761066667	0.733084291766667	0.3492617988	0.452152972
CTSK	0.448331780733333	0.6074326616	1.91545855066667	3.06969157533333	1.782361794	1.51247734533333	2.010120494	2.44030031866667	2.54251479333333	1.354226536	3.216587516	1.588237652	2.69352348666667	2.589778848	1.127940313	0.678049429066667	0.677760457733333	0.4999521841	0.663790596866667	0.646984918733333	0.64745536972	1.386916342	2.15359803	1.383773646	1.917619766
SLC6A14	11.131409024	33.50979171	2.830526414	8.907937064	18.08660642	9.85189320533333	1.66223374333333	45.48370208	1.96998262333333	1.0363431354	22.330054148	1.890837661	45.48370208	33.50979171	0.3997843542	0.871497928933333	0.466715789666667	0.395096885133333	0.786145619266667	0.8081481888	0.4929747122	0.473059353866667	1.526799427	9.85189320533333	0.9404717958
ANPEP	0.847253650066667	0.0847822269333333	0.5395500202	0.453791773266667	0.4674851715	0.0847822269333333	0.3067433386	0.0435158064	0.2758478396	0.0916352886666666	0.231238375	0.264104098866667	0.110936421466667	0.565746449066666	1.20370696670588	1.595636276	1.902069978	3.5648814256	3.42694402266667	0.7267967032	0.35510891	1.26255427	0.221978592	0.1947143934	0.204483593
CYP27B1	1.07053013363686	1.21365707733333	3.66513926	2.44503165	3.60685554853333	1.05853251133333	1.240226662	3.66513926	1.54662263447059	1.380989372	1.880070402	1.4815052636	1.505824428	1.447879782	0.9461540664	0.7392607044	0.7705225497	1.19607072	0.902447766	0.923291420733333	0.9773473396	1.475557608	0.970545098438095	1.185581438	1.02127436746667
FGR	0.6117736138	0.510592998066667	3.445113412	1.22271109066667	1.863018072	1.4661576988	2.21636500166667	2.779195718	2.316997282	1.603139268	2.611429706	1.804514886	2.369223237	2.15359803	1.02536913493333	0.928142805	0.329023093866667	0.4395854312	0.711737456493333	0.6669000506	1.231497522	0.993888495066667	1.485625842	1.4122032	2.29675956973333
PECAM1	0.56534510592	0.720603672	1.92513037	3.02952587253333	1.872031292	1.255548699	1.224200343	1.73731794	1.590602032	1.319653094	2.546007345	1.610069366	2.032087691	1.992763494	1.269768902	0.668912070266667	0.674945412453333	0.604241273	0.984693835866667	0.52528711336	1.122523121	1.09590398533333	1.24678078733333	1.38524810166667	1.46517780466667
ELL2	1.20005268	2.07510615133333	2.26883717533333	3.181094488	3.241813244	1.609501232	1.10433367066667	2.07161642933333	1.82254403133333	0.6375860092	1.858192778	2.09677238866667	1.503310548	1.70883032666667	2.17744631	1.85003592433333	0.931851252866667	0.65007633604	0.6512335104	0.770173068386667	0.5044581002	1.0011082728	1.269353836	1.13240414166667	1.13434114466667
FBLN5	0.670465516533333	0.6904176496	1.46475350933333	2.003132004	1.75702014	1.177102576	1.98222714933333	1.460923832	2.23614795866667	2.687032944	1.6936980624	2.84905306	2.56411821366667	2.25897970433333	1.272157262	0.9164066309	0.69165327838	0.532547762666667	0.903067786466667	0.569953285266667	0.4897344442	0.858205026266667	2.30967993857143	1.446150613	1.51276260966667
RBKS	1.156712032	0.667084022428571	0.5412834738	0.300568476266667	0.7439963086	0.3927810276	0.4024310024	0.3799843564	0.358100671533333	0.6897657016	0.2956267276	0.47641038	0.341676228466667	0.4024310024	0.7459223898	1.3944996	2.796860306	2.21238919666667	1.526799427	0.833772539133333	0.7480446728	0.87342893	0.5344153948	0.514589441266667	0.5808607128
GSDME	0.7043920348	0.493978062	2.084937154	1.16803720266667	1.244907498	1.92135113466667	1.64514865533333	2.066981462	2.121797156	1.5485703345	2.74091363133333	1.72138237066667	1.75796794266667	3.42694402266667	0.9955310507	0.798538333933334	0.4999521841	0.6277899124	0.8466998152	0.807570136733333	0.9843883216	0.914823543133333	1.311712708	1.65780540855742	1.54431422093333
ETNK1	0.7898975062	0.3237014448	0.4431234346	0.8382917566	0.2576756296	0.1638318784	0.491869552	0.2560917266	0.789621911666667	0.22522144848	0.1992860462	0.806308126333333	0.221978592	0.204483593	1.88106458533333	3.36095297266667	1.92513037	0.9801441814	1.3322680572	0.393370939933333	0.339336347266667	1.196807692	0.7013288352	0.5627236795	0.5505346139
DNAJC12	0.7989862388	2.123590888	0.720026622533333	0.978819634	1.6413237536	2.25049269	1.79406832	1.876748006	1.92905088	2.26343743733333	1.1156662505	1.97449731066667	1.345642912	1.735424458	0.7852805362	0.8643650516	0.7713223332	0.583890346	0.6535889966	1.01176501683333	0.550224378333333	1.07264589986667	1.2725791175	1.77793450866667	1.76481787966667
RAB31	0.683453613	0.571460089	2.178855296	1.31984781866667	1.631073022	2.06272142733333	2.12847272933333	2.13659862966667	2.818442428	1.73371764666667	2.74810850733333	1.92820399266667	2.51867514853333	2.41727489866667	1.35096938266667	0.8673366378	0.56683080392	0.377588235266667	0.6362388308	0.6363803304	0.499643130333333	0.8747369494	2.1813301312	2.199440104	1.754160224
CCL20	1.590223518	2.51867514853333	1.311712708	2.386697872	0.899628232266667	2.86583600533333	2.652948713	2.47525972933333	1.453286034	1.01555314153333	1.784241442	0.3434013506	3.34301288111765	2.514145059	1.748511254	0.642804540133333	0.6117736138	0.6264945024	0.6897657016	0.669275783933333	0.61908374498	1.03232146506667	1.41606795266667	1.880070402	1.55417497066667
NR4A2	3.1038094334	3.585093804	1.24601072333333	0.8141176096	0.936834015133333	1.37923046290476	3.66513926	1.630198678	1.36237619866667	1.0025884942	1.363038848	1.30201723266667	2.663948254	3.1038094334	1.0545345	0.63906260684	0.459570736266667	0.745482546233333	1.0206177316	1.08652840933333	0.869804430733333	0.5821229932	1.122076618	1.48957481	1.37496072633333
CALCRL	0.6172283224	0.6894836196	1.97165286366667	1.6750111035	1.215377325	2.07161642933333	1.32567817666667	1.97449731066667	2.1869705	3.257242312	2.60164945495238	1.91051448933333	2.0399683732	1.84320602933333	0.8214830728	0.5169873782	0.476054589993333	0.5277114786	1.04048592266667	0.547958704346667	0.7504099922	0.974962169333333	1.77390293466667	1.509300726	2.23915716466667
ITLN1	0.430646757466667	2.44030031866667	0.577535924373333	3.713086956	1.33476163	2.84199316	4.09269347933333	1.727202032	3.5648814256	4.6324580024	1.53883289453333	7.1048673036	2.77113434706667	3.77093819893333	0.57124339364	0.9115595585	0.438014676666667	0.4121301718	0.1678058228	0.849654083866667	0.315317730966667	1.62976081466667	2.663948254	1.89880002693333	2.61906859833333
TENT5C	0.6282084106	1.3327529544	1.52235877866667	2.16361574866667	1.9129544272	2.27660602933333	1.772023548	1.73182263466667	2.94376628266667	1.767114203	1.72138237066667	3.216587516	1.52454730688889	1.6957577	0.978037407	0.736531774333333	0.731733540266667	0.6438329632	0.535034591	0.6445569696	0.491869552	1.0727783786	2.611429706	1.82790976533333	1.671388016
SLC16A1	0.5771764886	0.4331590524	0.372233679866667	0.3627293306	0.1678058228	0.2825872478	0.662476316	0.339336347266667	0.748397048033333	0.811851568	0.331325259633333	1.08876414266667	0.431401895533333	0.2505107308	0.6419679058	1.734590704	3.6354184436	1.28619835333333	1.0036349188	0.455294089766667	0.605824808466667	0.961247049533334	1.20839379533333	1.0263309576	0.813501909
PDZK1IP1	2.788860274	1.73803055	0.75002217128	4.01759089533333	3.66513926	1.302737016	1.0126059564	2.18553696866667	1.10376952466667	4.499500346	3.66513926	1.282266131	3.713086956	3.131399866	0.3594184444	0.87855970044	0.741223842666667	0.663438335533333	1.847549334	0.667084022428571	0.8038008732	3.585093804	0.8694689528	0.769291468	1.35305159766667
MMP2	0.59620931144	0.700333199033333	2.534090072	2.818442428	1.444893414	1.207421222	2.293120488	1.59809946266667	1.451116964	2.72576596966667	2.98592984933333	2.287095195	2.58191423133333	2.74091363133333	1.073425869	0.950126641933333	1.0140519562	0.6513256054	0.485621406733333	0.4623699732	0.2979527346	1.812883848	1.51276260966667	1.500863168	2.471138482
NPHP3	1.2212105	0.460649888733333	0.689413588733333	0.786105821933333	0.479084730266667	0.3497172567	0.3856013718	0.302782925466667	0.7383193024	0.2758478396	0.7443689409	0.37353779108	0.278531128433333	0.3016837844	1.724285789	1.3327529544	1.0114804564	1.772023548	0.89130611288	0.704247076133333	2.646780352	1.08410085	0.316919256066667	0.38703851444	0.531112959
MEP1B	0.417913413	0.1678058228	0.214178637466667	0.0763239334	0.095949219	0.0298824214666667	0.2926471786	0.0298824214666667	0.116828799573333	0.196826775	0.0298824214666667	0.3445558088	0.0435158064	0.1799779138	0.9974386958	6.480747802	4.91460620533333	2.92788504233333	0.928858944266667	0.2860284228	0.3445558088	2.62486625333333	0.3347394038	0.2704519378	0.110936421466667
SMOC2	0.5242322838	1.33624754233333	1.1038851304	2.375960204	2.14654571	1.779809142	1.36377147466667	1.744806434	1.671388016	1.696940966	1.71200396033333	3.36095297266667	2.63765808528571	1.471352371	1.221052086	0.4121301718	0.453407568533333	0.6202571616	0.883632845333333	0.533988792	1.60421531633333	0.928993993	2.076908514	1.269461096	1.43800737906667
IFI30	0.569109979733333	0.7660278674	1.823443546	1.968658907	2.471138482	1.288833138	3.165159972	2.30308018066667	2.61449009	1.988712338	2.1813301312	2.010120494	1.679310826	2.043970122	1.0159085348	1.197276378	0.7420958588	0.460649888733333	0.4969049284	0.5420460486	0.71793386828	2.191972706	1.991246754	1.86112355266667	1.30681046466667
TMEM45A	0.3997843542	0.7717799024	2.49559660066667	2.58191423133333	2.57721703793333	1.832558804	1.858192778	1.775452352	2.230259508	1.31155309266667	4.336441752	2.91823984866667	2.02545887733333	4.499500346	1.146420443	0.9272998312	1.18868918266667	0.4460621023	0.5072428408	0.431932312	0.376302555266667	0.803471172	1.99716939733333	2.313412238	2.030438362
EMP3	0.6366352076	0.542784001866667	2.32669948	1.531577392	1.919889968	1.13235740855556	2.0127565583	1.595636276	1.119344719	2.189402238	2.97641334666667	3.737093848	2.72576596966667	2.0380789308	1.385010956	0.8025390012	0.5232744488	0.443968746066667	0.78998753582	0.5901771272	1.376507042	0.962010329533333	1.59226200433333	1.28780749466667	1.690506706
NCF2	0.3268523821	0.4859066336	2.97641334666667	2.779195718	2.818442428	1.48674251266667	3.06969157533333	2.84199316	1.94819769	1.41169155933333	2.57721703793333	4.01759089533333	2.67150630833333	3.257242312	0.924897695066667	0.9246505461	0.6215495418	0.2377434194	0.406111389346667	0.401988462833333	0.479084730266667	2.471138482	2.07874863133333	1.917619766	2.55778363266667
THBD	0.90082541608	0.9004922486	1.77871666253333	1.2843978198	1.05022161253333	1.19021849906667	1.49986244833333	1.779809142	2.21636500166667	2.004787986	1.671388016	1.31834992113333	3.1038094334	2.414141765	2.030438362	0.637141561666667	0.6796376194	0.581399584266667	1.311999256	0.748397048033333	0.89744702932	0.698477776293333	1.18261136733333	0.9851446618	1.342085012
LINC00261	1.527169946	3.713086956	0.8327008346	1.26148206266667	1.12379488228571	3.91170583466667	1.99716939733333	1.865605382	3.51587286533333	1.602714416	1.257791123	2.53755896266667	2.652948713	5.817779393	1.23183708346667	0.977411212466667	0.5234595815	0.4463949111	0.493734786	2.86583600533333	0.431932312	0.744945674266666	1.157239688	1.71560640706667	1.1100688676
ENTPD1	0.410851363	0.630222313333333	2.33585087933333	2.56411821366667	2.247780992	1.365911264	1.965730505	1.939288632	1.8248375584	2.508720956	2.62486625333333	2.16361574866667	2.199440104	2.17309091346667	1.0445850068	0.76502955996	0.431044604266667	0.423458273233333	0.533086039933333	0.4800096768	0.654941282	1.1798581513	2.105245974	2.514145059	2.032087691
NOD2	0.9861759476	1.0165727338	2.62486625333333	2.0951976516	2.032087691	1.98346569466667	1.72138237066667	2.25049269	1.72498018533333	1.161953136	1.94051957266667	1.744806434	1.487901408	1.341902736	0.928486838933333	0.9768177248	0.5182889744	0.523073547333333	0.4932136052	0.697591435133333	0.861397981	2.178855296	1.90857175233333	1.3679933425	1.76059413333333
HSD3B2	0.7378583466	0.012146528	0.1029242108	0.6664960104	0.0435158064	0.0298824214666667	0.0562403398	0.0244332644666667	0.0435158064	0.0847822269333333	0.0355343274666667	0.1339600868	0.1897296994	0.0191431137333333	4.130594218	4.91460620533333	0.566053323	1.284549548	1.31331921426667	0.0672852066	0.545544779866667	4.23189161893333	0.0672852066	0.1029242108	0.1466710974
NR1H4	0.9276712316	0.175721644533333	0.209387872133333	0.757631468466667	0.214178637466667	0.1029242108	0.361541075633333	0.2069101968	0.616545971533333	0.4084091086	0.5494117574	0.505062431933333	0.340140583	0.793807879	3.36095297266667	2.230259508	1.4567950016	2.788860274	1.138924382	0.122960189866667	0.477420983173333	1.080766202	0.372879699	0.430306022266667	0.5674261654
COL12A1	0.739846694647059	0.6896514058	3.241813244	3.737093848	1.213820416	1.729925289	1.80571837	1.526488802	0.976005143	1.856692053	3.9507120288	0.987289646	1.87408942666667	2.47525972933333	1.161170918	0.94850207016	1.22167149	0.7214669945	0.934330299	0.8567005619	0.6958133458	0.9004255182	0.854610158466667	1.23138136866667	1.37293646786667
PIM2	0.8701725134	0.949217396	2.20571909166667	3.877477904	2.84905306	1.117295272	1.29677514833333	2.313412238	1.88879024857143	0.9527557808	2.708868898	1.575142	2.316997282	1.818880789	0.974962169333333	0.5052720858	0.4121301718	0.5268274234	0.486501369533333	0.876392334266667	1.767114203	1.269547142	2.125661636	1.387465046	1.34378679946667
PITX2	0.785055950626667	0.0298824214666667	0.241070009333333	0.912207134466667	0.0916352886666666	0.0298824214666667	0.0298824214666667	0.0156448208666667	0.0244332644666667	0.0156448208666667	0.0191431137333333	0.0847822269333333	0.0191431137333333	0.0191431137333333	3.60685554853333	3.48899859733333	1.49639300266667	1.86016773693333	1.18269411733333	0.110936421466667	0.1029242108	6.03673767266667	0.0355343274666667	0.0355343274666667	0.0847822269333333
NAT8B	0.9632227376	0.6335635374	0.672280766495238	0.5567596156	0.592414995347619	0.3474867808	0.660954992613333	0.442102506	0.6094000092	0.5290064562	0.409947745546667	1.13418340933333	0.3218264802	0.3594184444	0.420183614213333	2.0380789308	1.32728688	3.165159972	0.8320467205	0.8465926396	1.03781132026667	1.200547184	1.19506994333333	0.665420204466666	0.495793232066667
CCN2	0.8496079278	1.30617292633333	1.66662301533333	1.48405319425333	0.649642747333333	2.69352348666667	2.97641334666667	1.44066699733333	2.92788504233333	1.607476158	2.1689601467619	1.0784458868	4.85365317	2.59526760706667	0.9109402526	1.08308171	0.834172683688889	0.640225589866667	1.01390171086667	0.6613906579	0.3688362404	0.716806371666667	1.17273479066667	2.26883717533333	1.495356939
TGFBI	0.5911305498	0.631470870866667	1.627201522	2.0116897994	1.47184208	1.6750111035	2.98592984933333	1.77871666253333	2.13186022	1.995900068	2.48460458953333	1.94051957266667	1.99034249066667	2.44030031866667	1.01729838953333	0.8958608265	0.889956548333333	0.4836028622	0.5486557514	0.4640152504	0.3922703517	1.57624334	1.9129544272	1.73303964866667	2.29051592057143
RUNDC3B	0.8177917542	0.501944653266667	0.345104582133333	0.1268105222	0.1533124972	0.7378583466	0.695325446786667	0.2926471786	0.4372142106	0.8580851023	0.3109975422	1.03703629913333	0.6387240219	0.4659910414	0.5786253984	0.778022004066667	3.1450159052	0.761575713333333	0.918315796333333	0.8401684573	0.595753987466667	0.7965427916	1.09045013133333	1.766122558	1.058725673
PLP1	1.14610391733333	0.799341056066667	0.4409178946	0.2190220782	0.3347394038	0.3627293306	0.432790968066667	0.175721644533333	0.2956267276	0.2560917266	0.196826775	0.3497172567	0.160752931066667	0.376302555266667	0.4170751072	2.386697872	1.268209566	2.818442428	3.536857704	0.842175266066667	0.2626644918	0.4392395301	0.47641038	0.665824492466667	0.6333945545
NOS2	2.48460458953333	7.400414712	1.453286034	4.91460620533333	5.690372913	0.9399282376	1.0824296249	4.499500346	1.64732382666667	1.08948084733333	2.86583600533333	1.226962854	3.241813244	3.231910872	0.542784001866667	3.387686487	0.547958704346667	0.472661629542857	0.94850207016	1.16077044	0.9027812766	2.663948254	1.00211761546667	0.75568821376	0.7205277824
SLC22A3	0.5533618167	0.6202571616	0.54002365432	0.689943109733333	0.3634007643	0.204483593	0.417542454493333	0.277093923	0.3902725912	0.3226389712	0.519920328	0.341676228466667	0.288446607	0.2190220782	4.181671338	2.066981462	4.181671338	1.07416530026667	0.5857366618	0.342540599966667	1.238496166	0.4395854312	0.375715142666667	0.7626608748	0.793672323
SPON2	1.05019211333333	1.04971044493333	2.69352348666667	3.48899859733333	1.972964466	0.921905023666666	0.92602777644	1.4194715894	1.075228718	1.80679911933333	2.51867514853333	1.15565332933333	1.83745781	1.82254403133333	0.93454659	0.9860132384	0.9328892424	1.462017229	0.9101957554	0.81124303708	0.6221742604	1.4057759927619	0.991504728866667	1.0275261219	1.25586252666667
LPL	0.8733974322	2.001930404	1.5512995704	2.611429706	4.85365317	1.0798308576	0.5953092422	2.036428982	1.0347539304	4.451862552	2.52154339466667	0.5041691018	4.181671338	2.90708318933333	1.749330594	1.46592393866667	0.603242460142857	0.9161710152	1.08807487564444	0.7472313048	0.554924350866667	0.741223842666667	0.889729574426667	0.9989493915	1.380989372
TPK1	3.318903298	2.84199316	0.9749371236	1.94819769	2.2552623852	1.1151236272	0.8780878752	2.0803406692	1.988712338	0.939822241933333	1.368139022	1.12064157	1.1144094134	1.79958892019048	1.06230082824	1.992763494	0.4647832012	0.87175363776	1.139911822	0.869844224	1.09531939866667	0.82958439	1.09623554166667	0.90802131815	0.8709028158
HYMAI	1.01672646406667	0.598529469	0.707748753666667	0.5137577291	0.500490230533333	0.561760247666667	0.229716317333333	0.410851363	0.3098746065	0.366622788133333	0.588111727666667	0.4743429456	0.3474867808	0.40941054508	2.1813301312	2.961319462	1.00405311113333	2.34434555266667	0.924441254666667	1.034626608	1.2779185396	0.4270098468	0.2576756296	0.3098746065	0.339336347266667
PDE6A	0.8370050814	0.5388816504	0.4248402022	0.338283750666667	0.2190220782	0.278531128433333	0.384886676333333	0.204483593	0.3516021386	0.3079304648	0.110936421466667	0.4849814285	0.191408859866667	0.137076070266667	0.3280398442	0.945003895666667	1.14319219466667	3.46392875	3.5648814256	1.31331921426667	0.55601003428	0.6596806627	0.366622788133333	0.5807071438	0.376302555266667
SLAMF7	0.445654150666667	0.6608516894	1.699458884	2.449038749	2.779195718	1.92905088	2.117623274	2.687032944	2.998372016	2.39250754333333	2.3653243198	2.92788504233333	1.482993746	1.97650752266667	0.644164305	0.9419568072	0.8324818678	0.4224606226	0.4651220558	0.468878554333333	0.3497172567	1.0515881084	2.796860306	2.471138482	2.24575403066667
FAP	1.04885973133333	1.39402008737143	5.31272502	4.181671338	2.28243199033333	1.181867628	0.962607295333333	2.58191423133333	1.05478892946667	1.38187832933333	4.6324580024	0.9095516726	2.117623274	1.637975002	0.793170583466667	0.7609016874	0.7250176941	0.884922752133333	1.271899144	1.10123540133333	1.3814437422381	1.31951518466667	0.7445055666	0.85259572262353	0.908416480266667
ADAMTS1	0.675093447	1.0314048506	1.48015009173333	1.335424028	1.082834246	1.82074471213333	3.713086956	1.66391670666667	3.02952587253333	1.506748052	2.589778848	1.105333666	2.44503165	2.62486625333333	1.25958206366667	1.31253741733333	0.585097639533333	0.494587479866667	0.9405290884	0.5742489664	0.3885249	0.4701969756	1.62793235771429	1.965730505	1.759845336
COL5A2	0.631470870866667	0.67161907852	2.15359803	1.62162125773333	1.27347605809524	1.612933022	2.14888592133333	1.788296616	1.79406832	1.45956267	3.51587286533333	2.00006525733333	3.60685554853333	2.830526414	1.50353523133333	1.13964174	1.74290184066667	0.5094067126	0.7480446728	0.452555951	0.360127826933333	0.6098182966	1.56257133542857	1.69420474333333	1.772632821
ARSJ	0.7963503414	1.768186452	1.156996169	1.0072338354	1.35757077	3.788980703	1.522739425	1.759845336	1.13695360333333	1.43494751933333	1.47017708666667	1.598580336	1.43621643793333	1.823443546	0.628308973306667	0.6518844492	0.963852713	0.7543473906	0.871590804733333	1.15314705866667	0.824849699733333	0.8437720038	1.0310719416	1.33095823933333	1.56731904066667
SLC49A4	4.451862552	1.48112346666667	0.6513256054	1.19443422453333	1.39402008737143	1.628802904	1.8248375584	1.4661576988	1.81149726333333	1.5770824782	1.285481718	1.8822136452	1.511635216	1.74392444174667	0.7623149914	1.269768902	0.7416862008	0.7243031184	1.04416987656667	0.81600827228	0.612969358	1.14843578633333	1.356225063	1.226962854	1.19021849906667
ADRA2A	0.9409648063	0.377588235266667	0.6070435296	1.326176472	0.4509583322	0.2011342606	0.594235064133333	0.342540599966667	0.536118733	0.3218264802	0.5831588332	0.6169426804	0.5662803626	0.332632217466667	0.554245084566667	1.268008828	2.949502592	1.74136757333333	2.159146186	0.445265063946667	0.558809444613333	2.25049269	0.8305874626	0.382120669833333	0.4891046606
ADGRE2	0.543893621	0.754542817066667	2.59526760706667	2.125661636	1.722508026	1.2363961	2.30967993857143	2.57721703793333	2.44030031866667	1.10372177666667	2.61449009	1.0960132544	2.086172542	2.708868898	1.02630141970667	1.704423522	0.5244144392	0.631228077133333	0.629050369866667	0.5556287782	0.3987339152	1.03694144765333	1.9459628688	2.0951976516	1.494688664
CXCL6	0.3716376534	2.0380789308	10.502758512	9.85189320533333	22.330054148	1.84104561866667	1.09606183466667	9.85189320533333	4.69962555533333	0.593515988466667	6.696809462	3.165159972	8.907937064	8.627910668	0.7094006085	5.5457476	0.430646757466667	0.3908262336	0.662839494153333	0.430646757466667	0.331325259633333	4.01759089533333	2.23614795866667	1.220088784	0.822844460586667
SLAMF8	0.501388961566667	0.5371831844	2.57721703793333	0.985325163066667	2.92788504233333	1.24738281946667	3.737093848	3.26884529533333	3.91170583466667	1.953751932	2.045838998	1.33733454333333	1.97165286366667	2.287095195	1.178554364	1.950953314	0.6876328192	0.473059353866667	0.510592998066667	0.545544779866667	0.6340520339	1.62673125133333	1.4915805294	1.22685474516667	1.93180692266667
PTPRN2	0.681577273733333	2.02874547533333	0.8312273426	1.31331921426667	1.31471316466667	1.86807890466667	2.372529897	1.385010956	1.93074441366667	3.198062388	1.28113127933333	2.08331569	1.21463650646667	1.55915629466667	0.672544444213333	0.938206355009524	0.742593970266667	0.629837661333333	0.670830457266667	0.763455453266667	0.718367837961905	1.223330646	1.418884356	1.77717027866667	1.784241442
CCL11	0.38102168694	1.026264	2.24575403066667	10.502758512	3.003693054	0.918600331085714	1.397116332	3.445113412	4.130594218	8.627910668	3.819523932	4.181671338	6.480747802	7.691228426	1.01807840193333	0.8941202258	0.603791494657143	0.3372633193	0.6845921352	0.4509583322	0.2349094752	1.802540024	1.918601992	1.21815686	6.03673767266667
EVA1A	0.627309665533333	0.701034340066666	2.876171086	1.85003592433333	1.1595527628	1.53137044466667	2.17309091346667	2.86583600533333	1.48112346666667	1.418884356	1.668827618	1.18307752066667	2.20571909166667	1.941774198	0.8254243082	1.123502924	0.9579202443	0.626342155133333	0.7393198068	0.76438024004	0.4560646796	0.6453561992	1.76547183866667	1.527169946	1.95744949
MXRA5	0.462063641533333	0.5855978862	1.90513405733333	2.74091363133333	1.37718028326667	1.85217139133333	2.44030031866667	1.96732034257143	1.747702016	1.619225878	3.115129956	1.76884939	1.69420474333333	2.29675956973333	0.982844268711111	1.018626995	1.3543987972	0.6023353614	0.4681351604	0.454473473066667	0.497643722466667	0.666398521866667	1.549962302	1.92333238733333	2.414141765
PLN	0.8315946296	0.5395500202	1.081550303	3.257242312	1.79696159066667	1.863018072	2.51867514853333	1.39015940666667	2.21850813133333	0.9185746768	2.41027051133333	1.352286388	1.2609388655	1.59809946266667	1.0421363648	1.429988776	0.4853252334	0.453791773266667	1.24738281946667	1.04098324133333	0.3710988094	0.755835578106666	1.0483111868	1.421131012	1.45517241933333
HSD11B1	0.862643317933333	1.128847148	4.6324580024	2.07874863133333	3.51587286533333	1.430798544	1.897507092	5.45248234266667	3.6354184436	1.237773762	3.30748944266667	0.7989862388	1.6188481638	2.02703690066667	0.705527891571429	1.360700476	0.3474867808	0.663790596866667	0.75663847256	0.8294345476	0.75002217128	3.115129956	1.207178466	1.37600576	1.265386793
MB	0.7243906794	0.874009399533333	0.449804734266667	1.35456664933333	0.590865493133333	0.340140583	0.545784810733333	0.338283750666667	0.476663514866667	0.660628869966667	0.391284295266667	0.6084793785	0.394549797733333	0.547958704346667	0.87203713	1.81149726333333	2.97641334666667	1.45298229561905	0.956840791866667	0.78321188632381	0.294276024866667	2.93533111866667	0.427791926066667	0.841782365266667	0.712632259733333
COL3A1	0.5723706472	0.672636136	1.475344206	1.792537954	1.09478172042857	1.66291154	2.589778848	1.782361794	1.84453935733333	2.090161312	1.99034249066667	2.61449009	2.44030031866667	2.08331569	0.9801441814	0.90802131815	0.9529952534	0.590532344666667	0.620828294	0.5092080384	0.3541918714	0.9145128068	1.9335287316	2.08331569	2.08820313333333
THEMIS2	0.528506028866667	0.6962784808	2.54251479333333	2.165264936	2.11104435866667	1.207883618	1.73182263466667	1.842090652	2.16361574866667	1.40011026	2.279637934	1.596439818	2.67915266866667	2.1689601467619	2.611429706	0.995492532733333	0.499356144666667	0.4827079534	0.433540563866667	0.542523476506667	1.5557305596	1.04271604906667	1.17791507533333	1.19841278	1.634846778
DUSP5	2.23614795866667	0.828077349133334	1.541024138	1.39639857133333	0.7910924884	0.978443151533334	1.117934538	1.536294528	2.29051592057143	1.40597713933333	1.479752308	3.02952587253333	2.11513279066667	1.7395336208	1.74392444174667	0.6513256054	0.4344339672	0.700937942066667	1.92513037	0.7119556612	0.6904176496	0.526584394333333	1.2757129848	1.309228335	0.995419793
TLR8	0.6497533264	0.7461405966	2.34715117666667	1.81036495533333	4.407255132	1.503310548	1.65633654933333	3.165159972	3.181094488	1.138924382	1.66497758964706	1.82573996466667	1.912069112	2.35125901	0.7997583472	1.20703517333333	0.4291622369	0.5522789062	0.6774487196	0.65429210452	0.599383738866667	2.13186022	1.988712338	1.730514954	1.47617494133333
HLA-DRB3	0.499643130333333	0.6907334884	1.228059524	1.4869947828	1.43827482733333	1.35305159766667	2.25897970433333	2.24575403066667	3.165159972	1.88106458533333	1.67332748933333	1.809236284	1.84453935733333	1.862161193	1.14862166	0.7571728804	0.629179072666667	0.479084730266667	0.814204236933333	0.466284091	0.9622533752	1.0338636456	1.83509933266667	1.5512995704	1.829498106
HCK	0.540990529866667	0.591321555386667	2.5714016616	1.12616889133333	1.956157436	1.31253741733333	2.375960204	2.369223237	2.022516104	2.076908514	1.865605382	1.67005979	1.82790976533333	1.980544829	0.882305601466667	1.093908893	0.662839494153333	0.460981926133333	0.4509583322	0.48195448184	0.879648526412157	1.2643825964	1.9645659	1.8248375584	2.001930404
THBS2	0.5745114549	0.429632376171429	4.181671338	3.585093804	0.5807071438	1.80145686293333	1.541024138	2.17744631	1.02398279425	1.91051448933333	5.5457476	1.54146946	3.36095297266667	3.819523932	1.61392277506667	0.538142094333333	0.533988792	0.585097639533333	0.910087757046667	0.6574231492	1.335424028	0.407518377	1.28262944733333	1.9129544272	1.38187832933333
GPAT2	1.58068665866667	1.817474142	1.50353523133333	2.221221774	1.59378501666667	0.841457284133333	1.619225878	0.920308124933333	1.682953336	1.90059552466667	1.23965979666667	3.40969615026667	1.37169692333333	0.971061813333333	1.68531234266667	1.130121104	0.937627295213333	1.001374245	0.7891173468	1.06154427613333	1.88879024857143	0.4409178946	0.97949680224	0.9058615003	0.4954904507
LOXL1	0.494587479866667	0.6267989818	2.17744631	2.030438362	1.317432874	1.896620086	5.177127362	2.21636500166667	1.3472487592	1.336887546	3.713086956	2.61906859833333	3.48899859733333	2.3653243198	0.995192514466667	0.216076028933333	0.6946877529	0.415715992933333	0.547576145466667	0.584767289533333	1.443359304	0.803266672333333	2.17744631	1.94691584066667	2.1869705
B4GALNT2	1.505562562	0.4733317342	0.657786514986667	0.668912070266667	0.6787264238	0.22037229912	0.472068783871429	0.2704519378	0.7660783438	0.379501174533333	0.22522144848	0.66866967325	0.2349094752	0.2279603198	1.084768044	2.853960394	3.60685554853333	3.40969615026667	0.95056323152	0.619517153	0.475396979733333	1.22594509	0.789268260066666	0.3716376534	0.305552486666667
MMP3	1.682953336	4.91460620533333	45.48370208	45.48370208	45.48370208	0.985511043	2.60164945495238	22.330054148	3.30748944266667	1.281759224	18.08660642	0.955739595	13.9794377486667	6.15889516746667	0.501388961566667	4.85365317	0.2991078276	0.631470870866667	0.782282298466667	0.839426408586667	0.382120669833333	1.28154779533333	0.5972455044	3.819523932	0.6959792038
METTL7B	1.437702142	0.521102046	0.431044604266667	0.5958979954	0.4224606226	0.2377434194	0.35510891	0.2279603198	0.431401895533333	0.8602740272	0.2279603198	0.5950010316	0.368128854146667	0.2979527346	0.376302555266667	1.157052492	3.42694402266667	2.98592984933333	2.33585087933333	0.842908447266667	0.420895267066667	1.97165286366667	0.476663514866667	0.2626644918	0.380456964833333
CHST15	0.4681351604	0.526026451533333	1.93180692266667	2.045838998	1.635346664	1.70525152666667	1.79760993146667	2.05564699	2.481022978	2.11104435866667	2.398122774	2.13659862966667	2.7168437012	1.99034249066667	1.24154559	0.654405569	0.7230818432	0.407972872733333	0.420543776	0.403413660573333	0.6175513862	0.9629804376	2.492895164	2.375960204	1.96732034257143
KRT12	0.6346535615	0.531585369026667	0.3957329378	0.5244144392	0.2393880267	0.2758478396	0.1784034926	0.116828799573333	0.221978592	0.1533124972	0.122960189866667	0.1498582712	0.137076070266667	0.116828799573333	0.5290064562	1.0727783786	4.336441752	1.37600576	4.69962555533333	1.31391662133333	0.7731667912	0.621072541733333	0.157537511866667	0.122960189866667	0.1799779138
CDH13	0.7307808954	0.8415356209	1.842090652	2.77113434706667	0.735690532833333	3.36095297266667	3.48899859733333	1.63888913133333	1.28388303	1.451862752	1.68354548	1.56209344466667	1.413671265	2.356928282	0.967461470533333	1.088376418	1.06434962266667	0.62770368836	0.922962702	0.6839175484	0.2915703554	0.658892186533333	1.897507092	1.517038384	1.60663213514286
NETO2	1.0013430112	0.545390747666667	0.560467481413333	0.4282096736	0.4614283246	0.447644655733333	0.6009929616	0.379501174533333	0.7682641254	0.716226663666667	0.304620129666667	0.7591718884	0.366622788133333	0.157537511866667	0.7708729928	1.0355610632	3.788980703	1.85578030833333	1.153695474	0.0916352886666666	0.6071994152	0.8415356209	0.9445385881	1.14233783466667	1.069007592
KYNU	0.58628841	0.6317162698	2.00006525733333	1.854314346	1.775452352	1.13873112233333	1.461679544	2.998372016	1.411181811	0.930700545333333	2.55778363266667	1.08990290266667	2.897633159	2.001930404	1.26789359066667	1.03953108752	0.6456806487	0.65065150172	0.7443689409	0.7064444268	0.9235782662	1.142100025	1.3879670962	1.486201242	1.301480776
CPT1B	0.621150747853333	0.873657110433333	1.153354494	0.621314582666667	0.814565933	0.229716317333333	0.1417311894	0.1855448458	0.2991078276	0.260756877266667	0.518675924266667	0.175721644533333	0.0916352886666666	0.287137392466667	0.955120506114286	0.653670299133333	0.9662263296	1.439181772	2.24575403066667	1.57544465931429	2.44030031866667	0.774618353266667	0.209387872133333	0.116828799573333	0.157537511866667
F2R	0.4643879521	0.6623956568	1.2717789076	2.05425394866667	1.3171021558	1.595830536	2.059331318	2.92788504233333	2.97641334666667	1.518270344	2.886145872	2.449038749	2.25897970433333	3.6354184436	1.360700476	0.6839175484	1.03838055566667	0.6054087994	0.656653447733333	0.3627293306	0.305552486666667	0.478033469533333	2.20571909166667	2.63765808528571	1.85578030833333
SULF1	0.5227011272	0.585097639533333	1.77053562	4.09269347933333	1.18286462133333	2.708868898	2.105245974	2.630991218	1.67382629466667	1.0956023213	4.85365317	1.498968635	2.96873630866667	3.40969615026667	0.9332209258	0.8464046618	0.6092731922	0.394549797733333	0.616545971533333	0.6156530508	0.7854269588	1.06244105388	1.43315070366667	1.656594122	3.1038094334
PHLDA1	0.6757538173	0.947915477666667	2.1689601467619	1.212785942	1.26648515428571	1.29132880866667	1.86112355266667	2.26343743733333	1.643818064	1.140738999	1.92905088	1.451596572	3.40969615026667	2.818442428	1.4935853488	1.120896876	0.830875023	0.531585369026667	0.739998605	0.7011218574	0.5221812326	0.6983973848	1.32691267713333	1.286580159	2.21636500166667
NUCB2	0.8377631888	2.24131873933333	1.278149572	1.45660170066667	2.08820313333333	2.25897970433333	1.45357696066667	1.829498106	2.67915266866667	1.20537473666667	1.34712312066667	2.94376628266667	1.726089752	1.63387745733333	0.7518062744	1.95187534	0.642416939896667	0.544794604533334	0.3688362404	0.690834124	0.643958678733333	1.75093688066667	2.27660602933333	1.142472969	1.787693934
CD14	0.6251530388	0.9406052586	1.79071335333333	1.76884939	1.1429891806	2.1813301312	2.398122774	1.58240072966667	1.1191708224	2.010120494	2.19693932106667	1.764376085	2.23362755833333	1.95187534	0.6831965486	1.07120148533333	0.488494037653333	0.5052720858	0.5780727098	0.839563265266667	0.546026562266667	2.086172542	1.919889968	1.903993772	1.465627396
FBXO6	0.89145848244	0.743678909266667	2.331967777	2.30308018066667	4.28164735866667	0.9956992616	0.9526526684	3.115129956	2.50483169786667	1.0588136272	1.56350999066667	1.066432446	1.335726058	1.690506706	1.016060834	0.961533169733333	0.648759327	0.733947295666666	1.048386902	1.14569556	1.2068954172	0.851740874333334	1.46869740066667	0.834864535333333	0.818006150533333
CTHRC1	0.3649058947	0.397136494333333	3.6354184436	4.499500346	2.331967777	1.303641123	2.036428982	3.198062388	1.79008976866667	0.911464668933333	8.20317841333333	1.41196520533333	4.6324580024	3.877477904	1.513130916	0.7361752814	0.5677614148	0.4480275414	0.418577819733333	0.4044754168	1.23106254933333	0.855212158866667	1.690506706	2.076908514	1.943490594
ADIRF	0.842399368866667	0.512406346566667	0.4049114214	0.44366184	0.2560917266	0.259226967666667	0.855680466	0.1799779138	0.264104098866667	1.129441828	0.281171865546667	0.726741197133333	0.1784034926	0.283956109866667	0.6366352076	1.16961789	4.407255132	1.788296616	1.17674847666667	0.8024392932	1.170447917	1.119044322	0.696434039333333	0.5720539878	0.294276024866667
PLA1A	0.637489856466667	1.34578796	2.51867514853333	1.93074441366667	2.708868898	1.59336638	1.565982818	6.340259654	4.23189161893333	1.58946435533333	2.086172542	1.088493824	1.32138201173333	2.28243199033333	1.37898282166667	0.430646757466667	0.304620129666667	0.5679885418	0.800313521933333	0.600359166133333	1.57235223	1.221575854	1.88386213	1.566527666	1.288704188
GIPC2	0.645578416853333	0.620828294	0.264104098866667	0.216076028933333	0.4681351604	0.665928173	0.5670007512	0.600530222266667	0.9507693084	0.508502677	0.3557770658	0.753022025	0.458088835066667	0.570499053566667	1.43827482733333	3.089849238	4.451862552	1.13940985866667	0.584767289533333	0.493734786	0.434827459	0.861267654314286	0.985984186	0.9897015615	0.832430924533333
PTGS2	0.655611304066667	1.0570113854	6.340259654	1.410481292	1.60663213514286	2.0470772673	10.502758512	6.696809462	1.7198669788	0.900089906133333	1.72661156933333	2.34434555266667	6.696809462	4.81398772333333	0.704247076133333	0.6531562758	0.6029637528	0.54365702304	0.746826241733333	0.64745536972	0.5242322838	0.6366352076	2.086172542	3.30748944266667	1.74562397133333
AIFM3	1.219294952	0.840456724466667	0.407067003	0.472068783871429	0.3362287656	0.3588712718	0.3352659882	0.273076744333333	0.2825872478	0.559019936	0.2329153874	0.506962396966667	0.3016837844	0.2119419694	0.3109975422	1.02831817573333	0.594235064133333	1.51379919533333	1.79760993146667	2.949502592	1.29875524466667	1.038208324	0.287137392466667	0.3541918714	0.2926471786
CD74	0.516311204586667	0.8711477488	1.29293909	1.510712568	1.77717027866667	1.366165484	2.46797665466667	2.75961040666667	2.90708318933333	1.474871934	1.727872642	1.80679911933333	1.94051957266667	1.897507092	1.04687113838095	0.657899111693333	0.5938380895	0.4084091086	0.5788759936	0.4691816472	1.151538848	1.29293909	2.14888592133333	1.686568738	1.937663654
HDC	1.0445850068	0.746877829809524	1.199177942	2.84199316	0.775323927466667	1.5977168202	2.10647949466667	1.679310826	3.445113412	1.20108721933333	1.86112355266667	1.389949386	1.529466336	1.47455699466667	0.6499498538	0.912829885466667	0.832903731	0.7422432207	0.8630145714	0.81169933	0.562507904666667	1.0439177688	1.69491127266667	1.130332504	1.8248375584
CXCL3	1.23379659133333	6.480747802	3.819523932	6.84832998333333	4.336441752	0.960097921133333	2.14654571	4.28164735866667	0.677682433066667	0.377588235266667	3.77093819893333	0.3098746065	6.15889516746667	2.853960394	0.519001467413333	1.607839256	0.3557770658	0.4640152504	0.6678195251	3.9507120288	0.931392280266666	3.30748944266667	0.409005265466667	0.74818700516	0.76056506544
SRPX2	2.646780352	1.727202032	3.30748944266667	1.42829867	1.984714212	0.744945674266666	0.9520432756	1.526799427	0.881037144914286	0.7746910134	1.79760993146667	0.943794750266667	1.289309106	1.747702016	0.79614302	1.0178907556	0.587543509866667	0.8636168088	1.4576197855	1.1888353988	1.344545952	1.1248066664	0.6418000198	0.804995890933333	0.793585708266667
PTGDR	0.6372257184	1.25345707186667	0.7512134316	0.834864535333333	0.4990566588	0.4161561193	0.603141527466667	0.5219545484	0.7062811137	0.4694946586	0.241070009333333	0.679580339933333	0.382120669833333	0.253923443033333	0.944592773133333	1.045463878	1.688682284	3.713086956	0.8188822828	1.0065639732	1.639932788	0.7528364574	0.560087816266667	0.6029637528	0.646569712
APOBEC3B	0.9296382531	0.41141191112	0.3362287656	0.260756877266667	0.332632217466667	0.221978592	0.523721710933333	0.231238375	0.4691816472	0.687820479	0.1268105222	0.463623312333333	0.204483593	0.1029242108	0.8389015742	2.0167969368	5.817779393	2.74091363133333	1.31858451333333	0.874824966093333	0.523983931333333	0.2329153874	0.3226389712	0.829876298666667	0.527421638
PAMR1	0.661184086466667	0.985984186	0.964500472533333	1.676491712	1.09637850133333	2.17309091346667	4.81398772333333	1.43862202266667	2.07376880066667	4.28164735866667	1.389389092	6.340259654	1.92671046133333	2.63765808528571	0.564312797	0.7440560092	1.771381053	0.705527891571429	0.8505276496	0.8097929782	0.5855978862	1.01082463086667	1.266662138	1.795500546	1.31331921426667
ACOT4	2.16361574866667	0.63704356532	0.573886537	0.79157539	0.703893599866667	0.22522144848	0.4685055861	0.3202250462	0.2329153874	0.494859695133333	0.2903098854	0.4460621023	0.2505107308	0.3372633193	1.0245143078	1.56072946417143	2.646780352	2.54251479333333	1.347889312	0.663438335533333	0.991504728866667	1.128372834	0.361541075633333	0.469866628042857	0.4659910414
ATOH1	0.7118900106	3.42694402266667	0.654818599066667	1.387465046	1.47423671066667	1.603865407	1.516058746	1.3188483136	1.82790976533333	2.529405099	0.9214605528	2.29051592057143	1.413207354	1.59915976466667	0.524633086933333	1.352095532	0.9160398198	0.8355320608	0.720151169666667	0.848781495390476	0.584943940533333	1.33066695733333	1.189915468	1.452818342	1.49851606933333
ANXA1	0.521657734733333	0.5208359376	1.5629008092	1.50861144133333	2.07376880066667	1.887345355	2.84199316	2.21238919666667	2.05564699	1.4047672592	2.50483169786667	2.58191423133333	2.14654571	2.86583600533333	0.955425018	0.8750317278	0.71112499368	0.366622788133333	0.5595206316	0.4049114214	0.478352928	1.14150529533333	2.72576596966667	2.17744631	2.11316532266667
ITGB2	0.340140583	0.458088835066667	1.987202422	1.802540024	1.99414450866667	1.4818380832	2.123590888	2.796860306	2.0116897994	1.6326571472	2.501671542	1.568481342	2.34434555266667	2.157495916	0.8238844	0.6404437538	0.4715588346	0.365914527	0.4443033448	0.3927810276	1.98222714933333	1.230719106	1.859262714	1.772632821	2.1689601467619
CNTN3	1.79616432133333	0.95056323152	0.2926471786	0.7334804772	0.2659631818	0.698018411	0.79990456932	0.305552486666667	0.5723706472	0.663594927	0.4066004594	0.8419735324	0.553611675466667	0.0298824214666667	1.2863446328	1.94691584066667	3.165159972	1.856692053	0.45767372032	0.8812829008	1.01966070473333	0.972670103333333	0.606678468433333	0.6982502232	0.785711117733333
TNIP3	1.100390316	1.368770474	2.189402238	2.21850813133333	4.69962555533333	1.0219850824	1.04762075891111	5.690372913	0.980104929	0.9875184685	3.318903298	0.8711477488	3.877477904	1.3447315	1.117646908	1.432649006	0.727147843566667	0.845559494	0.9091540416	0.90894080695	1.08948084733333	1.20872202413333	1.0908731534	0.8700684222	0.9734261883
VCAN	0.6215495418	0.912778416	2.435332022	2.60164945495238	1.2951184152	3.06969157533333	2.16361574866667	1.62293144	1.426316944	1.10666863666667	3.1038094334	2.93533111866667	1.54792664866667	2.796860306	0.959729457733333	2.279637934	1.552422106	0.5387497015	0.363980156733333	0.360127826933333	0.209387872133333	0.9142141886	1.789245566	2.191972706	1.71714106866667
MMP1	0.70222558568	0.8317205347	15.2503652773333	22.330054148	12.578792296	0.648354920166667	5.06764702133333	5.06764702133333	1.998664564	0.922833763933333	8.907937064	2.05425394866667	8.627910668	9.85189320533333	1.180866556	8.907937064	0.433949223133333	0.2626644918	0.2825872478	0.9197551978	0.214178637466667	2.897633159	0.6913566	1.194697176	1.30750322
SELENOM	0.7243031184	0.924226979	2.630991218	2.84905306	2.949502592	1.287515106	0.894897585433333	1.50146411	0.985073744204444	1.51118702	2.331967777	1.55283902733333	1.471352371	2.05425394866667	1.252180636	0.920911252333333	0.8119599616	0.5491633888	0.922609671466667	0.827343989466666	1.500863168	2.10224012013333	0.8325589474	0.9254168712	1.13652251666667
MYL5	1.04336623273333	0.5810315236	0.510428946	0.384886676333333	0.403413660573333	0.216076028933333	0.2743792018	0.246489135933333	0.2190220782	0.341676228466667	0.294276024866667	0.267748339866667	0.264104098866667	0.267748339866667	0.4897344442	0.689146784166667	0.825615798533333	1.0344289992	3.60685554853333	2.657208432	0.960309810633334	0.955552047433333	0.2718981956	0.229716317333333	0.2915703554
LIPC	1.6326571472	0.5122345538	0.6425104887	0.3557770658	0.4244920098	0.3098746065	0.415266925	0.3541918714	0.3016837844	0.451850238225714	0.288446607	0.5364169104	0.3526566029	0.3827926046	0.241070009333333	3.06969157533333	2.460523004	3.445113412	1.678930558	1.129068061	0.835027078333333	0.3237014448	0.2956267276	0.48713374336	0.363980156733333
CD38	0.496307789086667	0.84782473314	2.21238919666667	3.77093819893333	3.819523932	1.388148302	1.527611044	2.117623274	2.17744631	1.070196096	2.796860306	1.14053179873333	1.622461262	1.53101282466667	1.41305774233333	0.9961155864	0.64745536972	0.6520014216	0.41460832832	0.3917668296	1.132899686	1.78656625066667	1.54233097933333	1.504349956	1.4939803382
HBA2	0.7668223836	0.6446705488	1.52984617933333	1.5045753185	1.3944996	2.49559660066667	13.9794377486667	2.53755896266667	4.407255132	12.578792296	1.44152299133333	13.9794377486667	2.010120494	6.96813010066666	0.453791773266667	1.7310985	0.476663514866667	0.7833029756	0.8998730408	0.554245084566667	0.44007893844	1.36862619256	1.435094908	1.621135032	1.761296093
CSGALNACT1	0.4859066336	0.5441343336	2.0237649784	1.992763494	1.25070522466667	2.041262452	0.9592364848	1.817474142	1.991246754	0.872207938066667	2.90708318933333	3.26884529533333	3.51587286533333	2.403001042	1.64514865533333	0.484690198	0.5836560324	0.3993535274	0.814755220466667	0.4472283502	1.69242234966667	0.806232438933333	1.987202422	1.349866608	1.54662263447059
OLFML3	0.553183753066667	0.689329746133333	1.31719580533333	1.412462936	1.784241442	2.10647949466667	2.435332022	1.700603421	1.82713150266667	2.331967777	1.73731794	5.5457476	2.35993189066667	2.75961040666667	0.8891486978	0.9156736437	0.9191800824	0.4685055861	0.7127920878	0.442102506	0.5332735724	1.374178488	1.90291957	1.45086921433333	2.36196747733333
MADCAM1	0.606815388	0.9852799644	1.09550802866667	0.849836964	1.411181811	1.474871934	1.10945158866667	2.91823984866667	3.003693054	2.28243199033333	2.435332022	1.415055257	2.1813301312	2.36196747733333	1.4770257342	0.460383189466667	0.26925294414	0.4494038862	0.846441999866667	0.874926414166666	2.227033476	0.827076107226667	1.558152664	1.174675397	1.29903295186667
GSTA1	0.415266925	0.4694946586	0.4694946586	0.4878322933	0.1821023956	0.4121301718	0.157537511866667	0.1678058228	0.1339600868	0.1498582712	0.0244332644666667	0.196826775	0.231238375	0.606815388	0.878747773666667	6.15889516746667	1.56115538866667	0.735425338333333	0.478352928	2.21238919666667	2.818442428	0.294276024866667	0.122960189866667	0.4161561193	0.175721644533333
OLFM1	0.535034591	0.5888035908	2.55263400933333	1.100773392	1.26255427	1.768186452	1.393202136	2.23362755833333	1.56902558533333	1.809236284	1.86386393133333	2.35993189066667	2.2552623852	1.896620086	1.420946272	0.5197700924	0.41460832832	0.493734786	0.7185362428	0.70851417388	1.76059413333333	0.4550200688	2.0380789308	1.67197156	1.44594691
GALNT5	2.84905306	5.690372913	0.7099392964	1.2034250234	2.11316532266667	2.998372016	1.414871928	1.814466856	1.66441335866667	1.62673125133333	1.436852504	1.09168837	1.42941491133333	2.00812713733333	0.372879699	0.996409061933333	0.4733317342	0.8066272568	0.835398944866667	2.779195718	0.6285745729	0.8255459042	1.1446236131	1.38363918933333	0.9838916792
RTN1	0.4282096736	0.6241486606	1.603139268	0.949703298333334	1.66079121285714	2.45580815666667	3.788980703	2.50483169786667	2.70172761066667	2.14036581133333	1.67197156	1.710063474	1.682953336	2.32025074766667	0.8790706006	1.178554364	0.5152864034	0.397645694533333	0.668361045333333	0.5116077187	0.484098330246666	1.220524518	2.24131873933333	2.04954881066667	1.961564422
B3GALT5	4.23189161893333	2.35993189066667	0.5956219758	0.4836028622	1.11435535833333	2.414141765	1.363606921	1.95187534	2.23362755833333	1.96346498833333	1.995900068	0.899361078466667	2.331967777	3.387686487	0.3634007643	0.4392395301	0.389230156266667	0.546962600033333	3.131399866	1.767114203	0.8493426618	0.3459454847	0.500188199766667	1.78531423266667	1.0753740528
PRRX1	0.613386275419048	0.500188199766667	4.336441752	2.27222986633333	1.437065598	2.123590888	0.797511832666667	2.51867514853333	1.15493954222222	1.223910125	3.877477904	1.61963404833333	3.216587516	1.92513037	1.998664564	0.372879699	0.527421638	0.614640833066667	0.733026117266666	0.701748833866667	1.818164658	0.832347504366667	1.0811763658	1.40960882	1.4815052636
LDHD	1.25936420053333	0.890526752466667	0.493734786	0.3483863879	0.3237014448	0.315317730966667	0.3226389712	0.3035422046	0.157537511866667	0.848327775866667	0.315317730966667	0.643687608213333	0.229716317333333	0.2448060786	0.330070791	1.349122456	0.907732609733333	2.38910685	1.63162232133333	3.181094488	0.894658661266667	0.8561763956	0.445265063946667	0.157537511866667	0.216076028933333
SEC24D	0.862976240733333	2.33822648733333	1.17086646873333	1.00691047616667	2.069474557	3.40969615026667	1.598580336	2.398122774	2.630991218	0.960833488466666	1.483286533	1.77329289	1.729233717	2.247780992	1.095098853	1.12593280507843	0.5208359376	0.391284295266667	0.4812916736	0.844322404066667	0.43888822	0.615411129333333	2.403001042	2.77113434706667	1.464031695
ADGRB3	1.192051188	0.663269869666667	0.8973759508	0.7044656522	0.5557889806	0.501649286	0.2956267276	0.281171865546667	0.2377434194	0.2505107308	0.538142094333333	0.3856013718	0.2915703554	0.372879699	0.8133291368	2.1813301312	0.9652790938	1.311712708	3.26884529533333	0.938664114	0.5155670444	0.619885835266667	0.420543776	0.4894658573	0.566053323
ANOS1	0.5597073474	0.5803300272	0.9956750796	0.8986863506	0.9238245756	2.460523004	1.86685087933333	2.546007345	1.950953314	1.99034249066667	3.241813244	2.69352348666667	2.74810850733333	1.766122558	2.036428982	0.3035422046	0.905113028533333	0.3146108856	0.778547835	0.621072541733333	1.394296026	0.715203101733333	1.735424458	1.53137044466667	1.48405319425333
CTSC	0.510592998066667	0.688378121366667	1.32138201173333	1.37600576	1.873168596	1.365675149	2.630991218	2.386697872	2.38910685	1.60127939466667	2.14036581133333	3.5648814256	2.00812713733333	1.89228566266667	1.12621358473333	1.174897394	0.915714339	0.3987339152	0.3634007643	0.43888822	0.486785951666667	1.14221379133333	2.56411821366667	1.94051957266667	1.782361794
SPAG4	1.46540408533333	1.09926627266667	2.779195718	4.744628481	3.48899859733333	0.8561060992	0.8784345856	1.16953260666667	1.968658907	2.07510615133333	1.752509102	1.13335159533333	1.650767348	1.57429844433333	1.4485342456	0.7807076192	0.592767572	1.0733183146	0.8827431608	0.8911737916	0.8646330012	2.34434555266667	1.0620073558	0.7914515336	1.0536834732
TNFRSF6B	1.1226815664	2.032087691	2.121797156	2.48460458953333	3.713086956	0.849302652426666	0.654006734	2.876171086	0.9661361688	0.7032068594	1.8513156856	0.864672514366667	1.753430864	1.47924757466667	0.9965342632	0.9296382531	0.661184086466667	1.0069418152	0.976085712	1.0712830828	1.47617494133333	1.603865407	0.855427171133333	0.7423246346	0.7935036752
EYA2	1.161713206	0.529779153266667	0.3268523821	1.79406832	1.0404287968	0.2190220782	0.2393880267	0.0355343274666667	0.882570576	0.404013297466667	0.2825872478	0.44366184	0.116828799573333	0.0672852066	0.657520106833333	3.819523932	1.56257133542857	2.471138482	0.9539756116	0.8659007054	0.3816180935	2.48776943685714	0.495793232066667	0.66612001204	0.209387872133333
GREM1	0.1947143934	0.1339600868	2.886145872	3.058208574	1.943490594	5.177127362	2.56411821366667	2.5714016616	1.47367570633333	2.15359803	9.44064008	1.253282835	5.817779393	3.003693054	3.1450159052	0.4878322933	0.2011342606	0.22037229912	0.771831623333333	0.836613002266667	1.399344252	0.1799779138	0.8508783894	2.93533111866667	1.653328332
TYROBP	0.365914527	0.5044581002	1.875168358	1.897507092	2.34434555266667	1.339506174	2.886145872	2.159146186	1.69105448333333	2.372529897	2.20571909166667	2.19693932106667	1.50393975866667	2.25354269	0.946640356	1.0738758644	1.01043033293333	0.2860284228	0.438014676666667	0.448331780733333	0.486501369533333	2.32669948	1.82573996466667	1.644822712	2.230259508
VNN1	0.951710735733333	1.92513037	2.16361574866667	7.27930881533333	4.01759089533333	22.330054148	0.6941264454	2.54251479333333	0.98462681824	0.945206695066667	9.85189320533333	0.727578586	11.131409024	7.943644466	1.01855945886667	1.0261265724	0.520433620533333	0.702595148933333	0.9032787234	1.5045753185	0.7585478398	0.919040992133333	1.697718478	1.00851183263333	0.81342037092
CHRNA5	0.7249366008	4.85365317	1.44171374026667	1.66805771133333	2.646780352	1.92820399266667	1.06908704333333	1.367204889	2.62486625333333	1.3234099136	1.06548515066667	1.0494505014	1.49851606933333	2.3411171184	0.942957391266666	2.01464645590476	1.187518242	0.6195892159	0.606413653	1.29404135066667	1.113228087	0.6080758516	1.02475937853333	1.20825726653333	0.956153147
KLF8	0.664492336533334	0.481723112826667	0.8883131324	1.6405166304	0.5888035908	0.1947143934	0.1466710974	0.172506915066667	0.1855448458	0.1339600868	0.3789976032	0.8097929782	0.248925008133333	0.1897296994	1.313021796	0.621314582666667	0.9013303639	1.46869740066667	1.339979273	1.66012572866667	1.19599636	3.46392875	0.214178637466667	0.0916352886666666	0.1678058228
WARS1	0.829876298666667	1.656594122	2.818442428	2.090161312	4.451862552	1.08420771833333	1.34739311314286	2.897633159	2.810299095	0.9851680199	1.73182263466667	1.265856878	1.4898182978	1.8076232336	0.90101011558	2.57721703793333	0.5388816504	0.5788759936	0.8539686781	0.872135846033333	0.8771372376	2.35993189066667	0.993961030133334	0.988392102566667	1.077975476
ADGRL2	0.4274259752	0.583017262533333	2.022516104	1.36525170176	1.209567634	3.877477904	2.230259508	2.11513279066667	2.7168437012	1.57291833933333	2.230259508	1.639427402	2.70172761066667	2.663948254	1.803622264	0.473059353866667	0.758335929733333	0.339336347266667	0.503233765266667	0.594570206133333	0.420543776	0.561760247666667	1.72498018533333	2.687032944	2.50483169786667
PRAP1	0.738077490373333	0.445654150666667	0.394549797733333	0.160752931066667	0.1947143934	0.1533124972	0.738949580533333	0.308905165933333	0.2427734194	1.06041879093333	0.5249965682	0.4897344442	0.3768823904	0.4505423678	0.4694946586	1.15257397	5.177127362	1.325335358	2.331967777	0.667256421	1.26501634466667	0.8290177098	0.462063641533333	0.333766982933333	0.4640152504
TMEM171	1.177852168	0.9045046182	0.3588712718	0.4367188554	0.405283349666667	0.3672968406	0.493481405333333	0.4121301718	0.3672968406	0.902816146266667	0.319129847	0.5332735724	0.387798162	0.315317730966667	0.3226389712	0.874070982933333	1.33762908866667	4.28164735866667	2.97641334666667	0.7459223898	0.5147831317	1.07816113416667	0.84920023135	0.5750197786	0.5888035908
ADA2	0.405283349666667	0.5638084172	1.46517780466667	2.178855296	2.01818721	1.82713150266667	1.72661156933333	2.133403471	2.45580815666667	2.96873630866667	2.0127565583	1.80571837	2.29675956973333	1.764376085	1.08910491866667	0.567588306266667	0.4494038862	0.501649286	0.4853252334	0.379501174533333	0.856775990973333	0.916888229333334	2.52154339466667	1.678311594	2.949502592
CSF1R	0.4929747122	0.633283847466667	1.360106218	1.15923547533333	1.53065170546667	1.710563744	2.58191423133333	1.87408942666667	1.876748006	2.25354269	1.58277170586667	2.57721703793333	2.30024795666667	2.30967993857143	1.094496584	0.874442386733333	0.729631125933333	0.4270098468	0.537936432666667	0.4614283246	0.460649888733333	1.0639932012	2.123590888	1.84945383306667	2.514145059
OASL	0.746412810933333	0.3827926046	0.545390747666667	0.375715142666667	0.5052720858	0.1417311894	0.3997843542	0.316919256066667	0.483841605333333	0.41460832832	0.1638318784	0.191408859866667	0.157537511866667	0.1784034926	2.96873630866667	1.88879024857143	1.44534326	0.405283349666667	6.96813010066666	0.4827079534	0.2956267276	2.2018346712	0.204483593	0.1638318784	0.246489135933333
HBA1	0.8000582492	0.7070075268	1.609501232	1.767114203	1.48761555933333	2.70172761066667	22.330054148	2.7168437012	4.81398772333333	15.2503652773333	1.435639494	15.2503652773333	2.06054778533333	7.27930881533333	0.3908262336	1.71926918533333	0.48035547576	0.516311204586667	0.8572396264	0.632948926	0.391284295266667	1.65500049266667	1.5177099815	1.791331394	1.97449731066667
C1S	0.3634007643	0.481055584533333	1.51731747446667	1.749330594	1.56518026733333	1.636198174	2.546007345	2.356928282	3.241813244	2.42377590533333	2.810299095	2.23362755833333	2.646780352	2.279637934	1.14743584813333	0.533086039933333	0.5727514078	0.3237014448	0.420895267066667	0.407518377	0.572195227	0.982189016533333	2.369223237	2.16361574866667	3.36095297266667
CD163	0.204483593	0.339336347266667	1.46540408533333	0.9257828901	1.674406716	1.619225878	5.817779393	1.998664564	5.06764702133333	5.817779393	2.05747024466667	4.499500346	6.03673767266667	2.97641334666667	0.759860723333333	1.0505633468	0.458614613333333	0.2119419694	0.2069101968	0.1498582712	0.3280398442	1.0252839764	3.536857704	3.257242312	2.92788504233333
CRISPLD2	0.639746707333333	0.778547835	2.07874863133333	1.97821915133333	1.105714041	1.5373418904	1.92671046133333	1.79490203533333	2.133403471	1.6936980624	1.90291957	6.480747802	2.961319462	2.0127565583	1.869709775	1.28993317308333	0.76405656904	0.732219706133333	0.6159617132	0.4460621023	0.2704519378	1.08667200576	1.33239637106667	1.612392866	1.8458782348
GCG	0.3079304648	7.27930881533333	0.216076028933333	0.5094067126	3.36095297266667	10.502758512	2.1869705	2.49559660066667	1.56115538866667	5.06764702133333	0.3098746065	3.318903298	2.708868898	5.45248234266667	0.2427734194	1.656594122	1.1346700937	0.5509639132	0.012146528	1.03206282766667	0.160752931066667	2.74810850733333	2.287095195	1.5531290124	1.45298229561905
PROK2	1.04274960813333	0.953119857066667	11.131409024	2.59526760706667	3.46392875	1.09606183466667	1.52527067533333	7.400414712	1.56731904066667	1.09117606533333	5.817779393	1.25070522466667	1.555038692	1.47617494133333	0.63906260684	0.854465870666667	0.7894149924	0.882877222438095	1.549478304	0.8317205347	0.805344598666667	1.0341188644	1.03367205766667	1.169416678	1.076995246
GALNT6	0.600530222266667	1.10285207266667	1.06443245893333	1.583129732	1.45086921433333	1.610069366	1.60526653466667	1.139851764	1.083936094	2.069474557	1.878533566	1.186209032	2.84199316	4.6324580024	0.7471144814	0.55862687	0.483382519533333	0.6075813524	0.7104534661	1.25766700533333	1.38624292633333	0.9417776292	1.0347539304	1.239042693	1.92333238733333
PRKAR2B	0.538142094333333	0.6095538502	1.233263571	1.70653723126667	1.44762247142857	2.2552623852	2.189402238	2.414141765	3.131399866	1.330377252	2.0951976516	2.529405099	1.992763494	1.800516924	1.27675421333333	1.248330492	0.4066004594	0.3474867808	0.3927810276	0.5518650226	0.4443033448	0.7991388248	2.21850813133333	2.663948254	1.998664564
CCDC9B	1.03249637186667	0.765372929	0.657268756666667	0.620972404933333	0.4344339672	0.3268523821	0.3372633193	0.229716317333333	0.568751209333333	0.308905165933333	0.4460621023	0.338283750666667	0.246489135933333	0.260756877266667	0.2825872478	0.667084022428571	0.721027040466667	0.8102604356	3.30748944266667	2.46797665466667	0.5947355158	3.241813244	0.2448060786	0.2825872478	0.400483003733333
CYP2C18	1.99034249066667	0.216076028933333	0.340140583	0.851339027866666	0.229716317333333	0.1799779138	0.410851363	0.2377434194	0.394549797733333	0.110936421466667	0.553004155	0.563179970573333	0.3211810718	1.07961273266667	1.29324586333333	2.086172542	1.0037806368	0.803357305066667	3.40969615026667	0.518675924266667	0.458614613333333	2.21850813133333	0.467806718133333	0.500747086866667	0.3483863879
DERL3	1.08966876166667	1.13372887533333	1.804514886	3.51587286533333	3.5648814256	0.943196376733333	0.84706902456	1.3050743816	1.463216178	1.53686305433333	1.70883032666667	1.234137688	1.30734829	1.44594691	1.0611233176	0.5522789062	0.6940566594	0.898211498733333	0.8114518587	1.15137314066667	0.74818700516	1.803622264	1.634846778	0.925943987866667	1.07664978826667
PDE4B	0.393370939933333	0.741056435366666	2.449038749	1.555038692	2.15359803	2.006674899	1.432196328	3.77093819893333	2.464890373	1.39527276666667	2.61906859833333	1.50258682	4.744628481	2.61906859833333	1.291431379	0.3836858666	0.380456964833333	0.3109975422	0.3564069878	0.4134605714	1.060347444	0.484098330246666	2.853960394	2.589778848	2.733839167
MZB1	0.906536983066666	1.50609194866667	2.47525972933333	5.690372913	3.91170583466667	1.142949955	1.41095244066667	1.510415254	1.4576197855	1.89339076433333	2.316997282	1.35860992466667	1.68941113533333	1.65500049266667	1.01601718633333	0.648004634806667	1.04662847253333	1.0215339855	0.6502690062	0.782443427114286	0.668361045333333	3.089849238	1.33859797	0.973120449366667	1.276965106
SAA2	0.9439662176	0.7742065844	1.68805713166667	3.536857704	3.6354184436	0.678601702826667	0.9692966944	4.744628481	2.199440104	0.8015445954	3.089849238	0.6094000092	1.68354548	1.588237652	0.551159728933333	1.168191454	0.7881201782	2.045838998	1.17645509266667	1.2456176704	0.9465294322	1.18221755533333	0.9238245756	0.5473943716	0.707328968933333
OLFML2B	0.6438329632	0.620972404933333	2.42377590533333	2.7168437012	1.897507092	1.339382302	1.32293524561905	1.809236284	1.485269892	1.180574106	2.91823984866667	0.8801000856	2.41727489866667	2.0167969368	2.779195718	0.9366166624	0.44366184	0.4715588346	0.8152034504	0.6992969768	1.14918688133333	0.8546624768	1.224785598	1.195313722	1.33588181933333
SERPINF1	0.312271775833333	0.3966968158	1.30407725	1.370300168	1.12044221285714	2.09349385	2.3653243198	2.084937154	2.546007345	6.340259654	3.231910872	3.77093819893333	4.69962555533333	3.165159972	1.137772178	0.454042653066667	0.623104031893333	0.3516021386	0.350731656	0.3526566029	0.8373001024	1.03239757053333	2.646780352	1.560107534	4.01759089533333
GGTLC2	1.020849835	0.713778208566667	0.902196909533333	0.570103877733333	0.5432490428	0.2349094752	0.1498582712	0.1947143934	0.1466710974	0.2448060786	0.3211810718	0.2825872478	0.095949219	0.2903098854	0.53476398184	0.7777501554	0.458088835066667	5.690372913	2.26883717533333	2.93533111866667	1.154580914	0.9332209258	0.110936421466667	0.1855448458	0.2011342606
AICDA	0.5899802464	0.4049114214	0.698883862533333	0.7070075268	0.526584394333333	1.12711470129412	0.1268105222	0.2349094752	0.0847822269333333	0.1947143934	0.731733540266667	0.1678058228	0.9806556992	0.241070009333333	5.177127362	0.2626644918	0.339336347266667	1.82790976533333	0.5951492434	0.6184034666	3.77093819893333	1.6405166304	0.26925294414	0.66053412	0.605707815
FAM3B	0.431044604266667	0.0562403398	0.137076070266667	1.987202422	0.4651220558	0.0298824214666667	0.172506915066667	0.1638318784	0.3211810718	0.0244332644666667	0.2235522926	0.592283224133333	0.22037229912	0.095949219	1.0601135986	5.690372913	7.691228426	0.095949219	0.8410090752	0.0355343274666667	0.0355343274666667	8.907937064	0.4248402022	0.1268105222	0.4161561193
SERPINA1	0.942741132166667	3.36095297266667	1.711303618	2.55263400933333	3.1038094334	1.57760233892	0.9161456168	1.82146499766667	1.389949386	1.90857175233333	3.48899859733333	2.492895164	1.771381053	2.55778363266667	0.614767814633333	1.78656625066667	0.908416480266667	0.5752423677	1.10888672033333	0.806359494133333	0.366622788133333	4.69962555533333	1.09248849733333	0.796595234866667	0.97947054912
C1QB	0.3146108856	0.5102109104	1.37898282166667	1.2364839476	2.830526414	1.29936439933333	6.696809462	2.514145059	2.56411821366667	4.336441752	1.754160224	5.45248234266667	2.61449009	3.058208574	0.603791494657143	1.1200210112	0.522377584533333	0.2576756296	0.315317730966667	0.1268105222	0.338283750666667	2.98592984933333	3.181094488	2.09349385	2.34715117666667
SCG5	0.3372633193	2.998372016	0.919435216933333	2.1813301312	2.55778363266667	4.91460620533333	1.485269892	1.397823354	1.590223518	2.663948254	1.3322680572	4.451862552	1.96029181866667	2.05564699	1.5177099815	1.339506174	0.522921481533333	0.410851363	0.470758375885714	0.514944204293333	0.3237014448	1.37945300133333	3.77093819893333	1.291831703	1.8076232336
IRS1	2.02545887733333	1.49986244833333	1.07478825313333	0.7570630638	0.721691311933333	5.5457476	2.611429706	3.536857704	1.307204144	1.27266069	2.287095195	1.35757077	3.6354184436	3.46392875	0.929307562533333	0.264104098866667	0.420543776	0.3938365384	0.453791773266667	1.114460338	0.3927810276	0.586113706	1.5449198536	2.84199316	3.536857704
RAI2	0.5629902414	0.532547762666667	1.0075976467	1.12079335666667	1.202074142	2.1085617672	2.313412238	1.60189742	2.06054778533333	2.14654571	2.56411821366667	2.44030031866667	2.998372016	2.30024795666667	1.53785625746667	0.395096885133333	0.501388961566667	0.361541075633333	0.585097639533333	0.4258934468	0.9023827066	0.7112673968	1.95187534	2.435332022	2.375960204
PSAT1	0.714819884466667	4.6324580024	1.767114203	1.64924758966667	3.216587516	1.67332748933333	0.935605900666666	1.710563744	1.7310985	1.25107314733333	1.49127345066667	1.29132880866667	1.75172792333333	2.18388946666667	1.12436638666667	0.7687476804	0.700333199033333	0.5306141312	0.608676989933333	0.6100085309	0.968797860666667	0.9167725672	3.02952587253333	1.519220432	1.41790394033333
EGR2	0.6052576884	0.7518062744	2.1813301312	1.19565166266667	1.98222714933333	1.496859468	3.34301288111765	2.17309091346667	1.34111133333333	0.8221796116	2.07376880066667	1.12900387133333	4.130594218	2.086172542	1.8458782348	0.450100700973333	0.6845921352	0.589497266	0.627008604666667	0.5995237244	2.403001042	0.657520106833333	1.209567634	1.462017229	1.363178932
TAGLN	1.034074319	0.5471589502	1.70132448533333	4.6324580024	2.39250754333333	1.856692053	1.823443546	0.9977534556	0.8126217352	1.66391670666667	2.076908514	0.862043806266667	1.25396684933333	1.457868246	0.778368270266667	0.8776908816	0.8155330788	0.5263768647	1.677621522	1.459314566	0.823250582933333	1.210450348	0.671121384933333	0.772340914	1.14763983666667
RSPO3	0.3816180935	0.3516021386	2.70172761066667	1.179023992	1.211688328	3.30748944266667	2.265227691	2.2552623852	2.2018346712	1.79760993146667	3.788980703	0.984449714666667	3.003693054	1.44093431366667	1.281232464	0.547576145466667	0.5662803626	0.3483863879	0.630580935066667	0.5208359376	1.193000588	0.4560646796	1.79616432133333	3.04252437533333	1.77390293466667
TLR2	0.6261979056	0.728681957733333	3.60685554853333	1.57544465931429	2.93533111866667	1.14264799066667	1.92905088	2.492895164	2.60164945495238	1.498968635	1.69105448333333	0.988293732533333	1.55058960333333	1.55026348386667	0.8988258968	1.729233717	0.4743429456	0.5232744488	0.671459624	0.523073547333333	0.6796376194	2.25897970433333	1.55856009366667	1.620618501	1.54526935
SLC19A3	0.5576287052	0.6426177792	0.6597876248	0.2903098854	0.2718981956	0.433540563866667	1.0993911	0.4633809034	0.3816180935	1.13786314666667	0.316412191133333	0.587543509866667	0.3688362404	0.3782471766	0.5094067126	0.5255796092	4.6324580024	0.627008604666667	0.870651480466667	0.5898075826	1.30474848933333	0.45767372032	0.4717978052	2.036428982	1.804514886
C1QA	0.3621511028	0.48035547576	1.386916342	1.12687400666667	2.221221774	1.26558637866667	4.181671338	2.33585087933333	2.471138482	3.788980703	1.66079121285714	2.886145872	1.89339076433333	2.07510615133333	0.912999529933333	0.9672539626	0.6699593606	0.2926471786	0.372233679866667	0.285037295266667	0.488494037653333	1.127851456	2.59526760706667	2.41727489866667	2.49559660066667
GBP5	0.4853252334	1.278472904	4.69962555533333	2.17309091346667	6.696809462	1.347784284	2.090161312	8.20317841333333	5.007361644	0.722359622266667	2.27222986633333	0.804647842866667	1.62551421566667	1.699458884	0.652259306	2.53755896266667	0.3352659882	0.3627293306	0.539311019266667	0.4681351604	1.4194715894	2.67915266866667	1.30765366766667	1.14415305333333	1.88386213
RBP4	1.17582564033333	2.21238919666667	0.795649804533333	1.10790054013333	1.068239856	4.744628481	0.966982010946666	1.480782132	1.20598787	2.90708318933333	1.392501376	2.652948713	2.293120488	3.30748944266667	0.684728047333333	0.393370939933333	0.4431234346	0.5828687514	0.7162960196	3.60685554853333	0.494587479866667	0.689413588733333	1.0369150188	1.659600278	1.447441252
TRHDE	0.8280050768	0.312271775833333	0.3492617988	0.5466272571	0.267748339866667	0.214178637466667	0.6958133458	0.325974269	0.980542845466667	0.797105523966667	0.4044754168	2.24131873933333	0.5910091622	0.452152972	0.4560646796	3.6354184436	3.585093804	1.865605382	0.814076670706667	0.264104098866667	0.6267989818	0.7256651884	1.12587296933333	1.05551135	0.930001581066667
SAA1	0.9512805108	0.856441924133333	1.816467468	3.91170583466667	4.499500346	0.634526461626667	0.947015424666667	4.85365317	2.221221774	0.750292623933333	3.445113412	0.679391062257143	1.9129544272	1.7198669788	0.658767462	1.3447315	0.652124224933333	2.897633159	1.271305516	1.2556224016	0.8400547892	1.126326902	0.722843432133333	0.5821229932	0.538478767
SLC23A1	1.38304384466667	0.425430197506667	0.5301042272	0.2119419694	0.2626644918	0.160752931066667	0.3588712718	0.2979527346	0.415266925	0.728681957733333	0.095949219	0.204483593	0.0562403398	0.175721644533333	0.2860284228	0.9662863088	6.96813010066666	9.44064008	1.336036902	0.767963823733333	2.23614795866667	0.2626644918	0.1533124972	0.4505423678	0.304620129666667
TMEM139	0.9301312398	0.426473025533333	0.43888822	0.723478095133333	0.478033469533333	0.2119419694	0.308905165933333	0.460981926133333	0.407067003	0.4362721442	0.695080978066667	0.6192609824	0.4894658573	0.361541075633333	0.417913413	0.9893816192	1.596439818	0.8735538014	5.31272502	0.729110140866667	0.4711340865	2.57721703793333	0.5464313224	0.431401895533333	0.5462196671
HBB	0.67627215052	0.4614283246	1.603865407	1.338125532	1.387329654	3.585093804	18.08660642	2.32669948	6.03673767266667	22.330054148	1.817474142	18.08660642	2.0167969368	6.696809462	0.2956267276	1.809236284	0.4248402022	0.3408294487	0.5936302292	0.41273100536	0.277093923	0.826334466	5.5457476	1.991246754	2.886145872
RPS6KA6	0.9708153609	0.7517319972	0.584441410333333	0.7518062744	0.5094067126	0.625009498	0.7045497978	0.564529327	0.8750317278	0.816975904066667	0.476054589993333	0.822096173966667	0.5227011272	0.2743792018	0.8561763956	1.102952848	1.97951866447619	4.85365317	0.7457325242	0.923885191666667	0.540990529866667	1.03134097546667	0.9032491286	0.8324818678	0.97410646444
SUGCT	1.319104835	0.5821229932	0.420895267066667	0.681091898333333	0.41660955596	0.4827079534	0.7589888822	0.4084091086	0.633283847466667	1.0758118754	0.2743792018	0.7930692456	0.5723706472	0.2659631818	0.902447766	1.4423424744	1.218783392	4.744628481	1.28969509626667	0.5332735724	0.891868662433333	0.957086629666667	0.7467473632	0.7243906794	0.7072524508
CCL18	0.418577819733333	0.316412191133333	3.231910872	0.668122536666667	2.96873630866667	5.690372913	1.83339671133333	2.12847272933333	0.6514515322	1.234718074	2.63765808528571	2.25897970433333	3.131399866	2.369223237	1.306514094	0.5886266222	0.606678468433333	0.4859066336	0.401988462833333	0.4643879521	2.98592984933333	0.909120465266667	1.29903295186667	1.98222714933333	1.27360763266667
IL1A	1.08277981006667	0.9763858848	7.1048673036	2.022516104	3.77093819893333	1.40695427266667	1.31082623366667	8.627910668	1.4194715894	0.9475258204	1.44219531580952	1.775452352	1.677075494	1.20108721933333	1.616145342	0.942444219933333	0.8124539587	0.743678909266667	0.9560013342	0.91213095972	0.806810431	0.9083474505	1.1894563928	1.04762075891111	1.032091671
TYRP1	0.822938160790476	0.889653935133333	1.0716863676	3.42694402266667	7.1048673036	1.30681046466667	12.578792296	1.894432642	1.54555399	2.70172761066667	3.737093848	1.71926918533333	1.42714811266667	1.91051448933333	0.778547835	0.5556287782	1.001237564	0.6836128728	0.9185746768	1.122523121	0.5313437628	1.20385947266667	0.6065677333	0.947232265013333	2.72576596966667
GABRA2	0.432790968066667	0.4244920098	0.527979926733333	0.6568403076	0.628042725266667	0.50111191304	0.881891880133333	0.3789976032	0.4230248664	0.774618353266667	0.7939557838	0.384144107933333	0.5518650226	0.849485649092857	0.468878554333333	0.8381077628	4.499500346	1.0193469762	0.978369263	0.3268523821	0.642107817	0.1638318784	1.66567258666667	1.114460338	2.0237649784
PTGR1	1.0076220258	0.733947295666666	0.5754311904	0.746826241733333	0.4906753926	0.438014676666667	0.760262016666667	0.406111389346667	0.667687951	0.4505423678	0.512406346566667	0.6969107084	0.40161448	0.571460089	0.9219330408	1.46449025	6.340259654	6.480747802	0.882943880466667	0.62999583108	0.3533743167	1.137718868	0.4891046606	0.705748074466667	0.787250910733333
GBA3	2.74810850733333	0.57585258792	0.2119419694	1.23122207066667	0.264104098866667	0.122960189866667	0.4161561193	0.1029242108	0.376302555266667	0.2377434194	0.3987339152	0.453791773266667	0.315317730966667	0.5395500202	1.04647447906667	3.216587516	3.04252437533333	1.77871666253333	2.18388946666667	0.503233765266667	0.389772915733333	0.959298592988235	0.389230156266667	0.2860284228	0.4170751072
C4BPA	8.907937064	3.9507120288	0.7546094758	4.407255132	3.06969157533333	0.9490414208	1.022061791	2.534090072	1.499617139	0.850304351833334	6.15889516746667	1.0658256944	4.451862552	2.886145872	0.341676228466667	5.31272502	0.2915703554	0.910276435666667	0.9170869848	0.658767462	0.503233765266667	2.84905306	1.814466856	0.8093069188	0.759381180533333
ANKRD22	2.38910685	3.198062388	1.94819769	1.70955655646667	3.585093804	1.07816113416667	1.230786058	2.55778363266667	1.83509933266667	1.35744484266667	0.910159791933333	0.6997564882	1.315267118	1.12203003266667	2.125661636	2.59526760706667	0.2825872478	0.8319598044	0.5441343336	1.83745781	0.6159617132	1.22735002066667	0.6594900651	0.835714973	0.7887076838
FCER1G	0.3211810718	0.4240173732	2.13186022	1.49092076533333	2.652948713	1.688682284	4.130594218	2.90708318933333	2.886145872	3.241813244	2.375960204	2.55263400933333	2.1689601467619	2.35993189066667	0.734909491	0.796493203066667	0.4904327576	0.157537511866667	0.288446607	0.2743792018	0.2966061092	1.291431379	3.6354184436	3.60685554853333	2.646780352
ACP5	0.3856013718	0.4285961028	1.276880334	1.0344289992	2.045838998	1.713162371	6.03673767266667	2.05747024466667	3.06969157533333	2.11513279066667	1.99414450866667	2.657208432	1.533407762	2.33585087933333	1.087455576	0.6662137357	1.071914332	0.3588712718	0.452555951	0.475126033533333	0.5720539878	1.14654070973333	2.54251479333333	2.33585087933333	1.642457558
CALHM6	0.345104582133333	0.606815388	2.464890373	1.30667884733333	3.04252437533333	1.659600278	3.1450159052	6.15889516746667	6.15889516746667	1.56209344466667	1.896620086	1.471352371	2.105245974	2.21238919666667	1.2635156794	1.140090428	0.4894658573	0.260756877266667	0.308905165933333	0.1466710974	0.87203713	1.062634172	2.221221774	1.285844292	4.23189161893333
GDF15	1.499617139	6.03673767266667	0.642416939896667	0.5899802464	1.51564026133333	2.53755896266667	5.007361644	0.9053382183	0.6173955264	2.32025074766667	1.652858581	1.361417676	2.41027051133333	1.98222714933333	0.329023093866667	0.407067003	0.6800499004	0.7165824592	0.8144683632	2.74091363133333	1.08277981006667	0.2427734194	1.39548474133333	1.0708218298	1.82881332
VSIG4	0.3957329378	0.548202336133333	0.8801000856	0.779809189	1.62162125773333	1.0735512112	3.318903298	1.33662678888889	3.788980703	7.691228426	2.09159446266667	5.817779393	3.819523932	3.1450159052	0.816920508	1.461679544	0.910401365133333	0.346795669	0.4240173732	0.3474867808	0.191408859866667	1.90291957	2.876171086	1.581233538	2.41027051133333
DSE	0.376302555266667	0.5462196671	1.85003592433333	1.158457131	1.223437658	1.58652309933333	1.82573996466667	2.247780992	1.46592393866667	1.44287475	3.26884529533333	2.105245974	2.50483169786667	2.19693932106667	1.57824976133333	0.855427171133333	1.08071289466667	0.350731656	0.277093923	0.2758478396	0.6525363082	0.9426066484	1.902069978	2.15359803	2.065595786
TDO2	0.2349094752	0.3146108856	2.38367412533333	2.2552623852	1.52904921333333	1.18353036733333	5.690372913	6.96813010066666	2.1005359076	1.0392602184	7.1048673036	2.49559660066667	7.400414712	3.5648814256	2.42377590533333	0.3742950868	0.175721644533333	0.196826775	0.1533124972	0.3218264802	0.689329746133333	0.372233679866667	1.699458884	3.77093819893333	5.06764702133333
