# Supplementary material for: Identification of hub programmed cell death-related genes and immune infiltration in Crohn’s disease using bioinformatics
Source: Front Genet. 2024 Dec 18;15:1425062. doi: 10.3389/fgene.2024.1425062 (PMC11688285; doi:10.3389/fgene.2024.1425062)
Supplement: Supplementary file 1 [file DataSheet3.zip › Input data and script2/diff/down-GSE10616.xls]

Symbol	logFC	AveExpr	t	P.Value	B
SLC51A	-0.841526245541161	0.668304546073349	-3.95893838310389	0.000551218744164324	-0.176193385113227
HSD17B2	-0.591978221386432	0.790016219226629	-3.95664056897576	0.000554475610382177	-0.18124468948184
GCNT2	-0.600378479838399	0.778066342368419	-3.74374340877116	0.000954891546216134	-0.647333133040738
SLC6A4	-0.730318983670433	0.737730260440229	-3.66376410919089	0.00116966487906603	-0.821229803380422
ENTPD5	-0.621665708632208	0.736247466796267	-3.58019748685569	0.00144451634618155	-1.0020595511597
MOCS1	-0.631679741321949	0.7692532317688	-3.21010633979932	0.00362762533502469	-1.7890997409544
ANPEP	-1.02066696282976	0.761051512685568	-3.19566707580683	0.00375828800733075	-1.8192534863664
RBKS	-0.649511630010946	0.796417360854476	-3.17403190268312	0.00396258724386739	-1.86434449787664
ETNK1	-0.772766641105974	0.7694017968352	-3.16676792668115	0.00403354668380818	-1.8794591434206
SLC16A1	-0.725690499112122	0.809286314609333	-3.06284629859154	0.00519255431554656	-2.09427957366977
NPHP3	-0.59982640637381	0.791556109550667	-3.04397478832221	0.00543474628792581	-2.13299308725909
MEP1B	-1.67855670671186	0.898291420398934	-3.03815993182911	0.00551152621407384	-2.14490269661522
HSD3B2	-1.42343091381732	0.782035472698667	-2.92153319981479	0.00728891077117567	-2.38177983792528
NR1H4	-0.834564511959264	0.807875818754933	-2.91950189951621	0.0073242445458102	-2.38587066867241
PITX2	-1.47460235918381	0.814364332457067	-2.87864305028112	0.00807051037506738	-2.46789038776412
NAT8B	-0.614140361904905	0.858262364719314	-2.8760599925296	0.0081200373693942	-2.47305835069963
RUNDC3B	-0.590929757407447	0.789926464582133	-2.85048481698593	0.00862621913818596	-2.52411411047676
PLP1	-0.853534756948702	0.771747026302667	-2.84988416118918	0.008638459313908	-2.52531071586674
SLC22A3	-1.04786777165229	0.871639196756533	-2.84273177137558	0.00878548115795828	-2.53955061008968
HYMAI	-0.6849175688471	0.8038944423032	-2.81565123500856	0.0093638896055539	-2.59331668603576
PDE6A	-0.865318663212035	0.724302322108534	-2.81309530746682	0.00942030363379292	-2.5983789337915
ADRA2A	-0.68199673312104	0.857050034497067	-2.78757441298342	0.0100014940958546	-2.64880700902735
MB	-0.685945665256624	0.894488282766248	-2.73836382236595	0.0112189832187642	-2.7454243015213
B4GALNT2	-0.894540087691068	0.92570855009179	-2.68692951023222	0.012639796800323	-2.84550423683907
METTL7B	-0.829969939789525	0.865882410817866	-2.68146267687123	0.012800367059467	-2.8560856995202
KRT12	-1.10887853805126	0.7592543343216	-2.67111453615769	0.0131095618629543	-2.87608542808876
NETO2	-0.673664907921126	0.831942640733866	-2.66407660743685	0.0133238358868643	-2.8896650876346
CPT1B	-0.60040398963987	0.712325625104876	-2.65774057493637	0.0135195434595288	-2.90187479195397
ADIRF	-0.784841322197966	0.8180569419752	-2.62236610736492	0.0146625736586692	-2.96976648959187
GIPC2	-0.84504093183407	0.917878017889371	-2.60795649887271	0.0151535792925935	-2.99728582058297
AIFM3	-0.589634965327149	0.712113738689524	-2.60462487673123	0.0152692686381047	-3.00363716652361
PTGDR	-0.630716487849351	0.866768100768	-2.57379557154904	0.0163795893526569	-3.06220489463885
APOBEC3B	-1.07985692364818	0.8538835083352	-2.56040312222052	0.0168849770522566	-3.08753063694606
ACOT4	-0.633436569852598	0.845561236589905	-2.5589658909419	0.0169400674096726	-3.09024427055218
CNTN3	-0.606915283079048	0.903494690295733	-2.54652604784398	0.0174239330338577	-3.11369736997792
MYL5	-0.712385731078096	0.693067329962933	-2.53403635541636	0.0179226380373242	-3.13718175357254
LIPC	-0.805511397493012	0.851628687448762	-2.52382941049782	0.0183400050102071	-3.15632684604467
GSTA1	-1.14793862475822	0.798292751896	-2.4907921048642	0.01975354808815	-3.21800077703668
LDHD	-0.645167688136841	0.762202747159733	-2.46503485127128	0.02092487409284	-3.26576776920074
ADGRB3	-0.587163307199914	0.770340940249867	-2.45468213512988	0.0214135027349892	-3.28488755500372
EYA2	-0.785827257404676	0.884602083113295	-2.40856437293091	0.0237207350740031	-3.36949611474843
KLF8	-0.650393443634459	0.766508217367733	-2.3837001074604	0.0250575585839763	-3.41472375213315
PRAP1	-0.867558394784589	0.830315978550933	-2.3661138095681	0.0260444718723686	-3.44654519923772
TMEM171	-0.758575190151515	0.861042439383334	-2.34931382031186	0.0270204111829877	-3.47681241733356
OASL	-1.21271073139316	0.89099628379299	-2.32525196975587	0.0284765698287673	-3.51993622024469
CCDC9B	-0.714169009621429	0.78377898493581	-2.26814466274301	0.0322236342768666	-3.62119392399072
CYP2C18	-0.65753710912052	0.8235057061016	-2.2652943987066	0.0324219036713478	-3.6262068554708
GGTLC2	-0.978474356557533	0.838469046416267	-2.23129464356627	0.0348738827742821	-3.68569853732058
AICDA	-0.946486773540204	0.903380169078698	-2.22888921546198	0.035053562432078	-3.6898859383225
FAM3B	-1.95083988481827	1.2098465549048	-2.22650519272556	0.0352324696427128	-3.69403324602296
SLC19A3	-0.715202831006797	0.8567660396168	-2.17153526808907	0.039593398755258	-3.78886942418905
TRHDE	-0.727971735886104	0.963627932392267	-2.15896670241083	0.040656401024862	-3.81033727917805
SLC23A1	-1.72750041782918	1.1391791372096	-2.1512214819576	0.0413241713454946	-3.82352596699402
TMEM139	-0.81830296645671	0.85916195896	-2.14974821393502	0.0414523018253754	-3.8260311517824
RPS6KA6	-0.679690964337447	0.959744674527047	-2.14797021508337	0.041607409834871	-3.82905300766992
SUGCT	-0.666794405991169	0.913733002423733	-2.12716532709557	0.0434614692764277	-3.86429003844752
GABRA2	-0.662797714768433	0.878005359993314	-2.11307666200446	0.0447586940785628	-3.88802269547226
PTGR1	-1.23152797503727	1.14612317841973	-2.10762103299547	0.045270257522599	-3.89718458702681
GBA3	-0.721024932370013	0.88830162513233	-2.09827111650516	0.046159144637965	-3.91284948413989
