# Supplementary material for: Identification of hub programmed cell death-related genes and immune infiltration in Crohn’s disease using bioinformatics
Source: Front Genet. 2024 Dec 18;15:1425062. doi: 10.3389/fgene.2024.1425062 (PMC11688285; doi:10.3389/fgene.2024.1425062)
Supplement: Supplementary file 1 [file DataSheet3.zip › Input data and script2/diff/1.Script.r]

#############################
setwd("/Users/guguji/Desktop/生信分析/Project-多数据集探讨CD的分子机制研究 - version0420/Project-多数据集探讨CD的分子机制研究 - version0420/Input data and script/Input data and script/diff")
library(limma)
load("../data_GEO/GSE.exp.rda")
load("../data_GEO/GSE.group.rda")

logFoldChange=0.585
adjustP=0.05

datGroup <- GSE.group$`GSE10616-GPL5760`
normSam <- datGroup[datGroup$Tissue == "Control",]$Acc
exp=GSE.exp$`GSE10616-GPL5760`
exp <- exp[,colnames(exp) %in% datGroup$Acc]
dimnames=list(rownames(exp),colnames(exp))
rt=matrix(as.numeric(as.matrix(exp)),nrow=nrow(exp),dimnames=dimnames)
rt=avereps(rt)
rt=normalizeBetweenArrays(as.matrix(rt));max(rt)


modType=ifelse(colnames(rt) %in% normSam,"Normal","Tumor")
design <- model.matrix(~0+factor(modType))
colnames(design) <- levels(factor(modType))
fit <- lmFit(rt,design)
my_comparisons <- c("Tumor-Normal")
cont.matrix<-makeContrasts(my_comparisons,levels=design)
fit2 <- contrasts.fit(fit, cont.matrix)
fit2 <- eBayes(fit2)

allDiff=topTable(fit2,adjust='fdr',number=200000)
write.table(allDiff,file="limmaTab-GSE10616.xls",sep="\t",quote=F)

diffSig <- allDiff[with(allDiff, (abs(logFC)>logFoldChange & P.Value < adjustP )), ]
write.table(cbind(Symbol=rownames(diffSig),diffSig[,setdiff(colnames(diffSig),c("adj.P.Val"))]),file="diff-GSE10616.xls",row.names = F,sep="\t",quote=F)
diffUp <- allDiff[with(allDiff, (logFC>logFoldChange & P.Value  < adjustP )), ]
write.table(cbind(Symbol=rownames(diffUp),diffUp[,setdiff(colnames(diffUp),c("adj.P.Val"))]),file="up-GSE10616.xls",row.names = F,sep="\t",quote=F)
diffDown <- allDiff[with(allDiff, (logFC<(-logFoldChange) & P.Value  < adjustP )), ]
write.table(cbind(Symbol=rownames(diffDown),diffDown[,setdiff(colnames(diffDown),c("adj.P.Val"))]),file="down-GSE10616.xls",row.names = F,sep="\t",quote=F)

hmExp=rt[rownames(diffSig),]
diffExp=rbind(id=colnames(hmExp),hmExp)
write.table(diffExp,file="heatmap-GSE10616.txt",sep="\t",quote=F,col.names=F)

tiff(file="volcano-GSE10616.tiff",
     width = 12,            
     height =12,            
     units ="cm",
     compression="lzw",
     bg="white",
     res=600)
xMax=max(-log10(allDiff[allDiff$P.Value!=0,]$P.Value ))
yMax=max(abs(allDiff$logFC))
plot(-log10(allDiff$P.Value ), allDiff$logFC, xlab="-log10(P.Value )",ylab="logFC",
     main="Volcano", xlim=c(0,xMax),ylim=c(-yMax,yMax),yaxs="i",pch=20, cex=0.8)
diffSub=subset(allDiff, P.Value <adjustP & logFC>logFoldChange)
points(-log10(diffSub$P.Value ), diffSub$logFC, pch=20, col="red",cex=0.8)
diffSub=subset(allDiff, P.Value <adjustP & logFC<(-logFoldChange))
points(-log10(diffSub$P.Value ), diffSub$logFC, pch=20, col="green",cex=0.8)
abline(h=0,lty=2,lwd=3)
dev.off()

DiffRes1 <- list(allDiff_GSE10616=allDiff,
                 diffSig_GSE10616=diffSig,
                 diffUp_GSE10616=diffUp,
                 diffDown_GSE10616=diffDown)
save(DiffRes1,file = "DiffRes1.rda")#load("DiffRes1.rda")
write.table(data.frame(symbol=rownames(DiffRes1$diffSig_GSE10616)),"metascape/inputfile.txt",row.names = F, col.names = F, sep = "\t",quote=F)
#######################----------------------------------------------#################################
load("../data_GEO/GSE.exp.rda")
load("../data_GEO/GSE.group.rda")

datGroup <- GSE.group$`GSE36807-GPL570`
normSam <- datGroup[datGroup$Tissue == "Control",]$Acc
exp=GSE.exp$`GSE36807-GPL570`
exp <- exp[,colnames(exp) %in% datGroup$Acc]
dimnames=list(rownames(exp),colnames(exp))
rt=matrix(as.numeric(as.matrix(exp)),nrow=nrow(exp),dimnames=dimnames)
rt=avereps(rt)
rt=normalizeBetweenArrays(as.matrix(rt));max(rt)

modType=ifelse(colnames(rt) %in% normSam,"Normal","Tumor")
design <- model.matrix(~0+factor(modType))
colnames(design) <- levels(factor(modType))
fit <- lmFit(rt,design)
my_comparisons <- c("Tumor-Normal")
cont.matrix<-makeContrasts(my_comparisons,levels=design)
fit2 <- contrasts.fit(fit, cont.matrix)
fit2 <- eBayes(fit2)

allDiff=topTable(fit2,adjust='fdr',number=200000)
write.table(allDiff,file="limmaTab-GSE36807.xls",sep="\t",quote=F)

diffSig <- allDiff[with(allDiff, (abs(logFC)>logFoldChange & P.Value < adjustP )), ]
write.table(cbind(Symbol=rownames(diffSig),diffSig[,setdiff(colnames(diffSig),c("adj.P.Val"))]),file="diff-GSE36807.xls",row.names = F,sep="\t",quote=F)
diffUp <- allDiff[with(allDiff, (logFC>logFoldChange & P.Value  < adjustP )), ]
write.table(cbind(Symbol=rownames(diffUp),diffUp[,setdiff(colnames(diffUp),c("adj.P.Val"))]),file="up-GSE36807.xls",row.names = F,sep="\t",quote=F)
diffDown <- allDiff[with(allDiff, (logFC<(-logFoldChange) & P.Value  < adjustP )), ]
write.table(cbind(Symbol=rownames(diffDown),diffDown[,setdiff(colnames(diffDown),c("adj.P.Val"))]),file="down-GSE36807.xls",row.names = F,sep="\t",quote=F)

hmExp=rt[rownames(diffSig),]
diffExp=rbind(id=colnames(hmExp),hmExp)
write.table(diffExp,file="heatmap-GSE36807.txt",sep="\t",quote=F,col.names=F)

tiff(file="volcano-GSE36807.tiff",
     width = 12,            
     height =12,            
     units ="cm",
     compression="lzw",
     bg="white",
     res=600)
xMax=max(-log10(allDiff[allDiff$P.Value!=0,]$P.Value ))
yMax=max(abs(allDiff$logFC))
plot(-log10(allDiff$P.Value ), allDiff$logFC, xlab="-log10(P.Value )",ylab="logFC",
     main="Volcano", xlim=c(0,xMax),ylim=c(-yMax,yMax),yaxs="i",pch=20, cex=0.8)
diffSub=subset(allDiff, P.Value <adjustP & logFC>logFoldChange)
points(-log10(diffSub$P.Value ), diffSub$logFC, pch=20, col="red",cex=0.8)
diffSub=subset(allDiff, P.Value <adjustP & logFC<(-logFoldChange))
points(-log10(diffSub$P.Value ), diffSub$logFC, pch=20, col="green",cex=0.8)
abline(h=0,lty=2,lwd=3)
dev.off()

DiffRes2 <- list(allDiff_GSE36807=allDiff,
                diffSig_GSE36807=diffSig,
                diffUp_GSE36807=diffUp,
                diffDown_GSE36807=diffDown)
save(DiffRes2,file = "DiffRes2.rda")#load("DiffRes2.rda")
