# Supplementary material for: Identification of hub programmed cell death-related genes and immune infiltration in Crohn’s disease using bioinformatics
Source: Front Genet. 2024 Dec 18;15:1425062. doi: 10.3389/fgene.2024.1425062 (PMC11688285; doi:10.3389/fgene.2024.1425062)
Supplement: Supplementary file 1 [file DataSheet3.zip › Input data and script2/diff/limmaTab-GSE36807.xls]

logFC	AveExpr	t	P.Value	adj.P.Val	B
SST	-2.90449857184589	8.86421733120833	-10.642573019495	7.1928216065486e-10	1.75806945707261e-05	11.9126273551052
TPH1	-1.59200793544414	5.13970194829067	-8.44104286294311	3.727665957405e-08	0.000455558056654465	8.58201049508657
EFR3A	0.537538257506245	9.22795446208144	7.94364149115979	9.89826419489855e-08	0.000806444578172368	7.72693989522611
FAM3D	-0.58305042986874	11.3484510800694	-7.71134111333308	1.57956274928106e-07	0.000810414747671572	7.31400285537057
ST6GAL2	-1.27425740887363	3.32753264054167	-7.6875065955585	1.65783231255947e-07	0.000810414747671572	7.27114261030815
INSM1	-1.82835720578972	5.25556058640675	-7.4716043681909	2.57816519608532e-07	0.00105025856204529	6.87872356040679
OLFM4	3.48947657727564	11.2086336310625	7.38846256528023	3.0611555654084e-07	0.00106886806185303	6.72560284430229
RASSF10	-1.7379546515071	4.40765828271086	-6.91468592599466	8.28941458252261e-07	0.00200255295383771	5.83191110116995
TMEM139	1.34373768247515	6.97535951376191	6.91062678230435	8.36154839158738e-07	0.00200255295383771	5.82410001393969
KIF26A	-0.51413454286826	5.38323159631647	-6.86724513193713	9.17404464386688e-07	0.00200255295383771	5.74045781422185
CRYBA2	-1.01445326980649	5.0007374454251	-6.83220217302249	9.88945700327232e-07	0.00200255295383771	5.67267709233441
ATL2	-0.491241522067397	5.93772558664259	-6.8016414667355	1.05601516841448e-06	0.00200255295383771	5.61340890879909
FEV	-0.815856502709098	5.95732180490575	-6.79569016537212	1.06961115714108e-06	0.00200255295383771	5.6018502030797
LOC101929880	-1.07710886247252	8.11178935367857	-6.76321823732529	1.1470313948829e-06	0.00200255295383771	5.53868534901397
APOBEC1	2.49729281826465	7.05337093318155	6.61433508664993	1.58304429526288e-06	0.00248594368233792	5.24698025926158
FBXO25	-0.502041386435231	8.81657942572186	-6.59011305315509	1.66868680080543e-06	0.00248594368233792	5.19919914114369
GNE	-0.598344208772891	9.72356671394048	-6.57380033925424	1.72903373699962e-06	0.00248594368233792	5.16696957766275
QPRT	-0.92053247414835	7.85374175239881	-6.51792265226407	1.95328497141526e-06	0.00255168489813559	5.05626265076826
MFSD4	-1.43872959869789	6.93593979769444	-6.44756224333822	2.2787770006361e-06	0.00255168489813559	4.91618891866944
TMEM192	-0.726474205045783	7.99580535052976	-6.44152608606472	2.30917573528161e-06	0.00255168489813559	4.90413737775023
CLC	2.5846860511218	6.8340907303125	6.43997770315043	2.31704042369938e-06	0.00255168489813559	4.90104505926865
HOXB13	-2.32411494761294	7.79007607411111	-6.43111874601791	2.36256928392462e-06	0.00255168489813559	4.88334567547103
PTN	-1.12623158802241	6.1135637831369	-6.42374902850026	2.40114363215443e-06	0.00255168489813559	4.86861269375934
RBM24	-1.95181310593407	4.63286604015385	-6.3599964719464	2.76304134446396e-06	0.00268824923447825	4.74082499982188
MRAP2	1.10004491085252	7.68183322008135	6.35520292415173	2.79241935861317e-06	0.00268824923447825	4.73119222976285
TOMM20	-0.432206399826008	10.3425504988036	-6.34443194375092	2.85960560086878e-06	0.00268824923447825	4.70953522888535
AC016831.7	-0.487140635410778	4.04512304771429	-6.31155487444864	3.07512262132905e-06	0.00278378322631573	4.6433239939474
CCNG1	-0.700813896509302	10.9601184617928	-6.29392862406234	3.19745699545694e-06	0.00279115156724852	4.60776093386636
BAK1	0.59486667570102	7.70760466884852	6.26419478349923	3.41525197684084e-06	0.00287846857992909	4.54766623666909
FRAS1	-0.48829642765663	4.03427447102597	-6.20021848362	3.93694256668959e-06	0.0032075583405009	4.41792841841674
PARP12	0.526414791109366	8.61865699542857	6.16678202301166	4.24142301611709e-06	0.00334415681806239	4.34988745101078
FAM84A	-0.54255607782051	6.98669502905952	-6.13044935338697	4.59974108881793e-06	0.00343378571835969	4.2757716178655
L1TD1	2.10745941131084	6.75184106054933	6.11986742853065	4.7098255197185e-06	0.00343378571835969	4.25415000884077
RNF125	-0.57707960400599	6.62394034294032	-6.10551028316706	4.86351291305683e-06	0.00343378571835969	4.22478930006837
PYY	-1.80475429624319	7.64481015208478	-6.09697166933067	4.95734142320509e-06	0.00343378571835969	4.20731382290621
CPA6	-0.749352571440226	3.66939499504737	-6.07871457858828	5.16423277602526e-06	0.00343378571835969	4.16991367177463
BTF3	-0.266349247307689	9.6993391665119	-6.05604992431455	5.43342524080191e-06	0.00343378571835969	4.12341945838705
PPP2R5E	-0.463782571135965	8.57950026349802	-6.05533989663268	5.44208671936803e-06	0.00343378571835969	4.12196174921481
FZD8	-0.409366884182256	5.63717479858314	-6.03329659987362	5.71813792274741e-06	0.00343378571835969	4.07667123159114
MIR4683	-0.409366884182256	5.63717479858314	-6.03329659987362	5.71813792274741e-06	0.00343378571835969	4.07667123159114
BTG3	-0.716357135416011	7.01793603192857	-6.0300514557809	5.75997113381668e-06	0.00343378571835969	4.06999800134177
SOAT1	-0.417658756958217	6.5674261145928	-6.0039935864858	6.10744675609921e-06	0.00355424318125183	4.01636042224788
SOD1	0.394457311105009	11.97313458075	5.90633293938463	7.61218440040515e-06	0.00432690723522564	3.81450828085754
MARCKSL1	-0.546296105636447	11.4057725405625	-5.8824120788312	8.035457024675e-06	0.00446369637720696	3.76487041368877
TUSC3	-0.856809203133512	4.75478730427274	-5.86917301219854	8.27998670343955e-06	0.00449732077789932	3.73736538378232
HKDC1	0.888391480116215	5.98448135634425	5.85753150442732	8.50129019193177e-06	0.00449874729255484	3.71316016067804
PCDH19	-1.08875408537022	6.61349834457738	-5.84984426521266	8.65072918542171e-06	0.00449874729255484	3.69716689016372
RPL15	-0.322981781573677	9.81735948236826	-5.80339804921609	9.6125648907742e-06	0.00466618310702729	3.600370500948
C4orf48	1.29720059627551	7.856812482375	5.7968911616349	9.75578328307877e-06	0.00466618310702729	3.58678730320841
B3GNT7	-1.07023355424908	6.63211305080952	-5.79078739456771	9.89211033180088e-06	0.00466618310702729	3.57404063012828
ST6GALNAC6	-0.978190244758684	7.917042068764	-5.7841178719053	1.00433000706123e-05	0.00466618310702729	3.56010695805197
RFX6	-1.4680815128663	4.62649790389881	-5.78248979910906	1.00805635472779e-05	0.00466618310702729	3.55670478712682
RPS6	-0.261774990164831	10.9077206950833	-5.78085403988755	1.01181451874825e-05	0.00466618310702729	3.55328620924138
NTN4	-0.914000505381997	6.63017822534524	-5.72662577028854	1.14485326574559e-05	0.00509511436201781	3.43976007623441
KIF5C	-0.966588182253402	5.01691684944345	-5.71924646099865	1.16428985829097e-05	0.00509511436201781	3.42428264670601
GPRIN3	-0.755869393001181	5.41304116349481	-5.71809194237362	1.16736111722853e-05	0.00509511436201781	3.4218605262957
GALNT10	0.455505969079888	6.47880349182936	5.67438578075394	1.28992178222664e-05	0.00544409154591959	3.33004413108136
C21orf88	-1.10995513922722	4.80992509653179	-5.67372792788314	1.29186363498624e-05	0.00544409154591959	3.32866031410808
AK022030	-0.437562051036106	7.87335741228571	-5.63644757992264	1.40692702832313e-05	0.00582849329258881	3.25015237625977
SCAF8	-0.309718597445055	8.71973685535119	-5.56582751021827	1.65439290239415e-05	0.00673944522005296	3.1009709369886
MOB1B	-0.596568043702683	7.37273294968849	-5.55179864144795	1.70861408984992e-05	0.00681296551143287	3.07126454280391
OSR1	-1.00635523115646	4.30746351989286	-5.54026348521753	1.75455234719147e-05	0.00681296551143287	3.0468212243361
GPT2	1.07460195275314	6.41261265763988	5.53988949827059	1.75606262670923e-05	0.00681296551143287	3.04602847364858
RBM38	-0.574756361901492	6.51584609575893	-5.51578995398015	1.85623142329579e-05	0.00708854195434454	2.99490949890196
CHGA	-1.11528579744505	10.3380436607083	-5.50909100268118	1.88509625657637e-05	0.00708854195434454	2.98068794862157
SYBU	-0.790484428560386	7.66807662774527	-5.49402288981856	1.95170564812235e-05	0.00713349145735704	2.94868012239257
APP	-0.303755593412477	9.96838748009822	-5.49319797883031	1.95542070060929e-05	0.00713349145735704	2.94692708403217
CDK2AP2	0.501886484931321	8.57218295603869	5.47205598803948	2.0531340427269e-05	0.00737980915769571	2.901971151102
RPL37	-0.401483387042478	7.50928176036116	-5.45636566549159	2.1288550180928e-05	0.00754108323945279	2.86857467942481
RABGAP1	-0.401162900922727	6.9499178445873	-5.44299993785812	2.19559810708613e-05	0.00766640127619987	2.84010415307303
FAM161B	-0.449822791324567	6.4547296240744	-5.42947538759695	2.2653046494953e-05	0.00769463510058312	2.81127495876195
ISL1	-1.5846781966078	5.54785546475595	-5.42921922461734	2.26664645790845e-05	0.00769463510058312	2.81072872010315
SUDS3	-0.368033834680356	7.6721674657004	-5.36131325597154	2.65248440293659e-05	0.00861163164690955	2.6656727894207
EIF3L	-0.35142538853937	12.4394951176875	-5.36095620619401	2.6546807384383e-05	0.00861163164690955	2.66490876370567
ISY1-RAB43	0.36345488840016	6.76023508810069	5.36047473967563	2.6576453340127e-05	0.00861163164690955	2.6638784857546
HAPLN1	-1.1934376160276	6.19136600080655	-5.35723165670772	2.67770233681829e-05	0.00861163164690955	2.65693804929032
EDIL3	-0.998445165964373	7.43088587686806	-5.34310880877828	2.76685720230429e-05	0.00867147320443066	2.62670104858929
NEUROD1	-1.51214274961395	4.34898677621104	-5.34304528037871	2.76726499445868e-05	0.00867147320443066	2.62656498651335
GAS6	-0.535498840028879	9.05861446512592	-5.32361667730835	2.89489139084837e-05	0.00895657409811594	2.58493376592132
PIM1	0.456422162590267	7.13100766138095	5.29225519194281	3.11366756592187e-05	0.0095130328307828	2.51764987082357
WEE1	-0.506204388615687	7.2004915163879	-5.28656647149657	3.15511809669575e-05	0.00952066623696759	2.50543424350565
NCOA1	-0.37045655885311	8.16671673124378	-5.28118578335259	3.1948403845383e-05	0.0095229620340104	2.49387702233742
ZMYND11	-0.254092014312532	6.40768993600298	-5.26982852442249	3.28036132215756e-05	0.0096600712573705	2.46947300942352
NDST1	0.247236532111679	5.4741844274117	5.25374736165574	3.40545033128274e-05	0.00990904964252534	2.4348961823333
SCAMP1	-0.363606600283225	6.82065445849504	-5.24325223256541	3.48969182919489e-05	0.0100347114928449	2.41231616937995
FAM214B	0.52528458846154	7.06359370888889	5.23186968118584	3.58345272056366e-05	0.0101731583752158	2.38781452705697
IGFBP2	1.35657679759615	8.9666788071875	5.22738639575425	3.62108165716299e-05	0.0101731583752158	2.37816046966708
CDK6	-0.355579505293473	6.0361959110377	-5.20781415558013	3.79011426907954e-05	0.0104398817912556	2.33599165952617
LOC100506098	-0.524759933945793	6.73120596690087	-5.20638095698921	3.80280245368986e-05	0.0104398817912556	2.33290233841376
TAF7	-0.28540261941523	9.97928885141071	-5.20174299422193	3.84415907541529e-05	0.0104398817912556	2.32290364955873
PSMD1	0.427373984824712	9.34119986566327	5.18818396730044	3.96770373758848e-05	0.010484525932836	2.29366073810928
SNORD38B	-0.282602483951459	12.0953271242708	-5.18585953679898	3.98928447653119e-05	0.010484525932836	2.28864584487131
SNORD55	-0.282602483951459	12.0953271242708	-5.18585953679898	3.98928447653119e-05	0.010484525932836	2.28864584487131
RPL36	-0.431713998813381	11.4241002678348	-5.16614579026985	4.17717304289585e-05	0.0108375460541489	2.24609338611315
FAM134B	-0.548333976849816	6.61716124766667	-5.16256171055482	4.21228571779782e-05	0.0108375460541489	2.23835315401699
SGSM1	-0.363089979487774	4.40101467590098	-5.12070926347412	4.64518427242552e-05	0.01182683270694	2.14787988705229
FRZB	-0.675471726855703	5.97168312026488	-5.11422193866071	4.7162179200006e-05	0.0118838967423355	2.13384178159133
PSMA3	0.250764566535413	5.85972307289087	5.10175407608067	4.85584616540531e-05	0.0119547298714663	2.10685160495741
CYP2C18	1.50284061109402	6.13321839178594	5.10025010326376	4.87297031790476e-05	0.0119547298714663	2.10359489652338
ZFHX3	-0.319054573693746	5.17701584872321	-5.09866710625344	4.89106041709611e-05	0.0119547298714663	2.10016685151746
IGFBP3	-1.13008398386114	9.23835562844481	-5.08751005920801	5.02050753093575e-05	0.0120375417967923	2.07599951380239
FUOM	0.785382085356271	5.98161842066865	5.08726068253549	5.02344023923088e-05	0.0120375417967923	2.07545921220643
FAR2P2	-0.889503593793171	5.09845781719345	-5.07643161047914	5.15248210928669e-05	0.0121093238187678	2.05199159548968
FAR2P3	-0.889503593793171	5.09845781719345	-5.07643161047914	5.15248210928669e-05	0.0121093238187678	2.05199159548968
SLC2A10	-0.943713283957351	8.33244258380357	-5.05355915393983	5.43619658034961e-05	0.0126544301730386	2.00239138836049
C4BPB	1.90346019793589	6.86491592362431	5.04304012928418	5.57194509458169e-05	0.0128480643397892	1.97956525646852
C20orf24	0.441661304478028	11.1425989357083	5.03323387803436	5.7015895407706e-05	0.0128575750984671	1.95827741454811
TGIF2-C20orf24	0.441661304478028	11.1425989357083	5.03323387803436	5.7015895407706e-05	0.0128575750984671	1.95827741454811
DHCR24	0.63389079767188	9.6700715619391	5.0250907903132	5.81156731028352e-05	0.0128575750984671	1.94059392372025
P4HTM	-0.355356091300365	8.32747445982143	-5.01915192683499	5.89312936331425e-05	0.0128575750984671	1.92769364246207
KDM3B	-0.337394859114772	8.62767739086111	-5.01751583766698	5.91580192982785e-05	0.0128575750984671	1.92413924998891
CRIM1	-0.381710517253898	8.06898291346183	-5.01528208054465	5.94689965999839e-05	0.0128575750984671	1.91928607196413
ENPP5	-0.445393124644873	4.88507353017131	-5.00953929672522	6.02761168341112e-05	0.0128575750984671	1.90680711761078
ERRFI1	0.897640972943487	7.90745945889286	5.0041462843939	6.10441841577578e-05	0.0128575750984671	1.89508575505136
SCN9A	-0.551909189259767	3.80702339626686	-5.00049409431549	6.15699503025554e-05	0.0128575750984671	1.88714661322216
CEACAM6	0.931464610633395	12.2444753927847	4.9984756246392	6.18624937215346e-05	0.0128575750984671	1.88275839396323
SCGN	-1.33264167418073	6.14531976398065	-4.99434831933955	6.24650692598765e-05	0.0128575750984671	1.87378447256674
STAG2	-0.315815193699633	9.21163751918681	-4.99384135562854	6.25394935398792e-05	0.0128575750984671	1.8726820963528
IL1R2	-1.33752095327839	9.31788017060715	-4.99071488088069	6.30004619889821e-05	0.0128575750984671	1.86588322151555
SEMA3E	-0.483241611794872	3.18219957209524	-4.98987204806418	6.31253175605946e-05	0.0128575750984671	1.86405025149356
CDKL2	-0.382325150849467	3.841378879058	-4.97793451179406	6.49208804679325e-05	0.0129880231149065	1.83808273278668
FOXA2	-0.534144019982993	6.20449459918269	-4.97711854188392	6.50454859274758e-05	0.0129880231149065	1.83630735412212
KDM5A	-0.25180496494113	6.58232719164881	-4.97002459627596	6.61390507340075e-05	0.0129880231149065	1.82087020986801
NOV	-0.668891104753399	5.28046561112798	-4.9691543091608	6.62744857864481e-05	0.0129880231149065	1.81897610447709
ANKRD27	-0.429219923109628	8.53445354086309	-4.96820416167587	6.64226695590913e-05	0.0129880231149065	1.8169081220512
EPHA4	-0.343390677166404	5.58171944275	-4.962989133145	6.72419946550544e-05	0.0130438796298321	1.80555643028723
TMEM170B	-0.481887160450242	3.62653715721528	-4.94825526826926	6.96125497604206e-05	0.0133247760646957	1.77347343214443
GLRX	0.798702035912699	9.84565447493056	4.94450778217016	7.02288741902457e-05	0.0133247760646957	1.76531061610579
SNORA52	-0.264908720283882	12.768567230625	-4.94384366060684	7.03386728517682e-05	0.0133247760646957	1.7638639072471
FN1	-1.06854180694531	7.19883209579167	-4.94029222163668	7.09287859916475e-05	0.0133247760646957	1.75612695520094
SLC7A8	-0.449663561233211	6.37634094210317	-4.9373835506131	7.14158278567688e-05	0.0133247760646957	1.74978958554783
AKAP7	-0.645917926007326	7.39810200301282	-4.93159796333888	7.23946836079969e-05	0.0134050822480808	1.73718213239856
PLAC8	0.767666381192001	12.7707290631319	4.92618934296182	7.332204242362e-05	0.0134747169993844	1.72539385762609
AGTR1	-0.551016616197579	4.32798702839396	-4.91323017406255	7.55932410209862e-05	0.0137884328136936	1.69714003970074
ANG	-0.523384074309259	9.12445828907143	-4.90788676672472	7.6550328758741e-05	0.0138595787816381	1.68548663773273
BLCAP	-0.56087221557234	8.7496461901756	-4.90384924800858	7.72816379570385e-05	0.013889101433426	1.67667985509948
LOC100506548	-0.48087897058608	5.71953814072619	-4.89891080199813	7.81857508935123e-05	0.0139490227980966	1.66590632603284
APMAP	0.400627994265438	8.73105678833036	4.88328263456141	8.11180449034964e-05	0.0143672989386323	1.63180093615212
KRT10	-0.297139728475274	8.8899447625625	-4.87596196538471	8.25296383925773e-05	0.0145121541121682	1.6158190463982
FMOD	-0.737291468754577	8.79711882983333	-4.87205697985504	8.3292746054797e-05	0.0145417235647953	1.60729245820716
FDFT1	0.415746932665646	8.88127028050137	4.86848302991297	8.39974174848458e-05	0.0145607438167702	1.59948775682596
TRIM26	0.307801038470697	7.93942336143452	4.86502731749127	8.46845102132692e-05	0.0145764704129065	1.59194041487811
GS1-111G14.1	-0.38730815163396	8.9636658968631	-4.85533382704754	8.6642340127268e-05	0.014603954734856	1.57076524702691
SYT13	-0.686477689471915	7.26494234731944	-4.8528211906657	8.71572557722971e-05	0.014603954734856	1.56527540949152
CAPN13	-0.999573075495218	5.66993516447403	-4.85226106059644	8.72724646562623e-05	0.014603954734856	1.56405152747903
POMT1	-0.498399477000916	6.15491624863988	-4.85180008675957	8.73673943639555e-05	0.014603954734856	1.56304428542981
APOH	-0.413768004715701	4.20856560997051	-4.84955292493262	8.78316564120707e-05	0.014603954734856	1.558133960763
UPP1	0.990358508424601	7.62113970489022	4.84384143706778	8.90229056776197e-05	0.0146993636142501	1.54565211949294
FHL2	0.744750392670722	9.93660103197917	4.84106317187722	8.96082635841281e-05	0.0146993636142501	1.53957972582855
ERICH5	-0.636100744987591	3.77585848696555	-4.83488642814297	9.09236359661445e-05	0.0148157034018967	1.52607750113961
CYP2C9	0.410764830759359	4.40345994290638	4.82965239468499	9.20535230153105e-05	0.0149004782088756	1.51463403518494
HLF	-0.644045598542429	4.13839603961806	-4.82256432276006	9.36063105325893e-05	0.0150521410660365	1.49913410147974
PDIK1L	-0.399676196202108	7.34034281001689	-4.81566468758494	9.51432478251413e-05	0.0151191377422708	1.48404308350131
GDPD3	1.16212704505626	8.45888949156548	4.81514475789978	9.52600937856846e-05	0.0151191377422708	1.48290575798792
HOXA11	0.474975294441395	5.64042102174405	4.80165235389345	9.83435462847844e-05	0.0155078255373723	1.45338559383051
SYT1	-0.549745298411112	3.78863192366883	-4.79615345572368	9.96289764645593e-05	0.0156098169406843	1.44135118128492
RALA	0.320534328922506	9.51406888617749	4.79174479580081	0.000100671803854566	0.0156727403172822	1.43170139793088
NADK	0.310052926141855	7.2179006904871	4.78881188467157	0.000101371659085754	0.0156818107048988	1.42528109800388
CBLN2	-0.908350924409338	4.96298369568155	-4.77645767239352	0.000104374013363999	0.0160447146832884	1.39823123089658
TXNL4B	0.320473594552949	6.25386252942478	4.76848870521971	0.000106358157671116	0.0162475380612339	1.3807780299624
SH3GL2	-0.722912727184065	3.25002158786607	-4.76072705765982	0.000108327307341228	0.0164455655033186	1.36377521969833
MICALL1	0.343608529246469	7.59193547790476	4.74775780708838	0.000111700161629452	0.0168124718374019	1.33535658246814
PP7080	2.50753994613619	8.97729293184226	4.7461718338762	0.000112119831007958	0.0168124718374019	1.33188067268501
VANGL2	-1.21584970094628	5.22330209706349	-4.7358280952168	0.000114896249161417	0.0169700386133562	1.30920718754741
PVRL3	-0.683693939134614	7.86561560027678	-4.73443886632486	0.000115274390054588	0.0169700386133562	1.30616153053518
YPEL1	-0.247040881767724	4.18831882573729	-4.73397024954092	0.000115402228297906	0.0169700386133562	1.30513414021058
PRKAG2-AS1	-0.440656571607795	4.60038351761309	-4.73197617208824	0.000115947813126196	0.0169700386133562	1.30076220749361
ZNF711	-0.476689072354312	3.71848634725541	-4.72348241006563	0.00011830104941602	0.0171665153531214	1.28213747766966
MFAP5	-1.7169371614497	5.3231798538162	-4.7220774751733	0.000118694914273689	0.0171665153531214	1.27905641270221
ORMDL2	0.406085438390997	9.82259336952898	4.718063214527	0.000119827596809924	0.0172283889484009	1.27025241433948
CDKN2AIP	-0.261829244181055	7.36789930234524	-4.68642072224138	0.000129146537234798	0.0183883110718193	1.20082416954093
LOC100506990	-0.509565638295173	7.22082461665575	-4.68534206486032	0.000129476790142618	0.0183883110718193	1.19845650442653
AL928768.3	-1.09371427189014	8.50985387023994	-4.68071087632947	0.000130904431981694	0.0183883110718193	1.18829031100442
Ig alpha 1-[alpha]2m	-1.09371427189014	8.50985387023994	-4.68071087632947	0.000130904431981694	0.0183883110718193	1.18829031100442
PTPRO	-0.540435161293822	7.5527376678631	-4.67528799290631	0.000132596324807821	0.0184440962291446	1.17638482527132
POLR1D	-0.191676704936551	9.09830968541369	-4.67224188214059	0.000133556342168539	0.0184440962291446	1.16969668969207
CLDN8	-4.18059483181471	8.32617281354663	-4.67221330849666	0.000133565380597275	0.0184440962291446	1.16963395029312
ACTR1A	0.261150039761906	7.91585182691667	4.66402106645704	0.000136182366143244	0.0186998280520964	1.15164448664484
TOMM7	-0.36834320105617	11.4019257844722	-4.65896297431568	0.0001378239171232	0.0188113830458143	1.14053568571131
RSL1D1	-0.402707983170373	7.02043553985867	-4.65567840739782	0.000138900560681918	0.0188113830458143	1.13332130579328
IGF1R	-0.4481366826866	5.91853087973701	-4.65445522045694	0.000139303671192717	0.0188113830458143	1.13063450521359
LRP11	-0.354548332214154	8.30152190843155	-4.63698805897506	0.000145190494085433	0.0192193157659877	1.09225905602322
KCTD12	-1.10039184620574	9.55052256139484	-4.63691644079349	0.000145215140243886	0.0192193157659877	1.09210168080684
PTAR1	-0.409803743163696	6.51817571752183	-4.63667215492207	0.000145299238732559	0.0192193157659877	1.09156488037612
NOA1	-0.385504411457566	9.05891753731448	-4.63402477451341	0.000146213787980055	0.0192193157659877	1.08574727646491
ZNF830	-0.255087944575263	7.67467746253968	-4.63390256253473	0.000146256146488574	0.0192193157659877	1.08547870845826
PCM1	-0.255199155035322	6.83078391722024	-4.62221445458166	0.000150364922672476	0.0196500554751008	1.05979023666451
ADRA2A	1.10085245978051	7.46270521695257	4.61962082305015	0.000151292334673184	0.0196500554751008	1.05408903564333
CCL11	2.17702372924821	8.02212863427778	4.61780278345159	0.000151945850781198	0.0196500554751008	1.05009252533903
TNNC1	-1.04706207712653	4.50974359268264	-4.61461275719419	0.000153099426870055	0.0196950325871467	1.04307968614672
SERINC1	-0.361121817205142	10.1285750912133	-4.60680226977987	0.000155961250081955	0.0199581407042049	1.02590749842011
GAL3ST4	-0.586611957711007	6.88557029087651	-4.5973352497823	0.000159502407196151	0.0201675030483987	1.00508970543405
IKZF5	-0.305155815322692	6.10628550913889	-4.59728110472946	0.000159522891511623	0.0201675030483987	1.00497063051441
SIDT1	-0.54348786770735	8.04471966142193	-4.59583058219819	0.000160072645094074	0.0201675030483987	1.00178061881914
ISG20	1.05122335263606	8.75995869348214	4.58648843495603	0.000163659376998693	0.0202501321688544	0.981233112238043
COMTD1	0.41872900825877	7.64842137392262	4.586007297002	0.000163846277175344	0.0202501321688544	0.980174779460649
MBIP	-0.414792647499798	6.39789074040064	-4.58520241565554	0.000164159417691832	0.0202501321688544	0.978404304837865
C8orf33	-0.806133750710362	7.76834554268453	-4.58480810815312	0.000164313043648894	0.0202501321688544	0.977536948135963
FAM19A2	-0.652952879041792	4.00769515933712	-4.58337920495058	0.000164870972162754	0.0202501321688544	0.974393741948017
GCG	-1.58733521418803	10.3448137505	-4.58098379634431	0.000165810565702595	0.0202637092345142	0.969124294813023
WDR44	0.471742047529871	5.86059791832639	4.56359177027592	0.000172796238648731	0.0210123664927975	0.930858240826806
ZNF615	-0.564190360086341	6.18226002422619	-4.56141227134206	0.000173692302557533	0.0210167686094615	0.926062057548227
TMEM168	-0.421153599358972	8.46529871351191	-4.55745742258183	0.000175330235985091	0.0211104513691999	0.917358593268744
CNOT8	-0.280104656947325	8.29899876086303	-4.55319454985131	0.000177113160294855	0.0211523032156455	0.907976595044268
RALBP1	-0.267419395723443	7.80439774301786	-4.54974473124192	0.000178569383734479	0.0211523032156455	0.90038351943747
ANAPC16	-0.281675879678394	9.07573631796528	-4.54872354167314	0.000179002751757851	0.0211523032156455	0.898135789141502
LINC00263	1.31527153291193	6.80694574395512	4.54715060664177	0.000179672339400748	0.0211523032156455	0.894673542116456
TOP2B	-0.392760435282574	9.22385854291667	-4.54637164372582	0.000180004871485732	0.0211523032156455	0.892958903603796
CORO2A	0.689372541410257	7.91532672667857	4.54324189199102	0.000181347190394906	0.0212080766872358	0.886069529492443
ST13	-0.269954046318405	9.61892782403195	-4.53863532908796	0.000183341249853202	0.0213391753757713	0.875928675688261
FOXP2	-0.359690650477532	4.1859781686862	-4.53536849239573	0.000184768738445152	0.0213751325843722	0.868736625010485
GNPTAB	-0.45262371849991	6.96520595763492	-4.53393366702603	0.000185399235246171	0.0213751325843722	0.865577689242037
APPL1	-0.609192161385834	7.19589247248016	-4.53104369098671	0.000186675740764142	0.0214212603556674	0.859214849530338
SLC13A2	-0.834961168679357	6.2056753555625	-4.52778261907602	0.000188126784771893	0.0214868919317505	0.852034621072885
RP11-285F7.2	-0.631442523426434	6.35390340251091	-4.52496791048798	0.000189388338692747	0.0215303710433866	0.845836900309773
DDX60	0.625177703270804	9.16282851545935	4.51575685136323	0.000193576558597415	0.0218371779476397	0.82555314476171
C16orf89	-0.514951786707656	5.15727292868254	-4.51446477736101	0.000194171464415062	0.0218371779476397	0.822707630363939
LETMD1	-0.429333232838827	8.81296378139286	-4.51317445362063	0.000194767400073049	0.0218371779476397	0.81986591563817
RIMS3	0.510474785043825	6.24516980465774	4.50812424620332	0.00019711758523122	0.0219997626402808	0.808743184971894
PROS1	-1.01735208837912	7.68467088041072	-4.50489936898777	0.000198633231634161	0.0220681520345552	0.80164018637005
LSM11	-0.39352622155285	5.03028627350198	-4.49916371738689	0.000201357932177173	0.0222696406256763	0.789006230792276
RPS7	-0.217939990613555	12.6620176572917	-4.49186319658033	0.000204880467879152	0.0225132380695832	0.7729238480405
DAAM1	-0.461536735717558	6.31654952309028	-4.49079167744419	0.000205402671201909	0.0225132380695832	0.77056325190467
RORB	-0.23733216509201	3.32826865474802	-4.4866293966059	0.000207443883035862	0.0225970608494412	0.76139326649587
TOM1	0.356182280593931	6.68730224415476	4.48546920645025	0.000208016475375348	0.0225970608494412	0.758837141569805
CYP2S1	-1.00861954680207	7.18198806365179	-4.47840047360475	0.000211539632944032	0.0228781049045045	0.743262493539369
FAM45B	0.424934470641027	8.3702861263196	4.47254153535674	0.000214505245996819	0.022996383908695	0.730352315643461
KIF1C	-0.290052445126682	7.2634359000214	-4.47002267063942	0.000215793032007163	0.022996383908695	0.724801697119463
GMDS	0.651260377911436	7.88387132390774	4.46805817840317	0.000216802784035037	0.022996383908695	0.720472582306449
LOC286161	-0.553966894597068	6.01066680154762	-4.4670469207609	0.000217324422546376	0.022996383908695	0.718244051357971
RP11-53O19.3	-0.565041158741279	6.28994469720933	-4.46702148049485	0.000217337561693337	0.022996383908695	0.71818798771695
TDRD12	-0.383023486156462	3.61069368086905	-4.45802935077393	0.000222032115412657	0.0233918489867076	0.698370609788709
ZNF320	-0.438911159368786	6.53010642128274	-4.44705379565851	0.000227900522819762	0.0239070582779426	0.674179174800269
LOC100129550	-0.497620820968078	6.19854878747619	-4.43031285514189	0.000237153183834841	0.0247713594841504	0.637274411866994
MED23	-0.304946299201317	6.27539859954976	-4.41574874432998	0.000245509219024508	0.0255350482187107	0.605163150036355
ALAS1	0.604815759986268	8.74951814625298	4.40358746153243	0.00025271280820628	0.0260923761425326	0.578346252317515
TSSC1	0.441851543971309	7.47026199772817	4.40100411348938	0.000254270150095202	0.0260923761425326	0.572649320010625
ACSL1	1.04899106286759	7.0836666812806	4.39843096645639	0.000255830922241638	0.0260923761425326	0.56697475582209
GABRB2	-0.368275888933367	3.88741470554365	-4.39829064144543	0.000255916314075036	0.0260923761425326	0.566665293288036
SLC18B1	-0.279560485575614	7.87580338534524	-4.39781607506897	0.000256205313567131	0.0260923761425326	0.565618716493356
CERS6	-0.487615455139857	8.12784352506818	-4.39567464072864	0.000257513476366155	0.0261167816985127	0.560896088520663
HNRNPU	-0.282129851768055	7.44501778830655	-4.38982555837051	0.000261120849169412	0.0262129777350487	0.547996341280425
ANXA4	0.38832046591005	11.2886967497306	4.38902486827279	0.000261618600241884	0.0262129777350487	0.546230426506578
MIR3185	-0.797369624050781	6.40121375439534	-4.38720767181656	0.000262751802024668	0.0262129777350487	0.542222574058727
PRAC2	-0.797369624050781	6.40121375439534	-4.38720767181656	0.000262751802024668	0.0262129777350487	0.542222574058727
TMEM98	-0.813777966734689	10.022808370619	-4.3835187831151	0.000265067365962806	0.0263364900766784	0.534086500934428
LOC653602	-1.03595605676129	6.24596555366071	-4.37816904683646	0.00026846190916679	0.0264480072059791	0.522286915052186
RGMB	-0.579135509226177	6.63801188260492	-4.37754634446976	0.000268859854090907	0.0264480072059791	0.520913427758429
CNFN	-0.3238386225931	5.01115996638591	-4.37664648988687	0.000269435962453515	0.0264480072059791	0.5189286179324
SPON1	-1.15816899128205	7.1492717565	-4.36662390469466	0.000275937023886745	0.0269497137179968	0.496820931721257
GMCL1	-0.467158783169552	7.19675704909455	-4.36538385928093	0.000276752235627902	0.0269497137179968	0.494085549335332
TRABD	0.217477677224674	6.9925438963054	4.35440242822541	0.000284077767640355	0.0275532888756569	0.469860949540417
ST6GAL1	-0.591880324959443	6.38019071835119	-4.34659807308775	0.000289401892349523	0.0279587393391583	0.452643866796102
EFEMP1	-1.07844624833072	5.69841590778571	-4.3412646736078	0.000293097798949914	0.0281863415355339	0.440877491273402
RIOK2	-0.229289821575091	7.42504168871428	-4.33988123248011	0.000294064196528972	0.0281863415355339	0.43782533292396
ZNRF3	-0.838480549560973	7.52256677586282	-4.33719319150547	0.00029595106470395	0.0282563903261482	0.431894894226359
SLC35B1	0.479924788745423	8.59074144316071	4.33171223452655	0.000299836124514559	0.028409499396688	0.419802393024828
PJA2	-0.345449830274067	9.25528276878274	-4.32761633493139	0.000302772772395762	0.028409499396688	0.410765505619453
PGP	0.2922724338088	6.20687526164022	4.32399549665086	0.000305392824000391	0.028409499396688	0.402776620535339
SERINC5	-0.505141503241035	10.5249991875362	-4.32228697162376	0.000306637001609103	0.028409499396688	0.399006950497615
PPL	-0.62752313015055	6.9708692734912	-4.32138641582554	0.000307294846167816	0.028409499396688	0.397019963747234
CCNO	0.714408817780237	4.77256403007756	4.32099333878956	0.000307582427390387	0.028409499396688	0.396152676089377
LOC101929500	-0.334555163240447	7.60515394152976	-4.32090002432006	0.000307650737320109	0.028409499396688	0.39594678625035
ASF1A	-0.383811116494637	7.85657820675298	-4.32056045123375	0.000307899446838697	0.028409499396688	0.395197548648789
ADORA2B	1.01812243271907	8.20581181701569	4.32040195435574	0.000308015601837916	0.028409499396688	0.394847839131619
RSL24D1	-0.320701740053199	9.48669282718254	-4.31776919071748	0.000309951470800021	0.0284805783808049	0.389038843921565
VSNL1	0.800499824338814	5.83584813533837	4.31332205156212	0.000313249193889754	0.0286757932473909	0.37922643245902
GLDN	-1.29129194422363	6.54898560531191	-4.30624971545495	0.000318566201550877	0.0290537130533826	0.363621324050246
RPL29	-0.254225397728938	12.634828886	-4.29969802110889	0.000323572478145301	0.029076447094419	0.349164698300595
CBX7	-0.545514220367822	7.58398336445932	-4.29854321021917	0.000324463030953907	0.029076447094419	0.346616524734412
GID8	-0.228926537687194	8.0807559172473	-4.2980065600671	0.00032487771380908	0.029076447094419	0.345432364724846
MIR4680	-0.707363418706326	9.7676574846266	-4.29565054089463	0.000326704562043749	0.029076447094419	0.340233606634811
HNRNPA0	-0.261363205857318	8.4938303925873	-4.29549162558821	0.000326828154346857	0.029076447094419	0.339882945265823
ITPR2	-0.527943478957352	5.91180771794643	-4.29414029255735	0.000327881014029351	0.029076447094419	0.336901097927735
PNPLA6	0.272998881447541	7.39814601812798	4.2940081658301	0.000327984139735567	0.029076447094419	0.336609546962605
REEP1	-1.19542615071734	5.49531441881945	-4.29232185250735	0.00032930317572884	0.029076447094419	0.332888518229169
ZNF146	-0.267782661982183	8.28792494066396	-4.29204279859365	0.000329521964043616	0.029076447094419	0.332272754823806
IRF2BP2	-0.403125566989143	8.56970055345536	-4.28952508899223	0.000331502536667454	0.0291459892130429	0.326717131806059
PDGFD	-0.703655206892584	6.76431469156639	-4.28698041698281	0.000333516440738381	0.0292179528477688	0.321101982421434
EIF3J-AS1	-0.456765452571295	5.42581935865179	-4.2764414759258	0.000341988524239344	0.0297265095651446	0.297846160242671
ZNF492	-0.364099148535452	2.99267728403869	-4.27477523883816	0.000343347585586884	0.0297265095651446	0.294169312970716
RTCA	0.173485197807429	7.15400855090476	4.27438405115291	0.000343667440105184	0.0297265095651446	0.293306086917727
MARC1	0.679830760563189	7.89164724787798	4.27375021836458	0.000344186327098271	0.0297265095651446	0.291907419884767
MCF2L-AS1	-0.403978409080284	5.41125078509812	-4.26306659336625	0.000353051518089771	0.0303502182658	0.268331932158177
RASA1	-0.233364498748037	8.847550921375	-4.26118474330635	0.000354636588301268	0.0303502182658	0.264179247005132
SMARCE1	-0.273170786323916	7.49272780405952	-4.2594471290981	0.000356106497551971	0.0303502182658	0.260344844736877
CEP68	-0.400968163710097	6.13492195821429	-4.25913074841928	0.00035637479102711	0.0303502182658	0.25964668561634
FAM228B	-0.330407366854394	5.9905236061875	-4.24846003471417	0.000365543171635491	0.0310229381983148	0.236099549462873
CD302	-0.684400575786782	8.65152499293672	-4.24167391271854	0.000371496354967672	0.0312904588095149	0.221124607463432
LY75-CD302	-0.684400575786782	8.65152499293672	-4.24167391271854	0.000371496354967672	0.0312904588095149	0.221124607463432
TMEM14B	-0.229479767829671	10.161635351744	-4.24050004642415	0.000372535942785731	0.0312904588095149	0.218534242684285
SSTR1	-0.457502957890679	4.86364025641017	-4.23742458680318	0.000375273432099277	0.0313548712052658	0.211747654868438
LGALS2	-1.72244968592033	9.03504056855655	-4.23603222611855	0.000376519395833988	0.0313548712052658	0.208675152778078
RP3-507I15.1	-0.23684771672619	10.6364644571042	-4.2353278341493	0.000377151302444487	0.0313548712052658	0.207120783126125
DPP10	-1.35858450392751	3.92634156056983	-4.23176270902856	0.000380365879177085	0.0315149248096485	0.199253704080731
CSDE1	-0.248060280870202	10.4654984176129	-4.22612364565456	0.000385506557047289	0.0318329434707764	0.186810198052465
TNXA	-0.376552704245375	6.38207081686439	-4.22452529645708	0.000386976250037651	0.0318467121327281	0.183283203603812
SLC2A12	-0.417946903798383	4.16237464972493	-4.22078587963721	0.000390436611900452	0.0319491355377257	0.175031668694806
PCSK1N	-0.611389098336543	5.52648027468669	-4.22035738692112	0.000390835100473774	0.0319491355377257	0.174086144939152
PKDCC	-0.872876137178174	8.81681634227976	-4.21631271681389	0.000394616662289083	0.0319977984126977	0.165161109750857
ANXA2	0.232081406908067	10.3816917746773	4.21581621215974	0.000395083384950377	0.0319977984126977	0.164065520281374
EIF4B	-0.351225650260984	9.60111022286607	-4.21552457021166	0.000395357790714128	0.0319977984126977	0.163421982427178
ANO5	-1.1414481453591	5.36300867769345	-4.21037662662845	0.000400233001578524	0.0321853230305975	0.152062596547235
HCP5	0.716001895343407	7.79824132530655	4.21029749143464	0.00040030841180352	0.0321853230305975	0.151887979075525
GPALPP1	-0.469278900925779	5.40025409976389	-4.19871328310901	0.000411502090041023	0.0329768330648613	0.12632704787604
CERK	-0.324183692055481	8.34714758377925	-4.19667370647425	0.000413505078995395	0.0330006222322215	0.121826758287722
LINC00965	-0.333043320370878	3.7185355346756	-4.19458646889733	0.000415564970548359	0.0330006222322215	0.117221340623047
ADD3	-0.576328580163388	10.7164454484326	-4.19429905157663	0.000415849425068498	0.0330006222322215	0.11658716706681
FAM60A	-0.298408533635945	8.44448931378682	-4.19230460076563	0.000417828687995225	0.0330503844400624	0.112186519324376
LOC101930608	-0.307462832989926	3.3894227709375	-4.18851077094412	0.000421619670930214	0.0331357813404382	0.103815736065804
LOC102723581	-0.307462832989926	3.3894227709375	-4.18851077094412	0.000421619670930214	0.0331357813404382	0.103815736065804
KPTN	0.400697102225711	6.08562812738492	4.18507785061095	0.000425079651869193	0.0332169499052173	0.0962413857267821
ANKRD22	1.2315574522311	8.19673360704546	4.18479056934278	0.000425370481970912	0.0332169499052173	0.0956075372506637
IL18	0.792974536577712	8.0231042925	4.18127069330535	0.0004289500349864	0.033286443877502	0.0878414587657881
RHOG	0.344612898827837	8.81546054911905	4.18014895644217	0.000430097107032534	0.033286443877502	0.085366541205361
NEDD4L	-0.794487940525245	7.86576173010417	-4.17861067848803	0.000431675116599266	0.033286443877502	0.0819726195577815
ING5	-0.235503438500784	5.26125785291667	-4.17857885113032	0.000431707827066857	0.033286443877502	0.0819023987310077
BMP4	-0.466711971458222	7.12904396148474	-4.1710573160795	0.000439507970104913	0.0337813012745418	0.0653079202119891
INSL5	-2.94689363332688	7.6706985460161	-4.16952699921105	0.000441112139522127	0.033798316345454	0.0619317196269442
PFKM	-0.35571347807387	8.14023064290278	-4.16676111350132	0.000444026370010838	0.0338401592407447	0.0558296662889015
LOC284578	-0.566348331509738	4.57046764368534	-4.16638204972347	0.000444427261119346	0.0338401592407447	0.0549933891061132
EMR1	0.519936880889085	5.13594988918195	4.16301245929071	0.00044800682018253	0.0340067785680168	0.0475595968211815
MYD88	0.294687273057924	10.3601815819179	4.16084995101359	0.000450319247649483	0.0340764800342064	0.0427888754006087
DPEP1	0.452721605156788	6.44481689468978	4.15794592702543	0.000453443375513438	0.0342069845194427	0.0363823900313527
NSUN7	-0.367145194867216	4.09150185399107	-4.15636004633716	0.000455158589556675	0.0342307269105977	0.0328838719504398
RYK	-0.253046280854916	7.59004239912798	-4.15212781294451	0.000459767782371684	0.0344640340557236	0.0235475639994354
SNF8	0.210283229763434	9.02491281000099	4.15092985453382	0.000461080890934523	0.0344640340557236	0.0209049142899653
EEF1A1	-0.227341345833329	11.6369586229861	-4.14666902038869	0.000465781727125742	0.0345548523421934	0.0115058527400214
DGKA	0.316637969887278	6.84886608429861	4.14553605903445	0.000467039725343071	0.0345548523421934	0.00900667646623798
ZNF512	-0.432405083447148	7.16097962570833	-4.14526807997388	0.000467337775456472	0.0345548523421934	0.00841554984417847
GUK1	0.388366250355836	7.34394256247619	4.1447173433539	0.000467950909306358	0.0345548523421934	0.00720070068324219
DPP3	0.335074636391944	8.34062013008333	4.1410008597487	0.000472109526780566	0.0346614449163197	-0.000997225220909392
CUTA	-0.246917401483511	10.419995066	-4.13876455011066	0.000474629652849934	0.0346614449163197	-0.00593003375130419
RP6-11O7.2	-0.180052287659553	9.84348914955616	-4.13837779431067	0.000475066854061333	0.0346614449163197	-0.00678312387862245
RPL7P52	-0.180052287659553	9.84348914955616	-4.13837779431067	0.000475066854061333	0.0346614449163197	-0.00678312387862245
TMEM123	-0.35650823182692	10.6649898851458	-4.13361529979428	0.000480483625385715	0.0349523237252311	-0.0172878336200961
ZBTB8OS	0.219291183246341	8.47119513262202	4.12918035900141	0.00048558330544445	0.0352184781948761	-0.0270697007847147
QSOX1	-0.405347013221287	7.40119502117507	-4.12186547959178	0.000494112977774532	0.0356625627176456	-0.0432028885070252
RPS5	-0.229745230558606	12.7866357012083	-4.12106269042363	0.000495058152559999	0.0356625627176456	-0.0449734033414551
OASL	1.22305802591619	6.91857085681151	4.12019359009987	0.000496083435234412	0.0356625627176456	-0.0468901504853987
ZNF738	-0.516218794136358	4.35522705747556	-4.1137340344903	0.000503770552836569	0.0360198522931566	-0.0611358389206558
SAP18	-0.264428054679483	9.00454958921108	-4.11336200022548	0.000504216892781377	0.0360198522931566	-0.0619562855340297
ROBO4	0.361721189611394	6.37858924737439	4.11231546786065	0.000505474565770098	0.0360198522931566	-0.064264186713686
FXR1	-0.207657975634919	6.51571874512302	-4.11000147314053	0.000508266545533926	0.0361135200754076	-0.0693671226728299
CHDH	-0.298219649136992	5.35132696232116	-4.10486970140542	0.000514513407768816	0.0364472967679341	-0.0806835600864639
ASL	0.378569472569994	10.0816266276042	4.10370118448586	0.000515946513448375	0.0364472967679341	-0.083260261738598
VEZF1	-0.28123806062473	8.39622192346807	-4.10117985788366	0.000519052336948078	0.0364909756586556	-0.0888199482845247
NKX2-2	-0.721420612728535	4.59660157647985	-4.09848402680253	0.000522393766573108	0.0364909756586556	-0.0947642726423545
NLRC5	0.868224675001965	7.66483351883631	4.09846702307482	0.00052241491035712	0.0364909756586556	-0.0948017654512254
SEC11A	-0.236451122948715	10.8642628959167	-4.09836911160304	0.000522536677871265	0.0364909756586556	-0.0950176577544992
LINC01082	-0.966969068759155	6.87146875899702	-4.0964854355944	0.000524884832950097	0.0365505273132942	-0.0991710731347517
EIF3D	-0.311582028228019	10.9062301637946	-4.09168807599846	0.000530912809117292	0.036865258183082	-0.109748652769144
PDCD4	-0.621776481593407	8.46874458375	-4.08958275195976	0.00053357995686581	0.0369066047437688	-0.114390459407077
HESX1	-0.265751953217337	3.81863607011111	-4.08883678814255	0.000534528192426731	0.0369066047437688	-0.11603513090998
RHBDL2	-0.528531194304028	7.28442764467308	-4.08488745881419	0.000539576492174338	0.0370516900664119	-0.124742231805358
SPINK2	-0.822530218015651	6.19158235624901	-4.0848214229043	0.000539661306916072	0.0370516900664119	-0.124887818181975
TTR	-0.584707164099727	6.42004393815377	-4.07829288432908	0.000548112391220711	0.0374632223301728	-0.139280454089828
ZNF613	-0.510214913693964	3.74709567125198	-4.07757933394955	0.000549044038292111	0.0374632223301728	-0.140853462127106
TMEM184C	-0.301822146616297	8.82243302642559	-4.07665478069454	0.000550253531484005	0.0374632223301728	-0.142891602438266
SORBS1	-0.507225608332539	6.46008511977092	-4.0703497995499	0.000558572832837874	0.037923633458989	-0.156790082828515
HRAS	0.259308544810857	7.20616966096684	4.06912674752228	0.00056020109863225	0.037923633458989	-0.159486013672202
RPL22	-0.260390812713672	11.8938636928472	-4.06802591324554	0.000561670702567467	0.037923633458989	-0.161912509634341
RPL10A	-0.200589793868389	10.5592567196488	-4.06667712104191	0.000563476571698686	0.0379407558277115	-0.16488551785122
OR7E12P	0.316625491883177	6.60781194218155	4.05898533972865	0.000573886171936351	0.0385355104793085	-0.181838780496338
SORBS2	-0.305845213711209	4.79415667095166	-4.05510774097842	0.000579206376239889	0.038694557386989	-0.190384661823929
RPL29P7	-0.377787346057452	5.3752632740322	-4.05450907838987	0.000580032134353672	0.038694557386989	-0.19170402180713
RPS19	-0.180098180327738	10.5142896182632	-4.05236344836138	0.000583001339108578	0.038694557386989	-0.196432572890143
RP4-595K12.1	-0.288033389234037	10.5557438134435	-4.05015682465277	0.000586070758578826	0.038694557386989	-0.20129539990806
KIAA1147	-0.335308461102826	7.21490562951786	-4.04997217679476	0.000586328333671371	0.038694557386989	-0.201702309360393
EEF1G	-0.141340475497545	13.4092180050139	-4.04925016936941	0.000587336584181857	0.038694557386989	-0.203293391079995
MIR3654	-0.141340475497545	13.4092180050139	-4.04925016936941	0.000587336584181857	0.038694557386989	-0.203293391079995
GHR	-1.89598923293803	6.21319385019742	-4.04359991231174	0.000595286842446573	0.0391129059222558	-0.215744268607869
NXPE1	-0.846498035256406	9.15210084041667	-4.03973141028892	0.00060079184829193	0.0393687784341859	-0.22426831096258
CRIP1	-0.996315929336076	9.34968860563393	-4.03605156810449	0.000606075474407676	0.0396088148274664	-0.232376212506841
RNASE4	-0.444355092403843	10.0432963738661	-4.03349459611147	0.000609774099713608	0.0397238408788561	-0.238009805954824
WDR83OS	-0.279457576800461	9.25765710075379	-4.03259134776828	0.000611086006482689	0.0397238408788561	-0.239999817631191
CMPK2	0.964068735304163	8.31853357184226	4.02866871258884	0.000616816082049775	0.039989969966739	-0.248641747378563
PARP9	0.793848183702687	6.69651965365278	4.01851259001718	0.000631901877432818	0.0408146833421367	-0.271014222115832
SNORD23	-0.398002279948106	11.2932120292639	-4.01786485033043	0.000632876400731111	0.0408146833421367	-0.272440978803321
LRRC37A4P	-0.249248605150445	4.88094318130357	-4.01438260189638	0.000638141159627382	0.0409291332800907	-0.280110969383601
RPL12	-0.275339866135532	12.8719949464167	-4.01382928241506	0.000638981723301673	0.0409291332800907	-0.281329669737686
MPHOSPH6	0.22968316881244	5.8756007867519	4.01302031996898	0.000640212627319393	0.0409291332800907	-0.283111410607575
ZKSCAN1	-0.442553706234735	8.15264288182044	-4.01227470370407	0.00064134923681674	0.0409291332800907	-0.284753610671737
RCOR3	-0.339466439829754	5.66441971286066	-4.00597564440245	0.00065103203625104	0.0411714895680454	-0.298626317950116
ZSCAN26	-0.437362933170134	6.08829138061061	-4.00570009588063	0.000651458912984525	0.0411714895680454	-0.299233137928323
DHRS9	1.13301399813996	10.6860117291126	4.00551701443423	0.000651742694900089	0.0411714895680454	-0.29963632300352
TRIM15	0.806523081730769	7.74186468907738	4.00542541337886	0.000651884725588477	0.0411714895680454	-0.299838047940042
FAM8A1	-0.346939505525032	9.65870348569444	-3.9960088852564	0.000666651082492142	0.0419862975705941	-0.320573558427696
MACROD2	-0.325346419406505	3.8663911689504	-3.99501967918201	0.000668221493943257	0.0419862975705941	-0.322751627314706
CACHD1	-0.32805694358558	4.79119120585588	-3.99386479525854	0.000670059588707771	0.0419938370953727	-0.325294443618203
ZNF644	-0.293080843848201	7.5244727424057	-3.99186272473644	0.000673257990068871	0.0420069224068371	-0.329702467118485
SMARCA2	-0.191772830879118	5.93300882969048	-3.98862290825362	0.000678465985514031	0.0420069224068371	-0.336835342476999
LINC00152	0.549447810165926	5.70504154777282	3.98807219219849	0.000679355240397012	0.0420069224068371	-0.338047773839376
LOC101930489	0.549447810165926	5.70504154777282	3.98807219219849	0.000679355240397012	0.0420069224068371	-0.338047773839376
C11orf24	0.421014158534801	7.92890797971428	3.98805905108262	0.000679376473853625	0.0420069224068371	-0.338076704573595
RAB40B	-0.590278006148982	6.78047907279869	-3.98731474762525	0.000680580201010862	0.0420069224068371	-0.339715309549386
ACAT2	0.552636028826771	8.34327743887583	3.98285610256664	0.00068783555012311	0.0423477997886878	-0.349530676301378
ELF2	-0.205534201140762	6.83932212127381	-3.9788691655376	0.000694388498962486	0.0426438283709575	-0.35830692962047
DEFA5	4.52934645351458	7.80621414817695	3.97780033556126	0.000696155772322413	0.0426452114965023	-0.360659582605992
IDE	0.362144969963367	7.70046557642857	3.97389081966079	0.00070265824687035	0.0429359321750127	-0.369264600569371
COQ4	0.218320470200215	7.43064266876326	3.9624229408635	0.000722082926596905	0.0440128451169116	-0.394502160321117
BACE2	1.08637198718341	7.68808286005357	3.95975114225138	0.00072668472459213	0.0441831543245792	-0.400381211862523
ZFP30	-0.305887785798487	5.8274073250303	-3.95625033129374	0.000732758575734228	0.0444418985312556	-0.408083949598406
PRDX1	0.318940308205129	11.1618695736667	3.95267649409217	0.000739011230264371	0.0446982808598625	-0.415946795886486
RPL31	-0.474059911926821	8.52802823557549	-3.95174859599696	0.000740643308577215	0.0446982808598625	-0.417988181768617
BMP5	-1.0442573917022	5.73596555062599	-3.94968908789907	0.000744278596990949	0.0448070380976669	-0.422518980998487
MBTPS1	-0.231279500711514	8.00950980057493	-3.94068993778345	0.000760372577649982	0.0456634558794124	-0.442314280465985
SEC14L3	0.246320166789047	4.01827510127002	3.93946877072031	0.000762583006678243	0.0456839555128177	-0.445000169613611
NPY6R	0.601390664565421	5.79939964070902	3.93499278011699	0.000770739757176647	0.04586069456244	-0.454844250810323
OAS3	0.33061205012668	5.66725452555853	3.93428115293348	0.000772044549602163	0.04586069456244	-0.456409248853603
TP53I3	0.417970181876088	9.42452842714803	3.93360655039712	0.000773283484188936	0.04586069456244	-0.457892800194132
CFC1B	-0.375356119835319	4.27569667959004	-3.93320060221476	0.000774029976923187	0.04586069456244	-0.458785529949874
PREB	0.329270067132037	7.89547613196916	3.93146325643764	0.000777232863566533	0.04586069456244	-0.462606074975564
PGC	0.219180780956525	4.71743280275038	3.93027443688387	0.000779432104740911	0.04586069456244	-0.46522028703952
RSPH10B	0.245131484745721	4.95190561527746	3.92967482640295	0.00078054369274098	0.04586069456244	-0.466538802983838
RSPH10B2	0.245131484745721	4.95190561527746	3.92967482640295	0.00078054369274098	0.04586069456244	-0.466538802983838
COL7A1	0.415182126557432	5.79634006709226	3.92830988232579	0.00078307997634804	0.045899378373858	-0.469540186084993
EPHA3	-0.633635311881213	4.08755512127381	-3.92709903178734	0.00078533678765547	0.0459215353202751	-0.472202654639371
DPP6	-0.185236653878055	3.89024560282017	-3.92325137652859	0.00079255114784851	0.046232780801225	-0.480662552583945
CDIPT	-0.281344781940426	10.2847025955702	-3.92032038320427	0.000798090943762685	0.0464450924939227	-0.487106470922443
FAM3C	-0.309491233110718	5.10664503668948	-3.919088628536	0.000800430524231696	0.0464706006491	-0.489814407515226
PBXIP1	-0.30823543649529	7.42780401648214	-3.91691668832536	0.000804572503888547	0.0466003818484452	-0.494589094553177
GLIDR	-0.269705219345019	6.40573143931349	-3.91156563996183	0.000814868302523337	0.0469729680509319	-0.506351535943829
NBPF25P	-0.475420616010375	9.39917751049069	-3.9109230936626	0.00081611338070524	0.0469729680509319	-0.507763852715835
DPY19L4	-0.315761627459882	6.21745748306944	-3.91058422279491	0.000816770780690862	0.0469729680509319	-0.508508682147382
RFK	0.624784537606587	9.59049526556673	3.90952524115347	0.000818828569564794	0.0469807697119781	-0.510836257513625
GCLM	0.602919689615385	6.48260408575	3.90797240098267	0.000821855333677858	0.0470016495012456	-0.514249195874838
ANXA13	-0.888990381291645	8.22616110013095	-3.90678979235611	0.000824167906348517	0.0470016495012456	-0.516848328214342
RHOF	0.683732676936159	6.41201290714286	3.9063847506413	0.00082496144489135	0.0470016495012456	-0.517738510103111
HUNK	-0.308352193663953	5.49614777717965	-3.90416233449051	0.000829329028955536	0.047140604943561	-0.522622677180562
SCARB2	-0.305879356914041	8.49008103142424	-3.90039678272958	0.000836781757409863	0.0474538740478234	-0.530897561201778
ZNF260	-0.412706247222003	6.20049900043948	-3.89752428097443	0.000842511684797989	0.0476455049894972	-0.537209430180113
FITM2	-0.290268765102477	5.96623770305754	-3.89216004192458	0.000853316580438932	0.0476455049894972	-0.548995283654254
ALDH4A1	0.256271674546705	5.47419726488393	3.89180109595462	0.000854044480254628	0.0476455049894972	-0.549783872476942
TTTY8	0.249168200285807	3.93622041881106	3.89089040364753	0.0008558940250752	0.0476455049894972	-0.551784591929509
TTTY8B	0.249168200285807	3.93622041881106	3.89089040364753	0.0008558940250752	0.0476455049894972	-0.551784591929509
ABCA8	-0.63008295285169	5.01059223176885	-3.88984205701898	0.00085802806210293	0.0476455049894972	-0.554087669625197
AX747132	-0.504318350729112	3.99971671695238	-3.88920281298924	0.000859331914303875	0.0476455049894972	-0.555491973208616
RP11-458D21.1	-0.504318350729112	3.99971671695238	-3.88920281298924	0.000859331914303875	0.0476455049894972	-0.555491973208616
RP4-791M13.3	-0.504318350729112	3.99971671695238	-3.88920281298924	0.000859331914303875	0.0476455049894972	-0.555491973208616
YKT6	0.422018092827977	7.06834197481097	3.88884926752834	0.000860053878404647	0.0476455049894972	-0.556268638808084
ZNF322	-0.247937487940653	7.04548565875694	-3.88746918233676	0.000862877878165358	0.0476455049894972	-0.559300330528491
TMSB10	0.225168805717336	13.5723856394306	3.88703728832265	0.000863763532250327	0.0476455049894972	-0.560249068331697
ACOT7	0.436191497696885	8.05433306016964	3.88619070655737	0.00086550217720877	0.0476455049894972	-0.562108716429907
LRRC66	0.805350674739293	6.9850094710607	3.88272262617666	0.000872661017320888	0.0479316417648475	-0.569726466738898
NMNAT3	-0.340862349559567	6.33560956299603	-3.88096714517219	0.000876307083242972	0.0480239859386204	-0.5735821747296
SHANK2	-0.289705050760072	4.35505088164881	-3.87887687377518	0.000880668232828207	0.0481550177780471	-0.578172978633436
SLC41A3	-0.255608252670063	7.39712504379167	-3.87721906837885	0.000884142404780805	0.0481834273365708	-0.581813789478394
SRBD1	0.456351410701862	7.03552800286607	3.87674876628612	0.000885130466987983	0.0481834273365708	-0.582846620374965
LZTS2	-0.176748921586865	6.12162628557738	-3.87556222762667	0.000887628153163982	0.0482120162658535	-0.585452321667382
ELP3	-0.236851750535716	7.50606125227083	-3.87451455038927	0.000889839350847877	0.0482249521361947	-0.587753007394835
ETNK1	1.05916663323718	7.25898522148512	3.87153970856925	0.000896147826887067	0.048353681585094	-0.594285369352157
PPFIA2	-0.241227680506716	4.05261843663889	-3.87152870063517	0.00089617125268176	0.048353681585094	-0.594309540358032
MATR3	-0.169683087037628	6.90515677850652	-3.86861149760552	0.00090240078168063	0.0485825548586739	-0.600714823593755
G6PD	0.515732295413398	6.80651369751191	3.86744418876037	0.000904905533405371	0.0486103319725145	-0.603277733508046
CLSTN1	-0.317511229151085	9.5037044193171	-3.8641947671019	0.000911914384305672	0.0488794109236825	-0.610411639296113
KIAA1324	-0.58159329810178	8.17859976722024	-3.86132079682307	0.000918158299909839	0.0488860796908035	-0.616720731845717
RPS3A	-0.160934876894075	11.7864934720625	-3.86124589662503	0.000918321592366381	0.0488860796908035	-0.616885150021385
SNORD73A	-0.160934876894075	11.7864934720625	-3.86124589662503	0.000918321592366381	0.0488860796908035	-0.616885150021385
GCDH	0.273630121281399	6.95936727561012	3.86039079863047	0.000920187864904586	0.0488860796908035	-0.618762205563057
ZNF12	-0.277032787625151	8.30529651169445	-3.85820065619018	0.000924985092801273	0.0488860796908035	-0.623569659454584
UBA5	0.23533382982601	7.69488309331548	3.85724677068674	0.000927082210056442	0.0488860796908035	-0.625663385590103
C1orf122	0.382512915708181	8.42251013921825	3.85679146086585	0.000928084871905489	0.0488860796908035	-0.626662745756646
RBM18	-0.262584683506453	6.57373714660516	-3.85639878185323	0.00092895047551322	0.0488860796908035	-0.627524627175757
TMSB4X	0.158345436446888	13.4716807766667	3.85590523445072	0.000930039565347502	0.0488860796908035	-0.628607888576212
SESN1	-0.393271012221783	7.90728922464087	-3.85331849477835	0.000935768372763903	0.0490452120451027	-0.634285140761797
LINC00657	-0.357773363836998	9.08241874791071	-3.85272837874345	0.00093708019086257	0.0490452120451027	-0.635580240695154
ZNF649	-0.628104647715199	4.8646380389256	-3.85120196051328	0.00094048186519035	0.0491152649557177	-0.63893009790742
AZIN1	-0.268619721460238	9.55570029688418	-3.85032686115336	0.000942437577294478	0.0491152649557177	-0.640850513378296
C11orf63	-0.224721271438986	3.98921489373604	-3.84868626649314	0.000946114935229494	0.0492020026529346	-0.644450686898634
PRKCSH	-0.187514896562666	8.98081646543155	-3.84770032840626	0.000948331740625981	0.0492125783532489	-0.646614179170639
DNTTIP1	-0.251281237212595	8.11860923800961	-3.84655730623129	0.000950908189524655	0.049241732983817	-0.649122291551126
ICE2	-0.291608055733175	5.23102351328256	-3.84188258969809	0.000961517803262571	0.0496858734616147	-0.659379067168216
ATP5J2-PTCD1	-0.311723754263439	6.11093911480388	-3.83674972053207	0.000973302543124488	0.0499537530845698	-0.670639450229488
PTCD1	-0.311723754263439	6.11093911480388	-3.83674972053207	0.000973302543124488	0.0499537530845698	-0.670639450229488
CARM1	0.284732680688777	8.12008240646131	3.83620507102998	0.000974561401962108	0.0499537530845698	-0.67183419048153
ADAMDEC1	-0.763986059914524	12.1828607274841	-3.83606869624864	0.000974876860377211	0.0499537530845698	-0.672133338437983
OR7E37P	0.350079254249954	7.66383769487698	3.832209736724	0.000983845408326856	0.0503078440801778	-0.680597739019949
DYNLT1	0.170902411382784	11.5785890795417	3.82759263839325	0.000994683529089998	0.0505189638285731	-0.690723776831145
ARG2	0.605435750317243	4.81368975010417	3.82607957804063	0.000998260966141731	0.0505189638285731	-0.694041851269668
MLLT10	-0.234768410514784	5.48078397540179	-3.82601281436256	0.000998419113908079	0.0505189638285731	-0.694188257520834
TMEM181	-0.358858188404628	9.10883583666964	-3.82588158179041	0.000998730046053582	0.0505189638285731	-0.6944760369112
LOC102725198	0.426807623342432	6.16027200887581	3.82452607892435	0.00100194729218383	0.0505189638285731	-0.697448445930299
RASA4CP	0.426807623342432	6.16027200887581	3.82452607892435	0.00100194729218383	0.0505189638285731	-0.697448445930299
RP11-395B7.7	-0.413293468276778	6.73607683332417	-3.82431785604093	0.00100244241293094	0.0505189638285731	-0.697905035661793
RPL19	-0.219908902403844	12.4246817592708	-3.82156285206334	0.00100901626075738	0.0506651207866545	-0.703945913359098
ELOVL6	0.592370112327753	7.48018485176587	3.82083919212774	0.00101075009861077	0.0506651207866545	-0.705532591864186
INPP4B	0.281847943864467	4.65241703345238	3.82050107991543	0.00101156120382487	0.0506651207866545	-0.70627391593022
MTURN	-0.442239951692176	4.73452766434226	-3.81814838836937	0.00101722302887128	0.0507069811128442	-0.711432066497652
TROVE2	-0.210021388040292	6.7109974709881	-3.81755985872175	0.00101864425015363	0.0507069811128442	-0.712722326983677
ARMCX5-GPRASP2	-0.619993241414942	5.76821358866419	-3.81671194686473	0.00102069530756564	0.0507069811128442	-0.714581201073476
GPRASP2	-0.619993241414942	5.76821358866419	-3.81671194686473	0.00102069530756564	0.0507069811128442	-0.714581201073476
CTR9	-0.227440858388931	8.86356613197459	-3.81432808713995	0.00102648371309566	0.0508475523337543	-0.719807062282616
GPR161	-0.435151555103786	5.40435253061111	-3.8138347908561	0.00102768557617522	0.0508475523337543	-0.720888409801783
ST6GALNAC2	-0.583034202683149	6.13830592083532	-3.81181746385362	0.0010326151114802	0.0509882395046446	-0.725310386563716
EEF1B2	-0.266409011634623	12.4137443445208	-3.80376167553497	0.00105253501314113	0.051725844383574	-0.7429658122613
SNORA41	-0.266409011634623	12.4137443445208	-3.80376167553497	0.00105253501314113	0.051725844383574	-0.7429658122613
PRKAA2	-0.485450650818508	4.06147219152579	-3.80310026176359	0.00105418734101314	0.051725844383574	-0.744415192165489
MRPS15	0.26516247166078	7.23940960715774	3.80236859053769	0.00105601817966629	0.051725844383574	-0.746018493404084
FAN1	-0.220391631449503	5.84056599607143	-3.79488454590057	0.0010749272023494	0.0525467413596479	-0.76241596893764
CMSS1	0.487403109627161	7.1193116918869	3.79248797037389	0.00108105297329738	0.0527407121224242	-0.767665986040719
TFE3	0.167075512706045	5.64528803230655	3.78978532588554	0.0010880025803715	0.0527840129823308	-0.773585982927783
RP11-452L6.1	-0.341001784963738	4.21074150642323	-3.78966970308927	0.00108830087936191	0.0527840129823308	-0.773839236432419
ZNF551	-0.165935540644076	4.30583939587988	-3.78951576528793	0.00108869815423989	0.0527840129823308	-0.774176411383809
DMBT1	2.86141982538113	9.62728146331746	3.78878780650856	0.00109057878062667	0.0527840129823308	-0.775770859373066
ASAH1	-0.196471042675952	8.53429432765179	-3.78734189973263	0.00109432372224818	0.0528605937138145	-0.778937712480807
ETV1	-0.327205643441143	4.2944413958704	-3.78410596371622	0.00110275111960698	0.0529172121090338	-0.786024559585905
REG3A	2.42060042317516	5.62253924633009	3.78301603505949	0.00110560408740605	0.0529172121090338	-0.7884113769577
NEO1	-0.39681103011447	6.90367188727083	-3.78288881463218	0.00110593757234854	0.0529172121090338	-0.788689969140961
SNHG7	-0.24928134678281	6.19826499713652	-3.78274262754159	0.00110632089795091	0.0529172121090338	-0.789010093753953
SNORA17	-0.24928134678281	6.19826499713652	-3.78274262754159	0.00110632089795091	0.0529172121090338	-0.789010093753953
LOC100507461	-0.184075313758048	3.34678840889457	-3.7815818743126	0.00110936925121262	0.05295938132449	-0.791551886950734
SLC25A6	-0.332556116907814	11.7553592275417	-3.78029003564138	0.00111277164300356	0.0530182543826374	-0.794380609115488
DPAGT1	0.284747499434199	7.74862973662202	3.77689185742587	0.00112177106179172	0.0533430511523605	-0.801820952890291
TRIM52	-0.339539954663787	5.97452306824405	-3.77562130417638	0.0011251543608693	0.053381833014245	-0.804602616120546
CEACAM1	1.04037225768184	10.093929702119	3.77462031225831	0.00112782697336011	0.053381833014245	-0.806794033280833
ALDH2	0.280653503913291	11.1225502080028	3.77412988813115	0.00112913868211949	0.053381833014245	-0.807867664181115
HMG20A	-0.314074619399527	7.45429905323214	-3.77268198633029	0.00113302012224375	0.0533972376817269	-0.811037286715876
IGHD3-16	0.300188890709292	5.34037933970779	3.77237907191397	0.00113383382525228	0.0533972376817269	-0.811700380634391
EIF2B2	0.267413486864206	7.86244694045833	3.76834340723072	0.00114472999453037	0.0537810959410977	-0.820533965324923
RPS20	-0.265697349086535	9.8996032904747	-3.7669244521227	0.00114858571644108	0.0537810959410977	-0.823639587549767
SNORD54	-0.265697349086535	9.8996032904747	-3.7669244521227	0.00114858571644108	0.0537810959410977	-0.823639587549767
CCR3	0.452497037196971	4.25805798331806	3.76544608240814	0.00115261656464334	0.0538219045078338	-0.826875081789285
CDCA7L	-0.378009212888774	8.24626710338817	-3.76499059176083	0.00115386130276184	0.0538219045078338	-0.827871913968002
PTS	0.277427213589746	9.14269274085714	3.76307480060174	0.00115911125276794	0.0539428261798772	-0.832064406664668
TM2D3	-0.20592232947148	8.60289536866666	-3.7622258871039	0.00116144513344107	0.0539428261798772	-0.833922065854247
CKB	-1.30070316649267	11.1166329632083	-3.76148150167709	0.00116349546796455	0.0539428261798772	-0.835550941802314
RPL36A-HNRNPH2	-0.162863079102566	11.31580231025	-3.76083410373221	0.00116528157364271	0.0539428261798772	-0.836967552665169
CLPP	0.197367666749136	8.68101153069986	3.75850492559281	0.00117173002214193	0.0541388000022553	-0.842063894882797
TMEM99	-0.492840539353737	6.95234711442857	-3.75462865734509	0.00118254007581055	0.0544798427715487	-0.850544380272131
NDUFV2	0.189415558086084	10.356943580256	3.75426149185063	0.00118356912329975	0.0544798427715487	-0.851347601305464
RCHY1	-0.251102152270985	6.79728585432318	-3.74873583502089	0.00119916324690384	0.0550938873699691	-0.863434364213505
ACY3	0.384627602184068	5.54170460665774	3.74771786573533	0.00120205819154532	0.0550986683623644	-0.865660789692198
GPR157	-0.229719754572845	5.37329726176533	-3.74711502600727	0.00120377583280839	0.0550986683623644	-0.866979235405072
ZNF665	-0.39010804661477	8.23797671791468	-3.74569864581838	0.00120782101831233	0.0551413179828056	-0.870076824954795
TMEM27	-0.255935612340397	2.91872351226786	-3.7452100247881	0.00120921963991424	0.0551413179828056	-0.871145389394313
RNF138	-0.380658560641677	8.22714602587202	-3.74160839373959	0.00121957846073684	0.0555101242780814	-0.879021185049999
SNHG4	-0.174678532077327	6.78226676458341	-3.73917831161153	0.001226617297215	0.0557267285846266	-0.884334514584204
PFDN5	-0.297124082032798	11.166854429258	-3.73800804470257	0.00123002135073843	0.0557672429362998	-0.886893106749824
PTCH1	-0.43125478744069	5.20687786597817	-3.73730450208148	0.00123207230118656	0.0557672429362998	-0.888431229750441
LOC100288152	0.540598259160284	5.98595129645202	3.7359069917286	0.00123615633078045	0.0558486747447982	-0.891486420145792
ARPC1B	0.537063854847595	9.63875461218155	3.73190348234036	0.00124793032075549	0.0561498828952976	-0.900237852534369
ACACA	0.334829005225667	6.52135802141735	3.73089586065664	0.00125091108591887	0.0561498828952976	-0.902440240791437
FZD7	-0.793958037172944	6.16446764830357	-3.73042506602112	0.00125230621250608	0.0561498828952976	-0.90346924101095
TMEM245	-0.284390469418618	7.48450512675019	-3.7294304578686	0.00125525864162788	0.0561498828952976	-0.905643061344937
C9orf16	0.245458608138411	7.07495919803068	3.72928018058153	0.0012557053282741	0.0561498828952976	-0.905971500808255
ADAMTSL3	-0.283106772291775	5.02342402411012	-3.72876977635745	0.00125722363633945	0.0561498828952976	-0.907087003634789
KIF13A	-0.28161315104449	5.31126861202516	-3.72820554636615	0.00125890417423382	0.0561498828952976	-0.908320118434164
UBL3	-0.425026416086938	9.49811264731291	-3.72733281483574	0.00126150795002615	0.0561499857011414	-0.910227404609682
TXNDC9	0.199695797381658	7.46019440305998	3.72666597949958	0.00126350102837852	0.0561499857011414	-0.911684677088449
RPL35A	-0.16088680597222	8.22326811837996	-3.72536461812979	0.00126739959169283	0.0562210178224251	-0.914528505359361
MST1L	-1.069522744714	4.87634465045971	-3.72391075821126	0.00127176907594053	0.0562400164753063	-0.917705412940466
CHRNA1	-0.527792625356725	4.05322120357765	-3.72369134622525	0.00127242979751429	0.0562400164753063	-0.918184846134501
PRLR	-0.288355350671946	4.16398920929113	-3.72199900642448	0.0012775374096066	0.0562508079569705	-0.92188260834117
NPTN	-0.215722263501213	11.7929888709861	-3.72172319198895	0.00127837175833647	0.0562508079569705	-0.922485239459723
GRINA	0.593156815110435	6.62720525785466	3.72073239051131	0.00128137341648762	0.0562508079569705	-0.924650002377219
SHPRH	-0.688247466173468	6.49252160518452	-3.72056554880353	0.00128187955290208	0.0562508079569705	-0.925014519872984
ATP2C2	-0.458066774019279	6.97704220879223	-3.71913757874409	0.00128621958473667	0.0563401058962969	-0.928134265102941
PSMD3	0.322143397867507	8.02474627745742	3.71553330238823	0.00129723880023809	0.0567211283638989	-0.936007888561513
IGIP	-0.438255143328536	6.70576533114484	-3.71429307404277	0.00130105204871336	0.0567862753118786	-0.938716933260997
DENND4C	-0.311635014673382	6.91333275462897	-3.7123315055379	0.00130710579372879	0.0569385568931093	-0.94300133389067
SERBP1	-0.195822924771596	9.48495929276596	-3.71135667426951	0.00131012464557296	0.0569385568931093	-0.945130405940787
CETN3	-0.337769109731161	8.38399735234821	-3.71057866508606	0.00131253892536729	0.0569385568931093	-0.946829550214088
PSMB8	0.589886344699108	9.97319259121428	3.71015380699975	0.00131385918041542	0.0569385568931093	-0.947757402525183
SERINC3	-0.222479112524974	9.7295521801921	-3.70441911247371	0.0013318088486009	0.0574089002594727	-0.960279897593063
VPS51	-0.351984701173468	10.074757251244	-3.70416534715501	0.00133260871385737	0.0574089002594727	-0.960833961330227
SNHG19	-0.427801210723953	8.54401446572965	-3.70289320449563	0.00133662565506718	0.0574089002594727	-0.963611433198089
WDR16	0.139343810782969	3.51841206450893	3.70274168059456	0.00133710490674172	0.0574089002594727	-0.963942245983059
GMPPA	0.343667465726718	7.4505190770506	3.7024092465898	0.00133815695027544	0.0574089002594727	-0.964668021406733
FGF13	-1.16087842583026	5.00864584525115	-3.70220458139154	0.00133880505473772	0.0574089002594727	-0.965114844914377
NUCKS1	-0.356030306015176	8.26377600646429	-3.70065045581281	0.00134373657093128	0.0574786123630737	-0.968507677015636
DCBLD2	-0.200836538802545	5.16662913911508	-3.69972744727338	0.00134667393473564	0.0574786123630737	-0.9705226060254
USP30-AS1	0.562373712464362	5.75213461758802	3.69912850869286	0.00134858337914164	0.0574786123630737	-0.971830048626674
LGALS12	0.258106039649181	4.35152088444544	3.69796743137334	0.00135229257324102	0.0574786123630737	-0.974364509699666
NAP1L2	-0.783229843177417	3.81106816235985	-3.69754499267047	0.00135364460206353	0.0574786123630737	-0.975286600932913
KIAA1429	-0.239460476212715	5.14467712422024	-3.69726527756214	0.00135454057446733	0.0574786123630737	-0.975897148875363
CYS1	-0.639326363565442	5.16761039892056	-3.69484468029723	0.00136231865852918	0.0577084794658062	-0.981180408213333
PEX1	-0.256246204067459	6.03009163231189	-3.6940198443749	0.00136497916662375	0.057721143236363	-0.982980594671308
TMEM261	-0.319916124154893	7.75762457088095	-3.69173635807243	0.0013723713639262	0.0578914486212536	-0.987963928738047
PPP1R26	-0.298072751047226	7.14851156891964	-3.691313816424	0.00137374356436982	0.0578914486212536	-0.988886004031834
ZNF341	0.371446581905018	5.39321586121445	3.68891261348426	0.00138156723305505	0.0580901655556991	-0.99412562454491
MFSD12	0.317366298430142	6.42821096214286	3.68840941083563	0.00138321235387517	0.0580901655556991	-0.995223586235412
IRF1	0.966607423022416	8.62034253935974	3.68433486086444	0.00139660476639987	0.0584866344593768	-1.00411317418377
TGFBR3	-0.908655888814975	7.04359586317163	-3.68408244756503	0.00139743861076328	0.0584866344593768	-1.00466382223959
VARS	0.281180369236877	6.45080009250397	3.68017717318523	0.00141040248571886	0.0589283035144281	-1.01318254865641
RP11-90P13.1	0.324121871886478	5.20905276804784	3.6772234358011	0.00142028649918502	0.0592133802258233	-1.01962469729498
SNHG8	-0.508681205766617	8.83701414115751	-3.67597240274374	0.0014244933954989	0.0592133802258233	-1.02235297160454
SNORA24	-0.508681205766617	8.83701414115751	-3.67597240274374	0.0014244933954989	0.0592133802258233	-1.02235297160454
CASK	-0.274375504932843	6.43927315794444	-3.67138430756887	0.00144002756149455	0.0597574764992356	-1.03235749310457
MYLIP	-0.381911453537142	7.50663759198657	-3.66907823768029	0.00144789840711895	0.0599822590962735	-1.03738520816558
GAPDH	0.217122621907818	13.2922691870972	3.66697924389752	0.00145509940568449	0.060078381573414	-1.04196100884135
CCDC47	-0.311309456655543	9.55180064308036	-3.66630455338936	0.00145742156227716	0.060078381573414	-1.04343174189682
GLTSCR2	-0.263816242361983	9.81908679360416	-3.66625487816411	0.00145759267952846	0.060078381573414	-1.0435400253542
NGFRAP1	-0.309641882920042	10.3811226913996	-3.66470507467518	0.00146294129486972	0.0601532549771894	-1.04691821057088
PIGC	-0.203458747388801	6.64720445594048	-3.66397751203506	0.00146545890775373	0.0601532549771894	-1.04850403529976
NDN	-0.786448319485787	7.61126190001281	-3.66359264566012	0.0014667924051389	0.0601532549771894	-1.04934288467568
LOC101928152	0.839913413012819	5.44824405429167	3.66110170377471	0.00147545211771837	0.0603759470041709	-1.05477175762901
RPL6	-0.165224292353477	12.934590934375	-3.65816088031465	0.00148574082654111	0.0603759470041709	-1.06118034144795
RPS2	-0.147836962012358	12.5176279562396	-3.65785483352857	0.00148681561655275	0.0603759470041709	-1.06184722368939
SNORA64	-0.147836962012358	12.5176279562396	-3.65785483352857	0.00148681561655275	0.0603759470041709	-1.06184722368939
LRRC6	0.276414476205325	4.73999329283974	3.65779222759471	0.00148703557366965	0.0603759470041709	-1.06198364217077
WASF3	-0.895689373046378	5.58382774762473	-3.65719551508311	0.00148913365177714	0.0603759470041709	-1.06328386079849
CFC1	-0.243668767703546	4.44244336984551	-3.65708748926416	0.00148951378952275	0.0603759470041709	-1.06351924205924
MTERF4	-0.169383031885891	6.39176946605988	-3.65621958438074	0.00149257138431875	0.0603899075540707	-1.06541030878477
RPL35	-0.196860991437726	12.4219561085417	-3.65468659212706	0.0014979872000998	0.0603899075540707	-1.06875034390693
WLS	-0.484428155691392	8.35420677647917	-3.65438135482356	0.00149906786801085	0.0603899075540707	-1.06941535753133
APOL2	0.421347056818423	7.27077383497619	3.65415518029572	0.00149986911691985	0.0603899075540707	-1.06990811291296
PGAM1	0.285684823076927	11.3111583958333	3.65349454276833	0.0015022119218098	0.0603899075540707	-1.07134738251901
ZDHHC14	-0.172603690649151	4.98662775448972	-3.65218068505402	0.00150688196817341	0.060459528553481	-1.07420963338335
BCHE	-1.57620740400968	4.89441888140339	-3.6507246071737	0.00151207427142118	0.060459528553481	-1.07738151134481
TNFRSF12A	0.304562622954278	6.98076096255208	3.65037450234428	0.0015133253593903	0.060459528553481	-1.07814413803529
LOC102723927	0.230938611840661	3.57891923995833	3.64924748019485	0.00151735967767898	0.060459528553481	-1.0805990257306
SPIN4	-0.346996723459021	7.06273546301694	-3.6491872240284	0.00151757567092186	0.060459528553481	-1.08073027256307
PML	0.240245054587912	5.59840165143452	3.64723487599269	0.00152459046842901	0.060459528553481	-1.08498257800575
MRPS6	-0.284867530645183	9.24656340111959	-3.6470794031326	0.00152515045695477	0.060459528553481	-1.0853211887213
RPS10L	-0.186586396600601	8.89175699610417	-3.64685967388138	0.0015259422329725	0.060459528553481	-1.08579974191966
PHF2	-0.233761565666801	5.96967116205143	-3.64678647627434	0.00152620608450609	0.060459528553481	-1.08595915952925
CFB	0.769019906353298	6.61666951637847	3.64401074675812	0.0015362449039814	0.0607587345357823	-1.09200404281785
ALPL	0.261398973241262	4.37641376583811	3.64234500393085	0.00154230055509991	0.0608996933243165	-1.0956312633078
GMCL1P1	-0.555211865517399	5.82531481830655	-3.64111817501677	0.00154677563267118	0.06097788711895	-1.09830255146967
LDHA	0.348298177513739	12.5916969388958	3.63830357904843	0.0015570908455747	0.0612856915419272	-1.10443045263996
LGI1	-0.588387390155678	3.33558626723214	-3.63484648137512	0.00156985368016587	0.0616410668482405	-1.11195609075565
AGR3	-0.398564179197034	11.4074653726886	-3.63415692559257	0.00157241168485562	0.0616410668482405	-1.11345701430038
SNHG16	-0.303645364721348	9.42207765857738	-3.63245856098538	0.0015787295576057	0.0616410668482405	-1.11715355523891
SNORD1A	-0.303645364721348	9.42207765857738	-3.63245856098538	0.0015787295576057	0.0616410668482405	-1.11715355523891
SNORD1C	-0.303645364721348	9.42207765857738	-3.63245856098538	0.0015787295576057	0.0616410668482405	-1.11715355523891
TSPAN8	0.243122504075098	13.7387916750694	3.63121710264223	0.00158336358687395	0.0617234015795424	-1.11985543745666
SSPN	-0.434461025726495	5.53264855161111	-3.63042524472659	0.00158632638499321	0.0617404291433187	-1.12157873590484
SLC46A3	0.4832965831044	8.66681857520834	3.62828531893153	0.00159436046962228	0.0619544651804575	-1.12623547116057
CYB5R2	0.431936016767401	6.04876882054167	3.62397581936234	0.00161066193585573	0.0623941460053664	-1.13561200849292
LPPR1	-0.19957371469911	3.23908477328571	-3.62394453481713	0.00161078087428959	0.0623941460053664	-1.13568006976777
OAT	-0.402612321239637	10.567288080386	-3.62265393737953	0.00161569505920365	0.0624103701250636	-1.13848774682456
PSMC4	0.374994281792693	8.60657492936706	3.62249361866142	0.00161630653339192	0.0624103701250636	-1.13883650575562
HSPBP1	0.337733840076533	7.23029551805655	3.62144704660287	0.00162030389214463	0.0624660374318597	-1.14111316240447
CREG1	-0.296017336382782	10.4953021517083	-3.62008026154601	0.00162553898014294	0.0625180930821712	-1.14408621901432
UBE2F	0.256973846567245	7.7623753216044	3.61935500309061	0.00162832364972936	0.0625180930821712	-1.1456637345873
PCDH12	0.240406036416364	6.20912394950397	3.61909382631287	0.00162932760385169	0.0625180930821712	-1.14623180867116
IPO5	-0.21037348484055	7.12675186973459	-3.61808062109846	0.00163322810834828	0.062569532012929	-1.14843551811281
RP11-391M1.4	-0.58648982244642	5.79828550763772	-3.61517672059665	0.00164445824458771	0.06290117122725	-1.15475086250406
C4orf32	0.47486908140665	5.52164735672385	3.6128129925989	0.001653655574055	0.0631541399078943	-1.15989078566364
NACAP1	-0.222704605980574	10.8468844754422	-3.61062371750102	0.00166221933116861	0.063382160518601	-1.16465082647049
ABHD2	0.496779807883963	7.29892763672321	3.60876416808308	0.0016695276331548	0.0635577163372065	-1.16869355426906
TNFRSF11A	-0.332565941420722	8.37233158484524	-3.60777426309822	0.00167343101476739	0.0635577163372065	-1.17084549116624
FOXP1	-0.284467253962369	7.23619715696528	-3.60638507712413	0.00167892401128307	0.0635577163372065	-1.17386523889525
HEPACAM2	-1.03963270900183	10.2392430614107	-3.60607623863903	0.00168014760587575	0.0635577163372065	-1.17453654914668
LRWD1	0.251649515796455	6.53132373499842	3.60550189876567	0.00168242543450506	0.0635577163372065	-1.1757849419199
MIR4467	0.251649515796455	6.53132373499842	3.60550189876567	0.00168242543450506	0.0635577163372065	-1.1757849419199
LOC102725116	0.180314127142858	2.7943800755	3.60397416058874	0.00168849926265817	0.0636887329905725	-1.17910547915295
MOAP1	-0.289074969660733	8.69079911575794	-3.60325019306025	0.0016913850827204	0.0636958432638135	-1.18067893291487
SLC38A11	-0.421182855728372	3.98138722900898	-3.60262032440654	0.00169389976767363	0.0636958432638135	-1.18204782786279
GLA	0.263646137341706	8.12345652340476	3.60182311026984	0.00169708784601187	0.0637176975917392	-1.18378035291694
NT5C3A	0.457342367445058	10.6184068539583	3.59961695041314	0.00170594119024631	0.0639518628404911	-1.18857446982349
ZNF611	-0.24577343835819	4.80393455789881	-3.59423622368037	0.00172772543391419	0.0646693186152077	-1.20026486143522
HAS2	-0.679994977586104	5.17848272851461	-3.59236370417864	0.00173537056811294	0.0648561581434502	-1.20433242317443
LOC101930052	-1.38005959839744	6.91879486997024	-3.58821273663336	0.0017524372032173	0.0651949316910766	-1.21334792633666
LOC102724562	-1.38005959839744	6.91879486997024	-3.58821273663336	0.0017524372032173	0.0651949316910766	-1.21334792633666
MST1P2	-1.38005959839744	6.91879486997024	-3.58821273663336	0.0017524372032173	0.0651949316910766	-1.21334792633666
B3GALT5	-0.822957896771975	7.26301814019345	-3.5844285535663	0.00176813983099249	0.0653416366114278	-1.22156512416806
ARF3	0.34674566180861	9.14060611362798	3.58387925962276	0.00177043063918857	0.0653416366114278	-1.22275775914534
ZSCAN12P1	0.286917307943308	4.10672939135362	3.58204880102139	0.00177808561665577	0.0653416366114278	-1.22673183088465
ARMCX5	-0.257777680065627	6.14655537214385	-3.58167565922663	0.0017796500912023	0.0653416366114278	-1.22754190489625
TSEN34	-0.254235501000565	8.37084955075924	-3.58157770609716	0.00178006100468589	0.0653416366114278	-1.22775455410427
ZBTB10	-0.403340034760814	5.42744208928472	-3.58154377906047	0.00178020335042952	0.0653416366114278	-1.22782820700986
ST6GALNAC1	-0.449304988331322	11.8866574307394	-3.58110831877118	0.00178203138224301	0.0653416366114278	-1.22877354514773
CDC73	-0.172660736831064	7.09661410620894	-3.58110034791855	0.00178206486054976	0.0653416366114278	-1.22879084882322
FGF9	-0.663809590220649	4.79628027380556	-3.58101156554627	0.00178243779647626	0.0653416366114278	-1.22898358321928
ADRB1	-0.385797074177191	4.09550381492722	-3.58085064040794	0.00178311396857141	0.0653416366114278	-1.22933292741628
IFI27	0.714199256275947	11.9516342559444	3.57872640995388	0.0017920632315667	0.0655678076025835	-1.23394403494261
TM2D1	-0.230519196105162	5.98854357772439	-3.5777784873513	0.00179607103670768	0.0655678076025835	-1.23600154251516
MCL1	0.447746442335168	7.55822831585119	3.57716428252701	0.00179867259866514	0.0655678076025835	-1.23733464617858
DPP4	-0.793597868357475	6.67303618792695	-3.57684738477665	0.00180001632032295	0.0655678076025835	-1.23802244146354
NEU4	-0.697521568098291	7.0634552605377	-3.57412852206921	0.00181158564277134	0.0658910361318707	-1.24392299129033
RPL7	-0.155014098751202	10.2510056435373	-3.57145809129659	0.00182302014770633	0.0662084078012454	-1.24971760479125
STOM	0.664587214018842	7.27580448290476	3.56864020678602	0.0018351630952048	0.0663942231016176	-1.2558312865978
ANP32B	-0.270700037802193	10.9234637115	-3.56851033619335	0.0018357246546803	0.0663942231016176	-1.25611303161122
TSLP	-0.483076262701465	3.81234510960119	-3.56838062604831	0.00183628568925184	0.0663942231016176	-1.25639442658848
FAM170B	0.206619486781136	3.60376460170536	3.56624456251024	0.00184554911054589	0.0665062489053869	-1.2610281506653
UBQLN3	0.185579749395605	3.47391319044048	3.56590642690192	0.00184701970779596	0.0665062489053869	-1.26176161338279
CRMP1	0.300977639130037	6.23543599424405	3.56578525794545	0.00184754696860967	0.0665062489053869	-1.26202444229401
ZNF395	-0.367340289870051	6.95356634414683	-3.56393090733617	0.00185563459515684	0.066545923882174	-1.26604652042889
KCNJ3	-0.274196395494505	3.74627830102381	-3.56382256379493	0.00185610820443631	0.066545923882174	-1.2662815046403
SLCO2A1	0.528499477062105	8.55390822735227	3.56308530304047	0.00185933420251413	0.066545923882174	-1.26788049869742
KRT2	0.215581982372013	3.56442523790972	3.56093803503003	0.00186876138453798	0.066545923882174	-1.27253719673344
LOC101929864	0.271616321455173	7.23167356314087	3.56090391432818	0.00186891156426936	0.066545923882174	-1.27261118861808
SLX1A	0.271616321455173	7.23167356314087	3.56090391432818	0.00186891156426936	0.066545923882174	-1.27261118861808
SLX1B	0.271616321455173	7.23167356314087	3.56090391432818	0.00186891156426936	0.066545923882174	-1.27261118861808
BMPR1A	-0.208499172635836	6.2361377973502	-3.56055908186828	0.00187042998555984	0.066545923882174	-1.2733589616599
FBXL6	0.304421272287594	5.63409449843561	3.55951821103204	0.0018750206824762	0.0666122900015746	-1.27561601668664
TMEM9B	-0.336489574665093	9.8222240537381	-3.55687422017809	0.00188673176492298	0.0669310563109543	-1.2813487488849
PRPF38A	-0.274431865183149	7.47744178215476	-3.556162145187	0.00188989805910445	0.0669462150154071	-1.28289253675416
FAM45A	0.270386782245117	6.33778624153472	3.55467214386389	0.00189654039001962	0.0670842839549343	-1.28612268419048
ZNF148	-0.20585459152058	7.03068050447421	-3.55108718015607	0.00191261621252582	0.067555152408318	-1.29389337928783
MED15	0.25022870589286	7.53247810311607	3.55019339445713	0.00191664499591432	0.0675619011214909	-1.29583049180821
ZSCAN5A	0.229479438321996	5.10606615948413	3.54981887859827	0.00191833562631187	0.0675619011214909	-1.29664215606407
PLLP	-1.17386020129894	6.53048468646862	-3.5470734950888	0.0019307736532594	0.0678608760823853	-1.30259153533271
AQP1	-0.830423165778385	7.67968321990888	-3.54672076322261	0.00193237745492759	0.0678608760823853	-1.30335585659871
IL17RB	-0.521215733470695	7.74015061717262	-3.54267226106738	0.00195087930568707	0.068412327101296	-1.31212732466823
MBLAC2	-0.285228594684769	4.48682782253915	-3.5418935069233	0.00195445818321089	0.0684396374126657	-1.31381434223711
CREBRF	-0.312428744117748	6.9446971709794	-3.53919819066878	0.00196689483106763	0.0687766000872033	-1.31965264417666
BCKDK	0.227947781436642	7.14786900093551	3.53783495505844	0.00197321464224962	0.0688990175512361	-1.32260519956738
GRN	-0.261471063938931	10.0857155251064	-3.5314388238172	0.0020031341022145	0.0698120472811118	-1.33645517245344
SPINK4	2.28184374941697	10.8018593873194	3.53102703160114	0.00200507557447592	0.0698120472811118	-1.33734668083906
ACE2	0.849390079375674	7.72992322004657	3.52957315011512	0.00201194498499768	0.0699515779847985	-1.34049408928524
SUMF2	-0.323274052435897	8.82496240675	-3.52780050192732	0.00202035184509539	0.0701440906219055	-1.34433121867832
FUNDC1	-0.309253089210491	7.42044836501488	-3.52513054495756	0.00203307946367423	0.0704858556753553	-1.35010995139789
MYEOV	1.10996025564557	6.64946292292132	3.52352179203813	0.00204078637585078	0.0706509675850371	-1.35359143223186
SMIM8	-0.277206159620617	5.04144716736905	-3.52193606705417	0.00204841107741186	0.0706509675850371	-1.35702276086093
FAM107B	0.514681365930198	9.45188851391369	3.52174142308937	0.00204934891907602	0.0706509675850371	-1.35744392649867
SARS	-0.198823624044565	7.94040918075992	-3.52172996477842	0.00204940414114194	0.0706509675850371	-1.35746871955057
SKP1	-0.193539024235346	10.1000944065089	-3.52105090131586	0.00205267942625062	0.0706642120231234	-1.35893802140333
IMPDH2	-0.301560974532997	10.6508692157542	-3.51992190832498	0.0020581362221905	0.070752412859044	-1.36138071528094
WBP11	-0.209299559678179	7.43612969265476	-3.51871682270049	0.00206397653367783	0.0708535315114516	-1.36398786598992
RAB11FIP5	0.195268626705913	7.07881844227381	3.51616654607269	0.00207638993263408	0.0711796952783199	-1.3695046733365
DAP	0.341608151016842	9.10770069018606	3.51541946960886	0.00208004018319639	0.0712049610051626	-1.37112060722305
NOL4	-0.27621037201465	3.342338872	-3.51462959380978	0.00208390641312625	0.0712375392302543	-1.3728290393215
DDX59	-0.283411292235337	6.51114271555723	-3.51331896127509	0.00209033719654456	0.0712695750685456	-1.37566364728671
SEC23A	0.420337841163006	8.47050786604167	3.51268053157246	0.00209347679280726	0.0712695750685456	-1.37704435001865
TMEM35	-0.904663131243893	5.23202697425496	-3.51249775863822	0.00209437646556406	0.0712695750685456	-1.37743961510557
TM4SF5	-0.821236924219733	7.4932372153286	-3.51165054685125	0.00209855170580864	0.0712695750685456	-1.37927174112769
GALNT5	-0.32718180522894	6.18966973398214	-3.51147398278502	0.00209942288067068	0.0712695750685456	-1.37965355572558
ZNF614	-0.259875955755712	4.83046622568056	-3.50967186629088	0.0021083349542779	0.0714728473681835	-1.38355035125627
NRIP1	-0.379174419682755	9.51207572031845	-3.50774535803825	0.00211790330443544	0.0715421636115573	-1.38771566353606
WFDC2	-0.489668588259417	5.66701591662798	-3.50770224140719	0.00211811793842598	0.0715421636115573	-1.38780888073932
GPI	0.259354346613652	10.1113950426798	3.50662298349625	0.00212349743841715	0.0715421636115573	-1.39014213445649
RNF20	-0.255023975108362	9.09414989213194	-3.50646376458309	0.00212429219164377	0.0715421636115573	-1.39048633800486
ZNF623	-0.32292136156288	4.41399178337698	-3.50631905765384	0.00212501476073933	0.0715421636115573	-1.39079916633544
CHST5	-0.840340726595867	8.33704674223649	-3.50453004480635	0.00213396786167984	0.0717447626893792	-1.39466644190403
ALDH5A1	-0.407993816934194	6.29015932545536	-3.50320057927495	0.00214064515715935	0.0718238016647117	-1.39754005442003
CNNM3	-0.233341102545538	7.16915457568384	-3.50289241200628	0.00214219586832399	0.0718238016647117	-1.39820611894887
CEP57	-0.247432860016014	7.5663840907492	-3.5014941708986	0.0021492457547588	0.0718816811188857	-1.40122808514433
NBPF8	-0.324914349244501	7.85020459578869	-3.50125731717489	0.00215044221912658	0.0718816811188857	-1.40173996306684
LRRC3B	-0.38564853215354	3.13658077513194	-3.49989048904622	0.0021573595334207	0.0718816811188857	-1.40469374963186
LOC101927811	-0.405992279393862	6.2046888935754	-3.49967603538887	0.00215844683368164	0.0718816811188857	-1.40515717302558
MGC27345	-0.307936590628955	6.56699858510478	-3.49964056855959	0.0021586267057222	0.0718816811188857	-1.40523381445301
ZNF704	-0.441045083004971	5.263531256625	-3.49708258682379	0.00217163855964168	0.0721398317250934	-1.41076100726787
RBM12	-0.256971672655677	7.49363169075	-3.49661703157735	0.00217401500377309	0.0721398317250934	-1.41176686982507
ZBTB8A	-0.27180530466117	7.906512638875	-3.49559466216009	0.00217924269485558	0.0721398317250934	-1.41397566607761
NUPR1	-0.723672848725977	8.96558874448999	-3.49558336315252	0.00217930053910899	0.0721398317250934	-1.41400007645379
ST6GALNAC3	-0.660145953806984	4.854217300136	-3.49522491016375	0.00218113639001898	0.0721398317250934	-1.4147744695947
MAPK6	0.283387429209622	6.65380114926687	3.493428502369	0.0021903597700607	0.0721893370124182	-1.41865513092773
C6orf223	0.269136707539467	5.4726381215248	3.49300620201623	0.00219253356169781	0.0721893370124182	-1.41956733685804
AK4	-0.504806762605445	7.08467635502775	-3.49202900091441	0.00219757183355628	0.0721893370124182	-1.42167808705992
LOC100507855	-0.504806762605445	7.08467635502775	-3.49202900091441	0.00219757183355628	0.0721893370124182	-1.42167808705992
ATF6	-0.177455091437728	7.64764390473214	-3.49192469338234	0.00219811029549434	0.0721893370124182	-1.4219033834381
SAMD13	-0.905571524970783	7.97316697180754	-3.49149029819191	0.00220035414754323	0.0721893370124182	-1.42284162872989
PSMD14	0.312088017896389	10.2304565183333	3.48974590318297	0.00220938743187317	0.0723885356700322	-1.42660907657045
OSBPL11	0.467358539040708	7.46359095068557	3.48900291426521	0.00221324602321803	0.072417883935067	-1.42821362052595
SRD5A1	0.419400672987863	6.9008301715691	3.4860664891275	0.00222856073407855	0.0728199011189059	-1.43455434764228
ZNF652	-0.336680235888277	7.68059200964881	-3.48496163532314	0.00223434992126842	0.0728199011189059	-1.43693980036869
CASP7	0.466725497609893	10.4079794819583	3.48493866957567	0.00223447041318957	0.0728199011189059	-1.43698938321384
EIF2A	-0.227479984907461	10.3701568938202	-3.48381887047301	0.00224035328946221	0.0729144009334691	-1.43940693404389
EHD4	0.207528117275424	5.55561484394444	3.48266695194212	0.0022464207737482	0.0730146496701511	-1.4418936529219
AIFM2	0.56407647754956	7.19536946897864	3.48098494338336	0.00225530938367465	0.0732062044565415	-1.44552439088801
SMARCD2	0.227531326610413	8.01201287632738	3.47909180587296	0.00226535501677009	0.0733695699100707	-1.44961041121398
PITPNM1	0.420291141148178	6.90859345814087	3.47847328170714	0.00226864662788307	0.0733695699100707	-1.45094528742448
SIGLEC17P	-0.414456424019928	4.93272548575893	-3.47820767596699	0.00227006154734768	0.0733695699100707	-1.45151849216943
PIK3R3	0.652318679060047	5.8472910378006	3.47777854572141	0.00227234941583846	0.0733695699100707	-1.45244457964011
CCDC53	0.263147736547619	8.86485779816072	3.47360600199486	0.00229471328521909	0.0739939078064975	-1.46144786693577
COL23A1	0.537176573562071	5.70930681481364	3.47166929319167	0.00230516687232797	0.0742330549320688	-1.46562598815731
FAM172A	-0.297246534606228	6.35860933393452	-3.47100989664538	0.00230873668885707	0.0742501870382164	-1.46704840787233
ARHGDIA	0.258767242282646	7.42798692432195	3.46988776318325	0.00231482413074854	0.0743481358787855	-1.46946888575869
TACC1	-0.212323863271194	6.05230908997917	-3.46689670101373	0.00233112735119611	0.0746835436587043	-1.47591986077494
NR1H4	1.27318734399137	5.14508623214881	3.46657842999701	0.0023328687527669	0.0746835436587043	-1.47660621971256
PCDH9	-0.259696142311616	3.22665992970833	-3.46629261639778	0.00233443365335284	0.0746835436587043	-1.4772225715988
PLAUR	0.793249739542127	7.69575254371825	3.46118139941694	0.00236259339386691	0.075485631023392	-1.48824291750745
RP11-73M18.8	0.265507437232251	6.92112127167262	3.46059571557688	0.00236584136779217	0.0754907241665486	-1.48950548555863
AK097453	0.294583987074176	4.9692934437777	3.45981793108127	0.00237016142975878	0.075529968274008	-1.49118209449973
RP11-587D21.4	0.201397304441392	3.22862322395833	3.45899809662528	0.00237472342905151	0.0755631799564362	-1.49294925626353
GSKIP	0.483551871550675	11.3394290688889	3.45815699611262	0.00237941271677128	0.0755631799564362	-1.49476216008104
ATAD3B	0.229202519745333	6.53048051073413	3.45796610805135	0.00238047821644939	0.0755631799564362	-1.49517358553599
PURA	-0.164373400374148	6.6285078825119	-3.45733246360678	0.00238401845221586	0.0755774046810116	-1.49653925766778
CYB561	0.257096541589382	7.80265219705861	3.45522330734041	0.00239583977255958	0.0757284563510004	-1.5010846461569
CLEC3B	-0.624602792603786	7.82008917873611	-3.45504190817073	0.00239685915315373	0.0757284563510004	-1.50147554581221
CDC42EP5	-0.295358036602561	11.2265597312083	-3.45482509328819	0.0023980781120888	0.0757284563510004	-1.50194275725067
RGS17	-0.547080469816849	3.69778271991667	-3.45177726501783	0.00241527785607036	0.0761731888491248	-1.50850978346138
LINC00467	0.524804606654893	5.58857712000595	3.45027659888003	0.00242379093167725	0.0763431674639889	-1.51174272548621
SIRT1	-0.31593939590659	7.33816837456548	-3.4484234351972	0.00243434429711951	0.0765768897171108	-1.51573462821893
HYAL1	1.32871393936854	6.062626434212	3.44726692516112	0.00244095319515283	0.076686089969056	-1.51822562232846
TAP2	0.599348351663339	5.73459905979329	3.44599393309662	0.00244824807624801	0.076816533350005	-1.52096728678721
GPT	0.394263233087389	7.80399775211905	3.44460663216418	0.0024562223503141	0.0769280315917941	-1.52395487834062
SVIL	-0.204671862557559	6.60261166144643	-3.44428123756135	0.00245809641899972	0.0769280315917941	-1.52465558516528
NUP50-AS1	0.355962153055556	4.50081462972421	3.44367306055508	0.00246160289703588	0.0769392557664336	-1.52596519704038
PID1	-0.29717879374891	5.46704114243056	-3.44310740025317	0.00246486864494643	0.076942936679158	-1.52718320872399
BEX4	-0.497644382112422	7.5254546178174	-3.44247142417682	0.00246854542307742	0.0769594224883397	-1.52855257384525
NPHP4	0.21569219294632	5.02593863470933	3.44108189064353	0.00247659747542628	0.0770997943450395	-1.53154427606525
FBXO16	-0.351056883653847	6.82314505973214	-3.44060673991534	0.00247935677748143	0.0770997943450395	-1.53256722477464
DHX40	-0.297820122133697	7.76646460716071	-3.43907778740373	0.00248825620298436	0.0772190350404426	-1.5358586767555
RP11-382B18.4	-0.539696891055731	4.31193697562103	-3.43784939776569	0.0024954288535194	0.0772190350404426	-1.53850284932814
AXDND1	0.741341217958312	4.45731318985318	3.43778418499957	0.00249581020139573	0.0772190350404426	-1.53864321714278
MUC20	-0.594656407611685	7.63501189015564	-3.43778107366935	0.00249582839710129	0.0772190350404426	-1.53864991413869
GPRIN2	-0.586422691488095	7.00505194737797	-3.43672177017535	0.00250203098984555	0.0773130738986156	-1.54092993554657
GABRA2	-0.565778526116344	4.01160885390873	-3.43450877122586	0.00251503767425519	0.077558842406506	-1.54569262422122
CDK5	0.242142743042912	6.78853949622619	3.43424917096737	0.00251656778629098	0.077558842406506	-1.54625127463119
NOVA2	0.173005450103784	4.7604938556627	3.43270722861418	0.00252567498616743	0.077558842406506	-1.54956927832815
TP53	-0.217333786614772	6.98308427207341	-3.43238197247457	0.00252760017398473	0.077558842406506	-1.55026913155563
PYCRL	0.340206154160781	6.07083194512798	3.43202640430496	0.0025297064241672	0.077558842406506	-1.55103418960891
EPHA7	-0.47674382793275	3.9224599548199	-3.4318054542629	0.00253101611449571	0.077558842406506	-1.5515095874143
ATRAID	-0.185778409980717	10.401210730693	-3.43130714941988	0.00253397227682612	0.077558842406506	-1.55258171795588
IDI1	0.311471272651755	8.44540473205357	3.43107173026228	0.00253537006312079	0.077558842406506	-1.55308822281926
BCL3	0.64683979758028	6.4660568647112	3.42786498093093	0.00255448535789137	0.0779484782991021	-1.55998674931834
MIR8085	0.64683979758028	6.4660568647112	3.42786498093093	0.00255448535789137	0.0779484782991021	-1.55998674931834
LOC102725017	-0.45116463552394	5.71901161916567	-3.42642973054271	0.00256308651263505	0.0781134171344464	-1.56307384952426
HIST1H2BC	0.430086627564797	5.44768037172664	3.42526435014935	0.00257009126610013	0.078176813007759	-1.56558026115804
SCGB2A1	-1.17858796368701	7.98470425357098	-3.42413281466448	0.00257691053726946	0.078176813007759	-1.56801369150561
GCOM1	-0.210804464225754	6.2558583758383	-3.42395884791094	0.00257796053040888	0.078176813007759	-1.56838780009593
POLR2M	-0.210804464225754	6.2558583758383	-3.42395884791094	0.00257796053040888	0.078176813007759	-1.56838780009593
LOC101929459	0.150306916425519	3.43310904393056	3.42270540976368	0.00258553817952636	0.0783094475637958	-1.57108313774312
F2RL2	0.755063948114428	4.15091973977778	3.42111264587282	0.00259519871367383	0.0785047610886332	-1.57450781324988
ABCC1	0.533920168003664	6.41910793539286	3.42011444043408	0.00260127111249325	0.0785911848350558	-1.57665391063991
TOPORS	-0.261194744504185	7.7194401551369	-3.41950207471714	0.00260500321398797	0.0786067759954246	-1.57797039702509
WHSC1L1	-0.183606301868904	6.24941873904031	-3.41832532429717	0.00261218972652442	0.0787264380958199	-1.58050006297958
LSM8	-0.278830471460801	6.02287267052327	-3.41708129556179	0.00261980823464309	0.0788588089546138	-1.58317413473609
PCBD1	-0.275851293591707	8.5488803494375	-3.41611934756883	0.00262571418310326	0.0789393678516726	-1.58524170949004
FUNDC2	-0.214540852289373	7.44395414910714	-3.41432552216104	0.00263676236202155	0.079099395109901	-1.58909692329011
WDSUB1	-0.389617172816173	6.76687029528003	-3.41420448108863	0.00263750949245435	0.079099395109901	-1.58935704242301
NDST4	-0.124551045010466	3.46117480870238	-3.41308518550833	0.00264442821797541	0.0792096991467585	-1.5917623225582
ZBTB26	-0.364519312064185	5.48750223631953	-3.41178311231175	0.00265249912241563	0.0792911980964387	-1.59456014275337
GNPNAT1	0.394336719843668	8.46878478425893	3.41140262769418	0.00265486210945969	0.0792911980964387	-1.59537765849446
UROS	0.190855036254797	5.13884874769544	3.4102673512782	0.00266192496704989	0.0792911980964387	-1.5978168041636
RPL30	-0.138089497261907	13.4376191043194	-3.41008028172239	0.00266309054148071	0.0792911980964387	-1.59821870530789
SAMD9L	0.839351306263736	6.48141309633333	3.40991509779411	0.00266412016868519	0.0792911980964387	-1.59857358290796
FAM122A	-0.27164720153192	6.43697247920833	-3.4090059148224	0.00266979428587266	0.0792911980964387	-1.60052677889485
SERPINB8	0.393727765606635	5.97906586317152	3.40899580290087	0.00266985745983835	0.0792911980964387	-1.60054850161933
PHLDA2	0.314484547402321	5.44208369714087	3.40824522197079	0.0026745507844969	0.0793341872265452	-1.6021608786211
PIGP	-0.222686099939111	9.38257865793073	-3.40677927893704	0.00268374052671645	0.0795102860048528	-1.60530973255917
USP12	-0.232941681997645	6.40585912739881	-3.40438388075534	0.00269882345176453	0.079851575990763	-1.61045436538153
PHC3	-0.148922623608416	4.89141087955249	-3.40371960864815	0.00270302080553418	0.079851575990763	-1.61188087932713
LRG1	0.751006058239246	7.34167296244734	3.40302602713519	0.00270741017906239	0.079851575990763	-1.61337026360565
REG1A	3.84326626570251	7.55831005624405	3.40245283792434	0.00271104290931078	0.079851575990763	-1.61460106474021
PTP4A2	-0.192042226340851	10.8514491134737	-3.40204739856066	0.00271361536446736	0.079851575990763	-1.61547162895512
SF3A1	-0.142897448940807	7.84322068253221	-3.40161524587152	0.00271635994341878	0.079851575990763	-1.6163995249242
ASNS	0.213147192271221	5.32102634377345	3.40133690818756	0.00271812909026736	0.079851575990763	-1.61699714225989
USP18	0.727649729988941	5.68958463216288	3.40044586024262	0.00272380028558713	0.0798706346881291	-1.61891022745937
STK38L	-0.31821230333124	7.97658629384944	-3.40020843451674	0.00272531336755992	0.0798706346881291	-1.61941996156136
CNTN1	-0.282124694725275	3.46839424128571	-3.396696160754	0.00274779297858624	0.0804330011767724	-1.62695953153603
LOC101927769	-0.17422964844905	3.16277023670076	-3.39549758279828	0.00275550570434555	0.0805622851981028	-1.62953201048854
NPAT	-0.190532742651754	5.55213373663294	-3.39241998013086	0.00277540696276751	0.0810471887502551	-1.63613638766638
PPCDC	0.378291977900971	6.51053863436012	3.39112347691468	0.00278383283382849	0.0811962316520717	-1.63891818176598
TWF2	0.236050687141708	7.76841299740175	3.38893522073302	0.00279811096266549	0.0813982627446099	-1.64361274557157
NEK6	0.183138103956479	5.49083033610913	3.38832999622869	0.00280207262245347	0.0813982627446099	-1.6449110303517
C7orf55-LUC7L2	-0.169808327965727	7.92028561064881	-3.38825332656433	0.00280257487596064	0.0813982627446099	-1.64507549265244
RSPO1	0.235002310694227	4.34115335772222	3.3880235613106	0.00280408056750518	0.0813982627446099	-1.64556835127459
RANBP6	-0.317458981681054	7.22570304493452	-3.38690711833631	0.00281140808882627	0.0815141595576415	-1.64796306429195
CAP1	0.261773558260076	11.5571414921944	3.38558755676946	0.00282009289891191	0.0816256015555966	-1.65079320742087
ZNF850	-0.410562855314409	3.66224222106944	-3.38530881342282	0.00282193082867519	0.0816256015555966	-1.65139101051893
KLRC3	-0.380095714429617	3.56066237934524	-3.38434370386429	0.00282830346133068	0.0817132307350407	-1.65346072633013
ADAM10	-0.291560023789543	8.53187257060823	-3.37927644099476	0.0028619944387376	0.0825889823749993	-1.66432529324165
PSMA7	0.269895945803365	9.34079887991288	3.37550734335149	0.00288730858143361	0.0829042773460502	-1.67240389790844
CACNA2D2	-0.42439014988771	6.71770950470734	-3.37536053167014	0.00288829902247769	0.0829042773460502	-1.67271852582236
GXYLT1	-0.306333963707045	5.40198706139087	-3.37475598774043	0.00289238098275609	0.0829042773460502	-1.6740140708661
FZD1	-0.332082067521682	5.09671258611941	-3.37457616987483	0.00289359622524485	0.0829042773460502	-1.67439941164651
SERPINB1	0.364803200242829	8.89737188173947	3.37451665449104	0.00289399855125081	0.0829042773460502	-1.67452694904423
PCP4	-0.400646571190138	4.24697657537607	-3.37428853957511	0.00289554112267882	0.0829042773460502	-1.67501577853996
SYNE3	-0.361502977560236	5.62604526300814	-3.37412261583293	0.00289666364673623	0.0829042773460502	-1.6753713328595
CRBN	-0.316118642234429	8.94361402445238	-3.37300747747604	0.00290421894549412	0.0830232976207804	-1.67776082551898
OXR1	-0.310808173890632	6.05505954627381	-3.37241656329202	0.00290823032450677	0.083040847653732	-1.67902694316915
PLEKHB1	0.240707912609099	4.93010254161995	3.36953719910358	0.00292785435575136	0.0835036361298422	-1.6851955997748
SCO2	0.252488101775846	9.11900365085281	3.36894986559246	0.0029318731453919	0.0835207965264204	-1.6864537226772
FAM200B	-0.416748975576922	6.86913451135119	-3.36833284787918	0.00293610085805136	0.0835438616676266	-1.68777537287975
ZNF14	-0.311981125570458	6.72487521576015	-3.367070534115	0.00294476862660536	0.0836248116762433	-1.69047905678068
LINC00341	-0.671716836771976	7.6114471568125	-3.36667999841506	0.00294745533331322	0.0836248116762433	-1.69131547341392
OTUD6B-AS1	-0.239348726189067	6.34165626964377	-3.36642514929815	0.00294920987091571	0.0836248116762433	-1.69186127479162
NONO	-0.251074826361968	9.80855317262662	-3.36581990507877	0.00295338083756025	0.083646042215119	-1.69315746352286
GNPAT	-0.248730224262818	9.14574318946726	-3.36333564576545	0.00297056132061554	0.0840352543963946	-1.69847713110162
GAL3ST1	-0.738198750920984	5.69550040486905	-3.36283436075742	0.00297403990650832	0.0840363969882964	-1.69955043784305
XYLT1	-0.285075856739272	5.70324014134226	-3.3622059730581	0.00297840612733798	0.0840625895662759	-1.70089582866208
RP5-935K16.1	-0.252719310585427	6.54580212366369	-3.36112753787736	0.00298591402217816	0.0841772901154308	-1.70320463266652
SCAI	-0.338650254881368	4.2225035660533	-3.35943169981862	0.00299775762105872	0.084313248014496	-1.7068348463841
TBPL1	-0.252307554830447	8.46762426979672	-3.35939615696673	0.00299800634029161	0.084313248014496	-1.70691092661765
ZBTB44	-0.279589530575395	6.30895579720933	-3.35847703790559	0.00300444509728538	0.084313248014496	-1.70887824994241
TPM3	0.182676409362898	5.75827469083929	3.35725371915603	0.00301303585709265	0.084313248014496	-1.71149648455635
NFE2L3	0.724224841695448	5.5413746713956	3.35722378271032	0.00301324638661893	0.084313248014496	-1.71156055365949
CGNL1	-0.463323642945446	4.76521718748512	-3.35650112616814	0.00301833287016954	0.084313248014496	-1.71310711807457
LOC101930344	-0.463323642945446	4.76521718748512	-3.35650112616814	0.00301833287016954	0.084313248014496	-1.71310711807457
LOC101930349	-0.463323642945446	4.76521718748512	-3.35650112616814	0.00301833287016954	0.084313248014496	-1.71310711807457
NR2E3	-0.154558956482368	3.85563597149044	-3.35530061426142	0.0030268013422776	0.0844406360994278	-1.7156761588544
GABPB2	-0.317169428184193	6.45724930492857	-3.35487592063659	0.00302980271087465	0.0844406360994278	-1.71658492800703
IGSF5	-0.279790019890109	3.23565094433333	-3.35403088796176	0.00303578332961358	0.0845090010537988	-1.71839306136746
SOD2	0.687475926006021	7.00250054807738	3.35337553406247	0.00304042946291823	0.0845090010537988	-1.71979525551623
EIF2S3	-0.375858272582414	8.99802506091667	-3.35306572122872	0.00304262830076683	0.0845090010537988	-1.72045810628983
UPK1B	0.193147706941394	3.73345138725	3.35196507525622	0.00305045250393815	0.0846301476745246	-1.72281283432273
YY1	-0.186031210455258	8.33618453133333	-3.35087642759689	0.00305821075865978	0.0847491920217261	-1.72514169926603
TSN	-0.159544640131796	7.99310827645401	-3.35025421358353	0.0030626536287901	0.0847761947846973	-1.72647266986861
RPS28	-0.201683931523197	8.84602206093849	-3.3489373983516	0.00307207705675065	0.0849058100466729	-1.72928924546689
OR7A17	0.221587664294871	3.63157926484722	3.34853465998877	0.00307496479821265	0.0849058100466729	-1.73015061809668
SEC63	-0.202283997286762	6.39197622763095	-3.34803485361498	0.00307855223240896	0.0849058100466729	-1.7312195619175
LOC93622	-0.325017629439753	6.93341294520089	-3.3476619842189	0.00308123122131572	0.0849058100466729	-1.73201699700383
ABCA11P	-0.457638246983473	5.1349406194494	-3.34582537381618	0.00309446016817506	0.0850093872398156	-1.73594452153485
EFNA3	-0.417500810835294	7.60127885519345	-3.34581369335269	0.00309454447891174	0.0850093872398156	-1.73596949801181
GALC	-0.482853989001831	7.07728305699313	-3.34569185547685	0.00309542405054561	0.0850093872398156	-1.73623002408736
CHKB-AS1	0.209248492891812	5.22057089422321	3.344461648062	0.00310431885828222	0.0851579815197912	-1.73886044155186
MIR6890	-0.254893340735656	11.3933098470139	-3.34237855131357	0.00311943732211574	0.0852528069451891	-1.74331393125188
QARS	-0.254893340735656	11.3933098470139	-3.34237855131357	0.00311943732211574	0.0852528069451891	-1.74331393125188
LYPD3	-0.264062526255967	5.89891667948124	-3.34233250056851	0.00311977235549194	0.0852528069451891	-1.74341237588838
PTPRN2	-0.305484434250473	6.85554309663052	-3.34191575807264	0.00312280588490519	0.0852528069451891	-1.74430324814988
TCEAL8	-0.224509273354663	8.72160279937729	-3.34158502244477	0.00312521540884091	0.0852528069451891	-1.7450102427664
HPRT1	0.22199114036736	5.97676774165545	3.3410701123102	0.00312897032395299	0.0852600810011805	-1.74611090075445
MOV10	0.326674112400797	6.47923372690972	3.33987615913549	0.0031376940403687	0.0854025809963161	-1.74866289429223
ZC3H13	-0.185218650096591	6.46927824628075	-3.33850692755792	0.00314772769619242	0.0854717554725525	-1.75158924321627
IFT57	-0.408857804843448	6.71689539926389	-3.33841602550215	0.00314839493007632	0.0854717554725525	-1.75178350990499
RP1-39G22.7	-0.374916782754882	6.69488870897947	-3.33796483927412	0.00315170874595712	0.0854717554725525	-1.75274771925299
TXNRD1	0.268099200967174	6.19725133610485	3.33734430891923	0.00315627190572031	0.0854717554725525	-1.75407377100575
PTTG1IP	-0.388053754488698	11.8804779347014	-3.33714755371963	0.00315772012076405	0.0854717554725525	-1.75449421667181
PAIP1	-0.196402871988047	8.37664570774008	-3.33523357231613	0.00317184187875252	0.0857590256642356	-1.75858386287381
RTEL1	0.436557156323262	5.2817209500625	3.3343260760263	0.00317855911912054	0.0858456817564025	-1.7605227171794
PUM1	-0.167749036773937	9.70596326315476	-3.33229451137109	0.00319364706677821	0.0861378650433828	-1.76486263148806
CAB39L	-0.364500780351253	5.97325776641964	-3.33170428609872	0.00319804362812314	0.0861378650433828	-1.76612336645102
RPS12	-0.150496463327224	13.4434231511389	-3.33144858810927	0.00319995014562604	0.0861378650433828	-1.76666952524115
MAMDC2	-1.32789212881105	5.59611056230456	-3.32990396027747	0.00321149072111579	0.0863210273553992	-1.76996854433611
ARNTL	0.373921298831109	6.35085958839904	3.32959315216741	0.00321381780923874	0.0863210273553992	-1.77063232057844
KIAA1377	-0.320825891073765	4.40265019792893	-3.32839748406322	0.00322278540033428	0.0864090208296864	-1.77318569381635
LRIG3	-0.405449882467689	7.22952747884268	-3.32821390339672	0.0032241644299433	0.0864090208296864	-1.77357771275466
PSMG3	0.213345620036628	7.64478993492857	3.32764644659626	0.00322843072239174	0.0864285911464392	-1.77478942661115
CA13	0.531538251282162	6.32762655201538	3.32638326786825	0.00323794744330474	0.0864817951060444	-1.777486549618
LOC100507258	0.531538251282162	6.32762655201538	3.32638326786825	0.00323794744330474	0.0864817951060444	-1.777486549618
PCOLCE2	-0.409742486717032	3.32837881274107	-3.32597451535374	0.00324103282534722	0.0864817951060444	-1.77835925519732
C12orf5	0.626658313244376	7.6862575812619	3.32269727593107	0.0032658743743012	0.0869913469874856	-1.78535529397551
RP3-406A7.7	-0.684839769973617	5.94528901678472	-3.32251687281884	0.0032672472193156	0.0869913469874856	-1.78574035414138
IGSF22	-0.254514356265043	5.86442404579167	-3.32168779619879	0.00327356363649853	0.0870646816140337	-1.78750990006763
RND1	0.607413740364776	6.47146552528472	3.32069640980361	0.00328113228277415	0.087171125277789	-1.78962572008152
ETS2	-0.253931629026785	7.68075443713599	-3.31872227802099	0.00329625452195651	0.087477799159241	-1.7938384212863
EFNA4	-0.380171639227246	7.29217077962134	-3.31742500739233	0.00330622889520698	0.0875601308922061	-1.79660637262214
LPP	-0.222303721292619	7.16392008056456	-3.31669003815781	0.00331189294927873	0.0875601308922061	-1.79817442933272
LOC100288974	-0.238327771011686	3.96631098573016	-3.31645758538738	0.00331368632171224	0.0875601308922061	-1.79867034808295
MBL1P	-0.238327771011686	3.96631098573016	-3.31645758538738	0.00331368632171224	0.0875601308922061	-1.79867034808295
MGST1	0.405190188801202	8.48233693170346	3.31533771548355	0.00332233940719319	0.0876939738559567	-1.80105936851592
CTD-2292M16.8	-0.593441822602038	5.36913474791072	-3.31294722169509	0.00334088428911135	0.0880883428203447	-1.80615829524597
PTGER4	-0.337265252986873	8.5403767031379	-3.31150860652662	0.00335209338012634	0.08828864913475	-1.80922639120453
FBL	-0.304725954670328	10.28223624125	-3.30865118879637	0.00337446614699201	0.0887822406509997	-1.81531927369628
UNC5D	-0.602124016527776	4.23875548491171	-3.30785708016227	0.00338070962415389	0.0888508651973863	-1.81701230458024
LINC01398	0.174895163298229	3.40144259096528	3.30712852932046	0.00338644758409354	0.0889060707308424	-1.81856547117315
C16orf52	-0.244301509672291	5.45956747672321	-3.30587229842678	0.00339636380327352	0.0890707339909994	-1.82124336087204
RBCK1	0.242032581707877	8.26392120559638	3.30529874319477	0.00340090065058307	0.0890941197229919	-1.82246590963537
MPHOSPH10	-0.201954245247094	7.99716251590516	-3.30463848462236	0.00340613064712484	0.089110290983275	-1.8238731983611
MST1	-0.932403700039814	7.00836648098886	-3.30430067564754	0.00340880951106137	0.089110290983275	-1.82459318213314
NDNF	-0.924103105931567	6.51172616239448	-3.3037409337382	0.00341325285445455	0.08913111780831	-1.82578613552965
RSBN1	-0.294116087148089	8.08696993911905	-3.30260615127416	0.00342227833301338	0.0891646906563274	-1.82820448063861
MMGT1	-0.167144601883178	9.32114503280655	-3.3012441733349	0.00343314155486487	0.0891646906563274	-1.83110670831107
NCR3LG1	-0.658348798134013	6.24607791347054	-3.30084606822699	0.00343632321515251	0.0891646906563274	-1.83195496621545
RP1-239B22.5	-0.658348798134013	6.24607791347054	-3.30084606822699	0.00343632321515251	0.0891646906563274	-1.83195496621545
TRAFD1	0.330777806380168	6.06153034702976	3.30038003039097	0.00344005144940947	0.0891646906563274	-1.83294793589744
TMEM138	0.189033632615478	8.30648679720347	3.30026921566169	0.00344093853151659	0.0891646906563274	-1.83318403919202
EEF2K	-0.464622657103939	7.9538148660372	-3.29991688373449	0.00344376046400548	0.0891646906563274	-1.83393470791372
LOC101930123	-0.464622657103939	7.9538148660372	-3.29991688373449	0.00344376046400548	0.0891646906563274	-1.83393470791372
THRB	-0.773535886282051	6.15804889903571	-3.299466548831	0.00344737061902583	0.0891646906563274	-1.83489414753476
BGLAP	-0.447376362403192	5.0943901223631	-3.29848486133242	0.00345525321637252	0.08917983011043	-1.83698551237465
PMF1-BGLAP	-0.447376362403192	5.0943901223631	-3.29848486133242	0.00345525321637252	0.08917983011043	-1.83698551237465
CFD	-0.7105892717939	9.13125403482206	-3.29763409075503	0.00346209881732981	0.0892556673796987	-1.83879783845417
BAMBI	-0.885464155288024	6.67448404295734	-3.29721262459649	0.00346549498172547	0.0892556673796987	-1.8396956059654
NAT1	0.403651613576008	9.69604409918155	3.29631909392833	0.00347270578209975	0.0893472365537706	-1.84159881789236
MIR7703	0.721111586689968	11.199882945913	3.2952081205513	0.00348169175970149	0.0893902415867897	-1.84396498544182
PSME2	0.721111586689968	11.199882945913	3.2952081205513	0.00348169175970149	0.0893902415867897	-1.84396498544182
PPP6C	-0.234179363882783	8.78598664371428	-3.29235476912833	0.00350487480743325	0.0895982809580024	-1.85004110140032
TDRP	-0.448079629500261	4.65740922906746	-3.29169848618975	0.0035102282649078	0.0895982809580024	-1.85143843101658
NBPF10	-0.342729205492541	8.7017509833006	-3.29141836101781	0.00351251574079749	0.0895982809580024	-1.8520348384349
ZNF432	-0.395009539543648	6.71810169259028	-3.2913876834901	0.00351276633891482	0.0895982809580024	-1.85210015234179
TRIM52-AS1	-0.232206891502086	5.09753609671412	-3.29015896591112	0.00352281781533934	0.0895982809580024	-1.85471601350444
SNORD58A	-0.240164818466353	10.9770357674016	-3.29007532258337	0.00352350307506025	0.0895982809580024	-1.85489407510164
SNORD58B	-0.240164818466353	10.9770357674016	-3.29007532258337	0.00352350307506025	0.0895982809580024	-1.85489407510164
SNORD58C	-0.240164818466353	10.9770357674016	-3.29007532258337	0.00352350307506025	0.0895982809580024	-1.85489407510164
NCOA7	0.34467694868699	6.05385660537103	3.28984121766848	0.00352542170360458	0.0895982809580024	-1.8553924357721
SLC9A3	0.656233211849817	4.60159966163095	3.28971552304854	0.00352645226583742	0.0895982809580024	-1.8556600094741
IL2RG	-0.529380317015224	9.58433350369037	-3.28797842653422	0.00354072472961549	0.0898605890783995	-1.85935758492729
PLEKHG4	-0.332738800289751	6.10069988104182	-3.28756506854795	0.00354412928040165	0.0898605890783995	-1.86023737802387
ZNF763	-0.375552838417277	4.38130272223115	-3.28403459475674	0.00357333776059754	0.090507276211943	-1.86775041835336
KLHL36	-0.17352697303833	7.63477642963393	-3.28155265162002	0.00359401184070856	0.0909366846900607	-1.87303079913055
C2orf40	-1.50213301886447	5.268552475	-3.28024360443385	0.00360496285980431	0.0910488771667098	-1.87581537820943
GPBP1	-0.165490482573258	8.81306656525595	-3.28013222439081	0.00360589612541425	0.0910488771667098	-1.87605228945485
TSHZ1	-0.51030422762646	8.17864527484631	-3.27780143816294	0.00362548015920202	0.0914489020136385	-1.88100948473909
NR5A2	-0.688263047152886	6.36581918721627	-3.27732703049123	0.0036294789685094	0.0914520620696521	-1.88201835161114
ARPC5L	0.232033591639196	8.199122225875	3.27689922766375	0.00363308862898421	0.0914520620696521	-1.88292807475643
FGF14	-0.138216427050411	3.63812336925397	-3.27542944697693	0.00364551683954971	0.091670496494109	-1.88605331388323
RIIAD1	-0.251412530643315	5.51109242115327	-3.27466841332611	0.00365196828067921	0.0917383440044822	-1.88767136979457
PLIN3	0.511376102912092	9.61115122475	3.27408029904231	0.00365696146892808	0.0917694581350515	-1.88892170520668
DDX6	-0.358144226726409	7.07483583291041	-3.27291787023902	0.00366685026255913	0.0917983416067418	-1.89139285387112
HMGB3P1	0.437879476349754	6.06624311571577	3.2727247925713	0.00366849529800034	0.0917983416067418	-1.89180328427636
OCIAD2	0.487815383525641	10.1552683257202	3.27262101986958	0.00366937974592041	0.0917983416067418	-1.89202387392113
ACKR4	1.04033182166583	4.88499919474297	3.27122938846692	0.00368126062636843	0.0920014030978499	-1.89498187662477
IL11RA	-0.255911929495326	5.52039328558144	-3.27078771591735	0.00368503918164918	0.0920017647373537	-1.8959206069003
FOXF2	-0.680261836040901	7.73458253681151	-3.27029624965063	0.00368924816999817	0.0920128609909135	-1.89696512709789
MAPRE3	0.388648785016235	5.28543970958595	3.26890353927213	0.00370120100630175	0.0922168756330554	-1.89992483597196
SRSF8	-0.238586574236436	7.8980832044504	-3.26745430039199	0.0037136790555878	0.0923460483139809	-1.90300430165883
ZNF124	-0.457166108955329	5.31013134944264	-3.26734744159372	0.00371460073823501	0.0923460483139809	-1.90323134916388
RP4-758J24.5	-0.662758787410789	7.54961292108265	-3.26698599293948	0.00371771997139994	0.0923460483139809	-1.90399931931736
LOC101927720	-0.507168481863553	4.55328188143155	-3.26525649535781	0.0037326805611264	0.092623531243707	-1.9076736540939
LOC101930115	-0.286322017705984	6.13595018410336	-3.26462922992659	0.00373812104614696	0.0926644570080364	-1.90900615079861
SI	-1.34302756186028	9.4697263700119	-3.2635899569707	0.00374715201915045	0.0927775034744422	-1.91121371463996
CHD2	-0.214051161074044	5.21700887247024	-3.26323136210739	0.00375027303137014	0.0927775034744422	-1.91197537536649
GUCY2C	-0.561223283145603	9.65524131714583	-3.2620282200835	0.00376076302968144	0.092892669932853	-1.91453069450557
NR1H3	0.398788736270409	7.40650758491677	3.26175241648385	0.00376317174023795	0.092892669932853	-1.91511642854235
ACTB	0.168181372616004	13.4422029614861	3.2613910571598	0.00376632991995161	0.092892669932853	-1.91588383923159
UBR5	-0.188195489768444	7.43088141311309	-3.25964417075286	0.00378163366414261	0.0931760988094492	-1.91959332452563
MIR7114	0.463831631094184	6.36784563591108	3.25875263005265	0.00378946740833086	0.0932750880104964	-1.92148628064528
PPM1L	-0.284192261960895	4.41928190819481	-3.258043325252	0.0037957111792871	0.093334781332128	-1.92299220141126
MAZ	-0.242563664387359	7.54281408108472	-3.25580067945731	0.00381551842740947	0.0935172823703625	-1.92775293869922
GGT7	-0.26459351371795	5.87747936763095	-3.25566509112032	0.00381671917733931	0.0935172823703625	-1.92804073879322
INPP1	0.416754534655436	8.77793240790018	3.25557480811124	0.00381751891419243	0.0935172823703625	-1.9282323718162
UBA1	0.214116152434374	6.98994049027282	3.2551020378464	0.00382170943089868	0.0935172823703625	-1.92923584050463
HIST1H2BK	0.216868100166284	10.4569321341557	3.25463480393576	0.00382585527597999	0.0935172823703625	-1.93022751748877
ERMP1	-0.445555407746596	8.50295470753274	-3.25460840881079	0.00382608961502179	0.0935172823703625	-1.93028353841088
USP1	-0.257833650750209	8.77785883355998	-3.25365361600357	0.00383457578279591	0.0936310702128847	-1.9323099006123
CSTB	0.335109979204605	8.8005411067381	3.25294528228984	0.00384088327019224	0.0936914859182024	-1.93381309210653
C11orf48	0.163764372918889	9.2058602489503	3.25106097211409	0.00385771168187855	0.0939145308052546	-1.93781143046389
LOC102288414	0.163764372918889	9.2058602489503	3.25106097211409	0.00385771168187855	0.0939145308052546	-1.93781143046389
ATPAF1	-0.54943527121364	7.70883965710399	-3.25012171782111	0.00386612677215915	0.0940257418558349	-1.93980419790399
DTX3L	0.498391477134117	9.47611177573242	3.24957482844311	0.0038710347655902	0.0940515226049262	-1.94096442926544
ZFP36L2	-0.372667346217128	8.15276718275649	-3.24909731042499	0.0038753251546438	0.0940622615986136	-1.94197744301144
ZNF84	-0.384836750966334	6.20119118459951	-3.24860566937608	0.00387974727301449	0.0940761734593454	-1.94302037314487
DUOX1	0.142040898897769	3.98530368345022	3.24606050659351	0.00390271867794022	0.0943762915072651	-1.94841876736408
CTTN	0.248071908985482	5.82212406330655	3.24576695048735	0.00390537667453519	0.0943762915072651	-1.94904133394725
CMTM4	-0.401374778443593	8.52638342091774	-3.24557333519218	0.00390713072388728	0.0943762915072651	-1.9494519396823
MRPS18A	-0.225481311250217	8.3977699035377	-3.24552494579294	0.00390756922532331	0.0943762915072651	-1.94955455942899
EPHA2	0.709555064979069	6.29884565573718	3.24458074050522	0.00391613514341663	0.0944699434757675	-1.95155685457092
ITM2B	-0.143351229812264	12.1364010434792	-3.24424593294202	0.00391917693660209	0.0944699434757675	-1.95226681210618
EEF2	-0.165060718429485	12.5994591538542	-3.24319932025533	0.00392870046021942	0.0945202353183006	-1.95448601271035
PARN	0.202200993539161	8.10993529010317	3.24303599661172	0.003930188634158	0.0945202353183006	-1.9548322998477
CLIC4	-0.528135403044435	8.03567098949504	-3.24274245453597	0.00393286471314589	0.0945202353183006	-1.95545467016221
MYBPC1	-0.54005774000981	3.7500569739256	-3.24224039791909	0.00393744582839377	0.0945361019311099	-1.9565190971759
CHAC1	0.445449390246123	5.57362931202192	3.24165474307908	0.00394279631588655	0.0945361019311099	-1.95776070367324
ZDHHC17	-0.286645793612639	5.39750771599702	-3.24139973893612	0.00394512822067474	0.0945361019311099	-1.95830130022673
MIR4738	-0.210280727915942	10.944790152807	-3.24000047641535	0.00395794779514414	0.0946105770265887	-1.96126745166539
APOL6	0.577744093731033	6.55635673371429	3.23952508119322	0.00396231242732533	0.0946105770265887	-1.9622751086657
GPR128	1.31752107176413	7.90578090886607	3.23875512013521	0.00396939142560959	0.0946105770265887	-1.96390704268014
GATAD2B	-0.255471142809828	6.01043388491171	-3.23873786566349	0.00396955020361672	0.0946105770265887	-1.96394361228527
MTX1	0.153770868673474	8.67486325322619	3.2386254593773	0.00397058473293735	0.0946105770265887	-1.96418184790403
CAPZB	0.158305941337	8.60482001032143	3.23853026121921	0.00397146109276164	0.0946105770265887	-1.96438361048346
VDAC1	0.315163840516144	8.4899200638695	3.2376677554357	0.0039794095927741	0.09470762343387	-1.96621152358305
TMEM167B	-0.205840525177321	9.52321302018236	-3.23690408106997	0.00398646022375314	0.0947831330632046	-1.967829865286
C18orf8	0.161420728858584	5.39238309624107	3.23533909880645	0.00400094694116359	0.095000607737236	-1.97114595473761
RBBP8	0.280125747600733	8.27775054098626	3.23467340092174	0.00400712468766696	0.095000607737236	-1.97255638183
NAB1	-0.23742264858233	5.50379714772421	-3.23465804857395	0.00400726726851691	0.095000607737236	-1.97258890815637
PSMD2	0.193661613598247	9.2323208204375	3.23346158190037	0.00401839433204813	0.0951720874650392	-1.97512367038561
SMIM7	-0.198400570952379	7.20514310280952	-3.23123806961333	0.0040391527567889	0.0955711245706043	-1.97983354628125
NBPF9	-0.345089872610965	8.47380553601716	-3.23057632180826	0.00404535087009921	0.0956252088655367	-1.9812350881368
PIGN	-0.416623885883046	7.136687944125	-3.22908277063878	0.00405937391418883	0.0957372843969513	-1.98439803197373
STK17B	0.323703816802841	5.85621557617695	3.2286117061836	0.00406380656931789	0.0957372843969513	-1.98539553267059
LRRC49	-0.345092462956586	5.31696156802534	-3.22859263267569	0.00406398614769737	0.0957372843969513	-1.98543592080868
MNX1	-0.486127058369962	7.59480389694048	-3.22761541547921	0.0040731970515532	0.0957372843969513	-1.98750508428948
TPD52	-0.217982297884614	9.530330546375	-3.22737821845158	0.00407543584805327	0.0957372843969513	-1.98800729861566
PGAP1	-0.423224936365995	4.31205646338591	-3.2271814392526	0.00407729406720982	0.0957372843969513	-1.98842392859311
SLC35A1	-0.354371108099814	10.1823542606875	-3.22715851928185	0.00407751055794233	0.0957372843969513	-1.98847245532766
DEFA6	3.28552975380952	7.80158776408333	3.22534801235356	0.00409464708720505	0.096047374381445	-1.99230538748309
TPM4	0.379982177749439	6.77143224008078	3.22167074956234	0.00412966844860056	0.0966053983894421	-2.00008839386098
RPS25	-0.207930436364462	12.2963253669583	-3.2214703699566	0.0041315851625133	0.0966053983894421	-2.00051242677715
FAM171A1	-0.384206056433147	9.8596392884375	-3.22122300892312	0.00413395246654006	0.0966053983894421	-2.00103586866204
GAS2L1	0.179946806120484	6.41099305556845	3.22119232146424	0.00413424624479815	0.0966053983894421	-2.00110080571924
CABIN1	0.175701701044865	6.95840940945467	3.22036939152734	0.00414213192375941	0.0966958273043128	-2.00284212182965
ZNF639	-0.214050697659018	6.56896151608084	-3.21996332350624	0.00414602843527206	0.0966958273043128	-2.00370131174701
WAC	-0.126120281195705	7.69876836084524	-3.21654162730627	0.00417900392017119	0.0973269548167494	-2.01093993148853
LOC101929241	-0.193644044937205	3.45001648779762	-3.21632985048033	0.00418105320994955	0.0973269548167494	-2.01138787207179
STARD4	0.56133038209707	7.42732674860119	3.21496729674285	0.00419426154997808	0.09754152312518	-2.01426967450499
ALDH9A1	-0.211873108427557	10.535902800534	-3.21405220469497	0.0042031550447325	0.0976173141197826	-2.01620489230654
RNASE1	-0.364146477252527	6.75782286026488	-3.21381039138093	0.00420550821406313	0.0976173141197826	-2.0167162468786
DLEU1	-0.324526561062271	7.71520190233333	-3.21110454525278	0.00423192725417908	0.0980525308934013	-2.02243743181799
BCOR	-0.35772699720238	5.30925630140179	-3.21054977267988	0.00423736377812187	0.0980525308934013	-2.02361025477059
LPL	1.24860102555839	5.26581806075694	3.21011351226059	0.00424164370399311	0.0980525308934013	-2.0245324935338
CNIH1	-0.177797978549364	9.50825285280114	-3.20947519086422	0.00424791351951873	0.0980525308934013	-2.02588181476224
BEX1	-0.68175864047048	4.95990297883874	-3.20910546299803	0.00425154923510752	0.0980525308934013	-2.02666333072159
FMO3	0.403698591402409	3.40452721538095	3.20893860083549	0.00425319106312481	0.0980525308934013	-2.02701602850613
MRPL36	0.194047968369965	9.17852399360714	3.20890380723073	0.00425353348989606	0.0980525308934013	-2.02708957131766
CHFR	0.179962355477717	6.64388034112004	3.20833536470258	0.00425913170396996	0.0980525308934013	-2.02829104763187
MOSPD1	-0.3649648580017	6.45566151583631	-3.2082081636717	0.00426038540300308	0.0980525308934013	-2.02855989467505
CHRM3	0.314969241021005	5.09126400831331	3.20741057652593	0.00426825463774622	0.0980525308934013	-2.03024557078569
TXNIP	-0.469987954249085	11.7411618761667	-3.20702679559502	0.00427204616881414	0.0980525308934013	-2.0310566355657
ZNF770	-0.162788768008025	5.63940084768254	-3.20643354447735	0.00427791358522759	0.0980525308934013	-2.03231032795163
SNW1	-0.154117227060436	8.83759923800595	-3.20641577920647	0.00427808940936954	0.0980525308934013	-2.03234786947695
PNRC2	-0.337687987401191	10.1018816198559	-3.20587389044558	0.00428345589672991	0.0980525308934013	-2.03349295760764
AP2A1	0.207640564143992	5.45689883114087	3.20577533169598	0.00428443265666282	0.0980525308934013	-2.03370122007385
NAPA	0.204005452299441	8.39508172800824	3.20466811842789	0.00429542050731229	0.0982120374553106	-2.03604071823593
PAPOLA	-0.159509753223436	8.10002347016667	-3.20285989323064	0.00431342402818858	0.0985315047635377	-2.03986090750884
GTF2IRD2B	-0.339480972275857	4.56666597976389	-3.20198238326732	0.00432218732902406	0.0986394983155986	-2.04171456682997
KIAA0355	-0.377484825088957	7.21789951277381	-3.19949683196859	0.00434710343505128	0.0991155803726897	-2.04696423913679
MX1	0.563743897392072	7.54379917600893	3.19688539603453	0.00437343179694317	0.0994897001242561	-2.05247846946467
SNORA43	-0.186880133843103	6.01357620570039	-3.19661291734483	0.00437618782265706	0.0994897001242561	-2.05305374925953
LINC00238	-0.315967967094888	3.25043805399603	-3.19645765494813	0.00437775900159662	0.0994897001242561	-2.05338154560688
EIF2D	-0.252678081157717	8.89896456236653	-3.19625666957529	0.00437979368847474	0.0994897001242561	-2.05380586705306
BOP1	0.292066491662633	6.79753918228545	3.19482701142848	0.00439429344969853	0.0995033353734539	-2.0568239371665
MIR7112	0.292066491662633	6.79753918228545	3.19482701142848	0.00439429344969853	0.0995033353734539	-2.0568239371665
ZNF629	-0.256274196548924	7.65013220391837	-3.19305597141166	0.00441232022492848	0.0995033353734539	-2.06056211381485
RPL4	-0.201150054372711	12.2859926307292	-3.19299305655105	0.00441296193211783	0.0995033353734539	-2.06069489819769
SNORD16	-0.201150054372711	12.2859926307292	-3.19299305655105	0.00441296193211783	0.0995033353734539	-2.06069489819769
SNORD18A	-0.201150054372711	12.2859926307292	-3.19299305655105	0.00441296193211783	0.0995033353734539	-2.06069489819769
SNORD18B	-0.201150054372711	12.2859926307292	-3.19299305655105	0.00441296193211783	0.0995033353734539	-2.06069489819769
SNORD18C	-0.201150054372711	12.2859926307292	-3.19299305655105	0.00441296193211783	0.0995033353734539	-2.06069489819769
TMEM14C	-0.207399457522891	10.6319811577292	-3.19187701577135	0.00442436019505995	0.0996224249079087	-2.06305021628912
KXD1	0.189059644474971	5.73523434652778	3.1916715867941	0.00442646138098961	0.0996224249079087	-2.06348373116277
CRYZL1	-0.246148994304028	6.33808811104365	-3.19090472668416	0.0044343136104318	0.0996224249079087	-2.06510195431765
B9D2	0.24292728039639	6.30237772407738	3.1904247995152	0.00443923468483461	0.0996224249079087	-2.06611463352347
ZNF559	-0.649191055016789	6.48068056701686	-3.19029835153281	0.0044405321391225	0.0996224249079087	-2.06638143974334
LTBP4	-0.293950188608058	6.55557474347619	-3.1900872756051	0.00444269876236071	0.0996224249079087	-2.06682680443809
NBPF20	-0.279115747353478	8.14074366695833	-3.1891828218718	0.00445199430734614	0.0997122169406282	-2.06873507697427
PABPC3	-0.202917298559216	11.6253751991111	-3.18890415095615	0.00445486215936364	0.0997122169406282	-2.06932300104658
EBLN3	-0.22030358890502	8.00841794954167	-3.18736768095293	0.00447070649404421	0.0999753047826427	-2.0725642779511
ZSCAN18	-0.249692122079625	5.87193785325595	-3.1863160888445	0.00448158222120771	0.100126903702705	-2.07478240164722
KIAA0247	0.321708684843017	8.79837957105586	3.18407996650002	0.00450479401732536	0.100451608215478	-2.07949831443516
STRA13	0.197606992150051	10.0988183085625	3.18407814573099	0.00450481296508349	0.100451608215478	-2.07950215396938
PMF1	-0.253527297795653	6.61826118318452	-3.18372925965266	0.00450844506228539	0.100451608215478	-2.08023785273579
ZC3H14	-0.263151532814408	6.98040763325855	-3.18304898997118	0.00451553522613055	0.100517952638509	-2.08167227189742
LOC284926	-0.320879623765046	5.43296320905952	-3.18184817394733	0.00452807725867245	0.100705427075953	-2.08420408846981
TRMU	0.216135976450157	5.60306324300893	3.17917767493551	0.00455609090524452	0.101236339914533	-2.0898335564699
EFHD2	0.252330411611725	8.5467220575293	3.17675116770683	0.00458169092374631	0.101712706229071	-2.09494742794246
RNF19B	0.465772755654108	8.26635255705952	3.17582233071524	0.00459152720629256	0.101829660666975	-2.09690463732521
CCNF	0.207402290497202	5.20518568928752	3.17525151420346	0.00459758225781897	0.101829660666975	-2.09810735247167
PARD3	-0.253824771341355	6.59844313646825	-3.17507486112525	0.00459945771116687	0.101829660666975	-2.09847954849981
TPK1	0.870855574793957	7.01700952028274	3.17266514562855	0.0046251149490143	0.102305031297563	-2.10355601821932
CRIPT	-0.270773715730201	6.77395649321925	-3.171880479948	0.00463349955266307	0.102337981938991	-2.10520879149214
ZNF563	-0.248078736434399	3.91596758334145	-3.17135285987186	0.00463914576966522	0.102337981938991	-2.10632006817046
TTLL4	0.162457097716845	5.23390269902615	3.17135101403149	0.00463916553426077	0.102337981938991	-2.10632395579067
UST	-0.335593984927848	4.09246098693975	-3.17040087716619	0.00464935011412477	0.102470167258285	-2.10832499554159
RPL10L	-0.306958588975161	5.73462075565138	-3.16965232458462	0.00465738917796187	0.102482761140834	-2.10990135729075
ZBTB38	-0.249250631877287	7.6938250426131	-3.16956691171573	0.00465830732458335	0.102482761140834	-2.11008121920501
JTB	-0.157978487658726	11.624565130125	-3.16859116961615	0.00466880854903097	0.102510909259146	-2.11213582467462
ZNF700	-0.395009837010853	6.73209796027684	-3.1681737076317	0.00467330841203538	0.102510909259146	-2.11301480825548
C11orf95	-0.282247976738616	6.05521937918452	-3.16800090654732	0.00467517228300845	0.102510909259146	-2.11337863762833
CRKL	-0.238692020332505	7.30567591098155	-3.16789055150089	0.00467636297454987	0.102510909259146	-2.11361098484645
CNOT6	-0.177722364239929	7.99780910752976	-3.16744687655129	0.00468115303945328	0.102523962894549	-2.11454509569327
TNXB	-0.184494063294958	5.55940843463492	-3.16677077123628	0.00468846165876845	0.102592103727501	-2.11596848614842
BMP7	0.169216408539596	4.97884106136706	3.16594399259468	0.0046974140894277	0.102696060083892	-2.11770895786043
FAM101B	0.570184208203167	7.6559990886994	3.1623231536492	0.00473681661725911	0.10330708205057	-2.12532960905023
PPIL3	-0.373061486579672	8.69520880354007	-3.16225752845206	0.00473753371117807	0.10330708205057	-2.12546770302423
CPB1	-1.37059715083111	4.20826792549152	-3.16221095654197	0.00473804267157714	0.10330708205057	-2.12556570295206
PCSK9	0.752311874779862	5.90395095833712	3.15881898103334	0.00477525479738917	0.103937488687176	-2.13270212814569
WNK4	-0.557447712377899	6.10064374060516	-3.15880032344513	0.00477546026494143	0.103937488687176	-2.13274137549259
EPB41L4A-AS1	-0.365205895185766	6.22755339785714	-3.15804536980743	0.00478378142486036	0.104025965824232	-2.13432940456141
MTPAP	-0.207791671923394	7.57895638214205	-3.15726525625879	0.00479239467471418	0.104039647618765	-2.135970232176
RP11-426C22.5	-0.441373458707264	5.60394800392361	-3.15721737813954	0.00479292378769042	0.104039647618765	-2.13607093099798
CORO1C	0.36462343091052	8.96561584764286	3.15542987256872	0.00481271855465375	0.104376634350352	-2.13983012855483
C19orf12	0.241940982833599	6.54219352627381	3.15418116302003	0.00482659373603202	0.104584755404339	-2.14245581973242
ATG4B	-0.238145940514056	7.67095760146806	-3.15364797545041	0.00483253012455019	0.104620638887738	-2.14357686644437
RBFOX1	-0.206789791666665	5.24474226422619	-3.15266303572232	0.0048435148460577	0.104686315622586	-2.1456475822242
FGFBP2	-0.317367897485054	3.54321706356421	-3.15260795144441	0.00484412989809118	0.104686315622586	-2.14576338420146
UBE2QL1	-0.342165193425344	4.72303421333532	-3.15153967116763	0.0048560729361592	0.10485170910389	-2.14800907094006
IRF7	0.503680813402017	7.7670842329375	3.1501690034994	0.00487143839909431	0.104994369566864	-2.15089007061872
TSPAN6	-0.593051976245421	10.3814413913929	-3.15014171336505	0.00487174480523009	0.104994369566864	-2.15094742760821
PNKP	0.232795659972528	7.07589208326786	3.14968336723077	0.00487689378344195	0.104994369566864	-2.15191073233265
EIF3F	-0.246772677091179	6.61245775895536	-3.1494192977339	0.00487986268832162	0.104994369566864	-2.15246570634346
RGS10	-0.27608798354984	6.23459901472321	-3.1462138714216	0.00491604099274744	0.105679748412254	-2.15920112559538
DTD1	0.191925015241151	6.27974247623611	3.14504102544373	0.00492934328893967	0.105807409937616	-2.16166503231007
SH3D21	0.265536216426828	6.07669084498016	3.14441392073396	0.00493647015582687	0.105807409937616	-2.16298233012971
RP11-33O4.1	-0.97015567898849	7.07906062398061	-3.14434490901079	0.0049372550643404	0.105807409937616	-2.16312729125271
ZNF658	-0.453031121386272	4.18204669633135	-3.14416557810066	0.0049392952597504	0.105807409937616	-2.16350397630603
PYCR1	0.360464641293169	7.99053370841369	3.14341894211001	0.00494779830806201	0.105896748025965	-2.16507221394047
CLPX	-0.186470492430971	7.41316728607633	-3.1423871296885	0.00495957244144887	0.105922879497497	-2.16723924288338
STK17A	0.302543620813712	6.11598573107143	3.14233977977047	0.00496011340825877	0.105922879497497	-2.16733868251645
KIAA1244	-0.31526080545482	5.49313753462897	-3.14217292391597	0.00496202017120671	0.105922879497497	-2.16768909294979
DPPA5	0.27014183713245	3.40439575443371	3.1408743861306	0.00497688365076884	0.106147460900604	-2.170415922432
GFRA1	-0.28016753556289	4.08054775135227	-3.13996522106561	0.00498731592193195	0.106277223856897	-2.17232488575276
TMEM214	0.248725709750314	8.57332638538532	3.13907663785178	0.00499753250534106	0.106402168550127	-2.17419046356072
FLVCR2	0.312787568067767	6.07957534531548	3.13812753892652	0.00500846727887668	0.106414265576561	-2.17618290807248
MYB	-0.270658760088518	6.54665298868055	-3.13798656576555	0.00501009343779822	0.106414265576561	-2.17647883681092
CRNKL1	-0.245439009588143	8.14319852970024	-3.13789396212876	0.00501116192122664	0.106414265576561	-2.17667322666429
SLC25A39	0.192373437895299	8.2611054896121	3.13674233647706	0.00502446812494886	0.106556896025485	-2.17909052025197
CYB5R4	0.244634691816461	5.99333905877083	3.13635054010352	0.00502900285107389	0.106556896025485	-2.17991284691294
FRAT2	-0.355100454686539	8.74449549227687	-3.13576266341171	0.00503581448980037	0.106556896025485	-2.18114665760572
RPP21	-0.233478194226841	8.398589992375	-3.13575295687233	0.00503592703301061	0.106556896025485	-2.18116702865898
PSIP1	-0.324474962226144	6.43758072759722	-3.13542970012399	0.00503967645059573	0.106556896025485	-2.18184543405313
NBPF14	-0.328160633950809	8.53963990218498	-3.13388601179493	0.00505761885028545	0.106843837457802	-2.18508479953174
ATRN	-0.338938023838745	6.85005464320127	-3.13309866413519	0.00506679407065531	0.106945233743486	-2.18673681901772
OLA1	-0.208160713272283	6.75458444125397	-3.1322259209295	0.00507698328142516	0.107067838968588	-2.18856786069496
HIC2	-0.187186999836572	5.80943916986813	-3.1308429516425	0.00509317001337559	0.107180118573282	-2.19146903701403
TCEAL1	-0.38619949744462	6.79727807585317	-3.13076613123171	0.00509407060939362	0.107180118573282	-2.19163017788888
CDKN1A	0.478890138064713	9.60451496652778	3.13064741779579	0.00509546263735184	0.107180118573282	-2.19187919237437
EPN2	0.199421681391071	5.37658911972908	3.12865276410121	0.00511890704335594	0.107488252537548	-2.19606274390764
EPN2-IT1	0.199421681391071	5.37658911972908	3.12865276410121	0.00511890704335594	0.107488252537548	-2.19606274390764
ARPC2	0.14903823749936	11.4799684191615	3.12819689936762	0.00512427975836252	0.107508708887465	-2.19701874616209
PPP3CB-AS1	-0.155719016615646	4.8065477548631	-3.12519909962598	0.00515974745289415	0.108077529237194	-2.20330436841326
NOL7	-0.143581185033577	9.38314080183135	-3.12451940180913	0.0051678221317307	0.108077529237194	-2.20472925113576
PSMC3IP	0.26654121331165	6.01468303490747	3.12429512911342	0.00517048913274002	0.108077529237194	-2.20519938264281
ZMYM6NB	-0.235428446507937	8.4810618450873	-3.12406657110375	0.00517320846539302	0.108077529237194	-2.20567848601803
WDPCP	-0.212011542981263	5.73772578303157	-3.12404199838904	0.00517350090858019	0.108077529237194	-2.20572999467635
IFI35	0.368817147807434	8.240423359	3.12156641784065	0.00520304533774957	0.108543652182031	-2.21091856778058
GATA6-AS1	-0.64177049919021	6.61092001355357	-3.12070583211987	0.00521335408957936	0.108543652182031	-2.21272195873136
SEPT4	0.161083051899528	4.68525410964652	3.12063649014581	0.00521418558121179	0.108543652182031	-2.21286726052673
ASH1L	-0.221443109704342	7.5021595071511	-3.1204640625043	0.00521625374775964	0.108543652182031	-2.21322856739098
GCNT3	0.500991377354202	11.365970206689	3.12031704102238	0.00521801781007635	0.108543652182031	-2.21353663278276
FUT3	0.37078547931973	8.5108262447381	3.11988755415371	0.00522317439126758	0.108558527611702	-2.2144365426076
CXXC5	-0.397283937670439	8.37746460991331	-3.11881862188747	0.00523602983015246	0.108733254977558	-2.21667611674851
BAIAP2L1	0.42140217560832	8.11087693241071	3.1174329891049	0.00525273965450168	0.108900542918348	-2.21957885514644
ARHGAP5	-0.253940640192305	5.97844325863233	-3.11741172516366	0.00525299648558763	0.108900542918348	-2.21962339734623
STARD10	-0.401828428901097	8.11106799383333	-3.1168507118448	0.00525977693602169	0.108925752995955	-2.22079853266041
C6orf120	-0.26985379311159	8.39651468556982	-3.11657390773846	0.00526312553343519	0.108925752995955	-2.22137831935564
MRPS14	-0.227327249242541	7.82095918664881	-3.11612099359857	0.00526860904894938	0.108946990164484	-2.22232694540927
P2RX1	-0.35713411142955	6.55458054807391	-3.11544215735871	0.00527683820589243	0.10902491921253	-2.22374867992855
AURKA	0.291836367973139	6.22711474144444	3.11377120925594	0.00529714724123236	0.109352088572805	-2.22724783404625
NUB1	0.136194793697019	5.41969362944048	3.11200840535985	0.00531865473702828	0.10970342538603	-2.23093868046123
BIK	0.341778104514653	8.96845567336493	3.11080353514017	0.00533340364757774	0.10984099729011	-2.23346096791451
HEATR2	0.183611684473203	6.99611721033275	3.11072940239095	0.00533431240419606	0.10984099729011	-2.23361614772514
PARP14	0.395472144144902	5.65168337491558	3.10889064367676	0.00535690086350991	0.110191487378115	-2.23746477745856
NAA10	0.226342877253401	7.94053707034226	3.10861052320894	0.00536035015516646	0.110191487378115	-2.23805102056839
NFKBIB	0.199008105450599	6.11414934464833	3.10756081597011	0.00537329496395194	0.110235887988589	-2.2402477199904
TMEM229B	0.281042957136752	5.17737843094841	3.10735809723981	0.00537579833999072	0.110235887988589	-2.24067191700793
HP1BP3	-0.156061406120543	8.31534192625974	-3.10733850374333	0.00537604036013413	0.110235887988589	-2.24071291669837
BC062753	-0.286308476673547	6.97053273295131	-3.10679927526827	0.00538270508579054	0.110280031606783	-2.24184122720293
C18orf32	-0.176151769548227	11.9009237920556	-3.10458026617606	0.0054102157324502	0.110640457273537	-2.24648372323564
LY75	-0.340119458589738	8.74609208572619	-3.104162156429	0.00541541455250543	0.110640457273537	-2.24735834866086
ALMS1	-0.259896194132651	6.25948600485119	-3.10416016147019	0.00541543936961618	0.110640457273537	-2.24736252173469
RBP4	-0.495722103050977	5.15712443468353	-3.10392191962363	0.00541840386860421	0.110640457273537	-2.24786087194616
IMPAD1	0.213387097465115	6.32547856639087	3.10316579137999	0.00542782295471635	0.110740274339881	-2.24944244461114
LINC00210	0.173380408021978	3.03016646116667	3.10204538894135	0.00544180894344825	0.110933022682037	-2.25178572609771
GSPT2	0.436502082060443	7.52186903381548	3.10129800492637	0.00545115792532651	0.110961471725841	-2.25334869775145
ARID4A	-0.302715348507327	6.18196415521627	-3.10097278014403	0.00545523099398475	0.110961471725841	-2.25402878736777
MRPL49	0.143177162772231	9.53390685925433	3.10084565676871	0.00545682386934213	0.110961471725841	-2.25429461337644
RP11-305E6.4	-0.324226776312059	4.30550249313613	-3.09873913011545	0.00548328457982359	0.111406850955984	-2.25869901913921
PFDN1	0.139406897756413	7.6488280933631	3.09813556720775	0.00549088896720748	0.111468694465519	-2.25996078889527
CNTN3	-1.66279054918498	6.46716128529167	-3.09759314464178	0.00549773174212792	0.111514986922067	-2.26109467317041
KRT18P38	0.22445119059851	4.66855735833631	3.09694851835985	0.00550587456738719	0.111562940075698	-2.26244211936148
C5	-0.294881143063404	4.06795362416865	-3.09668357774769	0.0055092246408382	0.111562940075698	-2.26299589115053
CCDC85A	-0.315345028989622	4.69489397138568	-3.09478190416879	0.00553332852345097	0.111888567628466	-2.26697025728059
ZNF791	-0.306132547159861	7.64920059210119	-3.09469281111691	0.00553446028405267	0.111888567628466	-2.26715643572194
SLC27A6	-0.435987755009158	3.51671041829167	-3.09388678826851	0.0055447094790995	0.11200313147781	-2.26884070700826
ZNF445	-0.149939395986393	6.73257640526191	-3.09017343726751	0.00559216517626881	0.112863152403452	-2.27659826737726
RNF169	-0.189646256955831	7.03503215655014	-3.08976284919469	0.00559743644576314	0.112863152403452	-2.27745583621943
S100A16	0.390107195228939	11.1123795482083	3.08946367574468	0.00560128036257152	0.112863152403452	-2.27808067658262
TECPR1	0.200757280664021	6.85522532652175	3.08773870730022	0.00562349338814977	0.112863152403452	-2.28168297499117
ARSA	0.262757040849034	5.79335600360119	3.08746458839435	0.00562703114928058	0.112863152403452	-2.28225536305478
ISL2	0.383891718378904	4.57605796583234	3.08718452879543	0.00563064780336503	0.112863152403452	-2.28284013834531
CHKB-CPT1B	0.478515215644951	5.32336367188691	3.08651781332032	0.00563926673022771	0.112863152403452	-2.28423219470265
CPT1B	0.478515215644951	5.32336367188691	3.08651781332032	0.00563926673022771	0.112863152403452	-2.28423219470265
KIF22	-0.323646484478673	6.55415322466369	-3.08647698597718	0.00563979493776087	0.112863152403452	-2.28431743613775
POLR3GL	-0.255881013634122	8.05913150304258	-3.08616881528516	0.00564378346840445	0.112863152403452	-2.28496083864973
RP13-258O15.1	-0.179170417191697	11.9215024643611	-3.08615382190309	0.00564397759134946	0.112863152403452	-2.28499214146644
RPL26P37	-0.179170417191697	11.9215024643611	-3.08615382190309	0.00564397759134946	0.112863152403452	-2.28499214146644
ZNF331	-0.281500668130458	6.24671490285806	-3.08578232452931	0.00564878952018635	0.112863152403452	-2.28576772835087
AX748417	0.283402892273678	3.85402791334524	3.08553995332492	0.00565193104254254	0.112863152403452	-2.28627371757625
HLA-F-AS1	-0.23738284801284	4.74984417382567	-3.08490363343099	0.00566018681850455	0.112926834074766	-2.28760207528471
LAMTOR4	-0.404962187793695	8.97668423036607	-3.08443189778386	0.00566631476207476	0.112926834074766	-2.28858679380294
GOLGA6L4	-0.493152485747861	5.65350785976984	-3.0831621256969	0.00568284125325105	0.112926834074766	-2.29123711237145
GOLGA6L5P	-0.493152485747861	5.65350785976984	-3.0831621256969	0.00568284125325105	0.112926834074766	-2.29123711237145
GOLGA6L9	-0.493152485747861	5.65350785976984	-3.0831621256969	0.00568284125325105	0.112926834074766	-2.29123711237145
LOC102724093	-0.493152485747861	5.65350785976984	-3.0831621256969	0.00568284125325105	0.112926834074766	-2.29123711237145
ZKSCAN8	-0.242889793112583	5.12440078328635	-3.08120546353018	0.00570839911493539	0.113332969133706	-2.29532041792465
UNC45B	0.184943496021064	3.31447203705655	3.08088825789745	0.00571255289962874	0.113332969133706	-2.29598230376397
ARHGEF9	-0.326925040233732	6.62035400045238	-3.080492179477	0.00571774362021158	0.113343949363513	-2.29680873452834
CPE	-0.736226066950548	7.63026859910119	-3.07967248413557	0.00572850044806188	0.113379135204703	-2.298518942512
COG8	-0.160398865426338	6.8924221455401	-3.07950904259367	0.00573064762270631	0.113379135204703	-2.29885992775584
SNRK	0.187423558589746	5.08896644963095	3.07886777917029	0.00573907958654825	0.113379135204703	-2.300197725616
KANK1	-0.131971058062531	5.89133591970833	-3.07820298674851	0.00574783359396415	0.113379135204703	-2.30158451037009
ARX	-0.252439329883133	5.28108164759127	-3.07785518690956	0.00575241857462074	0.113379135204703	-2.30230999514275
RPL24	-0.13657772456043	12.8451349789167	-3.07784960029527	0.00575249225076134	0.113379135204703	-2.30232164818195
NRARP	-0.558181948908327	10.2442028787453	-3.07778894923066	0.00575329217431432	0.113379135204703	-2.30244815891512
CAP2	-0.604956483773311	5.25824389155925	-3.07753609502005	0.00575662821328192	0.113379135204703	-2.30297557294159
GSTK1	0.230387909716121	10.5111630466726	3.07616780395764	0.0057747132603264	0.113643753227776	-2.30582935879522
HAVCR1P1	0.257647131775466	5.31576365101686	3.07530595697476	0.00578613268472813	0.113776874561645	-2.30762665603916
LOC101060264	-0.297603626341457	4.57285189011445	-3.07461188529804	0.00579534495910147	0.113797591657154	-2.30907395063633
FBXL4	-0.35995935062729	5.43765583887798	-3.07452509563302	0.00579649789760072	0.113797591657154	-2.3092549187197
ZNF347	-0.240621603571426	3.80284962625	-3.07375421149731	0.00580674827471437	0.113903934786451	-2.31086223962152
ASIC1	-0.143379652215678	4.39840840110516	-3.07341719659944	0.00581123503308665	0.113903934786451	-2.31156488485057
ACTR3C	0.271799960073697	5.4335226517123	3.07207643871657	0.00582911805895651	0.114162903523249	-2.31435998400342
LOC100129518	0.693577291527997	6.61559537685714	3.06986324347115	0.00585875406188059	0.114651454588059	-2.31897296239926
CASP3	0.20195805169414	8.62638918479167	3.06867858829934	0.00587467707101148	0.11487108557573	-2.32144168368689
C12orf73	-0.339346189010986	6.15701831071428	-3.06759706686441	0.00588925036143826	0.115063994671682	-2.32369520010914
LAMTOR3	-0.237994148435376	8.54421280790476	-3.06666364400016	0.00590185612991016	0.115065970958762	-2.32563991303072
GABARAPL2	-0.192837938095238	10.6146523141667	-3.06659121157315	0.00590283541072968	0.115065970958762	-2.32579081185476
FCER1A	-0.540697891106514	4.66934840646104	-3.06632638898733	0.00590641712806512	0.115065970958762	-2.32634250769038
MIR4435-1HG	0.363887643194446	4.76191074194544	3.06619592860032	0.00590818237268824	0.115065970958762	-2.32661428538544
TIMM10	0.406198846027168	8.7269480033502	3.06532386854297	0.00591999521563446	0.115204238105524	-2.3284308771783
PIGH	-0.195760142969868	6.4657708958621	-3.06488310716963	0.00592597440510767	0.115228851558983	-2.3293489619342
FXYD1	-0.422093890886753	6.84185079985218	-3.06342901394934	0.00594574144195812	0.115521313453371	-2.33237744875363
HMGCS1	0.664142508003967	6.96846495286253	3.06294398916009	0.00595234905543531	0.115557836070651	-2.33338751636976
AP006222.2	-0.236312481230049	4.77320542109077	-3.05987378945662	0.00599434000411906	0.116280681254506	-2.3397799603256
PON3	-0.545282471157773	6.15755493875595	-3.05935773318381	0.00600142610743335	0.116325818332979	-2.34085422243343
ANO6	-0.421535743990056	5.65554956691667	-3.05841484705332	0.00601439402358882	0.116476855165813	-2.3428168456983
GK3P	0.650686911864779	5.91584397685043	3.05809862590304	0.00601874920523777	0.116476855165813	-2.34347501549537
LPAR3	0.365270630112356	4.87312477677541	3.05765733812295	0.00602483196850851	0.116502328302441	-2.34439345483509
TRIM69	0.382328193895431	5.8447705592123	3.05639179479049	0.00604230931360664	0.116747924302904	-2.34702714069279
MUC12	-0.811472524811412	8.44255191795421	-3.05587425631881	0.00604947069475857	0.116793967394383	-2.34810406719992
SMARCAD1	-0.260366122067635	7.75213892044345	-3.05482249151825	0.00606404963603327	0.116799249151142	-2.35029245210665
AMIGO3	0.224771755881854	7.1300316263062	3.05482029228683	0.00606408015599376	0.116799249151142	-2.35029702772968
GMPPB	0.224771755881854	7.1300316263062	3.05482029228683	0.00606408015599376	0.116799249151142	-2.35029702772968
RPL32	-0.147040515332717	13.7133040218194	-3.05388851398569	0.00607702431584524	0.116956400258181	-2.35223554217898
S100A10	-0.393379247368179	10.2796170748435	-3.05266602308006	0.00609404749170794	0.117191745706	-2.35477855951966
NYNRIN	-0.339729855002617	6.39570163921429	-3.05193227293285	0.00610428705789556	0.117219381250856	-2.35630473304301
FPR1	0.60063853730334	4.88580985567574	3.05187577409838	0.00610507619394239	0.117219381250856	-2.35642224330866
DNAJC6	-0.291951086412871	3.58628712213095	-3.05021838234922	0.00612826935166269	0.117443346027847	-2.35986906953749
RRN3	-0.28514837166863	6.77611337213988	-3.05016082201775	0.00612907636418685	0.117443346027847	-2.35998876435382
CIITA	0.230413081853741	4.920389168375	3.04981054293181	0.0061339895908159	0.117443346027847	-2.36071714136418
FGF16	0.251520210992936	4.1188127663631	3.04967008838061	0.00613596075924884	0.117443346027847	-2.36100919711466
FER1L4	0.177683251839571	4.71753915143948	3.04687400967625	0.00617532900530141	0.117997539039417	-2.36682228618539
CHAC2	0.478768647907222	7.10940977983809	3.04636366605815	0.00618254080899685	0.117997539039417	-2.36788309881827
MLLT4	-0.149050326432219	5.00043341270671	-3.04627828040844	0.00618374821031042	0.117997539039417	-2.36806057748676
FLJ23867	-0.305338740962409	7.81046575792659	-3.04623359506341	0.00618438017704905	0.117997539039417	-2.36815345769389
NAPRT	0.349184527140896	8.89363100898512	3.04536606209493	0.00619666170535287	0.117997539039417	-2.36995656466546
ANKMY2	-0.359732908206022	9.37301661732765	-3.04521628820326	0.00619878441248604	0.117997539039417	-2.37026784125127
LOC100996732	0.426192474621293	7.38748324498832	3.04488117420229	0.00620353643996609	0.117997539039417	-2.37096429280554
LOC100996735	0.426192474621293	7.38748324498832	3.04488117420229	0.00620353643996609	0.117997539039417	-2.37096429280554
ARL5B	0.339977472235522	6.61761544912996	3.04184590563577	0.00624673799899943	0.118726881937437	-2.37727113452191
PLXNA1	0.225694989472791	6.09807184618452	3.04005651857481	0.00627234257465914	0.119082001029008	-2.38098819197163
PTCD3	-0.312590053591267	6.9335853789752	-3.03958081385451	0.0062791665188657	0.119082001029008	-2.38197623547249
SLITRK6	-0.581652844512468	6.81390592200488	-3.03904367794791	0.00628688029960791	0.119082001029008	-2.38309180733983
PDE4D	-0.220082164053941	4.81840488117956	-3.03872726325097	0.00629142859345915	0.119082001029008	-2.38374893347021
CAPN11	0.275124067999739	4.95463862381151	3.0386603867974	0.0062923903134669	0.119082001029008	-2.38388781860519
MBTD1	-0.267876927683148	5.14124848248214	-3.03850297774849	0.00629465450165611	0.119082001029008	-2.38421471236542
SLC52A2	0.302031953071693	7.54465044716667	3.0374298373292	0.00631011162737288	0.119249768403422	-2.38644316176741
AEBP2	-0.15154355848007	5.11054252430655	-3.03682574564134	0.00631882884875125	0.119249768403422	-2.38769747843967
GALNT12	-0.675159319118261	10.0545259414167	-3.03659700280119	0.00632213270730204	0.119249768403422	-2.38817240999691
RNF186	-0.512339627988398	8.74767673883135	-3.03633547046227	0.00632591220478929	0.119249768403422	-2.38871540602978
CYP2J2	-0.440802074256156	9.13955836292397	-3.03592244897695	0.00633188536626123	0.119249768403422	-2.38957289201252
SEC24A	0.361907266123758	6.81541794782738	3.03585951638532	0.0063327959818199	0.119249768403422	-2.38970354462337
LOC101930100	-0.327602304395605	4.08786230757936	-3.03411102422982	0.00635814671397828	0.119614718499037	-2.3933331616141
FLJ31104	-0.185108711553446	3.60392286127814	-3.03384829290745	0.00636196440752589	0.119614718499037	-2.39387849056055
RARRES2	-0.789985636071432	9.09917116405357	-3.02955478682162	0.00642466665853803	0.120586884045805	-2.40278780522154
TMEM189	0.152039515508898	8.80069976598214	3.02806100826078	0.00644662120309883	0.120586884045805	-2.40588645618722
TMEM189-UBE2V1	0.152039515508898	8.80069976598214	3.02806100826078	0.00644662120309883	0.120586884045805	-2.40588645618722
UBE2V1	0.152039515508898	8.80069976598214	3.02806100826078	0.00644662120309883	0.120586884045805	-2.40588645618722
APBA2	0.274081813525641	5.33471984051786	3.02768933023869	0.00645209510602044	0.120586884045805	-2.40665737068881
CFH	-0.8614173757326	7.61480292720238	-3.02748624130715	0.00645508799993198	0.120586884045805	-2.40707859270603
C12orf57	-0.296107523958801	9.96583067988596	-3.02742187273086	0.00645603687026665	0.120586884045805	-2.4072120959909
PLEKHM1	0.14759293790533	6.15958759885615	3.0266806585813	0.00646697295674776	0.120586884045805	-2.4087493349354
IL37	-0.223608819193047	5.01652429204266	-3.02664303794174	0.00646752849859446	0.120586884045805	-2.40882735461274
CSNK1D	0.1998250856286	7.20610602365179	3.02661100987902	0.00646800149144567	0.120586884045805	-2.40889377583811
DUSP5	0.726885901108057	7.14943047929166	3.02634374362393	0.0064719498005781	0.120586884045805	-2.40944803485496
KSR1	0.147421595626856	5.29748322615972	3.02614267904445	0.00647492164803869	0.120586884045805	-2.40986499289623
PHF10	-0.364555737685113	7.36704476815774	-3.02594749608438	0.0064778078206424	0.120586884045805	-2.41026974456809
RP11-1L12.3	0.208284936602565	3.57970818710516	3.02543583078876	0.00648537971122377	0.120635959590359	-2.41133074316436
ASMTL	-0.292464911368827	7.57603301842964	-3.02495647103723	0.00649248127061091	0.120676218415416	-2.41232469491177
MANBA	-0.369776701058735	7.36013720063835	-3.02355625160556	0.00651326803577994	0.120903545193041	-2.41522772917253
CD320	0.234043878315019	8.15608931435714	3.02346635734987	0.00651460473853346	0.120903545193041	-2.41541408808866
SPTLC3	-0.269379956164312	4.20201895362271	-3.02202515523156	0.0065360711641485	0.12113376889408	-2.41840156265342
TAP1	0.752881969464584	8.98176233453355	3.02193776838341	0.00653737496496913	0.12113376889408	-2.41858269104372
FANCL	-0.256007312053897	7.53080734284524	-3.02163610258642	0.00654187770805113	0.12113376889408	-2.41920794525224
ACVR2B	-0.215436897229635	5.30764662892659	-3.02051406535822	0.00655865178972714	0.121246442288023	-2.42153336611919
FAM208A	-0.180259718687086	6.10878532450305	-3.02000960135779	0.00656620686344253	0.121246442288023	-2.42257876740367
TIMM10B	-0.193858330460592	7.49964416399313	-3.01994957270657	0.00656710643720486	0.121246442288023	-2.42270316071831
PGK1	0.252992202764192	8.36875376893391	3.01951793671988	0.00657357832147132	0.121246442288023	-2.42359758495385
TNK2	0.190497098580586	4.78594859717262	3.01943966013702	0.00657475264709368	0.121246442288023	-2.42375978267942
FAM162A	-0.490347559935893	9.43160109985119	-3.01921433223415	0.00657813420393242	0.121246442288023	-2.4242266786515
RAB43	0.209320358347112	6.16480736668876	3.01891115421241	0.00658268672433544	0.121246442288023	-2.42485486627374
MMAA	0.231539034198501	5.42126383831746	3.01840529011716	0.00659028954095489	0.12125971426161	-2.42590297141809
ZNF334	-0.269495720482948	3.3666421667371	-3.01820317792321	0.00659332952514848	0.12125971426161	-2.42632171235885
ZNF284	-0.306969320253792	5.82111416567857	-3.01778527271424	0.00659961955555635	0.121284136223239	-2.4271875069011
GNAI3	0.16263930112245	8.67972130529396	3.01700488829502	0.00661138087090222	0.12140899417475	-2.42880415316197
ZNF473	-0.165027992201073	5.7595868270506	-3.0162648437384	0.00662255287966223	0.12151213094293	-2.4303370938962
CD55	1.14025827008876	8.77332610139102	3.01552252162142	0.00663377755150299	0.12151213094293	-2.43187461795656
SLC30A9	0.320608790191654	7.69835501849702	3.0153795597593	0.00663594138634774	0.12151213094293	-2.43217071019455
SH3BP2	0.147510433020849	5.55975793054518	3.01531736114012	0.00663688302138989	0.12151213094293	-2.43229952990194
USP47	-0.17975227499334	7.39611423351623	-3.01432153312064	0.00665197657281774	0.121697313916775	-2.43436186276252
CREB3L2	0.245466121714416	6.15703088461607	3.01330313903952	0.00666744636739933	0.121889098064304	-2.43647067817081
ZNF721	-0.262852708148308	7.92394558939648	-3.01277053625639	0.00667555060942237	0.121946044839687	-2.43757345152785
MSTO2P	0.321337055384616	6.44774833028571	3.01040080659214	0.00671172434934399	0.122515284948966	-2.44247921860849
EPT1	0.272741525394209	6.53536975671032	3.0087252255183	0.00673741588667434	0.122734790659432	-2.44594713994525
PIGY	-0.175822959694312	9.16457085970635	-3.00863422569171	0.00673881388859169	0.122734790659432	-2.44613546093226
PYURF	-0.175822959694312	9.16457085970635	-3.00863422569171	0.00673881388859169	0.122734790659432	-2.44613546093226
NAMPT	0.886578664254651	8.0104154997814	3.00700652180781	0.00676386705775666	0.123099358619276	-2.44950359291203
SLC6A10PB	0.46852015350275	8.43174216447917	3.00662538357842	0.00676974638608421	0.123114688369546	-2.4502921700978
PGRMC2	-0.30153547453493	8.4478953318244	-3.00608244294292	0.00677813013506796	0.123175506885748	-2.4514154554535
ZFAND2A	0.566125192980651	8.64502014915341	3.00545319412393	0.00678785911554556	0.123260663077388	-2.45271721198365
HM13	0.165679807689038	6.1140480627437	3.00470370949157	0.00679946464893605	0.123303573321677	-2.45426757825425
MC3R	0.269774099005756	4.33454681989927	3.00437090757615	0.00680462410822743	0.123303573321677	-2.45495595991678
DIDO1	-0.172575848712261	6.153126277019	-3.00432369396829	0.00680535637063015	0.123303573321677	-2.45505361633515
ATG4A	0.284604836164313	8.03401554584524	3.00304237190103	0.00682525812542722	0.12357256229755	-2.45770368651033
CDR2L	0.332510484828189	5.09197360655555	3.00239382049842	0.00683535291667228	0.123597823489366	-2.45904488564702
PKP3	0.361123955998171	7.72293460794643	3.00200306008748	0.00684144209746278	0.123597823489366	-2.4598529247118
ZNF415	-0.742462545244655	5.13779119178995	-3.00166362060186	0.00684673578985954	0.123597823489366	-2.46055480837877
CCM2	0.172222065453452	7.41138714331005	3.00165434558362	0.006846880492783	0.123597823489366	-2.46057398660602
C22orf39	-0.213603559134614	6.38616551305059	-3.00068239638832	0.00686206056425085	0.123776454110403	-2.46258359607449
CASP1	0.908935408420332	9.39892673297321	3.00037270579186	0.00686690417206885	0.123776454110403	-2.46322386538778
FN3KRP	-0.350185294586604	8.45628896329762	-2.99949282224478	0.00688068365927324	0.123822971432391	-2.46504284908647
SPA17	0.333124355810224	7.10129502476587	2.99931172289471	0.00688352308313116	0.123822971432391	-2.46541721197119
PCID2	-0.175910014828993	7.15205881816728	-2.99914590656331	0.00688612387697222	0.123822971432391	-2.4657599751239
HDGFRP3	-0.450124422311616	5.01066152979167	-2.99891489384539	0.0068897488400316	0.123822971432391	-2.46623749597756
ZNF253	-0.287332048430142	6.43544803880952	-2.99758993704233	0.00691057507875137	0.124022531512142	-2.46897602576338
MAP1LC3A	-0.21840097918498	7.26668618614881	-2.99756287641238	0.00691100106045078	0.124022531512142	-2.46903195234326
CDYL	-0.161823750003268	7.65891199882441	-2.99667581567802	0.00692497895907434	0.124182197885323	-2.47086515199468
DPH3	0.250524464010989	7.79637910184524	2.99592828634298	0.00693677932017901	0.124302610076111	-2.47240984364274
ID4	-0.434251322289376	5.0501420305119	-2.99481746094121	0.00695435037911309	0.124526177264675	-2.47470499108466
RASD1	-0.61899883755778	7.5410652199752	-2.99385565135547	0.00696959891511073	0.124681250457136	-2.47669199825612
ADRM1	0.208398495834295	8.18859679003039	2.9936279951915	0.00697321288662566	0.124681250457136	-2.4771622803769
CREBL2	-0.253635985944747	8.64065708520734	-2.99189111758619	0.0070008447412521	0.125012464395655	-2.48074981871697
OCLN	-0.486764957118401	7.72729886183562	-2.99182074947761	0.00700196644127534	0.125012464395655	-2.48089514882485
RP3-486D24.1	-0.207155632912086	10.6050603215833	-2.991124854285	0.00701306865155186	0.125119287577541	-2.48233230294935
MSRB1	0.259847456755059	8.93767800050473	2.99047834055949	0.00702339822206149	0.125121715748771	-2.48366736618081
RP11-342L8.2	0.167864126427264	3.52049449632738	2.99047553944748	0.0070234430082364	0.125121715748771	-2.48367315030246
LOC441242	-0.194752468851564	3.27927796929951	-2.98847238553003	0.00705554135866525	0.12560199700546	-2.48780903334413
USP21	-0.25555821881422	6.95341346574695	-2.98763762019542	0.00706895920410826	0.125749272828831	-2.48953226334206
SLC31A1	0.254548089798098	6.49295712058532	2.98722448648554	0.00707560891290942	0.125776024035878	-2.49038504217861
LARS2	0.280828310590009	7.77967211241071	2.98638430012044	0.0070891509455033	0.125885620109444	-2.49211919824916
RPL13AP5	-0.115906117921242	13.4724272525972	-2.98610998379204	0.0070935777459495	0.125885620109444	-2.49268535233165
LPAR5	-0.300740095293041	6.97861337960714	-2.98588406950757	0.00709722545253309	0.125885620109444	-2.49315159648449
APIP	0.475759826984128	6.19071484896825	2.98521062983864	0.0071081098067292	0.125915884329988	-2.49454137155999
IKBKG	0.155976579774549	7.55568546844643	2.98514107197447	0.00710923493885049	0.125915884329988	-2.49468491135573
ASCL2	-0.393903518532182	4.89837132828571	-2.98375625706064	0.00713167069881858	0.126221792339264	-2.49754236471508
NDUFAF4	-0.357841031053947	7.52428985487987	-2.98288050171187	0.00714589420331628	0.126382016003948	-2.49934916462175
TAPT1	-0.119808184577225	5.02153335490575	-2.98210180845003	0.00715856420795841	0.12651455269047	-2.50095554946675
MMP1	2.52753348263082	6.36537334695833	2.98147580827986	0.00716876543794614	0.126603298290664	-2.50224682872321
TNRC6C-AS1	-0.180153501628728	4.97554778776786	-2.98098891466883	0.00717670947280722	0.12665208154105	-2.50325109782278
RNFT2	0.203943045243092	3.96482295428896	2.98043352672919	0.0071857813864324	0.126654462256612	-2.50439657024144
IGBP1	-0.251728428986169	9.9521360642511	-2.98034624695929	0.00718720804966536	0.126654462256612	-2.50457657526075
IDI2-AS1	0.242783901768053	4.5650548936875	2.97940171300644	0.00720266471779055	0.126788331350328	-2.50652444995176
NBPF12	-0.3183435547133	8.25748777098397	-2.9792482356287	0.007205179291613	0.126788331350328	-2.5068409388247
UXT	-0.201608858223445	10.1925608960833	-2.97822725879654	0.00722192849110913	0.126991637539345	-2.50894616386729
RPS3	-0.168689302179484	12.8928707685833	-2.97782889000809	0.00722847391493192	0.12701535544843	-2.50976751702561
ZNF790-AS1	-0.177438737704358	4.12681085506133	-2.97556232647124	0.00726582358599121	0.127579928224711	-2.51443992816462
RBM8A	-0.177175740325092	7.30600597033631	-2.97503246262356	0.00727458170842547	0.127642014441734	-2.51553202800936
BMX	-0.558432744689518	5.78900170399603	-2.9742362088873	0.00728776209113045	0.127644369327431	-2.5171730480272
CWC15	-0.184549942561484	9.83717840070238	-2.9742017557451	0.0072883329119492	0.127644369327431	-2.51724404974914
GAB1	-0.313076980503664	6.07066860933929	-2.9740780437922	0.00729038293024683	0.127644369327431	-2.51749899530768
RASD2	0.433711198672161	6.01067048442079	2.97302618551584	0.00730783558896308	0.127858351800598	-2.51966650656013
DENND3	0.254426047630824	5.65104147206548	2.97173778296801	0.00732926780596799	0.128133081882467	-2.52232106706545
ELP2	-0.222279977216116	5.79447663772619	-2.97145243579212	0.00733402264763814	0.128133081882467	-2.52290892471024
RBM28	-0.148545275123625	6.72456555372917	-2.96877415284994	0.00737879667721307	0.12868640272166	-2.52842556866352
CCNB1IP1	-0.369754964628463	8.50786052264286	-2.96867176110063	0.00738051361153434	0.12868640272166	-2.52863643547077
ATOH1	-0.467487010712877	7.28993551791758	-2.96861364540768	0.00738148828310969	0.12868640272166	-2.52875611843374
DNALI1	-0.275234352175125	5.37877686511111	-2.96742999688304	0.0074013664781999	0.128856394602592	-2.53119352524218
VKORC1L1	-0.211814351698719	6.43568501818155	-2.96740523279805	0.00740178291555682	0.128856394602592	-2.5312445163889
ZNF248	-0.252877336774892	5.19628715597727	-2.96621325113681	0.00742185416051919	0.12910186256487	-2.53369871126363
PLK1	0.316170751881868	6.22834055616369	2.96576081787622	0.00742948617528597	0.12910186256487	-2.53463013936698
GSDMB	0.295023447267118	5.98086308043606	2.96562794501024	0.00743172901680597	0.12910186256487	-2.53490367581883
TPPP3	-0.536104478815626	5.44033624755952	-2.9649597690369	0.00744301743551522	0.129198213232326	-2.53627913587241
STEAP1	0.51075280867478	8.03103001495833	2.96460710783926	0.00744898207305177	0.129198213232326	-2.53700505298943
PLVAP	0.52789362709707	8.37215955808929	2.96436183372124	0.00745313315839864	0.129198213232326	-2.53750990583599
GEMIN5	-0.32548940737005	7.10343481144246	-2.96347802406713	0.00746810944582183	0.129309444056316	-2.5393289409521
FAM65C	0.341869554746864	4.93733642723512	2.96319858392713	0.00747285061818599	0.129309444056316	-2.53990403575051
HLA-A	0.239063016379736	13.3792876088611	2.96304714881093	0.00747542117877321	0.129309444056316	-2.54021568457952
PPIL4	-0.227323332996469	6.99332367114583	-2.9625289130244	0.00748422449255171	0.129310534520409	-2.54128215310598
GPR160	-0.59302128294622	10.7765168667992	-2.96242062610628	0.0074860652297839	0.129310534520409	-2.54150498612671
DHX32	-0.278256438942208	9.61627312770944	-2.96161940997074	0.00749969839582619	0.129454539682757	-2.54315363594512
MTM1	-0.459801603322429	6.78017745516468	-2.96050437313284	0.00751871113469117	0.129481130702579	-2.54544775318938
TMEM216	-0.266174331488093	7.62370356108036	-2.96012611469551	0.0075251714215529	0.129481130702579	-2.54622592267213
IFT43	0.179439200544222	6.52182763207143	2.9598887036459	0.00752922889696639	0.129481130702579	-2.54671431592703
KDSR	-0.219159172349551	5.70975286588095	-2.95984528929127	0.00752997109774762	0.129481130702579	-2.54680362475595
NSDHL	0.261483464305992	6.47513103497917	2.95979828207448	0.00753077480048867	0.129481130702579	-2.54690032400669
TRIM9	0.361717023205129	3.68159515675	2.95966676717898	0.00753302380570607	0.129481130702579	-2.54717086222728
PALD1	-0.317993374964676	6.20912144280357	-2.95927811243826	0.00753967387261507	0.129504363172493	-2.54797033451705
RIPK2	0.36297061748343	5.89772869313293	2.95818864026346	0.00755834535199709	0.12963643912622	-2.55021119646385
CMC2	0.204798037412349	9.00245061139286	2.95801106176767	0.00756139291885373	0.12963643912622	-2.55057641650714
MFHAS1	-0.236904171289897	8.57706116165476	-2.9579014420117	0.00756327478086858	0.12963643912622	-2.55080186388363
FGFBP1	0.710939223458706	8.17738752207639	2.95750895166239	0.00757001642522756	0.129661066198607	-2.55160904606202
BEX2	-0.753257497356968	7.03654216556151	-2.9564598199217	0.00758806529252532	0.129879195994331	-2.55376645782017
CLDN1	0.673070359676435	4.73241642700397	2.9557884541651	0.0075996369104402	0.129920794617762	-2.55514688957431
LSM14A	-0.171261207481686	8.41676353632738	-2.95570209640797	0.00760112659779883	0.129920794617762	-2.55532444595382
HIST1H2BF	0.359796645250198	5.73799569119692	2.95500125963357	0.00761322654718168	0.129945868202664	-2.55676533373456
HIST1H2BI	0.359796645250198	5.73799569119692	2.95500125963357	0.00761322654718168	0.129945868202664	-2.55676533373456
HNRNPK	-0.135748189136139	11.5222259235694	-2.95400624476881	0.00763043728350699	0.130148742556509	-2.55881081813589
ACOT6	0.187335446382785	3.263320238125	2.9532360583802	0.007643784834989	0.130285487403627	-2.56039393805836
PSMB9	0.963423380553445	9.41673715817607	2.95174066981107	0.0076697644477302	0.130637200440015	-2.56346727050989
DENND1A	0.267141890642621	6.77250787877969	2.9504653687995	0.00769198746000744	0.130715648005888	-2.566087815756
HPD	0.23552387134332	3.95743315889583	2.95031659911281	0.00769458390187477	0.130715648005888	-2.56639348660934
RPL13AP6	-0.158051124432232	12.9072362015	-2.94992025747045	0.00770150526879823	0.130715648005888	-2.5672078049237
DIP2C	-0.371416186491365	6.24675167379762	-2.94953647802606	0.00770821296050476	0.130715648005888	-2.56799627390671
EPHB2	-0.248022740725345	7.70009948477002	-2.94945301831734	0.00770967241098237	0.130715648005888	-2.5681677354905
BTF3P12	-0.213142993873625	5.25552090148214	-2.94945085006271	0.00770971033054363	0.130715648005888	-2.56817218997936
TAGLN2	0.268114887492091	9.77420875336336	2.94933102974968	0.00771180608888351	0.130715648005888	-2.56841834838259
CD160	-0.660640046335469	5.95611636849305	-2.94852081678874	0.00772599176732693	0.130865343573808	-2.570082748106
TEAD4	0.368370738526513	5.90443164219643	2.94805378690578	0.00773418018417377	0.13087262673525	-2.57104207741214
LOC286238	0.178245318978284	3.97296606226786	2.94766682995766	0.00774097100056825	0.13087262673525	-2.57183688499618
APITD1	0.242046192683054	6.92663871598378	2.94727578309417	0.00774783941109185	0.13087262673525	-2.5726400533145
APITD1-CORT	0.242046192683054	6.92663871598378	2.94727578309417	0.00774783941109185	0.13087262673525	-2.5726400533145
AUTS2	-0.189480382801303	5.80957592149836	-2.94584283213412	0.00777305806097597	0.131132853820143	-2.57558283759871
RIMBP2	-0.146692181927655	4.00214053960417	-2.94579079573674	0.00777397533693592	0.131132853820143	-2.57568969215502
MARCH2	0.260159608951112	6.83211981712775	2.94415361142216	0.00780288809697491	0.131389724525385	-2.57905121750761
PAN3	-0.275765270924905	8.5120672887065	-2.94357120572006	0.00781319829698423	0.131389724525385	-2.58024686349793
S100A8	1.96314869747689	5.51433608611508	2.94321316077411	0.00781954318131867	0.131389724525385	-2.58098186515992
POLDIP2	0.175855339478025	8.322856896375	2.94316681804338	0.00782036477858294	0.131389724525385	-2.58107699595261
SERTAD1	0.266608389349223	8.12971766064502	2.94259671604712	0.00783047874302681	0.131389724525385	-2.58224723573254
NBPF19	-0.329939718633034	8.32419491265043	-2.94230983426815	0.00783557295474191	0.131389724525385	-2.5828360812067
LOC100506446	0.182094585153715	4.60673502865774	2.94224533000831	0.00783671880678625	0.131389724525385	-2.58296847784605
LOC283788	-0.283962891887353	4.48630970935485	-2.94219809726235	0.00783755795015843	0.131389724525385	-2.58306542356592
VSIG2	-0.632927665795634	8.89135228738744	-2.94219665357411	0.00783758360027868	0.131389724525385	-2.58306838674231
UBE2A	0.461752617408427	9.727349442625	2.94059775443674	0.00786604090818527	0.131661873456596	-2.58634979627402
ATF1	-0.217119435723442	7.67052584273214	-2.94006759766837	0.00787549855823135	0.131661873456596	-2.5874376841452
DNASE1	-0.156275158518978	4.34410228453842	-2.93998490929282	0.00787697464885416	0.131661873456596	-2.58760735495439
IYD	-0.410508994845331	4.04959922807224	-2.93985392981473	0.00787931333962629	0.131661873456596	-2.58787611205321
ZFYVE21	-0.240315927492506	8.01123022571212	-2.9397734202148	0.00788075120149744	0.131661873456596	-2.58804130763789
ATAD1	-0.314597202683584	7.7323994966627	-2.9385645113428	0.00790237204077845	0.131910618796215	-2.59052163044959
FAM13B	-0.39089652002093	7.4861201287381	-2.93789501616647	0.00791437018211765	0.131910618796215	-2.59189506962132
REV3L	-0.384415403723179	6.29349351965476	-2.93786167166508	0.00791496821188559	0.131910618796215	-2.59196347125669
RPS17P5	-0.278123316468252	7.63684047534722	-2.93773571443819	0.00791722763170145	0.131910618796215	-2.59222185243643
FBXO8	-0.210217037409294	8.03167185757738	-2.93681521011911	0.00793375844241399	0.132041310076732	-2.59410999261848
KLF3-AS1	-0.325016829559567	4.26997624409127	-2.93648585201638	0.00793968124257889	0.132041310076732	-2.59478551795762
OIP5-AS1	-0.27018644916078	8.40922830687202	-2.93612324411625	0.00794620687895	0.132041310076732	-2.59552920652067
GNGT2	0.297499827054336	5.69657789941072	2.93609693237847	0.00794668059581345	0.132041310076732	-2.59558316906739
MST1R	0.347644931382785	7.61853901706548	2.93289511082483	0.00800452907504076	0.132912160089773	-2.60214838690485
LRRC47	-0.163787150529828	9.46795577776786	-2.93137641876059	0.00803210898502706	0.133161557447569	-2.60526145475909
RNF145	0.374609552877854	7.10156349620734	2.93123730968178	0.00803463980362624	0.133161557447569	-2.60554657463241
BOD1	-0.196759133484489	8.14394371307156	-2.93116844081829	0.00803589302164978	0.133161557447569	-2.60568772728685
PITPNM2	0.150486729924123	4.92428974699242	2.93057069576412	0.00804677817110177	0.133251593535277	-2.60691280395596
C1orf233	0.38158312025183	5.99064894316369	2.92972894371072	0.00806213077517042	0.133415436971371	-2.60863781039657
SIAH2	-0.192612996625456	7.7718171875506	-2.92901109257586	0.00807524577486573	0.133542054958909	-2.61010875646856
MS4A2	-0.555011540748249	4.16789328760966	-2.92816489414885	0.00809073195060613	0.133696351099788	-2.61184252146299
GLOD4	-0.200882247285071	9.21029503881016	-2.92790380297635	0.00809551589999537	0.133696351099788	-2.61237742908913
DPP10-AS1	-0.961181496287718	4.87713490158532	-2.9274197140179	0.00810439300107648	0.133708433166754	-2.61336915263301
ZNF398	-0.140017471040466	6.44191182525794	-2.9266391069352	0.00811872725736441	0.133708433166754	-2.61496820251217
SLC5A3	-0.277858320712554	6.68087442446551	-2.92654675790148	0.00812042466752766	0.133708433166754	-2.61515736589417
ID3	-0.316878022177958	9.38658677963194	-2.92652275068597	0.00812086598499939	0.133708433166754	-2.61520654076157
NOTCH4	0.166040064305991	5.10882605428472	2.92631485549816	0.00812468862292503	0.133708433166754	-2.61563237369837
LOC101928555	-0.139831560576922	2.88292165229167	-2.92607668244568	0.00812907011233928	0.133708433166754	-2.61612021071439
CCDC126	-0.325793905422553	6.57262914972756	-2.92443609349359	0.00815931244573823	0.134010054223072	-2.61948012688177
NACC1	0.164909559705214	6.60906359906349	2.92420016415053	0.00816367039576374	0.134010054223072	-2.6199632492748
SLC25A36	-0.27226527717774	6.47121631211905	-2.92419011336568	0.00816385609762514	0.134010054223072	-2.61998383035545
URI1	-0.147684877111458	6.46769849957143	-2.92336155226311	0.00817917883395186	0.134077760037395	-2.62168038880536
KCTD5	0.334473029093409	6.93971567789423	2.92331807761891	0.00817998358019319	0.134077760037395	-2.62176940221712
SLC3A2	-0.131907226434239	7.92473503254563	-2.92307754609855	0.00818443736092763	0.134077760037395	-2.62226187621236
POC1A	0.292031407777123	5.60874877548313	2.92260955737511	0.00819310950127499	0.134129927950545	-2.62322001069539
PRMT5-AS1	0.24435671013542	3.87361610566811	2.92218039791689	0.00820106985868141	0.134170381181989	-2.6240985964366
LSM12	0.17442263595238	7.32765062372619	2.92175113417301	0.00820903957343247	0.134210933280158	-2.62497734604646
MOCOS	0.491951313996817	5.95082472369544	2.92110841270239	0.00822098623965193	0.134222696452875	-2.62629297402003
CSF3R	0.399387283434069	5.69923190149405	2.92078639207923	0.00822697810894186	0.134222696452875	-2.62695209689325
SDF2L1	0.587743448910258	8.55789892667262	2.92013185376368	0.00823917008302032	0.134222696452875	-2.62829174218589
LOC101929597	0.188174122752268	5.29283765570734	2.92010564345169	0.00823965865882239	0.134222696452875	-2.62834538449296
HOXA13	-0.482303818662384	7.62702869947659	-2.91994853345469	0.00824258786527857	0.134222696452875	-2.62866692361929
RPS18	-0.115332897060439	13.9089415267917	-2.91951183150131	0.00825073511749171	0.134222696452875	-2.62956063673389
CASP5	1.18042879574176	8.31230541782738	2.91912899031048	0.00825788388041675	0.134222696452875	-2.63034408111297
HOXD13	-1.22522378425658	4.51224394785227	-2.91906041254524	0.00825916505489058	0.134222696452875	-2.63048441414166
HAS3	0.544638393098173	5.39328883012266	2.91897214417804	0.00826081437119157	0.134222696452875	-2.6306650388528
OPA1	-0.222829503023502	6.5736890592252	-2.91876565821293	0.00826467384672192	0.134222696452875	-2.63108756555299
HOXA2	-0.324590537290903	3.94496187087996	-2.91824650807999	0.00827438504138502	0.13429118139544	-2.63214983765141
GSTA4	-0.401193887832942	6.79478151524702	-2.91744922066552	0.00828932037352844	0.134368631686256	-2.63378108541524
DCDC2	-0.237555417239665	3.22321755039286	-2.91740486370856	0.0082901520572324	0.134368631686256	-2.63387183457146
C17orf47	0.203719488070918	3.68747420872646	2.91692650475198	0.0082991262755199	0.134424946604544	-2.63485046731637
PRAC1	-3.10153695177127	9.42693238027724	-2.91626585167914	0.00831153573187539	0.134512079342809	-2.63620193776242
RPL3	-0.130788150293037	13.1629928285	-2.91605434725425	0.008315512310244	0.134512079342809	-2.63663457855873
CARD16	0.478440442687076	6.79358542529762	2.91537570374331	0.00832828408033887	0.134629576383362	-2.63802268924688
USP38	0.354373133978939	7.6832055738125	2.91472880526668	0.00834047593600861	0.13467163861102	-2.63934575174841
ARNT	-0.149689709058739	5.69240222366964	-2.91444134046748	0.00834589917014752	0.13467163861102	-2.63993364975205
CASP9	0.154547021454738	6.21952129440476	2.91291730262058	0.00837470780178584	0.13467163861102	-2.6430501045307
PSG11	0.178629757450234	4.27324944178143	2.91187628840601	0.0083944407104196	0.13467163861102	-2.64517847728309
NGRN	-0.187250374225217	8.547969243811	-2.91106049721583	0.00840993556468396	0.13467163861102	-2.64684617130643
SYT17	-0.610830500900922	5.53508107778175	-2.91059943243491	0.0084187049953227	0.13467163861102	-2.64778863010196
NOVA1	-0.253441566146213	3.59098544057639	-2.91036706481695	0.00842312793898695	0.13467163861102	-2.64826358892152
LOC102723407	0.329000976694795	5.46893644944345	2.90957888846372	0.00843814688791149	0.13467163861102	-2.64987450974291
IPW	-0.155777620248561	3.68970586397421	-2.90942629460874	0.00844105757724442	0.13467163861102	-2.65018637039293
LOC101930404	-0.155777620248561	3.68970586397421	-2.90942629460874	0.00844105757724442	0.13467163861102	-2.65018637039293
PWARSN	-0.155777620248561	3.68970586397421	-2.90942629460874	0.00844105757724442	0.13467163861102	-2.65018637039293
SNORD107	-0.155777620248561	3.68970586397421	-2.90942629460874	0.00844105757724442	0.13467163861102	-2.65018637039293
SNORD115-13	-0.155777620248561	3.68970586397421	-2.90942629460874	0.00844105757724442	0.13467163861102	-2.65018637039293
SNORD115-26	-0.155777620248561	3.68970586397421	-2.90942629460874	0.00844105757724442	0.13467163861102	-2.65018637039293
SNORD115-7	-0.155777620248561	3.68970586397421	-2.90942629460874	0.00844105757724442	0.13467163861102	-2.65018637039293
SNORD116-22	-0.155777620248561	3.68970586397421	-2.90942629460874	0.00844105757724442	0.13467163861102	-2.65018637039293
SNORD116-28	-0.155777620248561	3.68970586397421	-2.90942629460874	0.00844105757724442	0.13467163861102	-2.65018637039293
SNORD116-4	-0.155777620248561	3.68970586397421	-2.90942629460874	0.00844105757724442	0.13467163861102	-2.65018637039293
C1orf21	-0.271416366949022	6.24853951707837	-2.90942219861185	0.0084411357206187	0.13467163861102	-2.65019474141741
RECK	-0.192510357385999	4.49612788549672	-2.90869329620206	0.00845505276099202	0.13467163861102	-2.65168433271517
KANSL2	-0.174193524734432	7.37745403166072	-2.90861869719099	0.00845647833117033	0.13467163861102	-2.65183677572195
NDEL1	0.144416397576533	5.90993850049107	2.90842052602735	0.00846026645646697	0.13467163861102	-2.65224173092296
LOC100507311	-0.206415729013386	3.36336125103075	-2.90838588530467	0.00846092879550868	0.13467163861102	-2.65231251681504
HN1	0.27706168774856	9.80059783889881	2.90827117875598	0.00846312236750372	0.13467163861102	-2.65254690927904
CBX1	-0.204357738803417	8.61994978144444	-2.90786625595581	0.00847087020318938	0.134707228045774	-2.6533743036836
NMI	0.425845579837661	9.15207895284686	2.90643147810261	0.00849837816822684	0.135054067723744	-2.65630567997934
CSTF2T	-0.208081322929094	7.11344073344643	-2.90615276281388	0.00850373170063176	0.135054067723744	-2.65687505431023
TMCO1	-0.277170156944441	9.63619880048611	-2.90500025396432	0.00852590330705479	0.135318265344827	-2.65922923453512
SCG2	-1.17613414319793	5.39840523493155	-2.90470873750963	0.00853152018473258	0.135319543384318	-2.65982464499291
HK2	0.260486996791166	6.33696166520734	2.90433778169477	0.00853867281217717	0.135345162694705	-2.66058227342092
SLC25A1	0.290728000163761	8.12999392213025	2.90332875932441	0.00855815748720984	0.135566095464927	-2.66264287786974
SH3BGRL2	-0.573352667112902	10.2431927483293	-2.90277931692535	0.00856878538120902	0.135646536455642	-2.66376482018797
C2orf49	-0.218290162772763	5.73742225100893	-2.9013549214801	0.0085963964780281	0.13590937491833	-2.66667300011269
RPL8	-0.143847369999996	12.986730532	-2.90088738866061	0.00860547790954727	0.13590937491833	-2.66762743757169
ALDH16A1	0.25998142050541	7.04935876093055	2.90067546509323	0.00860959737428493	0.13590937491833	-2.66806004577006
WNT5B	-0.188911015111059	4.97814479540792	-2.9005189988872	0.008612640046838	0.13590937491833	-2.66837943866995
C10orf11	-0.347254196828666	6.25601323932044	-2.90046297079297	0.00861372983071367	0.13590937491833	-2.6684938066194
ZFAND3	0.237610532900316	6.91360707355357	2.90020486926423	0.00861875178477261	0.13590937491833	-2.66902064797962
RRN3P1	-0.241816570077185	5.81487098380357	-2.89966572829794	0.008629251056123	0.135987204586562	-2.67012109278575
DUSP11	-0.132937092781917	8.42491191061012	-2.89873993172613	0.00864730868849036	0.136171940284997	-2.67201055652314
HCG4	-0.476606131840659	3.37282987204167	-2.89849376962267	0.00865211616326819	0.136171940284997	-2.67251291046371
CLASP1	-0.375029358919414	6.20555682765476	-2.8981346907565	0.00865913346295669	0.136194684750056	-2.67324566868903
ASH2L	-0.232627364509337	8.9215426672356	-2.89740841364484	0.00867334340994362	0.136303954740176	-2.67472764529129
HYOU1	0.478988941253924	9.28258120472321	2.89679850143361	0.00868529388277353	0.136303954740176	-2.67597206551388
RASA4	0.382526581765845	5.95974747088731	2.89664075664825	0.00868838726312065	0.136303954740176	-2.67629389970148
RASA4B	0.382526581765845	5.95974747088731	2.89664075664825	0.00868838726312065	0.136303954740176	-2.67629389970148
SLC25A37	0.411759560086026	5.5183687179412	2.89592148296607	0.00870250562926602	0.136361410705482	-2.67776128964704
ZZZ3	-0.206743165975521	7.08467150614652	-2.89588574845165	0.00870320762214843	0.136361410705482	-2.67783418788636
DBI	0.2850272796978	11.5804341264861	2.89516783444863	0.00871732230825265	0.136470347740135	-2.67929865421814
PIGX	0.195698122783885	5.41725685730952	2.89496432904438	0.00872132735332998	0.136470347740135	-2.67971375712831
ORC4	-0.195150397760335	7.25748294283333	-2.89453643241748	0.00872975423364472	0.136514813166183	-2.68058652769202
SH3BGR	-0.298660870550163	5.19107169274784	-2.89407683288386	0.00873881415162711	0.136569114766029	-2.68152390545338
FAU	-0.165184989514643	12.510799880625	-2.89302785783841	0.00875952596856277	0.13680532506301	-2.68366312679881
SEMA4B	0.384019505796706	8.6776781801598	2.89225999738941	0.00877471703320568	0.136955066236024	-2.68522886528231
C22orf24	0.168881488572134	3.87555674846474	2.89152377637117	0.00878930585181376	0.136967149536193	-2.68672993440499
CHPT1	-0.486758135101132	6.96306990070467	-2.89141854073887	0.00879139307852517	0.136967149536193	-2.68694448534074
HBEGF	0.326083372138058	5.70136861345437	2.8913434915902	0.00879288188137878	0.136967149536193	-2.68709749119064
IMMP1L	-0.246481394377289	6.41552518579762	-2.89101954345688	0.00879931104044149	0.136967149536193	-2.68775791989822
FBXO30	-0.264727773256801	5.84150121980655	-2.89080809045173	0.00880351002051218	0.136967149536193	-2.68818899057307
TGM3	-0.236799468483461	4.0987029006048	-2.89009152880511	0.00881775359687033	0.137091114416207	-2.6896496894747
NFIA	-0.233914180440614	6.40992655449931	-2.88984317293649	0.00882269548223118	0.137091114416207	-2.69015592543359
SLC27A3	-0.460519409125456	6.90128038412797	-2.88946407436987	0.00883024405426396	0.137121235815959	-2.69092862756936
LOC100996255	-0.345344349841269	5.23414332099603	-2.88836583256625	0.0088521470672884	0.13735433848343	-2.69316690612841
CCND3	0.170306355384616	6.13158589088095	2.88796300517401	0.00886019397470941	0.13735433848343	-2.69398780681068
FAM83D	0.623764103517139	7.30076624191766	2.88770595702846	0.00886533244703894	0.13735433848343	-2.69451160802776
TPGS2	0.141488163074741	5.92833251955693	2.88741114664185	0.008871229312129	0.13735433848343	-2.69511233677676
ZNF577	-0.174586135474011	3.92867343962897	-2.88730500688583	0.0088733532634537	0.13735433848343	-2.69532860952978
MSANTD2	-0.448288365118174	5.96790669907341	-2.88667274462042	0.00888601549080894	0.137389622892193	-2.69661685623372
JOSD2	0.209282669691701	6.31307149160913	2.88568255239836	0.00890588070843793	0.137389622892193	-2.6986341680569
TMEM9	-0.341714103444531	7.73936003310119	-2.88561407173087	0.00890725613748002	0.137389622892193	-2.6987736731302
LGMN	-0.435185023660505	9.69016482604924	-2.8855612628017	0.00890831693975555	0.137389622892193	-2.69888125170014
PDZK1	-0.950906355974217	4.00681756825962	-2.88543702502741	0.00891081305002256	0.137389622892193	-2.69913433692782
LRRC59	0.162849514899269	5.56109757004167	2.88536847431499	0.00891219061622159	0.137389622892193	-2.69927397999072
LOC153682	-0.25916342830253	3.18167381670076	-2.88522969801485	0.00891498003056286	0.137389622892193	-2.69955667394687
KSR2	-0.293145772428266	4.10957416321925	-2.88491098523431	0.00892138934719442	0.137401763342234	-2.70020588674217
MLLT3	-0.406590948460364	6.47478258815618	-2.88407381954349	0.00893824578006981	0.137574687252183	-2.70191104450344
LOC101927886	0.248423609662561	4.02689736871212	2.88300832236153	0.0089597438067504	0.137811710488341	-2.70408098937579
LSMEM1	0.203801667642775	4.18828300511166	2.88275205148869	0.00896492184258496	0.137811710488341	-2.70460285199277
GSDMD	0.279234208773113	7.91400725187599	2.88174583787267	0.00898528043821784	0.13803785321868	-2.7066516984432
FKBP9	-0.21022631142988	9.12639218541071	-2.88127348127974	0.00899485283092254	0.13809811111395	-2.7076134103663
LOC339975	0.153232771855922	4.49602149259921	2.88074104179775	0.00900565451961555	0.138119631254148	-2.70869737524231
EPN3	-0.493090900739794	6.28055875555655	-2.88038745645612	0.00901283462518628	0.138119631254148	-2.70941717664504
COMMD8	0.15194374344242	9.7310300183141	2.88028088081053	0.00901499988571054	0.138119631254148	-2.70963412813107
B3GALT2	-0.301438243672161	3.48959719470833	-2.88009103388757	0.00901885817370182	0.138119631254148	-2.71002058349656
ZSCAN25	-0.223935211261773	5.97861458419345	-2.87922321972618	0.0090365150314033	0.138303381588954	-2.71178699067107
AACS	0.206607470029434	8.32399264955563	2.87841368719539	0.00905301589954959	0.138469220661321	-2.71343457668714
ZNF43	-0.384846755146083	6.66439235201786	-2.87807066486556	0.0090600164910544	0.138478326359782	-2.71413265090536
SEPP1	-0.35159822732018	8.59623100654924	-2.8777309011365	0.00906695568743286	0.138478326359782	-2.71482406100759
NHEJ1	-0.691413886221002	8.21895165494841	-2.87713365505254	0.00907916593207531	0.138478326359782	-2.71603936205089
MEP1B	2.17294170315564	6.21477359160615	2.87707550926602	0.00908035551912463	0.138478326359782	-2.71615767413782
PRUNE2	0.559304865188169	5.8697084485883	2.87650982039004	0.00909193656544816	0.138478326359782	-2.71730865936569
LYRM7	-0.345236872971611	6.87996202078274	-2.876448498304	0.00909319282878856	0.138478326359782	-2.71743342362033
KLHL24	-0.287560737465586	5.96520421652038	-2.87643545919665	0.00909345997341929	0.138478326359782	-2.71745995249821
SAR1B	0.205191769958793	7.75110126600893	2.8761682627968	0.0090989359354312	0.138478326359782	-2.7180035697015
LOXL2	0.266550981461873	5.65286096283117	2.87510637012784	0.0091207297315627	0.138723631673214	-2.72016381570964
FAM189A2	-0.450538090676128	5.84342602379861	-2.87429780073706	0.00913735793279593	0.138890113553108	-2.72180850379252
RPS29	-0.193044562520811	9.61984137507576	-2.87363923393448	0.00915092277106206	0.139009853555189	-2.72314793943393
PRPS2	-0.308006745311355	8.39891529483333	-2.87317354069093	0.0091605265237355	0.139069310119965	-2.7240950224176
GAPDHP73	0.326070048619832	6.91536048366071	2.87246694001986	0.00917511680944971	0.139204348266027	-2.72553192309479
PCNP	-0.155486052600732	7.22732492771429	-2.8706355367645	0.0092130362322171	0.139692947635143	-2.72925549698463
DPH5	-0.174996226304288	7.08355995082738	-2.86914677910138	0.00924397158820726	0.140067695258002	-2.73228171005976
CFI	1.46572906475778	5.98608391278983	2.86871969071269	0.00925286451949999	0.140067695258002	-2.73314974095742
MINOS1	-0.256517218588433	8.81694086531548	-2.86861990538687	0.00925494345150449	0.140067695258002	-2.73335254103515
C9orf152	-0.528201772062605	10.2717320464331	-2.86831639448595	0.00926126955862538	0.140076702074209	-2.73396936820291
RDH11	0.2697937970116	6.03260699918391	2.86799036887865	0.00926806955070086	0.140092860827601	-2.73463192300301
LOC101929628	0.156376861657509	2.96682190829167	2.86718487926097	0.0092848903208946	0.140172401589805	-2.73626872323288
ADAM1A	-0.644438359778474	5.03518638489682	-2.86692135103241	0.00929039983058754	0.140172401589805	-2.73680418737365
CDC25B	0.719004805364696	7.69214288277437	2.86679004044966	0.00929314627092194	0.140172401589805	-2.73707099053796
RP11-157P1.4	0.19010824256672	5.42476862341667	2.86664067450374	0.00929627129437336	0.140172401589805	-2.73737447349524
ANGPTL1	-0.726762148585816	4.63124076406548	-2.86365823006632	0.00935888061861527	0.140912640382341	-2.7434328986348
RPS17	-0.123110053485957	13.4676053738056	-2.8634625001991	0.00936300357427238	0.140912640382341	-2.7438304082332
LOC102724316	-0.190730905102594	4.47357966349115	-2.86341271970503	0.00936405245355694	0.140912640382341	-2.74393150615528
C19orf66	0.32639518898548	6.87281277828274	2.86306162241738	0.00937145329578219	0.140912640382341	-2.74464452049819
LINC00266-1	-0.19812039620879	3.06903429341667	-2.86293185735231	0.00937419005243785	0.140912640382341	-2.74490804069215
SEC61G	0.233310072493497	10.177739566466	2.86228339204883	0.00938787770137671	0.141031657515089	-2.74622483848516
H2AFV	-0.167601086643772	8.98495916689583	-2.86179824883267	0.0093981304849663	0.141098959037805	-2.74720990980122
ATP6V0D1	0.220536938498165	10.7323779188333	2.8611069434859	0.00941275870422122	0.141167025300656	-2.74861347198098
BAIAP2-AS1	-0.181861458244372	5.7117312890119	-2.86103816175262	0.00941421533590004	0.141167025300656	-2.74875311254917
TANGO2	0.191895488726233	6.60662180666865	2.85987834385177	0.00943880997916089	0.141449045684029	-2.7511075691636
CDC42SE1	0.402954058596939	7.33037690395536	2.85950910232026	0.0094466528569065	0.141479834024821	-2.75185705701193
SPOP	-0.143848224236001	7.53212084465476	-2.85905479660302	0.00945631109220854	0.141537756102732	-2.7527791548686
RNU86	-0.128743622480156	13.2621867387014	-2.85795910045773	0.0094796437235358	0.141660086446604	-2.75500283032533
SNORD83B	-0.128743622480156	13.2621867387014	-2.85795910045773	0.0094796437235358	0.141660086446604	-2.75500283032533
CD46	-0.235982173113554	9.71823161021429	-2.85768789165792	0.00948542755482263	0.141660086446604	-2.75555318554703
TRIT1	-0.197830527669411	6.95027017266964	-2.8573840175778	0.00949191201818338	0.141660086446604	-2.75616980228589
IST1	-0.164948053626909	7.54113551752346	-2.85720297687837	0.00949577731657484	0.141660086446604	-2.75653715476496
KCTD7	-0.123213768816063	5.82816639173214	-2.8570399770426	0.00949925872211703	0.141660086446604	-2.75686789219815
BRD7	-0.180381446065323	6.01413630589087	-2.85645506628799	0.00951176149343865	0.141712826749564	-2.75805465193144
AVEN	0.184293761630039	7.33305909684524	2.85572229658617	0.00952744703040149	0.141712826749564	-2.75954127262835
THG1L	-0.249990903361567	6.78159662654514	-2.85566953181155	0.00952857745772998	0.141712826749564	-2.7596483142271
UBALD1	0.20733754674534	5.29993032460525	2.855615554647	0.00952973399186936	0.141712826749564	-2.75975781452005
NSMF	0.268901452009519	6.32429004071095	2.8552732200728	0.00953707210097435	0.141712826749564	-2.76045226898847
TMEM230	-0.198849473434064	10.339224460125	-2.85524940221734	0.0095375828493181	0.141712826749564	-2.76050058425674
CYP3A4	-0.308489716633523	5.59751450754487	-2.85489616269534	0.00954516076230316	0.141739258415683	-2.76121712256797
ZBTB20	-0.299342107165969	6.29990787107341	-2.85367589907781	0.00957138292611621	0.142016420615624	-2.76369212313
DIEXF	-0.212247655114686	6.23218808562103	-2.85274312588582	0.00959147365330796	0.142016420615624	-2.76558373175592
LYG1	0.207352400211279	5.11061667603869	2.85206688968915	0.00960606410613564	0.142016420615624	-2.7669549417269
CHGB	-0.985784251993938	7.14308400851687	-2.85194431203161	0.00960871110859883	0.142016420615624	-2.76720347937629
IRAK4	0.187612976879909	6.59034540833929	2.8515323675261	0.00961761195148161	0.142016420615624	-2.76803870356155
MSL2	-0.2403431632003	6.87619327254241	-2.85147959888807	0.00961875268734511	0.142016420615624	-2.76814568929409
AF086125	-0.230144926177501	3.66282579385764	-2.85145953614539	0.00961918643135551	0.142016420615624	-2.7681863652746
RP11-61A14.1	-0.230144926177501	3.66282579385764	-2.85145953614539	0.00961918643135551	0.142016420615624	-2.7681863652746
FAM226A	-0.259455363298991	3.6760433310382	-2.85103428736324	0.00962838444444363	0.142016420615624	-2.76904850376271
FAM226B	-0.259455363298991	3.6760433310382	-2.85103428736324	0.00962838444444363	0.142016420615624	-2.76904850376271
PDCD10	0.194506191602565	10.9733353720417	2.85083744087827	0.00963264502519293	0.142016420615624	-2.76944756760029
MGAT2	0.169426713320185	8.39293900080098	2.85079564716064	0.00963354984783177	0.142016420615624	-2.76953229391772
R3HDM4	0.271010853622451	8.81735826301786	2.84964664236029	0.00965845733122122	0.142226603039524	-2.77186141627813
LOC100287590	-0.187957015132663	3.91783246420211	-2.84921205312639	0.00966789414691982	0.142226603039524	-2.7727422630557
ABCG8	0.221063906240873	4.81125147845901	2.8491939412177	0.00966828762617401	0.142226603039524	-2.77277897197464
USP13	-0.28782100826316	5.89490573897222	-2.84906528330808	0.00967108314588369	0.142226603039524	-2.77303973098
ALDOA	0.161892913846156	11.1444310448333	2.84709985976343	0.00971388464896163	0.142640117700841	-2.77702258152785
CAST	0.188139359040405	8.06001441698377	2.84709893568144	0.00971390481543093	0.142640117700841	-2.77702445387903
SPNS2	0.570304622811709	6.23869000643475	2.84660913405551	0.00972459950976157	0.142640117700841	-2.77801684249162
CD164	-0.279030058089132	11.3304563693056	-2.84647867080625	0.00972745003887427	0.142640117700841	-2.77828116275574
FAM106A	-0.229791980864968	3.35911257823864	-2.84643609324511	0.00972838050107606	0.142640117700841	-2.77836742438764
SRSF3	-0.211851126230375	7.68158295061836	-2.84564677172208	0.00974564522878766	0.142807590336947	-2.77996648512309
TSC1	-0.262178833769926	7.34153219826213	-2.84483148613129	0.00976350860182711	0.142983629266542	-2.78161795570687
TMEM79	-0.185240948348596	5.32604798024008	-2.84367369216879	0.00978893030021154	0.143219953820707	-2.78396289113411
ANXA2P2	0.220555883998559	10.0413216680089	2.84356295905403	0.00979136497972346	0.143219953820707	-2.78418714377896
LYRM1	-0.212792431808607	8.78602779349107	-2.84273687853897	0.0098095462077246	0.143284940953746	-2.78585997916468
RALY-AS1	0.302226313657454	5.56170431916079	2.84271775936383	0.00980996738382342	0.143284940953746	-2.78589869365969
PLEK2	0.362957545571692	9.03064310205357	2.84256221032373	0.00981339461404842	0.143284940953746	-2.7862136615844
MPP3	0.248662041336996	4.45045553913095	2.84136968252062	0.00983970774828306	0.143583365243901	-2.78862815149097
OAS1	0.553082026648356	9.02102676958333	2.83997223929978	0.00987062811686758	0.143916318419945	-2.79145700242002
PCAT18	-0.243345998527166	3.53227854940972	-2.83956081550253	0.00987974911085726	0.143916318419945	-2.79228974097351
SLC7A2	-0.259094478734499	4.26259563676037	-2.83954097733426	0.00988018911335686	0.143916318419945	-2.79232989298653
BRINP3	-1.30070717075282	4.03135489239502	-2.83881698284843	0.00989625982976947	0.14406455197095	-2.79379516313264
LACTB	0.310169916843277	6.80385594872024	2.83814054997592	0.00991129736754447	0.144197577534239	-2.79516403638118
ZNF813	-0.429725117309001	4.47337682141071	-2.83768771616104	0.00992137634799452	0.144258346637527	-2.79608034537321
ISCU	-0.150239106043957	10.7378586845833	-2.83691107507129	0.00993868528886804	0.144310863001867	-2.79765173853476
TSC22D1-AS1	-0.202850559213763	3.76773595482738	-2.83675957994164	0.00994206500938078	0.144310863001867	-2.79795824102593
CASP10	0.366715026027855	6.22108767535348	2.83597436328219	0.00995960008561837	0.144310863001867	-2.7995467709421
SP7	0.248173067104622	5.00537460018263	2.83593294269238	0.0099605258897511	0.144310863001867	-2.79963056171134
GTF2E2	0.303024957197804	8.21548228241667	2.83562237935253	0.00996747000378064	0.144310863001867	-2.80025879220732
RPF1	-0.120792087431536	5.30625456330556	-2.83537796508929	0.0099729382929621	0.144310863001867	-2.80075319157836
FAM173A	0.25322420668433	7.31016613296726	2.83486060848778	0.00998452258324943	0.144310863001867	-2.80179963892123
TRIP4	0.214941413307825	8.36871884058035	2.83429058668267	0.00999730099536446	0.144310863001867	-2.80295252025799
APEX1	-0.229141860981848	10.4449962266642	-2.83374510789021	0.0100095438392311	0.144310863001867	-2.80405567353278
OR2W1	0.154251368992675	3.15336521675	2.83348536102209	0.0100153786848637	0.144310863001867	-2.80458094392404
DUSP6	0.498706845111419	8.79869288450557	2.83312352869365	0.0100235121497127	0.144310863001867	-2.80531262254051
TRIM21	0.327814342976192	7.43721910370833	2.83284558411277	0.0100297642229463	0.144310863001867	-2.80587464157034
LOC100289098	0.194373539194139	5.21698596333333	2.83280021872727	0.0100307850233726	0.144310863001867	-2.80596637068718
SLC35F6	0.211436195109358	7.0003197178705	2.83264792872928	0.0100342125399427	0.144310863001867	-2.80627429767132
GNB2L1	-0.139777062061746	8.77458751142857	-2.83261831530196	0.0100348791647463	0.144310863001867	-2.80633417457011
SNORD95	-0.139777062061746	8.77458751142857	-2.83261831530196	0.0100348791647463	0.144310863001867	-2.80633417457011
SNORD96A	-0.139777062061746	8.77458751142857	-2.83261831530196	0.0100348791647463	0.144310863001867	-2.80633417457011
PSMD13	0.218057113729646	7.91942882111815	2.83231152756112	0.0100417877207426	0.144310863001867	-2.8069544691773
HELZ	-0.16570803807954	6.50540886354762	-2.83228764220333	0.010042325785856	0.144310863001867	-2.80700276185799
RPL5	-0.134084560873481	7.87109345237526	-2.83199250039215	0.0100489767134104	0.144310863001867	-2.8075994813496
SNORD21	-0.134084560873481	7.87109345237526	-2.83199250039215	0.0100489767134104	0.144310863001867	-2.8075994813496
CTC-428G20.3	-0.311573936000783	6.8390222900087	-2.82950294588943	0.0101052456459617	0.144967801307326	-2.81263185736382
ARMCX1	-0.555544374125131	7.15988697756696	-2.82927423200644	0.0101104300998333	0.144967801307326	-2.81309408715472
CSNK1G2	0.194778139939129	7.47829361648914	2.82918227020061	0.0101125153927252	0.144967801307326	-2.81327993722764
LDLR	0.346490406672774	6.04722379100397	2.82843558191032	0.0101294622370752	0.145125624852633	-2.81478886344278
LOC284837	0.509520067739841	4.40162606302182	2.82758633296773	0.010148769753034	0.145210540333853	-2.81650484676043
ZNF333	-0.115043536431842	3.82957829300755	-2.82750345110317	0.0101506559372472	0.145210540333853	-2.81667230556154
ABI3BP	-0.383024840720193	4.70487376378698	-2.82725221118191	0.0101563755752102	0.145210540333853	-2.81717991127949
ARL4A	0.368001831013155	9.73165585946591	2.82693481198624	0.0101636057700463	0.145210540333853	-2.81782115868489
RNF13	-0.181318897015618	9.28907181574937	-2.8264946051935	0.0101736415936036	0.145210540333853	-2.8187104672418
EPAS1	0.26446980797445	8.36800048567659	2.82633843787626	0.0101772041648609	0.145210540333853	-2.81902594368005
ZFYVE9	-0.196425329648328	5.77170897999729	-2.82615917472913	0.0101812950784101	0.145210540333853	-2.81938806753364
RASGRF1	0.130299810504101	4.02606860734921	2.82600941956523	0.0101847138019498	0.145210540333853	-2.81969057595059
MLXIP	-0.327357710190778	6.82922261627282	-2.82563779307261	0.01019320230527	0.145210540333853	-2.8204412402157
IFITM1	0.703530099725675	10.9827034336312	2.82556790482159	0.0101947994113776	0.145210540333853	-2.82058240592152
RRAGC	0.189915787305424	7.12660346620431	2.82251385104285	0.0102648252543677	0.14609275329089	-2.82674980741964
ADTRP	0.696171619745986	9.69327560510814	2.82209737418646	0.0102744100705928	0.14609275329089	-2.8275906326527
BZW2	-0.247468103181578	10.5100237225238	-2.82186204052296	0.010279829825669	0.14609275329089	-2.82806572507677
CEP192	-0.22891569541645	6.71965597651389	-2.82182663593774	0.0102806454324659	0.14609275329089	-2.82813719855422
PRDM1	0.450160940787548	7.31387952353571	2.82115070009314	0.0102962286507808	0.146229181105395	-2.82950168162281
RPS9	-0.152311975930735	9.22899140359957	-2.82079153246865	0.0103045181722495	0.146261924022138	-2.83022666286409
ARRDC3-AS1	0.160705309378382	4.62695313196329	2.82017842491623	0.0103186832962443	0.14635307774369	-2.83146413422458
SLC27A2	0.456633248471547	8.42958804340126	2.81992612660026	0.0103245177447633	0.14635307774369	-2.83197333042159
IL32	0.416629171297457	9.71805808890287	2.81973656392135	0.0103289034902162	0.14635307774369	-2.83235589917283
PWAR6	-0.406192291652375	4.00992844069152	-2.81768734788236	0.0103764280224907	0.146901772765673	-2.83649087215391
CYB561D1	-0.21595422657705	7.6906420479375	-2.81754882033712	0.0103796482107158	0.146901772765673	-2.83677035226896
NTRK2	-0.488891248183759	4.03902486590278	-2.81644763849881	0.0104052800353288	0.147104342595508	-2.83899178933915
PFKP	0.23954465393337	6.66520343789683	2.81641682174435	0.0104059982140428	0.147104342595508	-2.83905395141561
PDXK	0.147638550017007	7.04866715035119	2.81588918400128	0.0104183020521599	0.147193143791267	-2.84011823293549
NBPF26	-0.288227852328505	7.89351699046699	-2.81526563589713	0.0104328602895718	0.147313674868697	-2.8413758650436
RPS15A	-0.203125975968346	8.26809104014438	-2.81406390431021	0.010460972377088	0.147588417035008	-2.84379930571861
ATAD3A	0.200951876765003	6.80313447056052	2.81391649073266	0.0104644257919598	0.147588417035008	-2.84409655372815
GALNT11	-0.181717905790225	7.62415374278397	-2.81366019004663	0.0104704326625769	0.147588417035008	-2.84461334864018
TBC1D8	-0.232932622187336	5.27583781666667	-2.81280874537678	0.0104904114311407	0.147731760424714	-2.84633002798669
ABCC10	0.185455151832157	6.64109966096131	2.8125423485501	0.0104966697782053	0.147731760424714	-2.84686709161897
ALDOB	0.717608773543422	4.81977085431116	2.81245449488613	0.0104987344676266	0.147731760424714	-2.84704420246013
ARHGAP12	-0.298513260712976	7.567030104125	-2.81140435682539	0.0105234442533868	0.147984462286498	-2.84916107606987
ZBP1	0.504281743225406	5.13305629544345	2.81086357578251	0.0105361904773738	0.147984462286498	-2.85025105624088
ZBTB42	-0.276260008828491	5.70264906316781	-2.81052782048227	0.0105441116464357	0.147984462286498	-2.85092774923653
SLC27A4	0.567081488897076	7.814610884466	2.81052094147794	0.0105442739958797	0.147984462286498	-2.85094161306919
RALGDS	0.270289877472528	7.71260687845238	2.80989354553125	0.0105590910191646	0.147984462286498	-2.85220599685123
FMO2	0.190907810083291	4.36036571235913	2.80983420635876	0.0105604934421227	0.147984462286498	-2.85232557627991
AES	-0.323503495329186	9.32577449158581	-2.80977430303122	0.010561909378507	0.147984462286498	-2.85244629151286
CDX1	-0.334631546034796	10.7877083199583	-2.80946053082476	0.0105693289780011	0.147984462286498	-2.85307857742529
SCO1	0.349712837309218	8.61990221448909	2.80838026106445	0.0105949115586335	0.147984462286498	-2.85525521492119
CHRFAM7A	-0.603446391942549	5.16764109025435	-2.80835958715064	0.0105954017265924	0.147984462286498	-2.855296867406
CHRNA7	-0.603446391942549	5.16764109025435	-2.80835958715064	0.0105954017265924	0.147984462286498	-2.855296867406
LOC101929970	-0.603446391942549	5.16764109025435	-2.80835958715064	0.0105954017265924	0.147984462286498	-2.855296867406
LOC101930361	-0.603446391942549	5.16764109025435	-2.80835958715064	0.0105954017265924	0.147984462286498	-2.855296867406
MIR6800	0.214091320760076	8.47315207747756	2.80726004251676	0.0106215025515049	0.14826428633003	-2.85751197461506
FBXO6	0.839635937967037	7.30122086360714	2.80664252318214	0.0106361880058808	0.148384536095741	-2.85875584958959
PSME4	0.227561966126821	6.73544549314377	2.80528616165079	0.0106685121305921	0.148750583853926	-2.86148757796606
NPY	-0.633697220380304	5.49262535954153	-2.80497833707655	0.0106758610800507	0.148768185016305	-2.86210746311482
TMEM18	-0.233123791491363	7.135066704	-2.80464199775914	0.0106838963031747	0.148795323898687	-2.86278473745955
ZNF132	-0.260814941364468	3.379629502875	-2.80428479913477	0.0106924361731449	0.148829456118455	-2.86350397805444
DQ570096	-0.327955966145343	6.26600213509226	-2.80321889879782	0.0107179583160818	0.149051179313516	-2.86565000251161
ZNF180	-0.204400106328671	4.93903741808874	-2.80311030066371	0.0107205618702709	0.149051179313516	-2.86586862868783
ZNF708	-0.318212212413322	4.45756542824937	-2.8027845313023	0.0107283755499902	0.149056136568785	-2.86652443541969
PASD1	0.162204771220725	4.00998320617442	2.80253616062739	0.0107343364452194	0.149056136568785	-2.86702440919809
TSPO2	0.258686886291327	4.52132479091079	2.8023330475302	0.0107392135053445	0.149056136568785	-2.86743326494964
STAT3	0.324097700024657	7.85466467418269	2.80151908447483	0.0107587792212198	0.149139045244957	-2.86907160362697
MAFG	0.189277768655609	6.82952499299349	2.80138397203513	0.0107620302861545	0.149139045244957	-2.86934353752014
ARNT2	-0.300270292048308	5.29875689957955	-2.80132322931273	0.0107634921778948	0.149139045244957	-2.8694657894884
TIPRL	-0.214740206200942	7.69927559345238	-2.80088286649831	0.0107740960272021	0.14920139098973	-2.87035203872917
CPED1	-0.344490377925824	6.46112417226488	-2.79976347444986	0.0108010956111217	0.149472003476057	-2.87260459926618
PFN2	-0.432143703137504	8.8403505120815	-2.79956588291814	0.0108058681835444	0.149472003476057	-2.87300217466685
CLDN2	0.739437015235749	5.12319568461837	2.79797502326491	0.0108443666795301	0.149905415777922	-2.87620272372193
DMAP1	-0.250895194918479	7.40097628580999	-2.79776465478545	0.01084946733128	0.149905415777922	-2.87662589313447
TMEM59	-0.19928053494244	7.77784061767857	-2.79597782559544	0.0108928835602644	0.150256981762358	-2.88021967006076
SLC9A1	0.163565640098554	5.08314473960714	2.79574140601496	0.0108986404509036	0.150256981762358	-2.88069509842222
ZNF786	-0.272598970944097	5.03327434333929	-2.79570117323782	0.0108996204202229	0.150256981762358	-2.88077600290102
MDFI	0.195135038693748	5.25606431041171	2.79544711223426	0.0109058106471643	0.150256981762358	-2.88128688524068
SMC6	0.193407494133091	6.68694010221825	2.79542187676133	0.0109064256953708	0.150256981762358	-2.88133762929329
SLC45A4	0.334383579056778	6.9627370043631	2.79520154876082	0.0109117970144909	0.150256981762358	-2.88178066152251
FASN	0.287460118043387	5.58874868339177	2.79469170978053	0.0109242359133281	0.15034356655043	-2.88280578139797
PRPF4B	-0.178301304954212	7.8214436821369	-2.79408005192432	0.0109391767870116	0.150464467657927	-2.88403552133738
KDR	0.693047520497688	6.03387293842554	2.79354705091089	0.010952212195716	0.15055903851951	-2.88510702848706
ZFP37	-0.270442542738112	4.12154654049687	-2.79321696815611	0.0109602923270553	0.150585421617699	-2.88577055983605
MID2	-0.24820669537611	5.22263418388988	-2.79240056746804	0.0109803014906405	0.15077557810912	-2.88741154324043
KIRREL	0.183534027175684	4.77258808050433	2.79200704210137	0.010989958829796	0.150823379332548	-2.88820246525074
RPL11	-0.129147553104392	12.962480685125	-2.79160037337214	0.0109999472163965	0.150823379332548	-2.88901975359665
ALG10B	-0.278589577825141	4.0304119285293	-2.79150485145867	0.0110022946301421	0.150823379332548	-2.88921171811619
ZDHHC7	-0.272590642375658	9.57722648454302	-2.79079267847815	0.0110198110521451	0.150978823843347	-2.8906428405057
PSMB10	0.443720516340882	9.71071193556566	2.78991396582473	0.0110414602540406	0.151190684330118	-2.89240841319408
ACPP	0.45348245492914	4.72070559730258	2.78855702468903	0.0110749713740278	0.151564641838738	-2.89513441279517
ARRB1	-0.254613831327401	6.9304024184127	-2.78790092285613	0.0110912092386973	0.151656621001712	-2.8964522731124
GK	0.567088862909473	6.97075959133333	2.78744165348575	0.0111025891863503	0.151656621001712	-2.8973746929853
MEAF6	-0.142506895195795	6.30584986994246	-2.78742538254597	0.0111029925576707	0.151656621001712	-2.89740737117889
LOC145837	-0.449099759368329	5.35277374103644	-2.78707360516311	0.0111117168511686	0.151656621001712	-2.89811385319678
C4orf46	-0.262649347294608	7.21520622097619	-2.78688765037363	0.0111163312808518	0.151656621001712	-2.89848729482831
PER2	-0.313352969972125	5.96452259861676	-2.78678332437599	0.0111189209080709	0.151656621001712	-2.89869680170348
MGC70870	-0.226021002557998	5.55205652829762	-2.78584214240808	0.0111423093410919	0.151768616565487	-2.90058672696728
PFDN4	0.131791230458312	6.01177013543849	2.78559904604057	0.0111483579111954	0.151768616565487	-2.90107482850622
LOC400655	0.129396816421079	3.33154152126894	2.78549758586752	0.0111508833038715	0.151768616565487	-2.9012785401531
UGT2A3	-1.83608127131999	6.77155052802976	-2.78545395878861	0.0111519693704122	0.151768616565487	-2.90136613359178
OGN	-1.33729384146956	5.20110513259127	-2.78467875786823	0.0111712842778836	0.151946872743479	-2.90292246651719
HARBI1	0.251420908742805	6.13409863767262	2.78411853454855	0.0111852626292053	0.151992102197649	-2.90404708444246
ZFP28	-0.221790579003139	4.0854582064881	-2.78394704577049	0.0111895448414244	0.151992102197649	-2.90439131956509
FOXP4	-0.213719224001829	6.38950190634325	-2.78373639578198	0.0111948070771114	0.151992102197649	-2.90481415190382
ZNF285	-0.42264505070709	4.27379694237202	-2.78310710659677	0.0112105413544283	0.151992102197649	-2.90607722666948
ZNF806	-0.42264505070709	4.27379694237202	-2.78310710659677	0.0112105413544283	0.151992102197649	-2.90607722666948
AFAP1	-0.252805626703296	3.21152955883333	-2.78305198902892	0.0112119204755078	0.151992102197649	-2.90618784982477
TRAPPC3	0.13862624812271	8.63920598020833	2.78048831013497	0.0112762462265172	0.152779384849519	-2.9113322211243
RCAN1	0.34169774432496	7.20918102884524	2.78019540126783	0.0112836179847924	0.152794565531466	-2.91191985367741
BC022047	-0.408906755655415	6.08740425542262	-2.77949862335756	0.0113011725253252	0.152947540899225	-2.91331762016911
HLA-B	0.323257033159342	13.0955409484583	2.77819584607708	0.0113340643182631	0.153307803025449	-2.91593064505472
MIR3610	-0.258381824513345	3.48126725465873	-2.77739985825027	0.0113542058036855	0.153410446795843	-2.91752692671699
RAD21-AS1	-0.258381824513345	3.48126725465873	-2.77739985825027	0.0113542058036855	0.153410446795843	-2.91752692671699
IRX5	0.291861907103175	3.68032701961706	2.77634608333479	0.0113809226863304	0.153686470883585	-2.91963987540983
PSMB5	0.206967785657262	9.32431414716531	2.77494930936302	0.0114164280308668	0.154080802832936	-2.92244004923836
TBX2	0.192265437468285	5.2066191607206	2.77393811149574	0.0114421979722966	0.15434337905015	-2.9244668641694
ZNF766	-0.219618828898092	7.28091973459209	-2.77316441032854	0.0114619527873348	0.15452457254718	-2.92601743339695
LINC00927	0.131533263776602	3.86011554483631	2.77169745386999	0.0114994975491125	0.154783962737464	-2.92895684005285
GPR133	-0.31793727931166	3.95519148396329	-2.77152649852706	0.0115038805255145	0.154783962737464	-2.92929934742134
FLJ32790	0.175096864175825	3.11753370016667	2.77138250127389	0.011507573580112	0.154783962737464	-2.92958783746246
LOC283357	-0.370685019441391	5.95433876629167	-2.77096503264766	0.0115182866509521	0.154783962737464	-2.9304241748631
MROH6	0.281865573935115	7.10798017338095	2.77093730113838	0.0115189986323891	0.154783962737464	-2.93047972896865
CPSF6	-0.183923835677654	7.21776952216667	-2.77072772121551	0.0115243807618202	0.154783962737464	-2.93089956945804
ZCCHC8	-0.208409958111589	6.83531575850298	-2.77060298842355	0.0115275851053328	0.154783962737464	-2.93114943363847
SLU7	-0.14081781500999	7.85348361274351	-2.77043683507133	0.0115318548459587	0.154783962737464	-2.93148226377657
AP3M1	-0.171089766878598	7.53274812021154	-2.76972858388648	0.011550072078398	0.154943392832165	-2.93290090088245
MGC32805	0.228875443000611	3.95735128394246	2.76901712871536	0.0115683992881948	0.155104122546384	-2.93432579820093
KLHL13	-0.71496777698031	5.57049455424851	-2.76843001246309	0.011583544340464	0.155222034413169	-2.93550155152939
C16orf80	-0.205103703165378	8.69348692918269	-2.76767174407147	0.0116031322912546	0.15527597199352	-2.93701989328787
RELT	0.256396464612065	6.23197945273764	2.76765194929045	0.0116036440613053	0.15527597199352	-2.93705952756492
SF3A3	-0.203625669418498	7.60650373749702	-2.76732366255409	0.011612134648583	0.15527597199352	-2.9377168247697
KBTBD7	-0.193153191895604	6.20310794074405	-2.76729095866182	0.0116129808037049	0.15527597199352	-2.93778230280856
KLHL12	-0.245922797690329	7.54620227042986	-2.76686989029288	0.0116238804406418	0.1553223519292	-2.93862531423507
RP5-1085F17.3	-0.174061306736001	5.50706429602976	-2.76666610746403	0.0116291589898714	0.1553223519292	-2.93903328331691
TFCP2L1	-0.471296456014267	7.58701094631181	-2.76603708261376	0.0116454668918728	0.15542326659899	-2.9402924964013
RP11-114H24.6	0.22143372172855	4.82635665044973	2.76588425619839	0.0116494323054312	0.15542326659899	-2.94059841320282
KLHDC2	-0.318006906831636	9.95585734890664	-2.76480890794582	0.0116773708914623	0.155711019819489	-2.94275076049793
NOMO3	0.221002883460887	8.39242988168155	2.76444513124346	0.0116868365804889	0.155752268102677	-2.94347879040407
LMO7DN	0.140450639478022	2.95580653970833	2.76379993158565	0.0117036430186148	0.155891249406531	-2.9447699328936
FAM102B	-0.257768478144355	8.74736044265855	-2.76131968132233	0.0117684639255215	0.156570269195334	-2.94973207493687
RP11-498C9.15	-0.218837621163678	5.54014836906674	-2.76075389275728	0.0117832984645893	0.156570269195334	-2.95086375602159
FAM103A1	-0.174447693260074	8.47072712533333	-2.7603675746413	0.0117934376416578	0.156570269195334	-2.95163640544141
NBPF15	-0.369958998258062	8.13185567317308	-2.7600752629298	0.0118011150712091	0.156570269195334	-2.95222100766292
TSPAN12	-0.256753117843188	7.14782539064683	-2.75927805590634	0.011822077502099	0.156570269195334	-2.95381522730388
PPP2R5D	0.224230928317503	7.07147601639957	2.7587875750048	0.0118349922074725	0.156570269195334	-2.95479597013349
THNSL1	-0.354895302239127	5.25423266378266	-2.75847208193658	0.0118433064493943	0.156570269195334	-2.95542677539482
ETV6	0.259243472662	6.67352935768948	2.75818616111002	0.0118508461661707	0.156570269195334	-2.95599842605138
GPR4	0.219747498406594	5.05870898491667	2.75808377134858	0.0118535472883314	0.156570269195334	-2.95620313091578
RGPD3	-0.197668392638196	5.86075197115963	-2.75801051117477	0.0118554803083958	0.156570269195334	-2.95634959581818
RGPD4	-0.197668392638196	5.86075197115963	-2.75801051117477	0.0118554803083958	0.156570269195334	-2.95634959581818
RGPD5	-0.197668392638196	5.86075197115963	-2.75801051117477	0.0118554803083958	0.156570269195334	-2.95634959581818
RGPD6	-0.197668392638196	5.86075197115963	-2.75801051117477	0.0118554803083958	0.156570269195334	-2.95634959581818
RGPD8	-0.197668392638196	5.86075197115963	-2.75801051117477	0.0118554803083958	0.156570269195334	-2.95634959581818
TOMM40	0.176736557958314	7.99924380746032	2.75792256745853	0.0118578011596868	0.156570269195334	-2.95652541445934
APOBEC3A	1.36328652721402	5.18947590398304	2.75770596080806	0.0118635192926012	0.156570269195334	-2.95695844793366
APOBEC3A_B	1.36328652721402	5.18947590398304	2.75770596080806	0.0118635192926012	0.156570269195334	-2.95695844793366
STAG1	-0.16949648640415	6.79907698689286	-2.75661792579505	0.0118922816794741	0.156865163955589	-2.95913339095055
TMEM54	0.411512369958553	11.1373076689254	2.75613374786894	0.0119051023087496	0.156949574234336	-2.96010112524046
RPL26L1	0.177007988556744	8.74163244282549	2.75517459740719	0.0119305386252588	0.157181523922166	-2.9620179763841
ZNF502	-0.258051761822998	5.7961182682635	-2.75478961280329	0.0119407627988517	0.157181523922166	-2.96278728196879
KIAA0232	-0.308276997319467	7.08192726801786	-2.75474347007344	0.0119419887866567	0.157181523922166	-2.96287948474673
AGO1	-0.213935456587024	5.99055523798034	-2.7540053265219	0.011961617143913	0.157272358367083	-2.96435435771075
ATF7IP2	0.3338106884768	5.92726351564484	2.75387716836374	0.0119650281869638	0.157272358367083	-2.96461041095189
WIPI1	0.261387482154127	8.83962184947161	2.75354956450136	0.0119737518577078	0.157272358367083	-2.96526492258222
ZNF506	-0.206700644181373	4.59904672169517	-2.7535166728156	0.011974628055034	0.157272358367083	-2.96533063419011
LOC101929841	-0.208945536459095	6.59634449970436	-2.75214870692576	0.0120111231461621	0.15757983648129	-2.96806327809931
LRRC37B	-0.208945536459095	6.59634449970436	-2.75214870692576	0.0120111231461621	0.15757983648129	-2.96806327809931
RNF133	-0.15704528232993	3.59293160528373	-2.75175070725572	0.0120217609644102	0.15757983648129	-2.9688582095848
OR3A1	0.194718405599018	3.74910016664802	2.75131427417836	0.0120334363324808	0.15757983648129	-2.96972984707323
U2AF1L4	0.269578092208923	5.89591152365179	2.75129726802641	0.0120338914956513	0.15757983648129	-2.96976381027868
GDF15	-0.299041745092448	4.88707989182936	-2.75119153303896	0.0120367218194325	0.15757983648129	-2.96997497292942
HLA-C	0.252066396968873	12.5866928344583	2.75003286632885	0.0120677785979023	0.157792034894412	-2.97228870634717
ZSCAN21	-0.258586361498125	7.06025948539187	-2.74959468410932	0.0120795434215486	0.157792034894412	-2.97316359834887
ANGPTL4	0.209379352428268	5.4902461886617	2.74954592892086	0.0120808531309908	0.157792034894412	-2.97326094112433
IL2RA	0.542092168189866	5.34101098462103	2.7494990897561	0.0120821114974374	0.157792034894412	-2.97335445772819
RNF139	-0.148444626295431	8.73870571933654	-2.74938379698968	0.0120852094477678	0.157792034894412	-2.97358464221229
KCNN2	-0.429553411874781	3.40850376336558	-2.74852543379569	0.0121082976606556	0.15800456997786	-2.9752982500506
HSF2	-0.23941455263083	4.23393100209948	-2.74829821707678	0.0121144163382092	0.15800456997786	-2.97575181879673
RPS4XP2	-0.286961456730767	12.3099427927083	-2.74736554086643	0.0121395630029872	0.15824810609014	-2.97761344989167
TDO2	0.948041395763998	4.3435960959881	2.74670623446113	0.0121573690312666	0.158282417505445	-2.97892926518287
CPPED1	0.280915725823523	6.5550178250506	2.74659451587127	0.0121603886967917	0.158282417505445	-2.97915221462073
HHIP-AS1	-0.265744025484038	5.57463874904762	-2.74654887199499	0.0121616226198849	0.158282417505445	-2.97924330195775
PKN3	0.245247145210344	5.13467412920815	2.74621302052506	0.0121707055884739	0.158291458943903	-2.97991350982827
CTC-429P9.3	-0.243569855908448	6.92312515645713	-2.74604434679884	0.0121752697330225	0.158291458943903	-2.98025009286788
DNAJB11	0.458402415363246	9.47972856486706	2.7457201334927	0.0121840471926956	0.158321361767074	-2.98089702472973
TRIM45	-0.208297302335164	4.248054075625	-2.74525849977921	0.0121965554246093	0.158327950524911	-2.98181810605778
CTCF	-0.186832375689429	8.84271871695833	-2.74522330127234	0.0121975096488998	0.158327950524911	-2.9818883336002
NME1-NME2	-0.161099813101909	11.1949906941538	-2.74442467290826	0.0122191793717134	0.158440945466005	-2.98348163900569
NME2	-0.161099813101909	11.1949906941538	-2.74442467290826	0.0122191793717134	0.158440945466005	-2.98348163900569
TRIP13	0.53497054430948	6.45220627004266	2.74347927172718	0.0122448788568607	0.158521537138097	-2.98536750091899
COX7A2L	-0.15901893246963	10.2464102973471	-2.74333420741069	0.012248826780391	0.158521537138097	-2.98565684623759
RRBP1	0.153182888779	6.40799770651587	2.74303475878109	0.0122569800957803	0.158521537138097	-2.98625410529339
RP11-505K9.4	0.150945369967948	3.2449068813125	2.74287529010493	0.0122613241742618	0.158521537138097	-2.98657215855057
KLF10	-0.471496260247251	9.12374734363691	-2.74242079139032	0.0122737131777293	0.158521537138097	-2.98747859167074
CASQ2	-0.457895376811938	4.74618840810795	-2.74222742702	0.012278987626819	0.158521537138097	-2.98786420942603
COPS2	-0.126548394252151	7.78106946993658	-2.74217542575941	0.0122804064457682	0.158521537138097	-2.98796791113251
ABCA6	-0.374891630209641	3.70099960079315	-2.74214456919683	0.0122812484196664	0.158521537138097	-2.98802944535138
LOC157860	-0.288590507411401	5.06788688516983	-2.74204099339363	0.0122840750629718	0.158521537138097	-2.98823599420041
ELL3	-0.461863197293301	7.94777697853983	-2.74181477231688	0.0122902509155017	0.158521537138097	-2.98868710794115
MXD1	0.578068344399531	8.73620729885119	2.74099366748646	0.0123126919297278	0.158727223705911	-2.99032435843373
ST3GAL6	-0.195730883046589	3.8538755707221	-2.74072057286576	0.0123201643000492	0.15873982911007	-2.99086885049255
LOC728903	-0.289130122032966	5.43853419419048	-2.74022652552913	0.0123336932885345	0.158830416943288	-2.99185381419754
RP11-69I8.2	-0.172006636611722	2.98160472775	-2.73948032850648	0.0123541538968479	0.159010126143631	-2.99334133115048
SUGT1	-0.139518639447933	7.02635188915476	-2.73906481826304	0.0123655610937958	0.159073181186609	-2.99416955857892
LOC100289333	-0.366318472663747	6.38177817484623	-2.73878019419427	0.0123733807839021	0.159090043724427	-2.99473686154358
LCN15	-0.265699686120267	5.62746682364484	-2.73791060663712	0.012397300717629	0.159313787665767	-2.99646993283622
PNP	0.515244973400588	9.16691511198836	2.7375459108435	0.0124073455494034	0.159359085611413	-2.99719669235088
ISG15	0.726668859683629	8.48445853029663	2.73580149416502	0.0124554990870503	0.159838684839635	-3.00067234534808
HCFC1	0.139321673331275	6.02050605937734	2.73571956306439	0.0124577651018535	0.159838684839635	-3.00083556446319
BAG4	-0.137901241253465	5.75259018559866	-2.73519525902634	0.0124722753459105	0.159940899267967	-3.00188000612685
GBAS	-0.327127975680753	9.93270366257801	-2.73462934691518	0.0124879551121261	0.160057996250963	-3.00300723408723
PARD3B	-0.132954264791373	4.49349318876015	-2.73397953992543	0.0125059824440314	0.160135064092793	-3.00430144332623
NNT	-0.232079061219258	6.33351920852381	-2.73394031894494	0.0125070713261248	0.160135064092793	-3.00437955471903
CCDC88C	0.185277944061709	5.82103281875916	2.73311735390653	0.0125299398660208	0.160280963393779	-3.00601843430868
HEATR6	-0.235366549235849	5.93028146510554	-2.73303669314309	0.0125321834010538	0.160280963393779	-3.00617905306113
CLCNKA	-0.208061735398926	4.63345404123895	-2.73269070851654	0.0125418111015536	0.160280963393779	-3.00686798406431
LINC00668	0.955201304816089	6.74616412327469	2.73258705053467	0.0125446969549259	0.160280963393779	-3.00707438224875
HELZ2	0.164834090281268	5.55187195817262	2.73132571671672	0.0125798632179724	0.160646299254797	-3.00958560454639
LAP3	0.573961617175344	9.84605932673757	2.73043877442321	0.0126046473823234	0.160724402059348	-3.01135113360855
C14orf28	-0.299237754013604	5.82340352414286	-2.73040360742117	0.0126056310219034	0.160724402059348	-3.01142113108326
NBPF11	-0.359489808146702	8.07090211445804	-2.73029685647928	0.0126086173483378	0.160724402059348	-3.01163360897112
EBAG9	-0.168080282439224	8.86384244084091	-2.73016588101539	0.0126122822661742	0.160724402059348	-3.01189429850335
KIAA1804	-0.43618754974686	7.55315643952679	-2.72955564996075	0.0126293709114873	0.160817173825158	-3.01310881054434
MUM1L1	-0.299923724639804	3.35982296453968	-2.7293293258579	0.0126357143787857	0.160817173825158	-3.01355922137812
UFC1	-0.119454964679484	11.0146192679583	-2.72920141506546	0.0126393008312793	0.160817173825158	-3.01381377115144
BTF3L4	-0.145929732452782	5.81969146374609	-2.72865171758069	0.0126547246364948	0.16086640948479	-3.01490764027854
RP11-378J18.8	-0.171366736838697	3.40594268334226	-2.72859441207902	0.0126563335831458	0.16086640948479	-3.01502166959212
CYP1B1	0.594388418754463	4.58917606088088	2.72759152120568	0.0126845228538804	0.161101053265554	-3.0170170992836
UBA6	0.189157476406333	5.46272999330357	2.72739161054733	0.0126901490640707	0.161101053265554	-3.01741481816054
PHPT1	-0.154098638180217	8.56221548648192	-2.72714511827405	0.0126970895102893	0.161101053265554	-3.01790519255573
GJA5	0.321906817783882	3.89701480358333	2.72700064646657	0.0127011590558351	0.161101053265554	-3.01819259718476
COQ10B	0.187078167640416	5.77217508426389	2.72653889313248	0.012714174229927	0.161182493012383	-3.01911113967852
ARHGAP23	0.185565970812404	5.46628149658929	2.72623637149201	0.0127227080941255	0.161207066478287	-3.01971289317295
SLC7A11	0.691012901805457	5.31164572451461	2.72587467577661	0.012732918340953	0.161252844605996	-3.02043231238362
MED25	0.143202135824176	6.32363966459524	2.72540292493435	0.0127462470008283	0.161338047226434	-3.02137056944532
EIF3E	-0.222396184517144	8.11716363434596	-2.72464976139756	0.0127675540298245	0.161524097099882	-3.02286837366769
ACBD5	-0.231208377959183	7.77285165311905	-2.72359632015257	0.0127974126322092	0.161818085647417	-3.02496302639433
CEP41	0.116582642789988	4.77332504186111	2.72298822734307	0.0128146784866377	0.161946606870627	-3.0261719883181
ZNF682	-0.234655720897435	3.68279430820238	-2.72269374654133	0.0128230477548327	0.161946606870627	-3.02675740850312
HMGB3	0.345999955137364	7.68899520929167	2.72253878147623	0.0128274540095546	0.161946606870627	-3.02706546370284
RAB4A	-0.343289747203906	8.29463337961508	-2.721283443598	0.0128632011005728	0.162230320588339	-3.02956066305212
SPHAR	-0.343289747203906	8.29463337961508	-2.721283443598	0.0128632011005728	0.162230320588339	-3.02956066305212
TBC1D2	0.285219098122713	6.59093303175595	2.72039444017852	0.0128885735696696	0.162384750335151	-3.03132739949967
CELF1	-0.118642304387752	6.74261368760714	-2.72038885404397	0.0128887331499138	0.162384750335151	-3.03133850013621
TMEM178A	-0.417872209012405	3.64291521399454	-2.71948308566691	0.0129146332272076	0.162552818795055	-3.03313828743217
PTGDR	-0.546429345124279	5.33327885439087	-2.71945720098724	0.0129153741142295	0.162552818795055	-3.03318971708883
FKTN	-0.294181925318549	6.05555993100893	-2.7190201793232	0.0129278889023126	0.162626588034135	-3.0340579920836
ZNF300	-0.303054003263998	4.38875001794643	-2.71872937978791	0.0129362227677431	0.162647714449166	-3.03463571830884
SLC5A7	-0.150734639638277	3.51506819457242	-2.71849234227282	0.0129430196665277	0.162649504724561	-3.03510661607603
SCD	0.881906725442613	6.97606238054563	2.71782175395224	0.0129622667093447	0.162683156737069	-3.03643870476647
ZBTB34	-0.298115651110021	6.86943646345627	-2.71779714816691	0.0129629734539803	0.162683156737069	-3.03648758008147
TKT	0.200987859624545	7.54131216542262	2.71770344416722	0.0129656652206779	0.162683156737069	-3.03667370573814
GRIN3A	0.438349145888279	3.94717595792262	2.716619146331	0.0129968516439759	0.162990789062114	-3.0388272540759
G6PC3	0.194762761309295	7.97507195197689	2.71637804882657	0.0130037957192043	0.162994243573739	-3.03930605102803
PNLIPRP2	-2.16595906827076	7.11858800919544	-2.71568676141364	0.013023725650737	0.163160380499905	-3.04067877735831
XXYLT1	0.229971612248385	5.61456223933333	2.71530289236683	0.0130348051658014	0.163215526568913	-3.04144097910061
ZNF22	-0.292817556040903	7.78794788174802	-2.71490917654174	0.0130461781716627	0.163274289232863	-3.04222268227572
ATOX1	0.293972690471612	8.76880243547322	2.71455647316727	0.0130563744691247	0.163318272658314	-3.04292291416722
MYADM	-0.401844511739926	8.66498231582143	-2.71374557641431	0.0130798453416812	0.163528173831904	-3.04453265565149
NOG	-0.154599949890109	3.280339039	-2.71196025617196	0.0131316613560599	0.164092058724343	-3.0480760017547
LOC283861	-0.238873125370225	4.67831051589881	-2.71143283487548	0.0131470061066311	0.164154772630146	-3.04912258084572
DKFZP586I1420	-0.353360353101781	8.26206210885119	-2.71132614158917	0.0131501122989046	0.164154772630146	-3.04933428466511
KRT20	0.404333699459711	13.1273291042917	2.7108944718109	0.0131626867294183	0.164227865768475	-3.05019077780482
RN7SKP150	0.170143006753662	3.42171661206845	2.709885826924	0.0131921127528931	0.164511030564394	-3.05219183140702
RSBN1L	-0.140606258133175	6.58055985791071	-2.70959911569502	0.0132004885917947	0.164526511297573	-3.05276057760362
TNS4	0.237678235387668	5.90280955097817	2.7093826122373	0.0132068167566418	0.164526511297573	-3.053190035425
ZNF235	-0.163031677982077	4.75890045637797	-2.70891800039156	0.0132204065744668	0.164611909064247	-3.0541115907645
PNPLA8	0.187734554939421	8.54384070761538	2.70796563720413	0.0132483044857775	0.164875284236952	-3.05600037636451
GZMB	1.13277012240843	5.59074919444643	2.70657429373315	0.0132891619410403	0.165114480639205	-3.05875923755622
IL15	0.417943861411924	5.67237213587013	2.70649799167411	0.0132914060380368	0.165114480639205	-3.05891051659298
PAOX	0.156685595936743	5.88926776671185	2.70627667269287	0.0132979172164462	0.165114480639205	-3.05934930020699
FRG1B	-0.268690703103958	5.11523681802778	-2.70626406900126	0.0132982881065489	0.165114480639205	-3.05937428760606
REG1B	3.13871827940738	6.30704870224405	2.70564266711979	0.0133165863260291	0.165114480639205	-3.06060618044246
AGAP2-AS1	0.41325969942155	5.26332026488194	2.70550469599482	0.0133206523533297	0.165114480639205	-3.06087968282424
SERPINA1	0.468871619130038	7.449461791125	2.70534945814847	0.0133252286400318	0.165114480639205	-3.06118740579094
BPIFA4P	0.21219424994353	3.9073227069871	2.70526659919383	0.0133276718652024	0.165114480639205	-3.06135165116186
GPR126	0.367386811303857	4.43734751767064	2.7049027988296	0.0133384041103763	0.165114480639205	-3.06207275973097
CAPN8	0.724144525876071	6.96201111685913	2.70486996561786	0.0133393731051366	0.165114480639205	-3.06213783808204
ANP32A	-0.17458834064626	8.18639923946429	-2.70458615840902	0.0133477517864735	0.165114480639205	-3.06270035441096
ATP13A1	0.176299610482733	8.25300094999405	2.70455780719428	0.0133485890574858	0.165114480639205	-3.06275654609939
MIER2	0.14444037368124	5.32195827031962	2.70383506241192	0.0133699500474977	0.165240563883997	-3.06418892585587
IRAK1	0.250494242269449	7.38916864946393	2.70343431279894	0.0133818083085072	0.165240563883997	-3.06498308148182
IVNS1ABP	-0.27281745447802	7.5363793386369	-2.70334467819953	0.0133844619778805	0.165240563883997	-3.06516070088766
PDK3	0.331419881377117	6.67915404714683	2.70320646807891	0.0133885547230089	0.165240563883997	-3.06543457205758
MAGEF1	-0.214700916456221	7.35292498127578	-2.70283375766593	0.0133995975170263	0.165240563883997	-3.06617308731347
R3HDM2	-0.239029377712903	8.2482777698721	-2.70278701906967	0.0134009829133592	0.165240563883997	-3.06626569529038
CD59	0.282596721691824	9.21053187675275	2.70261422962639	0.013406105808934	0.165240563883997	-3.06660805446767
KAT7	-0.172762208464152	7.31621188089286	-2.70132570504163	0.0134443668031396	0.165628635787469	-3.06916078187509
ARSJ	-0.45075511164312	4.53146641428571	-2.70092616802655	0.0134562515155295	0.165691536293488	-3.06995220264746
NT5C2	0.263624089099949	9.57898333657143	2.6998136740436	0.0134893964694595	0.166016026438333	-3.07215560154602
TEX28	0.209835130772285	4.23114743809722	2.69913344500959	0.0135097008841646	0.166103412959865	-3.0735026567693
MKNK2	-0.282381510674041	10.2771878773257	-2.69879188561721	0.0135199071372201	0.166103412959865	-3.07417898772551
PLAC9	-0.257365456611067	5.51802886184226	-2.69876047603163	0.013520846064488	0.166103412959865	-3.07424118074688
SMAD2	-0.138503130544871	7.13206324608906	-2.69866567881172	0.0135236802139813	0.166103412959865	-3.07442888341806
TENM2	-0.217484147440615	3.68451857147601	-2.69794566662168	0.0135452247751216	0.166275124867131	-3.07585444181034
GPR97	0.271150873029829	4.38368867495238	2.69774395858037	0.0135512662112481	0.166275124867131	-3.07625377441968
LRRC18	-0.123975488803793	3.86449931837834	-2.69716201948978	0.0135687104054336	0.166399204870954	-3.0774057957359
CLEC4G	0.24254234044414	3.91769346856891	2.69695255689462	0.0135749944567827	0.166399204870954	-3.07782042561127
MELK	0.397545720215128	7.88595761047401	2.69672180856656	0.0135819202892347	0.166400649478433	-3.07827717356269
CDC20	0.479313286549274	7.49794108409716	2.69544524691496	0.0136202963743837	0.166674011717684	-3.08080370552256
MIR4458	-0.345510412715199	4.82904308033631	-2.69508449777872	0.0136311598404741	0.166674011717684	-3.08151759087578
MIR4458HG	-0.345510412715199	4.82904308033631	-2.69508449777872	0.0136311598404741	0.166674011717684	-3.08151759087578
CARS	0.162780143622234	6.66479751915377	2.69507289880885	0.0136315092637121	0.166674011717684	-3.08154054332196
[truncated: 22,443 more rows]
