# Supplementary material for: Identification of hub programmed cell death-related genes and immune infiltration in Crohn’s disease using bioinformatics
Source: Front Genet. 2024 Dec 18;15:1425062. doi: 10.3389/fgene.2024.1425062 (PMC11688285; doi:10.3389/fgene.2024.1425062)
Supplement: Supplementary file 1 [file DataSheet3.zip › Input data and script2/diff/diff-GSE36807.xls]

Symbol	logFC	AveExpr	t	P.Value	B
SST	-2.90449857184589	8.86421733120833	-10.642573019495	7.1928216065486e-10	11.9126273551052
TPH1	-1.59200793544414	5.13970194829067	-8.44104286294311	3.727665957405e-08	8.58201049508657
ST6GAL2	-1.27425740887363	3.32753264054167	-7.6875065955585	1.65783231255947e-07	7.27114261030815
INSM1	-1.82835720578972	5.25556058640675	-7.4716043681909	2.57816519608532e-07	6.87872356040679
OLFM4	3.48947657727564	11.2086336310625	7.38846256528023	3.0611555654084e-07	6.72560284430229
RASSF10	-1.7379546515071	4.40765828271086	-6.91468592599466	8.28941458252261e-07	5.83191110116995
TMEM139	1.34373768247515	6.97535951376191	6.91062678230435	8.36154839158738e-07	5.82410001393969
CRYBA2	-1.01445326980649	5.0007374454251	-6.83220217302249	9.88945700327232e-07	5.67267709233441
FEV	-0.815856502709098	5.95732180490575	-6.79569016537212	1.06961115714108e-06	5.6018502030797
LOC101929880	-1.07710886247252	8.11178935367857	-6.76321823732529	1.1470313948829e-06	5.53868534901397
APOBEC1	2.49729281826465	7.05337093318155	6.61433508664993	1.58304429526288e-06	5.24698025926158
GNE	-0.598344208772891	9.72356671394048	-6.57380033925424	1.72903373699962e-06	5.16696957766275
QPRT	-0.92053247414835	7.85374175239881	-6.51792265226407	1.95328497141526e-06	5.05626265076826
MFSD4	-1.43872959869789	6.93593979769444	-6.44756224333822	2.2787770006361e-06	4.91618891866944
TMEM192	-0.726474205045783	7.99580535052976	-6.44152608606472	2.30917573528161e-06	4.90413737775023
CLC	2.5846860511218	6.8340907303125	6.43997770315043	2.31704042369938e-06	4.90104505926865
HOXB13	-2.32411494761294	7.79007607411111	-6.43111874601791	2.36256928392462e-06	4.88334567547103
PTN	-1.12623158802241	6.1135637831369	-6.42374902850026	2.40114363215443e-06	4.86861269375934
RBM24	-1.95181310593407	4.63286604015385	-6.3599964719464	2.76304134446396e-06	4.74082499982188
MRAP2	1.10004491085252	7.68183322008135	6.35520292415173	2.79241935861317e-06	4.73119222976285
CCNG1	-0.700813896509302	10.9601184617928	-6.29392862406234	3.19745699545694e-06	4.60776093386636
BAK1	0.59486667570102	7.70760466884852	6.26419478349923	3.41525197684084e-06	4.54766623666909
L1TD1	2.10745941131084	6.75184106054933	6.11986742853065	4.7098255197185e-06	4.25415000884077
PYY	-1.80475429624319	7.64481015208478	-6.09697166933067	4.95734142320509e-06	4.20731382290621
CPA6	-0.749352571440226	3.66939499504737	-6.07871457858828	5.16423277602526e-06	4.16991367177463
BTG3	-0.716357135416011	7.01793603192857	-6.0300514557809	5.75997113381668e-06	4.06999800134177
TUSC3	-0.856809203133512	4.75478730427274	-5.86917301219854	8.27998670343955e-06	3.73736538378232
HKDC1	0.888391480116215	5.98448135634425	5.85753150442732	8.50129019193177e-06	3.71316016067804
PCDH19	-1.08875408537022	6.61349834457738	-5.84984426521266	8.65072918542171e-06	3.69716689016372
C4orf48	1.29720059627551	7.856812482375	5.7968911616349	9.75578328307877e-06	3.58678730320841
B3GNT7	-1.07023355424908	6.63211305080952	-5.79078739456771	9.89211033180088e-06	3.57404063012828
ST6GALNAC6	-0.978190244758684	7.917042068764	-5.7841178719053	1.00433000706123e-05	3.56010695805197
RFX6	-1.4680815128663	4.62649790389881	-5.78248979910906	1.00805635472779e-05	3.55670478712682
NTN4	-0.914000505381997	6.63017822534524	-5.72662577028854	1.14485326574559e-05	3.43976007623441
KIF5C	-0.966588182253402	5.01691684944345	-5.71924646099865	1.16428985829097e-05	3.42428264670601
GPRIN3	-0.755869393001181	5.41304116349481	-5.71809194237362	1.16736111722853e-05	3.4218605262957
C21orf88	-1.10995513922722	4.80992509653179	-5.67372792788314	1.29186363498624e-05	3.32866031410808
MOB1B	-0.596568043702683	7.37273294968849	-5.55179864144795	1.70861408984992e-05	3.07126454280391
OSR1	-1.00635523115646	4.30746351989286	-5.54026348521753	1.75455234719147e-05	3.0468212243361
GPT2	1.07460195275314	6.41261265763988	5.53988949827059	1.75606262670923e-05	3.04602847364858
CHGA	-1.11528579744505	10.3380436607083	-5.50909100268118	1.88509625657637e-05	2.98068794862157
SYBU	-0.790484428560386	7.66807662774527	-5.49402288981856	1.95170564812235e-05	2.94868012239257
ISL1	-1.5846781966078	5.54785546475595	-5.42921922461734	2.26664645790845e-05	2.81072872010315
HAPLN1	-1.1934376160276	6.19136600080655	-5.35723165670772	2.67770233681829e-05	2.65693804929032
EDIL3	-0.998445165964373	7.43088587686806	-5.34310880877828	2.76685720230429e-05	2.62670104858929
NEUROD1	-1.51214274961395	4.34898677621104	-5.34304528037871	2.76726499445868e-05	2.62656498651335
IGFBP2	1.35657679759615	8.9666788071875	5.22738639575425	3.62108165716299e-05	2.37816046966708
FRZB	-0.675471726855703	5.97168312026488	-5.11422193866071	4.7162179200006e-05	2.13384178159133
CYP2C18	1.50284061109402	6.13321839178594	5.10025010326376	4.87297031790476e-05	2.10359489652338
IGFBP3	-1.13008398386114	9.23835562844481	-5.08751005920801	5.02050753093575e-05	2.07599951380239
FUOM	0.785382085356271	5.98161842066865	5.08726068253549	5.02344023923088e-05	2.07545921220643
FAR2P2	-0.889503593793171	5.09845781719345	-5.07643161047914	5.15248210928669e-05	2.05199159548968
FAR2P3	-0.889503593793171	5.09845781719345	-5.07643161047914	5.15248210928669e-05	2.05199159548968
SLC2A10	-0.943713283957351	8.33244258380357	-5.05355915393983	5.43619658034961e-05	2.00239138836049
C4BPB	1.90346019793589	6.86491592362431	5.04304012928418	5.57194509458169e-05	1.97956525646852
DHCR24	0.63389079767188	9.6700715619391	5.0250907903132	5.81156731028352e-05	1.94059392372025
ERRFI1	0.897640972943487	7.90745945889286	5.0041462843939	6.10441841577578e-05	1.89508575505136
CEACAM6	0.931464610633395	12.2444753927847	4.9984756246392	6.18624937215346e-05	1.88275839396323
SCGN	-1.33264167418073	6.14531976398065	-4.99434831933955	6.24650692598765e-05	1.87378447256674
IL1R2	-1.33752095327839	9.31788017060715	-4.99071488088069	6.30004619889821e-05	1.86588322151555
NOV	-0.668891104753399	5.28046561112798	-4.9691543091608	6.62744857864481e-05	1.81897610447709
GLRX	0.798702035912699	9.84565447493056	4.94450778217016	7.02288741902457e-05	1.76531061610579
FN1	-1.06854180694531	7.19883209579167	-4.94029222163668	7.09287859916475e-05	1.75612695520094
AKAP7	-0.645917926007326	7.39810200301282	-4.93159796333888	7.23946836079969e-05	1.73718213239856
PLAC8	0.767666381192001	12.7707290631319	4.92618934296182	7.332204242362e-05	1.72539385762609
FMOD	-0.737291468754577	8.79711882983333	-4.87205697985504	8.3292746054797e-05	1.60729245820716
SYT13	-0.686477689471915	7.26494234731944	-4.8528211906657	8.71572557722971e-05	1.56527540949152
CAPN13	-0.999573075495218	5.66993516447403	-4.85226106059644	8.72724646562623e-05	1.56405152747903
UPP1	0.990358508424601	7.62113970489022	4.84384143706778	8.90229056776197e-05	1.54565211949294
FHL2	0.744750392670722	9.93660103197917	4.84106317187722	8.96082635841281e-05	1.53957972582855
ERICH5	-0.636100744987591	3.77585848696555	-4.83488642814297	9.09236359661445e-05	1.52607750113961
HLF	-0.644045598542429	4.13839603961806	-4.82256432276006	9.36063105325893e-05	1.49913410147974
GDPD3	1.16212704505626	8.45888949156548	4.81514475789978	9.52600937856846e-05	1.48290575798792
CBLN2	-0.908350924409338	4.96298369568155	-4.77645767239352	0.000104374013363999	1.39823123089658
SH3GL2	-0.722912727184065	3.25002158786607	-4.76072705765982	0.000108327307341228	1.36377521969833
PP7080	2.50753994613619	8.97729293184226	4.7461718338762	0.000112119831007958	1.33188067268501
VANGL2	-1.21584970094628	5.22330209706349	-4.7358280952168	0.000114896249161417	1.30920718754741
PVRL3	-0.683693939134614	7.86561560027678	-4.73443886632486	0.000115274390054588	1.30616153053518
MFAP5	-1.7169371614497	5.3231798538162	-4.7220774751733	0.000118694914273689	1.27905641270221
AL928768.3	-1.09371427189014	8.50985387023994	-4.68071087632947	0.000130904431981694	1.18829031100442
Ig alpha 1-[alpha]2m	-1.09371427189014	8.50985387023994	-4.68071087632947	0.000130904431981694	1.18829031100442
CLDN8	-4.18059483181471	8.32617281354663	-4.67221330849666	0.000133565380597275	1.16963395029312
KCTD12	-1.10039184620574	9.55052256139484	-4.63691644079349	0.000145215140243886	1.09210168080684
ADRA2A	1.10085245978051	7.46270521695257	4.61962082305015	0.000151292334673184	1.05408903564333
CCL11	2.17702372924821	8.02212863427778	4.61780278345159	0.000151945850781198	1.05009252533903
TNNC1	-1.04706207712653	4.50974359268264	-4.61461275719419	0.000153099426870055	1.04307968614672
GAL3ST4	-0.586611957711007	6.88557029087651	-4.5973352497823	0.000159502407196151	1.00508970543405
ISG20	1.05122335263606	8.75995869348214	4.58648843495603	0.000163659376998693	0.981233112238043
C8orf33	-0.806133750710362	7.76834554268453	-4.58480810815312	0.000164313043648894	0.977536948135963
FAM19A2	-0.652952879041792	4.00769515933712	-4.58337920495058	0.000164870972162754	0.974393741948017
GCG	-1.58733521418803	10.3448137505	-4.58098379634431	0.000165810565702595	0.969124294813023
LINC00263	1.31527153291193	6.80694574395512	4.54715060664177	0.000179672339400748	0.894673542116456
CORO2A	0.689372541410257	7.91532672667857	4.54324189199102	0.000181347190394906	0.886069529492443
APPL1	-0.609192161385834	7.19589247248016	-4.53104369098671	0.000186675740764142	0.859214849530338
SLC13A2	-0.834961168679357	6.2056753555625	-4.52778261907602	0.000188126784771893	0.852034621072885
RP11-285F7.2	-0.631442523426434	6.35390340251091	-4.52496791048798	0.000189388338692747	0.845836900309773
DDX60	0.625177703270804	9.16282851545935	4.51575685136323	0.000193576558597415	0.82555314476171
PROS1	-1.01735208837912	7.68467088041072	-4.50489936898777	0.000198633231634161	0.80164018637005
CYP2S1	-1.00861954680207	7.18198806365179	-4.47840047360475	0.000211539632944032	0.743262493539369
GMDS	0.651260377911436	7.88387132390774	4.46805817840317	0.000216802784035037	0.720472582306449
ALAS1	0.604815759986268	8.74951814625298	4.40358746153243	0.00025271280820628	0.578346252317515
ACSL1	1.04899106286759	7.0836666812806	4.39843096645639	0.000255830922241638	0.56697475582209
MIR3185	-0.797369624050781	6.40121375439534	-4.38720767181656	0.000262751802024668	0.542222574058727
PRAC2	-0.797369624050781	6.40121375439534	-4.38720767181656	0.000262751802024668	0.542222574058727
TMEM98	-0.813777966734689	10.022808370619	-4.3835187831151	0.000265067365962806	0.534086500934428
LOC653602	-1.03595605676129	6.24596555366071	-4.37816904683646	0.00026846190916679	0.522286915052186
SPON1	-1.15816899128205	7.1492717565	-4.36662390469466	0.000275937023886745	0.496820931721257
ST6GAL1	-0.591880324959443	6.38019071835119	-4.34659807308775	0.000289401892349523	0.452643866796102
EFEMP1	-1.07844624833072	5.69841590778571	-4.3412646736078	0.000293097798949914	0.440877491273402
ZNRF3	-0.838480549560973	7.52256677586282	-4.33719319150547	0.00029595106470395	0.431894894226359
PPL	-0.62752313015055	6.9708692734912	-4.32138641582554	0.000307294846167816	0.397019963747234
CCNO	0.714408817780237	4.77256403007756	4.32099333878956	0.000307582427390387	0.396152676089377
ADORA2B	1.01812243271907	8.20581181701569	4.32040195435574	0.000308015601837916	0.394847839131619
VSNL1	0.800499824338814	5.83584813533837	4.31332205156212	0.000313249193889754	0.37922643245902
GLDN	-1.29129194422363	6.54898560531191	-4.30624971545495	0.000318566201550877	0.363621324050246
MIR4680	-0.707363418706326	9.7676574846266	-4.29565054089463	0.000326704562043749	0.340233606634811
REEP1	-1.19542615071734	5.49531441881945	-4.29232185250735	0.00032930317572884	0.332888518229169
PDGFD	-0.703655206892584	6.76431469156639	-4.28698041698281	0.000333516440738381	0.321101982421434
MARC1	0.679830760563189	7.89164724787798	4.27375021836458	0.000344186327098271	0.291907419884767
CD302	-0.684400575786782	8.65152499293672	-4.24167391271854	0.000371496354967672	0.221124607463432
LY75-CD302	-0.684400575786782	8.65152499293672	-4.24167391271854	0.000371496354967672	0.221124607463432
LGALS2	-1.72244968592033	9.03504056855655	-4.23603222611855	0.000376519395833988	0.208675152778078
DPP10	-1.35858450392751	3.92634156056983	-4.23176270902856	0.000380365879177085	0.199253704080731
PCSK1N	-0.611389098336543	5.52648027468669	-4.22035738692112	0.000390835100473774	0.174086144939152
PKDCC	-0.872876137178174	8.81681634227976	-4.21631271681389	0.000394616662289083	0.165161109750857
ANO5	-1.1414481453591	5.36300867769345	-4.21037662662845	0.000400233001578524	0.152062596547235
HCP5	0.716001895343407	7.79824132530655	4.21029749143464	0.00040030841180352	0.151887979075525
ANKRD22	1.2315574522311	8.19673360704546	4.18479056934278	0.000425370481970912	0.0956075372506637
IL18	0.792974536577712	8.0231042925	4.18127069330535	0.0004289500349864	0.0878414587657881
NEDD4L	-0.794487940525245	7.86576173010417	-4.17861067848803	0.000431675116599266	0.0819726195577815
INSL5	-2.94689363332688	7.6706985460161	-4.16952699921105	0.000441112139522127	0.0619317196269442
OASL	1.22305802591619	6.91857085681151	4.12019359009987	0.000496083435234412	-0.0468901504853987
NKX2-2	-0.721420612728535	4.59660157647985	-4.09848402680253	0.000522393766573108	-0.0947642726423545
NLRC5	0.868224675001965	7.66483351883631	4.09846702307482	0.00052241491035712	-0.0948017654512254
LINC01082	-0.966969068759155	6.87146875899702	-4.0964854355944	0.000524884832950097	-0.0991710731347517
PDCD4	-0.621776481593407	8.46874458375	-4.08958275195976	0.00053357995686581	-0.114390459407077
SPINK2	-0.822530218015651	6.19158235624901	-4.0848214229043	0.000539661306916072	-0.124887818181975
GHR	-1.89598923293803	6.21319385019742	-4.04359991231174	0.000595286842446573	-0.215744268607869
NXPE1	-0.846498035256406	9.15210084041667	-4.03973141028892	0.00060079184829193	-0.22426831096258
CRIP1	-0.996315929336076	9.34968860563393	-4.03605156810449	0.000606075474407676	-0.232376212506841
CMPK2	0.964068735304163	8.31853357184226	4.02866871258884	0.000616816082049775	-0.248641747378563
PARP9	0.793848183702687	6.69651965365278	4.01851259001718	0.000631901877432818	-0.271014222115832
DHRS9	1.13301399813996	10.6860117291126	4.00551701443423	0.000651742694900089	-0.29963632300352
TRIM15	0.806523081730769	7.74186468907738	4.00542541337886	0.000651884725588477	-0.299838047940042
RAB40B	-0.590278006148982	6.78047907279869	-3.98731474762525	0.000680580201010862	-0.339715309549386
DEFA5	4.52934645351458	7.80621414817695	3.97780033556126	0.000696155772322413	-0.360659582605992
BACE2	1.08637198718341	7.68808286005357	3.95975114225138	0.00072668472459213	-0.400381211862523
BMP5	-1.0442573917022	5.73596555062599	-3.94968908789907	0.000744278596990949	-0.422518980998487
NPY6R	0.601390664565421	5.79939964070902	3.93499278011699	0.000770739757176647	-0.454844250810323
EPHA3	-0.633635311881213	4.08755512127381	-3.92709903178734	0.00078533678765547	-0.472202654639371
RFK	0.624784537606587	9.59049526556673	3.90952524115347	0.000818828569564794	-0.510836257513625
GCLM	0.602919689615385	6.48260408575	3.90797240098267	0.000821855333677858	-0.514249195874838
ANXA13	-0.888990381291645	8.22616110013095	-3.90678979235611	0.000824167906348517	-0.516848328214342
RHOF	0.683732676936159	6.41201290714286	3.9063847506413	0.00082496144489135	-0.517738510103111
ABCA8	-0.63008295285169	5.01059223176885	-3.88984205701898	0.00085802806210293	-0.554087669625197
LRRC66	0.805350674739293	6.9850094710607	3.88272262617666	0.000872661017320888	-0.569726466738898
ETNK1	1.05916663323718	7.25898522148512	3.87153970856925	0.000896147826887067	-0.594285369352157
ZNF649	-0.628104647715199	4.8646380389256	-3.85120196051328	0.00094048186519035	-0.63893009790742
ADAMDEC1	-0.763986059914524	12.1828607274841	-3.83606869624864	0.000974876860377211	-0.672133338437983
ARG2	0.605435750317243	4.81368975010417	3.82607957804063	0.000998260966141731	-0.694041851269668
ELOVL6	0.592370112327753	7.48018485176587	3.82083919212774	0.00101075009861077	-0.705532591864186
ARMCX5-GPRASP2	-0.619993241414942	5.76821358866419	-3.81671194686473	0.00102069530756564	-0.714581201073476
GPRASP2	-0.619993241414942	5.76821358866419	-3.81671194686473	0.00102069530756564	-0.714581201073476
DMBT1	2.86141982538113	9.62728146331746	3.78878780650856	0.00109057878062667	-0.775770859373066
REG3A	2.42060042317516	5.62253924633009	3.78301603505949	0.00110560408740605	-0.7884113769577
CEACAM1	1.04037225768184	10.093929702119	3.77462031225831	0.00112782697336011	-0.806794033280833
CKB	-1.30070316649267	11.1166329632083	-3.76148150167709	0.00116349546796455	-0.835550941802314
FZD7	-0.793958037172944	6.16446764830357	-3.73042506602112	0.00125230621250608	-0.90346924101095
MST1L	-1.069522744714	4.87634465045971	-3.72391075821126	0.00127176907594053	-0.917705412940466
GRINA	0.593156815110435	6.62720525785466	3.72073239051131	0.00128137341648762	-0.924650002377219
SHPRH	-0.688247466173468	6.49252160518452	-3.72056554880353	0.00128187955290208	-0.925014519872984
PSMB8	0.589886344699108	9.97319259121428	3.71015380699975	0.00131385918041542	-0.947757402525183
FGF13	-1.16087842583026	5.00864584525115	-3.70220458139154	0.00133880505473772	-0.965114844914377
NAP1L2	-0.783229843177417	3.81106816235985	-3.69754499267047	0.00135364460206353	-0.975286600932913
CYS1	-0.639326363565442	5.16761039892056	-3.69484468029723	0.00136231865852918	-0.981180408213333
IRF1	0.966607423022416	8.62034253935974	3.68433486086444	0.00139660476639987	-1.00411317418377
TGFBR3	-0.908655888814975	7.04359586317163	-3.68408244756503	0.00139743861076328	-1.00466382223959
NDN	-0.786448319485787	7.61126190001281	-3.66359264566012	0.0014667924051389	-1.04934288467568
LOC101928152	0.839913413012819	5.44824405429167	3.66110170377471	0.00147545211771837	-1.05477175762901
WASF3	-0.895689373046378	5.58382774762473	-3.65719551508311	0.00148913365177714	-1.06328386079849
BCHE	-1.57620740400968	4.89441888140339	-3.6507246071737	0.00151207427142118	-1.07738151134481
CFB	0.769019906353298	6.61666951637847	3.64401074675812	0.0015362449039814	-1.09200404281785
LGI1	-0.588387390155678	3.33558626723214	-3.63484648137512	0.00156985368016587	-1.11195609075565
RP11-391M1.4	-0.58648982244642	5.79828550763772	-3.61517672059665	0.00164445824458771	-1.15475086250406
HEPACAM2	-1.03963270900183	10.2392430614107	-3.60607623863903	0.00168014760587575	-1.17453654914668
HAS2	-0.679994977586104	5.17848272851461	-3.59236370417864	0.00173537056811294	-1.20433242317443
LOC101930052	-1.38005959839744	6.91879486997024	-3.58821273663336	0.0017524372032173	-1.21334792633666
LOC102724562	-1.38005959839744	6.91879486997024	-3.58821273663336	0.0017524372032173	-1.21334792633666
MST1P2	-1.38005959839744	6.91879486997024	-3.58821273663336	0.0017524372032173	-1.21334792633666
B3GALT5	-0.822957896771975	7.26301814019345	-3.5844285535663	0.00176813983099249	-1.22156512416806
FGF9	-0.663809590220649	4.79628027380556	-3.58101156554627	0.00178243779647626	-1.22898358321928
IFI27	0.714199256275947	11.9516342559444	3.57872640995388	0.0017920632315667	-1.23394403494261
DPP4	-0.793597868357475	6.67303618792695	-3.57684738477665	0.00180001632032295	-1.23802244146354
NEU4	-0.697521568098291	7.0634552605377	-3.57412852206921	0.00181158564277134	-1.24392299129033
STOM	0.664587214018842	7.27580448290476	3.56864020678602	0.0018351630952048	-1.2558312865978
PLLP	-1.17386020129894	6.53048468646862	-3.5470734950888	0.0019307736532594	-1.30259153533271
AQP1	-0.830423165778385	7.67968321990888	-3.54672076322261	0.00193237745492759	-1.30335585659871
SPINK4	2.28184374941697	10.8018593873194	3.53102703160114	0.00200507557447592	-1.33734668083906
ACE2	0.849390079375674	7.72992322004657	3.52957315011512	0.00201194498499768	-1.34049408928524
MYEOV	1.10996025564557	6.64946292292132	3.52352179203813	0.00204078637585078	-1.35359143223186
TMEM35	-0.904663131243893	5.23202697425496	-3.51249775863822	0.00209437646556406	-1.37743961510557
TM4SF5	-0.821236924219733	7.4932372153286	-3.51165054685125	0.00209855170580864	-1.37927174112769
CHST5	-0.840340726595867	8.33704674223649	-3.50453004480635	0.00213396786167984	-1.39466644190403
NUPR1	-0.723672848725977	8.96558874448999	-3.49558336315252	0.00217930053910899	-1.41400007645379
ST6GALNAC3	-0.660145953806984	4.854217300136	-3.49522491016375	0.00218113639001898	-1.4147744695947
SAMD13	-0.905571524970783	7.97316697180754	-3.49149029819191	0.00220035414754323	-1.42284162872989
PIK3R3	0.652318679060047	5.8472910378006	3.47777854572141	0.00227234941583846	-1.45244457964011
NR1H4	1.27318734399137	5.14508623214881	3.46657842999701	0.0023328687527669	-1.47660621971256
PLAUR	0.793249739542127	7.69575254371825	3.46118139941694	0.00236259339386691	-1.48824291750745
CLEC3B	-0.624602792603786	7.82008917873611	-3.45504190817073	0.00239685915315373	-1.50147554581221
HYAL1	1.32871393936854	6.062626434212	3.44726692516112	0.00244095319515283	-1.51822562232846
TAP2	0.599348351663339	5.73459905979329	3.44599393309662	0.00244824807624801	-1.52096728678721
AXDND1	0.741341217958312	4.45731318985318	3.43778418499957	0.00249581020139573	-1.53864321714278
MUC20	-0.594656407611685	7.63501189015564	-3.43778107366935	0.00249582839710129	-1.53864991413869
GPRIN2	-0.586422691488095	7.00505194737797	-3.43672177017535	0.00250203098984555	-1.54092993554657
BCL3	0.64683979758028	6.4660568647112	3.42786498093093	0.00255448535789137	-1.55998674931834
MIR8085	0.64683979758028	6.4660568647112	3.42786498093093	0.00255448535789137	-1.55998674931834
SCGB2A1	-1.17858796368701	7.98470425357098	-3.42413281466448	0.00257691053726946	-1.56801369150561
F2RL2	0.755063948114428	4.15091973977778	3.42111264587282	0.00259519871367383	-1.57450781324988
SAMD9L	0.839351306263736	6.48141309633333	3.40991509779411	0.00266412016868519	-1.59857358290796
LRG1	0.751006058239246	7.34167296244734	3.40302602713519	0.00270741017906239	-1.61337026360565
REG1A	3.84326626570251	7.55831005624405	3.40245283792434	0.00271104290931078	-1.61460106474021
USP18	0.727649729988941	5.68958463216288	3.40044586024262	0.00272380028558713	-1.61891022745937
LINC00341	-0.671716836771976	7.6114471568125	-3.36667999841506	0.00294745533331322	-1.69131547341392
GAL3ST1	-0.738198750920984	5.69550040486905	-3.36283436075742	0.00297403990650832	-1.69955043784305
NFE2L3	0.724224841695448	5.5413746713956	3.35722378271032	0.00301324638661893	-1.71156055365949
SOD2	0.687475926006021	7.00250054807738	3.35337553406247	0.00304042946291823	-1.71979525551623
MAMDC2	-1.32789212881105	5.59611056230456	-3.32990396027747	0.00321149072111579	-1.76996854433611
C12orf5	0.626658313244376	7.6862575812619	3.32269727593107	0.0032658743743012	-1.78535529397551
RP3-406A7.7	-0.684839769973617	5.94528901678472	-3.32251687281884	0.0032672472193156	-1.78574035414138
RND1	0.607413740364776	6.47146552528472	3.32069640980361	0.00328113228277415	-1.78962572008152
CTD-2292M16.8	-0.593441822602038	5.36913474791072	-3.31294722169509	0.00334088428911135	-1.80615829524597
UNC5D	-0.602124016527776	4.23875548491171	-3.30785708016227	0.00338070962415389	-1.81701230458024
MST1	-0.932403700039814	7.00836648098886	-3.30430067564754	0.00340880951106137	-1.82459318213314
NDNF	-0.924103105931567	6.51172616239448	-3.3037409337382	0.00341325285445455	-1.82578613552965
NCR3LG1	-0.658348798134013	6.24607791347054	-3.30084606822699	0.00343632321515251	-1.83195496621545
RP1-239B22.5	-0.658348798134013	6.24607791347054	-3.30084606822699	0.00343632321515251	-1.83195496621545
THRB	-0.773535886282051	6.15804889903571	-3.299466548831	0.00344737061902583	-1.83489414753476
CFD	-0.7105892717939	9.13125403482206	-3.29763409075503	0.00346209881732981	-1.83879783845417
BAMBI	-0.885464155288024	6.67448404295734	-3.29721262459649	0.00346549498172547	-1.8396956059654
MIR7703	0.721111586689968	11.199882945913	3.2952081205513	0.00348169175970149	-1.84396498544182
PSME2	0.721111586689968	11.199882945913	3.2952081205513	0.00348169175970149	-1.84396498544182
SLC9A3	0.656233211849817	4.60159966163095	3.28971552304854	0.00352645226583742	-1.8556600094741
C2orf40	-1.50213301886447	5.268552475	-3.28024360443385	0.00360496285980431	-1.87581537820943
NR5A2	-0.688263047152886	6.36581918721627	-3.27732703049123	0.0036294789685094	-1.88201835161114
ACKR4	1.04033182166583	4.88499919474297	3.27122938846692	0.00368126062636843	-1.89498187662477
FOXF2	-0.680261836040901	7.73458253681151	-3.27029624965063	0.00368924816999817	-1.89696512709789
RP4-758J24.5	-0.662758787410789	7.54961292108265	-3.26698599293948	0.00371771997139994	-1.90399931931736
SI	-1.34302756186028	9.4697263700119	-3.2635899569707	0.00374715201915045	-1.91121371463996
EPHA2	0.709555064979069	6.29884565573718	3.24458074050522	0.00391613514341663	-1.95155685457092
GPR128	1.31752107176413	7.90578090886607	3.23875512013521	0.00396939142560959	-1.96390704268014
DEFA6	3.28552975380952	7.80158776408333	3.22534801235356	0.00409464708720505	-1.99230538748309
LPL	1.24860102555839	5.26581806075694	3.21011351226059	0.00424164370399311	-2.0245324935338
BEX1	-0.68175864047048	4.95990297883874	-3.20910546299803	0.00425154923510752	-2.02666333072159
ZNF559	-0.649191055016789	6.48068056701686	-3.19029835153281	0.0044405321391225	-2.06638143974334
TPK1	0.870855574793957	7.01700952028274	3.17266514562855	0.0046251149490143	-2.10355601821932
CPB1	-1.37059715083111	4.20826792549152	-3.16221095654197	0.00473804267157714	-2.12556570295206
PCSK9	0.752311874779862	5.90395095833712	3.15881898103334	0.00477525479738917	-2.13270212814569
TSPAN6	-0.593051976245421	10.3814413913929	-3.15014171336505	0.00487174480523009	-2.15094742760821
RP11-33O4.1	-0.97015567898849	7.07906062398061	-3.14434490901079	0.0049372550643404	-2.16312729125271
GATA6-AS1	-0.64177049919021	6.61092001355357	-3.12070583211987	0.00521335408957936	-2.21272195873136
CNTN3	-1.66279054918498	6.46716128529167	-3.09759314464178	0.00549773174212792	-2.26109467317041
CPE	-0.736226066950548	7.63026859910119	-3.07967248413557	0.00572850044806188	-2.298518942512
CAP2	-0.604956483773311	5.25824389155925	-3.07753609502005	0.00575662821328192	-2.30297557294159
LOC100129518	0.693577291527997	6.61559537685714	3.06986324347115	0.00585875406188059	-2.31897296239926
HMGCS1	0.664142508003967	6.96846495286253	3.06294398916009	0.00595234905543531	-2.33338751636976
GK3P	0.650686911864779	5.91584397685043	3.05809862590304	0.00601874920523777	-2.34347501549537
MUC12	-0.811472524811412	8.44255191795421	-3.05587425631881	0.00604947069475857	-2.34810406719992
FPR1	0.60063853730334	4.88580985567574	3.05187577409838	0.00610507619394239	-2.35642224330866
GALNT12	-0.675159319118261	10.0545259414167	-3.03659700280119	0.00632213270730204	-2.38817240999691
RARRES2	-0.789985636071432	9.09917116405357	-3.02955478682162	0.00642466665853803	-2.40278780522154
CFH	-0.8614173757326	7.61480292720238	-3.02748624130715	0.00645508799993198	-2.40707859270603
DUSP5	0.726885901108057	7.14943047929166	3.02634374362393	0.0064719498005781	-2.40944803485496
TAP1	0.752881969464584	8.98176233453355	3.02193776838341	0.00653737496496913	-2.41858269104372
CD55	1.14025827008876	8.77332610139102	3.01552252162142	0.00663377755150299	-2.43187461795656
NAMPT	0.886578664254651	8.0104154997814	3.00700652180781	0.00676386705775666	-2.44950359291203
ZNF415	-0.742462545244655	5.13779119178995	-3.00166362060186	0.00684673578985954	-2.46055480837877
CASP1	0.908935408420332	9.39892673297321	3.00037270579186	0.00686690417206885	-2.46322386538778
RASD1	-0.61899883755778	7.5410652199752	-2.99385565135547	0.00696959891511073	-2.47669199825612
MMP1	2.52753348263082	6.36537334695833	2.98147580827986	0.00716876543794614	-2.50224682872321
GPR160	-0.59302128294622	10.7765168667992	-2.96242062610628	0.0074860652297839	-2.54150498612671
FGFBP1	0.710939223458706	8.17738752207639	2.95750895166239	0.00757001642522756	-2.55160904606202
BEX2	-0.753257497356968	7.03654216556151	-2.9564598199217	0.00758806529252532	-2.55376645782017
CLDN1	0.673070359676435	4.73241642700397	2.9557884541651	0.0075996369104402	-2.55514688957431
PSMB9	0.963423380553445	9.41673715817607	2.95174066981107	0.0076697644477302	-2.56346727050989
CD160	-0.660640046335469	5.95611636849305	-2.94852081678874	0.00772599176732693	-2.570082748106
S100A8	1.96314869747689	5.51433608611508	2.94321316077411	0.00781954318131867	-2.58098186515992
VSIG2	-0.632927665795634	8.89135228738744	-2.94219665357411	0.00783758360027868	-2.58306838674231
DPP10-AS1	-0.961181496287718	4.87713490158532	-2.9274197140179	0.00810439300107648	-2.61336915263301
SDF2L1	0.587743448910258	8.55789892667262	2.92013185376368	0.00823917008302032	-2.62829174218589
CASP5	1.18042879574176	8.31230541782738	2.91912899031048	0.00825788388041675	-2.63034408111297
HOXD13	-1.22522378425658	4.51224394785227	-2.91906041254524	0.00825916505489058	-2.63048441414166
PRAC1	-3.10153695177127	9.42693238027724	-2.91626585167914	0.00831153573187539	-2.63620193776242
SYT17	-0.610830500900922	5.53508107778175	-2.91059943243491	0.0084187049953227	-2.64778863010196
SCG2	-1.17613414319793	5.39840523493155	-2.90470873750963	0.00853152018473258	-2.65982464499291
FAM83D	0.623764103517139	7.30076624191766	2.88770595702846	0.00886533244703894	-2.69451160802776
PDZK1	-0.950906355974217	4.00681756825962	-2.88543702502741	0.00891081305002256	-2.69913433692782
NHEJ1	-0.691413886221002	8.21895165494841	-2.87713365505254	0.00907916593207531	-2.71603936205089
MEP1B	2.17294170315564	6.21477359160615	2.87707550926602	0.00908035551912463	-2.71615767413782
CFI	1.46572906475778	5.98608391278983	2.86871969071269	0.00925286451949999	-2.73314974095742
ADAM1A	-0.644438359778474	5.03518638489682	-2.86692135103241	0.00929039983058754	-2.73680418737365
CDC25B	0.719004805364696	7.69214288277437	2.86679004044966	0.00929314627092194	-2.73707099053796
ANGPTL1	-0.726762148585816	4.63124076406548	-2.86365823006632	0.00935888061861527	-2.7434328986348
CHGB	-0.985784251993938	7.14308400851687	-2.85194431203161	0.00960871110859883	-2.76720347937629
BRINP3	-1.30070717075282	4.03135489239502	-2.83881698284843	0.00989625982976947	-2.79379516313264
IFITM1	0.703530099725675	10.9827034336312	2.82556790482159	0.0101947994113776	-2.82058240592152
ADTRP	0.696171619745986	9.69327560510814	2.82209737418646	0.0102744100705928	-2.8275906326527
ALDOB	0.717608773543422	4.81977085431116	2.81245449488613	0.0104987344676266	-2.84704420246013
CHRFAM7A	-0.603446391942549	5.16764109025435	-2.80835958715064	0.0105954017265924	-2.855296867406
CHRNA7	-0.603446391942549	5.16764109025435	-2.80835958715064	0.0105954017265924	-2.855296867406
LOC101929970	-0.603446391942549	5.16764109025435	-2.80835958715064	0.0105954017265924	-2.855296867406
LOC101930361	-0.603446391942549	5.16764109025435	-2.80835958715064	0.0105954017265924	-2.855296867406
FBXO6	0.839635937967037	7.30122086360714	2.80664252318214	0.0106361880058808	-2.85875584958959
NPY	-0.633697220380304	5.49262535954153	-2.80497833707655	0.0106758610800507	-2.86210746311482
CLDN2	0.739437015235749	5.12319568461837	2.79797502326491	0.0108443666795301	-2.87620272372193
KDR	0.693047520497688	6.03387293842554	2.79354705091089	0.010952212195716	-2.88510702848706
UGT2A3	-1.83608127131999	6.77155052802976	-2.78545395878861	0.0111519693704122	-2.90136613359178
OGN	-1.33729384146956	5.20110513259127	-2.78467875786823	0.0111712842778836	-2.90292246651719
KLHL13	-0.71496777698031	5.57049455424851	-2.76843001246309	0.011583544340464	-2.93550155152939
APOBEC3A	1.36328652721402	5.18947590398304	2.75770596080806	0.0118635192926012	-2.95695844793366
APOBEC3A_B	1.36328652721402	5.18947590398304	2.75770596080806	0.0118635192926012	-2.95695844793366
TDO2	0.948041395763998	4.3435960959881	2.74670623446113	0.0121573690312666	-2.97892926518287
ISG15	0.726668859683629	8.48445853029663	2.73580149416502	0.0124554990870503	-3.00067234534808
LINC00668	0.955201304816089	6.74616412327469	2.73258705053467	0.0125446969549259	-3.00707438224875
CYP1B1	0.594388418754463	4.58917606088088	2.72759152120568	0.0126845228538804	-3.0170170992836
SLC7A11	0.691012901805457	5.31164572451461	2.72587467577661	0.012732918340953	-3.02043231238362
SCD	0.881906725442613	6.97606238054563	2.71782175395224	0.0129622667093447	-3.03643870476647
PNLIPRP2	-2.16595906827076	7.11858800919544	-2.71568676141364	0.013023725650737	-3.04067877735831
GZMB	1.13277012240843	5.59074919444643	2.70657429373315	0.0132891619410403	-3.05875923755622
REG1B	3.13871827940738	6.30704870224405	2.70564266711979	0.0133165863260291	-3.06060618044246
CAPN8	0.724144525876071	6.96201111685913	2.70486996561786	0.0133393731051366	-3.06213783808204
SLC7A5	0.826953105877814	6.66202246541071	2.6923884048968	0.0137126092380026	-3.08685150666392
XDH	0.717620941831507	9.0501129985	2.67092098515618	0.0143777827317146	-3.12923526917676
WNT5A	0.834005219724186	6.63395900496925	2.66405830929256	0.0145967852052631	-3.14275151079176
ZDHHC11B	-0.890383877187588	4.72481452161378	-2.66134544282982	0.0146842252166874	-3.14809013987709
LGR5	-0.657486800407506	5.34916306515179	-2.64725205205732	0.0151464995059309	-3.1757836466724
LOC283070	-0.590443579766331	8.37189657449542	-2.62072349397069	0.0160541675288889	-3.22772446082083
GSTA1	-0.743583594102565	5.94373122442857	-2.61671641626788	0.0161956484563457	-3.23554840873279
CPXM1	0.980124010527867	5.23644498316964	2.60329294644782	0.0166782087963404	-3.26171636329499
SHROOM2	-0.706577655548411	6.1757694637178	-2.59971054638425	0.0168092632176605	-3.26868901087277
LIPG	1.04132120321865	5.9120312847877	2.59491913769905	0.0169860624392795	-3.27800757317708
CRELD2	0.587304696217947	9.51414964670833	2.59038860204703	0.0171548440301023	-3.286811114318
MMP28	-0.660241661484826	7.17311311331456	-2.57400698861403	0.0177783839678818	-3.31858056023223
TWSG1	-0.687484434225264	7.5176371175695	-2.55378184667249	0.0185776068136106	-3.35766707888163
CDA	0.671216762501312	7.56671755933333	2.54671741116405	0.0188646261943374	-3.37128354965957
RNF183	0.703519456160715	5.08926372019494	2.52881904992522	0.0196105376578869	-3.40569748789046
SCNN1B	-0.972536954771665	7.37763011575046	-2.52778755682782	0.0196543562372854	-3.40767706152481
ERO1L	0.64282843752395	8.26511490463066	2.52640270964733	0.0197133297751055	-3.41033412775019
ME1	0.658729772475799	6.31994526691369	2.52631764176499	0.0197169577771825	-3.41049732105536
AMPD1	-1.0124412221108	6.31863929485417	-2.52279165546683	0.0198678864116936	-3.41725909001295
ZNF204P	-0.664599913227696	4.87230852015625	-2.51710909555461	0.0201134047465947	-3.42814643771372
CDHR1	-0.964152881383051	6.27443283354359	-2.51092650302279	0.0203837510173284	-3.43997763024114
FCGR3B	1.51110202384942	5.56152687590179	2.50785012564692	0.0205195348666219	-3.44585914983137
ZDHHC11	-0.684277026743632	5.2659487067748	-2.50631678338691	0.0205875283526847	-3.44878926853429
APOL1	0.987594653392721	7.2699193205386	2.5041368947381	0.0206845546000743	-3.4529533178699
FOXQ1	1.0434640709707	6.45151079946428	2.48766168709978	0.0214318034552815	-3.48436421933383
EGFL6	0.961085958726521	4.27909034948176	2.48500687735507	0.0215545482760494	-3.48941575276102
GBP1	1.02974260138736	7.28427796661607	2.47663411131919	0.0219459744694276	-3.50532900247756
GPR116	0.623402924624775	6.16359718768978	2.47061566078541	0.0222314231304539	-3.51675037948148
AKR1B10	0.76308201105504	10.508485943182	2.45119081865927	0.023176514910872	-3.55351402538289
FCGR3A	1.53865110700135	5.44409016392163	2.45036882312564	0.023217321816341	-3.55506637215619
PANK1	-0.606231408012267	8.40012248517468	-2.43669333540669	0.0239061130017779	-3.58085217236217
NPTX2	1.33037292946996	5.57536574252282	2.43648648518376	0.0239166758727326	-3.58124160984523
SLC51A	2.59288624244796	6.81952018432587	2.42158903759116	0.0246889325251123	-3.6092426059977
LINC00992	-0.594479952126505	6.9257766531756	-2.420436174051	0.0247496507442673	-3.61140567220058
S100P	1.22337124634268	11.270658785607	2.41692652689035	0.0249353494108999	-3.61798725590868
PSAT1	0.608146354427005	6.17644804099176	2.41596741162603	0.0249863217621795	-3.61978497459944
AOC3	-0.624754176384832	7.49616283727163	-2.40562242956824	0.0255422908605913	-3.63915060840654
CHODL	-0.610339587131302	5.1529720057371	-2.39136141895312	0.026327550142898	-3.66577301204277
SATB2-AS1	-0.763684654467516	5.76164476291811	-2.39064087851619	0.0263678133677713	-3.66711582447238
RGS2	-0.755925755308088	9.13985078855655	-2.39059943816453	0.0263701307560392	-3.66719304675174
PCK1	-1.74174482259921	9.95221117400099	-2.38092383862699	0.0269163959570831	-3.68520303264624
COLEC12	-0.638084842023957	6.85529658276946	-2.37264860184233	0.0273918935333303	-3.70057455768812
MAFF	0.585062795338392	7.19211434640873	2.36900582253004	0.0276036629143772	-3.70733178202636
GBP2	0.780830992427396	7.7602458870506	2.36573183322235	0.027795284333645	-3.71340001467041
CHI3L1	1.87564725136447	5.40127401219643	2.36332551904172	0.0279369056620471	-3.71785707564746
PPP1R14A	-0.590601899018838	6.17963565208334	-2.33651227601724	0.0295607266938771	-3.76735027548302
LPCAT1	0.861606050148048	6.92065410894544	2.32483018391551	0.0302950766044621	-3.78881438423882
STAT1	0.860899147132391	8.30320107716667	2.32185967243881	0.0304844690791618	-3.79426255368658
EYA2	0.831056430119201	6.15769914845503	2.31756602809422	0.0307601496008114	-3.80213047551611
NQO1	0.698571008539377	9.3189387203125	2.31104001773925	0.0311835622132978	-3.81407324804514
MIR6732	0.971917014219758	7.08656667545883	2.29783430284088	0.032056813431005	-3.83818117324892
ZC3H12A	0.971917014219758	7.08656667545883	2.29783430284088	0.032056813431005	-3.83818117324892
NETO2	1.07995732796049	6.65383917475595	2.29249252348043	0.0324163921174157	-3.84791043013081
TPSB2	-0.659116097908756	8.52364856479005	-2.28891415056704	0.0326593372019448	-3.85442061043196
SAA2-SAA4	0.795102772573531	5.26609471446305	2.28501200523721	0.032926169602166	-3.86151314382003
S100A9	1.26056005892866	7.4549870109737	2.28475355932295	0.032943912875074	-3.86198264781946
ZBTB16	-0.608859967424122	4.98850279954167	-2.28390420934261	0.0330022857654934	-3.86352539734514
CXCL10	1.72604182345247	7.07273537222823	2.2831780457229	0.0330522677721797	-3.86484412946807
FGR	0.63679968290533	5.42379004253075	2.27436077277992	0.0336647319687981	-3.88083712857582
NOS2	1.00343252216466	6.3006112628254	2.27415098996939	0.0336794298830896	-3.88121720052815
HOXD11	-0.877346373455214	4.40003769390377	-2.26877636514035	0.0340580026785187	-3.89094766602973
PLA2G4A	-0.68198549714471	6.12861696765526	-2.26395523046648	0.0344009048235783	-3.8996646442134
TRIM31	0.987300973073872	8.1559874900377	2.25594828358922	0.0349773945463941	-3.91411784198834
TNFRSF6B	0.938978802037548	6.56367537525298	2.25364747766159	0.0351446785977283	-3.91826543176988
C4BPA	1.20551609994244	6.10600108992857	2.23752002493642	0.0363379624032166	-3.94726785169891
CEP55	0.586068553195971	6.74154917791071	2.22531015849813	0.037265893341885	-3.96914307665983
IFIT3	0.846119856963631	7.510387837375	2.21500169510378	0.0380661112341408	-3.98755617837823
EPSTI1	0.614265802483663	7.18263096601915	2.21275357538258	0.0382426957055236	-3.99156500188606
WISP1	0.590602651990233	4.1315496689127	2.21236268665566	0.0382734752209396	-3.99226178152747
CA1	-0.648371847592076	8.46548516700733	-2.21144341039628	0.0383459502956827	-3.99390014863987
HOXD10	-0.706834406427263	4.49071923369643	-2.19559219822959	0.0396154854998403	-4.02208627125385
GREM2	-0.829820657630385	4.79339058854365	-2.19343421641831	0.0397912491863871	-4.02591405992478
RCAN2	-0.603492239439728	8.24884677018669	-2.18978398585917	0.0400901702348587	-4.03238358305472
C5AR1	0.639626871882523	5.84917353131548	2.1786514892186	0.0410144810537846	-4.05207394574913
SYNM	-0.983466791648351	6.58457395888095	-2.17646095865312	0.0411986219166282	-4.0559412023735
HBA1	-0.851359654623886	9.29888663497917	-2.17533569337684	0.0412935060003482	-4.05792687091209
HBA2	-0.851359654623886	9.29888663497917	-2.17533569337684	0.0412935060003482	-4.05792687091209
NCF2	0.729137181821295	6.07751967661896	2.1725585961353	0.041528525279961	-4.06282471483994
TNIP3	1.65910950422009	4.32970890095734	2.16996353079183	0.0417492370534262	-4.06739805866133
IGFBP5	0.588769039813799	5.58052350476786	2.16968436313072	0.0417730437707043	-4.0678898429997
RSAD2	0.873596115226325	7.13110854474405	2.16916335588877	0.0418175069331568	-4.06880755055565
GBP4	0.739844776377987	5.75126068823413	2.16128261061781	0.0424953163853034	-4.082672287097
BST2	0.660318842789554	7.56448747729167	2.1610565753929	0.0425149035290259	-4.08306949770255
HCAR3	1.18062890468908	4.46049418825198	2.15824016587297	0.0427596479945796	-4.0880166173264
MT1X	-0.946965730024417	10.6723390400873	-2.15450430012595	0.0430862642790417	-4.09457266174984
ELTD1	0.64248521481554	6.48164530282738	2.15429959832658	0.0431042259814023	-4.09493168914167
CHRDL2	0.924046781876596	5.26040887892866	2.15325834117296	0.0431956969479484	-4.09675762886651
AQP9	0.853416242210014	5.77816344596826	2.15266474897828	0.0432479207543567	-4.09779830330989
SAA1	1.01510415359471	6.08119476027449	2.15049089795807	0.0434396634996419	-4.10160794454567
SAA2	1.01510415359471	6.08119476027449	2.15049089795807	0.0434396634996419	-4.10160794454567
PLAU	0.624525468941219	6.52416966255556	2.14374009682491	0.0440400329353938	-4.11342344188406
CXCL5	1.04415024126679	4.13062586051389	2.13785780499527	0.0445692787421313	-4.1237000589333
C2CD4A	0.904386849768011	4.63675583377778	2.12844427519586	0.0454282241695737	-4.140109330832
COL18A1	0.619850755099423	6.61335935508333	2.11459000045739	0.046719602827342	-4.16417713558671
CYP2B6	0.762052829566982	5.83243737174405	2.10837795462346	0.0473093272965692	-4.1749367121411
CXCL11	1.63186539594584	4.20299108513691	2.10520403280717	0.0476132202679863	-4.18042640461696
SLC10A2	0.792908184839744	3.99687369728869	2.10478694757959	0.0476532854640812	-4.18114741744136
CFHR1	-0.654154191224054	8.18533029332341	-2.10064316921753	0.0480529911586572	-4.1883058399135
FAM3B	1.38237878712572	4.51606077460791	2.09881889601222	0.0482299153118666	-4.19145446337359
SELP	0.80104697148651	5.95748272438573	2.09880467760444	0.0482312965635112	-4.1914789969838
IDO1	1.46834075060919	7.24194502089484	2.09191992527778	0.0489043202302681	-4.20334613682145
WARS	0.813108295388226	8.94872032243525	2.08705447364915	0.0493850336656902	-4.21171770386151
MT1M	-1.92275680784799	8.33338181227976	-2.08663848268343	0.0494263308732593	-4.21243288853256
SOSTDC1	-0.629563759351778	7.96043490276488	-2.08225086748135	0.0498638045043961	-4.21997068211977
