# Supplementary material for: Identification of hub programmed cell death-related genes and immune infiltration in Crohn’s disease using bioinformatics
Source: Front Genet. 2024 Dec 18;15:1425062. doi: 10.3389/fgene.2024.1425062 (PMC11688285; doi:10.3389/fgene.2024.1425062)
Supplement: Supplementary file 1 [file DataSheet3.zip › Input data and script2/GSEA analysis/PLAU/PLAU.gct]

NAME	DESCRIPTION	GSM267527	GSM267528	GSM267529	GSM267530	GSM267531	GSM267532	GSM267533	GSM267534	GSM267535	GSM267536	GSM267537	GSM267538	GSM267539	GSM267540	GSM267541	GSM267542	GSM267543	GSM267544	GSM267545	GSM267546	GSM267547	GSM267548	GSM267549	GSM267550	GSM267551	GSM267552	GSM267553	GSM267554	GSM267555	GSM267556	GSM267557	GSM267558	GSM267559	GSM267560	GSM267561	GSM267562	GSM267563	GSM267564	GSM267565	GSM267566	GSM267567	GSM267568	GSM267569	GSM267570	GSM267571	GSM267572	GSM267573	GSM267574
A2M	na	0.47370553	0.66177136	0.9292016	1.1715606	0.8666523	1.4506694	1.4969699	1.1899515	1.2605147	1.3621606	1.79956	1.5527318	1.7349898	2.4203358	1.1077249	0.59666795	0.8287746	1.3362968	1.770264	1.5329546	1.4025215	1.7249048	1.3262095	1.4719802	1.5393832	1.4071221	1.3526505	1.445146	1.3265207	1.272942	1.3226929	1.7913574	0.81044704	0.81044704	0.81044704	0.81044704	0.81044704	0.8225869	0.9694699	0.9940606	0.6018327	0.82549506	0.3735088	0.54763585	1.0664515	1.4667689	1.6555974	1.6765915
NAT2	na	1.5864452	0.8787277	0.06799024	0.8121456	0.6233044	0.68162704	1.2731495	0.6819596	0.95920795	1.2222806	0.69033957	1.3028166	0.9650596	0.7907651	1.0312408	0.58389115	0.71258825	0.8065975	0.9096419	1.0521729	1.1608747	0.8113283	1.0981177	1.168311	0.78031266	1.0820185	0.887242	1.0093002	1.1610302	0.5154913	0.49870965	1.1522676	1.0120853	1.0120853	1.0120853	1.0120853	1.0120853	0.7482667	1.0052723	1.0911286	1.2493944	1.1510861	0.7111527	0.5128656	1.2150116	1.3195559	0.9800923	1.0161752
ACADM	na	0.88181007	0.84078014	0.36524925	0.78126204	0.6205925	0.8661588	1.1798196	0.90405744	1.1184212	1.1905903	0.4921042	1.3585266	1.0072749	0.44470754	0.75149757	0.44701517	0.5728187	0.76125634	0.6386584	0.97569466	1.0343722	0.6640443	0.9069024	1.0421169	0.67014086	1.1343724	0.89931554	1.0078844	0.82397085	0.92730016	0.76780707	0.5368599	1.1157552	1.1157552	1.1157552	1.1157552	1.1157552	0.99999005	1.2073091	1.4805105	0.9432337	0.7395737	0.41443714	0.75615823	0.7319713	1.0457288	1.4598641	1.2212229
ACADS	na	1.5303007	0.84956807	0.18928461	0.6018919	0.49498093	0.28606334	0.5716833	0.3528717	0.5426621	0.63526577	0.2249691	0.73329896	0.33293796	0.31930783	0.77627635	0.7267008	0.5079885	0.45656997	0.46765605	0.5184383	0.48120525	0.2316742	0.4884709	0.6073784	0.68889546	0.6937378	0.5387195	0.61373764	0.47497237	0.3407474	0.2926845	0.3614885	0.7231448	0.72314477	0.7231448	0.72314477	0.72314477	0.64646244	0.96852356	1.0561979	1.2348558	2.134044	1.4115967	0.8961007	1.139394	0.58077323	0.4650863	0.46696517
ACADVL	na	1.3465936	0.89890523	0.857914865	0.931905505	0.865966415	0.37200573	0.6677348	0.431750535	0.5995717	0.872979225	0.5365872	0.81342015	0.53127736	0.48396214	0.7325852	1.3034562	0.971619875	0.8518832	0.49731458	0.54615547	0.55960552	0.391867425	0.484222765	0.50949357	0.8348816	0.73877717	0.569507095	0.77549365	0.6431258	0.68903354	0.562073785	0.399344805	0.97502172	0.97502172	0.97502172	0.97502172	0.97502172	0.85108198	0.823153235	0.8884255	1.2981669	1.61705385	1.5287096	1.2248982	1.16635385	0.595395535	0.45168732	0.5550737
ACAT1	na	0.9572962	1.1783122	0.30802143	0.67082655	0.7718799	0.913647	0.9992526	0.63735163	0.9618777	1.1450971	0.34372598	1.2094399	0.74472356	0.3901471	0.9486216	0.7386908	0.891866	0.73839307	0.8925261	0.8333969	0.91801566	0.5129474	0.91758376	1.0677979	0.9657971	1.1205996	0.84404826	0.8750056	0.7771889	0.8951086	0.5561946	0.66077274	0.9875855	0.9875855	0.98758554	0.98758554	0.9875855	0.73497754	0.99728984	1.1143503	1.19273	0.8394097	0.99511313	0.8759476	1.03524	1.1432116	1.0536838	1.0180457
ACVRL1	na	2.3037019	1.3139524	0.807719	0.9729817	1.1322643	1.2048826	0.99679214	0.9092707	1.2241025	0.96575093	0.9241623	0.92506343	1.017177	1.1586663	0.98522	1.0131525	1.1733197	0.6682767	0.9632872	0.7331679	1.0381016	1.1191776	1.2437133	1.2490745	1.2869058	0.87833846	1.0355928	0.7422401	1.1275551	0.87226486	0.9829381	0.8847376	0.7889953	0.7889953	0.78899527	0.7889953	0.78899527	0.8230054	0.7539282	0.9561284	0.84978676	1.6692634	1.5770068	0.71099436	0.9649243	0.83568496	0.96835047	0.8909274
PSEN1	na	1.4625275	1.1278667	0.61818415	0.9617082	0.9019873	0.6817311	0.8549054	0.87970436	0.86424893	1.0494368	0.57494575	1.0289755	0.8291186	1.0123761	0.87774	0.89896184	0.9927032	0.74956346	0.82792103	0.7669655	0.72862977	0.89147276	0.7348012	0.8831251	0.6938177	0.9177163	0.91293454	0.9100854	0.8249211	0.79809225	0.76722264	0.70867366	1.0868307	1.0868307	1.0868307	1.0868307	1.0868307	1.071996	1.0040752	1.0727533	1.2863513	1.2743493	0.84640086	0.7860632	1.1450695	0.93856376	0.84152424	0.7328533
ADA	na	0.5410919	0.82038647	2.9047194	1.5631897	2.652795	0.9095034	0.7452805	1.3603905	0.9091062	0.74895805	1.619218	0.5305424	0.8710974	0.8977224	1.1356982	0.877738	0.976195	1.2398794	1.1482072	1.2152145	0.9686148	1.1925623	1.1126567	0.8749703	1.6052426	0.731854	1.2724632	0.8771483	0.9848924	0.87221026	1.0015461	0.89256454	0.8636364	0.8636364	0.8636364	0.8636364	0.8636363	1.3256203	0.9485484	0.7720047	0.9762935	0.7690021	0.4345338	1.6985781	1.5113606	0.701198	0.8173327	1.045528
SGCA	na	1.2294215	0.7336134	1.163858	0.9874421	1.0850006	1.106281	1.1253825	1.0043257	1.0922084	1.1405528	1.0322253	1.0376854	0.99952716	0.90428966	0.97412956	0.8430766	0.8427366	0.9088599	0.893297	1.1691108	1.202499	1.0058619	1.247693	1.3457707	1.2527341	1.0506488	0.9874429	1.0515498	1.066638	1.0290391	0.955938	1.0201745	0.84087014	0.8408701	0.84087014	0.84087014	0.84087014	0.85638213	0.9584473	0.8294773	0.74388945	1.4259346	1.0380684	0.75317085	0.78217363	1.2704948	1.1590981	1.1828629
ADRB2	na	0.42223752	0.64130265	1.6748704	1.2864218	1.6136614	1.509392	1.2908181	1.467805	1.2648631	1.1947564	1.803313	1.08989	1.2357924	1.2878067	1.4161352	0.6423169	0.9515084	1.4301462	1.2998489	1.5171714	1.4905913	1.4843447	1.1646711	1.3828436	1.4675329	1.242766	1.4292328	1.3118709	1.8683841	1.3691564	0.6775886	1.483323	0.8309486	0.83094865	0.83094865	0.8309486	0.83094865	0.94345367	1.2996733	1.1177051	0.7450092	0.3768174	0.28674173	0.69764274	1.0069185	1.1869129	1.7169818	1.6221429
ADRB3	na	1.1370221	1.1800724	1.0272677	0.9632161	0.9115121	0.79961276	0.87975144	0.8010518	0.7894412	0.9191397	0.6888132	1.0557885	0.83925354	0.85026675	0.9524986	0.9543577	0.9447853	0.71840936	0.96121114	0.9134435	0.7828634	0.7099868	0.8395075	0.92272985	0.7895738	0.9847663	0.87120503	0.88790256	0.8591981	0.75453156	0.8398173	0.82867604	0.8347817	0.8347817	0.8347817	0.83478165	0.8347817	0.8610188	0.9399083	0.9893934	1.1492362	1.2772471	1.1435354	0.9380162	1.1450157	0.8880815	0.80703557	0.86151177
ADSL	na	0.6175394	1.0326774	1.118766	1.0271056	1.0915848	1.1359657	1.1357172	1.1260273	1.1210625	1.1895604	0.9965093	0.9711556	1.0182409	0.93080395	0.9294915	1.1894798	0.999058	0.9334967	1.1129931	1.0249678	1.0080956	1.1056882	1.0796945	1.2017736	1.2089018	0.992983	0.8179629	1.0239351	0.81983393	0.9998634	1.0397108	1.0410924	0.94568384	0.94568384	0.94568384	0.94568384	0.94568384	1.0575732	0.9112149	0.9631935	0.99701244	0.4864202	0.8404752	1.1978222	1.1039989	1.1793308	1.1664459	1.096511
AGA	na	0.9621364	0.7687514	0.8306024	1.4944322	1.4663787	1.5673617	1.3935292	1.3877832	1.8224156	1.3912121	1.4067242	2.293924	1.8264	2.0279963	0.97126436	0.8508281	1.3758724	1.2181296	1.8136781	1.5514321	1.4284457	1.6494926	1.3383904	1.4578303	1.0138818	0.9599239	1.9266298	1.3560439	1.9519103	0.9681357	1.0644665	2.2048657	1.0088518	1.0088518	1.0088518	1.0088518	1.0088518	0.8110206	0.99615216	0.8632678	0.73386884	0.35564014	0.47742218	0.77724487	1.183135	1.6598889	1.6373441	1.5050161
AGL	na	0.931875692	1.00109688	0.252213668	0.27178342	0.60545528	0.927796954	0.939766466	0.852312068	0.904957024	0.472858742	0.551889926	0.95378558	0.727992788	0.705263508	1.4904681	0.586126494	0.630468842	0.774682446	0.949468258	0.813033364	0.637713662	0.776236094	0.95530682	0.97209277	0.659337062	1.04979132	0.82655241	0.852251002	0.827886028	0.784784528	0.817948632	0.90490515	1.08456762	1.08456762	1.08456764	1.08456762	1.08456764	1.46518252	1.55602444	1.66444278	1.05155978	0.415680308	0.44473019	0.788888682	0.707792614	0.967913322	1.07187402	0.86591104
AGXT	na	1.3689238	0.9347114	0.9267674	0.86691105	0.98309594	0.9147953	0.91567177	0.92834294	0.9790749	1.1816987	0.8691865	0.90428174	0.8923589	0.8427006	1.0766743	1.0304829	0.8434368	0.86035335	0.8875738	0.87808174	1.0278893	0.8857276	0.93826765	1.1082417	0.9821063	0.9449268	0.96831053	0.9065935	0.99854296	0.8598038	0.80907094	0.83440346	0.9059237	0.90592366	0.9059237	0.9059237	0.9059237	0.9329221	1.009847	0.995495	1.038128	1.2408652	1.110664	0.8615978	1.0115283	0.97274524	0.947328	0.87887925
ALAD	na	1.19422835	0.788265535	0.5582226	0.77388915	0.70230186	1.0235445	1.00171925	0.8194394	0.8212098	1.25047095	0.67564705	1.002121	0.652290045	0.702584	0.80686795	0.7373674	0.726923565	0.840494575	0.87835965	0.92747435	1.1075863	0.57411265	0.940890435	1.035549	0.97659228	1.0259205	0.90251935	1.07778465	0.79736095	0.85112795	0.66933815	0.76099115	0.985690365	0.985690365	0.985690315	0.985690365	0.985690365	0.67293578	0.995754685	1.13767995	0.878772555	1.2735745	1.11576145	0.98277185	1.17306115	1.02335455	0.94020105	0.80613248
ALAS2	na	1.29155313333333	1.0137582	1.2601724	1.27652223333333	1.29419526666667	0.823950683333333	0.9426183	0.93953097	0.861868433333333	1.16077596666667	0.720698343333333	0.930586133333333	0.9466324	0.961680533333333	1.00140414666667	1.1273332	1.01349586666667	0.79110076	1.13116306666667	0.953394333333333	0.889538863333333	0.823254146666667	0.982725166666667	0.949654963333333	0.788239016666667	0.779478243333333	0.871727833333333	0.83332318	0.959208146666667	0.67989749	0.84390399	1.12073736666667	0.80378838	0.803788346666667	0.80378838	0.80378838	0.803788346666667	0.844025613333333	0.818513273333333	1.0623114	1.18123346666667	1.3161314	1.05728243333333	0.98070733	1.14573633333333	0.906542616666667	0.89103698	0.796478853333333
ABCD1	na	1.3178043	1.2169317	0.9092893	1.1371875	1.2761896	0.76377517	1.1040372	0.96224225	0.9207586	1.029043	0.6640941	0.82733554	0.81961584	0.83585817	1.054879	0.9995299	0.95398355	0.6337479	0.89468116	0.8523071	0.9057526	0.90362537	0.8872575	0.9628082	1.0108116	0.66540056	0.6788951	0.6913257	0.648569	0.7521103	0.96698946	0.846273	0.7263306	0.7263306	0.7263305	0.7263305	0.7263306	0.7366531	1.0762534	1.1006473	1.13608	1.1214035	1.5272125	0.7545412	1.0637246	0.8821144	0.774006	0.8273641
ALDOB	na	6.421518	0.25857624	0.19201688	1.7681504	0.36909768	0.12275814	0.41115615	0.13809001	0.9007962	0.05968002	6.028613	1.5962955	2.1615024	9.522876	0.43903515	0.31172317	0.19375391	1.1538026	1.0016025	1.645805	1.1351908	0.42375877	1.4259228	0.47696397	0.22906174	0.51626545	1.9040661	0.26041582	4.6668067	0.0649404	0.06798372	4.724007	0.5650561	0.5650561	0.5650561	0.565056	0.5650561	1.9913555	2.2143579	0.8304179	1.3818208	1.4971178	0.28354165	0.32125068	1.128972	0.78877854	0.21882954	0.34355876
AMPD1	na	1.7670323	0.37625033	0.16617408	1.4703035	1.0116206	0.8201081	1.0226778	0.8967398	0.97520775	1.3513851	0.554228	1.0011042	0.18016651	0.33945233	0.8130282	0.64922	1.1270639	0.981618	0.8372592	1.3369312	1.6157868	1.0181009	1.4426064	0.96805793	0.74938285	1.6774426	0.77681524	1.0021478	0.70459557	0.35368022	0.23097171	1.173064	1.3619608	1.3619608	1.3619608	1.3619606	1.3619606	0.6083715	0.73351216	1.1994275	1.1521437	0.19662763	0.5967506	0.26033023	1.8128308	1.7531943	1.2689999	1.41781
ANK1	na	0.898859145	0.874529206666667	1.83022018333333	1.13503061666667	1.18578951666667	0.933465605	1.12777448333333	1.14038871666667	1.06205128333333	1.16088475	1.29037178333333	1.0828869	1.24469673333333	1.0979318	1.03844105833333	1.07014506666667	0.975512488333333	0.977701653333333	1.12753621666667	1.05977046666667	1.03889943333333	1.15667086666667	1.17690113333333	1.02282320833333	1.07900025	0.927521248333333	0.991561866666667	0.909120828333334	0.948042086666667	0.862824643333333	1.39692578333333	0.93492246	0.951937978333333	0.951938011666667	0.951938011666667	0.951938011666667	0.951938011666667	0.968195231666667	0.886602675	0.842247618333333	1.023594	1.16026271666667	0.999416853333333	0.968510398333333	0.994921323333333	1.07600005	1.10673566666667	0.973513176666667
APC	na	1.0195863	0.96846193	0.6022991	0.69256437	0.6298264	1.105625	0.83187336	0.92795753	0.9804131	0.8837251	0.8699947	1.0062793	0.8170117	0.89186865	1.2664616	0.6715734	0.661895	0.97860265	0.96677136	0.86399335	0.8838436	1.0229846	0.9377207	0.8672809	0.49262667	1.1376764	1.0685167	1.0703852	1.2105387	0.9136781	0.7834849	0.95940995	1.1576716	1.1576716	1.1576716	1.1576716	1.1576716	1.1297712	1.2603486	1.3099592	1.0174644	0.89752066	0.78762925	0.77737516	0.75610894	1.0372093	1.0553148	0.97129804
APOE	na	0.7175758	0.6388603	2.0901108	1.4409707	2.0769496	1.4917169	1.6947393	1.1293687	0.6839122	1.1126997	1.9333645	1.4470375	1.4132574	2.1225262	1.0425498	0.81697965	1.1925275	1.4986497	2.032352	2.4933443	1.2168143	0.80385447	1.2707181	1.6483765	1.2358514	1.3867481	1.7153918	1.2721701	1.2080135	1.3245138	1.1181339	0.7163122	0.7095919	0.7095919	0.7095919	0.7095919	0.7095919	1.1085186	0.76926327	0.9599679	0.65402097	0.6588961	0.59603465	1.2582263	1.698672	1.2364739	1.0514865	1.0084403
APOH	na	1.088882	1.3000014	0.6907958	0.833927	0.98001397	1.4348398	0.8954845	0.57842726	0.76080835	0.8262851	0.6477236	0.703941	0.68676895	0.5847091	0.82545215	1.2824308	1.302056	0.7836143	0.60599166	0.5392625	0.90432876	0.5933389	0.9139208	0.87087005	0.94858795	0.82640946	0.97869796	0.93560857	0.8503384	0.8597619	0.58638126	0.6292432	0.91675	0.91675	0.91675	0.91675	0.91675	0.6932603	0.91906273	0.77554584	1.354673	1.1253737	1.2299294	0.9790929	1.2481022	1.06407	0.8182178	0.7926717
FAS	na	1.53110833333333	1.12293856666667	0.942077713333333	0.930026143333333	1.21252656666667	1.6202472	1.4388545	2.44937423333333	1.99432713333333	1.0523215	1.0790746	1.36956356666667	1.29224193333333	0.956769333333333	1.13206883333333	1.0400891	1.75990453333333	1.51652523333333	1.27742073333333	1.47345106666667	1.53539216666667	1.97379153333333	1.5438835	1.47425353333333	0.663069033333333	1.6724124	1.65034596666667	1.03391613333333	1.6609265	2.62954893333333	2.69957716666667	1.55500036666667	1.18023983333333	1.18023986666667	1.18023983333333	1.18023986666667	1.18023983333333	0.659839686666667	1.03795313333333	0.813185616666667	0.854017243333333	0.39898966	1.196177	0.993788943333333	0.850279936666667	1.52714196666667	1.34141406666667	1.32721303333333
AR	na	1.03007345	1.03645025	1.0040351	0.8782376	0.95977442	0.95905595	1.16555675	0.9995411	1.0287937	1.1742272	0.79798572	1.19120345	1.0602023	0.985654295	1.0102702	0.93152955	0.90831385	0.763463	1.02745295	0.8212103	0.953531375	1.00707765	1.1185491	1.1465424	1.0094694	0.840823775	0.75926832	0.79487972	0.77327285	0.7095869	0.794211075	1.06450415	0.943837495	0.943837495	0.943837495	0.943837495	0.943837495	0.97294625	0.8860475	1.0235233	0.981474775	1.12267755	1.04177005	0.873117575	0.98166472	1.0636643	1.02296795	1.03014615
ARG1	na	0.92101216	0.85797507	2.5936747	0.89769965	0.9849349	0.9285643	1.0466089	1.0077167	1.0285325	1.0338335	0.7739075	0.68824875	0.7633192	0.6554095	1.1715615	0.8300437	0.9006007	0.72059935	0.6703768	0.737105	1.0191406	1.4178287	1.1224678	1.0252546	1.014835	0.76220363	0.77599084	0.8331728	0.7670726	0.799171	0.7374268	2.0063407	0.8003001	0.8003001	0.8003001	0.8003001	0.8003001	1.0769491	0.9619414	0.9724385	1.0323404	0.9729621	1.10147	0.85002685	1.1579618	0.99534816	0.905273	0.9732895
ARSB	na	1.0084291	0.97871375	1.60363235	1.0889232	1.46144345	1.2972032	1.17643235	1.47639615	1.14885815	1.07869745	1.37723185	1.04382605	1.16197075	1.5597611	1.1393652	0.80559993	1.225187	1.1196402	1.05918722	1.13802455	1.09591865	1.4188802	1.2399193	1.1475666	1.299407865	1.15886345	1.11394333	0.93887763	1.1337453	1.11356877	1.2159425	1.1765264	0.9304057	0.9304057	0.9304057	0.9304057	0.9304057	1.013392425	0.88410755	1.012554135	0.941381565	0.94240675	0.9814902	0.6599046	1.11468125	1.1403956	1.26438505	1.04530125
ARSL	na	1.6582466	1.4032106	0.23619851	1.3709121	1.1794844	0.20154414	0.11568029	0.194221	0.19490401	0.25168556	0.12284522	0.30509245	0.20520693	0.13236828	1.4069406	2.088756	1.9106773	0.14127481	0.24869245	0.18620402	0.16696316	0.16791981	0.23516911	0.28581032	0.25392815	0.20998102	0.20417489	0.30867025	0.27445912	0.21160656	0.19444607	0.320191	0.38054726	0.38054726	0.38054726	0.38054723	0.38054723	0.8880569	1.6971416	0.8793269	2.1743321	0.9031639	1.3363475	0.8953081	1.3338577	0.37515122	0.18605395	0.33126035
ASL	na	1.63510075	1.181197725	0.30211274	1.0582437	0.9709015125	0.531319605	0.6439184875	0.545120345	0.6470142175	0.818207825	0.58611897	0.7456889	0.637500985	0.74241444	0.9128563025	1.142101	1.237709275	0.6570440375	0.76803345	0.79842431	0.624078035	0.516261725	0.8785818575	0.885582025	0.9664627775	0.78257435	0.7452547425	0.6879124025	0.842166275	0.54014942	0.6955354975	0.5884814675	0.71244907	0.7124490575	0.712449055	0.71244906	0.71244907	0.713282185	1.026487925	0.87027956	1.0663096	1.5848173	1.7603777	0.8907242575	1.4760859	0.6087307	0.4846672275	0.5182377125
ASPA	na	1.0934672	0.7699915	0.21277195	0.7175067	0.60467106	0.4476845	1.0018759	0.25880334	0.9614261	0.6667834	0.2020147	1.0806837	0.33718327	0.31429523	0.8389035	0.533622	0.6487056	0.554981	0.8021307	0.63862693	1.3793889	0.3033796	0.6596521	0.83715844	0.61545354	1.3874995	0.6857328	0.71442753	0.8723645	0.33526266	0.20017013	1.0766795	1.0724721	1.0724721	1.0724721	1.072472	1.0724721	0.74277335	1.3455572	1.4112687	1.4045982	1.4646045	0.5381598	0.54091567	1.0401931	0.9549856	0.70560116	0.8513423
ASS1	na	1.9968479	1.535426	0.446487395	1.10437345	2.40581515	0.87531247	0.7232166	1.6274081	0.74907455	0.5033918	1.0180575	0.54715552	0.70130785	0.797625765	1.79768235	1.9178683	1.72084725	0.892958775	0.6876784	0.735480765	0.70594135	1.9453903	1.02975595	0.815841275	1.07739855	0.696200045	0.965872775	0.60143623	0.895480905	0.67454345	1.70444395	0.530669775	0.5041025	0.50410252	0.50410252	0.50410252	0.504102495	0.66863025	1.79641395	0.846047625	0.96305357	2.06265985	1.65328455	0.38699234	1.2432244	0.56459965	0.38231359	0.432780265
ATM	na	0.20316482	0.48542857	1.5745362	0.7338419	0.93269014	1.8707433	1.0878414	1.3264114	1.4839711	0.73300415	2.2352552	1.1401421	1.8045571	1.092181	0.9269418	0.8703143	0.7885541	1.8721266	1.8725034	1.8201454	1.5431104	1.3690436	1.2039653	0.9174596	0.583199	1.039073	1.4362392	1.63624	1.2995656	2.2612414	1.4437385	1.5927619	1.352946	1.352946	1.352946	1.352946	1.352946	1.7274259	0.5595305	0.76126873	0.5302075	0.17242166	0.31319827	1.8063779	0.69376254	1.3518091	1.2900813	1.7939161
ATP7B	na	1.2088451	1.46797115	0.1736507	0.91609017	0.68103555	0.96066175	0.8256718	0.808241615	0.93320378	0.924061465	0.53421989	1.25436195	0.92170478	1.1716142	1.0264743	0.71259053	1.0174067	0.8231923	0.947325535	0.699212325	0.8447119	0.770984115	0.85648754	0.869010715	0.941298095	1.1273747	0.8920873	1.051326	0.981081185	0.8860521	0.6991418	0.899024755	1.14977425	1.14977425	1.14977425	1.14977425	1.14977425	1.0364564	1.10853735	0.964736995	1.2193702	0.96668541	1.27625675	0.746414525	0.9287458	0.924962385	0.9297299	0.89810345
AVPR2	na	0.9212879	0.9506605	1.125183	1.0122427	1.0216402	0.8293162	0.97625077	0.8997971	0.9781714	1.1313248	0.742372	1.046411	0.8264506	0.8367892	0.8610631	1.0624979	0.9861906	0.8085684	0.86213326	0.8097375	0.87535715	0.8317163	1.0885891	1.009153	0.9574894	0.8980735	0.9954122	0.87468076	0.7764051	0.8537444	0.9160096	0.76698107	0.8685305	0.8685306	0.8685306	0.8685306	0.8685306	0.90721846	0.99314016	0.98321253	1.0164007	1.1957793	1.1333413	0.9646262	1.1707515	0.93356603	0.9314046	0.7705584
BCHE	na	0.62506825	0.47584212	0.47042063	0.512333	0.5232593	3.6853197	1.1931692	0.45293278	0.44713324	0.7960195	0.39214933	0.5333598	0.4089162	0.3573931	0.90900326	0.60135585	1.4137543	0.43978703	0.40710637	0.54563147	0.56211996	0.4133373	0.8134322	0.48444134	0.49924776	0.48758453	0.5733362	0.69661	0.33616892	0.6657609	0.52896905	2.4637792	0.5150604	0.51506037	0.5150604	0.5150604	0.5150604	0.80267954	0.84029627	1.2699698	0.61498505	1.7761868	1.0709728	0.6166615	0.61501646	1.0252318	1.4655093	0.9024911
BCKDHB	na	1.3888213	1.3126993	0.22513677	1.1429385	0.90968602	0.758850665	1.02645685	0.716906925	1.1309724	1.11999565	0.71529587	1.3698173	0.73719508	0.85555788	1.097918	0.609113545	0.782483425	0.90178212	1.01030915	1.25421785	1.27954735	0.88951153	1.06956035	1.0855214	0.837236885	1.1165038	0.93821397	1.2313606	1.1168307	0.717715825	0.52106075	1.37092735	0.8553766	0.855376575	0.8553766	0.8553766	0.8553766	0.87692618	1.19692935	1.2094584	1.0234176	0.8307516	0.53463048	0.7033434	1.097143	1.20609615	1.23219465	1.0891092
BLM	na	0.9392002	1.7566377	1.9554547	0.9289371	1.8382179	1.0605036	0.8364697	1.272113	0.93825585	0.67123437	1.0318893	0.76478237	0.8697895	0.631415	1.0856696	2.0044193	1.3315701	0.95745987	0.88726336	0.86175996	0.68624	1.1707758	0.9643696	0.56597954	1.3334515	0.5503845	0.72239345	0.7286343	0.7619862	0.65788054	0.9602622	0.91378546	0.9277528	0.9277528	0.9277528	0.9277528	0.9277528	1.0819538	1.070347	0.66669255	1.1829937	0.6826522	1.2945114	1.3030652	1.0443249	0.8189343	0.9961185	0.8584082
BRCA2	na	1.273241	1.7099859	1.2667975	1.0544246	1.5663561	1.1235996	0.8591145	1.0619113	1.1380385	0.7499714	0.7305942	0.85898346	0.7316267	0.8058039	1.3866363	1.7088946	1.3692268	0.9013563	0.96689826	0.7938174	0.7866229	1.3061779	0.9448985	0.63970035	0.4304685	0.67345756	0.8390715	0.79296446	0.7551537	0.6534293	1.039649	0.85161304	0.9829498	0.98294985	0.98294985	0.98294985	0.98294985	1.1917287	1.3220717	1.0189674	1.0979204	0.79841864	1.1288577	1.0824263	0.8351195	0.79046404	0.9613922	0.77263445
BTK	na	0.19654252	0.33771312	2.2732604	1.3710575	1.4378694	1.7791362	1.1486124	2.467536	1.2608013	0.91443616	2.0616407	1.0531421	1.5143323	1.2475268	0.7802713	0.7270137	0.8135786	2.1329527	1.4795263	1.5992638	1.4784349	2.0723386	1.3863454	1.3063855	2.6792197	0.8422422	1.5590452	1.348578	1.2440934	1.389609	1.2433829	1.5007834	1.0509154	1.0509154	1.0509152	1.0509154	1.0509154	1.4496063	0.6328743	0.4893051	0.6143937	0.37246567	0.3041728	1.4866048	0.5926869	1.4609034	1.8844814	1.7125041
SERPING1	na	0.26307571	0.583584175	4.9498183	1.2985141	2.5354364	1.87006245	1.68821675	4.0852692	2.07748995	1.9962268	5.55428555	2.0100508	2.96745525	3.13781145	1.1627137	0.82604695	1.25655715	2.83142795	3.0778972	2.94107545	1.44152805	3.00124705	1.88536235	3.2209444	3.0313479	2.3399209	3.47098615	2.0635586	1.5365085	3.15299875	5.5891111	2.51412285	0.904022715	0.90402269	0.904022715	0.904022715	0.904022715	1.102149	0.77333205	0.87135765	0.39101471	0.69114318	0.42362918	0.914710195	1.21467885	1.36135435	1.46357745	1.79305305
C3	na	0.052898	0.18478793	1.8389825	1.0526341	1.1474973	2.1741006	1.0553088	6.159138	2.1629515	2.2246468	14.219177	1.5583991	7.651618	3.1143293	0.44165343	1.1822534	0.69731265	3.5055864	4.835197	3.4613414	1.2710803	4.8501725	2.598243	1.9016973	4.1255136	1.0297719	3.051147	2.611724	2.2731555	3.4194927	4.943794	3.3524308	1.1659211	1.1659211	1.1659211	1.1659211	1.1659211	1.4697503	0.37361434	0.41156295	0.22522958	0.20506753	0.49132565	1.874166	0.5894028	1.908033	1.475093	1.9767541
C6	na	1.7375764	0.98653615	0.76963705	0.8480669	0.87434053	0.7847315	0.87233156	0.5224772	0.82029355	0.9149162	0.44518337	0.9647693	0.77519166	0.6798897	0.71777993	1.2276336	1.0239226	0.5362701	0.5735857	0.6532842	0.764997	0.62713027	0.89244723	0.8206519	0.7295002	0.57290184	0.6410632	0.565434	0.59227	0.5943435	0.75496054	0.7301994	0.9264235	0.9264235	0.9264235	0.92642343	0.9264235	0.8044873	1.0902876	0.99917924	1.2340431	1.4444357	1.4555436	0.8301364	1.1096364	0.7614317	0.68144566	0.5893726
C8B	na	1.1201301	0.85639036	0.76668537	0.9063373	0.8415283	0.6998626	1.2444612	0.76628727	1.016199	0.8946582	0.62745875	0.8824465	1.0358143	0.8253423	0.8927958	0.82218707	0.77507806	0.60452795	0.7508278	0.8016177	0.7076655	0.7365356	1.0835187	1.0735172	0.9924761	0.76747113	0.71521926	0.69195807	0.62208444	0.6642546	0.6894282	0.7864777	0.7438972	0.7438972	0.7438972	0.7438972	0.74389714	0.72455597	0.92457736	1.0779263	1.0983642	1.1793417	1.3785071	0.88384163	1.072886	0.9936429	0.91804665	0.7483099
CA2	na	1.0977628	1.0201542	0.04167526	0.8456013	0.6899994	0.95799756	0.89493406	0.77009934	0.9681897	0.8941671	0.597735	0.9701432	0.83537674	0.64737	1.0294887	0.8601586	0.7945826	0.90243834	0.8601003	0.9191479	0.89543104	0.8450894	0.9142188	0.90675616	0.80712426	0.90009105	0.8909891	0.9307706	0.9169869	0.8741446	0.71749777	0.7925173	0.9466036	0.9466036	0.9466036	0.9466036	0.9466036	0.99687386	1.1286575	1.1495904	1.0334722	1.0676763	1.0059607	0.8972372	0.9085372	0.9664989	0.98145455	0.8640417
CACNA1A	na	1.25241265	1.0338808	1.0082963	1.09501215	0.8390601	0.8853812	1.1153088	0.899060675	0.9284101	0.96843055	0.900242375	0.904004475	0.93226704	0.974636725	1.0174221	0.8702463	0.96147567	0.8441498	1.08124715	0.8800317	0.97828935	0.913070175	0.8709464	0.93869162	0.913026075	0.9940804	0.96235025	0.87948463	0.9025081	0.75387827	0.82688303	0.87571403	0.92487385	0.92487385	0.92487385	0.924873815	0.924873815	1.03415935	0.978014915	0.936885295	0.97645335	1.2815521	1.29982945	0.84814413	0.911208975	0.936994865	0.946743375	0.85001425
CACNA1S	na	1.3566663	1.0121686	1.0341355	1.2014899	0.9110312	0.68547326	0.8797308	0.7651999	0.8396856	1.0882529	0.78108424	0.9759648	0.9946704	0.8552038	0.77273107	1.2304164	1.0065725	0.6679648	0.91048044	0.84152097	0.78772676	0.7941586	0.9455256	0.8871669	0.74294204	0.87181383	0.8083189	0.69994986	0.7430908	0.75426024	0.8007227	0.74997765	0.853252	0.853252	0.853252	0.853252	0.85325193	0.7965092	0.7345761	0.8246697	1.1612815	1.522343	1.4079869	0.9379942	1.2933476	0.85460025	0.70207006	0.76462144
CAPN3	na	1.16962185	0.912878983333333	0.941323576666667	0.948228961666667	0.591188503333333	0.33199174	0.406035356666667	0.254796108333333	0.558904926666667	0.350057176666667	0.606558028333333	0.382848535	0.261956201666667	0.224603333333333	0.649829033333333	0.912625406666667	0.947151126666667	0.68869474	0.257083306666667	0.49730762	0.722019856666667	0.390734963333333	0.306204125	0.25928702	0.471997795	0.965794831666667	0.661313258333333	0.95138984	0.641978998333333	0.79804119	0.322907471666667	0.459194296666667	1.40334845	1.40334846666667	1.40334843333333	1.40334845	1.40334843333333	0.810852721666667	0.783854823333333	0.966544791666667	1.31634123333333	1.72608503333333	1.71341788333333	1.72271548333333	0.889505888333333	0.38137491	0.27709993	0.412207486666667
CBS	na	1.7049042	0.714305	0.915332	0.5477258	0.72563815	0.43278062	0.49083173	0.43180755	0.62036157	1.0795913	0.39676204	1.0979186	0.4914009	0.7032306	0.63838834	0.59053296	0.5250911	0.6776445	0.7390366	0.77396953	1.2907284	0.4302215	0.69661087	0.96533906	0.8794401	0.9625196	0.4329112	0.66361743	0.6721335	0.38979146	0.46985242	0.5412866	1.1400435	1.1400435	1.1400435	1.1400434	1.1400434	0.5467141	0.83736473	1.256557	1.2959427	2.0253992	0.94044495	1.211592	0.64095706	0.6642757	0.6937145	0.8870383
CD36	na	0.489986713333333	0.435288253333333	0.44098311	1.03687956666667	0.704875006666667	1.03188236666667	1.50557656666667	0.682908583333333	1.01413303333333	1.45704823333333	0.7454331	1.2947458	0.956508623333333	1.65418736666667	1.1773816	0.29183988	0.7217847	1.39952356666667	1.39963253333333	1.26262096666667	1.42908113333333	1.01908136666667	0.828604103333333	1.08442963333333	0.86236285	0.9346096	0.886940066666667	2.32678523333333	0.948876183333333	1.52914543333333	0.692001936666667	0.880897056666667	0.86846469	0.86846469	0.86846469	0.86846469	0.868464633333333	0.922494276666667	0.78749409	1.05166306666667	0.58167669	1.39653173333333	0.0948913633333333	0.204225633333333	0.945889466666667	1.39489676666667	1.7980357	1.8222006
CD3G	na	0.14404939	0.28411356	0.9838896	0.40467903	0.66585153	5.1184187	0.8967333	1.842606	1.5412177	0.81485605	2.4173243	1.2463403	2.0179617	1.4091074	1.017375	0.99279016	0.5933277	1.6372541	2.6427987	2.6339345	1.2362887	1.7696382	1.7361834	1.3373288	1.0591651	0.90907997	1.2541962	1.3952565	0.9053454	1.3608075	1.7958113	1.1650821	1.2039025	1.2039025	1.2039025	1.2039025	1.2039025	1.2453767	0.5176112	0.95010096	0.4384742	0.20903319	0.24555244	1.7807305	0.46897745	1.6217593	1.9036192	1.6187655
CD40LG	na	0.9691688	0.58890563	1.2080499	0.7384627	0.99681336	1.0190988	0.94984204	1.2175264	0.93281	1.006439	0.9618045	1.0574347	1.5040411	1.0978773	0.76093125	1.0487655	0.71128416	0.79758257	1.1020166	1.1312811	1.260634	1.0560507	1.1538551	1.0990585	1.1771965	0.85424244	0.8951928	0.8650315	0.9024406	0.8465134	1.0436674	1.0439318	0.89225006	0.8922501	0.8922501	0.89225006	0.8922501	0.88615465	0.79343915	0.90706193	0.78828365	1.1837802	1.3735037	1.1191078	0.7504828	1.1152405	1.0464422	1.0365041
CDK4	na	0.55811924	1.2578015	1.4642504	1.2358068	1.6289362	1.0175953	0.93955964	1.1420746	0.94340295	1.1526177	0.9990954	1.1393329	1.099061	1.0766906	1.1029829	1.7447467	1.2426363	1.1345574	1.1586751	1.2037582	0.76349425	0.9894083	1.0952269	1.0418137	1.4877595	0.9081156	1.0101675	0.93090135	1.0168414	0.9424833	1.16074	0.9562168	0.8929719	0.8929719	0.8929719	0.8929719	0.8929718	1.0968468	1.2014548	1.0539963	1.0576499	0.41924623	0.89555615	1.0220501	1.3550106	0.94976354	1.0128189	0.9356058
CDKN1C	na	0.75225264	0.8080656	1.0476239	1.0135518	0.9929228	1.230072	1.1870908	0.8667817	1.281157	1.1008182	1.3775524	1.170357	1.4611818	1.2525946	1.1177397	0.8279369	0.94755024	1.1004481	1.2806835	1.5398166	1.084736	0.9821066	1.2382003	1.7127723	0.8662422	1.0848259	0.98481536	1.6082458	1.0976412	1.8692603	0.9428172	1.1905668	0.87220013	0.87220013	0.87220013	0.87220013	0.87220013	0.81201166	0.96467304	1.0385114	0.843635	1.2222434	0.771736	0.7276162	1.0385305	1.1318369	1.2128348	1.2363707
CDKN2A	na	1.25824666666667	0.838832533333333	1.0474436	1.0763683	1.12195246666667	1.18867026666667	1.05244401	0.976848946666667	0.9506708	1.10963123333333	0.856686196666667	0.923814556666667	0.873287633333333	2.10108196666667	0.971457123333333	0.992447553333333	1.00663524666667	0.886182566666667	0.882685083333333	0.833191866666667	0.901842556666667	0.904561513333333	1.00715175666667	1.01250023333333	1.125538	1.00318405333333	0.859492686666667	0.872471733333333	0.880281433333333	0.862410123333333	0.778110946666667	1.30794536666667	0.853746933333333	0.853746933333333	0.85374691	0.853746943333333	0.853746966666666	1.07316373333333	1.12318043333333	0.950550996666667	1.01823033333333	1.0109995	1.01881248666667	0.835163166666667	1.09422453333333	1.00538826666667	0.935825503333333	0.934460433333333
CETP	na	0.68508047	0.80992293	2.721592	1.144969	1.3455447	0.8853197	1.031135	1.0296462	0.9580939	1.0468618	1.6330931	0.6198469	1.4106387	1.0030603	0.61377376	0.7789352	0.8579665	2.6830914	2.3740413	1.754025	1.3153254	0.7177651	0.85468644	1.1762443	1.6277264	0.61771494	0.76400346	0.87273693	0.9926655	0.9242887	0.5772663	0.76684654	0.72640216	0.72640216	0.72640216	0.72640216	0.72640216	1.5636071	0.61702013	0.75776505	0.872356	0.75654465	0.8595824	1.4944673	0.9902849	1.2110136	0.8726787	1.0046803
CHRNA1	na	2.89264105	1.1643293	0.50109603	0.75308378	0.6436782	0.852884875	0.423872515	0.31509419	0.441899155	0.305013715	0.46487661	1.7966842	0.55280595	0.409177185	0.77999153	1.68127575	1.1909306	1.0300143	1.35956245	0.62302107	0.74202455	0.286110995	0.468266755	1.3419302	0.692223625	0.65359337	0.53262632	0.6447553	1.68921705	0.45513971	0.434285955	0.333583115	0.754262075	0.754262075	0.754262075	0.75426209	0.75426209	0.64953885	1.81203015	1.47797465	1.382782	1.18348455	1.3684945	0.76572095	0.7555369	0.73127385	0.350986425	0.522177575
CHRNE	na	1.055419	0.901176	1.0543205	1.2473701	0.8819734	1.0526931	1.0440102	1.009547	0.8915388	1.072545	0.72385097	1.3314359	1.0238088	1.021472	0.85237163	0.9704157	0.84518504	0.8240961	0.94792	1.0112265	0.90893096	0.9050916	1.0886662	0.9559817	0.9278784	1.0013691	1.0084441	0.6700168	0.97813994	0.709213	0.94515306	0.80749977	0.8451281	0.8451281	0.8451281	0.8451281	0.8451281	0.971263	0.9560769	1.0824641	1.1642233	1.0233271	1.1153998	0.7536349	1.1515211	0.9431861	0.98084086	0.8580626
LYST	na	0.75554395	0.7205832	1.6239892	0.8706751	0.72123706	1.0825496	0.9520647	1.0362281	1.0187069	0.94703925	1.1658399	1.0025431	0.9642504	1.3218666	1.1833646	0.8127753	0.7727209	0.8867369	0.947803	0.81337607	1.0834947	1.0810955	0.92068285	0.96282625	0.88441706	1.0535696	0.94253045	0.9900551	1.0115758	0.8838807	1.0405005	0.9120769	1.088677	1.088677	1.088677	1.088677	1.0886769	1.2799058	0.99182	1.0007583	0.86110353	1.1280764	1.0006244	1.0299616	0.7222196	0.9303538	1.0121902	1.0429869
ERCC8	na	0.655277166666667	1.17479803333333	0.82051271	0.9574672	1.02216051	1.30329453333333	1.04552616666667	1.04538106666667	1.13507863333333	1.02290166666667	0.9528826	1.02984106666667	1.0429748	0.976507483333333	1.08108016666667	0.971642633333333	1.11067226666667	0.916297683333333	1.00402706	1.24153273333333	1.22383983333333	1.33795633333333	1.02702566666667	0.98512662	0.819225866666667	1.22540576666667	1.04521356666667	1.0419257	0.997530716666667	0.943262933333333	0.939165286666667	1.19322633333333	0.9418117	0.9418117	0.94181164	0.9418117	0.9418117	1.08326586666667	1.21770663333333	1.10584066666667	1.01114073333333	0.581720986666667	0.901646883333333	0.811424666666667	0.963071983333333	1.1943015	1.2429231	0.886956986666667
CLCN1	na	1.3591812	0.8430523	1.0555902	1.0799867	0.9360765	0.687205	0.7893857	0.8456487	0.91680825	0.9453699	0.5787837	0.8875868	0.62735075	0.6164844	0.8187911	1.0215347	0.80417687	0.65566987	0.6766645	0.7450188	0.7697018	0.84751177	0.90204895	0.8819092	0.9069118	0.71328306	0.7414722	0.6236091	0.7483806	0.55561167	0.57690036	0.63491136	0.728385	0.728385	0.728385	0.7283849	0.728385	0.8578249	0.8583732	0.86937404	0.95754987	1.6619426	1.5058136	0.7904607	1.0747923	0.9426731	0.7461216	0.735073
CLCN5	na	1.0754746	1.3810219	1.1703897	0.90042514	0.8785488	1.0541176	1.0743387	0.9740993	1.0902487	0.86746174	0.8740728	1.2052315	1.0898454	1.5925359	1.2208421	1.1080868	1.0804375	0.93646675	1.0184635	0.9094873	0.99271816	0.9572748	1.0640815	0.93301314	0.92415184	1.0901562	1.1436436	0.93407834	1.1819302	0.9978	1.4075379	0.8357739	0.9686637	0.9686637	0.9686637	0.9686637	0.96866363	0.9427179	1.0851309	1.3621727	0.9840491	0.953614	1.3072853	0.6975906	0.77045035	1.0347103	0.95009667	0.9121817
CLCNKB	na	1.2320952	0.8898113	0.8996419	0.98521	0.82238954	0.9369738	1.1320821	0.85222423	1.0149477	1.3421851	0.7116556	1.0585567	0.9175323	0.83514416	0.94856745	0.8490086	0.8926566	0.69539285	0.85502	0.8271008	1.0885305	0.8463311	1.091387	1.1445706	1.0092689	0.92796546	0.8155655	0.7892525	0.8376728	0.7311432	0.7790033	0.87221366	0.8806798	0.8806798	0.8806798	0.8806798	0.8806798	0.87184626	0.9426259	1.2173227	1.0129715	1.2766423	1.0711149	0.7751653	0.91232157	1.0268853	0.9529766	0.9401277
CLN3	na	1.0849859	1.10960075	0.63035165	0.973937915	0.876298175	0.745373115	0.95705382	0.76785718	0.91847538	0.9167785	0.742570635	0.999702	0.862510145	0.849509025	0.90090035	1.11779595	1.04802955	0.76244458	0.94912638	0.8593294	0.7525689	0.787333985	0.923085305	0.941694415	1.03584675	0.950227125	0.98156087	0.91684025	1.072827	1.06007165	0.740554005	0.672282265	0.9159779	0.91597793	0.91597793	0.91597793	0.91597793	0.64081655	0.923303155	0.886366395	1.1203149	1.3033229	1.72881805	0.910699995	1.16459005	0.8964597	0.7107383	0.714570125
CNGA1	na	1.9238975	0.53369015	0.10403646	0.698636	0.21347955	0.82828337	0.97605056	0.9672031	2.0563908	1.021499	0.671928	1.537409	1.1047614	0.8407323	0.41434383	0.29777214	0.27544108	1.4353137	2.8157377	2.4063344	2.4479287	0.7441436	1.8958558	2.7106514	2.052594	1.3983004	1.2013311	2.054937	1.6094562	0.7912295	0.43745005	0.6819947	1.0223229	1.022323	1.022323	1.022323	1.022323	0.31125543	0.35635477	1.3518023	0.47069636	1.8529037	0.7581254	0.3584086	0.2491002	1.2605923	2.2420897	1.7886717
COL1A1	na	0.921442	0.99367464	2.6001225	2.0230868	1.2420121	1.5034943	1.5185984	1.7796568	1.0936134	1.3482255	3.619969	1.3289284	2.2471502	3.0251691	1.1516526	0.7989008	0.9399878	1.1397957	1.5203594	1.2476182	1.0325814	1.9508592	1.3982375	1.148639	1.3309395	0.98653895	1.3416251	1.0601429	1.6432887	1.4925168	2.19351	2.6376579	1.0952667	1.0952667	1.0952666	1.0952667	1.0952666	1.0024267	1.1543254	1.2056633	0.7598113	0.7613702	0.5855146	0.68928885	0.84338105	1.2702482	1.2706355	1.4573352
COL1A2	na	0.5390094	0.8445879	3.3200412	2.4734895	1.6064945	2.2170045	2.1647022	2.538194	1.582759	1.4751713	6.3365364	1.8060735	3.7446852	5.373527	1.2047745	0.59483606	1.0232563	2.0232284	2.3672905	2.0620747	1.2540097	2.9849892	1.9877832	1.2823889	1.525787	1.2393686	2.1816804	1.6562632	2.447034	2.3522248	3.3852675	4.2886395	1.0136063	1.0136064	1.0136063	1.0136064	1.0136064	1.0691599	1.0668274	0.97060883	0.5709252	0.6434076	0.33404768	0.5100592	0.86165833	1.5096197	1.6377808	1.825906
COL3A1	na	0.4706328	0.6975337	2.0518997	1.5072794	1.0601743	1.8690401	2.0612707	2.2769039	1.6573708	1.7795618	3.1512167	1.9908457	2.7703173	3.2722888	1.0532162	0.46762273	0.80582577	1.4945718	1.9446315	1.6128151	1.2516053	2.6730275	1.594712	1.4900619	1.5405672	1.4660459	1.7411113	1.7556798	1.7823088	2.1052575	2.5030715	2.5934467	1.0242491	1.024249	1.0242491	1.0242491	1.0242491	0.9686816	0.94829535	0.9862194	0.6079672	0.44589415	0.31182104	0.32325777	0.93549484	1.6458287	1.9168692	1.9096692
COL4A3	na	0.647284	0.69771963	0.983735	0.7196974	0.606171	1.2951097	1.2576078	1.2242937	1.4212499	1.3133837	1.198225	1.435697	1.2130525	1.3070885	1.0428607	0.8964866	0.6886127	1.1701744	1.3270025	1.2339774	1.3632952	1.2821634	1.2474016	1.2469829	1.1403257	1.1170582	1.1991115	1.1477053	1.2239424	1.1954501	1.2976793	1.3031204	1.3544368	1.3544368	1.3544368	1.3544368	1.3544368	1.1071739	0.7840037	0.90271324	0.78891903	0.6639824	0.7773672	1.197783	0.68566936	1.3736403	1.4170058	1.3017414
COL4A4	na	0.40938008	0.3912776	1.5893748	0.5706597	0.44098192	2.0390055	1.2723742	1.431214	1.2239605	1.1122986	3.6477122	1.3301452	1.6872246	0.8802306	0.90951526	0.74405134	0.4949509	0.9339189	1.4897743	1.1426033	1.6044004	1.2097726	1.5487821	1.2479218	1.1693257	0.78489727	1.2090403	0.931662	0.8871784	1.3630383	1.2291521	1.376594	1.4112273	1.4112273	1.4112275	1.4112275	1.4112275	2.4887595	0.5295873	0.76135015	0.5476478	0.43451053	0.42418143	1.3575534	0.50105035	1.2040533	1.3799057	1.3714006
COL5A1	na	0.9418104	1.1359589	2.9648566	2.4089053	1.3928291	1.629908	1.8539795	1.6807703	0.99162906	1.5958738	4.5015645	1.7539585	2.8463488	4.8583612	1.1548556	0.7170388	0.9917284	1.152529	1.4759948	1.1963279	0.99761105	2.4703841	1.2136574	1.1856034	1.7187788	1.3496357	1.4221481	1.7321115	1.9975961	1.9965229	2.0101898	2.9082713	1.3267716	1.3267716	1.3267716	1.3267716	1.3267715	0.9080921	1.0862373	1.1522197	1.0447836	0.822729	0.5766634	0.29114118	0.9844416	1.3482984	1.3310592	1.4543339
COL7A1	na	1.0909303	1.016195	19.072554	1.382444	1.2587752	0.6596715	0.8424174	0.8509525	0.88164383	0.8559275	1.3250481	0.84523773	0.7677662	0.8602227	1.044689	1.0243543	1.0541747	0.9089578	0.7474525	0.8575962	0.9098737	0.9311536	0.85449046	0.8029909	0.72409165	0.9176878	0.9554309	0.90529966	0.96271366	0.9328436	0.96129066	0.9170108	1.0603559	1.0603559	1.0603559	1.0603559	1.0603559	0.9057853	0.86022276	0.79195	1.2186134	1.5648792	1.4412618	1.0269048	0.9167943	0.8222941	0.729097	0.7221965
COMP	na	1.477127	1.0637648	0.8867392	1.1686674	0.85732365	0.8082567	0.88935107	0.6936799	0.93839407	0.77798575	0.7199792	0.97137386	0.8174334	0.88990355	0.61150366	1.2412	0.81606096	0.7801318	0.8225023	0.7194476	0.83268034	0.9782206	0.87884957	0.8977127	0.9580519	0.8709845	0.7478927	0.8066821	0.72444427	0.7647662	0.7938559	0.8340951	0.81458133	0.81458133	0.81458133	0.81458133	0.8145813	0.80511117	0.9343662	0.7894138	1.1847596	1.5356845	1.1633394	1.1388955	0.9420428	0.9241249	0.8592274	0.7230349
CP	na	0.16020305	0.38302946	0.3960648	0.29812992	0.8000321	1.8193883	1.6513792	1.7912426	1.5058258	1.0795603	0.68590605	1.2166568	0.6831811	1.23673	1.2543491	0.33810845	0.9323328	1.3923583	1.8204257	1.1557672	1.0351906	1.0884664	1.5592469	1.4118644	0.7627308	1.3093866	1.3466903	1.4170666	1.1441545	1.4626865	1.6443174	1.4727498	0.46683347	0.46683347	0.46683347	0.46683347	0.46683344	1.2775954	0.7558927	1.236647	0.23040164	0.27564698	0.20999518	0.446648	0.66742307	2.0918086	2.1475756	1.6603647
CPOX	na	1.2036104	1.7237891	0.97153074	0.9629509	0.97913426	1.0583047	0.728579	0.8459449	0.7792633	0.6024449	0.79350466	0.8274041	0.60724115	0.6327362	1.091604	0.6551944	1.0009567	0.7789224	0.8092835	0.8636796	0.86014676	0.7623	0.7076953	0.81517947	0.58449906	0.7677617	0.7214769	0.8540408	0.72947204	0.61219853	0.8371916	0.749915	1.01689	1.01689	1.01689	1.01689	1.0168899	0.9854052	1.1536398	1.2326304	1.1789546	0.7017753	1.102811	1.0173689	1.0679667	0.92866397	0.78149235	0.8492911
CPT2	na	1.0266742	0.88055843	0.2551864	0.6148479	0.6073531	0.7376075	1.0396775	0.5850989	0.99815416	1.272143	0.35869643	1.2049668	0.7906436	0.49652645	0.8225392	0.78636533	0.6839316	0.83076054	0.6963137	0.67850626	0.8044858	0.5427861	0.72136825	0.8282113	0.9193971	0.79734	0.5888057	0.7347366	0.6834142	0.574606	0.4999917	0.5902129	0.894365	0.894365	0.894365	0.894365	0.894365	0.82313323	1.0592997	1.1767985	0.9028948	1.2533456	0.8044037	0.80128866	1.047179	1.0291792	1.0460021	1.0564758
CST3	na	1.3143129	1.192686	0.78825873	1.2184062	1.1700995	1.0194436	1.1080899	0.9784484	0.83037347	1.4238832	1.0624573	1.3723544	1.0318487	1.5108314	1.1247635	0.8803401	1.4592415	1.0298396	1.2691362	1.351714	1.0335845	0.69615316	1.2030298	1.3102156	1.2804443	0.99482334	1.3069595	0.97882485	1.2758902	1.2412167	1.2978144	1.1371728	0.89387196	0.893872	0.893872	0.89387196	0.893872	0.87016326	1.0545255	0.9567137	0.8224312	1.1585194	1.0173206	0.9328429	1.2477616	1.2518145	0.740851	0.94705546
CSTB	na	0.83959925	0.9935339	1.0101962	1.0960678	0.8266388	0.5414198	0.9203381	0.7893027	0.9094406	0.9316167	0.81790936	0.9936693	0.71432555	0.8481927	1.0785326	0.94606334	0.96741015	0.772601	0.83282864	0.7783858	0.77572346	0.7436153	0.8350707	0.9418147	0.76789117	0.8108619	0.88731635	1.0130527	0.77260065	0.7032271	0.65055466	0.76378614	0.72292054	0.72292054	0.72292054	0.72292054	0.72292054	1.0382081	1.0647408	1.0306313	1.1356196	1.2943237	0.9164021	0.8312073	1.2100576	0.9138512	0.8397979	0.72515965
CYBA	na	1.0975882	1.1191145	2.5286143	1.6728181	2.139573	0.4777745	0.6601277	0.6689932	0.51823044	0.78411514	0.874007	0.75695854	0.7518132	0.89715654	1.3710684	1.2914689	1.5850464	0.6959454	0.8676289	0.91198945	0.53707486	0.6252074	0.832892	0.7812753	0.45294887	0.5731451	0.85863733	0.5710211	0.7508527	0.5841401	0.7828781	0.652169	0.61652875	0.61652875	0.61652875	0.61652875	0.61652875	1.0443053	1.2078958	0.93828523	1.4881642	0.9992006	1.0497234	1.1655921	1.5442779	0.61741966	0.44750285	0.49763313
CYP17A1	na	1.164548	0.9205276	0.78962374	1.1934265	0.952976	0.7028162	1.2167305	0.8115884	0.9101937	1.2238853	0.5149209	0.71191925	0.82095474	0.81239295	0.68716985	0.94990754	0.88364387	0.5507884	0.67540395	0.57325846	0.8922367	0.86571705	1.1624776	1.1761503	0.75167024	0.63997597	0.66723824	0.5832451	0.58709854	0.5754581	0.6146951	0.76575553	0.6828888	0.6828888	0.6828888	0.68288875	0.6828888	0.7483426	0.7232993	0.603581	1.2160548	1.6089993	1.5787935	0.9726456	1.0360879	0.8746927	0.8200722	0.81743103
CYP19A1	na	1.1803382	0.837394745	1.17887235	0.95838093	0.89841825	0.89710113	1.23098505	1.04685455	0.9848603	1.2408676	0.74370915	1.042930625	0.71853878	0.968342685	0.853090575	1.06445935	0.9065066	0.73225795	0.9576489	0.960227	0.9275163	1.0375707	1.0543595	1.1011267	0.980043135	0.965379325	0.84606922	0.79225515	0.79064393	0.90756538	0.967181275	0.894683975	0.8878739	0.8878739	0.8878739	0.8878739	0.8878739	0.85176185	0.89231661	0.87005763	0.92951787	1.3112267	1.1560583	0.949488535	1.12094185	0.98195635	0.99605685	0.94061658
CYP1B1	na	0.9151577	0.6734979	7.793506	0.8652042	1.0413889	1.367492	1.7395297	1.1639588	10.94317	1.2276496	1.9156668	1.0976354	1.147261	2.3711326	0.8668336	0.77214706	0.88566214	1.1426632	0.8080198	0.7328381	0.8672416	1.8179325	1.0773736	1.4474429	0.84910524	0.80413264	1.0411085	6.974696	0.8923074	1.8257034	1.5894063	1.2289295	0.802325	0.80232507	0.80232507	0.80232507	0.80232507	1.3587645	0.8927275	0.9060702	0.81361866	0.97629315	0.994286	1.1614577	0.80545884	0.910419	1.1997762	0.98112756
DDB2	na	1.4415281	1.6145803	1.5053355	0.8961439	1.593399	0.94291276	0.76717293	0.94527614	0.9438952	0.9107758	1.2196172	0.78959835	0.70969886	0.8483819	0.884893	1.4750931	1.2747588	1.076312	0.8246599	0.88602316	0.8419637	0.949526	0.7142921	0.7397945	1.2047106	0.8893791	0.82626903	0.9745443	0.9159927	1.3571523	0.6495636	0.81519735	0.96146876	0.96146876	0.96146876	0.96146876	0.96146876	0.9209923	0.7865264	0.7031945	1.0890812	1.0346107	1.6708198	1.5666423	0.9043873	0.7084358	0.76692784	0.8483824
DLD	na	0.8823356	1.0458962	0.37760046	0.65539265	0.7552122	0.974934	1.0521533	0.98737866	1.1008506	0.97140175	0.5020206	1.057913	0.83460814	0.69953895	1.1182978	0.8702936	0.86760604	0.82723707	0.9675246	0.9242747	0.87810665	0.99575895	1.0158669	0.9777879	0.840152	0.9377096	0.7666407	0.88367075	0.841563	0.82548755	0.80719256	0.94667166	0.950128	0.950128	0.950128	0.950128	0.950128	1.0942109	1.1922213	1.1190493	1.0362067	0.67103624	0.759513	0.82815546	0.9170523	1.2431529	1.119088	1.0203137
DMD	na	1.00956390941176	0.898733112352941	0.978274184117647	1.00354990588235	0.928045570588235	1.20398176647059	0.9675187	0.792928019411765	0.957918982941177	1.03615005882353	0.753660047647059	1.16472048235294	0.819594590588235	0.885729091764706	1.24163708588235	0.756550578823529	0.960387356470588	0.98438299	1.02258280588235	1.04163879411765	1.07431708235294	0.955458014117647	0.995710509411765	1.09072690588235	0.760320192352941	0.96517936	0.968614640588235	1.04580666470588	1.00933575294118	0.853638427058824	0.929543095882353	1.15732463529412	1.07089134705882	1.07089132352941	1.07089132352941	1.07089130588235	1.07089132352941	1.08571897058824	1.30202005294118	1.02982787647059	0.898770642941176	0.968681197647059	0.703604412352941	0.738509541764706	0.908764426470588	1.05215944705882	1.17015383529412	1.1417894
DPYD	na	0.85873175	0.51159155	1.695015	0.8856031	1.7819189	1.6358179	1.5310155	2.9186184	2.658018	1.006017	1.7515244	1.6326857	1.3732036	1.6333989	1.9359894	0.254489	0.9077781	2.342784	2.1719	1.885528	1.5925372	2.3514624	2.35589	2.848999	1.0295444	1.8037559	2.3346112	1.3749577	1.7325587	1.8953092	3.008074	1.8274286	0.9073513	0.9073514	0.9073514	0.9073514	0.9073514	1.4295108	1.3783336	1.027953	0.4712258	0.29579225	0.11841821	0.47486603	0.80631316	1.8627951	1.534853	1.5999393
SLC26A3	na	0.9984368	0.9291006	0.01	0.6157888	0.571295	0.9821662	0.9580949	0.91090995	1.010249	0.9791342	0.63529146	1.0322075	0.8432044	0.9141425	1.0514976	0.81059086	0.7501031	0.9957889	0.96256196	0.9074106	0.9465906	0.92913353	0.936152	1.0787685	0.8715505	1.016837	0.9319457	1.0110286	0.8299923	0.98104286	0.82318777	0.65749973	1.0625076	1.0625076	1.0625076	1.0625076	1.0625076	0.950478	1.079022	1.2032465	0.95537764	1.0524882	0.8878074	0.83975637	0.85468704	1.0554978	1.1039975	1.017642
SLC26A2	na	0.8288998	0.7706122	0.04384627	0.57828194	0.24783695	0.75841135	0.8348408	0.45628765	0.82628703	0.9074659	0.35401767	0.95819837	0.7509039	0.22450867	1.0450791	0.7565278	0.6725888	0.7823784	0.9072187	0.7837989	0.92327493	0.26270622	0.70569634	0.98156595	0.3463701	1.0637321	0.73418665	1.0455012	0.6125222	0.83182937	0.18946321	0.40102673	1.1938952	1.1938952	1.1938952	1.1938951	1.1938951	0.6394853	0.9440107	1.3085927	1.1054369	1.1602793	1.0051286	0.9699591	0.79138243	0.9712957	1.1070368	0.9973919
TOR1A	na	1.4625278	0.9986587	1.2784661	1.0120007	1.0974357	0.89736253	0.9350862	0.983326	1.0124441	1.1368467	0.9887415	1.0781733	1.1517643	1.015339	1.0691911	1.0014476	0.9464819	0.99768585	1.033652	0.98973805	1.0247303	1.1150558	1.0009768	1.1053557	1.1635904	0.885516	1.0722125	0.9185343	1.0258328	1.0306696	1.0095212	0.98603904	0.9462909	0.9462909	0.94629085	0.9462909	0.9462909	0.8913519	0.93162084	0.9718773	0.9933703	1.1002426	0.99033785	0.9759357	1.1105124	0.96982145	1.0681138	0.9968162
EDNRB	na	0.304823965	0.51878628	1.1659506	1.0027902	0.72371492	1.7832232	1.94707865	1.33138215	1.91433305	1.28911085	1.5970416	2.3017118	1.77912175	3.6567385	1.14932945	0.263251395	0.7159456	1.72544325	2.1539506	1.76495765	1.44821775	1.83851665	1.7825047	1.48311925	1.26873725	1.43606675	1.88803165	1.72884495	1.45259905	1.43003775	1.70907455	2.2346336	0.888890415	0.888890415	0.888890415	0.888890415	0.888890415	1.11180455	0.932892415	1.148337	0.44551955	0.23566881	0.10882522	0.178688965	0.945303935	2.06709635	2.125296	1.7005664
TAZ	na	0.95212574	0.826029915	1.23567915	0.9579014975	0.8892279825	0.5284258	0.6690361075	0.6111766875	0.845406185	0.7655481775	0.73226025	0.6160075475	0.6492484175	0.559457885	0.875209985	1.05885685	0.9291193825	0.70346364	0.5150666675	0.6306303525	0.800161535	0.6680598425	0.7070683375	0.718611625	0.8947734325	0.7939873825	0.7663189075	0.6992688725	0.74166955	0.74501715	0.60641865	0.6810088325	0.8562995325	0.8562995075	0.8562995325	0.8562995325	0.8562995175	0.771983195	0.848717965	0.86097305	1.081545925	1.5407678	1.6457687	1.298509925	0.9464957825	0.7451198825	0.62335844	0.6367595875
EMD	na	0.98989576	0.8738769	1.2337204	0.82167745	1.0730674	0.7162671	0.6466604	0.75955933	0.7255445	0.6987705	0.7391026	0.82769036	0.84696263	0.7458384	0.83559865	1.2162689	0.88305676	0.7707555	0.7921269	0.79736114	0.5574205	0.7282072	0.758679	0.8090211	1.0719874	0.7316522	0.8251083	0.70884484	0.84349746	0.7902666	0.844603	0.8155856	0.7833401	0.7833401	0.78334004	0.78334004	0.7833401	1.0350329	0.93827087	0.9350926	1.0616986	1.2620652	1.4935545	1.013082	0.9964877	0.79530114	0.7774669	0.69194853
ENG	na	0.8818139	1.047458	2.9894717	1.1049033	1.3766849	0.95065206	1.0560635	1.1525912	1.0055221	1.106167	1.3394957	1.0132544	1.2034663	1.4890488	0.9723941	0.98227906	0.9139116	1.1395928	1.2200376	1.0352107	0.951131	1.1213994	1.0561875	1.1376806	1.1533076	1.0658302	1.0829968	0.98231214	1.1145235	0.9665951	1.3208576	0.9528109	0.8326589	0.8326588	0.8326589	0.8326589	0.8326589	0.9870091	0.9803658	0.92010427	0.93437386	1.3291844	0.8704802	0.9967758	1.0895125	1.01834	0.9149249	0.95892906
EPB42	na	1.0760655	1.1832553	0.9784224	1.0756675	0.9893986	0.8735552	1.11196	1.2329154	1.0464708	1.0047432	0.7857129	0.99516654	1.0321172	0.8748469	0.8963304	0.8873413	0.85342	0.73444885	0.97796184	0.7996161	1.0327425	0.87743866	1.175844	1.1909537	1.0498872	0.9829854	0.8730264	0.90650684	0.894645	0.766211	0.7665975	1.0005828	0.81469536	0.81469536	0.81469536	0.81469536	0.81469536	0.89014685	0.6982778	0.9308302	0.95526016	1.3004661	1.0034608	0.8312318	1.5229752	0.9373904	1.0829949	0.8469642
EPHX1	na	1.0958209	1.291687	0.84876955	1.1220895	1.051278	0.8878015	1.0140675	0.6663911	0.7491654	1.6428528	0.88571405	1.5222543	1.0866914	1.003711	0.7310372	0.89601225	0.9694372	0.740033	1.1650438	0.9692407	0.8730682	0.61860466	0.97879845	1.1839883	1.3490438	1.3013344	0.9299992	1.4604744	1.0655017	0.813694	0.6466808	0.8690443	0.82000744	0.8200074	0.82000744	0.82000744	0.82000744	0.70493615	0.9365532	1.2926846	0.88425773	0.8767136	0.8758891	0.97466326	1.6600815	0.9904099	0.8822105	0.92160094
EPOR	na	1.3960055	1.0912436	0.9926893	1.2859882	1.1332079	0.8557415	1.014934	0.9860586	1.0635873	1.1597885	0.85568327	1.0630153	0.9487939	0.91608775	0.9056198	0.97026545	1.1257696	0.88766396	0.93864596	0.92238826	0.96896255	0.8956341	1.1222199	1.0995258	1.1446124	0.8802527	0.8949716	0.857987	0.85902447	0.7992085	0.87766916	1.0287718	0.84216315	0.84216315	0.84216315	0.84216315	0.84216315	0.7677796	0.8150743	0.84903914	1.2653717	1.2272242	1.19323	0.76669705	1.1809651	1.0590216	1.0142009	0.8613958
ERCC3	na	0.90196794	0.988488	1.5860162	1.1770126	1.0396916	1.0355779	0.84188807	0.9917991	0.994619	0.8961381	1.307457	0.86243117	0.99706155	0.9597197	0.94151354	1.1098729	1.1974379	0.98633116	0.8908538	1.0018971	0.9421463	1.1118891	0.83620685	0.9131604	1.4589152	1.1014937	1.0820335	1.088159	1.142872	1.191177	0.8941226	1.0169748	1.1712531	1.1712531	1.1712531	1.1712531	1.1712531	1.2057544	0.9636937	0.80797845	1.0589774	1.04109	0.99552095	1.3554128	0.90165025	0.8623149	0.9479257	0.85968286
ERCC5	na	1.3609724	0.9389335	0.6832604	0.7679114	0.7324762	1.0539502	0.91055167	0.9572678	1.1005284	1.0124176	0.89431304	0.9663984	0.8995431	0.8076081	0.80073076	0.84605217	0.8562905	1.0199289	0.96667343	1.020563	1.1830542	1.0284815	0.9348258	0.9900464	1.0457838	1.1621126	0.94111335	1.0230522	1.0147321	1.0809739	0.83496696	1.0166792	1.1647133	1.1647133	1.1647133	1.1647133	1.1647133	0.8252179	0.8870559	0.8707397	0.98679054	1.2293345	1.3700812	1.1065714	0.75391376	0.94261605	0.97759986	1.050079
ERCC6	na	1.2082914	0.9944041	0.85667086	0.9837352	0.8417194	0.9941706	0.87952447	0.9050986	1.0445442	0.82697415	0.87517524	0.8379105	0.94505	0.7579964	0.830259	0.86152107	0.8295898	0.8892862	0.80688095	0.8558081	0.89986664	0.89174056	0.7003036	0.7129347	0.79504	1.0106223	0.8060686	1.3379272	1.0345886	1.0826727	0.83774143	0.8301063	1.1935642	1.1935642	1.1935642	1.1935642	1.1935642	1.1155386	0.9836364	1.2482817	1.2793224	0.7666537	0.8586307	1.1893206	0.89073664	0.9041399	0.92060304	0.8431357
ESR1	na	1.0631171	0.9302281	1.0941764	1.092266	1.019904	1.0043293	1.0008768	1.0604615	1.0844053	1.1296686	0.9335781	1.0368007	1.0192869	1.0002873	0.8999441	0.8583585	0.8957203	0.90893924	0.98839223	0.9607553	1.0022389	0.97310317	1.0325254	1.1114453	1.0761654	0.99855685	0.99833935	0.88972086	1.0076405	0.8697391	0.903306	0.95382583	0.86956424	0.86956424	0.86956424	0.86956424	0.86956424	0.9598519	0.95969176	0.99565953	1.0302024	1.219369	1.0660152	0.83033067	0.9864855	1.0340177	1.0017682	0.91660756
ETFA	na	0.89078635	0.9644959	0.3337216	0.7789928	0.87397563	0.642479	0.8339137	0.6974316	0.90084183	0.8562455	0.48601454	0.99584806	0.6598936	0.5899187	1.1808475	0.74790573	0.75123054	0.8564178	0.7835601	0.7922444	0.87857026	0.6638975	0.8114276	0.8529146	0.70358646	0.8688953	0.8065886	0.8490823	0.79443043	0.6413985	0.7009661	0.6654277	0.8801652	0.8801652	0.8801652	0.8801652	0.8801652	0.9686854	1.2781698	1.3141866	1.1963	0.98397356	0.77283955	0.81476	0.9253679	0.9776783	0.8833654	0.88467294
EXT1	na	1.7460755	1.1182338	1.1120503	0.9562536	0.84480155	0.7790878	0.81610614	0.73946345	0.85706854	0.8490714	0.8417415	0.9957677	1.1110802	1.012945	0.8719115	1.2677603	0.87167704	0.7530909	0.7899477	0.74039453	0.6164162	0.80322444	0.8041964	0.7757445	1.0761014	0.8779817	0.7909572	0.8099995	0.9950645	0.76440954	0.788065	0.7200927	0.9448204	0.9448204	0.9448204	0.9448204	0.9448204	0.7117083	0.9437731	0.9194516	1.3038322	1.7080668	1.4898449	0.7535974	0.9853668	0.7781192	0.7077978	0.6984425
F11	na	1.0973644	0.8543472	0.6221038	0.7079721	0.849281	0.7228283	0.8641207	0.90869904	0.7217362	0.9516189	0.7391855	0.8333656	0.782166	0.9328758	0.8893503	0.7719831	1.0527588	0.8430257	0.77567476	0.7751539	0.867626	0.91721153	0.9109455	0.84501183	0.7923241	1.039489	0.9641704	0.8043946	0.80083436	0.80710167	0.96116275	0.71242386	0.7876517	0.7876517	0.7876517	0.7876517	0.7876517	0.96917254	1.4068596	1.1762121	0.7105222	1.3992698	1.1863729	0.59703743	1.1337022	0.8173914	0.7760927	0.8273675
F13A1	na	0.06580062	0.3195886	0.3196638	0.67726123	0.42044866	1.5557165	3.917098	0.89224505	3.1179662	3.7788289	2.8451526	3.4449484	4.334655	2.6461494	0.9904472	0.21124811	0.35979947	1.229729	2.0500607	0.37720558	2.3622162	0.80067945	2.7131362	3.2704515	2.8749456	2.3828228	1.284118	3.3897204	0.8755971	3.1877754	1.0701342	2.7454636	0.41811004	0.41811	0.41811004	0.41811004	0.41811004	0.6452284	0.6426969	0.91567665	0.12701115	0.0862244	0.16507488	0.1154706	0.8912859	2.1545143	2.8714688	2.3853476
F5	na	0.7414274	0.7524456	5.5017924	0.8505981	0.8255377	1.9274725	1.1036569	2.199351	1.3466219	1.3603568	1.8967608	1.0053319	1.2895637	1.2350475	0.7380474	0.6725776	0.69226164	1.3056302	1.2312762	1.2971463	1.2243865	1.8326396	1.2775525	1.3786017	1.2947958	0.8751396	1.0303141	1.0315956	0.95317423	1.3836594	1.6387734	1.5166668	0.89993566	0.89993566	0.89993566	0.89993566	0.89993566	1.1570476	0.7489014	0.74633956	0.5304312	0.54903686	0.69458014	2.038381	0.64779097	1.1842068	1.3406855	1.3625989
F7	na	0.9944921	0.8744573	1.0025083	0.89897788	0.90054903	1.1473169	0.90072206	1.01021905	1.12895925	1.2159493	1.10995765	1.34178685	1.13644525	1.09466165	1.1610297	0.76863038	0.78634167	1.18870825	1.3335006	1.161695	1.04565495	0.92471349	1.16248065	1.1436631	0.87284705	1.25415625	1.0602292	0.9903276	0.987495685	0.96230645	1.2299441	0.92722461	1.10281545	1.10281545	1.10281545	1.10281545	1.1028154	1.04398865	1.17276455	1.11092735	0.9606118	1.0111202	1.0473426	1.0230645	0.687421165	1.07627295	0.97801995	0.888467025
F8	na	0.443090515	0.758895455	1.01047975	0.8806153	0.97578142	1.36987815	1.2445041	1.23779095	1.27641595	1.8702502	1.1530702	1.03714505	1.19269525	1.19470065	1.1008069	0.60414467	0.7715347	1.1183296	1.2451987	1.31061995	1.1648909	1.249302	1.29921955	1.35513355	1.1475661	0.858307635	0.96216855	1.03905835	0.978024095	1.2477896	0.765246335	1.46887075	0.807812135	0.807812135	0.807812085	0.807812135	0.807812135	1.07110425	0.75943355	1.1621534	0.52712155	0.94138307	0.530654255	0.8118942	0.9467281	1.4557243	1.57771835	1.21608505
F9	na	1.0826952	0.8743124	0.89931095	0.9968332	0.9145479	0.8041113	0.91933984	0.87500423	0.9746106	1.1780113	0.70001215	0.9376044	0.8511517	0.76798487	1.1185284	0.90622765	0.8990696	0.704259	0.8497796	0.661902	0.8681943	0.79818916	1.0920132	0.9443401	0.8734029	0.7362602	0.77000034	0.7102477	0.8089339	0.7567649	0.77038825	0.7150013	0.9019139	0.9019139	0.9019139	0.9019139	0.9019139	0.95840424	1.072629	1.3371011	1.1135404	1.0518926	0.8468727	0.9040382	1.0783939	0.8657759	0.9376369	0.8337159
FABP2	na	1.7996126	1.2187964	0.5114206	0.56687945	0.99368834	0.38283983	0.82678187	0.78553635	0.53198093	0.75971967	0.45108566	0.8574942	0.79034096	1.1852343	1.097455	0.68378466	0.7605878	0.7074359	0.4461716	0.7680352	0.9701976	0.49309528	0.64317787	0.6371552	0.7330382	0.941881	0.76069003	0.6843357	0.7083865	0.48582542	0.5816789	0.69927114	1.0618336	1.0618336	1.0618336	1.0618335	1.0618335	0.8151533	0.9844157	1.0952446	1.6404428	1.4677235	0.67929596	0.8921468	1.1613646	0.7969273	0.8759293	0.59135586
FANCA	na	1.30559595	1.18247255	1.45512355	1.13556437	1.2274813	0.752289205	0.85433313	0.87269817	1.0016553	0.8101489	0.87531305	0.786068235	0.87469305	0.885094615	1.058877	1.4367449	1.1595712	1.0440465	0.95300205	0.871219285	0.767027195	0.855917315	0.8549026	0.8325953	1.10885975	0.8578768	1.03525193	0.77688355	0.83687605	0.781862555	0.90385935	0.753756035	0.917195735	0.917195735	0.917195735	0.917195735	0.917195735	1.00752703	1.025698065	0.89356898	1.037431875	1.23127195	1.4791847	1.035170535	0.96557065	0.81700662	0.79422322	0.713346175
FANCC	na	1.1006923	0.9806093	0.733202	0.8787192	0.90072143	0.7964375	0.7988359	0.80923796	0.8084898	1.052905	0.6540451	0.9286567	0.8506552	0.7572897	1.1025066	1.0702404	0.8021847	0.67177504	0.8489412	0.81287456	0.75226843	0.7382957	0.876655	0.93394625	1.252916	0.77709925	0.8444461	0.78564566	0.7170242	0.69800645	0.79507256	0.7320826	0.9354532	0.9354532	0.9354532	0.9354532	0.9354532	0.94747335	1.225558	1.1883718	1.0958214	0.95829654	1.280753	0.83969325	0.9571544	0.8367917	0.8807889	0.7892977
FAH	na	1.3751754	1.0732284	0.5579349	0.8552395	0.95015144	0.75785	0.81977355	0.6553331	0.83527505	0.9723078	0.54731375	0.76787215	0.561584	0.44909993	1.1125544	1.3097373	0.89090884	0.71553254	0.73270947	0.64479333	0.6407759	0.5517829	0.5163359	0.8775386	1.2459452	0.6832596	0.68017906	0.7599405	0.8056957	0.9265682	0.6132029	0.6797795	0.9545681	0.9545681	0.9545681	0.954568	0.9545681	0.98480207	1.1023208	0.9411281	1.4573857	0.5962374	1.2542627	1.0389875	1.5408587	0.7303246	0.66934174	0.6843517
FBN1	na	0.2975037	0.61050946	3.6091673	1.8197193	1.1911303	2.535	1.7605075	2.5609004	1.786819	1.3914441	4.690634	1.9789857	2.6016169	5.208029	1.2665873	0.6033111	0.9186019	1.6432385	2.2389386	1.886334	1.3610183	3.554529	1.7359816	1.5922556	1.248922	1.7533629	2.334982	1.5459663	2.668013	2.3149822	3.1615224	3.8796227	1.0426588	1.0426588	1.0426588	1.0426588	1.0426588	1.263271	1.1185509	1.1567361	0.47812802	0.46042255	0.27960172	0.6167577	0.76443577	1.2765418	1.788802	1.7967533
MS4A2	na	0.5690805	0.52592576	0.9240083	3.0820863	0.5460219	2.8832257	2.2381635	1.7957994	2.4717197	1.4910783	1.7689655	1.273485	1.945111	1.5686843	1.5815716	0.45267785	1.1310114	1.6503022	1.6782902	2.7742584	1.7895638	2.1386554	2.8808985	1.2108303	1.2527539	1.7197338	2.0676718	1.1121864	3.3011506	0.69090486	0.87225133	3.2809172	0.74719584	0.74719584	0.74719584	0.74719584	0.7471958	0.46518272	0.907485	0.832547	0.42694142	0.5164691	0.42525196	0.3511412	0.7954253	2.2781103	1.9201442	2.0813005
FECH	na	0.726254325	0.88360645	0.77398935	1.1265496	1.2218185	0.91202132	1.06602445	0.8494853	1.2146958	1.13828845	0.89124045	1.260608	0.93844967	0.82787495	1.1742637	0.80804345	0.9911446	1.0556165	1.018874	0.88771645	1.062681	1.07798285	0.94000713	1.0541093	1.15773035	1.2004959	0.91326335	1.2971957	1.03454795	0.92912857	0.671091495	0.91801688	0.89924073	0.899240715	0.89924073	0.89924073	0.89924073	1.0538437	1.11465075	1.03047005	0.976320805	0.81349313	0.58821403	0.6958773	1.4679585	1.07341	1.01488655	1.1708748
FGFR2	na	0.83386298	0.92953816	0.116867725	1.1232609	0.719859075	0.50223207	0.92029453	0.46588391	1.06948565	0.88473815	0.363485905	1.47709245	0.80049392	0.410496265	1.3821802	0.453561205	0.588005635	0.812504025	0.886531355	1.0339181	0.99136045	0.44634311	0.996783	0.84278195	0.539918065	1.4845562	1.01376915	1.2337455	1.18575075	0.70525963	0.21285395	0.717168125	0.7393483	0.73934835	0.73934835	0.73934835	0.73934835	0.5794537	1.30861165	1.3145508	0.95544225	1.25448205	0.588261225	0.51225885	1.4032506	1.21172395	0.93442907	0.93753553
FGFR3	na	1.27264715	0.818797215	0.56553143	0.654548435	0.51637735	0.55171685	0.613798575	0.39675653	0.665783875	0.5408499	0.353866325	0.755965135	0.52279502	0.5869465	0.83614436	0.898274	0.72381685	0.479372825	0.626361385	0.55031075	0.758566925	0.439338325	0.62521682	0.64862675	0.6262058	0.72260965	0.544052125	0.6029658	0.5926503	0.44323012	0.44709873	0.461373375	0.8164463	0.8164463	0.816446265	0.8164463	0.81644628	0.66615723	0.9652442	0.80806945	1.22341805	1.8441565	1.79289605	0.891852125	0.9302338	0.6520789	0.61511242	0.61078065
FH	na	1.1961015	1.2698681	0.47101545	0.9743343	1.1727428	0.8598797	1.0307629	0.8674097	0.9573943	0.88887495	0.50390905	1.0254251	0.7531523	0.6099143	1.1767685	0.94131756	1.1366998	0.82575804	0.91875494	0.92812556	0.78401023	0.8184113	0.94607395	0.8931261	0.67591834	0.8326537	0.8099027	0.890309	0.8398324	0.6737636	0.808026	0.7897347	0.846406	0.846406	0.846406	0.846406	0.8464059	0.9578116	1.2423493	1.1920106	1.1689652	0.83859307	0.7986874	0.81424165	1.0753399	1.0579033	0.9996039	0.8544938
FXN	na	0.80452768	1.15044035	0.86971879	0.87352352	1.0805144	1.06337005	0.94031865	1.06324475	0.956794575	1.004477865	0.832179585	0.89594859	1.05824415	1.002937425	1.09476695	1.00591335	1.023852325	0.971315665	1.24199115	1.0300383	0.784657385	1.1770658	1.06504595	1.1159375	1.1969964	0.9061528	1.03893595	0.9219594	1.18728355	0.7661223	1.11923825	1.04762675	0.949779885	0.949779885	0.949779885	0.949779835	0.949779885	1.05247425	1.47142455	1.0296161	0.97943672	0.45519835	0.892740465	0.79297362	1.20716955	1.1213051	1.1482566	0.84940505
FSHR	na	1.01021725	1.0177423	0.82271072	1.1459671	1.02975645	0.793292575	1.0766329	0.87565765	0.959696175	1.15226015	0.769481125	1.0838873	0.90608467	1.0384689	0.788930535	0.9618088	0.94355148	0.93253872	0.97977275	0.94221225	0.748928995	0.855184425	1.13785935	0.958299765	0.800460375	0.916711315	0.91956263	0.792902725	0.91791727	0.79898565	0.98630154	0.81746797	0.88267285	0.88267292	0.88267292	0.88267292	0.88267292	0.80766367	0.92326722	0.7546774	1.5308929	1.19362005	1.19470075	0.882006215	1.07978635	0.87685322	0.853721025	0.902811225
FTL	na	0.94921154	0.9297041	1.2630386	1.0296562	1.0678519	0.9546836	1.0889964	1.0367578	1.0230712	1.0699364	0.9530789	0.99955595	0.87282073	1.032359	0.9382092	0.9365716	0.99496436	1.017687	0.9513511	0.950201	1.0840497	1.0142063	0.9194224	1.1269108	0.9609911	1.0930647	1.0657017	1.0271692	0.9050144	0.93631834	1.0151931	0.95021874	0.972816	0.972816	0.972816	0.972816	0.972816	0.9660397	0.98753774	1.0288271	1.052993	0.87758464	0.9317994	0.9841923	1.0965222	1.061022	1.0398806	0.9736018
FUCA1	na	0.78674155	0.8213729	0.4639237	1.0784159	1.0739335	0.9738927	1.3537651	0.89285666	1.4127616	1.2552104	0.98899627	1.2469295	0.9534309	1.0336413	1.1306616	0.6744559	0.88531435	1.1155676	0.9703664	0.8145834	0.8281068	0.97389406	1.0522846	1.1060873	1.0102919	0.96466005	1.0182668	1.0520724	0.8958458	1.3071208	0.6434407	0.785883	0.7199335	0.7199335	0.7199335	0.7199335	0.7199335	1.0123303	0.8370858	1.0736424	0.8626145	1.0210085	0.91102433	0.65868795	1.2029555	1.2726653	1.19737	0.95061463
FUT1	na	1.0364288	0.88925296	1.2355083	1.0157769	0.8612283	0.89540005	1.0764853	0.96534723	1.0378935	1.0525388	1.0707299	1.2786303	1.1840535	1.2153324	0.83187634	1.2255857	0.7841064	0.99603885	1.0725302	0.8195016	0.93468845	0.9780643	1.1201184	1.1500185	1.1591746	1.3117692	1.0440139	1.1177868	1.2934511	1.1313894	0.95497334	0.991582	1.0131186	1.0131186	1.0131186	1.0131186	1.0131186	0.9817507	0.769516	0.8475632	0.9347815	1.3151907	1.2128041	1.004104	1.0348111	0.9616066	1.0158465	0.9220242
FUT3	na	1.2823722	0.9049576	0.11945071	0.9023761	0.7541569	0.3392593	0.48757344	0.45175165	0.6443538	0.5746539	0.45570743	0.7332928	0.61567396	0.753601	0.88961154	0.9017704	0.78867733	0.49166107	0.72606	0.5263681	0.64467835	0.50130355	0.7507703	0.8219582	0.72236156	0.7177277	0.73120105	0.62287307	0.6740962	0.40569007	0.43915638	0.5516567	0.8231733	0.8231733	0.8231733	0.8231733	0.8231733	0.7890489	0.980959	0.96212405	1.4001975	1.6969743	1.0968393	0.7332674	1.5225697	0.5875201	0.6649635	0.565536
FUT6	na	1.18410745	1.0748975	0.2407013	0.71447626	0.85771595	0.6182453	0.700646695	0.550317575	0.75738225	0.688375625	0.5484846	0.86133292	0.73114125	0.78444157	0.84487493	0.94480465	0.84683442	0.5125384	0.78496179	0.6603681	0.80576912	0.5583225	0.95253685	0.906204175	0.79105905	0.752789585	0.64104362	0.626389355	0.75233255	0.555022675	0.59418327	0.59314085	0.801603625	0.801603625	0.801603625	0.801603625	0.801603575	0.64701773	1.04041885	1.0033759	1.16587175	1.42440145	1.6822055	0.873430875	1.06073625	0.73352935	0.646064675	0.72294767
G6PC	na	1.1111563	0.8483312	0.87511224	0.8079077	0.86012787	0.838554	1.0229176	0.7701233	0.87352616	1.1046052	0.7871142	0.9431097	0.77929866	0.72054094	0.91007906	0.7747038	0.81851006	0.7637185	0.66201806	0.7535477	0.8810427	0.8037656	0.827609	0.9045917	0.769877	0.928129	0.7891534	0.8706249	0.7585777	0.7494568	0.7269121	0.7320233	1.0384492	1.0384492	1.0384492	1.038449	1.0384492	0.9584754	1.1361499	1.3135092	1.1212454	1.0024168	0.91917574	0.8950073	0.9482099	0.8826722	0.9083683	0.91477025
GAA	na	0.77214074	1.3153821	1.0894325	1.2413064	1.0435702	0.8588403	1.1466558	0.9449149	1.0724717	1.3832403	1.1259041	1.310793	1.0113276	1.4117898	0.759915	0.906947	1.5189844	0.97168744	1.2291042	0.9187863	0.76042575	1.1646148	1.1130406	1.2140008	1.0475761	1.2475994	1.2333243	1.1783915	1.0246674	1.1807687	0.9792585	0.9257447	0.97279775	0.97279775	0.97279775	0.97279775	0.9727977	0.8144327	0.8728917	1.1010618	0.881676	1.3369046	0.8756834	1.1138635	1.1956424	0.7610645	1.0014539	1.0453259
GALC	na	0.76966894	1.1201165	0.84191287	1.0902969	1.0347216	0.98608047	1.118894	1.402198	1.0178939	1.310159	1.6233487	1.1878772	1.4493109	2.1440086	0.97350407	0.6980209	0.5185195	1.1862409	1.1989043	1.1184608	1.0578544	1.4075083	1.0031916	1.0344796	0.9290192	1.164734	1.1973734	1.073105	0.96893454	1.3620049	0.9815187	1.26069	1.0981654	1.0981654	1.0981654	1.0981654	1.0981654	0.9749111	0.90775764	1.0454158	1.1642066	0.5189556	0.8177125	0.71986324	0.9909133	1.5340942	1.3290935	0.99707526
GALK1	na	1.1196623	0.9557734	1.1102588	1.0745828	0.98349786	1.2402052	1.365189	1.025222	1.3069042	1.2777677	0.8002603	0.9650671	0.9864766	1.1716617	0.7917022	1.1983387	1.0872226	0.71887106	1.0351033	1.1591306	0.97954005	1.00373	1.4893453	1.1746582	1.0849606	0.9337267	0.9193285	0.85427946	0.7812367	0.7784068	1.0522513	0.9754191	0.8648504	0.8648504	0.8648504	0.8648504	0.8648504	0.7899477	1.0657015	0.8671198	0.9194211	1.1452711	1.207554	0.85175776	1.0161667	1.0426078	1.0608789	1.0335745
GALT	na	1.1363107	1.05925	1.0781734	0.83417517	1.0500005	0.7847444	0.80779266	0.69055	0.8205268	0.9597725	0.7534776	0.8723885	0.7843224	0.73374015	0.80369055	1.0264194	1.0179015	0.91881204	0.7342329	1.023183	1.0826757	0.7844279	0.8582294	0.9861875	1.3781759	0.9595301	0.7185637	0.9335006	1.012171	1.0136689	0.67564183	0.8003091	0.95616704	0.9561671	0.9561671	0.9561671	0.9561671	0.6847603	0.78598315	0.8234814	0.8560681	1.7931838	1.3871876	1.1148683	1.1144371	0.8651491	0.75576025	0.8191219
GAMT	na	1.1597079	0.922934115	1.03122255	1.06020485	1.1612947	0.822747825	1.02502945	0.97442825	0.9757684	1.038205125	0.919270845	0.926542195	0.94452928	0.92689527	0.80539962	0.940533465	0.8305139	0.858057215	0.8584142	0.97384395	0.9516155	0.838423	1.01160767	1.03874025	0.97971715	0.88036212	0.85939449	0.8460447	0.892260675	0.80801987	0.791617815	0.835292565	0.84524508	0.84524508	0.84524508	0.84524508	0.84524508	0.783645425	0.753320825	0.903374105	0.96260583	1.45314075	1.18389375	0.951430125	1.13579695	1.016686215	0.9367539	0.91935145
GBE1	na	1.2350445	1.1381323	1.1947167	0.9358134	1.1211655	0.8066574	1.1114331	0.97158927	0.9827357	0.8908627	0.9391209	1.0604842	0.9310154	1.0432715	1.1098465	0.72400904	1.0341622	0.93408626	1.1411958	1.07599	0.86685604	1.100267	0.960439	1.1676508	0.84528345	0.952356	0.88900876	1.2147948	0.9784184	0.93120277	1.0138618	0.93043715	0.9203776	0.92037755	0.92037755	0.92037755	0.9203776	1.120299	1.3330678	1.2586741	1.0091033	0.5242289	0.59159726	0.71268874	0.99718857	1.1369473	1.1365658	1.1796387
GCDH	na	1.2061841	1.3970075	1.2006021	1.0711175	1.57032155	0.74302625	0.72485537	0.66867555	0.8011688	0.79555172	0.72969246	1.0176823	0.70488463	0.60167928	1.0988011	1.38874695	1.45899365	0.829779225	0.949448285	0.82995575	0.6601414	0.73133438	0.8210353	0.875242385	1.1171666	0.74682893	0.95194595	0.74619171	0.94552553	0.77038098	0.73100905	0.91513023	0.760002025	0.76000205	0.76000205	0.76000205	0.760002025	0.96578302	1.2832841	0.9469658	1.13013135	0.739601165	1.2234533	1.3626067	1.12793275	0.784581175	0.719340205	0.71632002
GCGR	na	1.1851265	0.97053295	1.2226224	0.82900083	0.74604094	0.9909976	1.0823958	0.9018154	1.1189886	0.9921635	0.8815758	0.7420409	0.7167263	0.7888361	0.94758904	0.74712	0.8264425	0.81543547	0.6239402	0.6983029	0.9661404	0.99801505	1.0254819	1.2115397	0.9574473	0.99348	0.9345922	0.88525665	0.76561993	0.7656715	0.64974344	0.78506845	0.7875119	0.7875119	0.7875119	0.7875119	0.7875119	1.0213544	1.1329868	1.2224991	0.9586054	0.93133277	1.2012844	0.73922926	0.93876356	1.0003638	1.0037656	0.8498156
GCH1	na	0.9073696825	1.1582088	2.6658493	0.74855771	1.701497925	1.057083175	0.95866266	1.68146545	1.279930675	0.9549168425	0.697159765	0.928528425	0.806803665	1.063782025	1.3330871	0.7836907875	1.18096375	1.25185715	0.965823545	1.073259325	1.0179721	1.472394525	1.1419019	1.04080005	0.81069001	1.016792	1.2567887	0.9121080675	0.99430641	0.9252574475	2.09531135	0.87563575	0.82781099	0.8278109875	0.827811005	0.827811005	0.827811005	1.1946522	1.3136107	1.021192475	0.8123248875	0.9909722525	0.760422325	0.8588945225	0.9814122625	1.13162625	1.0108144	0.9240776725
GCK	na	1.0742519	0.82439436	0.798319043333333	0.821360886666667	0.87242765	0.919674576666667	1.0587123	0.925121346666667	1.01805733333333	1.0925318	0.904573966666667	1.14337616666667	0.948556783333333	0.933098833333333	0.753373343333333	1.17528056666667	0.80617276	0.93678839	0.963466066666667	0.85061685	0.967584683333333	0.878046703333333	1.1945182	0.95931366	1.0114004	1.0262969	1.1269835	1.11055476666667	0.923087856666667	0.959001713333333	0.842548653333333	0.866081946666667	0.893638513333333	0.893638533333333	0.893638533333333	0.893638533333333	0.893638533333333	0.797688643333333	1.09365783333333	0.997292116666667	1.0705549	1.3207582	1.04378343333333	0.766879213333333	0.896119133333333	1.10384713333333	0.847547036666667	1.0618722
GHR	na	0.39830136	2.7403977	0.17446527	0.29532903	0.5673811	6.2720757	1.7853293	0.8409686	1.311925	5.3906465	0.914556	1.4229649	1.4541903	1.25429	0.54333144	0.51113415	1.7831998	1.4440137	1.7082444	1.4724803	1.2877284	1.0939331	1.0864593	2.827576	1.2915854	1.1770915	0.7843173	2.5190916	0.87127006	3.3949122	0.8698946	1.8829278	1.2851349	1.2851349	1.2851349	1.2851349	1.2851349	0.51665974	0.67788917	0.6354939	0.3935653	0.16008528	0.17340738	1.252059	0.5295165	1.4581532	2.4858773	2.7172923
GIPR	na	1.0413542	0.8361948	0.8317948	0.98967004	0.8804555	0.9941372	1.1106223	1.016243	1.061921	1.1029795	0.583018	0.9685168	0.94134146	0.92516077	0.8114764	0.9091976	0.7867749	0.7518323	0.8686421	0.8794499	1.0094185	0.91109437	1.0652444	1.0748807	1.0224594	0.7823063	0.77252376	0.77512395	0.76374793	0.7422928	0.76464695	0.941738	0.8176621	0.8176622	0.8176622	0.8176622	0.8176622	0.84856313	0.876117	1.0302522	0.88946515	1.3903121	1.3057274	0.8367292	0.9141145	1.0009406	1.0288	0.8789783
GJA1	na	0.14876194	0.2661842	1.1001729	0.29736343	0.58106667	2.2449272	1.6677672	1.9392267	1.6026928	0.637543	1.9027245	1.128422	1.78202	4.822152	1.106495	0.1536519	0.54618335	1.5684369	1.1567538	1.4019547	0.93074805	3.629781	1.9152317	2.45589	1.1532989	0.7265181	1.2124294	1.2932485	0.9181677	1.520999	1.9339217	2.2853415	0.6513579	0.6513579	0.6513579	0.6513579	0.6513579	2.0868514	1.1911886	1.2583554	0.2754699	0.13428745	0.05775942	0.27769122	0.39644337	2.088956	1.8221346	1.4108627
GJB1	na	1.6040004	0.6720405	0.519516	1.003196	0.64867765	0.4478455	0.7314859	0.48302495	0.706306	0.71463746	0.42255405	0.8372069	0.5572375	0.5047529	0.9005625	1.1134803	0.80647475	0.48062056	0.62922794	0.6277915	0.6757311	0.3679998	0.7297795	0.7068045	0.7131019	0.6931743	0.60839546	0.69106966	0.6927434	0.48882893	0.37354332	0.6599012	0.74644536	0.74644536	0.74644536	0.74644536	0.74644536	0.83745927	1.2336044	1.136614	1.3955053	1.3164774	1.1464336	0.78424126	1.1555805	0.70384157	0.56447387	0.7257693
GK	na	2.43823425	1.3782187	3.17875885	0.706781235	1.56703035	0.514773215	0.691965275	0.93188575	0.9383739	0.57324755	0.70223865	0.945082005	0.74381837	1.0764398	1.21779875	0.72931415	0.67412225	0.67712173	0.984396835	1.0043783	0.92351552	1.0316737	0.80493222	0.9775421	0.599245875	1.010356	1.1948539	0.77458075	0.99491098	0.70214407	1.35726185	0.55648	0.612847825	0.612847805	0.612847825	0.612847825	0.6128478	1.0655655	1.56634545	1.013395	0.6368426	2.20228755	0.595271575	0.446988805	1.47449255	0.7316946	0.63191927	0.635197625
GLI3	na	0.9058782	0.77860045	1.5156158	1.3474544	1.0713525	1.2165303	1.0664504	0.9415539	1.0483131	1.2438104	1.6926624	1.267393	1.180608	1.0903095	0.9067625	1.0962613	0.9093253	1.015548	1.0396478	1.0241145	0.93573403	0.88980055	1.1016523	1.1224279	0.90317434	1.1250132	1.0900899	1.1268865	1.1694729	1.3875185	0.9747256	1.2149171	0.904632	0.904632	0.9046319	0.904632	0.904632	0.9022028	0.94473743	0.9870194	0.88660574	1.0601795	1.3008307	0.84771454	1.001334	1.1117295	0.9594865	0.9981596
GLA	na	1.2584883	0.95290565	2.0780113	1.0206167	1.5186839	0.75401783	0.88496065	0.9830721	1.1080073	0.67171055	0.8817692	0.8638503	0.6713492	0.8726322	1.1015851	0.8655652	1.1214536	0.9126367	0.85855484	0.8226328	1.0099738	0.9836498	0.7648369	0.8486889	0.75391614	0.7092992	0.90311927	0.8818872	0.7785787	0.6879273	0.8721921	0.8091596	0.7488664	0.7488663	0.7488663	0.7488664	0.7488664	1.0438547	1.1748772	0.9718867	1.2611982	0.947255	0.87916577	0.8267898	1.3085771	0.9992053	0.8038341	0.7833558
GLDC	na	0.9038776	1.314748	1.2740829	2.495708	1.7696484	2.969298	0.7157523	0.9524741	1.7368655	1.7666483	0.63132155	1.1391901	0.50397944	0.5875781	0.65398204	0.7026341	1.5498996	1.528128	0.7102533	1.1785144	1.2542894	1.0111969	1.9966629	0.95587254	1.1463908	1.0209774	0.68826294	1.3537716	0.8308689	0.62251616	0.6616628	2.307307	0.6759099	0.6759099	0.6759099	0.6759099	0.6759099	0.82558113	0.81020546	1.4380071	0.6764435	0.64603233	0.64929664	0.42723548	0.789632	1.7937436	1.0896213	1.8542005
GLRA1	na	1.2180301	0.99076486	0.8425936	1.0956607	0.98092663	0.78957963	0.9315683	0.8396695	0.8536799	0.91378844	0.82666427	0.89131707	0.98747486	0.8800383	0.8936859	0.84543014	0.8957306	0.9110285	0.77945673	0.8334146	0.99153095	0.89482844	0.88728315	1.0228676	0.87720424	0.9028158	0.8528479	0.7488036	0.77678925	0.8131104	0.7723913	0.8277358	0.7632839	0.7632839	0.7632839	0.76328385	0.7632839	0.91846627	0.956097	0.84804726	1.0324317	1.2791464	1.3207254	0.88841707	1.0858572	0.96695274	0.8739092	0.8299499
GNAT1	na	1.1912489	1.00557085	1.03956835	1.000742735	0.94241097	0.90269622	1.02595765	0.8675375	0.95550262	0.966782215	0.814205235	1.0107689	0.939149985	0.89309567	0.89033913	1.02489868	0.8754237	0.91905625	0.87999945	0.97686145	0.99930593	0.9443555	0.968642295	0.9841454	0.8342723	0.9883704	0.85900335	0.932434535	0.915663475	0.903582365	0.84586455	0.857206465	0.945795415	0.945795415	0.945795415	0.945795415	0.945795415	0.861597315	0.7913338	0.87236595	1.181969	1.3085301	1.2028878	0.91849697	0.98459957	1.004004675	0.969528525	0.90468655
GP1BA	na	0.58562917	0.6006466	0.8393476	0.7366903	1.0297338	1.429009	1.3031213	1.6017693	1.59881	1.3444175	1.4298472	1.1020348	1.3434697	1.0541886	0.503787	1.2639202	0.741334	1.3472431	1.5233425	1.4369044	1.105224	1.3179388	1.5315554	1.1322511	1.8617637	0.90423095	1.0353193	1.24376	0.8895842	0.9763423	1.1769772	1.0491009	1.0603337	1.0603337	1.0603336	1.0603336	1.0603337	1.230499	0.54094654	0.74719816	0.56507134	0.6152933	0.5662501	2.1418974	0.7511006	1.3406726	1.1850134	1.3160582
GP9	na	1.1944462	1.03842	0.98050135	0.96832156	0.97760683	0.8089728	0.9511837	0.7873187	0.87838787	0.82104945	0.536494	0.8281974	0.7666544	0.76675695	0.92199576	1.0482011	0.81322354	0.6234616	0.732654	0.74709785	0.92038727	0.6974396	0.9675425	0.9341272	0.7638783	0.85458714	0.7528943	0.67172444	0.6702588	0.6597566	0.7491587	0.6899923	0.75150406	0.75150406	0.751504	0.75150406	0.75150406	0.69479525	1.1932038	0.9554584	0.7127427	1.3305296	1.4275192	0.9568084	1.1010356	0.95398355	0.81848764	0.8554358
GPI	na	1.5833663	1.3697091	0.9359385	1.2127948	1.6111138	0.6050664	0.8317451	0.8098212	0.75031054	0.9098303	0.7907686	0.9881976	0.9228843	0.76964027	1.0215209	1.4505697	1.3956791	0.7958868	0.9642209	1.0022755	0.6040503	0.7405176	0.957892	0.9121569	1.0097134	0.7862784	0.83153474	0.789706	0.75230414	0.6861343	0.76656747	0.70082647	0.8074698	0.8074698	0.8074698	0.8074697	0.8074697	0.7942292	1.1209757	0.9930903	1.1613867	0.9664919	1.2649049	1.0275804	1.4797362	0.8371697	0.6559706	0.69846356
NR3C1	na	0.477917308571429	0.597334688571429	1.66799728571429	0.90061459	0.857587008571429	1.74588161428571	1.18594458571429	1.52384041428571	1.20391117142857	1.1795537	1.71077604285714	1.25070918571429	1.34284564285714	1.26119397142857	0.966592362857143	0.574231645714286	0.862866784285714	1.3860956	1.77039075714286	1.42288975714286	1.43062057142857	1.24180622857143	1.28866167142857	1.19310422857143	0.961197524285714	1.37272335714286	1.31317995714286	1.20378608571429	1.14790668571429	1.23014378571429	1.35922091428571	1.48722044285714	1.18879888571429	1.18879884285714	1.18879887142857	1.18879887142857	1.18879887142857	1.18339245714286	0.908098585714286	0.861820355714286	0.698949414285714	0.417089402857143	0.443787868571429	0.88918667	0.831768032857143	1.36888072857143	1.79596341428571	1.60106267142857
GSN	na	0.88826423	1.1216125	0.83327195	1.1133511	1.2060948	1.22835395	0.924759325	1.0887038	1.07377225	1.1730241	1.38077985	1.39207785	1.36002735	1.7793637	1.18547265	0.84858045	1.0402208	1.26150255	1.0861314	1.0649767	1.03622615	1.423273	1.04731375	1.0155782	1.35054425	0.962532635	1.07620985	1.0942876	1.29483825	1.4206174	1.0433266	1.5390505	0.92854372	0.92854372	0.92854372	0.9285437	0.92854372	0.83621122	0.92066565	0.9485783	0.857581025	1.2086507	1.21356525	0.75574082	0.9982395	1.0015309	1.2236367	1.0356001
GSS	na	1.2522762	1.2021822	0.5395687	0.8481664	0.8836293	0.6121084	0.7333339	0.56495947	0.6748254	0.87878793	0.46269116	0.8143057	0.5911073	0.5367567	0.81538665	1.1902645	1.0962573	0.5730657	0.6686973	0.71157235	0.6359032	0.5615244	0.6919662	0.6690006	0.7841378	0.7822689	0.6076508	0.7211157	0.6084272	0.6497043	0.6520667	0.57869667	0.8150582	0.8150582	0.8150582	0.8150582	0.8150582	0.6821541	0.93201095	0.94834393	1.2241524	1.381793	1.6779913	1.1454747	1.1515532	0.6942364	0.5977685	0.5645227
MSH6	na	0.32794875	1.2333719	0.8914511	0.82357275	1.4316442	1.7542582	1.1317328	1.406825	1.2366713	0.85699964	1.1670083	1.0114173	1.2893509	0.96755373	1.1851074	0.9805636	1.1287692	1.4753774	1.3123852	1.0645057	0.8960319	1.4511398	1.1565282	0.85355103	0.95967007	0.9612983	1.1466212	1.0784382	1.1959268	1.2233822	1.2004974	1.2602684	1.07699	1.0769901	1.0769901	1.0769901	1.07699	1.3898138	1.2172734	0.9283327	0.973816	0.23141474	0.37390596	0.9573028	1.03568	1.2981321	1.4108726	1.1834573
GUCY2D	na	0.9187631	0.95933485	0.9801555	0.904337	0.8160836	0.84595937	1.0201942	0.99063617	0.91181356	1.1129755	1.0068601	0.77121407	0.87816584	0.9694779	0.99395233	0.8711709	0.8440847	0.8977975	0.7949195	0.7948125	0.90762544	0.90015477	0.9413577	1.0318639	0.9239343	1.0384191	0.9883573	1.019799	1.0232307	0.8860492	0.87925756	0.8590356	0.9000329	0.9000329	0.9000329	0.9000329	0.9000329	0.89136434	1.1227024	1.0225441	1.0359275	1.1904203	1.0110645	0.7978635	1.1041286	0.87778187	1.0160376	0.9301644
GUSB	na	1.3694239	1.1725965	0.82940894	1.1429924	0.9156523	1.237239	0.9475626	0.8704254	1.0252637	1.0637605	1.0282645	1.4801522	0.9368775	1.1915423	0.9459243	0.9461784	1.0616895	1.054719	1.0156957	1.2058805	0.9063465	0.89791906	0.9378852	0.94408256	1.2079896	1.0697991	1.1496166	1.1551929	0.97025967	1.105372	0.8228305	0.94651306	0.9749009	0.9749009	0.9749009	0.9749009	0.9749009	0.9595613	1.0635818	0.90695566	0.94297177	0.921454	1.1807811	1.1179239	0.97879046	1.021137	0.9400309	0.9668106
HADHA	na	0.9072163	0.9772809	0.37835696	0.8153054	0.6694956	0.6852003	0.89044124	0.62574166	0.8251451	1.1772795	0.5177063	1.1273767	0.86631423	0.6303309	0.99207264	0.8184902	0.70590496	0.7743985	1.0212243	0.82096815	0.687645	0.5076121	0.79919434	0.8586632	0.88383865	0.90076286	0.7182505	0.9050563	0.7119077	0.64381623	0.68375003	0.52666306	0.9203281	0.9203281	0.92032814	0.92032814	0.92032814	0.9791553	1.1026503	1.2395521	1.0842059	1.1743528	0.94635594	0.82489586	1.0093029	0.8866639	0.90086913	0.8519961
HADHB	na	1.0032549	0.9486358	0.49535578	0.93669474	0.780528	0.71991163	1.014257	0.78096205	0.97369874	1.1162062	0.6261225	1.002784	0.7527608	0.7070596	1.0996019	0.75524384	0.7347189	0.84687626	0.8030333	0.86058664	0.8021192	0.71221256	0.7970136	0.9028888	0.8066059	0.9761058	0.8468759	0.94516873	0.8650528	0.8181221	0.65944123	0.681965	0.926367	0.926367	0.926367	0.926367	0.926367	0.9553214	1.222658	1.2766917	1.0851759	0.9739262	0.75291276	0.91713697	0.98871475	0.93647647	0.9568671	0.9341194
HBG2	na	0.82136637	0.8424707	1.2945664	1.0578431	0.9368774	0.78225523	1.0941586	1.0093524	1.1574867	1.2212545	0.8657725	0.7535653	0.7717075	0.84860706	1.0295093	0.99693143	0.7641986	0.8789339	0.78994054	0.7979978	1.3090014	0.8457611	1.1073065	1.2040997	1.3544618	0.9805014	0.99810296	0.84295136	0.89016813	0.8349453	0.7882703	1.1003523	0.8392494	0.83924943	0.83924943	0.83924943	0.83924943	0.84434026	1.2583687	0.9579827	0.9960937	1.1556983	0.913501	0.92173344	1.1666425	0.9970644	0.9567932	0.8317822
SERPIND1	na	1.1160289	1.0212246	1.1875653	1.0819473	1.0566543	0.9786605	1.026816	1.0752981	1.1087778	1.1811188	0.88463825	0.83802444	0.9604176	0.92818314	1.0205039	0.97308666	0.9301189	0.85747916	0.8474538	0.7564707	0.9676084	1.0402383	1.1220076	1.0108799	1.0720326	0.7679572	0.8684981	0.9322461	0.91290265	0.8509346	0.8448662	0.89343643	0.89354104	0.89354104	0.89354104	0.89354104	0.893541	0.9741976	0.9189658	0.96293753	1.0196474	1.1986313	0.91425407	0.92215294	1.1004457	0.94349635	1.230213	0.8150581
CFH	na	0.2391578	0.512600255	1.6920516	1.2883626	1.13585775	2.1444635	2.0820651	2.25269175	1.60757095	1.79883975	3.48079345	1.8150279	1.81435725	3.5386484	1.0029642	0.374576575	1.12177825	2.15118695	1.6043464	2.0201656	1.9639192	3.2094472	1.93304895	1.42152915	1.97883705	1.53573425	2.48758055	2.08150475	1.9971728	2.76675615	2.71844175	3.47484385	0.72525983	0.72525983	0.72525983	0.72525983	0.72525983	1.02348083	0.88175375	0.904628285	0.282423485	0.534906625	0.329274105	0.563482875	1.00413187	1.73119145	1.9685487	1.77617735
HK1	na	1.04588208	1.24166962	1.2823318	1.09311728	1.16086576	1.02684898	1.05976852	1.3942055	1.1644061	1.3943116	1.04050562	1.15987778	1.41511932	1.33608268	0.982815362	1.06828296	1.11184696	1.1418647	1.22454166	1.03249626	0.8491775	1.40058628	1.46284604	1.1226449	1.46037188	0.998852	1.16630992	0.998849728	1.09279444	1.08043962	1.48181418	1.12390164	0.78383875	0.783838742	0.78383875	0.78383875	0.78383875	0.880524454	1.04387542	0.778829292	0.789489526	1.24594048	1.2115259	0.8692712	1.22863322	1.08746768	0.912402456	0.95204024
HK2	na	1.5792433	1.4035517	0.44265506	1.0627797	1.1405196	1.0162631	1.0398384	1.5364561	1.2019	0.887379	0.9461318	0.93030703	1.004211	1.0446165	1.313388	1.2417595	1.1776727	1.1276776	1.078464	0.84944993	0.9812298	1.8784212	1.3389207	1.113184	0.5955139	1.0715462	1.4730339	0.8715979	1.2650046	1.1817939	1.4272349	1.0798259	0.75127876	0.75127876	0.75127876	0.75127876	0.75127876	0.90232104	1.3588619	0.74416786	0.6964566	1.4455283	1.1044654	0.76226383	1.113502	1.0910754	0.98235196	0.7990061
HMBS	na	1.14908755	1.0287592	0.8690462	0.773870225	0.997478815	0.66411285	0.83463445	0.815312475	0.78896794	0.776319145	0.580746975	0.623101505	0.657583935	0.572531765	0.961217195	2.0231378	1.1877587	0.60382995	0.71056226	0.73139545	0.69933533	0.757101535	0.851759015	0.750769775	1.03761215	0.67610165	0.634830975	0.6656315	0.90073848	0.532485245	0.87393597	0.704205115	0.925093295	0.925093295	0.925093295	0.925093295	0.925093295	0.75011105	1.2891976	0.90906975	1.29902575	0.85755965	1.7951587	1.01567285	1.06403985	0.70454782	0.73806135	0.577555535
HMGCL	na	1.3866074	1.104634	0.5534977	0.9210545	1.0517151	0.63529605	0.8464889	0.55949146	0.7972771	1.165843	0.46252105	1.110439	0.66679066	0.62664545	1.0100152	0.91685516	0.9356535	0.6280365	0.75811315	0.7717867	0.7430329	0.5448258	0.8002027	0.93924475	0.944181	0.9392594	0.6724156	0.8066271	0.68069005	0.62693995	0.5223979	0.61431456	0.7545557	0.7545557	0.7545557	0.7545557	0.7545557	0.6824761	1.114625	0.9815101	1.0700728	1.5712807	1.2344592	1.0111035	1.0951544	0.8110023	0.65444976	0.7738653
TBX5	na	1.07637156666667	0.871002526666667	0.85663739	0.96050747	0.888034106666666	0.791263746666667	1.01934663333333	0.885824256666667	0.921017423333333	1.1048281	0.731768893333333	0.907973466666667	0.82736359	0.757722556666667	0.882952913333333	0.9517709	0.81061661	0.71774554	0.88520038	0.865602456666667	0.9538661	0.824007533333333	0.961908086666667	1.00520119	0.888607543333333	0.761983416666667	0.8025438	0.79223586	0.78750822	0.675352083333333	0.771180533333333	0.789890643333333	0.836048546666667	0.836048546666667	0.836048546666667	0.8360485	0.836048546666667	0.932709066666667	1.04656156666667	1.02235983333333	1.05679736666667	1.1788705	1.3028817	0.878418966666667	1.02845573333333	0.89139267	0.854346383333333	0.807206386666667
SHH	na	0.9582462	1.2082005	0.86965615	1.0687824	1.0816447	0.9063527	0.9175522	0.83721334	0.8219516	0.90659595	0.9092188	0.83161974	0.7691756	0.90088683	1.2268139	0.9882325	1.0257181	0.9919581	0.78000265	0.72891474	0.94752043	0.791514	0.87593234	0.9668823	0.80427533	1.0607146	0.96124554	0.8689555	0.906413	0.96059954	0.8303345	0.79933184	0.79685086	0.7968509	0.79685086	0.7968509	0.7968509	0.85052466	1.3558815	1.2020042	1.2147948	1.0677783	0.9734675	0.8177371	1.0425532	0.85003895	0.8973825	0.7278378
HPRT1	na	0.94833124	1.0208855	1.1144971	1.212815	1.4237435	0.64124876	0.7123522	0.76456237	0.8745644	0.5461002	0.70721287	0.8775059	0.7437204	0.7836397	1.4432019	1.2219788	1.0607141	0.7585102	0.90326434	0.8253683	0.8512245	0.82160586	0.93325305	0.78258824	0.57048374	0.63303804	0.7814837	0.66731894	0.84871095	0.4566155	0.8081605	0.9216769	0.6597829	0.6597829	0.6597829	0.6597829	0.6597829	1.4563545	1.6457756	1.2370162	1.1140102	0.42368016	0.6226902	0.7743742	1.2216711	0.93497825	0.8838105	0.6856387
HPS1	na	1.32998895	0.9187344	0.900963335	0.818073625	0.84923078	0.84318545	1.1844923	0.833897325	1.20179475	0.921207115	0.73769357	1.02144645	0.96061215	0.832546115	0.8278607	1.099330465	0.83424597	0.87949395	0.96209828	0.9536601	1.07612802	0.875940565	0.87748085	1.191538825	1.2260734	0.95835455	0.8808009	0.88234177	1.006062715	0.90643855	0.81494948	0.87266885	0.815268675	0.815268675	0.815268675	0.815268675	0.815268675	0.8579231	0.883164885	0.93321025	0.818859875	1.7558231	1.15613605	0.8132552	0.848753915	1.16434685	0.97733707	0.79118964
HSD11B2	na	1.2708344	1.1085483	0.03497646	0.5169895	0.7875925	0.56772524	0.8766299	0.7168846	0.8923662	0.8406999	0.28032246	0.99273103	0.6792123	0.57139903	0.9150484	0.8907785	0.9002881	0.9194865	1.0604901	0.73823655	0.7963209	0.52954364	0.82880706	1.131771	0.84013486	0.97009283	0.6205123	0.86761904	0.84938705	1.0354888	0.5352855	0.68334436	0.97255784	0.97255784	0.97255784	0.97255784	0.97255784	0.58499783	0.9368578	1.028554	1.0763211	1.3492087	1.2605004	0.8485892	1.048391	0.9497894	0.90788335	1.008907
HSD17B3	na	0.8212235	0.4966663	0.38384125	0.79903924	0.38877386	0.45795494	0.64147836	0.3752274	0.82271475	0.60509956	0.72689915	0.9458861	0.4325866	0.38650724	0.51791894	0.7610933	0.5777985	0.63625115	0.57358056	0.56737006	1.0383266	0.38453856	0.44550893	0.48559317	0.61950076	1.8710959	1.1235648	1.3552712	0.7007104	0.5634565	0.45545304	0.6366466	1.2270455	1.2270455	1.2270455	1.2270455	1.2270455	0.5477384	0.6973529	1.313487	0.9943151	2.7181535	1.5237938	0.8725725	0.8882068	0.48904774	0.38505575	0.57027584
HSD3B2	na	0.7224054	0.01674269	0.01117904	0.6722157	0.01707392	0.01	0.08159316	0.01484887	0.07636575	0.08475217	0.03559999	0.17773077	0.19603342	0.01	1.5523436	0.15003754	0.01685956	0.1397402	0.35024995	0.30089718	0.6529813	0.01	0.5461295	0.35719135	0.04844049	0.60122705	0.21707244	0.3214457	0.34485435	0.01	0.01	0.28297654	0.24585883	0.24585883	0.24585883	0.24585883	0.24585883	2.2691205	2.2982035	0.70525706	1.194879	1.4887937	0.03241207	0.5559426	2.0202432	0.11557317	0.14152654	0.17804767
SGSH	na	0.9826559	1.0130324	1.156273	0.8333149	0.88076174	1.2382301	0.9961378	1.023073	1.0930676	1.3285352	1.4283508	1.4201202	1.3565481	1.3770763	0.899878	0.90978897	1.021475	1.4994648	1.1347951	1.4208356	1.2803702	1.3438457	0.93788	1.0752902	1.8231534	1.5959276	1.2470802	1.2989594	1.597027	1.3985254	1.123187	1.2424179	1.1705027	1.1705027	1.1705027	1.1705027	1.1705025	0.91592324	0.7939811	0.7868634	0.6860112	1.395382	1.1328155	1.0077362	0.94276154	1.1333854	1.1382713	1.066869
HTN3	na	1.0697261	1.007825	1.0100961	1.1188793	0.97226626	0.98787653	1.1188623	0.99195147	0.9598348	1.1679746	0.70685124	1.1463176	0.91305476	0.9816553	0.97777075	1.1814739	1.0098248	0.8719758	0.8871663	0.879213	1.0166345	1.1840973	1.2473177	1.07488	1.0738689	0.88183135	0.80875355	0.8349306	0.86648405	0.8968168	0.8529367	0.92704403	0.95651805	0.95651805	0.95651805	0.956518	0.956518	0.94921774	0.92314196	0.9305855	1.3570322	1.0180014	1.0077909	0.9856877	1.0543643	0.8907209	1.0379666	0.84549
ICAM1	na	0.69023764	0.8306266	7.7456436	1.2886904	2.5248747	1.2979945	1.4837947	4.365105	1.6337659	1.3741113	2.1375568	1.348632	2.306981	2.3861353	1.1084473	1.0418502	1.8689795	1.8537213	1.9262353	1.6585999	1.3502196	2.8681755	1.7696085	1.2976441	1.7180489	1.3822839	1.9669173	1.092327	1.4407796	1.4378772	6.338015	1.6135535	0.85111004	0.85111004	0.85111004	0.85111004	0.85111004	0.91530263	0.9913406	0.6321773	0.67039764	0.8549507	0.8526554	1.0254576	1.3327513	1.2897754	1.2074486	1.2277411
IDS	na	1.20041135	0.67659085	1.15593955	0.9819305	0.8582474	0.85389225	0.988825725	0.78284522	0.983286985	1.0010752	1.2707583	1.097191675	0.81974807	1.2174088	0.899369	0.839892445	0.7869986	1.05278985	0.8541515	0.92772083	1.1130447	1.05765957	0.760000215	0.85011338	1.023406315	1.04095665	1.08131118	1.16289755	1.1114881	0.995230675	0.75637887	0.89668753	0.96100068	0.961000715	0.96100075	0.96100075	0.96100075	1.007099575	0.910219	0.916875215	0.83088165	1.2381182	1.2847713	1.003068425	0.75450995	0.97305783	1.0958387	0.9855595
IDUA	na	1.0225279	1.0145884	1.1618305	0.8824402	0.89513296	0.80821216	0.78264904	0.790685	0.90611815	0.9215313	0.9514544	0.8074791	0.78092897	0.7599865	0.894321	0.9668925	1.185691	0.8735312	0.67743677	0.7122168	0.96462035	0.8472826	0.8425978	0.88007176	0.917947	0.8836713	0.86053765	0.8758235	0.8982055	0.9544001	0.651671	1.0017664	1.0309113	1.0309113	1.0309112	1.0309113	1.0309113	0.96728206	0.86928564	1.0656742	0.987877	1.4354097	1.0683275	0.9990944	1.0211037	0.8861542	0.8685264	0.8312649
CFI	na	1.5629151	1.0303136	1.344247	2.0363925	1.9767617	0.628357	1.3363439	3.0376577	2.8813682	0.3941393	7.7101064	1.204008	2.2656949	2.905578	2.1702757	0.32906303	0.81881016	1.6815859	1.471435	4.148742	1.2299114	3.2395458	4.490228	1.1843665	0.47779083	1.3163338	5.148097	0.74458593	7.382422	0.9333341	1.9348342	3.0573716	0.6032606	0.60326064	0.60326064	0.60326064	0.60326064	0.7121259	1.2313987	0.32368368	0.42106244	1.0595595	0.24450774	0.8929021	1.9628303	2.353967	0.73079205	1.0671698
IL2RG	na	1.4618765	0.64139104	1.5478649	0.83287984	0.9728813	0.69734013	0.7752884	0.8464368	0.6083912	0.790081	0.84335524	0.92000884	0.65061635	0.7093454	0.77405137	1.006668	1.1558254	0.87323105	1.0705107	0.8962392	0.8899375	0.540471	0.89792764	0.9612483	1.0040329	0.7811187	0.7297006	0.8148314	0.6947666	0.48795554	0.6154225	0.69866544	0.9214006	0.9214006	0.9214006	0.9214006	0.9214006	1.2511278	0.62985754	0.82863635	0.8832342	1.6122041	0.8791194	1.1858813	1.5701035	0.85147065	0.51605093	0.79231405
INS	na	1.1716037	0.8794014	0.90160185	1.0059419	0.8799925	0.6787206	0.84100926	0.7268642	0.90679824	0.86859465	0.6150205	0.8418994	0.78800136	0.7183051	0.75797963	0.89406055	0.7574448	0.82340646	0.8411638	0.7482622	0.7857013	0.71953756	0.9439819	0.83029735	0.7574709	0.91096586	0.8456416	0.79070646	0.9180484	0.82094705	0.7544472	0.761823	0.8066198	0.80661976	0.8066198	0.8066198	0.8066198	1.012725	1.0857453	0.95858884	0.8780132	1.308246	1.2771472	0.84422255	0.95661044	0.947413	0.8238499	0.9074386
INSR	na	0.8513198	1.1920229	0.57887036	0.7390955	1.3572397	1.4988711	1.4857092	1.0897928	0.7864724	1.4384758	0.7896222	0.86918366	0.8601479	0.604189	0.68284184	0.8992182	1.0256768	0.6519012	0.8694461	0.78999406	1.0144355	1.2369485	0.9961278	0.8440016	0.8827529	1.5784981	0.7715775	1.7049552	1.3830198	0.542558	0.9322926	0.99681455	0.70993507	0.7099351	0.7099351	0.7099351	0.7099351	0.5591035	0.66314673	0.726978	0.82907516	1.3116877	1.9161873	0.5726029	0.6429499	1.4861825	1.5224234	0.7696622
PDX1	na	1.0177687	0.86323637	0.9007495	0.9945768	1.0650362	0.8983625	0.91350627	0.9436444	0.92321104	1.057654	0.8089763	0.9968857	0.97367924	0.87918997	0.88636833	0.8481135	0.889053	0.8555259	0.8298458	0.8489966	0.9382531	0.9065196	0.9924412	1.0762603	1.0490534	0.9110835	0.8948068	0.8226828	0.9030826	0.8970943	0.7900115	0.90331185	0.9060316	0.9060316	0.9060316	0.9060316	0.9060316	0.9507243	0.8761227	1.0770196	1.1201291	1.2578062	1.1394901	0.8144871	0.90656507	1.0211258	0.9631692	0.87336063
ITGA6	na	1.1666819	1.2059431	0.36966106	0.8312652	0.86340606	0.9208844	0.98006034	1.1107006	1.2799286	0.7010821	1.1274493	1.1158043	1.1263901	1.4420341	1.3171436	0.80309623	0.89781475	1.0051228	1.0844227	0.83165723	0.7365069	1.2466934	1.1286646	1.0138063	0.34075794	1.0350951	1.4162004	1.0358781	1.0606745	0.992003	1.1606226	1.0841516	0.90978026	0.90978026	0.90978026	0.90978026	0.90978026	1.4115902	1.2564902	1.1237062	0.8702213	0.8230946	0.8193964	0.686259	1.0475159	1.1156179	1.0059682	0.84014046
ITGB2	na	0.15970047	0.42391667	4.0261116	1.5156984	2.0591018	1.648192	1.7897978	4.307427	1.7935002	1.4949615	4.5189157	1.3996536	2.6809149	3.4359274	0.87169236	0.86503994	1.0006992	3.3654277	2.9783826	3.5602133	2.2601476	2.9123752	2.3829415	2.027453	3.5142794	1.2455707	2.6113884	2.0525393	1.7021646	2.6007922	3.6133602	1.8560356	0.8874297	0.8874297	0.8874297	0.88742965	0.8874297	0.83412623	0.7474567	0.6265969	0.30813104	0.26384327	0.18618497	1.608444	1.1345855	1.6063095	1.7224773	1.9618438
ITGB3	na	1.0105313	0.9559022	1.4084516	1.0551195	1.1246784	1.0475612	1.2086718	1.0202739	1.1600277	1.21219	0.8592313	0.9389665	0.95208776	1.0779839	0.9725883	0.9699771	0.910231	0.7555252	0.8240003	0.82211983	1.0172439	1.1042335	1.1433498	1.116771	0.98132	0.8980327	0.8930234	0.84366834	0.84502953	0.76143706	0.8321532	1.0295725	0.85836595	0.85836595	0.85836595	0.85836595	0.85836595	0.8964503	0.9766807	0.96828336	1.1683989	1.0930841	1.014512	0.7539021	1.0802499	1.0292426	1.044187	0.9750098
ITGB4	na	1.749818	1.37182866666667	0.650327133333333	1.03120816666667	0.961101533333333	0.726743416666667	0.986759263333333	0.912529866666667	0.881086336666667	0.987633733333333	0.744513753333333	0.885416606666667	0.78854882	0.852620563333333	0.847123276666667	0.997349933333333	1.01371106666667	0.714770026666667	0.88409032	0.78877858	0.764612336666667	0.733926656666667	0.985511633333333	0.895929133333333	0.77336385	0.893964116666667	0.812505243333333	0.753115383333333	0.748843256666667	0.6995876	0.8856933	0.778468716666667	0.864421073333333	0.864421086666667	0.864421066666667	0.864421073333333	0.864421053333333	0.613084743333333	0.850648613333333	0.82222532	1.0372532	1.80089026666667	1.48471116666667	0.950120183333333	1.07359563333333	0.862268866666667	0.7534765	0.751726246666667
JAG1	na	1.484381	1.0896968	0.57902426	0.80342996	0.7038051	0.8889411	0.88374436	0.96406806	0.9572401	0.71505654	0.80819535	0.96797836	1.2235916	1.0578047	1.1585721	0.92620164	1.0206885	0.8142743	0.8334856	0.75648063	0.86156255	1.0941001	0.88271964	0.8540401	0.52243006	0.8927561	0.9554403	0.96619105	0.8820667	1.009297	1.1040334	0.9454616	0.9446823	0.94468224	0.9446823	0.9446823	0.9446823	1.5269767	1.0754012	0.9470979	0.9995438	1.2359476	0.9728696	0.7813858	0.86311275	0.9370636	0.8439696	0.8166315
JAK3	na	0.97740394	0.9321768	1.1255862	0.94717383	0.9164923	0.9048045	0.9758461	1.0152135	0.952825	1.0145819	0.7612333	0.8425645	0.8848406	0.8625303	0.7369711	1.0400559	0.8657239	0.70889384	0.7474955	0.8002082	0.8353197	0.9585089	1.1140728	1.0477026	0.9403886	0.8998465	0.79191613	0.7419403	0.72226167	0.7129063	0.7738967	0.8348292	0.79763097	0.797631	0.79763097	0.797631	0.797631	0.8283313	0.9246898	0.9663338	1.0244815	1.2165157	1.2117827	0.9939977	1.1090866	0.9341834	0.9181576	0.8724409
ANOS1	na	0.45111397	0.5750113	0.9693784	0.88935864	0.9052786	2.82099	1.6309583	3.8863096	1.7364639	1.7174885	6.90718	2.033808	3.1505208	2.4735088	0.8395302	0.41400158	0.7888781	2.1478026	4.1238217	4.3143287	2.2554946	3.5422785	1.9648242	1.2125841	1.3458853	2.5053382	3.3643172	1.3625379	1.4350927	2.3288102	4.257444	2.4520385	0.85818297	0.858183	0.858183	0.858183	0.858183	1.6306533	0.44920892	0.95092535	0.25140303	0.67899656	0.46792737	1.2470437	0.77951086	1.5429686	1.5527986	1.4485633
KCNA1	na	1.2766548	0.89428705	1.2911938	0.8712406	0.80503684	0.8033622	0.99041593	0.8591628	0.8904496	1.0647752	0.7594208	0.97134936	0.9655247	0.8144513	1.0325708	1.1477793	0.8576477	0.6878011	1.000937	0.8443227	0.92010456	0.82602745	0.872003	0.8921568	0.84670997	0.85668206	0.8800677	0.8378227	0.84984404	0.7410692	0.8717969	0.790204	0.8531064	0.8531064	0.8531064	0.8531063	0.8531064	0.98214644	1.0457339	1.0384159	0.93881094	1.2693418	1.071162	0.9223335	1.1491879	0.84850365	0.8302567	0.9041072
KCNQ1	na	1.12648105	1.2568116	0.630702645	0.92958972	0.94483377	0.8559142	0.99325703	0.7867661	0.765795825	0.821273475	0.60169945	0.90398258	0.888380375	0.82188492	0.91633283	0.98111607	1.09777285	0.68419895	0.79336877	0.68856545	0.7650509	0.737697725	0.8765047	0.789096775	0.7355937	0.76913497	0.73841685	0.7189306	0.655066325	0.745960375	0.694126335	0.760653875	0.7553046	0.7553046	0.7553046	0.7553046	0.75530457	0.773406125	1.17103495	0.91070585	1.1776943	1.15865795	1.31573165	0.8318851	1.04611425	1.0168465	0.793256	0.80466783
KCNE1	na	0.97204745	0.9667714	1.1621139	0.9775832	1.0541449	0.80488616	1.098792	0.83327264	0.94875014	1.2590365	0.8156117	1.0795959	0.9631395	1.025324	0.9055169	0.95688206	0.8911197	0.8078117	0.96310675	0.8767145	0.9481763	0.8509714	1.0733025	1.0768433	0.8705802	0.947045	0.8986967	0.85128486	0.85912925	0.79815197	0.97469676	0.85972273	0.88863766	0.8886376	0.88863766	0.88863766	0.8886376	0.83432156	1.1558435	1.1096804	1.0407355	1.147525	1.2028362	0.75665534	1.0561838	0.94252175	0.8265658	0.92713106
KCNJ1	na	1.107188	0.96136242	0.98082589	0.982952758	0.949269912	0.885424072	0.99626059	0.805431786	0.88471399	1.05747698	0.788052206	0.941806106	0.90329711	0.81211172	0.87519809	0.986143202	0.852329122	0.766853772	0.848540882	0.795010494	0.918864538	0.906115594	1.07186766	0.91503616	0.860723482	0.825550874	0.881858556	0.782684834	0.836227612	0.84171282	0.73844394	0.71987315	0.837282124	0.837282138	0.837282138	0.83728211	0.837282124	0.849282618	0.882495238	1.28682688	1.01233618	1.14283842	1.23834334	0.96067512	1.003185706	0.91580804	0.849622326	0.85858641
KHK	na	0.99285895	0.80674049	0.683707265	0.86576255	0.852729735	0.51506115	0.70426288	0.60488293	0.92820543	0.642999775	0.51901552	0.74075249	0.60384655	0.69038885	1.1038553	1.0288412	0.730655025	0.66888138	0.616808665	0.64179135	0.6348926	0.58777227	0.87549017	0.6596077	0.70991513	0.781654	0.78892505	0.5834817	0.64572753	0.5339621	0.5463384	0.515974835	0.764920975	0.764920975	0.76492095	0.764920975	0.76492095	0.9808216	1.57224195	0.91879957	1.26377755	1.29940145	1.1007511	0.89188886	1.06722045	0.76197207	0.6775944	0.465531365
KIT	na	0.17194453	0.528368	0.6660328	1.6228004	0.5309127	2.7467487	2.6654181	2.258439	3.2653396	2.036499	2.817981	2.0408134	4.5297847	2.028848	1.2773391	0.43118587	0.87731856	2.6341224	2.4178193	2.3698804	1.8082328	3.8852348	2.799675	1.5441777	1.6408962	2.0494356	2.955302	2.6270502	3.8222973	1.6032883	1.0312483	2.8159502	0.9133554	0.9133554	0.9133554	0.9133554	0.91335535	0.81958216	0.70511556	0.574265	0.33860838	0.12514493	0.0724853	0.40587944	0.67523855	2.2767613	2.3113728	2.6955469
KRT12	na	0.5678106	0.51623493	0.10051039	0.54232824	0.22494052	0.23036003	0.2679856	0.10007407	0.31001222	0.160554	0.08403359	0.20392516	0.14991221	0.08334601	1.1274066	0.35280314	0.18673405	0.16311248	0.19167656	0.14199853	0.30205843	0.14500752	0.20501438	0.31113937	0.19685283	0.36038697	0.16451333	0.39487696	0.30518532	0.1610105	0.07954542	0.08575228	0.5436603	0.5436603	0.5436603	0.5436603	0.5436603	0.6052225	1.0715765	1.8295697	1.234492	2.7493002	1.4206012	0.75594664	0.7034384	0.24943799	0.17276491	0.20764893
KRT18	na	1.3985676	1.2572999	0.217068385	0.89911805	0.949035015	0.9022648	1.03211425	0.97118025	0.899419775	0.9671256	0.85102591	0.87662465	0.88170555	0.9692408	0.982685425	1.0881524	1.1758985	1.03961555	1.03036355	0.761115365	0.66952035	0.932345075	0.937371175	1.1681792	0.95993805	0.8966595	0.973026125	1.0051616	0.9903096	0.89769915	1.08537615	0.775221165	0.96051949	0.96051949	0.960519475	0.960519465	0.960519465	0.9045107	0.941948415	0.984371275	1.13903135	1.13987475	1.2899084	0.888009675	1.0223463	0.9475355	0.89781945	0.84464442
KRT9	na	1.2114786	0.94827414	0.7222991	0.9401202	1.0943174	0.88726836	0.8679685	0.8317924	1.0842526	1.0441015	0.86914945	0.9726714	0.8192953	0.9246445	0.9650861	0.7120819	0.8565095	0.8068917	0.9610083	0.85518634	0.8811476	0.84729296	1.0401794	1.0845807	0.94576085	0.79597163	0.8760695	0.9071033	0.87172306	0.8703183	0.92306083	0.79972595	0.77891976	0.77891976	0.77891976	0.77891976	0.77891976	0.8328396	1.2037688	1.3382138	1.044838	1.1294339	1.0847985	0.6832057	0.7668314	1.0719352	0.9899829	0.8541534
LAMA3	na	1.726161585	0.74442135	0.63832222	1.1877836	0.90519215	0.78084645	1.1884592	1.07677595	1.17014075	0.95036592	0.8825994	0.97851985	0.855559425	1.1301165	0.83705407	0.717883345	0.671891825	0.62435215	0.86315798	0.791954755	0.95957022	1.2182821	0.85370862	0.77165855	0.90322682	0.783246325	0.925002675	0.98209825	1.01221435	0.5486307	1.13613098	0.94432543	0.920648125	0.9206481	0.920648125	0.920648125	0.920648125	1.51654095	1.0189653	1.1180086	1.06125855	1.5115977	0.847981585	0.750715575	0.8547322	0.79321482	0.752494245	0.774490725
LAMB3	na	1.6836714	0.81183565	0.365973145	0.6704315	0.44193637	0.81204085	0.95679817	0.66635625	0.699531915	1.0010144	0.7897192	1.42961655	0.80719858	1.264437	0.47834359	0.7730874	0.7849447	0.61607218	0.73862817	0.53284115	0.84316888	0.79075555	0.651915845	0.6013266	0.930935985	0.944626425	0.691864	1.030051	0.79536477	0.585898525	0.812258665	0.696530075	1.08900975	1.08900975	1.08900975	1.0890097	1.08900975	1.1004491	0.7388138	1.05513275	1.2545758	1.73111525	1.4272402	0.80907235	0.751659975	0.7307408	0.683476805	0.7177224
LCAT	na	1.5042598	1.3265289	2.229714	1.4462208	0.87730604	0.7745875	0.9301131	0.6885179	0.81394446	0.898609	0.9271322	0.6462926	0.7556662	0.5867004	0.5853219	1.1233025	1.161688	0.82792896	0.57499015	0.66938895	1.1339203	0.8000882	0.8263174	0.8653035	1.1230757	0.96926075	0.79499567	0.80955255	0.7367603	0.7874452	0.79957706	0.8397675	1.0209947	1.0209947	1.0209947	1.0209947	1.0209947	0.77219534	0.806864	0.76265496	1.2284491	1.3513174	1.0049973	1.5810121	1.3466263	0.72704685	0.64840287	0.77043414
LEP	na	1.7686027	1.1470621	1.1155504	0.7951542	0.8031026	0.8124945	0.74436194	0.7967734	0.8014047	0.91487616	0.86984867	0.90032923	1.006347	0.78111935	1.317508	0.88078994	0.83997667	0.9617172	0.92191136	0.77891755	0.79601014	0.7278037	0.93413574	0.9428393	0.71231943	0.95138323	0.93068904	0.9578472	1.1303414	0.88067144	0.7989839	0.70604044	0.90716195	0.9071619	0.90716195	0.90716195	0.90716195	0.94081295	1.1489131	1.252412	0.94528097	1.2313812	1.2388511	0.7900415	1.0925696	0.88010925	0.7848028	0.6948261
SGCG	na	0.9091996	1.0750275	0.86523646	1.1045765	0.91708547	0.9799785	1.0942156	1.0596609	0.9706382	1.254425	0.82925737	0.88645446	0.8710128	1.0253862	1.2607626	0.9983911	0.999465	0.8762374	0.95321643	0.98578995	0.98202145	0.9300579	1.1781087	1.0534655	1.0357751	0.88876516	0.9039906	0.9403006	0.8095444	0.7611114	0.7430939	0.9417724	0.90417314	0.9041731	0.90417314	0.90417314	0.90417314	1.0637077	1.0785	0.9434654	0.9249769	1.0373769	1.205417	0.8521954	1.0242325	0.9960115	0.94543386	0.92868376
SGCB	na	1.2470906	1.1849179	0.90790313	0.99532664	1.0761666	1.2509124	1.7344009	1.528605	1.4218051	1.0984528	1.3536898	1.1994988	1.2529306	1.3737614	1.2452908	0.6995185	0.7551136	1.5216067	1.2257789	1.386001	1.7018704	1.374871	1.4051341	1.1094328	0.8904412	1.0989127	1.2930481	1.4375116	1.0429858	1.304744	1.4734564	1.5976077	0.914824	0.914824	0.914824	0.91482395	0.914824	0.6960005	0.97759354	1.201071	0.7123026	0.94805914	0.55208606	0.4359616	1.078937	1.646132	1.2924417	1.459415
LHCGR	na	1.0697404	0.95739937	1.0684832	0.94750935	0.9184204	0.9570457	1.0678922	0.9015586	1.0802162	1.0907569	0.8130146	0.9217903	0.9165092	0.9429997	1.1337299	0.94040555	0.889985	0.8494301	0.9456645	0.8577477	0.9594279	0.95140266	0.9560169	1.1277274	0.86795366	0.87030363	0.9015425	0.9771264	0.9039686	0.8180567	0.895835	0.9146793	0.99414897	0.99414897	0.99414897	0.99414897	0.99414897	1.1957861	1.1366664	1.0772791	1.0189385	0.9940828	1.0579093	0.7447017	0.9637092	1.0646484	0.88956684	0.8567115
LIG1	na	1.1806661	1.2843907	1.3987763	0.8223641	1.0355508	0.75180006	0.7475049	0.76121753	0.8913415	0.6593732	0.7182644	0.6508108	0.619841	0.5456879	0.84670365	2.1152296	1.3756583	0.8314791	0.7303849	0.6998254	0.70686877	0.75008386	0.7722832	0.62586886	1.3187219	0.6692952	0.7380325	0.7864759	0.7154702	0.8423898	0.6456265	0.68697685	0.93732315	0.93732315	0.93732315	0.93732315	0.93732315	1.0681356	0.8858474	0.82947016	1.2146295	0.9016725	1.3961477	1.586296	0.86280096	0.7291841	0.81307894	0.71273595
LIPA	na	0.17684087	0.33397123	0.53534836	0.676217	0.8200667	2.3275528	1.884856	1.7487264	2.3618245	1.6466178	2.2960155	1.7686085	1.958095	2.5702639	0.7323199	0.20280465	0.6813263	2.9394193	1.864602	1.8219916	1.9331217	2.3066895	1.37283	2.054064	1.443409	1.6860615	2.340886	2.7197113	1.8445369	2.5594025	1.0807598	1.4100672	0.5317986	0.5317986	0.5317986	0.5317986	0.5317986	0.72239643	0.94059527	0.61367977	0.18266279	0.16765782	0.0819038	0.31267452	0.8017711	1.9012338	2.811706	2.4637175
LIPC	na	1.6017228	0.49829403	0.41643298	0.36873868	0.4252566	0.27311555	0.5291932	0.3117183	0.40144348	0.5011316	0.2086407	0.63715804	0.35300237	0.3402387	0.49734074	0.70936805	0.4313008	0.27423757	0.51644844	0.5542815	0.43907985	0.28104743	0.44290292	0.6929245	0.53051966	0.81794345	0.26163566	0.5772045	0.35411894	0.21038663	0.37638745	0.36326045	1.0534877	1.0534878	1.0534878	1.0534878	1.0534878	0.30918828	1.8650637	1.5169188	1.6649398	1.7783433	1.2263613	0.8028447	0.4528729	0.408574	0.5356066	0.43928665
LPL	na	0.90855503	1.6866912	2.3113089	2.1677053	5.7766256	1.1023308	0.6829215	2.8390577	1.054117	3.0629444	4.600603	0.6120445	4.645888	4.9376254	1.4329004	0.99376935	0.8006692	1.5189954	1.0573078	2.4124405	1.6778444	6.2927814	0.8009252	1.2215806	1.0631162	0.6406838	0.99011856	1.1494417	1.0165482	1.6846787	2.0241957	3.696031	0.7020228	0.7020228	0.7020228	0.7020228	0.7020228	1.4861778	1.2862822	0.73453885	0.95864147	1.2340196	0.6526678	0.56744033	0.79890966	0.9185315	1.0138035	1.3489872
KCNH2	na	1.05036536666667	0.849474523333333	1.08084367	1.4731277	1.3790177	1.43845056666667	1.5083084	0.96110202	1.40680526666667	1.20838196666667	1.18800226666667	1.10337373333333	1.0991032	1.16229033333333	0.995291166666667	1.0206259	1.21456013333333	1.08356593333333	1.28499873333333	1.23637996666667	1.12742106666667	1.3786763	1.1908782	1.14410443333333	1.25298453333333	1.12850446666667	1.0818615	1.04209341	1.24940095666667	0.920999383333333	0.8664835	1.83968303333333	0.93416522	0.934165186666667	0.934165186666667	0.93416522	0.934165156666667	0.861036846666667	0.99370639	0.814588933333333	0.8386678	1.38733326666667	0.9853964	0.77906705	0.97414358	1.16354876666667	1.0537614	1.1487492
LYZ	na	0.02843083	0.44175464	1.2486788	0.93517673	1.0516385	2.9724033	2.9293194	4.554998	2.409969	0.7178852	3.2827399	1.5191475	1.7679892	5.059298	1.2403358	0.244797	0.4080629	3.9021327	2.0113099	3.960784	2.1726978	3.6248739	2.5825193	1.5113842	1.1764423	1.8374889	3.4076629	1.6219115	2.2674594	1.2408577	4.279238	3.274479	0.48499182	0.48499185	0.48499185	0.48499185	0.48499185	0.7324439	0.60534567	0.50450605	0.1280358	0.13428625	0.05132283	0.44844708	0.7020112	1.4888524	3.7376726	2.4670768
MAOA	na	1.2290863	0.93039274	0.07367257	0.6368704	0.574545	0.9555493	0.9005279	0.827887	0.95804125	0.96166986	0.33913803	1.0913781	0.9878049	0.70808357	1.0061277	0.6849741	0.7924203	0.94804895	0.9556135	0.80485886	0.8386802	0.6488274	0.9587977	1.0797062	0.8161212	1.2027752	0.7570622	0.966317	0.86310923	1.1220169	0.5914399	0.78257835	0.9689997	0.9689997	0.9689997	0.9689997	0.9689997	0.6929141	1.0095648	1.1506717	0.96633357	1.3379186	0.88324994	0.65637	0.99371225	1.1860212	1.0797421	1.0435032
MBL2	na	0.99460006	0.80430716	0.91597056	0.879565	0.8178241	0.9681569	0.9341076	0.9331668	0.9615429	1.0132552	0.795491	0.883119	0.94561815	0.89068854	0.99952537	0.92410165	0.83728814	0.8951889	0.9168327	0.8499016	0.86581314	0.8320163	0.99976104	0.9239467	0.82702684	0.85997	0.9320219	0.91976416	0.90301275	0.9638058	0.90125525	0.89442337	0.9495662	0.9495662	0.9495662	0.9495662	0.9495662	1.0100924	1.2219659	1.0716295	0.9494383	1.1889572	0.9032867	0.9477177	0.95653176	0.913082	0.9554237	0.8818741
MEFV	na	0.97650635	1.1437985	1.4852808	0.91996807	0.9284154	0.87035215	0.9876114	1.3492147	1.0874317	1.1396937	0.84823567	0.7057962	0.77743345	0.8454479	0.89677316	0.831977	0.79481286	0.8834932	0.93927246	0.8485212	1.0681293	0.90689474	1.0516763	1.2312659	0.83528274	0.95725787	0.8131825	0.92966396	0.9173748	0.80416095	1.1793134	0.8580554	0.7020352	0.7020352	0.7020352	0.7020352	0.7020352	0.88747936	1.0164807	1.0987065	1.1189369	0.8526941	0.9104969	0.81998754	1.2849665	0.97355866	1.0998152	0.93687725
MEN1	na	1.05104317142857	1.03847577142857	1.32992547142857	0.891191544285714	1.1028718	0.868781342857143	0.715118271428571	0.779335618571428	0.8190699	0.985817138571429	0.81656144	0.92479808	0.987446342857143	0.773337752857143	0.789882324285714	1.05241247142857	0.89570518	0.893404904285714	0.940245085714286	0.75634698	0.731123184285714	0.743517875714286	0.795155464285714	0.813439064285714	0.957314738571429	0.773692582857143	0.735869614285714	0.92852122	0.666113214285714	0.787958798571429	0.778698505714286	0.717197115714286	0.984095171428572	0.984095185714286	0.984095185714286	0.984095157142857	0.984095164285714	0.845331632857143	0.796873774285714	0.948805265714286	1.08046875714286	1.02061097142857	1.27609178571429	1.37587474285714	1.13187082857143	0.904201118571429	0.767775107142857	0.852096214285714
MET	na	0.9959929	1.073636	0.3804797	1.0734555	0.98193693	1.2342498	1.1176059	1.2835895	1.4024905	1.5336686	1.16878	1.314159	1.4259167	1.4893824	0.91540647	0.7857856	0.7644299	1.0239894	1.0166532	0.7734732	0.94745207	1.5417293	1.0473056	1.1105124	0.7659219	1.0642071	0.99723184	0.8525803	1.2074212	1.098264	1.330241	1.0442308	0.99529123	0.99529123	0.99529123	0.99529123	0.99529123	0.9575	1.2216643	1.0395205	1.0739969	0.6255294	0.7817817	0.68530184	1.1416306	1.0615828	1.3291253	1.082367
CIITA	na	1.2634997	0.9438007	1.0494914	1.0998932	1.013995	0.73962116	0.8534869	0.6788072	0.8657768	0.81707585	0.7174433	0.70276976	0.6912706	0.6809424	0.8085003	1.1236522	0.84448594	0.6630155	0.75844496	0.6921999	0.71369296	0.64869237	1.0590571	0.7558003	0.67820287	0.9084988	0.88694733	0.73501223	0.8581007	0.78928024	0.64714545	0.77099824	0.75458163	0.75458163	0.75458163	0.75458163	0.75458163	0.8562001	1.0768185	1.1153761	1.1828097	1.3178331	1.1698848	0.80114454	1.1065851	0.7728259	0.825798	0.77472466
MICA	na	1.3256456	1.2467967	2.0382621	1.0076922	1.2844731	0.7903284	0.5329291	0.37020227	0.6647325	0.49802384	0.58399	0.88373315	0.49206886	0.8436618	1.0736735	1.3804463	1.4023964	0.38037786	1.0122734	0.51828873	1.0869597	0.40501875	0.5448156	1.2149328	1.1975453	0.84669966	0.6501305	0.5093883	0.8926108	0.86079925	0.52075857	0.49747202	0.8489649	0.8489649	0.8489649	0.8489649	0.8489649	1.2831993	0.9178247	1.1489813	1.3675185	1.3829763	1.4220893	0.96922	1.0087937	0.47027782	0.5033318	0.5257879
MITF	na	0.446004671666667	0.853816323333333	1.23406756666667	1.18296488333333	0.972017151666667	2.1950063	1.61885346666667	1.79119761666667	1.63019861666667	1.23645203333333	2.31798516666667	1.34530621666667	1.9696412	2.29126893333333	1.42887598333333	0.506322548333333	0.901343983333333	1.81490965	2.07098636666667	1.77189928333333	1.79790465	1.85909223333333	1.47108346666667	1.72665003333333	1.35210876666667	1.22487203333333	1.27099686666667	1.35239011666667	1.53662743333333	1.55850325	1.93653651666667	1.73471326666667	0.747351276666667	0.747351273333333	0.747351233333333	0.747351283333333	0.747351266666667	1.02221476666667	1.11397853333333	0.94053929	0.468559545	0.395770078333333	0.319661933333333	0.440723551666667	0.911905625	1.66010211666667	1.78114681666667	1.94539818333333
MLH1	na	1.1031255	1.1713539	1.3046304	1.0201582	1.3504817	1.0864627	1.1956311	1.2169104	1.1806799	0.9799084	1.0662807	0.8031215	0.9429564	0.88892704	0.91198087	1.3503009	1.3028773	0.87323636	0.96060807	0.9677356	0.9794475	1.3026164	1.103979	0.90496093	1.1019043	0.83071846	0.9051427	0.9022275	0.9639054	0.7458673	1.0838729	1.1585742	0.9902352	0.9902352	0.9902352	0.9902352	0.9902352	1.1358879	0.98767626	0.84585845	1.0428596	0.6140427	1.0434556	1.093568	1.0690264	1.0714892	1.1118718	0.98426473
MPO	na	1.1706209	0.90570223	1.0325174	0.98341703	0.9543152	0.7934221	0.96601087	0.88083714	0.9716261	0.9719199	0.7232215	0.84783316	0.89649767	0.8575459	0.8277348	1.1167917	0.8502008	0.71064705	0.8121955	0.86260307	0.8399505	0.90260375	0.8516306	0.9845749	0.9150936	0.9062646	0.83138585	0.7849888	0.79472846	0.73777664	0.81577843	0.85101616	0.8489448	0.84894484	0.84894484	0.8489448	0.84894484	0.8876246	1.1137553	1.0422778	1.0707471	1.1960284	1.0697405	0.91000354	1.1011227	0.853607	0.88017094	0.8749224
MSH2	na	0.29490253	1.1891959	0.52564234	0.65236896	0.99717677	1.3896989	1.3821309	1.2881826	1.194803	1.1226035	0.70393276	1.0681068	1.1028638	0.65083665	1.244257	1.2829771	1.1172606	1.1718609	1.1544309	1.157538	0.8164233	1.2727579	1.0572869	0.90101284	0.7021852	1.1265517	1.0037653	1.3832681	0.9612494	1.0391825	1.0303863	1.1402636	1.0262058	1.0262058	1.0262058	1.0262057	1.0262057	1.2037082	1.3059855	0.86931044	0.8789142	0.22646092	0.470409	0.8322671	1.0035133	1.2882023	1.5629219	1.3583058
MTM1	na	1.632143	1.3188071	0.2864231	0.50513625	0.79329497	1.229659	1.1186984	0.94578576	0.93751156	1.2421585	0.53945154	1.1275464	0.936125	0.7782197	1.0687803	0.75273305	0.998711	0.8741361	0.88593376	0.99025613	0.8336039	1.0072045	1.0436896	1.0772533	0.9361571	1.0516617	0.92108583	0.9258021	1.0691735	1.159591	0.82504785	0.8677431	1.373116	1.373116	1.3731161	1.3731161	1.3731161	0.66339356	0.9313874	1.1543823	1.0268867	0.8329873	1.1955959	0.75167125	0.9160707	1.0336032	1.4457979	1.0482239
MTR	na	1.1581388	0.9870241	0.7266794	0.7836961	0.7012526	1.4253788	1.4650762	1.3953588	1.2665056	1.0955671	1.2275798	1.1585284	1.2702984	1.2235456	0.8170392	0.98672634	0.7724029	1.2345301	1.465394	1.4365327	1.2943408	1.5805856	1.0548192	1.45304	1.0700991	1.3324	1.07017	1.4125044	0.9426486	1.1703833	1.5622612	1.4880471	1.3935535	1.3935535	1.3935535	1.3935535	1.3935535	1.1217904	1.012418	0.9815669	0.8783963	0.43933955	0.612566	1.052624	0.74950725	1.3965063	1.1582564	1.5970286
MMUT	na	1.038585	1.0689632	0.36729214	1.1211648	0.9895624	0.90004134	1.0094281	0.84660596	0.88704085	0.8218713	0.56338865	1.0744377	0.7313692	0.6583116	0.94193506	0.67456836	0.9201616	0.875639	0.9047703	0.854307	0.918062	0.7811586	0.79781663	1.0562888	0.7309763	0.92557293	0.76500046	0.91473645	0.8007699	0.76161444	0.7436844	0.8005157	0.9592465	0.9592465	0.9592465	0.95924646	0.9592465	1.0085628	1.1904697	1.0447818	1.1396652	1.032497	0.92400396	0.8652276	0.7786023	1.0729957	1.0142719	0.92892236
MYBPC3	na	1.1935248	0.8666028	1.142858	0.969104	0.99470603	0.8269201	0.97693527	0.94965124	1.0561929	1.0536758	0.61652464	1.073221	0.9367682	0.9262514	0.78992796	0.9500178	0.99017066	0.6617783	0.8453492	0.99463916	0.8969099	0.9803062	0.8387847	0.9577746	0.8181858	0.79393244	0.8208841	0.6928148	0.7227763	0.63043475	0.9836378	0.73984236	0.7794346	0.7794346	0.7794346	0.77943456	0.7794346	0.77390164	0.92846316	1.1569225	0.9492198	0.9952408	1.3198003	1.0597117	1.0505117	0.96445894	0.9834732	0.81829584
MYH7	na	1.0271295	0.9798652	0.9322022	1.4323556	1.1453811	0.7361998	1.0872002	0.9233966	0.9188308	1.00295	0.79441637	0.8360168	0.81521195	0.8427011	1.0094068	1.1248999	0.8920294	0.73825544	0.9856107	0.96707565	0.94853854	0.9177822	0.9462148	0.90158206	0.95026124	0.79957145	0.84015626	0.8378725	0.7320056	0.79473644	1.0585592	0.7384173	0.9299814	0.9299814	0.9299814	0.9299814	0.92998135	0.889365	0.8436635	0.79385614	1.0304135	1.2887574	1.0190172	1.1010413	1.326386	0.9870685	0.7985386	0.9218927
MYL3	na	0.9213026	0.757605	0.9437688	0.9343027	0.83209217	0.7473152	1.2222656	0.8145135	0.9870024	1.3701217	0.83142155	0.82443935	0.9152255	0.8792921	0.93997157	0.9175038	0.89581317	0.82963586	0.8823699	0.83326757	0.9446576	0.91818273	1.0566399	1.1955578	0.9739892	0.9301215	1.0275775	0.88611364	0.9361877	0.8575245	0.7419353	0.76388127	0.9100729	0.9100729	0.91007286	0.9100729	0.9100729	1.0109336	1.0053444	1.2520473	0.93867654	1.2090503	0.9857751	0.8294131	0.8873209	1.0119872	1.0182987	0.85115284
MYO5A	na	0.29389253	0.3517242	1.6794403	0.7123544	1.0866749	1.6754953	1.8075343	2.1225379	1.3800622	1.6242741	2.3325126	1.8601217	2.1366692	2.6546502	0.8450581	0.4285426	0.66946596	2.0882592	2.7354174	1.9972599	1.7622252	1.8724775	1.3311014	2.558664	1.8430133	1.4040794	1.4333239	1.6499062	1.4024516	1.6487972	2.1914184	1.7742587	0.97111726	0.97111726	0.97111726	0.97111726	0.97111726	1.2415793	0.64458805	0.75382507	0.33816487	0.31794402	0.2677998	0.7606443	1.1018418	1.6831114	2.1392548	1.7512475
MYO7A	na	1.0339807	0.94506633	1.6734536	1.2508645	1.0901757	0.7371117	0.9425133	0.869461	0.86859936	0.8958398	0.90750337	0.7757106	0.94652784	0.8544151	0.8582127	1.0216525	1.0651904	0.93700266	0.7422311	0.7596921	0.91774595	1.1169467	0.93483317	0.91132414	0.97778827	0.8434183	0.843206	0.80583864	0.88590074	0.90686303	0.7781647	0.9201397	0.87896305	0.8789631	0.8789631	0.8789631	0.8789631	0.9427816	1.3418214	0.8434895	1.021137	1.1589254	1.4594592	0.8752797	1.0074538	0.7420564	0.84193254	0.7656637
MYOC	na	1.1858748	0.9861077	1.0594482	0.8811553	1.149043	0.74965507	0.9849991	0.81618524	1.0320781	1.1975285	0.77971244	0.8530996	0.9076608	0.75460744	1.0111719	1.0369092	0.9730407	0.7551655	0.79084736	0.72089946	0.78034246	0.82349914	1.1186428	0.8434379	0.89711	0.74976736	0.82244706	0.6529565	0.68284404	0.69004077	0.74927586	0.75057507	0.807062	0.807062	0.807062	0.807062	0.807062	0.9357797	1.0593415	1.1283815	0.8362409	1.1378245	1.384701	0.8311152	1.1979505	0.9499417	0.8271594	0.71156305
NAGA	na	1.1680158	1.0643519	1.1115377	1.1069161	1.3274965	1.0333755	1.0320392	1.0733848	0.9411855	1.2631792	1.1215924	1.3073547	1.0431439	1.3014377	1.1024623	1.0273513	1.1616367	1.2071588	1.3621064	1.1138558	1.0616007	0.940079	1.1009079	1.204324	1.4820707	1.0441421	1.0369221	1.0771235	1.1306732	1.042932	1.0749178	1.0799692	0.94337	0.94337	0.94337	0.9433699	0.94337	0.7733037	1.0791875	0.83437145	1.0413568	1.1829071	1.0007749	0.75955325	1.3624055	0.940932	1.0324041	0.99280345
NAGLU	na	1.4898407	1.1228814	0.97163665	1.295662	1.0438141	0.9803279	1.0129257	0.93015593	0.8787038	1.1551622	1.302012	1.0606619	0.9530126	1.1146106	1.0614102	1.1664734	1.0238405	1.0880233	1.1338569	1.19215	1.0124323	0.9903938	1.1712453	1.0539304	1.3123575	1.1788245	1.1147978	0.9763491	1.1779132	0.9294196	0.9384423	1.0969269	0.8508109	0.8508109	0.8508109	0.8508109	0.8508109	0.8295256	0.96108395	0.7824037	0.6192792	1.1470585	1.9301891	1.0518775	1.1172734	0.87967765	0.76938254	0.9122491
PTCH1	na	0.97040814	0.740825	0.8760894	1.0484135	1.0905252	0.8678279	0.96444404	0.91117275	0.95932114	1.1280185	0.7624163	0.9813609	0.8106609	0.8271702	0.9131181	0.8756192	0.84520763	0.8971813	0.88597715	0.88229346	1.0302548	1.0120701	1.1262007	1.053854	0.9475637	0.9455433	0.922369	0.9115238	0.81969875	0.794961	0.8576522	0.9014883	0.826281	0.826281	0.826281	0.826281	0.826281	0.7666809	0.87835896	0.72689307	1.1365786	1.0048182	1.205214	0.7766903	1.3931438	0.96462154	1.155797	0.99120384
NDP	na	1.0825467	0.8656573	3.0407996	1.0090977	0.9256758	1.071511	0.74444366	0.8020185	0.6610789	0.59386444	1.3700246	0.70465964	0.7672614	0.64703566	1.0204184	0.77300614	0.9062255	0.9322934	0.7169113	0.69191897	0.9005192	0.6289442	0.69846046	0.64869046	0.7036429	0.75398356	0.83725023	0.7910839	0.7763372	0.9136853	0.6406535	0.73497415	0.98743033	0.98743033	0.98743033	0.98743033	0.98743033	1.0508293	0.86822075	1.2540653	1.0678077	1.0775038	0.9466882	1.018774	1.0037045	0.7662049	0.92735785	1.0188433
NF1	na	0.924748425	1.07625885	0.867244115	0.954325535	0.673768185	1.2468827	1.0433204	1.05966335	1.110004	1.0961168	0.88748217	0.982911185	1.12885155	0.98828935	1.123034	0.811436355	0.7769646	0.90772075	0.93625683	0.829311765	0.96866475	1.16670445	1.0978745	0.962669165	0.70014725	1.1454849	0.9646881	0.96545043	0.92704615	0.97379915	0.96880895	0.97434687	1.1856242	1.1856242	1.1856242	1.18562415	1.1856242	1.10287195	1.16434485	1.1734897	0.991753	1.0228564	0.68148437	0.69423617	0.82397037	1.0473865	1.26308275	1.03452455
NF2	na	0.936501835555555	0.981437484444444	0.939382405555556	0.932193475555556	0.94283669	1.04688826666667	0.994268832222222	1.04465283333333	1.04218238222222	1.10046418888889	0.90324416	0.992872416666667	1.02236724111111	0.971608483333333	1.07843726666667	0.976405868888889	0.999866448888889	0.919938467777778	1.00157535888889	0.929398431111111	0.903319613333333	1.07692444444444	1.09531533333333	1.06828244444444	0.96065578	0.954347887777778	0.937164992222222	0.935375425555556	0.964082995555555	0.854229902222222	0.964924166666667	0.857512888888889	0.941314122222222	0.94131411	0.941314114444444	0.941314122222222	0.941314111111111	0.992366494444445	0.985938288888889	1.07221743333333	1.00270537888889	1.17034748888889	1.08884715555556	0.850862348888889	0.874023802222222	0.979675886666667	1.04558406666667	0.937431426666667
NME1	na	0.79677372	1.7540169	1.58278985	1.22442885	1.9378968	0.880657875	0.78404045	0.9822937	0.7689972	0.803791785	0.8880271	0.639154125	0.764385995	0.91056785	1.29023865	2.6225577	1.7134138	0.8894008	0.938587455	0.817245545	0.705068855	1.0918744	1.1249439	0.7651056	1.04324145	0.5761116	0.98023322	0.5951882	1.11718275	0.68374366	1.28690285	0.89697924	0.71918585	0.71918585	0.71918585	0.719185815	0.71918585	1.21475775	1.5619208	0.863196175	1.232561	0.300031485	1.40415255	1.04183905	1.24110265	0.755474325	0.7532188	0.63174545
PNP	na	1.7878058	1.3792219	1.5809743	0.8429559	1.7718388	0.45458776	0.4305835	0.7588679	0.70613253	0.49025536	0.45132998	0.5450097	0.4066563	0.62351733	1.1320658	1.4469666	1.426689	0.5060207	0.5206116	0.5315713	0.37156177	0.6492604	0.76320237	0.54723054	0.3301808	0.43992803	0.6989318	0.4506633	0.7329904	0.3821467	0.9712115	0.47822374	0.46378273	0.46378273	0.46378273	0.46378273	0.46378273	1.1809452	1.4031543	0.5669577	1.1308118	1.7616284	1.5433927	0.8133515	1.2862704	0.5419417	0.38896158	0.3825843
NPC1	na	1.4580299	1.1147296	2.6592546	1.1541784	1.3858517	0.93958455	1.186084	1.2743852	1.1655986	0.8547561	1.0804693	1.0448035	0.9888191	1.4327288	1.0884866	1.047299	1.260225	1.1538686	1.0465248	1.0808334	1.0439266	1.2883995	0.9054896	0.85728765	1.0013918	0.9223322	1.0906832	0.91055405	1.0404232	0.94268245	1.1711727	1.1629977	1.0009874	1.0009874	1.0009874	1.0009874	1.0009874	1.505777	0.95585537	1.0083456	1.0859659	1.053936	0.7949697	0.9334791	0.9297384	0.86072147	0.9814048	0.8898065
NPHP1	na	0.89859068	0.90948895	1.02577415	0.960096	0.994464715	1.033156265	1.02952265	0.9573563	0.98115987	1.04938922	0.977990275	0.94513335	0.98340905	1.10718405	1.05542935	0.9776035	0.978256075	0.856807435	0.87394297	0.9437683	0.92600387	1.23372145	1.1233357	0.9667414	0.85139425	0.9725636	0.92434005	0.857540965	0.91891435	0.958514765	0.98277783	1.1257302	0.899177675	0.89917765	0.899177675	0.899177675	0.899177675	1.10610115	0.93952233	1.1158265	0.9947436	1.1597763	0.9580651	0.85507707	0.9042454	0.97834423	1.04115965	0.947138775
GPR143	na	1.036859	1.0849775	0.8753595	1.0627139	0.9602944	0.74873805	0.75190204	0.8440644	0.91841733	0.7201154	0.58073527	0.85205656	0.7734914	0.62474555	1.1491822	1.1561537	1.0427645	0.5953565	0.88333726	0.7141388	0.82764804	0.5796831	0.8012149	0.93037546	0.955724	1.1783712	0.85065496	0.82155216	0.7078796	0.6738093	0.8396076	0.64151984	0.9019329	0.9019329	0.9019329	0.9019329	0.9019329	0.92389446	1.3053874	1.0408037	1.3240292	1.1515012	0.9925763	0.8935474	1.3029121	0.5683228	0.68573284	0.811293
OAT	na	0.8401484	0.91777366	0.79566455	0.905245	0.8112145	1.3634984	1.1277097	0.9035618	1.169916	0.9051867	0.69709605	1.2169046	0.8764527	0.7002422	1.0747466	0.8136183	0.89352095	1.0267404	0.98212993	0.99048126	1.2049863	0.855274	1.1078237	1.1490748	0.8349427	1.1409341	0.9831216	1.0201396	1.0621121	0.82108617	0.8086837	1.3518424	1.020481	1.020481	1.0204811	1.0204811	1.0204811	1.042661	1.2465364	1.0397927	0.97755253	0.392687	0.68899196	0.65636075	1.079545	1.5255919	1.1303838	1.2198969
OCA2	na	1.144222	0.9186728	0.64302534	0.89211535	1.1857508	1.4039042	1.1404042	2.274108	1.3767625	1.3057957	0.87336934	1.0137872	1.0410239	0.99105245	1.1908622	1.0758032	1.2688572	0.97185934	1.2979203	1.6091036	0.8888841	1.2406119	1.7428386	1.1059313	1.5246758	0.8065295	1.5595981	0.816167	0.8732519	0.8505479	1.1135739	0.8075073	0.9658052	0.9658052	0.9658052	0.9658052	0.9658051	1.2745825	0.9544165	0.9581119	0.9269201	0.76394236	0.86787045	1.1209708	1.0025246	0.9701958	1.006085	1.1543797
OCRL	na	0.96308222	1.0635915	0.34283891	0.8979798	0.71571368	0.8393771	1.0171322	0.7827747	1.042854	1.30339745	0.66355965	1.1641667	0.9383287	0.77233787	0.878823835	0.807784715	0.797643425	0.965010525	0.89400595	0.831803625	0.932418625	0.744549185	0.964143925	0.97255519	0.711475865	1.07421365	0.872241975	1.06969275	0.9393681	1.00602495	0.628335745	0.931276015	1.0197581	1.01975805	1.0197581	1.0197581	1.0197581	0.86990665	1.01003025	1.07387105	0.9937536	1.11764285	0.90773355	0.71767648	1.2677174	1.05947035	1.0961283	0.886070085
PAH	na	0.94454587	0.9386618	0.9586468	0.8902171	0.89670193	0.89543796	1.0668796	0.8611645	0.93979794	1.031713	0.72494364	1.0075603	0.84856826	0.92927843	0.9675788	0.8744457	0.9195253	0.73091185	0.8629449	0.89255345	0.9997024	0.918723	0.9606467	0.94756687	0.86120754	0.7877968	0.73504984	0.80280185	0.7143043	0.831128	0.8490525	0.90647286	0.95665205	0.95665205	0.95665205	0.95665205	0.95665205	1.1052095	1.0056652	1.0359504	0.9678062	0.9763318	0.95607376	0.8652099	1.124786	0.9828154	1.0669695	0.9131828
PAX2	na	0.98715894	0.884200932	0.781538998	0.95080366	0.914999664	0.827028722	1.00754726	0.834043708	1.001387766	1.14894324	0.673772714	0.92486032	0.92936669	0.781066154	1.05519844	0.82557864	0.869251926	0.622785392	0.87922889	0.782141734	0.883674764	0.835754558	0.960527432	0.952583356	0.933347688	0.810663254	0.7852107	0.675361788	0.758137478	0.612161808	0.810419608	0.793357368	0.87613579	0.876135778	0.876135778	0.87613578	0.876135778	1.08915046	1.09844946	1.03644314	1.06303942	1.29765094	1.0757221	0.815867882	0.97150659	0.88113948	0.855703634	0.81532698
PAX6	na	0.984806	1.29760875	0.7823087	0.889014005	1.02549765	1.69102565	0.92881626	0.91600273	0.94921883	0.92130995	0.73863305	0.96378076	0.89079792	1.060213	0.871552855	1.0081265	1.1884968	0.953284515	0.95268965	1.13465615	0.975960345	0.90870582	0.9028526	1.0459732	0.952105375	0.93766295	0.90568985	0.9422223	0.98099447	1.1837118	1.0084893	0.75440125	0.928628565	0.928628585	0.92862855	0.928628585	0.928628585	0.94272956	0.941904685	0.97517038	1.0794357	1.0397589	1.2834135	0.88750522	1.04508555	0.9755178	0.98317452	0.8463046
PCBD1	na	1.0606112	1.3477324	0.69538665	1.1005839	1.3451535	0.8125499	0.93764293	0.9169855	0.8018899	1.0782558	0.61740124	0.7889541	0.7389917	0.77980864	1.2989587	1.3467826	1.6158113	0.6369565	0.8123309	0.8333422	0.8637333	0.7592282	0.8340149	1.0076332	0.72971416	0.78920585	0.84467566	0.722735	0.9300015	0.8706092	0.831692	0.9743552	0.8347998	0.8347998	0.8347998	0.8347998	0.8347998	1.0462759	1.35336	1.1304188	1.2912561	0.48187104	0.9909124	0.7854364	1.4400375	0.8730995	0.74028397	0.867048
PCCA	na	1.0656662	0.9763372	0.18202832	1.0490396	0.6797922	0.57242554	1.013032	0.73240423	0.99982566	0.83652693	0.46779108	1.2868824	0.6541907	0.418581	1.222354	0.5266493	0.622202	0.73838305	1.0406321	0.89119554	0.9435839	0.53931946	1.0718076	1.0163214	0.7880541	0.92030275	1.0611104	0.8040079	1.0240327	0.6088922	0.5382152	1.1398017	0.969863	0.969863	0.969863	0.969863	0.969863	1.0898931	1.1833543	1.2644434	1.2651865	0.41387448	0.7259472	0.75640196	1.3441371	1.1764747	0.781987	0.99829894
PDE6B	na	0.99279743	1.0434185	1.0525378	0.9804652	1.1108975	0.86654174	1.1578715	0.86501455	0.8792709	1.0442606	1.0084656	0.90416795	0.8878206	0.8188697	0.8705682	1.0127448	1.0726756	1.0297991	0.8655804	1.0976514	0.95263505	0.91794413	0.93152195	1.0010056	0.8444373	0.9902154	0.98647976	0.93058294	0.93610203	0.941781	0.819585	0.8311925	0.9581239	0.9581239	0.9581239	0.9581239	0.9581239	0.9728517	0.8316245	1.1161734	1.0659564	1.1269517	1.0307342	1.0183413	1.1413761	0.9015588	0.9083098	0.8861223
PDHA1	na	0.9749406	1.0855584	0.3484122	0.8527142	0.8954543	0.77737373	0.97835463	0.84602374	1.0391265	0.91469043	0.49685606	0.8799742	0.6713569	0.46199498	1.0336238	0.8575133	0.8718066	0.7803046	0.7492146	0.8331576	0.70039177	0.7661842	0.92178667	0.86827075	0.8637894	0.95002335	0.8421089	0.87199837	0.7999896	0.79734623	0.6821348	0.76124424	0.93482375	0.93482375	0.93482375	0.93482375	0.93482375	0.8531008	1.1249193	1.0880785	1.2088292	0.9514451	1.069915	0.92569673	1.0348588	0.9395948	0.9331301	0.87043184
PEPD	na	0.6712307	0.46710566	0.56797713	0.618498	0.63594776	0.7880488	1.1775765	1.0144053	1.300086	1.6530907	1.08592	1.2497145	1.5671952	1.4180609	0.4891273	0.5284988	0.56432486	1.4800822	1.1352448	1.386399	1.0944194	0.8897393	1.0283207	1.4131141	1.3547174	1.033186	0.94871265	2.9406765	0.936298	1.0672538	1.0176302	0.98836297	0.9509468	0.9509468	0.9509468	0.9509468	0.9509468	0.98067045	0.55606127	0.70966333	0.5764949	0.74504596	0.2865631	0.64533323	0.7783254	1.9501977	1.7744287	1.9972177
PEX12	na	0.8420052	1.0080996	1.0854079	0.8783301	1.1960169	1.2766646	1.3550564	1.314736	1.3870034	1.5339534	0.9512004	1.3929803	1.4361839	1.2916801	0.8223486	0.7639562	0.83090365	1.0279044	1.1837816	1.4210142	1.2148101	1.1269594	1.2263767	1.1817164	1.1927272	1.1090949	1.1169305	1.25194	1.2182432	0.96329427	1.3224647	1.2140965	1.0367146	1.0367144	1.0367146	1.0367146	1.0367144	1.0665348	0.97138745	1.1169304	0.9123519	0.5127891	0.48686343	0.87644446	1.0497022	1.2866113	1.3102151	1.410171
PEX6	na	0.9119424	1.0082746	1.1613312	0.40897962	0.6048944	0.36957026	0.6369017	0.47768646	0.4801162	0.57969207	0.5742158	0.6956188	0.5778549	0.2244977	0.7796233	0.8775243	1.3025181	0.24051079	0.72610414	0.8171196	0.24143371	0.5847495	0.5562784	0.9744663	0.28832194	0.31258348	0.65321064	0.9102903	0.72421557	0.2847211	0.58419937	0.5965682	0.8534463	0.8534463	0.8534463	0.8534463	0.8534463	1.4323353	0.6970925	2.0620053	1.2002304	1.014596	1.1056598	1.3154935	0.42430785	0.2843481	0.49467435	0.9692581
PEX7	na	1.1693494	1.3015019	0.2850635	1.071868	0.8599163	0.9615792	0.98484546	0.5992461	1.0499113	0.95198256	0.6067008	1.1360239	0.7776556	0.924773	1.4665613	0.78873456	1.1777887	0.69824773	0.9787084	0.84879225	0.77192783	0.9052057	0.9855073	1.006761	0.71804404	0.8081432	0.77915937	0.8379951	0.8169067	0.62951344	0.57883155	0.95041734	0.65642923	0.6564293	0.6564293	0.65642923	0.6564293	1.1468955	1.4787585	1.3391634	0.9547529	0.5793181	0.733394	0.70831513	1.2883617	1.0058135	0.9116153	0.8536121
PFKM	na	0.7640568	1.1525376	1.3218409	0.939667	1.1220812	1.1307877	1.0052396	0.91796297	0.99013716	0.97132105	0.92999226	0.9373026	1.0350766	0.75089866	0.9776733	1.280227	1.1244973	0.98149186	0.94594	0.956809	0.8301481	0.9889736	0.9979196	0.8894666	1.2724222	1.2292398	0.9736082	1.0016143	0.7837406	1.2831544	0.76941574	0.97251344	1.103165	1.1031651	1.1031651	1.1031651	1.103165	0.85328144	0.89543366	1.0247632	1.0710583	0.64730656	1.1756539	1.0047158	1.2286626	1.0182076	0.984994	1.0959241
PGAM2	na	1.1926111	0.9333807	1.0914112	0.9152119	1.0803196	0.9041481	0.83818513	0.8749339	0.8854773	0.88241774	0.74569917	0.79981595	0.83757967	0.85475206	0.8558441	0.9002072	0.8147618	0.87916195	0.8392695	0.9451522	0.7596599	0.7373779	0.79139525	0.96245927	0.87286335	0.7857902	0.9487798	0.92064077	0.9528687	0.7461	0.7746875	0.8159268	0.8578594	0.8578594	0.8578594	0.8578593	0.8578594	0.75869006	1.0725436	0.80626476	1.1881317	1.3675275	1.3890152	0.92485815	0.9540391	0.891567	0.90451276	0.7428489
PGK1	na	1.207029	1.1852461	1.1278585	1.1930372	1.257242	0.99969345	1.0672283	1.1405323	1.0325698	1.0147191	1.1034186	1.0665644	0.9623825	1.0769717	1.1642087	1.0531389	1.2674224	0.9506185	1.0525013	1.0126746	0.92242527	1.2810385	1.0256884	0.9777676	0.80376667	0.9578807	1.0491823	0.9264012	1.045662	0.90974367	1.109478	0.95865506	0.89814115	0.89814115	0.89814115	0.89814115	0.89814115	0.99553496	1.1102982	1.0702617	1.0733944	0.9383061	0.6576731	0.85958004	1.2015873	1.0994585	1.0778419	0.91606295
PHKA2	na	0.7326755	0.9603794	0.92475307	0.7519807	0.8572726	0.5138634	0.50748014	0.44774586	0.4622145	0.5385776	0.48767072	0.43075296	0.499865	0.44950962	0.72643703	1.0070264	0.80314565	0.5314415	0.47561425	0.5861194	0.77601975	0.44136015	0.41528213	0.5130094	0.52055424	1.0127095	0.4355481	1.0862399	0.45771703	0.6663485	0.46324864	0.40909845	1.1907556	1.1907556	1.1907556	1.1907556	1.1907556	0.78955185	0.83040893	1.2053883	1.6059626	1.3237907	1.3872964	1.3437568	0.74473894	0.5000321	0.651734	0.61734045
PHKB	na	1.2036208	1.0660948	0.5917627	0.8882207	0.9084753	0.98543175	0.963739835	0.91830858	1.0777351	0.988025465	0.73416085	1.1210415	0.916954605	0.84362045	1.01781365	0.923954625	0.98672737	0.880278235	0.90361458	0.916302275	0.970601775	0.818392335	1.00000903	0.90959715	0.82031448	0.9964877	0.933713795	0.962931965	0.95730403	0.903673055	0.77808505	0.94042463	1.0401848	1.0401848	1.0401848	1.0401848	1.0401848	0.9106981	1.07342935	1.1101701	1.1780109	0.91153405	0.96839737	0.8835599	0.96906065	1.05648275	1.02280605	0.915850575
PHKG2	na	1.8012583	0.9005866	1.1169189	0.76343507	0.83841145	0.38453186	0.5081104	0.44987142	0.52733964	0.48473692	0.5169356	0.5055471	0.39617816	0.4497122	0.87197024	1.4763904	1.0671711	0.59656906	0.4776226	0.5844657	0.501133	0.44222024	0.58983225	0.54099804	0.727327	0.6765101	0.5945677	0.5486498	0.58004373	0.6007524	0.59743154	0.45470402	0.71761626	0.71761626	0.71761626	0.71761626	0.71761626	0.7784069	0.88629615	0.88865197	1.0010006	1.8997918	1.8013203	1.3065966	1.1974733	0.42177096	0.4058798	0.41281202
SERPINA1	na	0.9973124	2.50112866666667	2.9162051	2.13729963333333	3.5198048	1.7649803	0.942595043333333	2.3836196	1.3393105	1.66451473333333	7.49661653333333	1.9286593	1.9748484	4.39565706666667	1.4163913	0.485758193333333	2.0087668	1.5190363	1.33400373333333	2.00811506666667	1.01545413333333	2.82541063333333	2.691698	2.09345886666667	2.06860126666667	1.24913873333333	2.9700017	1.2725388	3.02087856666667	2.72367603333333	3.34430583333333	2.3157762	0.7139915	0.71399152	0.71399152	0.71399152	0.71399152	0.6767248	1.42428076666667	0.953222066666667	0.58132448	1.26412893333333	0.755176466666667	0.344032853333333	2.15920903333333	1.09339366666667	0.810802746666667	0.937703866666667
PKD1	na	1.0447169	0.920182075	1.0384596	1.04391945	0.86978095	0.80984992	0.83976135	0.73215615	0.80483242	0.894182435	0.8478137	0.81555395	0.725292385	0.770617775	0.99770175	0.9223195	0.87204618	0.84556095	0.769836225	0.751330875	0.951462225	0.80399725	0.81377988	1.00024985	0.89568315	1.19418505	0.952674385	0.884403015	0.94257947	0.8599253	0.71424717	0.755150725	0.888009475	0.8880095	0.8880095	0.8880095	0.8880095	0.92882657	1.0026285	0.95242065	1.09570735	1.2149796	1.31411215	0.995412635	0.91034025	0.89414905	0.86202137	0.829401425
PKD2	na	0.6873221	0.7603218	1.6696147	1.0816612	0.917828	1.5204624	1.1111885	1.2868112	1.1616411	1.1497972	2.4514754	0.8628294	1.5288635	1.6622838	0.95858395	0.7434712	1.0333441	1.4220222	1.0670049	1.4203985	1.110982	1.5248631	0.9560422	1.243727	1.1841441	1.2952254	1.3817029	1.3584101	1.2648398	1.4612554	1.3622962	1.7476557	1.1071815	1.1071815	1.1071814	1.1071815	1.1071815	1.3037181	0.9501504	1.0025969	0.53846526	0.45839897	0.649401	1.103468	0.9826351	1.1218983	1.3070964	1.5821719
PKLR	na	1.37208535	1.00094043	0.844245325	0.99633575	0.944233065	0.83881358	1.15416545	0.931039425	0.960587205	1.1597322	0.6681965	1.0625906	0.8576806	0.928302075	1.18271745	0.95122391	0.77423323	0.822386275	0.8216835	0.8513271	0.893784675	0.89923364	1.1563707	1.0615061	0.996825175	0.91634675	0.93080665	0.84598067	0.8215466	0.70662715	0.95792049	0.809997485	0.871767195	0.871767195	0.871767195	0.871767195	0.871767175	0.80461545	0.976376	0.901918315	1.1508519	1.1098053	1.23538685	0.793177845	1.1789476	0.87915378	0.97950612	0.990261475
PKP1	na	0.95294182	0.93109397	0.80032525	1.12787825	0.9916459	0.747871075	0.9661408	0.80569353	0.938925735	0.92947965	0.71318877	0.88869955	0.8346296	0.90090115	0.91877985	0.8016755	0.875157505	0.67634255	0.7413184	0.79568505	0.88793132	0.795171625	0.9371454	0.93805727	0.882115665	0.77042174	0.8834542	0.71744	0.71340147	0.6998776	0.80477892	0.7588076	0.81094362	0.81094362	0.81094362	0.81094362	0.81094362	0.86389408	1.17278785	1.3437391	1.0329269	1.2714108	1.09474935	0.83130085	0.99304032	0.8500452	0.75549391	0.7906117
PLA2G2A	na	6.1292753	4.368602	0.30107656	1.4655511	5.943705	1.5474381	0.30633798	2.1881306	1.910146	0.17692508	0.11059906	0.7778778	0.27461362	0.9702606	2.271697	4.028377	6.0257506	0.94129556	0.47271624	2.4333675	0.5651294	2.2511861	3.4253528	0.23220706	1.3039103	0.5781612	3.3017194	0.10085762	2.552802	1.4608325	3.196374	0.7075903	0.11832686	0.11832686	0.11832686	0.11832686	0.11832686	0.14890116	2.7960742	0.03616878	0.1427144	0.9638282	3.9895809	0.19187425	1.5160681	1.091899	0.06901702	0.05387378
PLG	na	1.4176874	1.2424796	1.0732673	1.079488	1.1157768	0.8409948	0.93827355	0.81502503	0.9677801	1.1107646	0.7863865	0.9138015	0.7226866	0.8369347	0.9665774	1.0431182	0.8920495	0.743125	0.7899353	0.817918	0.91463125	0.83099455	0.8438248	0.77084756	0.80851924	0.8971739	0.8070528	0.8611828	0.80824625	0.7752623	0.8411348	0.70268065	0.8438246	0.8438246	0.8438246	0.8438246	0.8438246	0.725996	0.958717	1.0600779	0.9989022	1.5590647	1.3110615	0.95009136	1.0828494	0.8182207	0.74327534	0.7917433
PLOD1	na	1.3269316	1.3442546	3.827267	2.0852892	1.7960389	0.9698674	0.91090846	1.0491503	0.66325605	0.95012575	1.7498126	0.89867043	1.0671213	1.469393	1.0849829	1.1942636	1.44501	0.99971133	0.9239306	1.1978793	0.76684535	1.1425287	0.95769006	0.8716969	1.3893048	0.9150486	1.2455763	0.8474926	1.2050655	1.1518548	1.2671473	1.229713	0.9123316	0.9123316	0.9123316	0.9123316	0.9123316	0.7890625	1.0683771	1.0697775	1.0271902	1.1309922	1.0384692	0.8964693	1.3214818	0.9185762	0.7024585	1.0371455
PMM2	na	1.1959339	1.530758	0.6759814	0.86273813	0.88529164	0.9620319	0.87569195	0.9334534	0.97935176	0.73982966	0.70892096	0.73090976	0.9774108	1.0686504	0.8904229	1.5804647	1.2539167	0.7699066	0.6522855	0.6674501	0.7446679	1.0855898	1.0812203	0.80347395	1.5540282	0.82006943	0.8753525	0.6958007	0.96377707	0.79045767	1.0430017	1.1925446	0.72195095	0.72195095	0.7219509	0.72195095	0.72195095	0.9416909	1.013497	0.7867492	0.86584544	1.1211026	2.0896828	0.78854895	0.98051995	0.9433053	0.8193969	0.6496605
PMP22	na	0.455814033333333	0.521468133333333	1.51234826666667	1.3533097	0.957437266666667	1.43206356666667	1.47590806666667	1.34613763333333	1.0781677	1.35455376666667	2.46972486666667	1.3185254	1.60523893333333	3.85137946666667	0.826591	0.746292786666667	0.958853806666667	1.27154793333333	1.4741173	1.43476283333333	1.30326833333333	1.36356576666667	1.12760796666667	1.38238766666667	1.1516551	0.8739242	1.3041448	1.37926463333333	1.2603731	1.70161976666667	1.46849806666667	2.8474871	0.794298443333333	0.79429846	0.79429846	0.79429846	0.79429846	1.09034703333333	1.02439163333333	0.978819166666667	0.622014813333333	1.0256438	0.574974833333333	0.394930066666667	0.983055236666667	1.40305463333333	1.44049253333333	1.4622758
PON2	na	1.35264745	0.948704975	0.410192445	0.855617175	0.86655539	1.2572134	1.0730098	1.17416015	1.00222555	0.99344997	1.0539178	0.845089705	1.0427795	1.2605124	0.92983995	0.970583	1.18406295	1.0807072	0.77139345	0.87110295	1.42175925	1.22308705	0.82862675	0.89527255	0.91877742	1.1356273	0.941734045	0.7998671	1.19918775	1.2471458	1.10594425	1.0658054	1.05161925	1.0516193	1.05161935	1.05161935	1.05161935	0.86129332	1.2522688	1.1714985	0.95371465	0.98837957	1.21798015	0.788923775	0.77731918	1.07211685	1.14864765	0.76785753
POU1F1	na	0.92076874	0.98457587	0.9385427	0.94081587	0.9465237	0.9865959	1.0215968	0.9742919	0.9689534	1.0520606	0.80966204	0.8801711	0.94658756	0.86809933	1.0162722	0.99746245	0.9296293	0.8021883	0.90260345	0.89391106	0.9174648	0.8812667	0.90746975	1.0106198	0.9844765	0.8574453	0.882748	0.826929	0.8731891	0.8099883	0.9021486	0.92634016	0.92944175	0.92944175	0.92944175	0.92944175	0.92944175	1.0573046	1.0551403	0.9678793	0.9995756	1.1923778	0.988786	0.97493	0.8710949	1.0285361	0.9605575	0.9038182
POU3F4	na	1.0598034	0.8301097	1.0368727	0.96260005	0.78157455	0.8051932	0.8068586	0.760858	0.893679	1.0143365	0.8881403	0.9772338	0.88522106	0.966685	1.0785205	0.77446425	0.8261861	0.85281247	0.753568	0.87799263	0.83019346	0.7444081	0.8788191	0.9660358	0.744808	1.0566565	1.0320071	0.9709167	0.8832596	0.9399704	0.8271579	0.6678121	0.9674646	0.9674646	0.9674646	0.9674646	0.96746457	1.1688626	1.3647444	1.199661	0.87849414	1.206129	0.85568285	0.8425589	0.9079502	0.8085267	0.94866556	0.8187248
CTSA	na	1.1975616	0.8790519	0.5944025	0.8155085	0.68174094	0.5899861	0.9012606	0.5177057	0.7932678	1.1775732	0.6075691	0.87952644	0.7866049	0.7132832	0.8689213	0.8520365	0.6601009	0.83245295	0.85140723	0.8741339	0.9004283	0.45335004	0.6919428	1.033636	0.9048567	0.85601085	0.7155395	0.8773705	0.82499	0.66499835	0.52921677	0.5154489	0.9717953	0.9717953	0.9717953	0.9717953	0.9717953	0.63687533	0.9312287	1.1104741	1.1123772	1.6283586	1.0817465	0.9959264	1.1974624	0.83865803	0.6667457	0.8001475
PPOX	na	0.98209625	0.80781406	1.4430662	1.1628981	1.0393056	0.7896985	0.8240025	0.8078005	1.0140886	0.9934814	0.95351297	0.8321685	0.6992541	0.6365509	0.9421764	0.89478254	1.0143272	0.88855016	0.709764	0.8871775	1.0934718	0.8281803	0.846751	0.93555194	1.3479165	0.90076923	0.9373762	1.0229518	0.8484023	1.1367803	0.73919123	0.82088	1.151931	1.1519312	1.1519312	1.151931	1.1519312	0.98523635	0.81929463	1.0147358	0.94671416	1.0758331	1.2534666	1.5640519	0.92911345	0.86002713	0.68217355	0.86935455
PPT1	na	0.18810183	0.5206989	1.0718731	0.8758115	1.153491	2.0816655	2.1333227	2.4544415	1.8210281	1.7029576	2.2107089	1.4767785	1.6689693	2.1620798	1.0585577	0.58041257	0.74917525	1.874859	2.265302	2.1886852	2.3103504	2.3808072	1.7418472	1.9382766	1.952136	1.3633453	1.4894872	1.553693	1.3733457	1.416656	1.9650958	1.9574201	0.72886354	0.72886354	0.72886354	0.7288635	0.7288635	0.9620172	0.72298485	0.7685524	0.3543559	0.2241425	0.26532632	0.59984225	1.010611	1.969459	2.0544264	2.068282
PRNP	na	0.387305285	0.61031443	1.4156355	0.969859815	1.2367059	1.7396315	1.48921665	1.36491045	1.30523395	1.2651398	1.71148065	1.32721375	1.4448542	1.80352625	1.23585535	0.58851505	0.9713437	1.35864065	1.75403975	1.6428525	1.5765211	1.38547245	1.42645205	1.51284535	0.9098317	1.24022165	1.27172425	1.273328	1.06795665	1.27737635	1.44066125	1.77622335	0.91111535	0.9111154	0.9111154	0.9111154	0.9111154	1.13972075	1.1646914	1.02330795	0.57294315	0.531724035	0.4218125	0.501401455	0.775351465	1.5804718	1.7292284	1.5593471
PROC	na	0.8859959	0.9423137	0.6749075	1.1833694	0.60269207	1.2744204	0.8136403	0.8123566	0.8091006	1.3606287	0.762715	1.409158	1.360994	1.3238276	0.47874653	0.82178634	0.62337154	0.8318991	0.6316789	0.8887098	0.79090303	0.7955407	0.79714626	0.63431734	1.0249264	1.0224656	0.95554554	2.0712752	1.1224841	1.2197022	0.59032565	0.91761464	1.3495176	1.3495175	1.3495175	1.3495176	1.3495176	0.56598747	0.82913584	0.9889961	0.9881656	1.1121233	1.6561797	1.008053	0.9478871	0.99155897	0.8606167	1.0512958
PROS1	na	0.35492277	1.5034957	0.5559977	0.63091546	0.63248664	2.7207048	1.5800762	1.2997202	1.2435617	1.2088919	1.8134918	1.4289459	1.0916315	2.4761927	0.96362287	0.58157504	1.6707411	1.2849333	1.5624944	1.6785346	1.3196982	1.6193686	1.6135831	1.151172	1.6032865	1.0521958	1.1722498	1.6142595	1.0757726	2.3613718	1.2515253	1.7240374	0.75048774	0.75048774	0.75048774	0.75048774	0.7504877	0.8381834	0.9087919	0.93962604	0.35410082	0.2872386	0.33455336	0.31442165	0.831955	1.8103867	2.337495	2.0432472
PTEN	na	0.7554282	0.75527614	0.8300922	0.67661726	0.7652644	0.9430847	0.99402165	0.82598984	1.0005054	0.92426157	0.739282	1.1366165	0.97714835	0.9740014	0.98711413	0.73265475	0.79653794	0.90843475	0.9608681	0.94562227	0.91406953	0.8697837	0.84126884	1.0210528	0.8817893	1.0019006	1.0080296	1.0775205	1.0237309	1.1257824	0.752692	0.8233851	1.0142133	1.0142133	1.0142133	1.0142133	1.0142133	0.98030466	1.0234911	1.0402375	1.1454327	0.9593843	0.6961744	0.8242009	0.851578	1.1696252	1.2261683	1.0834032
PTH	na	1.1420115	0.9346909	1.0238329	0.9481978	0.9178533	0.9025013	1.0081136	0.9057375	0.988574	0.92348385	0.8593517	1.0472498	0.90639114	0.9776394	0.90864754	1.0289378	0.8420874	0.89748067	0.97161347	0.9099303	0.91489774	0.97645825	0.99233466	0.98370314	0.86811745	0.9164502	0.8696933	0.8519914	0.92478657	0.9292724	1.0199529	0.8566575	0.85860187	0.85860187	0.85860187	0.85860187	0.85860187	0.9436843	1.1735208	1.034206	1.0806371	1.2572479	0.95292556	0.77945983	0.9379477	0.9606731	0.96510667	0.9145905
PTH1R	na	1.1892132	0.98888355	0.9606198	0.8940292	0.9282541	0.8171773	1.0754883	0.7146101	0.9580095	1.2373967	0.7032822	0.8979437	0.99241245	0.73685956	0.98463947	0.7960112	0.98430896	0.8641979	0.8049403	0.82589984	0.93693423	0.74407536	1.1507695	1.0780755	0.8745394	0.92954874	0.88218284	1.0361309	0.7337704	0.89896953	0.69981664	0.7696445	0.8371035	0.8371035	0.8371035	0.8371035	0.8371035	0.79780436	0.9853339	1.0526237	0.96003914	1.2300595	1.0058745	1.0868409	1.185484	0.92610425	0.90424204	0.8655934
PTS	na	1.7512561	1.3261987	0.73272693	0.9455246	1.1719048	0.91397554	1.046775	1.034919	0.9802379	0.8652047	0.99707884	0.9280556	0.88722646	1.0598874	1.1365372	1.0276932	1.1833009	1.0629541	0.8733825	0.8461142	1.0318453	1.2858734	0.9875436	1.0794399	0.90310776	0.9428114	1.0581074	0.92964697	1.105499	0.9590913	1.2656813	1.030131	0.85721743	0.85721743	0.85721743	0.85721743	0.85721743	1.0539199	1.2797936	1.0096204	1.0257264	1.0638121	1.0682538	0.72158617	1.0228873	0.9778678	0.90432215	0.8722102
PEX2	na	1.0301945	0.9176177	0.62908685	1.2013023	1.0872061	1.0512831	1.1192527	1.196249	1.2926464	1.3269745	1.0673333	1.2178452	0.98659486	1.1667721	1.0764102	0.693707	1.0731598	0.9683326	1.0094982	1.268252	1.3996557	1.3270193	1.1595427	1.1812501	1.0095668	1.1086572	1.095236	1.1418722	1.1102041	0.98944855	0.90810883	1.2312396	0.9162001	0.9162001	0.9162001	0.9162001	0.9162001	1.0245328	1.0862923	1.0366536	0.97397804	0.75976425	0.60801375	0.828708	1.0533149	1.203485	1.3109753	1.1142806
PEX5	na	0.84579694	0.8869528	0.8131634	0.94933987	0.86015624	0.8423661	0.8524314	0.8481178	0.8978685	1.1979375	0.724205	1.137792	1.0762463	0.9689995	1.026859	1.0209423	0.7801888	0.9374219	0.9010406	0.866829	0.83039385	0.735833	0.8958491	1.0072446	0.9721314	1.0197929	0.9563843	0.9947985	0.79085106	1.0182002	0.8585098	0.8276784	1.0006317	1.0006316	1.0006317	1.0006317	1.0006317	0.9912608	1.0277214	0.99466467	1.0210439	1.0598108	0.9412091	1.0488992	1.0900217	0.9533359	1.0263768	0.8456558
QDPR	na	1.0347967	1.5427879	0.96419877	1.5299331	1.6707282	0.7979045	0.90625536	0.86139214	1.092321	0.9623224	0.7702431	1.0819463	0.84480894	0.80891776	0.8491915	1.0333033	1.1224958	0.92596984	1.0866462	1.0005716	0.75578415	0.842655	0.9596098	0.98987085	0.94628966	0.871112	0.9207572	0.8512485	0.9004411	0.8349308	0.6374208	0.9956253	0.8305106	0.83051056	0.83051056	0.8305106	0.8305106	1.2018943	1.0632054	1.1240053	0.97432727	0.6679657	0.9160665	1.1109391	0.9450973	1.0861715	1.1357757	0.77455246
RB1	na	0.40289477	0.7028294	0.77909654	0.615699	0.8568766	1.5010196	1.1739423	1.5178834	1.4306488	0.84856796	1.0393319	1.1901268	1.0228765	1.3350146	1.4863114	0.5353983	0.6638742	1.2349794	1.3755417	1.1966624	1.0877842	1.680761	1.4173944	1.2456077	1.0625325	0.9333928	1.1066597	1.063568	1.1018722	1.0554152	1.5069305	1.227719	0.91940135	0.91940135	0.91940135	0.91940135	0.91940135	1.5981979	1.2730672	1.1979898	0.5966761	0.35711145	0.40312517	0.55860883	0.6847748	1.5050576	1.6862471	1.1391436
PRPH2	na	1.4603047	0.93761057	1.3837303	1.2950131	1.1204909	0.8286936	0.9003907	0.8822129	1.0189544	1.1096265	1.0092412	1.0075139	0.9245028	1.2494487	0.82032627	0.94187343	1.1617436	0.9184957	0.9668195	0.9352502	0.8131913	1.1102237	1.161042	0.9507132	0.9817489	1.0408754	0.9339312	0.9636415	0.9002834	1.0907718	1.0648067	1.0068893	0.8564355	0.8564354	0.8564355	0.8564355	0.8564355	0.9704648	1.1387471	1.0727438	0.92677236	1.1445405	1.2014431	0.7175444	1.1870172	0.79260725	0.8763478	0.9717718
RHAG	na	0.9503706	0.9063946	0.91640854	0.9344432	0.93582594	0.88096267	1.102854	0.9658733	1.037204	1.0992473	0.7625973	1.107812	1.0314001	0.992372	0.9605484	0.92893416	0.8501938	0.77208585	0.9595808	0.91143405	0.99618053	0.9712594	1.1973453	1.0703794	0.914871	0.90364236	0.86088777	0.80981815	0.82464576	0.79707557	0.9520331	0.8878722	0.92862177	0.92862177	0.92862177	0.92862177	0.92862177	0.8632628	0.975412	1.0675768	1.0559814	1.083478	1.1819156	0.8880353	0.9412664	0.9912716	1.0426898	0.90910983
PITX2	na	0.790313513333333	0.0396557933333333	0.0365680566666667	0.901102743333333	0.05499448	0.01	0.0569261533333333	0.01	0.0509789866666667	0.01	0.01601232	0.105260626666667	0.0103776433333333	0.01	2.90143476666667	0.03961936	0.0372025766666667	0.0569684633333333	0.07770381	0.0544414433333333	0.0665080766666667	0.01	0.0697786533333333	0.0750751666666667	0.01	0.0857572233333333	0.0662351766666667	0.07877451	0.0902191666666667	0.01	0.01	0.0565228866666667	0.05605017	0.05605017	0.05605017	0.05605017	0.05605017	2.21378573333333	1.98820356666667	1.25904613333333	1.3815357	1.35273313333333	0.0422802566666667	0.05557966	2.50638336666667	0.0717453066666667	0.0437955	0.0849112766666667
RLBP1	na	1.040334	0.91692364	0.7049264	1.1315391	0.86948436	0.7020429	1.1077454	0.8838744	1.0353826	1.0812125	0.80741847	0.78360426	0.7752501	0.7897632	0.8271912	1.0097864	0.85672414	0.7680415	0.6654747	0.77953357	0.9480973	0.76706207	1.053526	1.0670649	1.0409994	0.83789045	0.8421102	0.965976	0.8629638	0.8036288	0.73183787	0.7795473	0.8213747	0.8213748	0.8213748	0.8213748	0.8213748	0.81972	1.1033427	1.1120896	0.91710806	1.4591795	0.98326766	0.7836836	1.1051059	0.9811873	0.8436404	0.8916752
ROM1	na	1.1506718	0.86485153	1.0715911	1.0662755	0.8623847	0.83776516	0.84549934	0.9228428	1.1350814	0.9572525	0.7381849	1.0357999	0.92189765	0.8244716	0.880894	0.95757455	0.92257905	0.94174725	0.7070615	0.8423939	0.885881	0.8406977	1.020085	0.9195462	0.97819257	0.993045	0.8648222	0.86064774	0.77843374	0.7384824	0.7319361	0.84354186	0.84579736	0.84579736	0.84579736	0.84579736	0.84579736	0.9664303	0.8401037	0.8566082	1.0900036	1.2480232	1.224594	0.8451726	1.0183899	1.0493919	0.9175709	0.94371176
RPGR	na	1.7156264	1.3543108	0.9265367	0.7779998	0.893276	0.7358431	0.66540647	0.66035	0.8627451	0.69228417	0.6681051	0.66929597	0.8041001	0.69564176	0.86620075	1.0745996	0.91971314	0.9336625	0.75123155	0.8798707	0.70424986	0.97319	0.6760998	0.6680607	0.6172133	0.95815	0.85188395	0.84413385	0.8392687	0.88324666	0.83395576	0.8717638	1.2016622	1.2016622	1.2016621	1.2016622	1.2016622	0.861382	1.0921075	0.78588223	1.151577	1.1477532	1.8811443	1.0812641	0.9329256	0.66231596	0.71507555	0.6885722
RPE65	na	1.0756526	1.0540074	0.8980965	0.97152877	0.99786466	1.0556031	1.0168371	1.0170426	1.068593	1.1214937	0.95682067	1.032207	1.023951	1.085967	0.9765699	0.93072397	1.0225415	0.918514	1.0694182	1.0843624	1.0575907	1.1454111	1.0269836	0.9736869	1.0484624	1.00488	1.1676767	0.9526504	0.997261	1.0202413	1.0198643	2.1502917	0.9999461	0.9999461	0.99994606	0.99994606	0.9999461	0.9676841	1.0316172	0.957786	0.95309836	1.119799	1.0226786	0.80947256	0.93017685	1.0015936	1.0776435	1.1284493
RS1	na	1.0878876	1.0221844	1.0793312	0.88359714	0.9479758	0.8583725	0.9720229	0.8622026	0.9594484	1.1097827	0.8075051	0.9765893	0.9396038	0.9306485	0.92980474	0.94756234	0.88149196	0.7878068	0.8330253	0.7992985	0.9383103	0.9633576	1.1440487	1.0123063	0.86695206	0.90172786	0.9455901	0.8014774	0.8886284	0.8425119	0.86633927	0.86246306	0.8534823	0.85348225	0.8534823	0.8534823	0.8534823	1.0544884	1.1949685	1.0906332	1.0382105	1.1204618	0.9756712	0.8312367	0.92458695	0.9771471	0.94883686	0.8437593
SAA1	na	1.00771285	0.8666811	3.31730525	3.24051625	5.14981475	0.61126865	0.97004267	8.733802	1.9277113	0.811891765	7.39222645	0.74983882	2.1546627	2.3565568	0.96063143	0.7330663	0.995864665	0.624707825	1.1687867	1.1073318	0.98907245	26.5166965	4.30802935	1.6067171	1.3952255	0.7385729	2.648108	0.5989938	1.5701205	1.32478525	3.5507898	0.7001743	0.629946225	0.629946205	0.629946225	0.629946225	0.629946225	0.7113539	1.2321778	0.77236235	1.59742255	1.4503259	1.3619986	0.80641335	1.0777594	0.78077565	0.61615187	0.59325945
ATXN1	na	0.57361984	0.7107668	1.8003857	1.170267	0.67883474	1.9379998	1.0680358	0.84950244	1.0207211	1.0234343	1.7511044	0.9112279	1.2358199	1.1932195	0.916232	0.6531479	1.6533812	1.5881469	1.7910348	1.1322837	0.89713115	1.4072974	0.8435996	1.1448706	0.6817614	1.8062336	1.306095	1.448021	1.2679969	1.4291204	0.8384275	0.7517796	1.2873598	1.28736	1.28736	1.28736	1.2873598	1.1393048	0.79946995	1.4696869	0.9688225	0.68070793	0.8674867	1.1470263	0.5731102	0.9892172	1.5229267	0.8422404
ATXN7	na	1.5355675	1.050366	1.1182193	0.83859766	0.73234427	0.7006191	0.60379124	0.6591125	0.744477	0.8455582	0.72568107	0.6495375	0.76150465	0.67929214	0.68566686	1.1449859	0.9154027	0.67952	0.75915354	0.7258281	0.8174539	1.0268111	0.7123937	0.5395203	0.70118433	1.1050155	0.7353023	0.6834588	0.9592346	0.8749816	0.8713149	0.68590945	1.1775271	1.1775271	1.1775271	1.1775271	1.1775271	0.60327333	0.7217173	0.6703577	0.7645038	2.1408105	1.871067	1.6282979	0.72764754	0.62269497	0.6042477	0.64538246
SCN4A	na	1.381959	1.0801181	0.9088821	1.2248759	1.07328	0.6072454	0.8210542	0.7593015	0.7829427	0.8971703	0.59316826	0.8482408	0.81179506	0.8096155	0.76852834	0.9443732	0.9047384	0.5998228	0.75455683	0.65278125	0.77007973	0.69534886	1.0556124	0.8341371	0.6990032	0.7003305	0.6825241	0.64967406	0.71780574	0.53176755	0.64080656	0.73189646	0.808963	0.808963	0.808963	0.808963	0.808963	0.8120128	0.77707094	0.981117	1.1349608	1.4348141	1.2733902	0.9744156	1.267436	0.87628424	0.73326206	0.7352362
SCN5A	na	1.2315204	1.07166905	1.0705406	0.989954425	1.0050928	0.770002545	0.789892325	0.464620145	0.6941984	0.8142988	0.56379102	0.91735258	0.72069568	0.7639045	1.1000942	0.90903128	1.1752124	0.8019886	0.77184063	0.729044915	0.666386025	0.46055944	0.66490393	0.80246862	0.660183825	0.920083075	0.75100857	0.93527828	0.70017776	0.76643615	0.56016129	0.48505488	0.76883902	0.76883902	0.768839	0.76883902	0.76883902	0.846057385	1.11290615	1.19345935	1.3219251	1.44381985	1.1320602	0.7410908	1.15923565	0.678937785	0.601086	0.76942187
SCNN1B	na	0.5747677	0.6459346	0.06702021	0.49485862	0.45867133	2.0570683	0.65719837	1.5714803	0.5575347	2.341317	0.14379893	2.618245	3.1642494	0.91455513	0.43747672	0.4787647	1.0905542	1.3332531	2.211619	0.6360482	1.0741174	0.5206156	0.7820014	2.9601834	0.55486214	2.039206	0.7001588	1.7992069	2.1807716	5.4641304	2.993889	0.4535605	0.6665051	0.6665051	0.6665051	0.6665051	0.6665051	0.46328682	0.44216117	0.8012035	0.34221232	2.1682067	1.6396329	0.5810014	0.70859677	0.8801557	0.6560183	2.317524
SGCD	na	0.982771065	0.85669211	0.84922387	1.0911225	0.927457225	1.13659462	1.087492	0.99813755	1.05036295	1.15144833	1.17567985	1.010287415	0.952728175	1.2767093	1.0932339	0.77701338	0.96997107	0.96842303	1.00713785	1.02210645	0.96479683	1.2705681	1.113675525	0.92198043	0.82357302	1.0325965	1.136607865	0.950259165	1.21499245	0.91204257	0.8761063	1.4030472	0.95194408	0.95194413	0.95194413	0.95194413	0.95194408	1.03935035	1.2134652	1.048711	0.926780065	0.9677579	1.09083407	0.74185115	0.8984973	1.05440952	1.0171797	1.00116405
SLC12A3	na	1.0427283	0.97397536	0.97341853	1.062999	1.132316	0.9865251	1.2765218	0.8158447	1.016097	1.1047311	1.1519647	0.8654451	0.88607293	0.7957415	0.9271913	1.011158	0.85731196	0.92544824	0.67967623	0.9403062	0.96443355	0.73844415	1.0104113	0.94423246	0.92104375	1.0184716	1.1059937	0.961069	1.116598	0.9748588	0.78219455	0.8531315	0.86710405	0.86710405	0.86710405	0.86710405	0.86710405	0.9838754	1.052373	0.9674192	1.0628208	1.207126	1.1208088	0.8001924	1.1636561	1.019379	0.82959706	0.7927527
SLC2A2	na	1.2682924	1.0463113	1.0033078	1.044028	1.1447134	0.85071415	1.0424691	1.030385	0.99568504	1.154836	0.8696148	1.0331752	0.9866594	1.5538334	1.1058474	0.9903132	0.9636582	0.9288148	0.8990295	0.899513	0.88899666	1.0153145	1.0706737	0.99144536	0.9057008	1.0101578	0.9338215	0.8679802	0.84541273	0.9159215	1.030055	1.1457344	0.92439353	0.92439353	0.92439353	0.92439353	0.92439353	0.9907777	0.9704487	1.0010179	1.209036	1.0019609	1.0141546	0.8915097	1.2195433	0.94078183	0.9094822	0.85128605
SLC3A1	na	0.67920285	0.36495227	0.01	0.3301677	0.17462738	0.12429725	1.1424735	0.23446077	0.49621883	0.68137467	0.4856457	1.1301602	0.5015326	0.9817054	0.6230749	0.41330773	0.06594943	0.62416446	0.63846105	0.55914104	0.9553474	0.20393974	0.25777683	0.98117805	0.5598937	0.96614593	0.39906052	1.2081928	0.37047485	0.35009393	0.11324643	0.5179141	1.1746479	1.1746479	1.1746479	1.1746479	1.1746479	0.61719865	1.0666956	1.4683645	1.3373652	1.3948743	0.39997318	0.9210531	0.8386992	1.0187714	0.8447382	1.0922669
SLC4A1	na	1.0984519	0.9969337	1.0948039	1.1534122	0.930605	0.99135566	1.1864123	0.8920436	0.91882956	1.1722455	0.75296	0.8927773	0.8659796	0.88599384	0.72641826	0.8984053	0.89334774	0.69630545	0.7634047	0.73689085	0.9142405	0.9387081	0.99015707	1.0200096	0.92468345	0.87089586	0.81171143	0.8560848	0.8075759	0.7707762	0.7128531	0.8497375	0.84550726	0.84550726	0.84550726	0.84550726	0.84550726	0.7689655	0.87719554	0.81795365	1.1140637	1.3386296	1.2347503	0.8655724	1.1329968	1.0610855	0.96182454	0.82696354
SLC5A1	na	1.4961731	1.4383029	0.6567699	2.3728445	1.7246283	0.6610659	0.6643951	1.4719176	1.0183437	0.42538884	1.3334378	0.9001381	1.0412142	2.5906901	2.2147496	1.5148416	1.782125	0.66271144	1.1499429	1.0215298	1.0485873	1.5315269	1.536682	0.84381527	0.9691029	0.851233	1.8089128	0.58625895	2.0253866	1.0676438	1.5803002	1.0759454	0.5839391	0.5839391	0.583939	0.5839391	0.5839391	0.74236643	1.5723552	0.42513126	0.83999527	1.8269933	0.9550725	0.4495788	2.551854	0.6012006	0.4705055	0.56494814
SNCA	na	0.7334601	0.62513172	1.9432911	0.88297733	0.69742242	1.07372785	1.0523605	0.7909718	0.714868	0.92143275	1.00815605	0.864709	0.77352313	0.939270795	1.04726695	0.75560718	0.825592965	0.775018535	0.84393725	0.717558295	0.895205565	0.9037275	0.790972135	0.99804195	0.78368215	0.6873434	0.75987315	0.7101221	0.66943279	0.8522422	0.677005085	1.1374986	0.70250612	0.70250612	0.70250612	0.702506095	0.70250612	1.15889105	1.34800115	1.12735365	0.796600995	1.08662825	0.7071916	0.75024885	1.0937851	0.922903665	1.0416291	0.966766675
SOX9	na	1.1280787	1.063802	0.23013374	1.110068	0.71022505	1.3515357	1.4818527	1.3388584	1.1499512	1.216326	0.8095472	1.4878144	1.7031043	2.0421097	1.5024076	1.0377464	0.9791576	0.98494875	1.0819521	1.0228083	0.81879395	1.1638879	1.1869929	1.1405628	0.99631673	1.0088813	0.90359896	1.0696259	1.1321986	1.4083265	1.6216241	1.7450743	1.2369539	1.2369539	1.2369539	1.2369539	1.2369539	0.8731243	1.0369962	0.85115266	1.1306216	0.5641359	0.9830645	0.95482314	0.945342	1.2700996	1.2543237	1.1363167
SRD5A2	na	1.4829959	0.93342525	0.8777871	1.0002908	0.8565752	0.77741104	0.9267535	0.7694722	0.76340675	0.9454521	0.73696643	0.9122166	0.85032403	0.75740206	0.8148007	0.9598566	0.7375614	0.70984274	0.91975665	0.7724109	0.8937397	0.83346486	0.92484003	0.8421352	0.8099423	0.86486083	0.8659517	0.8123951	0.7996115	0.732621	0.7044962	0.7737759	0.8438342	0.8438343	0.8438343	0.8438343	0.8438343	0.820901	0.86563146	0.837563	1.0616226	1.3650218	1.6594088	0.9090045	0.95588195	0.890053	0.7757411	0.8591705
STAR	na	1.0211536	0.73401004	1.3695855	1.2754167	0.9076412	0.6745296	0.7642757	0.70130515	0.6485477	0.75769114	0.84013736	0.8334185	0.9263129	0.765265	0.8830926	1.0282129	0.9216555	0.8218214	0.8864818	0.8452917	0.7128872	0.59591264	0.7185144	0.60723186	0.77426624	0.74869335	0.7243805	0.670957	0.7203024	0.7922128	0.70666224	0.5746846	0.8621584	0.8621584	0.8621584	0.8621584	0.8621584	1.1301782	0.6547655	0.93299675	1.2375493	1.4904081	1.0283506	1.146319	1.1573306	0.62049353	0.74556917	0.8560392
ABCA4	na	0.9827018	0.9416488	1.0652689	0.95769936	0.9187397	0.8642963	0.82163465	0.8603132	1.0778357	1.0788863	0.84097695	0.9612135	1.1171048	1.0154299	0.9307963	0.79460526	0.7326474	0.95589954	0.8017386	0.7333859	0.90683985	0.74041873	1.0076808	0.98055923	0.896599	0.98957837	1.0267528	0.7877993	0.97786003	0.84494215	0.9996202	1.1883719	0.82192415	0.82192415	0.82192415	0.8219241	0.82192415	0.84807074	0.93975216	1.1185315	1.1295222	1.484096	1.0609828	0.6963549	0.9530932	1.096096	0.83540076	0.83809996
STS	na	1.7534255	1.6613975	0.6645355	1.3779304	3.5903049	1.432678	0.8169983	1.5761839	0.8043864	0.6690399	1.054836	0.80835515	0.9490696	1.1842288	1.4641883	1.5951493	3.1089654	0.705874	1.056343	0.7474068	0.86898804	2.421321	0.97674716	1.0299871	1.0000951	0.6832378	0.99107796	0.72806007	1.5471371	0.9206578	1.8713446	1.3994199	0.8190867	0.81908673	0.81908673	0.81908673	0.81908673	0.9285956	1.8888122	0.7558672	1.2279103	0.90149486	1.0505033	0.6988064	1.040614	1.0234661	0.65533406	0.8285962
ABCC8	na	1.1977413	1.7239349	0.76988006	0.92556435	1.4543413	0.9603839	0.9007899	0.7554159	0.9002299	1.0247979	0.53889644	1.0366409	0.8556641	0.9814243	1.0821272	1.1185043	1.0495747	0.70211726	0.94317687	1.1586705	0.8959147	0.80734307	0.79325205	0.88481545	0.74386674	0.8525498	0.8351835	0.68017304	0.8469675	1.0430349	0.8811944	0.7393443	0.8351834	0.8351833	0.8351834	0.8351834	0.8351834	0.6573221	0.9473695	0.9990923	0.97852623	1.2578813	1.5956683	0.85442907	1.2003411	0.92578226	0.7947999	0.78878695
TAT	na	1.114015	0.69396305	0.76795113	0.68366337	0.814189	0.575802	0.65663487	0.53813416	0.6761022	0.69501317	0.4212401	0.8839035	0.5761114	0.54492974	1.1323198	0.82012033	0.62085485	0.5709081	0.54742545	0.72575223	0.64988506	0.5532697	0.89770246	0.6997939	0.6006229	0.7460393	0.72171545	0.6958073	0.6578816	0.46792486	0.5873896	0.5529817	0.8263716	0.8263716	0.8263716	0.8263716	0.8263716	1.3268378	1.5361314	1.1677128	0.94185764	1.118705	0.7964388	0.89234924	0.97973865	0.66385555	0.9809744	0.5953984
SERPINA7	na	0.9928166	0.9711075	0.7737575	0.92819583	0.8218899	0.85899186	1.0434567	0.9049309	0.9445893	1.20592	0.6245405	0.85160524	0.76040643	0.86722744	0.8790214	0.90783864	0.9093038	0.7673366	0.75724447	0.8433184	0.9153125	0.9478005	1.0650827	1.0050019	0.9585617	0.80946046	0.8265427	0.83514094	0.8194625	0.84088475	1.0239874	0.7874627	0.91537356	0.9153735	0.91537356	0.91537356	0.91537356	0.85564893	1.0098413	1.0265023	1.0445606	1.3171623	1.1430292	0.8892412	0.92721486	0.8943046	1.0048666	0.88762933
TCN2	na	0.99084413	1.1415629	1.2511076	0.9180474	1.1575924	0.97640264	1.3780236	1.3296725	0.9498347	1.8376651	0.92188054	0.8290405	0.98629427	1.5865958	0.7058149	0.9125125	0.8384257	0.6879261	0.9732569	0.7267516	0.8723366	0.885747	0.9041489	1.8197232	1.3114573	0.65048444	0.8182745	0.7161347	0.5259145	1.0397216	1.2986947	0.7800051	0.7854621	0.7854621	0.7854621	0.7854621	0.7854621	0.54144317	0.45948023	0.6010865	0.8405408	1.9445167	1.6894873	0.89285827	0.78785414	1.0238092	1.015075	1.2038476
TCOF1	na	1.2975062	1.2103522	1.08392177	0.8684887	0.9491761	0.867929995	0.864091095	0.78025288	0.87298955	0.8843461	0.66161145	0.86420663	0.826323675	0.80830605	0.89954885	1.1868647	0.878922105	0.702492505	0.8293096	0.77137785	0.70211893	0.80804325	0.913739225	0.8677139	0.87936168	0.69204325	0.71693695	0.7284505	0.684127735	0.70410137	0.81634505	0.70589315	0.866250185	0.86625017	0.866250185	0.86625017	0.86625017	0.833912625	0.9208516	0.930114075	1.070424	1.35172045	1.44048785	1.001863	1.11479505	0.7567757	0.836680085	0.7423752
TGFBI	na	0.49890798	0.64618504	2.5915117	1.6820155	1.4569039	1.8819128	2.3123138	2.2723408	1.8790685	1.71985	4.4766035	1.6236515	2.2532907	4.092477	1.0653287	0.4902838	0.85722923	2.3949034	2.3726382	2.2044597	2.1661336	2.88356	2.1040096	1.7449973	2.083188	1.6331432	2.4250283	1.7109717	2.074939	1.8144737	2.6656046	3.6068223	0.86690384	0.86690384	0.86690384	0.86690384	0.86690384	1.0030068	0.9387953	0.9399	0.46229976	0.36976472	0.26310483	0.37754884	1.2694267	1.6354795	1.6930184	2.0476558
TGM1	na	1.1542299	0.79047745	0.8578727	0.8225311	0.7303858	0.91424435	1.0227418	0.78760207	0.9279555	1.2005527	0.889099	0.85859406	0.909709	0.99036	0.8807732	0.9263033	0.76187027	0.8320951	0.9537815	0.8958761	1.1291058	0.8921521	0.8923916	0.9928932	0.8728191	0.9740073	0.94554967	0.95782924	0.896177	0.9802294	0.7271288	0.772453	0.9593102	0.9593102	0.9593102	0.9593102	0.9593102	1.0199437	0.9305773	0.9655837	1.0319748	1.2114929	1.2708699	0.9489869	0.97499025	0.9144589	0.89347166	0.83764994
TH	na	1.04090926666667	0.80161214	0.866271256666667	1.03106533333333	0.83269875	0.81034745	1.13089653333333	0.993816613333333	1.09557626666667	1.1987212	0.7484398	0.74692798	0.77880155	0.730827876666667	1.09761606666667	0.819660916666667	0.807533343333333	0.79956827	0.796261216666667	0.709949503333333	1.1244176	0.827518846666667	0.961369846666667	1.06354693333333	0.89288142	0.980239346666667	0.9452144	0.82539932	0.980487986666667	0.904810766666667	0.692886466666667	0.83133057	0.77844571	0.7784457	0.7784457	0.77844571	0.77844571	0.911806616666667	0.999502966666667	1.07815293333333	1.07680866666667	1.21415856666667	0.884821533333333	0.863229426666667	0.975655753333333	0.93006473	1.12163843333333	0.944160396666667
THBD	na	0.9444334	0.9018226	3.1682625	1.1751629	1.019392	1.2535625	1.3618355	2.2726614	1.9253571	1.7265787	2.417888	1.2508261	3.490422	4.009211	0.923007	0.8595438	0.79904675	1.7618605	1.1643926	1.0435822	0.78436255	2.4619977	1.5827795	3.6369731	1.559132	1.0651401	1.2694144	3.7554429	1.8059739	5.0265365	3.2527242	2.7831056	0.7922559	0.79225594	0.79225594	0.79225594	0.79225594	1.6274322	0.74513257	0.79199034	0.59296775	1.4877852	0.6542071	0.85023695	0.7656276	1.1753602	0.9988451	1.3104134
TIMP3	na	0.6958737	0.7029948	1.4029659	0.9008698	0.7219784	1.2270806	1.2070017	0.8343197	1.1268102	1.0510992	2.272091	0.9321093	1.7988343	2.5584846	1.0147115	0.8133102	0.77377534	1.0115806	0.86332273	0.9191246	0.7390126	1.4258269	0.91671866	1.1328473	0.8010916	0.9370703	0.83181393	0.9294508	0.83826673	1.6110314	0.8689976	2.4504895	0.8328064	0.83280635	0.8328064	0.8328064	0.8328064	1.3179216	1.0542995	1.0946406	0.9048589	1.6522036	0.59041417	0.50450116	0.8992522	0.91564083	1.0591471	1.007121
TNNI3	na	1.5344076	1.0468957	1.1401306	0.96251273	1.0496784	0.8972384	1.0377381	0.98809093	0.96916664	1.1417415	0.824779	0.9808288	0.8935074	0.99279875	0.95516735	1.0133586	0.94254243	0.87867993	1.0640961	0.8353219	0.8894935	0.9516444	1.0501728	1.0299045	0.9176053	0.9798236	0.82079834	0.85813826	0.84782034	0.8159581	0.8979914	0.83522475	0.8866881	0.8866881	0.8866881	0.8866881	0.8866881	0.99533683	1.0555137	0.95414084	1.0273118	1.2097528	1.0181369	0.858947	1.0208945	1.0523977	0.9371741	0.8703941
TNNT2	na	0.87345371	0.76653307	0.7206336325	0.908131525	0.7995249675	0.7967926925	0.870714625	0.8300654775	0.86789355	0.988762975	0.7567297925	0.86941467	0.6806746675	0.721871265	1.022535975	0.90340709	0.8280401125	0.725657925	0.718868175	0.8416495725	0.88897106	0.7502006425	0.8593446775	0.933928315	0.94130159	0.880572435	0.9896251125	0.95477681	0.931415325	0.8544955275	0.748230425	0.716171925	0.8666156525	0.8666156525	0.8666156525	0.8666156375	0.8666156375	0.7989680625	1.231396925	1.055318925	0.89689717	1.1857043	1.16970415	0.9684638575	1.09290085	0.90136274	0.8181194025	0.88116365
TPI1	na	1.3150315	1.102657	0.94420224	1.0444835	1.143829	0.5585189	0.7461915	0.71759367	0.6141745	0.9419853	0.69789034	0.8048866	0.7561485	0.76885563	1.01774	1.2330801	1.1375442	0.7558929	0.8265113	0.76906216	0.6444276	0.6674796	0.8045898	0.8732186	1.0172611	0.79910564	0.8023754	0.7121037	0.7404075	0.6616289	0.76444983	0.5876374	0.8228531	0.8228531	0.822853	0.8228531	0.8228531	0.844931	0.9384143	0.9801496	1.2573026	1.2135146	1.3391565	1.1255299	1.1928353	0.78903395	0.6115594	0.7075733
TPM1	na	1.17366415714286	1.24593722857143	0.479662877142857	1.38353052857143	1.17923054285714	1.46043218571429	1.1632262	1.22631091428571	1.14447501428571	1.26388301428571	1.04871457142857	1.05138308571429	0.966689228571428	1.19318167142857	1.00145742857143	1.01956946714286	1.42965678571429	1.1489736	1.07878268571429	1.11615922857143	1.23912495714286	1.67043637142857	1.14652388571429	1.26501221428571	0.997170345714286	1.0597399	1.16378364285714	0.978965314285714	1.20748481428571	1.28413411428571	1.33600751428571	1.43440762857143	1.03855606428571	1.03855612142857	1.03855612142857	1.03855611285714	1.03855612142857	0.710799142857143	1.08761034285714	0.933199765714286	1.00095854142857	1.06932698571429	1.02821552857143	0.746898551428571	1.08460435714286	1.0876335	1.2203454	1.03040798571429
TPMT	na	1.4850893	1.0084915	0.31724894	0.68364805	0.81625247	0.87858444	0.8581748	0.81260043	0.8462909	0.7517863	0.4651168	0.7800271	0.5817202	0.69509107	0.92572546	1.0324069	0.8478274	0.768967	0.6968798	0.63956946	0.8721277	0.8652108	0.83970535	0.86291707	1.0516474	0.7376104	0.6645551	0.76090926	0.80909795	0.6276578	0.7148691	0.66338485	0.82304204	0.823042	0.82304204	0.82304204	0.823042	0.7291334	0.94947845	0.94994134	1.2066559	1.6077602	1.3624097	0.752645	0.98967624	0.88294846	0.72621256	0.84313995
TSC1	na	0.9874072	0.96841556	1.0977607	1.0033609	0.7288698	0.971186	0.95236206	0.78564966	0.8827633	1.029661	0.9668224	0.91157985	0.80427986	0.6605307	0.83495575	0.75509524	0.87540764	0.7873272	0.7424649	0.94250846	0.96383965	0.79696316	0.819998	0.8407564	0.887432	1.1128576	0.8268038	0.9918305	0.9413058	0.98637927	0.72649795	0.7021987	1.2596537	1.2596537	1.2596537	1.2596537	1.2596537	0.93105096	0.8571568	1.0487242	1.1308193	0.99516857	1.1368005	1.393346	0.95714194	0.7748611	0.84562904	0.92930174
TSHR	na	1.10317965	1.03094995	1.40729335	1.28329095	1.07757005	0.99411627	1.01189423	1.005856415	1.09985675	1.05384095	1.12229635	1.11256535	1.059467485	1.0595203	0.98144575	1.017492575	1.088683	1.00129817	0.93284185	0.911881485	0.89753748	1.04263665	1.0542816	0.99566143	1.1072281	0.96983096	1.08749055	0.941956575	1.03609605	1.04108925	0.95828465	1.0875425	0.92430678	0.92430675	0.92430675	0.92430675	0.92430675	1.09904155	0.936600575	1.03133065	1.021069	1.0675289	0.9806105	0.9686108	1.02659235	0.94182888	1.0056823	0.92110445
TTPA	na	0.66633767	1.1044407	0.50225556	0.6369795	0.83435357	1.1702698	1.0210824	0.79723173	1.263237	1.016	0.35989672	1.0563114	0.62832797	0.5023399	0.9342013	0.8993053	0.7789208	0.6896641	0.91196287	1.0566663	0.9142036	0.7741723	1.1053685	1.0529457	0.5815201	1.0351411	0.7280257	0.8439685	0.74073297	1.0448381	0.78002	0.67321426	1.1102071	1.1102071	1.1102071	1.1102071	1.1102071	0.8121412	1.0073979	0.8891782	1.219485	0.71719724	1.1352942	0.73753047	0.6894213	1.1626259	1.2975678	1.3321592
TTR	na	0.74111	1.0455459	0.63354576	0.7430301	0.74023944	1.8878142	1.1314728	0.64959586	0.8413116	1.0454413	0.7410355	1.2237597	0.73641956	0.9786763	0.956118	0.71366674	1.2369477	0.66719246	0.9115079	0.8670542	1.0673778	0.65832996	0.96625984	1.229408	0.8631017	1.0306686	0.81710005	0.76245445	0.76399255	1.0396249	0.70648426	0.58403915	0.7373103	0.7373103	0.7373103	0.73731023	0.7373103	0.8113542	1.0625457	1.1404985	0.88616943	1.2499835	0.9148831	0.6571359	1.097509	1.0856433	1.068598	1.0256784
TYR	na	0.96297616	0.94604284	0.8507117	0.9558837	0.8492838	0.90838146	1.0739688	0.91513664	1.1474844	1.1469451	0.69279605	1.098329	1.033695	0.97054553	1.1279502	0.93404037	0.9351705	0.8014838	0.9922427	0.873098	1.0483857	0.98712224	1.2354823	1.0496202	1.0364423	0.904345	0.82711947	0.8286496	0.87624186	0.8578014	0.9281579	0.99356145	0.93369466	0.93369466	0.93369466	0.9336946	0.93369466	0.83989	1.076877	1.098476	0.9145362	1.1768488	1.116937	0.84865695	0.9391227	0.97659695	1.0264608	0.98559755
UMPS	na	1.0127804	1.2405456	0.8130857	0.9450801	1.128318	1.2676829	1.0999616	1.1905797	1.1970178	1.0744094	0.90855485	0.96478117	1.095591	1.0165654	1.129115	1.2843181	1.1433555	0.8840118	1.03032	0.8744105	0.8744989	1.2397544	1.068649	1.0171465	1.0891674	0.92629504	0.99946123	0.9067258	1.0326077	0.921716	1.1771929	1.0287817	0.9357274	0.9357274	0.9357274	0.93572736	0.9357274	1.124231	1.1569979	1.0673219	0.9261245	0.52024984	1.0183088	0.89408004	1.0231628	1.1463548	1.2073184	0.9158506
UROD	na	0.87333405	0.7914233	0.94932365	1.0315795	1.0366524	1.002534	1.1030841	1.0045745	0.97129834	1.0242229	0.99147755	0.9505692	0.8355861	0.9648246	1.049833	0.7265087	0.81050366	0.90682673	0.8518292	1.0330364	1.0475078	0.95881444	0.9383836	1.0780025	1.1173148	0.94456613	0.8659412	0.97273415	0.8570823	0.8865199	0.9584912	0.93887275	0.79801893	0.798019	0.798019	0.798019	0.798019	0.9871894	0.95797575	1.139341	0.8961944	1.0903877	1.0734476	0.9461403	1.036148	1.049374	0.8192111	1.0045909
UROS	na	1.085091	0.91046375	1.0177417	1.0365161	1.2788242	0.73520464	0.91877705	0.86884505	0.7989614	1.2388146	1.0143279	0.7353771	0.7500763	0.9050038	0.76170856	1.249768	0.94255733	0.9238692	0.77144504	0.8254024	0.86173564	0.90792835	0.77508295	1.005979	1.4327292	0.8130839	0.8870003	0.8142188	0.9445856	0.7187406	0.76147795	0.8305364	0.7545252	0.75452524	0.75452524	0.75452524	0.75452524	0.94503015	1.0376666	0.9123924	1.0147033	0.95454097	0.9513389	1.4473422	1.1742281	0.8475208	0.9108615	0.80437535
VDR	na	1.11356395	0.86167283	0.41003934	0.47323625	0.52044655	0.736313	0.889936325	0.639926275	0.8409073	0.8314392	0.43004882	1.0288106	0.66005405	0.684858775	0.816213725	0.8656488	0.7659906	0.67335678	0.88547622	0.69110022	0.70978545	0.71654263	0.863266725	1.05865175	0.60333145	0.889785315	0.72995682	0.770845145	0.68389125	0.73364775	0.62851395	0.484280065	0.9715237	0.9715237	0.9715237	0.971523715	0.971523715	0.652376365	0.90275079	1.12103425	1.0549227	1.5250697	1.36216165	0.77698195	0.77605587	0.965373125	0.91131595	0.951957645
WAS	na	0.86111677	0.78553504	1.3842535	1.023766	1.1538559	0.9214716	1.1618128	1.3124834	1.0882925	1.1834232	0.94998634	0.87833005	1.1212922	0.9705395	0.87995416	0.8658469	0.8863942	0.8627101	0.9847958	1.0036372	1.0787535	1.0494016	1.299166	1.2730225	1.3124171	0.8867064	0.88013214	0.8814635	0.84716874	0.8448096	0.8713042	1.1640015	0.8826197	0.8826197	0.8826197	0.8826197	0.8826197	1.1336789	0.89754325	0.9328101	0.92010915	0.97915465	0.85084945	1.0824938	1.0441079	1.0742676	0.98337466	1.101611
WT1	na	0.991372773333333	0.9959806	0.878487933333333	0.973440253333333	0.886631966666667	0.89004707	1.0648071	0.87644005	0.9845067	1.08522123333333	0.795752833333333	1.1197625	0.972772456666667	0.990593223333333	1.05280496666667	0.970418566666667	0.828893633333333	0.802008233333333	1.05655086666667	0.8541415	0.95660879	0.920453576666667	1.0621738	1.09674966666667	0.947084356666667	0.929357343333333	0.856374323333333	0.831257966666667	0.866635033333333	0.79178818	0.87572755	0.842944616666667	0.885221566666667	0.88522158	0.885221566666667	0.88522158	0.885221546666667	0.92546472	1.0791684	1.12805466666667	1.07691563333333	1.17396056666667	1.01983413333333	0.798830533333333	0.953697046666667	0.958698943333333	0.951201966666667	0.93417312
XDH	na	1.9803076	1.6840923	0.42511928	1.127338	2.6061563	0.5492836	0.64475936	1.9857436	1.0020232	0.575199	1.2143204	0.774737	0.84891057	0.95433974	1.1663313	1.2855337	1.5268593	0.8962188	0.8719217	0.89339286	0.695546	1.8846827	1.3306255	0.8320788	0.8248411	0.95332867	1.2983823	0.41814917	1.361651	0.49938992	2.334737	0.5872384	0.73975676	0.73975676	0.73975676	0.73975676	0.73975676	0.5160039	1.6755124	0.77471083	0.80396163	1.9881095	1.6398112	0.48094568	1.6990712	0.5280546	0.4399725	0.45384672
XPA	na	0.77473843	0.9611973	0.80134815	0.8646875	0.9223118	1.3908824	1.1786877	1.323161	1.3219382	1.1735682	1.2091944	0.95462984	1.1840252	1.0942005	0.9285305	0.86771554	0.96608645	0.9662163	1.0124135	1.0896504	1.1978717	1.3769324	1.186734	1.1370813	1.1840255	1.172799	1.0911901	1.0253552	1.0651067	1.1135616	1.078323	1.30611	1.0210233	1.0210233	1.0210233	1.0210233	1.0210233	1.0316443	0.9464535	0.93617404	1.095709	0.48925996	0.8308508	0.9155193	0.9330502	1.3037628	1.2634399	1.2541351
MID1	na	1.8095471	1.4012592	0.4931914	1.0114691	0.8342696	1.0648295	0.96173733	1.1585519	1.0271213	0.7588989	0.8263457	1.0264307	0.9888199	0.7069092	0.74440175	0.95698243	1.0439271	0.7579301	0.9314118	0.8116508	0.8714023	1.153638	0.8899262	0.86492616	0.63186395	1.0122334	0.9968934	0.7720155	1.0876092	0.8830747	1.1924579	0.95654863	1.130308	1.1303079	1.130308	1.130308	1.130308	0.7014196	1.1160798	1.0309591	1.1851087	1.2161313	1.3514556	0.88604796	0.7865882	0.89734185	0.8644619	0.9644064
ALDH3A2	na	0.675755945	0.80791567	0.29322496	0.8880046	0.730910825	0.8128991	0.87225827	0.75921015	1.1028732	1.11850895	0.6052573	1.3737386	0.817996065	0.70514637	1.03574055	0.70221475	0.722948525	0.851709415	1.08752645	0.857221635	0.85975985	0.7126269	1.0954485	1.11798365	0.68584424	1.1323685	1.0197183	1.02604195	1.06374495	0.83549493	0.56381215	0.92954367	0.91042325	0.91042327	0.91042327	0.91042327	0.91042327	0.89147253	1.1444749	1.17553825	1.0128528	1.0160236	0.712386695	0.71854067	1.00740575	1.23087565	1.11206305	0.9783663
AIRE	na	0.93875724	0.82773006	1.0202351	1.0157193	0.8738884	0.90078115	1.2081597	1.1228628	1.2268753	1.2111881	0.84603536	1.0089505	1.3104393	1.0022259	0.93765485	0.7614224	0.8104194	0.7752595	1.0861052	0.89486706	1.1954191	0.9951136	1.2368512	1.3804065	1.4310356	0.7673419	0.98971045	0.74192446	0.8034771	0.7257494	1.0130945	1.0631601	0.94251895	0.94251895	0.94251895	0.94251895	0.94251895	1.1790619	1.0978097	0.84104717	0.9678405	0.9351379	0.9776796	0.8250368	0.96244174	1.0854847	1.1404101	0.98804975
APOB	na	1.3176585	0.9115138	0.8953943	0.91559577	0.809916	0.89515465	1.0291886	0.9709693	1.119435	1.1004151	0.7792951	0.9149505	0.87452126	2.4718697	0.830112	0.92409664	0.85001117	0.7665181	0.84835595	0.83433455	0.9135073	0.9688673	1.071265	1.0445354	0.95644623	0.87218755	1.0161811	0.91004485	0.811441	0.80146945	0.8212338	1.0818098	0.89281094	0.89281094	0.89281094	0.89281094	0.89281094	0.7823644	1.1376736	0.9021592	0.99122524	1.129333	1.3704929	0.78431326	0.9925088	1.0264075	0.9854145	0.898107
BLMH	na	0.75759196	0.9461347	1.2793287	1.0654633	1.0448998	1.018487	0.7853927	1.1124587	1.1764498	1.2057852	1.0759687	0.91647166	1.068835	0.9760039	0.94712055	1.2112263	0.9862227	0.9856924	1.0270088	0.8624811	0.72018576	0.9972206	1.013026	1.0055653	1.025079	0.816142	0.97528154	0.94128287	0.9282164	0.9717484	0.8430258	0.9016125	1.0260429	1.0260429	1.0260429	1.0260429	1.0260429	1.1101228	1.1241997	0.94381624	1.1488687	0.6354778	0.6483326	1.0230824	1.1008558	1.038774	1.273411	0.9530595
SLC25A20	na	1.0280178	0.79030895	0.31019384	0.7568094	0.61225873	0.65892327	0.86636513	0.5674194	0.8222737	1.1673609	0.48949265	0.95585614	0.8772186	0.7084303	0.6467703	0.7292495	0.5897248	0.93059754	0.6798849	0.58794373	0.8715183	0.5361583	0.6840095	0.85797846	0.533857	0.6987953	0.5604364	0.9734561	0.56870663	0.6446873	0.5140189	0.42601696	0.8470928	0.84709287	0.84709287	0.84709287	0.84709287	0.82031393	0.9053368	1.0700636	0.8754807	1.4017749	0.8088735	0.76017404	1.0767187	1.0662237	1.2710266	0.94401443
CASR	na	1.1564606	0.99224055	0.93488485	1.031228	0.8957693	0.94274086	0.9840238	0.9494329	0.99899906	1.2109835	0.7959797	0.97161955	0.92965394	0.8577131	0.9471217	0.9716853	0.959099	0.7909943	0.91278416	0.8682969	0.92756385	0.8856246	1.0365791	0.980871	0.94248736	0.9469459	0.9040848	0.8857428	0.850967	0.81265414	0.865617	1.0233078	0.85941553	0.85941553	0.85941553	0.85941553	0.85941553	0.7677925	0.9465487	0.89830106	1.0567297	1.2132233	1.2933342	0.85944474	1.1834486	0.92547715	0.93084246	0.9248568
CDKN1A	na	1.2107091	1.0600114	0.9958907	0.641879835	1.0324169	0.51165959	0.94058195	1.0833999	0.83306785	0.744954425	0.541081865	0.76460812	0.61858852	0.96973765	0.97117235	0.86254835	0.90003195	0.8737496	0.6642602	0.67076525	0.76463335	1.04491135	0.783884365	0.9119039	1.05855265	0.785162285	0.804592105	0.7403118	0.73797692	0.6498654	1.0345349	0.55845525	0.815260665	0.815260715	0.815260715	0.815260715	0.815260715	0.749321775	0.9335759	1.06190135	1.0141595	1.97269605	1.33117625	0.68936479	0.94778359	0.84581525	0.744153	0.71005285
CHM	na	0.9347944	0.800436	0.7494937	0.8523727	1.0814481	1.2669734	1.2166378	1.26691	1.2046977	1.0817034	0.8497139	1.1461753	0.91049075	0.93699616	1.311104	0.7422268	0.86809695	0.9982306	1.122733	1.103249	1.1526258	1.1764952	1.357824	1.1098311	0.912605	0.99042875	1.0137454	1.050115	0.95720303	1.1223938	1.2341146	1.1374484	0.9393606	0.93936056	0.93936056	0.9393606	0.9393606	1.0988094	1.2386003	1.20324	0.8768032	0.52267367	0.5304764	0.6328181	0.99459827	1.3718101	1.4038464	1.1263237
TPP1	na	0.8572883	1.0152855	1.6294489	1.0957923	1.3856229	0.9598505	1.1053903	1.2910689	1.0791678	1.21781	1.2700464	1.0992211	1.1891792	1.3661141	0.98461026	0.7233702	0.8730158	1.3267553	1.3103619	1.2142133	1.2768955	1.0318283	1.0633659	1.1360605	0.9755882	1.1667154	1.1401116	1.1828816	1.0253975	1.0861131	1.0452617	1.1056507	0.9870617	0.9870616	0.9870616	0.9870617	0.9870617	1.0920427	0.86708057	0.9665173	0.84584415	1.0006208	0.8669353	0.92321926	1.1993928	1.0546471	1.0511458	1.1325542
ABCC2	na	1.4007993	0.9391833	0.9071428	0.98108405	0.95917964	0.92121184	1.2905566	1.1032461	1.2840462	1.559135	0.84852535	0.8156773	0.8649344	0.7891758	0.7495285	0.92164534	0.96163213	0.8164175	0.769691	0.8017915	0.95390826	0.86737937	1.2530594	1.029792	0.98683727	1.003168	0.9886286	0.8519539	0.78510165	0.95892096	0.7773062	1.004654	0.8698304	0.8698304	0.8698304	0.8698304	0.8698304	1.0313141	0.7373632	0.7871098	1.1445733	0.99489474	1.2130389	0.9431997	1.0812261	1.0507276	1.062837	0.95371634
COL5A2	na	0.5630729	0.6963863	4.850649	1.396002	1.2391949	1.8033352	1.8020931	2.285139	1.6203926	1.3883307	7.5044255	1.6672834	4.1545787	4.8399053	1.4321594	0.45795873	0.86708474	1.9423137	1.8602641	1.6550876	1.1135012	3.3927639	1.3148658	1.4163668	1.0218432	1.3140923	1.8400298	2.3183162	1.8525283	3.0218055	3.4450321	3.0848503	0.9806194	0.98061943	0.98061943	0.98061943	0.98061943	1.3571041	1.1155792	1.332456	0.4931856	0.62583447	0.25058615	0.32587546	0.6950889	1.4500744	1.6664705	1.6877441
CRYAA	na	0.9861585	0.9780414	0.90078074	0.99685293	1.0688728	0.6926798	1.0414863	0.65330964	0.99421155	1.0823907	0.67127764	0.8165154	0.8487701	0.6535178	1.2441877	0.8387337	0.8885161	0.6178559	0.8138035	0.83451647	0.7550533	0.67712337	0.8711924	0.88797957	0.80035365	0.8355402	0.8051542	0.7456737	0.75292414	0.69617856	0.8725101	0.6611272	0.748435	0.748435	0.748435	0.748435	0.748435	0.7845888	1.231253	1.4863158	1.1506872	1.284458	1.023738	0.9114989	0.91151386	0.75032336	0.6977254	0.7678979
CTSK	na	0.27324343	0.6128207	3.776966	2.4836028	1.8090156	1.6861082	1.717992	3.5966961	2.1631742	1.3243172	6.8708825	1.4111929	3.1071246	4.4389067	1.0893027	0.6698246	0.9638973	2.380969	1.8649335	2.7907398	1.6794347	3.7267969	2.0585766	1.4392089	1.8654372	1.525271	2.253009	1.154734	1.8951278	1.957783	2.6196373	3.05295	0.8029241	0.8029241	0.8029241	0.8029241	0.8029241	1.1014484	0.7772023	0.79044986	0.48006624	0.50050867	0.5089885	0.6513574	1.2029129	1.7469504	1.4353456	1.8047688
CYBB	na	0.11481468	0.2904036	3.2427666	0.6515029	1.8354774	1.7975134	1.666487	4.0171337	1.8262484	1.4054047	3.0815597	0.9875063	1.0672444	1.7234918	1.2413944	0.41548422	0.63296735	2.374429	2.233724	2.2462938	2.0420854	4.475029	1.7657269	1.4750534	1.1008627	1.3488197	2.9238956	1.7127815	1.5750163	1.74549	2.5959923	1.5510443	0.6437993	0.6437993	0.6437993	0.6437993	0.6437993	1.3466914	1.2797233	0.711554	0.22490215	0.15395239	0.13368914	0.6084742	0.93258446	1.7991434	2.045486	1.7637992
CYB5R3	na	1.2466472	1.00373625	1.07527665	0.913208185	1.0538163	1.06470915	1.2543171	1.2646852	1.06367085	1.19444765	0.94657533	1.09140445	1.0775221	1.1249508	0.925505545	0.89745217	0.94740548	0.87400195	0.95597215	0.87499877	0.91942818	1.13482435	1.0291804	1.23734175	0.9292429	0.93968265	0.906482215	0.86354965	0.80352585	0.91615748	1.1445877	1.14218635	0.84870631	0.848706325	0.8487063	0.8487063	0.848706325	0.89944345	0.95421715	1.07045205	0.864183425	1.27721915	0.91763835	0.73744602	1.0656202	1.1531793	0.93859438	1.12200645
EGR2	na	0.5227104	0.7782668	5.084771	1.1178062	2.0452492	1.6676677	2.4239342	3.1028721	1.3048688	0.8838169	3.438826	1.1136446	4.58701	3.2730975	1.1945442	0.8497457	2.3153863	2.679618	2.4117856	1.8953012	1.3936512	2.5484226	1.3149469	1.2887026	1.8750343	1.3956423	2.0701408	1.3505019	3.2153203	8.992551	4.237452	2.829004	1.3320245	1.3320245	1.3320245	1.3320245	1.3320245	1.5353616	0.5941806	0.79579896	0.60615957	0.45331722	0.43869203	1.8141762	0.73257864	1.1984426	1.4992675	1.3320246
ERCC2	na	0.8853135	0.93779856	0.8724679	0.99409556	1.0125704	0.97092193	1.0624664	0.9571393	0.99079466	1.0708708	0.8984095	1.0652359	0.87511045	0.92879856	0.9392807	1.0372269	1.0336086	0.9508395	1.0306253	1.1291071	0.9826714	0.9027076	1.0667046	1.1609629	1.4429896	1.01579	0.8037907	0.92388016	0.9758269	0.9787165	0.8616007	1.0164744	0.9271769	0.92717683	0.9271769	0.9271769	0.92717683	1.0840472	0.98442185	0.9859783	0.80430365	0.96202356	1.1214697	0.87646455	0.9749261	1.1307393	1.0302104	1.045415
EXT2	na	1.4227987	0.97655356	0.994749935	0.99266287	1.2143518	0.97484745	1.0940423	1.3023051	1.06837565	0.8620238	1.081071	1.14858745	1.11611585	1.52728065	1.13666655	1.0667789	0.885881925	0.972084015	1.29149635	1.11624655	0.980316215	1.1621567	1.0779132	1.28149015	1.25029185	0.97301413	1.069796	0.9660594	1.0871883	0.8717668	1.43383395	1.08019825	0.84137655	0.8413765	0.84137655	0.84137655	0.84137655	0.95268032	1.19956905	1.0782926	0.93569277	1.2196281	0.81819443	0.664760855	1.1004382	1.00063305	1.02006965	1.0100419
G6PD	na	1.49646935	1.03312325	2.597746	0.96352832	1.4934233	0.8143952	0.94179438	1.2240644	0.8967532	1.0200543	1.01095655	0.6744463	0.999076825	1.22280455	1.0949091	1.31169105	1.12573655	0.810916095	0.97640372	0.8147005	0.82912445	0.93797393	1.0557584	0.979906785	1.60409985	0.635352675	0.84317175	0.7698142	0.73699799	0.68765955	1.02284835	0.85436638	0.827997	0.827997	0.827997	0.827997	0.82799698	0.73438545	0.92677358	1.04444445	1.10590355	1.56029405	0.9053352	0.96493885	1.3150978	0.903253975	0.75600712	0.783566325
GALE	na	1.55504425	1.7211154	0.282500875	1.22857945	1.437545	0.70717395	0.6937525	0.7719807	0.72685635	1.0208034	0.849562725	0.83195643	0.705121	1.19300355	1.113584	1.45539405	1.60380105	0.9372946	0.74283633	0.893471965	0.802185575	1.2136461	0.9355409	0.792806955	1.0809664	0.892572175	1.1752881	0.70357658	1.54484985	0.86236123	0.990194965	0.823813715	0.7307923	0.7307923	0.73079227	0.7307923	0.7307923	0.664780435	1.092688	0.841411125	0.86567835	1.90836445	1.9557698	0.709214065	1.0678433	0.675578505	0.60524097	0.613430615
GLB1	na	1.2242739	1.4179144	0.9048109	1.1346325	1.4746187	1.0724308	0.9606939	0.9711111	1.0075583	0.9803405	0.9166843	1.563877	1.0704132	1.311447	1.2200441	0.85491943	1.4486878	0.9297131	1.3277636	1.2837176	0.94673735	1.0290804	1.0445477	1.1471319	1.13273	0.9769352	0.9966132	0.9776413	1.0801674	0.91201395	1.014691	0.9258024	0.9388167	0.9388167	0.9388167	0.93881667	0.9388167	0.9223069	1.0723923	0.93661004	1.1511841	1.171515	0.9051756	0.717189	1.1660366	1.0820947	0.91884446	0.95665103
GM2A	na	0.6370073	0.7467389	1.5584013	1.0072736	1.5473404	1.60377	1.5460681	1.9809808	1.4713336	1.4128547	1.8162006	1.2034986	1.1702014	1.6592418	1.3040036	0.6945318	0.83629835	1.3420538	1.3584782	1.3674557	1.350196	1.6794362	1.2887582	1.5489016	1.585551	1.2053382	1.4359219	1.1156017	1.0532365	1.2312707	1.3565171	1.1493348	0.848355	0.84835494	0.848355	0.848355	0.84835494	1.0223427	0.9860074	1.0086268	0.74508464	0.6430506	0.68608844	0.7514457	1.0610715	1.3307829	1.4711851	1.2943132
GNRHR	na	1.033855	0.9069249	0.90087399	0.960582715	1.00099012	0.84192785	0.97733475	0.93073562	0.9408198	1.1130716	0.7324367	1.0099335	1.00281297	0.94286575	0.98895225	0.90626757	0.87327048	0.757060515	0.9076262	0.8355039	0.87315285	0.92504325	1.0690493	1.03888305	0.96731907	0.831567065	0.787468565	0.7635606	0.814378165	0.74035685	0.96080688	0.825213555	0.90615115	0.906151125	0.90615115	0.906151075	0.906151125	1.01664355	1.1923882	1.0798088	1.0947532	1.10530145	0.97883408	0.85596577	1.0412733	0.954212175	0.85797167	0.822848275
GP1BB	na	1.0100079	0.78211945	0.84561414	0.8766291	0.83163804	0.81959873	1.0077201	0.7892878	0.9009073	0.9346092	0.79448867	0.57398707	0.498925	0.6017346	0.75341016	1.0235721	0.7738331	0.7223722	0.5993129	0.5881415	0.94236666	0.76612365	0.9197799	0.82092166	0.7896459	0.89974177	0.8557903	0.95859003	0.8319728	0.72246885	0.5301924	0.7971238	0.8111598	0.81115985	0.8111598	0.81115985	0.81115985	0.67347276	0.8759519	0.78156817	1.2562081	1.3954781	1.3926669	0.86737096	1.0648462	0.9505393	0.90628135	0.83561605
GPD2	na	0.8461598	1.1265423	0.47512212	0.5539436	0.8350179	0.84647346	1.061835	0.9722549	1.038755	0.72146785	0.45750475	1.0987836	0.6357223	0.77439773	1.1904242	0.7538839	0.76124	0.987398	0.918087	0.82348174	0.95297664	1.0175613	0.9122918	0.71005625	0.3106971	0.8328038	0.906942	1.1085364	1.1307131	0.8633637	1.0636542	0.6343678	0.79789245	0.7978924	0.7978924	0.7978924	0.7978924	1.3136079	1.3547144	1.3701875	0.92671925	1.0105413	0.5167499	0.4900314	0.9184116	1.0445994	1.1825906	0.87184757
GUCA1A	na	1.1323248	0.94805473	1.0487103	1.0656185	0.88521594	1.0466697	1.2758883	0.99691314	1.0914576	1.171925	0.90786856	0.95985025	0.8626066	0.8308587	0.7683941	0.99168396	0.85780865	0.8866449	0.94110376	0.913806	0.9703247	0.9217014	1.0574161	1.0820001	0.9829923	1.027451	0.95544153	0.94917005	0.88497734	0.88343257	0.82620907	0.860422	0.9514053	0.9514053	0.9514053	0.9514053	0.9514053	0.8749837	0.8548445	0.88485897	1.0216852	1.102034	1.0659053	0.9174371	1.0403056	1.1186352	1.085642	1.033668
HFE	na	1.02547818333333	0.94686204	0.857986122222222	0.968713638888889	1.11774685555556	0.965976817777778	1.01891724111111	1.01897387777778	1.17009433333333	1.2167375	0.905883626666667	0.966792833333333	0.954110102222222	1.07818035555556	0.914986241111111	0.8694104	0.91129201	0.854985052222222	0.95622398	1.09093838888889	1.00519223111111	1.02690064111111	1.12665641111111	1.03465898888889	0.800615594444445	0.916293138888889	0.943065204444445	0.846023374444445	0.802637197777778	0.857437133333333	0.896862193333333	0.933766923333333	0.825668637777778	0.825668648888889	0.82566863	0.82566866	0.825668646666667	0.804588562222222	0.980530274444444	1.02169385	1.10643734444444	1.20095098888889	0.991112442222222	0.784105994444445	1.08702528888889	1.04145802222222	1.00829256	0.973804494444444
HLCS	na	1.0916798	1.1890237	0.92003214	0.94789773	1.1303898	0.94022244	1.067038	1.0389122	0.99827385	1.1884255	1.0262631	1.3961895	1.4568158	1.26524	0.98213613	1.0637618	0.98836017	0.8672	1.0712943	1.1852343	0.92710817	1.0831677	0.98458195	0.9282937	0.9849797	1.0457042	1.0977485	0.79807884	1.149231	1.0235078	1.1080889	0.97472405	1.0615478	1.0615479	1.0615479	1.0615479	1.0615479	0.93291974	0.98282874	1.166193	1.0227867	1.0478687	0.8596576	0.7336783	0.954306	1.1701576	1.0228907	1.1067134
HRG	na	1.1293464	0.7675334	0.81104296	0.86666286	0.8689375	0.8497371	0.99730235	0.87790394	0.943182	0.97034544	0.77416337	0.8755321	0.85110855	0.8767096	1.0054618	0.8980883	0.82367676	0.67967284	0.763469	0.72268105	0.82334477	0.8667221	0.9044476	0.9699545	0.8235941	0.8461032	0.7692884	0.75360507	0.82497764	0.7300758	0.7667854	0.8016019	0.8703986	0.8703986	0.8703986	0.8703985	0.8703985	0.9182265	0.9232698	0.9991635	1.2316622	1.007186	1.3751239	0.7977458	1.023167	0.91576177	0.93416137	0.87453276
HSD17B1	na	0.95038205	0.7801534	1.0547528	0.939239	0.8296586	0.7927588	0.9166516	0.7888928	0.820483	1.1850318	0.7162106	0.8493185	0.62896293	0.71385646	0.773653	0.9055229	0.9252066	0.6396619	0.62148374	0.8318356	0.88780737	0.6688076	0.8372204	0.9371598	1.0764519	0.97520965	0.6937562	0.726976	0.7077892	0.778032	0.80081624	0.73194075	0.8530081	0.8530081	0.8530081	0.8530081	0.8530081	0.6954831	0.7924114	1.0002164	1.0540092	1.2945212	1.3678589	1.4341294	0.91397536	0.83899397	0.7774583	0.8309428
HSD17B4	na	0.89238703	1.1412683	0.62896556	0.96117723	1.0058156	0.7736054	1.0124127	0.97567534	1.0333953	1.0921597	0.80389404	1.0431271	1.0103549	0.8879603	1.1784441	0.86208934	0.94554573	1.0598747	0.91549945	0.88903475	0.8230818	0.9937909	1.0983418	0.92901194	0.82043207	0.9166234	0.9632144	0.934491	1.0564251	1.020111	0.9446868	0.9203598	0.978777	0.978777	0.978777	0.978777	0.978777	1.0381954	1.2116095	1.1689404	1.0491024	0.69389963	0.81157476	0.83843476	1.1219342	1.1038909	0.9920225	0.97039497
IAPP	na	1.1745777	1.2003529	1.0118221	1.0756305	1.0165932	0.88665503	1.0382565	0.84473246	1.0439059	1.0336095	0.89437383	0.8507846	0.9071466	0.80357504	0.85983753	1.1399344	1.1006385	0.8347852	0.8288034	0.7327966	0.87194115	0.8949161	0.9062938	1.0790346	0.82869303	0.79981685	0.9123433	0.8865949	0.8726439	0.8851654	0.77101433	0.8427479	0.8756404	0.8756404	0.8756404	0.8756404	0.8756404	0.9259935	0.90480226	1.0073446	1.0929362	1.1038983	1.2396628	0.99898577	1.036757	0.8924828	0.89047664	0.9066598
IFNGR1	na	1.2818302	0.8346305	0.9561254	0.8841833	0.90390503	1.2036633	1.1803138	1.6052036	1.311324	1.2077351	1.4957107	1.105809	1.2564142	1.4542086	0.8171344	0.8412897	1.0830461	1.2837465	1.1681796	1.2861215	1.5251224	1.6081985	1.0745285	1.1930339	0.9571225	1.0745096	1.1488532	1.300463	1.1713839	1.2585049	1.6728473	1.009225	1.0116172	1.0116172	1.0116171	1.0116171	1.0116172	1.0321486	0.99221003	0.8802268	0.825232	0.98976284	0.6891864	0.8693657	0.9314707	1.2500753	1.3085289	1.2317934
IL2RA	na	0.53884494	0.55091935	4.2421165	0.70924634	1.7475944	0.94226474	1.042288	2.222856	2.3309777	1.3799397	2.6242166	0.888768	2.0857975	2.5367382	0.95301044	0.7105584	0.9846671	1.6863596	1.4077348	1.0358458	1.3806584	1.5890706	1.6485149	2.2460172	1.2184721	0.8990698	1.4592203	1.435222	1.0191877	2.4101853	2.4546053	1.0519645	0.61918455	0.61918455	0.61918455	0.61918455	0.61918455	2.2391186	0.8584764	0.62052757	0.4574441	0.52024424	0.5544571	1.0946037	0.9486019	1.2051967	1.1138793	1.3874495
IL4R	na	0.98298866	0.7493204	1.6503847	0.7658916	0.67173326	0.70669556	0.8172478	0.7899518	0.8598844	1.1074132	0.8568553	0.8358407	1.0058095	0.7886119	0.63811487	0.9393637	0.5565899	0.8909132	0.85991305	0.7685211	0.9449353	0.8799058	0.7020565	0.9642444	1.1874205	0.8475346	0.6916133	0.9610738	0.7164013	0.780334	0.81679356	0.6612196	0.9527784	0.9527784	0.9527784	0.9527784	0.95277834	0.7701755	0.68011427	0.7887711	0.9745695	1.5009807	1.0342549	1.5127273	0.91594046	0.78731394	0.9969266	1.0382252
ITGA2B	na	1.1261697	0.9029643	0.88622135	1.0938355	0.97142696	0.8976703	1.0443954	0.954104	1.0677255	1.1768883	0.9133077	0.9949806	0.92287153	0.83662367	0.93353766	1.0131656	0.8353317	0.8272865	0.783405	0.88437694	0.9669973	0.99984056	1.1054373	1.1343353	0.99568325	0.9734678	0.9299059	0.919837	0.90256876	0.8837221	0.8857151	0.84955585	0.9381287	0.9381287	0.9381287	0.9381287	0.9381287	0.90008533	0.94696414	0.91996104	1.0757201	1.2681212	0.9938785	0.84051275	1.1134347	1.0513486	0.9618773	0.9280962
KEL	na	0.9935063	0.8317154	0.9609689	0.989542	0.8750331	0.78863186	0.98779863	1.0061901	0.83563745	1.2852755	1.0285968	0.80423254	0.94629365	0.73886305	0.80832374	0.81126267	0.88866323	0.9756756	0.81788546	0.9181043	0.9257253	0.966994	1.0038089	0.9936073	1.2311679	1.0509034	1.0797355	1.041115	1.1558766	0.8980278	0.75616753	0.8226409	0.9474387	0.9474387	0.9474387	0.9474387	0.94743866	1.0933896	0.89360356	0.966409	0.94899994	0.96226186	1.1476727	1.17815	1.0518227	1.0583626	0.79128605	0.90804225
KRT10	na	0.9033442	1.0225196	1.1534373	1.0683903	1.0617874	1.2056494	1.0140864	0.9616861	0.8959836	1.0546056	0.83780533	0.8771712	0.9437736	1.0708346	1.0545338	1.0871496	1.2575779	0.9082295	0.8185083	0.8830714	1.0795592	1.0009853	0.9599254	1.0170039	1.002517	1.0913216	0.9183406	0.9616355	0.9773695	0.9782898	1.0246183	1.0397587	1.0419596	1.0419598	1.0419598	1.0419598	1.0419598	1.1632457	1.0370866	1.1704018	1.0124339	0.6866097	0.87437636	0.9181252	0.9186187	0.9875705	1.1634623	1.0680685
KRT17	na	1.0845895	0.9046462	0.7781678	1.0054117	0.82651925	0.8898741	1.3573153	0.9654688	1.0312802	1.0480125	0.854648	1.0232028	1.0012991	1.243036	0.97271305	0.8689538	0.86203206	0.77316415	0.94053966	0.9428181	1.0905102	1.0424991	1.1416924	1.0705788	1.0795369	0.77125657	0.82568663	0.84434426	0.77233255	0.78283584	1.0245439	0.870167	0.8786424	0.8786424	0.8786424	0.8786423	0.8786424	0.8306118	1.1217282	1.0578475	1.0001553	1.1981311	1.1235387	0.7007189	1.0196848	1.0439004	1.0402591	0.8634244
KRT2	na	0.70839155	0.9379563	0.8419678	0.85072684	0.8733185	1.2375405	1.2662063	1.180137	1.2746361	1.5464617	0.88549227	0.9432662	0.93032944	0.90346545	0.9445032	1.1011933	0.7337081	0.7363754	0.8360479	0.7648728	1.0649498	1.2420393	1.3867555	1.1475048	1.4108195	0.8730391	0.8906248	0.7815519	0.7429361	0.77966285	1.0025488	0.8971887	0.88853264	0.88853264	0.88853264	0.88853264	0.88853264	0.8319002	0.92208177	0.8890704	1.0487211	1.2038264	0.97559744	0.8839471	0.7915024	1.0979781	1.2724541	1.0829203
KRT5	na	1.0894562	0.94042134	0.8619518	1.0848173	0.8078825	0.958704	1.1336936	0.9010595	1.0809246	1.1790118	0.7751209	1.0269654	1.1567224	1.0399178	1.0141742	0.97304827	0.99727803	0.7759554	0.83779436	0.89446765	0.9912646	0.9250342	1.1654621	1.0221806	0.9962738	0.8700558	0.87326336	0.85825264	0.86033106	0.77117217	0.93707734	0.7791567	0.87579036	0.8757903	0.87579036	0.87579036	0.87579036	0.96854556	0.96513486	1.324636	0.71331507	1.2277699	1.2266153	0.9491518	0.8246819	0.95996004	0.87086093	0.9693286
L1CAM	na	1.52739655	0.85063735	0.9595316	0.9721255	0.961346	0.60124037	0.9091245	0.81361115	0.82707708	1.00751675	0.691759	1.04985335	0.94209815	0.8196912	0.870739875	1.16522205	0.876845365	0.735533065	0.88568245	0.95676522	0.934585375	0.625267015	0.94312043	0.81595515	0.736028835	0.97876423	0.8571782	0.68800783	0.70660665	0.66161265	0.72808475	0.651394325	0.85221135	0.85221135	0.85221132	0.85221135	0.85221135	0.877498425	1.02065175	0.95875955	1.4084098	1.4113809	1.31310485	0.78620601	0.971751095	0.853504	0.726542885	0.67219115
LAMA2	na	0.6638135	0.86240226	0.78538686	1.6061276	1.3034236	1.2819669	1.6455979	1.2734028	1.2749648	1.232215	2.0084076	1.9138659	1.4811435	2.9400175	1.4252876	0.3989117	1.156278	1.5852177	1.49103	1.1949862	1.0776807	1.9140577	1.2811917	1.0620792	1.2713716	1.3686612	1.5046173	1.5984294	1.9078916	2.0676389	1.2426922	2.1774127	1.0236769	1.0236769	1.0236769	1.0236769	1.0236769	0.98256016	1.3167614	1.3786085	0.7986123	0.5092067	0.3313784	0.32245925	1.2339767	1.3015852	1.4582784	1.3665723
LORICRIN	na	0.8908996	0.78902435	1.2193844	1.0615973	0.9564532	0.6944679	0.87843037	0.6894113	0.7220467	1.2098353	0.7232843	0.76305467	0.7232361	0.59070796	0.7635419	1.2617332	1.0699059	0.7480008	0.60908943	0.80566084	0.8452048	0.71887547	0.8453752	0.7597038	0.8240604	0.77425045	0.6726492	0.68092674	0.6718355	0.7178607	0.774472	0.6787912	0.75117445	0.75117445	0.75117445	0.75117445	0.75117445	1.1405139	1.0127116	1.3695359	0.9860508	1.1127306	1.0278997	0.96406835	1.1112548	0.8444377	0.6907441	0.74005157
LTBP2	na	0.42359203	0.46752807	3.474324	1.5452793	1.4679185	1.5139042	1.2722313	2.3856041	1.4877074	1.3592256	4.21893	1.59136	3.1906383	2.0999942	0.71354574	0.93271613	0.73426974	2.011927	2.2741027	2.2186286	1.3863251	2.1578636	1.4162229	1.4919124	1.8793	1.5919211	1.517443	1.6838341	1.2908089	1.4648865	1.9898394	2.098268	1.0405515	1.0405515	1.0405517	1.0405515	1.0405515	1.8391294	0.7113075	0.6443554	0.57233346	0.49019518	0.5333672	1.2048892	0.88734704	1.3720503	1.3209993	1.4240252
MAT1A	na	1.098704	0.9834537	1.1309549	1.2827419	0.9753905	0.8110801	1.0825989	1.0015789	1.1489195	1.2511567	0.84769267	1.042526	0.9126701	1.0051355	1.059726	0.9314452	0.988323	0.86356235	0.8703793	0.93213344	0.94481003	0.81523365	1.138964	1.1517415	0.8451335	0.91612595	1.1230783	0.897887	0.9100354	0.77750903	0.7648382	1.0337883	0.86594534	0.86594534	0.86594534	0.86594534	0.86594534	0.75989425	1.012422	0.9943182	1.1662667	1.1748021	1.0612942	0.7698154	1.1821078	1.1605589	0.89867216	0.8198485
PAFAH1B1	na	0.9540918	1.0395864	0.7425282	0.7496981	0.7975393	0.9203681	0.9474955	0.9076083	0.99221516	1.0452257	0.83612126	0.8955654	0.81871766	0.8611558	1.0304054	0.72373384	0.756887	0.90884346	0.91205513	0.8321973	0.94690657	0.9818674	0.89879155	0.86135995	0.7913463	0.9079118	0.79177165	1.0443131	0.8134256	0.88580835	0.7508825	0.80579597	0.9661901	0.96619016	0.96619016	0.96619016	0.9661901	1.0547504	1.0383639	1.1250786	0.98696095	1.0850563	0.88983655	0.8678965	0.9410228	0.9401844	1.084582	0.9862662
MVK	na	1.1669137	0.9918337	0.9835034	1.0997577	1.0291096	0.7590158	0.9498092	0.82263714	0.89117074	0.99296755	0.67823243	0.93139845	0.8211308	0.8293942	0.8993521	1.0616698	1.0196097	0.7547171	0.87800246	0.832773	0.8606524	0.7867221	1.0119656	0.96877754	0.94641614	0.9099143	0.8326613	0.75489455	0.770035	0.7305143	0.7410959	0.8157275	0.80989593	0.80989593	0.80989593	0.80989593	0.8098959	0.767813	0.9187472	0.93437624	1.1962131	1.3089777	1.334648	0.91388345	1.0784793	0.9074572	0.8394884	0.7999168
MYL2	na	0.8735602	0.97567147	0.90697044	1.008571	0.9204795	1.1676232	1.2763406	1.0415142	1.1730895	1.3675636	0.9173909	0.9198917	1.065495	1.0308418	0.8664565	1.0396779	0.87735546	0.84279567	0.8986581	0.8661654	1.2074416	1.1121728	1.3474932	1.1870863	1.1495597	0.922538	0.9097782	0.8374883	0.9512939	0.97511315	0.8820547	1.0012281	0.85967076	0.85967076	0.85967076	0.85967076	0.85967076	0.937774	1.1438173	0.9769504	0.8409569	0.89884025	1.0096567	0.72862875	1.0703217	1.2774333	1.0439487	1.0716715
NCF2	na	0.14879929	0.461009	9.954246	2.294299	3.0679574	1.6544809	2.3450801	4.351924	1.7345783	1.3602369	4.7002416	2.4561765	3.0784934	5.4517217	1.1448615	0.38970047	1.1598855	2.3378806	2.8384519	3.0431125	2.3739781	4.5336494	2.607648	1.9674448	2.2803123	1.3864698	2.6356611	1.7247559	1.5917672	1.633379	5.986521	2.6511624	0.39803764	0.39803764	0.39803764	0.39803764	0.3980376	0.91869104	0.9610983	0.74798113	0.17958188	0.22577922	0.19404358	0.48973638	1.5600251	1.7155646	1.8181868	2.189313
NOTCH3	na	1.1082073	0.9885995	1.1895113	1.1653389	0.9790786	0.82181543	1.075107	0.8776583	0.9210288	1.0039312	0.82788473	0.9039512	0.98647577	0.8160369	0.78155196	1.0521094	0.9258381	0.846735	0.81760067	0.8027915	0.8818996	1.0301414	1.0068028	0.9147375	0.9218957	0.8480013	0.8687817	0.798944	0.96626705	0.73704374	0.84778696	0.94948316	0.8320961	0.8320961	0.8320961	0.8320961	0.8320961	0.8815141	0.7903192	0.81798595	0.9163979	1.6826599	1.1597533	1.1389003	1.0197914	0.8818399	0.79886335	0.9119751
OXCT1	na	0.8462692	2.035927	0.9892194	1.0039526	2.2636142	1.62841	0.98694575	1.7410487	1.2467082	1.0669078	1.0449805	1.2562957	1.0953876	1.2853748	1.4505578	1.7633904	1.8488218	1.2109939	1.1496911	1.5050739	1.0317233	1.7943528	1.3180904	0.7465069	1.1404576	0.6905345	1.4850801	0.9008785	1.0641142	1.3130505	1.8594755	1.4057647	0.77586544	0.77586544	0.7758654	0.77586544	0.77586544	0.91755867	1.4967525	0.85659826	0.7236121	0.352655	1.3550034	1.1266695	0.7830547	1.2801588	1.1735789	0.93435997
PAFAH2	na	1.0618048	0.9872715	0.4043002	0.6105613	0.7108003	0.732452	0.8090342	0.6065847	0.7275952	0.7934062	0.5737818	0.87829083	0.8080689	0.8448584	1.1006749	0.6033425	0.5898119	0.6949298	0.7884888	0.7655667	0.8414307	0.5518297	0.7768132	0.96815276	0.53717554	0.8404835	0.7212897	0.86365855	0.7636906	0.7147271	0.59000933	0.6144828	0.7978704	0.7978704	0.7978704	0.7978704	0.7978704	0.8023594	1.1014144	1.2613847	1.168476	1.4424564	0.91572094	0.7145363	0.96032834	0.86238325	0.8380451	0.93289626
PAX3	na	1.02810938571429	0.914259932857143	0.853007094285714	0.906774137142857	0.961799305714286	1.01883731	1.01256586142857	0.83015605	1.05607243428571	1.10595806428571	0.802533004285714	0.835153132857143	1.00390911857143	0.790305135714286	1.09445664285714	0.95359604	0.907197427142857	0.833182747142857	0.91836047	0.845990878571429	0.927431135714286	0.8913345	1.09749122857143	0.974577071428571	0.957899467142857	0.887542652857143	0.9293676	0.808122378571429	0.86083148	0.787330217142857	0.820934604285714	0.834016867142857	0.884651018571429	0.884651011428571	0.884651011428571	0.884651018571429	0.884651011428571	1.00879214285714	1.20824488571429	1.14156522857143	1.03674222857143	1.11352568571429	0.990884387142857	0.831491535714286	0.940703885714286	0.950785015714286	0.941840491428572	0.835424172857143
PCSK1	na	0.40841684	8.532717	2.2999434	6.8316536	4.7333846	18.603666	1.7694063	7.706109	2.0699942	3.241235	4.1214404	2.9244335	7.1998	38.081852	1.3549039	0.44434223	4.915576	1.233409	1.9845151	9.068679	1.9299357	10.608742	8.603257	1.6167337	2.1201844	2.407686	4.176092	1.2241601	6.807824	7.481439	41.298115	19.729425	0.95807165	0.95807165	0.95807165	0.95807165	0.95807165	0.6753284	1.4074796	0.51059127	0.4207304	0.50826335	0.69293666	0.39092138	0.9724226	1.8975899	2.0803816	1.4433537
PDE6A	na	0.8597113	0.5264833	0.11935264	0.34753767	0.19725339	0.23120151	0.5033462	0.1774573	0.45138726	0.3441676	0.07440423	0.5905981	0.19766483	0.09358555	0.8210051	1.0931442	0.6759	0.24092473	0.2155073	0.25068593	0.43540236	0.11143804	0.28387278	0.318058	0.27331468	0.5931732	0.23879695	0.5812076	0.18879704	0.21779305	0.1364809	0.1133585	0.7923309	0.7923309	0.7923309	0.7923309	0.7923309	0.4027224	0.9762086	1.1077856	1.6677234	2.5823863	1.4201244	0.5682312	0.73514354	0.475487	0.61508477	0.4491028
SLC26A4	na	1.0658255	1.1609812	1.1493753	1.0516672	0.9556595	1.0338341	0.8639499	1.1292218	0.8978519	0.9138305	2.2354834	1.0313357	1.4480171	1.1808898	1.0122466	1.0230521	1.114276	0.9312825	0.9357995	1.0642515	0.97466385	1.457193	0.97653246	0.95232654	1.0277385	1.0198425	0.91718376	1.0291203	1.0450795	1.1765718	1.1598893	0.9600862	1.0089189	1.0089189	1.0089189	1.0089189	1.0089189	0.9243919	0.9392013	1.025254	1.0713913	1.1206973	1.1379622	0.94179344	1.0278243	0.89902824	0.9447095	0.967746
PECAM1	na	0.4592412	0.7483503	3.7963848	2.4507866	1.9091043	1.3522016	1.1794847	2.1957734	1.476913	1.2991778	4.66322	1.4211226	2.2923884	3.0692134	0.98168254	0.8225764	0.91970044	2.191791	1.6582757	1.7438225	1.0634671	2.3318157	1.3537016	1.4709699	1.0657933	1.3574809	2.1804414	1.4853734	2.0723262	2.0508165	1.8995697	2.1087847	0.961637	0.961637	0.96163696	0.961637	0.961637	1.2119033	0.76939726	0.78797317	0.6231954	1.0865115	0.33388615	1.034375	1.059793	1.227168	1.4365572	1.4292402
ABCB4	na	0.37594704	0.303529726666667	1.3156941	0.52789415	0.586785883333333	1.76772293333333	1.67060443333333	2.2008361	1.69796623333333	1.5625741	2.78837093333333	0.929598823333333	1.3718416	1.54449893333333	0.467455056666667	0.647857193333333	0.612601453333333	2.1161172	1.7769018	1.4152196	1.76614866666667	1.59325456666667	1.46567253333333	1.070598	3.0407027	1.3866913	0.86602982	2.6484084	1.18057183333333	1.76180303333333	0.869487876666667	1.06210353333333	1.18578753333333	1.1857875	1.18578753333333	1.1857875	1.18578743333333	1.38177726666667	0.42543241	0.652458756666667	0.342538276666667	0.43059397	0.3088636	1.0555243	0.513526676666667	1.50386696666667	2.42480746666667	1.96061006666667
PHEX	na	0.852721	0.73084635	0.83102536	0.8487476	0.77784985	0.88921106	1.2692173	0.96319526	1.0622228	1.1488434	0.7968974	1.1160828	1.0157641	0.8480076	1.0842564	0.84669775	0.78214824	0.83730435	0.8196558	0.90780765	0.9115373	0.9524297	1.2006232	1.0438594	1.0126283	0.8289756	0.9373793	0.76324767	0.95108503	0.64999694	0.85077554	0.81978047	0.8523494	0.8523494	0.85234934	0.8523494	0.8523494	1.0157626	1.408058	0.8549309	0.95618016	1.1548038	0.98663133	0.79390484	0.9433358	0.97873956	1.056563	0.85109055
PLEC	na	1.691263875	1.116683075	0.763840905	0.9121647275	0.9721306125	0.7646707175	0.88675724375	0.74755647375	0.72331864125	0.9583199575	0.80614955125	0.84468704875	0.79055756875	0.84908480625	0.914227955	1.121767175	0.92136412125	0.696420725	0.87732376875	0.73182420375	0.82459093	0.81306559875	0.84824042625	0.8760326625	0.82499725125	0.92226984625	0.8885086375	0.70082593125	0.83575535125	0.65126113625	0.77404517875	0.7621692275	0.87721369125	0.87721369875	0.8772136825	0.87721369875	0.87721369875	0.89063398125	0.837305925	0.9092609625	1.0075376	1.74840605	1.323727825	0.963570175	0.92563540375	0.8977179675	0.75579324625	0.74041051875
PON1	na	1.0649917	0.90934986	0.90788364	0.9103885	0.96780086	0.84713924	1.1298177	0.83234054	0.96125466	1.2300448	0.76536596	1.026727	0.926156	1.0243149	0.9745232	1.0916592	0.97589934	0.7846886	0.91146	0.83776885	1.0234206	0.801073	0.9773765	0.89362943	1.1081048	0.8551604	0.85018975	0.865059	0.7997273	0.8793604	1.0333718	0.8664416	0.9195816	0.9195816	0.9195816	0.9195816	0.9195816	0.85196227	1.0825628	0.99855494	1.0103675	1.4212488	1.1211001	0.8659029	0.8940946	0.8786813	0.9942699	0.8812544
PSEN2	na	1.10183055	0.96098567	1.30513205	1.0505345	0.908041925	0.9125615	0.955971525	1.01811405	1.2532515	1.15397615	1.08353825	1.06917585	1.0048286	1.2445919	0.9980715	0.944976155	0.880033165	1.15908955	0.9064425	1.0959156	0.91165535	1.2035536	0.92312215	1.0429811	1.2700858	0.971424	0.9614414	1.06515945	1.12642465	0.86490619	0.95246635	0.851629685	0.8753584	0.8753584	0.87535838	0.8753584	0.8753584	0.835185705	0.950328775	0.82863208	0.837088135	1.3856622	1.1918934	0.9320925	1.11688725	0.9748289	0.94017965	1.0072218
RAG1	na	1.2637398	0.8673384	0.78868794	0.8969468	0.96537477	0.9803473	1.3463515	1.0176196	0.92166454	0.90609586	0.8280102	1.1971908	1.1723895	1.3632158	1.0577636	0.81794506	0.88735443	0.84544116	1.0378364	0.9112243	1.0542157	0.86017054	0.9476988	0.92504615	0.7956625	0.85775924	0.9798852	1.0394418	0.9266005	0.88129246	1.1244311	0.9423802	1.0399313	1.0399313	1.0399313	1.0399313	1.0399313	0.9972236	1.2166562	1.2824336	0.8643707	0.86393553	0.9288455	0.6847896	0.85104173	0.9489408	1.3757336	0.9860292
RFX5	na	0.6084371	0.9120689	2.047693	1.47515355	1.7437342	1.04023165	1.03047375	1.66106485	1.3663151	0.89179538	1.5033749	0.9901319	1.19934795	1.1050882	1.09694845	1.0682134	1.1659708	1.50934835	1.18955505	1.5500552	1.1584732	1.4145736	1.2944946	1.04506585	1.39569055	0.96171827	1.2821997	1.0725302	1.09827525	1.1963678	1.42972115	1.18614305	1.0271706	1.02717065	1.02717065	1.02717065	1.02717065	1.32628145	0.9964203	0.83669585	0.90730105	0.5203002	0.645479715	1.3855039	1.24277245	1.0660259	1.02724	1.04597895
SELE	na	1.0829686	1.535864	104.661224	2.2988505	2.161607	1.1691588	0.97310555	5.1624575	0.94798034	0.6479838	1.3360006	0.9440384	2.1052656	1.5266539	1.2314982	0.9126914	4.005378	1.0390875	0.94039696	0.74740237	1.3061725	2.7383046	1.2716147	0.74060327	1.3474532	0.88248783	1.0235628	0.84401757	1.0005748	2.1059713	11.413029	4.8084717	0.9378728	0.9378729	0.9378729	0.9378729	0.9378729	0.9147168	0.93356514	0.84028256	1.1057667	1.0351849	1.1617179	1.4840674	0.959372	0.7934421	1.0009122	0.770972
SLC10A2	na	0.86125207	0.501098	0.44303668	0.4368282	0.42903125	0.20333236	0.87268704	0.38184628	0.29168844	0.6270483	0.22890784	0.3716747	0.24121067	0.23065288	0.51059896	1.1838871	0.37166214	0.2504107	0.2606964	0.19605935	0.2265815	0.23302107	0.25347528	0.21206877	0.60976124	0.23687725	0.23191169	0.37001732	0.25176042	0.26169685	0.24405588	0.22632682	0.8629617	0.8629617	0.8629617	0.8629617	0.8629617	2.8777826	0.7520775	0.95096546	1.3111668	0.65341926	0.62624806	0.8968404	0.55512995	0.26297504	1.8389274	0.27446792
SLC5A5	na	1.2901028	0.75109357	0.9479982	0.93509084	0.89904207	0.7118509	1.0536824	0.7714406	0.9302334	1.2589701	0.65094256	0.9886642	0.9452636	0.86825526	0.8968395	0.8819874	0.798191	0.73154074	0.87378633	0.88169026	0.9261164	0.7573018	1.0337455	1.101821	0.9497846	0.74559855	0.73360807	0.7545331	0.7007909	0.61844754	0.81729716	0.7851967	0.8037351	0.8037351	0.803735	0.803735	0.803735	0.98356044	0.9300768	1.0384101	0.9668175	1.5296123	1.1517515	0.7731406	0.9244849	1.0731732	0.84944034	0.7795315
SOD1	na	1.1112704	1.0171434	0.6255998	1.096324	1.1231711	0.80139464	1.0199687	1.1195735	1.1028659	0.94533324	1.0143793	0.9537233	0.9778993	1.0484077	1.154548	1.0691131	0.97455335	0.85256195	0.9277107	0.9071191	0.9844274	1.2482369	1.1875213	0.95825416	0.9709581	0.9390164	1.0658128	0.92304623	1.0281042	0.9272742	0.947526	0.9758164	0.9279598	0.9279598	0.9279598	0.92795974	0.92795974	0.92112434	1.1025666	1.077913	1.0652046	0.998687	0.8229514	0.95215523	1.0032783	1.0193337	1.0621672	0.97461945
STK11	na	1.1571559	0.8835104	0.8696371	0.7021187	0.7177672	0.6345163	0.72746783	0.6344203	0.70164746	0.74070066	0.51081073	0.7552267	0.7098526	0.5720364	0.75001734	1.0009094	0.69990516	0.60355073	0.65935934	0.7193123	0.75403506	0.57798713	0.6401909	0.7781008	0.7527945	0.7556453	0.6219768	0.67071074	0.59985024	0.59070945	0.64852655	0.6154184	0.87939316	0.87939316	0.87939316	0.8793931	0.87939316	0.73218805	0.8600478	0.86613846	1.0956306	1.6564226	1.4159147	1.1594536	0.9670729	0.75863445	0.72574615	0.76275027
SUOX	na	1.47716906666667	1.0191343	0.538213633333333	0.965325256666667	0.880113316666667	0.564744833333333	0.730092566666667	0.565630916666667	0.756409136666667	0.7532975	0.46173877	0.88103805	0.538188716666667	0.415458213333333	0.9168375	0.966504123333333	0.83398478	0.717245586666667	0.67986842	0.769998033333333	0.81985698	0.507700986666667	0.779673323333333	0.832735066666667	0.738337173333333	0.86798863	0.654435036666667	0.79616062	0.739776266666667	0.536254553333333	0.434707443333333	0.60639797	0.857412803333333	0.857412786666667	0.857412803333333	0.857412803333333	0.85741277	0.54496196	1.10608516666667	1.0546646	1.29893543333333	1.56294313333333	0.937598113333333	0.882847843333333	1.2634496	0.885819366666667	0.704258403333333	0.75843614
HNF4A	na	1.33881431666667	0.948876668333333	0.6072769	0.672516906666667	0.780830266666667	0.6510477	0.856111028333333	0.661658945	0.846609036666667	0.95828544	0.582685961666667	0.67595854	0.769549091666667	0.69840517	1.15090995	0.93093315	0.628117478333333	0.70632195	0.639899095	0.776264505	0.793290495	0.751916533333333	1.01001407833333	1.00224220666667	0.759486331666667	0.843875825	0.768126511666667	0.859732725	0.88541455	0.590822833333333	0.59341314	0.674084436666667	0.808909725	0.808909735	0.808909741666667	0.808909741666667	0.808909758333333	0.867315895	1.05241674166667	1.47213785	1.13204020666667	1.60841608333333	0.939758696666667	0.738052385	0.920500583333333	0.814909185	0.768561518333333	0.685890698333333
HNF1B	na	1.3947217	1.0186957	0.3847571	0.84257686	0.6904957	0.7276077	1.1344326	0.7713776	0.94280696	1.2684218	0.5996127	1.0384647	0.7857523	0.5987678	0.617442	0.90466624	0.56853366	0.6701975	0.8151186	0.78702044	0.87795305	0.62340534	0.9809727	1.0886669	1.1126306	0.8703886	0.81232923	0.8489423	0.9251998	0.7203581	0.6072981	0.7675	0.94613874	0.94613874	0.9461387	0.94613874	0.94613874	0.32575715	0.9974249	0.84268963	1.2303458	1.3669324	1.4690402	1.0307829	1.0402635	0.87999046	0.8303791	0.986394
TEK	na	0.9774069	0.9130531	0.9781301	0.93170947	0.9453652	1.0576457	1.1067834	1.2862396	1.2506728	1.3485767	1.0764676	1.123399	1.208047	1.3021326	0.90574944	0.7836074	0.81426084	0.95475084	1.0223534	1.1186155	0.96552616	1.3233495	1.1663654	1.1508708	1.1251377	0.96807593	1.1185398	1.0599579	1.1467005	0.90462416	1.2525228	1.154803	1.0336138	1.0336138	1.0336138	1.0336138	1.0336138	1.0639886	0.901105	1.0741192	0.8762329	1.1922389	0.7831334	0.8536522	0.8428649	1.1034961	1.1675026	1.1416655
THPO	na	1.1920533	0.9444251	0.91847986	0.9666091	0.97850436	0.8544674	1.0608089	0.93468636	0.96521443	0.9835814	0.8868188	0.910522	0.9164461	0.916569	0.96557087	0.95088893	0.89628524	0.888848	0.886521	0.8823605	0.9874892	0.8555018	0.9887509	0.94078314	0.8934594	0.8946752	0.9410987	0.92878425	0.88099736	0.8164626	0.85380673	0.88036215	0.89177936	0.89177936	0.89177936	0.8917793	0.89177936	0.9004505	1.0913773	0.94961154	0.9307518	1.3435725	1.0558472	0.9369343	1.0165945	0.9171542	0.95543724	0.90226895
THRB	na	1.2845867	1.1300734	0.17664382	0.19973312	0.587408	1.9991697	1.3839146	1.1536894	0.44018033	3.7666426	0.26390892	0.44029868	1.0579395	1.0473281	0.3437722	1.0262184	0.86170155	0.44678164	0.4286349	0.46388474	1.1115072	1.2954683	0.30791852	0.7799634	1.7847786	1.2129185	0.36960086	0.6511067	0.2830895	1.7226741	1.0822803	0.60403126	2.118114	2.118114	2.118114	2.118114	2.1181138	0.28406113	0.6864456	1.0668632	1.0699867	0.99940294	1.799351	1.1677098	0.35653082	0.5820827	1.739777	1.2477891
UBE3A	na	0.882718416666667	1.03180263333333	0.73453252	1.00220681	0.871947133333333	1.1868179	0.99878	1.09472643333333	1.16377453333333	1.02222433333333	0.9849704	1.1556745	1.07792333333333	1.0520589	1.17638976666667	0.760511666666667	0.848271933333333	1.07353203333333	1.0953824	1.06461896666667	1.02549713333333	1.21796016666667	1.19319136666667	1.0611904	0.679232266666667	1.09792083333333	1.18418833333333	1.0976454	1.27439623333333	1.06504386666667	1.10485846666667	1.232083	1.1114328	1.1114328	1.1114328	1.1114328	1.1114327	1.19363253333333	1.1428871	1.12272193333333	0.930665466666667	0.7120542	0.579719243333333	0.772534153333333	0.87915272	1.2569792	1.2751844	1.13446896666667
UGT1A1	na	1.2880763	0.5720147	0.02149948	0.7230899	0.40248623	0.35402694	0.77991813	0.3086983	0.8871373	0.86782575	0.3441042	1.1767582	0.61336243	0.4720098	0.8842499	0.68810314	0.34833926	0.5443195	0.5310589	0.5192715	0.70343983	0.24110731	0.7219742	0.5457484	0.5668308	0.83803487	0.66635	0.92571914	0.67355305	0.3239525	0.1765948	0.4843575	0.8389232	0.8389233	0.8389233	0.8389233	0.8389233	0.8194213	1.3710558	1.2092656	1.3466746	1.2815571	0.524638	0.8227881	1.0637577	0.94194144	0.81777173	0.8011275
BARD1	na	0.90252554	1.3837317	1.2710019	0.7264477	1.437523	1.0346874	0.6724998	0.5695865	0.8930538	0.5657237	0.59341025	0.8062261	0.5944884	0.85078555	1.383871	1.6355036	0.93969244	0.99613667	0.9096803	0.7951682	0.5348526	0.62842125	0.7858189	0.5101725	0.36506632	0.62430644	0.85278887	0.7751716	0.7078453	0.66737765	0.5868078	0.6990184	1.062449	1.062449	1.062449	1.062449	1.062449	1.2294165	1.5956055	1.1392838	1.3914711	0.6394553	0.8419698	1.1728448	0.84447724	0.47976235	0.950937	0.71477735
PEX1	na	1.1780448	1.3605042	0.5612398	0.78860104	0.8561971	1.5713557	1.1293263	1.1155796	1.3983953	1.1073067	0.6829444	1.0508287	1.0334777	0.8336422	1.0104206	0.8293401	1.0537633	1.1325738	0.96643716	1.0395896	1.2010489	1.0775938	1.2209678	1.0903412	1.0089626	1.0677516	0.88494915	0.96608	1.1198957	1.1010534	1.1709223	1.2117717	1.1600745	1.1600746	1.1600746	1.1600746	1.1600746	0.99462104	1.0041921	0.9478163	0.91531277	0.63335395	0.966811	0.8550184	0.9248671	1.3693327	1.1709046	1.2177709
TWIST1	na	0.68638223	0.597445	7.537502	1.2790835	1.1408409	2.022361	0.98495924	2.2609205	0.9340781	0.9344861	7.2698493	0.91937995	2.1172068	4.721346	0.8942441	0.72130716	1.0830171	1.1882609	1.0974497	1.2202252	1.2239215	1.9421767	0.6403721	1.1466066	1.2590443	1.0021507	1.2475042	1.042036	1.0007204	1.8226695	2.7609658	2.1218014	0.8626639	0.8626639	0.8626639	0.86266387	0.86266387	1.3198618	0.9239634	1.0909059	0.6706969	0.8449351	0.5201882	0.92579776	0.659202	1.3032491	1.3622181	1.3789815
NR0B1	na	1.4353585	0.95244557	0.88859874	0.961933	0.958449	1.0346936	1.0210687	1.0189097	0.980634	1.1334112	0.82917106	1.0208448	0.9792179	0.81213117	0.86817575	0.88943607	0.8871673	0.79704565	0.89344895	0.7687949	0.9437487	0.76786613	1.0539224	1.1393684	0.88806224	0.9266069	0.9074266	0.84140825	0.92453843	0.7839768	0.8443254	0.8043242	0.8552619	0.8552619	0.8552619	0.8552619	0.8552619	0.8855583	0.8749991	0.9548489	0.9717769	1.2471504	1.0616704	1.0717063	0.9731334	1.033963	0.89189005	1.0333039
AK1	na	0.6480034	0.8182688	0.37743005	0.5368372	0.35948196	0.26632187	0.33614606	0.32277498	0.3705565	0.903747	0.18508254	0.7161775	0.38614047	0.47226506	0.58868873	0.81087875	1.21114	0.4647244	0.3933428	0.4119977	0.45636842	0.505841	0.42599085	0.5634707	0.55705136	0.2764561	0.66037875	0.4664454	0.5890642	0.40966457	0.34753338	0.17394838	0.5207235	0.5207235	0.5207235	0.5207235	0.5207235	0.5630728	0.8936008	0.6351983	0.82381356	1.6799642	3.4891832	0.6787368	0.89313626	0.5191859	0.47828573	0.3458212
ALB	na	1.109172	1.0403638	0.9992151	1.076457	0.96801776	1.0049403	0.9571351	0.9506289	0.9539724	0.97055864	0.9189534	0.9897585	0.9524663	1.0410979	0.9452609	1.0368394	0.97323644	0.86793196	0.9267054	0.9309499	0.96997154	0.9206236	0.98197466	0.96977663	0.9018849	0.99073976	1.0435494	0.9467865	0.9120625	0.9246522	0.88664967	0.8834242	0.9479963	0.94799626	0.9479963	0.9479963	0.9479963	0.9448156	1.0292363	0.9307625	1.0660545	1.1089122	1.1539181	0.930138	1.1222756	0.90878946	0.92583483	0.87926316
ALPL	na	1.2452146	0.787669	0.9921603	0.9096491	1.0489686	1.0013051	1.0611467	0.9689513	1.1245272	1.0772231	0.9033141	1.1131729	1.0640918	0.89083534	0.9229191	0.8324887	0.8638633	0.89943755	0.9314237	0.8971432	0.96390086	1.0740069	0.9875052	0.945997	0.9230437	0.92734873	0.9128339	0.93572164	0.8649081	0.9014643	0.9425375	0.89767194	0.9272709	0.9272708	0.9272709	0.9272709	0.9272709	0.9650664	0.95371944	1.0914685	1.0811387	1.1293743	1.1274023	0.9538487	0.99124515	0.9825065	0.89140487	0.83282465
AMH	na	1.0458149	0.8911761	1.0443043	0.9553997	0.9320623	0.6880397	0.82641023	0.7950593	0.8521701	0.77349055	0.5992886	0.72183365	0.69249254	0.6314134	1.1262435	1.1379603	0.9919075	0.66160345	0.6450519	0.6887792	0.90029633	0.6985697	0.871426	0.84854114	0.6869308	0.9484427	0.7568807	0.64120525	0.80040544	0.85259813	0.73391557	0.64662623	0.8349647	0.8349647	0.8349647	0.8349647	0.83496463	0.925384	1.3470935	1.0314721	1.1642205	1.1662965	1.134752	0.9192491	0.93773323	0.81618506	0.7311344	0.8264796
AMPD3	na	0.970363576666667	0.89539261	1.4190771	1.0838059	1.0033872	1.03374586666667	0.969218966666667	1.19370263333333	1.08365066666667	1.03599823333333	1.07676073333333	1.05483816666667	0.9904089	1.11687046666667	0.85826565	0.9466919	0.942776276666667	1.0693517	0.989854076666667	0.884703683333333	1.00702306666667	1.10048716666667	1.02557296666667	1.0239496	1.11908776666667	1.06291096666667	0.888874366666667	0.988625413333333	0.870312083333333	1.00776853333333	0.87346574	0.919539276666667	0.920839583333333	0.920839596666667	0.920839596666667	0.920839596666667	0.920839596666667	1.1224187	0.71748077	0.912789713333333	0.868683546666667	1.0067805	1.00520653333333	1.04454456666667	1.13350216666667	1.08325466666667	1.01971416666667	1.0856257
AMT	na	1.2179661	1.1550692	0.534646	1.0641105	0.67433226	0.73772705	0.8281656	0.6517994	0.8339039	0.97045064	0.40632337	0.83794767	0.5684776	0.3747671	0.7203349	1.0774955	1.0629668	0.65547746	0.6598525	0.7289539	0.89100105	0.50574344	0.7074306	0.7662253	1.028743	0.88629794	0.71090907	0.8436833	0.6615841	0.8608649	0.57867205	0.76335996	1.0593302	1.0593302	1.0593302	1.0593302	1.0593302	0.81487346	0.83772224	0.8958037	1.184866	1.0311648	1.509626	1.3243895	1.2208147	0.77458596	0.7061956	0.699959
APOC2	na	0.87446016	0.7823114	0.9601144	1.1025218	1.5544789	1.0573167	1.3211387	1.2103331	1.0872551	1.0635879	1.671495	0.90696025	1.2216706	2.097889	1.1330172	0.76451075	1.7124283	1.393008	1.2000254	1.5675923	1.637915	0.74188685	0.86125153	1.2753612	1.3891765	0.987815	1.2364546	1.04369	1.4367425	0.8412859	1.4821995	0.543958	0.7199802	0.7199802	0.7199801	0.7199802	0.7199802	1.3621799	1.1242567	0.9590826	0.92611504	1.1287621	0.8015492	0.59022635	1.2930744	0.86145365	0.992991	0.9603088
APP	na	0.898394313333333	0.769241553333333	0.707357333333333	0.65914975	0.830899636666667	1.35612053333333	1.08165966666667	1.24152553333333	1.19858673333333	0.836362243333333	0.996944606666667	1.1424069	1.0816418	1.16745113333333	1.161866	0.73746951	0.780707663333333	0.922831043333333	0.92190148	0.93296402	0.74742302	1.2513605	0.901237243333333	0.924631646666667	0.69909578	1.13542256666667	1.12454556666667	1.10409006666667	1.00951776666667	1.16791983333333	0.923637333333333	1.27303956666667	1.06525356666667	1.06525356666667	1.06525363333333	1.0652536	1.0652536	0.98431775	1.07883466666667	1.13277483333333	0.972471636666667	0.804968603333333	0.787778756666667	0.77775845	0.849413043333333	1.26249546666667	1.18167123333333	1.1675152
APRT	na	1.008441525	1.1636737	0.88720525	1.17116905	1.3990063	0.69662133	1.02825235	0.9289242	0.7852718	0.94090885	0.758976035	0.961475195	0.8868217	0.828904285	1.0607891	1.4469876	1.2765915	0.836199775	1.02681445	0.8639661	0.78962125	0.75515347	1.0408946	1.232432	1.2431649	0.986607015	0.93698085	0.80670185	0.98803465	1.2029261	1.1247848	0.85417575	0.82117647	0.82117647	0.82117645	0.82117647	0.82117647	0.957252225	1.0183965	1.03304585	1.0195909	0.6528826	1.2148725	1.1224536	1.330535	0.97041015	0.7614516	0.919109045
AQP2	na	1.033379	0.92610043	1.080862	1.0724686	0.9721102	0.84808546	0.9456757	0.93597126	1.0222598	1.1205814	0.83670557	0.9773833	0.9131533	0.9140125	1.0580094	0.92221886	0.9432794	0.853631	0.8176399	0.846604	0.9913747	0.947919	1.0786142	1.0955625	1.0293257	1.0427096	1.0198921	0.83648086	0.89655197	0.8701962	0.9429937	0.8935009	0.8749463	0.8749463	0.8749463	0.8749463	0.87494624	0.91733503	1.1299199	1.1074802	1.0448314	1.1900487	0.9097838	0.8757113	1.0711918	0.9392623	0.95533717	0.85909915
ARSA	na	1.7131858	0.83900535	1.4909505	0.86718005	1.276226	0.872032	0.9464604	0.56360954	0.8689603	1.223404	1.0122663	1.0606319	1.1252859	1.2899356	0.92920685	0.7381118	0.7193081	0.9460935	0.9443784	1.2124361	0.9784242	0.76256627	0.2999998	0.9453954	1.0572519	0.93907785	0.89585024	0.8422538	0.9255917	0.6951653	0.6960771	0.8623724	0.8498154	0.8498154	0.8498154	0.8498154	0.8498154	0.63448995	0.7990528	0.5971317	0.94339544	2.727993	0.8611409	0.84850353	1.1923368	0.91265196	0.6089249	0.8743793
SERPINC1	na	0.99959135	0.99223006	1.0336809	0.9617674	0.9211863	1.0550874	0.91187125	0.8111331	0.95603305	1.1122419	0.8525034	0.9007097	1.0057577	0.8578197	0.9447597	0.90277076	0.92590356	0.7899503	0.84707814	0.85603416	0.90821666	0.8390625	0.9163093	0.9654597	0.86630744	0.87439233	0.8510155	0.9445691	0.798865	0.8026321	0.8037388	0.84413886	0.8348435	0.83484346	0.8348435	0.8348435	0.8348435	0.8834147	1.0622722	0.9626406	1.0223852	1.3375168	1.1622149	0.84250885	1.1186317	0.83380604	0.89071816	0.883891
AVP	na	1.2043978	0.9942679	0.9832041	1.0146179	0.94778174	0.83098346	1.0745347	0.865829	0.86177987	1.1825438	0.74591655	0.8444655	0.7825282	0.71648675	0.9022866	1.0797641	0.896364	0.8463686	0.6967337	0.8356869	0.8427368	0.8946193	0.926061	0.90416867	0.82552844	0.94913524	0.8939571	0.8615182	0.8781184	0.8327151	0.7207607	0.94569945	0.84483445	0.84483445	0.84483445	0.84483445	0.8448344	0.9520581	0.9481956	0.91905445	0.85388124	1.324683	1.2279768	1.0209115	0.95175546	1.0898604	0.8903008	0.821323
C1QB	na	0.14142495	0.49470267	1.7726572	1.1442183	3.0943892	1.4161712	3.391843	3.8523734	2.1771586	3.004433	2.6190004	2.6846704	2.9831083	5.2721615	1.4484144	0.19663817	1.003684	4.074379	4.8389125	4.150376	3.2569766	2.0685463	2.2111444	4.711207	3.041407	2.5255349	4.113446	2.7588344	2.08179	4.7089834	4.8215437	2.1828356	0.4388251	0.43882507	0.4388251	0.43882507	0.4388251	0.66869354	1.1030325	0.66972876	0.19729331	0.15341075	0.05018282	0.30880153	1.7387083	2.1128712	1.9203733	2.0769029
CFTR	na	1.2808795	1.3495396	0.10285858	0.7585614	0.5508924	1.1692793	0.949178	0.80306005	1.0632489	0.8448429	0.5656736	1.2804496	0.67871696	0.515815	1.2472843	1.0570861	1.1542102	0.795526	0.86891055	0.6677674	0.9294988	0.6726326	0.97708833	0.7250191	0.8064543	1.2243004	1.0986584	0.9799153	0.9503415	1.2204186	0.6713899	0.91273934	1.2213224	1.2213225	1.2213225	1.2213225	1.2213224	1.0844997	1.1582882	1.1395664	1.1772016	0.70214593	1.0012171	0.7684135	1.131193	0.99963707	0.9552728	0.88256496
COL10A1	na	0.957832	1.0195026	0.9333992	0.93890387	0.86633545	0.82264674	0.9661566	0.89860916	0.9347184	1.0477028	0.8045759	0.87258714	0.84452045	0.853019	1.0023491	0.85816526	0.8873115	0.7605692	0.8247768	0.8514151	0.87135726	0.8777639	0.9313635	0.8796532	0.8463672	0.86179096	0.81691635	0.7785134	0.900285	0.806064	0.8552573	0.8319173	0.8851972	0.8851972	0.8851972	0.8851972	0.8851972	1.0258245	0.9674708	1.0496751	0.9592815	1.0890896	1.1976156	1.0194693	1.0517411	0.88952035	0.94495004	0.8053611
COL17A1	na	1.7544037	0.89298165	0.2246005	0.66867054	0.5856767	0.575726	0.86936957	0.5115468	0.7225186	0.96243155	0.86600125	0.69228745	0.53982824	0.9937149	0.5473902	0.90917945	0.7502022	0.8440531	0.6526433	0.69128793	0.9276947	0.6769453	0.6535216	0.94881696	0.6028078	1.1547018	0.7036147	0.90600705	0.87254375	0.5408808	0.37818328	0.5544713	1.31955	1.31955	1.31955	1.31955	1.31955	0.5701804	0.96498865	1.1267045	1.6278588	1.5554055	0.77604693	0.98487353	0.8407845	0.7280743	1.0696703	0.755413
COL4A5	na	0.842545005	0.8029046	0.63051765	1.03119005	0.890516385	1.13017145	1.07198115	1.0596264	1.1643864	1.01818475	0.995153425	1.2317914	1.1944849	1.9370945	1.28344065	0.75105145	0.989125915	1.0090779	1.08804965	1.06154275	0.806638775	1.19514135	1.24977725	1.08476635	1.1119155	1.13938385	1.0895132	1.1422018	1.061419	1.0132116	1.04023455	1.1487837	1.27368215	1.27368215	1.27368205	1.27368215	1.27368205	1.01240705	1.29305145	1.21320985	1.08525945	0.84982735	0.779742275	0.438849835	0.96256473	1.1052221	1.18342895	1.0764369
CRYBB2	na	1.0617377	1.0038007	1.0147543	1.2083296	0.7807942	1.2082491	1.2345757	0.9281324	1.1038657	1.0938594	0.96487594	0.933401	0.8613448	0.84916025	1.1354276	1.0640606	0.9362602	0.81576633	0.8485893	0.9397266	1.0129826	0.91899294	1.0223525	0.9827421	1.0476699	1.0517784	1.1456983	0.9361338	0.96034735	0.77130204	0.96432495	1.0693113	0.93997926	0.93997926	0.93997926	0.93997926	0.93997926	0.72442603	1.127254	1.1395556	0.9332133	1.2911085	1.2519757	0.80455106	0.92414916	1.0135614	0.91320586	0.87699884
CYP11B1	na	1.075815	0.9488044	1.09109435	1.24940815	0.9655219	0.912133825	0.95290845	0.898729975	0.9040612	1.09425405	0.81195067	0.84819088	0.923846075	0.85709995	0.887733075	1.0032994	0.897767115	0.86344603	0.89179799	0.816442625	0.85580425	0.87200832	0.986535025	0.97278603	0.85181822	1.0765207	0.93862315	0.93009648	0.866322545	0.85686888	0.797831675	0.8496532	0.919658215	0.919658215	0.919658215	0.919658215	0.919658215	0.8991352	0.974231375	1.13696645	1.0740974	1.0382816	1.08553075	0.9780131	1.06031215	0.94658786	0.9592512	0.84759335
CYP11B2	na	1.1381963	0.77952313	0.78501624	0.9643088	0.81476647	0.64935243	0.8115018	0.65950084	0.6235436	0.81987494	0.43609768	0.75953627	0.67376846	0.57306266	0.692428	0.94878596	0.73137337	0.5616912	0.5839572	0.63826543	0.7147313	0.58455664	0.7651209	0.8516753	0.7793664	0.7000304	0.59486985	0.5595529	0.6105742	0.5071141	0.52719957	0.6738592	0.77847606	0.77847606	0.778476	0.77847606	0.778476	0.89319134	0.7555905	0.89058435	1.2440693	1.5120418	1.6055336	0.82268995	0.97529143	0.81156945	0.8631124	0.626326
CYP1A1	na	0.7877078	0.72419244	0.83404154	0.8772741	0.78741693	0.9214472	0.96005404	0.89467514	19.7948	1.4896703	0.8472601	1.0140847	0.92828345	1.0661126	0.97070926	1.1415248	0.7938995	0.802805	0.90633816	0.91000044	0.81662667	0.84073895	0.99307805	0.9028133	0.8472045	0.8778192	1.0292928	1.3156043	0.97594106	1.7004191	0.9687213	0.7675253	0.90755755	0.90755755	0.90755755	0.90755755	0.90755755	1.0264602	1.081519	0.98596233	1.0045215	1.1181396	1.0091565	0.9590378	0.9402915	0.94626576	1.0963393	0.8323066
ELN	na	1.1361648	0.91761434	0.9786003	1.0609297	1.0033731	0.6678592	0.88701063	0.68999714	0.8841986	0.92544836	0.68435067	0.7548251	0.80062234	0.7710518	0.81347615	1.1384975	0.9656657	0.679311	0.8448431	0.69281894	0.72976106	0.6790833	0.8479153	0.6870705	0.66526085	0.83346564	0.7989559	0.76357496	0.71212566	0.91647357	0.6934011	0.6383802	0.8209999	0.8209999	0.8209999	0.8209999	0.8209999	0.79046416	1.0508888	0.95431083	1.0591844	1.5168939	1.3864508	0.867454	1.2306553	0.7484603	0.7044631	0.69077396
EYA1	na	1.01080283333333	0.741862366666667	0.88136	1.14495733333333	0.810961533333333	1.07526936666667	1.06168826666667	0.765385133333333	0.777105873333333	0.937254073333333	0.839046	0.927555883333333	0.901361566666667	0.770976956666667	0.92833081	0.774440786666667	1.01446296666667	0.69380598	0.889981403333333	0.9627449	1.14491083333333	0.831566886666667	0.94867722	0.761519586666667	0.989401046666667	0.764880366666667	0.794468286666667	0.686138766666667	0.78432469	0.774783253333333	0.774415853333333	1.0470135	0.8730681	0.87306809	0.87306807	0.873068123333333	0.873068103333333	0.87627137	1.078955	1.38257356666667	0.946040633333333	1.0582669	1.0944416	0.814842633333333	1.03039586666667	0.921623123333333	0.92074681	0.875842553333333
F10	na	0.8712206	0.7958209	0.77541584	0.82942796	0.71159923	1.0079688	1.034232	0.86799294	0.73742664	1.2504743	0.6476147	0.9057885	0.8549523	0.7863844	0.6320509	0.8847033	0.72971106	0.81069165	0.67921877	0.8968542	0.8321089	0.82028294	0.8390153	1.0066152	0.99024355	0.7588804	0.64362353	0.74939084	0.709593	0.7271649	0.6104064	0.904254	0.7639851	0.7639851	0.7639851	0.7639851	0.7639851	0.8258131	0.9441991	0.9880497	0.7291961	1.58942	1.2736272	0.7351252	0.9209958	1.080319	0.9534136	0.9598424
F12	na	1.4137478	1.1501192	0.35313016	0.8960504	1.1156708	0.32574883	0.29943734	0.22861814	0.33841217	0.41113293	0.3004497	0.3764731	0.34443474	0.33642766	1.0585542	1.6692991	0.96363246	0.30722886	0.30650672	0.36478016	0.39089844	0.23328573	0.40766633	0.44243887	0.4143504	0.3273339	0.4876889	0.3376282	0.37098533	0.32664728	0.2631145	0.292074	0.40980864	0.40980864	0.40980864	0.40980864	0.40980864	0.6811221	1.090651	0.9346756	1.3429948	1.5286236	2.1956012	0.9071997	1.1773139	0.47032425	0.342312	0.32918203
F2	na	1.1569796	0.75108814	0.8067323	0.8364336	0.7027194	0.94532096	1.1198227	1.1397529	1.2545701	1.3342699	0.7690413	1.150699	0.97959673	1.0037192	0.89855313	0.7877675	0.702909	0.76348025	1.0203129	1.1086822	1.086775	1.0377415	0.990321	1.2920907	1.2870644	0.8881815	0.89891565	0.84763855	0.8288239	0.7589775	0.7386236	0.7858254	0.8740743	0.8740743	0.8740743	0.8740743	0.8740743	0.8537543	0.86585945	1.0243673	0.9406621	1.0527012	1.3707141	0.7199281	0.9008659	1.1951499	1.057737	1.01826
FBP1	na	0.8453442	0.78955257	0.7298012	0.91318893	0.852934	0.8753937	0.9717413	0.7475851	0.82841647	1.3418843	1.139478	1.2294624	1.2546068	1.3606359	0.8741439	0.892546	0.8589165	0.8390201	1.0675513	0.9506201	0.70769274	0.7393291	0.8979453	1.1639751	1.1987851	0.90564144	0.7588851	0.9028767	0.7369096	0.82815224	0.68556285	0.93379325	0.9490557	0.9490556	0.9490557	0.9490557	0.9490557	0.6946873	0.91701794	1.0241393	1.2031429	1.2912807	0.82538825	1.2363392	1.2013052	0.8992582	0.7943425	0.9130976
FGA	na	1.05369045	0.9696024	0.956368615	0.93252888	0.91372145	0.879654925	1.1858682	0.974512425	0.96561567	1.1364595	0.61696043	1.08058025	1.0168855	0.916517	0.923479625	1.01609145	0.85007028	0.77310756	0.855119285	0.91761595	0.95199257	0.80155588	1.27414105	0.99841077	0.931628965	0.79234103	0.8328748	0.738141815	0.73263612	0.75737805	0.9495449	0.80113488	0.893969805	0.893969805	0.89396977	0.89396977	0.893969805	0.88963647	0.9900654	1.01865535	1.1346727	1.16007645	1.03471115	0.83988431	1.17715025	0.998918	0.89924027	0.85698995
FGG	na	1.03646425	1.0559788	1.0477522	0.97603678	1.01660125	0.80072575	0.8768151	0.803162625	0.77535607	0.89914465	0.847168295	1.05480665	1.0653679	0.99123372	1.03087085	0.97297375	0.97275705	0.82088315	1.04220105	0.938241485	0.7767669	0.767345125	0.84728668	0.9444153	0.782904025	0.87120995	0.98005027	0.83643472	0.828309385	0.90344105	1.168131	0.695168935	0.90648225	0.90648225	0.90648225	0.90648225	0.90648225	1.12903935	1.0808928	1.2253664	1.07895035	1.07629945	1.09006345	0.9310647	1.01301435	0.840221705	0.80488053	0.73020742
FSHB	na	1.0412854	0.904185425	1.00375245	0.899781345	1.03206775	0.7999056	1.0329206	0.79330312	0.8794566	0.917697225	0.714801675	0.95017257	0.79397298	0.870465455	1.1741494	0.86181278	1.0046357	0.834554	0.884957075	0.866913565	0.935575335	0.83491377	0.9265755	1.01856345	1.02379705	0.9432686	1.0245771	1.0259908	0.857072075	0.88593543	0.852524175	0.79140475	0.84811885	0.84811885	0.84811885	0.84811885	0.84811885	1.00321028	0.84341955	1.28425785	1.02715625	1.17484025	1.20038875	0.8886183	0.962675605	0.883016775	0.88613085	0.846285165
FUT2	na	1.4106218	0.81820184	0.19342814	1.6162074	0.78078693	0.49755633	0.81618416	0.86314774	0.9998862	0.5599519	1.0222735	0.9584375	0.54123145	0.8533858	1.2008709	1.1389325	1.0419725	0.7080082	0.9775946	0.52772665	0.7783766	1.1179277	1.2863328	0.94643635	0.6685635	0.58135784	0.92611426	0.5109408	1.0456188	0.41135538	0.7783509	0.94543546	0.91787314	0.91787314	0.91787314	0.91787314	0.91787314	0.8772253	1.2513318	0.9804236	1.3976008	1.7376395	1.3843734	0.6046587	1.0699481	0.5711822	0.670724	0.45489204
GALNS	na	1.2925776	0.88209206	1.1992431	0.7019114	0.6160019	0.68491566	0.6191565	0.8431721	0.7861612	0.9471088	0.825801	0.776956	0.68600935	0.80474985	0.9083811	0.8761843	0.7470422	0.79163486	0.5697189	0.8985451	0.7162668	0.78397244	0.6542443	0.6943355	0.7331904	0.9262734	0.7984873	0.9238799	0.8370726	0.90322137	0.76070726	0.6616281	1.1548725	1.1548725	1.1548724	1.1548725	1.1548725	0.7492281	0.86466044	1.2692503	1.066399	1.395801	1.260707	1.1826768	0.80253583	0.876405	0.690369	0.8419685
OPN1MW	na	0.96242243	0.8102546	0.8247297	0.82019746	0.9417258	1.0022588	1.4103396	0.92145896	1.2312094	1.4787912	0.56144947	0.97459394	0.9121395	0.76272625	0.8591256	0.84868234	0.66149145	0.68852353	0.8446417	0.6833148	1.1506846	1.0794461	1.2216898	1.098177	1.3598253	0.5937059	0.63834524	0.6546806	0.8471995	0.5954939	0.70412856	0.99998844	0.7821394	0.7821394	0.7821394	0.7821395	0.7821395	0.9907391	1.1143453	0.9763963	0.75408727	1.384258	0.9470571	0.6700822	0.7233505	1.1953357	1.2805337	0.96381503
GDNF	na	1.07017845	0.919685615	0.8622171	0.950914915	0.90429098	0.820326595	0.9664203	0.8719855	0.88483053	1.0393832	0.63979335	0.8101668	0.7734269	0.85451785	0.807336955	0.864852425	0.871157735	0.647803285	0.842775665	0.77401395	0.95800368	0.771869425	0.806227735	0.910262075	0.81212308	0.732252955	0.721290385	0.717327235	0.694981	0.6080331	0.78455528	0.79322415	0.81824848	0.81824845	0.818248455	0.81824848	0.81824848	0.89525587	0.985862585	1.19611925	0.94901575	1.0250894	1.2230583	0.887600375	1.1543335	0.944133	0.90732123	0.832210665
GH1	na	1.13660246666667	1.01618866666667	0.975440396666667	0.953527	0.925400786666667	0.83575752	0.937948066666667	0.821298553333333	0.916255613333333	1.0429867	0.82740758	1.01131088666667	1.1026817	1.03979603333333	0.919765563333333	1.0851598	0.823328433333333	0.79519168	0.9748712	0.995818386666667	0.8376628	0.770279066666667	0.9767944	0.984096173333333	0.89877808	0.893649533333333	1.01764246666667	0.73115148	0.895250533333333	0.773022103333333	0.852354866666667	0.781946136666667	0.865381266666667	0.865381266666667	0.865381266666667	0.865381253333333	0.865381266666667	1.1230279	0.98386562	1.08269183333333	0.937606546666667	0.9193603	1.3031772	0.953218066666667	1.07612106666667	0.88181184	0.83728554	0.901833813333333
GNAS	na	0.8705164625	1.025495775	1.047743	1.122772625	1.1237689	1.137330425	1.12498155	1.1343264	1.097369575	1.2047401	1.06309735	1.101056325	1.102924225	1.0795868	0.995357885	1.018377875	1.118575925	1.061293425	1.102284825	1.099088675	0.9783143675	1.035234825	1.098077125	1.0597328	1.09926795	1.02211455	1.085802775	1.035558275	1.028618925	1.00525089	0.9431013175	1.106248725	0.969152815	0.96915283	0.96915283	0.96915283	0.96915283	1.01193595	0.9626214175	0.96217705	0.9780379625	0.93918192	0.91492859	0.969025325	1.04799505	1.11766265	1.030495575	1.065937925
HBA2	na	0.76290286	0.6622677	2.245553	1.3187809	1.3734119	2.8557568	7.5641723	3.882726	3.1453996	6.450137	1.7873446	5.1289816	2.2757876	13.846899	0.88330066	0.47356778	0.8712749	1.6316724	4.3604646	5.785572	5.4500475	3.7164607	6.2127433	7.756303	5.140196	2.3246694	2.4914057	1.1128826	13.124736	3.149941	3.7071037	31.716005	0.9815247	0.9815247	0.9815247	0.9815247	0.9815247	0.5349996	1.3989806	0.6301164	0.83827764	0.9294627	0.3751163	0.43828884	1.195714	1.3648088	1.6188946	1.6753409
HBB	na	0.6269337	0.4275722	2.5107596	1.2114766	1.3681736	4.469992	8.766543	3.4420013	3.7036548	8.473015	2.7770526	6.2928505	2.2793283	13.823775	1.1600095	0.19940536	0.76957893	2.8851051	5.035956	8.914607	12.789661	4.490467	6.3833637	9.801962	8.945827	3.6889358	3.5965896	0.7753933	22.943419	5.477639	4.4330406	51.333218	0.8058337	0.8058337	0.8058337	0.8058337	0.8058337	0.3673364	1.4320035	0.5874686	0.28045842	0.4176747	0.20292002	0.22692904	0.8673835	2.4255955	1.8661673	2.326063
HBD	na	1.1287062	0.9921419	1.2925109	1.2127349	1.1816818	1.0650016	1.4628079	1.2308201	1.2871805	1.3362299	1.3745743	1.2201343	1.1349066	1.9779224	0.7755729	0.82315433	0.8292618	0.913031	0.899692	1.1468662	1.3458731	1.1584864	1.2133065	1.3579568	1.6677696	0.95259655	0.89420694	0.7377485	1.2994773	1.0582231	1.1432106	4.530997	0.86692876	0.8669287	0.86692876	0.86692876	0.86692876	0.768258	0.98192656	0.92364603	1.0604659	1.2464476	0.96307266	0.7415267	1.1429623	1.1785487	1.0595759	0.9335686
HEXA	na	1.0825034	1.1224337	1.0304374	1.3618908	1.3209683	1.1939001	1.3478489	1.3744203	1.2591238	1.5990707	1.3255929	1.5354108	1.1639539	1.6488309	1.0012217	0.87801486	1.3175987	1.1756669	1.5194494	1.5713718	1.2404368	1.1437937	1.3290713	1.4845276	1.4615617	1.2593555	1.3716282	1.1856642	1.0464878	1.2859315	1.2153109	1.1958481	0.8837562	0.88375616	0.88375616	0.8837562	0.8837562	0.8570838	0.97535354	1.0275329	0.7964668	0.69193816	1.0212004	0.8675738	1.211133	1.245155	1.1404167	1.1661463
HEXB	na	0.7829066	1.0818844	0.8720441	0.96986246	1.1119215	1.2044162	1.241458	1.044154	1.2758604	1.3082021	1.0483518	1.2542659	1.0465941	1.3118995	1.0754714	0.8548695	1.0279812	1.1672033	1.1323581	1.0825031	1.1625077	1.0254297	1.1216041	1.017193	1.1347965	1.2430847	1.0984039	1.1728637	1.0531542	1.045961	0.87318796	1.1299461	1.0030735	1.0030736	1.0030735	1.0030736	1.0030735	0.93009675	1.0363411	1.0451183	1.0059417	0.7664824	0.7455511	0.7752897	1.1423894	1.2152677	1.2362331	1.1012886
HOXA13	na	2.2149954	2.49126	0.20494099	0.03144705	1.0583671	2.791737	1.7467805	1.9855512	0.04278246	2.1841786	0.12551317	0.1263129	1.170382	1.9792546	0.46270224	0.9470296	1.3078914	0.10328822	0.37992665	0.09902651	0.52353436	1.839704	0.05782169	1.5027912	1.6252835	0.52189153	0.12362137	0.17608698	0.11554003	2.1235309	1.738785	0.06423102	2.3861418	2.3861418	2.3861418	2.3861418	2.3861418	0.0735092	0.14160001	0.6749428	1.5946108	1.3723621	1.093211	1.2089945	0.03317565	0.9799503	2.9966514	0.8309929
HOXD13	na	1.0161498	1.0599531	1.1092534	1.0432394	0.8938043	4.579993	1.0187665	0.9999442	1.039846	1.0782741	0.8761118	0.8573861	0.7280852	0.81310946	0.8743183	0.9428874	3.5438645	0.8501	0.8142025	0.7713781	0.9528881	1.005081	0.98439187	1.1055335	0.9559992	0.8840518	0.8847207	0.89110553	0.86485094	0.8966314	0.8255247	0.90926933	0.8682873	0.8682873	0.86828727	0.8682873	0.8682873	0.9654893	1.1112677	0.87867695	0.9551958	1.2498702	1.0322212	0.90028495	1.0029383	1.016321	0.9976449	0.8900885
HTR1A	na	1.0748482	1.0201987	0.8943844	0.94194704	0.90551233	0.77614516	1.3343658	0.72573704	0.91226274	1.0319556	0.7222934	0.83300173	0.8493957	0.6937257	0.8787753	1.2162831	0.98235345	0.72855794	0.68866247	0.8417804	0.97217447	0.7770585	0.96332943	1.0838443	0.7275555	0.76914734	0.85340005	0.707069	0.65922755	0.67666566	0.628808	0.6809436	0.8556974	0.8556974	0.8556974	0.8556974	0.8556974	0.91600865	0.828201	0.95623404	1.3092918	1.1471336	1.1659808	0.84805506	1.2959217	0.9090489	0.8317997	0.79232424
KCNJ11	na	1.1005877	0.9314753	0.92374504	0.9959226	0.82910013	0.8775442	1.0447524	1.0306658	1.118671	1.1859456	0.8498308	0.97042006	0.9151258	0.9325082	0.8120334	0.9333241	0.71380764	0.86388093	0.8790483	0.87184155	0.94426894	0.8881641	0.8912431	1.111627	0.98978466	0.94083256	0.93169403	0.8367404	0.8175631	0.75126153	0.8832233	0.83081573	0.86539173	0.86539173	0.86539173	0.86539173	0.86539173	0.7943562	0.959816	0.8609831	1.0782226	1.2257718	1.1969147	1.0198654	0.8456014	1.0027381	1.0755457	0.94018555
KRT14	na	1.3258508	0.85182565	0.7552546	0.959292	0.8535733	0.71119255	0.9303576	0.7610513	0.83907074	0.83129704	1.0418155	1.0750306	0.84971035	1.1985554	0.89054716	0.86034024	0.731527	0.8965218	0.99903125	1.3039811	0.91459566	0.7765629	0.9107014	0.91373587	0.8436225	1.1545386	1.0712799	1.0771638	1.2293489	0.8793365	0.97103196	0.7031966	0.9300601	0.93006	0.9300601	0.93006	0.9300601	0.8075909	1.1808058	1.0426915	1.108521	1.454742	1.2829895	0.706999	1.005042	0.8685015	0.7825089	0.7596073
LDLR	na	1.8656472	1.4558122	1.4984442	0.8774151	1.5575844	0.5005155	0.74681187	0.9465304	0.7673004	0.3847032	0.6249937	0.5121342	0.8088385	1.2451857	1.5670342	1.9722055	3.0760012	0.7851129	0.852481	0.83009344	0.5184193	0.88090175	0.8813758	0.5812009	0.58519876	0.5695331	0.6697873	0.41246888	0.86744815	0.67866755	1.0099636	1.3676809	0.6039767	0.6039767	0.6039767	0.6039767	0.60397667	1.8107414	1.0028621	0.66987735	1.1212916	1.7680564	1.8316712	0.62323254	0.7946813	0.5758163	0.4616747	0.3400944
MAN2B1	na	1.0142797	1.1263118	2.2359133	1.4159582	1.5014148	1.2675989	1.2228134	1.709602	1.2555178	1.4747144	2.147263	1.4598745	1.5668721	2.090452	1.3632942	0.8213523	1.1689953	1.6373812	1.9797015	1.6970936	1.2710956	1.2247256	1.3827647	1.5323005	2.144812	1.1581448	1.6227027	1.3440092	1.2130104	1.7264259	1.6508058	1.2500244	0.9259073	0.9259073	0.9259073	0.9259073	0.9259073	1.2285161	0.8842798	1.0530722	0.7181274	0.5847449	0.8539984	0.9207579	1.1877038	1.2357612	1.0957389	1.2373003
MC2R	na	1.3270651	1.0506135	0.9126994	1.053476	0.96723044	0.7863111	1.0827806	0.8232575	0.96928036	1.1667371	0.8170966	0.950094	1.0341523	0.9898513	0.837472	1.1440649	0.93153775	0.8106704	0.91672647	0.84843343	0.8948444	0.96830434	1.1637219	0.91150534	0.9106174	0.9451416	0.9133438	0.86437494	0.88144416	0.7691931	0.9701275	0.74346584	0.87248707	0.87248707	0.87248707	0.87248707	0.87248707	0.83323306	0.8960472	1.0025706	1.1755114	1.2876648	1.2538493	0.84595686	1.1263088	0.94284254	0.80437595	0.83164
MPZ	na	1.0662284	0.9290714	0.89991206	0.9493619	0.8417626	0.68002605	0.8622461	0.75454146	0.80819875	0.6895048	0.5251066	0.78972864	0.7263183	0.742207	0.68355334	0.895449	0.7795778	0.5149722	0.7366411	0.7139297	0.6809859	0.7081964	0.7422071	1.061048	0.83640647	0.62701225	0.70123404	0.6746995	0.5194906	0.67824525	0.6588156	0.72672164	0.878934	0.878934	0.878934	0.878934	0.878934	0.8260156	1.0711846	0.9993783	1.3350759	1.4048938	1.0067942	0.76278764	1.0828921	0.92744887	0.7530595	0.8304695
OTC	na	1.5305657	0.8773346	0.15612976	0.7025612	0.6821946	0.17788643	0.69261247	0.17641932	1.1219991	0.3059649	0.22000627	1.2225589	0.33531997	1.5093218	0.8456267	1.0531547	0.40404972	0.7361416	0.52924806	0.64599854	0.8369064	0.21839346	0.9375481	0.40914598	0.5993928	0.57307017	0.5092128	0.7149331	0.8310907	0.20928717	0.09380399	0.9750924	0.63607967	0.6360796	0.63607967	0.63607967	0.63607967	0.7170861	1.9770304	1.4373535	1.4623199	0.7897767	0.8580343	0.3893817	1.0019109	1.2303064	0.6510434	0.48575643
PCCB	na	1.237647	1.2943867	0.4600684	1.238854	1.3685904	0.5499345	0.88101435	0.6753658	0.8100707	0.80542916	0.55763716	1.0775692	0.6104715	0.6444498	1.321412	1.1109157	1.2100556	0.7256073	0.9280056	0.8192952	0.7862302	0.6594331	0.879196	0.78448886	0.9488166	0.7379623	0.77980983	0.8249855	0.7486898	0.52681804	0.6362088	0.8627061	0.6544	0.6544	0.6544	0.6544	0.65439993	0.9320051	1.5272809	0.9459511	1.2808009	0.7986918	0.8524899	0.96404916	1.3819222	0.9562095	0.7517666	0.60883284
PLP1	na	1.223225	0.81942065	0.130416165	0.237978495	0.3278669	0.339185195	0.54582605	0.136569415	0.394101975	0.28310629	0.130182775	0.45621705	0.16935971	0.333198215	0.6666916	0.773685585	0.77534353	0.25606857	0.363708315	0.31987178	0.61383025	0.16683905	0.32867252	0.62632623	0.28364165	0.437760315	0.33109437	0.37954591	0.34272479	0.35128576	0.156003665	0.63011532	0.717565025	0.717565025	0.717565025	0.717565025	0.717564975	0.50213772	1.6569149	1.1688256	1.59055195	2.5730096	0.8156297	0.19334244	0.5638422	0.582399755	0.69175965	0.66158695
PMS1	na	0.8356973	1.2013836	0.94141465	0.60774785	0.96667415	1.0834495	0.8077717	0.90568596	0.9589425	0.5347175	0.79936075	0.61914617	0.6711677	0.5070703	1.0550666	0.9008147	0.8110488	0.7617061	0.6704457	0.8012432	0.8809378	1.0194508	0.8131775	0.77362335	0.626871	1.0219369	0.8440799	0.84181404	0.84056985	0.82767695	0.8961948	1.0031576	1.1396095	1.1396095	1.1396093	1.1396095	1.1396093	1.4519144	1.3152962	1.2670147	1.0510685	0.37260735	0.8029146	1.1737314	0.83092463	0.9282528	0.98563254	0.82064366
PMS2	na	0.8902844	0.95524734	1.0687714	0.91666365	0.64321697	1.1351807	0.9654283	0.9521554	1.1474912	0.80426735	1.1736549	0.8614172	1.0161705	0.7196593	0.7982094	0.8134534	0.72159654	1.1004022	1.0246738	1.2301029	1.062078	0.9398069	0.8286544	0.89472353	0.78559756	1.13375	0.9535789	1.1235299	1.1184813	1.3109316	0.7588978	1.1053141	1.2301036	1.2301036	1.2301036	1.2301035	1.2301036	1.2439021	0.78448904	1.2391467	0.8152589	0.8425524	0.8582677	1.1926594	0.8769693	1.0865875	1.0371095	1.023057
RAG2	na	1.2707713	1.0501895	1.1108418	0.9922478	1.1391156	0.85605055	0.892517	0.87320584	0.86515915	0.8996978	0.86792475	0.9138041	0.8562803	0.9203677	0.81479335	1.1132338	1.0929224	0.85530245	0.8955954	0.89619756	0.79595953	0.9097912	0.8359255	0.8414489	0.79847777	0.9374871	0.8588734	0.9088738	0.84184384	0.9905151	0.90786636	0.83101094	0.9264492	0.9264492	0.9264492	0.9264491	0.9264492	0.895595	0.8740412	0.8926511	1.1990876	1.1553055	1.1514299	1.1692089	1.1365354	0.7998467	0.8726627	0.85363764
REN	na	1.5671442	1.1106846	0.99889714	1.2118781	1.0611777	0.77061117	1.0383054	0.92301005	0.8996311	1.3423041	0.82945555	0.91832227	0.82650703	0.8411881	1.0411162	0.9657614	0.9665402	0.86718976	0.85245526	0.76421523	0.96784073	0.7916069	0.9625867	0.9452786	1.0651082	1.0609813	0.9150879	0.822462	0.9896763	0.98556125	0.8406508	0.928048	0.82973456	0.82973456	0.82973456	0.82973456	0.82973456	0.7937359	1.1011708	1.0274925	1.0367528	1.2554837	1.2724715	0.89201564	1.0088996	0.98123294	0.8454959	0.78524864
RFXAP	na	0.5637936	1.173645	0.6222187	0.9213026	0.89634	1.7832754	1.1895075	1.3344555	1.461944	1.0560193	1.0314351	1.248288	1.2987548	0.98205644	0.7912992	0.6775306	1.0672009	1.3950917	1.4232873	1.5332338	1.3757958	1.5474169	1.0500039	1.1084467	1.0214164	1.2663484	1.0686548	1.2990602	1.1318746	1.5944973	1.337056	1.5782688	1.2628431	1.2628431	1.2628431	1.2628431	1.262843	0.9644626	0.8272561	0.6771439	0.6408704	0.6993897	0.6366745	0.9710801	0.7596573	1.5085007	1.7812393	1.5337248
RHO	na	1.1264347	0.96823347	0.8758304	0.9733867	1.0409794	0.8725414	1.0129107	0.8806265	1.0262542	1.1690062	0.7559422	1.0984765	1.0560229	1.0656114	1.2035226	0.89631397	0.8930373	0.77760917	1.0374174	1.0043182	0.8960429	0.9223763	1.053613	1.0506436	0.9845057	0.9166433	0.94734704	0.8329211	0.842972	0.78279954	0.89948136	0.82994664	0.90853363	0.90853363	0.90853363	0.90853363	0.90853363	0.97761476	1.3289776	1.051314	0.9161055	1.0622866	1.1080037	0.9046349	1.0187128	0.92315024	0.86370265	0.84549785
RYR1	na	0.98173815	0.7840967	0.975589	0.86641276	0.77714556	0.79420036	1.043108	0.88359886	0.9958935	0.99606067	0.7350835	0.8586751	1.0509351	1.01867	1.2031689	0.7632748	0.8303854	0.85668623	0.9679482	0.9330756	1.0168241	0.90188134	1.1408826	1.0546145	0.8649598	0.9273399	0.8794359	0.91463673	0.94474804	0.8681612	0.8873614	0.8366182	0.9509273	0.9509273	0.95092726	0.95092726	0.95092726	1.1085339	1.1623573	1.1378956	0.9470049	0.97375554	1.0663729	0.88882405	0.88205564	1.0194579	1.0182601	0.7954822
SAG	na	0.9710101	0.7237604	0.7761277	0.67234546	0.5992757	0.84261256	1.055412	0.7978245	0.89970165	0.90106297	0.5060521	0.9299464	0.67483574	0.5684047	0.70132816	0.9828614	0.8506339	0.6739743	0.65131015	0.6520985	0.98630214	0.7544781	0.93876815	1.010523	0.8557375	0.8191748	0.7072921	0.9219497	0.6386963	0.5619098	0.608181	0.71116525	0.72954726	0.72954726	0.7295472	0.72954726	0.72954726	0.8762205	1.1350695	0.96752596	1.2034918	1.5224731	1.0261935	0.583303	0.8052572	1.1261045	0.94319504	0.8111642
SFTPB	na	1.07744728	0.892515185	0.8917322	0.882050325	0.78432927	0.691722775	0.92137008	0.7474934	0.82702425	0.9252869	0.759295195	0.82742545	0.78682205	0.73432525	0.888195115	0.894158335	0.849307025	0.70768823	0.71867651	0.66549475	0.83720982	0.707866685	0.9531398	0.91930188	0.780977245	0.8234266	0.770307185	0.75762787	0.779833575	0.77671483	0.68407273	0.6426883	0.82833273	0.82833273	0.82833273	0.82833273	0.82833273	0.928239635	0.9969675	1.1169361	0.9788569	1.3232031	1.1831478	0.924550325	1.07857285	0.82690625	0.79991005	0.84270833
SMPD1	na	1.6061562	0.8769502	0.572050525	0.61404037	0.91749852	0.492845675	1.03412795	0.7310622	0.966770075	0.785379215	0.517663965	0.99493737	0.73362306	0.83656505	0.8123996	0.77482155	0.86050135	0.68284568	0.84829337	0.7713114	0.855369085	0.733645625	0.83078365	0.81180515	1.0893926	0.67657295	0.68788062	0.671337835	1.02753915	0.5118649	0.80112272	0.577940285	0.6817513	0.6817513	0.6817513	0.6817513	0.6817513	0.77270295	1.03970902	0.88800593	0.93875147	2.1886872	1.2383855	0.961226825	0.870181485	0.7523158	0.67044735	0.679587
TAP2	na	0.9896371	1.2394223	3.5259519	1.0052217	2.162033	0.4732812	0.84077394	0.953648	2.6365364	0.6994339	0.43243673	0.66226715	0.5762801	0.5841559	1.7672801	0.9955415	0.86102927	0.9541439	0.91773075	0.92441577	0.5654992	1.7745415	0.4668368	1.0911841	0.836336	0.7918274	1.0499638	0.53915066	0.768588	0.4501687	1.0909266	0.504084	0.8901536	0.8901536	0.8901536	0.8901536	0.8901536	0.5655365	0.620056	1.2022994	1.3656338	2.6503024	1.0335816	0.846571	0.80184156	0.9424492	0.4715667	0.5001612
HNF1A	na	1.4357708	0.9943553	0.64274436	0.99837184	0.8529239	0.6806431	0.845406	0.6031452	0.7062714	0.95121557	0.5431055	0.8576375	0.52779603	0.50900304	0.8703234	1.0051721	0.8520934	0.6105154	0.6716009	0.6759475	0.7258065	0.5151111	0.770335	0.9722195	0.98121196	0.82320404	0.6586829	0.7073398	0.663793	0.72717303	0.5676791	0.61949515	0.86009026	0.86009026	0.86009026	0.86009026	0.86009026	0.6006064	0.90939677	0.8341612	1.3856255	1.7819803	1.3792616	0.90027624	0.97609824	0.7851515	0.7535912	0.6938516
TP53	na	0.9103385	1.398856	0.82845736	0.868273	1.0555998	1.1565076	0.97491235	1.0374042	1.0100412	1.1951438	1.0196222	1.3239006	1.3032883	1.0609341	1.0590822	0.9213561	1.0415074	1.2745745	1.4138348	1.1540612	0.835278	1.016647	1.0394449	1.1687348	0.9618157	1.1528786	1.1153275	1.2109894	1.19446	1.0963398	1.0913419	1.0039339	0.89779335	0.8977934	0.8977934	0.8977934	0.8977934	0.9286593	0.9669352	0.85731506	0.816738	0.6323936	0.86005604	1.0992923	1.189875	1.2766747	1.2516993	1.1203616
TPO	na	0.9517723	1.097975475	0.74962514	0.8780085675	1.2117863	0.521265405	0.6488841925	1.735813925	0.6746493025	0.8147461475	0.6147756275	0.806498675	0.5763599575	0.6552341025	2.218810775	1.0664578	1.309777725	0.6756009275	0.6294039825	0.661287895	0.5298108575	0.563925865	0.889516575	0.7732335575	0.659260225	0.73975194	1.052042475	0.831359625	0.9052099575	0.808452315	2.2926555	0.50513474	0.846991955	0.846991955	0.8469919425	0.846991955	0.846991955	0.9316511175	1.156251725	0.857647875	1.3244622	1.8879244	1.091136975	0.9558143225	1.023164675	0.69944615	0.60378615	0.4687149025
TSC2	na	2.01110855	1.4787109	1.11779315	1.01510025	1.01981845	0.638193755	0.68277405	0.619986465	0.6980871	0.84956613	0.88244258	0.97046362	0.78479632	0.75226825	0.63639545	1.0337576	0.94633025	0.84717018	0.8450092	0.9154835	0.759988565	0.57186492	0.6320898	0.80916778	0.970736575	1.08152975	0.958999725	1.03633575	1.0337589	1.0533218	0.83196407	0.765128345	1.09246875	1.09246875	1.09246875	1.0924688	1.0924688	0.61244155	0.764137835	0.719142915	0.93522672	1.5964763	1.9775126	1.45802605	0.9889599	0.70610263	0.533763285	0.70821018
TSHB	na	1.1003729	0.97795576	1.0948043	1.1423042	0.983591	0.87381375	0.89959896	0.8718929	0.9922556	0.97091633	0.79348135	1.1313417	0.98723394	1.1570612	0.95057935	0.97202647	0.9500682	0.9301053	0.97588766	0.9228206	0.8771669	0.912952	1.066986	0.8857565	0.86831117	0.95848465	0.9839875	0.88951385	0.9346161	0.8105118	0.9909886	0.8563879	0.9501321	0.9501321	0.9501321	0.9501321	0.950132	0.99429065	1.0472016	1.190585	1.2121811	1.242074	1.1189038	0.8241341	0.8816729	0.85738003	0.84926635	0.78231037
TYRP1	na	0.84147525	0.893761	1.0774606	2.707309	9.122193	1.4260526	7.002865	2.5310552	1.4476335	2.1388679	7.9803042	1.495291	1.4777596	2.8382826	1.5457133	1.3525903	3.476701	1.7831085	1.3342623	1.4885234	0.8631548	18.815584	1.1757475	1.3968389	1.2280794	0.7660067	2.9169843	0.75196797	0.8267058	1.1032517	3.0582032	21.181194	0.7111253	0.7111253	0.7111253	0.7111253	0.71112525	0.8003029	0.68226486	1.0210637	0.7273893	0.96657944	1.2181327	0.54266536	1.1206074	0.6868654	0.9582365	2.2758915
VWF	na	1.0799518	1.1416719	2.122809	1.940784	1.1796931	0.62709945	0.83276445	1.0853921	0.84294116	1.0284935	1.0621381	0.84908015	1.0623528	1.0135349	0.9350717	0.9996675	0.97197706	0.77312434	0.91659296	0.87517905	0.6470915	1.0359852	0.89975005	0.80650574	0.8178583	0.6883261	0.9059987	0.83997154	0.97984666	0.8369283	1.0473592	0.9432304	0.8227088	0.8227088	0.8227088	0.8227088	0.8227087	1.0521206	0.8626537	0.85099417	1.1726986	1.6976154	0.87759405	1.0655704	1.1727582	0.78108865	0.76758534	0.69931954
WRN	na	1.3023757	1.3716351	0.787846	0.9662904	0.9249903	1.2363238	1.1459725	1.1682506	1.2199407	0.9336717	0.9231265	0.88596034	1.0619739	0.8575209	1.1429138	0.85896325	0.9777878	1.040428	0.95833534	1.0926679	1.0746814	1.198368	1.0190465	0.81910646	0.7911895	1.0695833	1.057203	1.1377037	1.1891408	0.9895539	1.0677335	1.3956956	1.1818907	1.1818907	1.1818907	1.1818907	1.1818907	1.0589793	1.0854589	0.83214384	1.1347638	0.42029575	0.83696795	1.0961262	1.077593	1.1898209	1.1093915	1.1584586
CRX	na	1.2827053	0.9224796	0.8809173	1.0141304	0.91596186	0.715301	0.9256006	0.79298925	0.885637	0.8741949	0.69813246	1.0719802	0.93119967	0.8871553	0.9616305	0.954965	0.81743187	0.8470713	0.8928968	0.9121838	0.83517313	0.82150745	0.8707357	0.79031575	0.8082823	0.8870508	0.9611775	0.886083	0.8785226	0.7990731	0.8443995	0.7182758	0.8380965	0.83809656	0.8380965	0.8380965	0.83809656	0.91583866	1.0345405	1.1051533	0.99760383	1.3024688	1.4605426	0.7472391	1.0130926	0.8588793	0.8101858	0.75445455
DCX	na	1.065639075	0.951936185	1.05462845	0.948515845	0.9603076575	0.9715185325	1.047963	0.899217555	0.9626708275	1.08982635	0.6900544925	0.9150576825	0.8629695	0.8630480625	0.80232455	0.9688688725	0.9730987975	0.70347989	0.7567264225	0.8927749975	0.9326423075	0.884551805	1.03033865	1.021956725	0.9378515	0.747593015	0.7658828125	0.75498436	0.838226175	0.7573317975	0.8294983075	0.84848507	0.9080704875	0.908070525	0.908070525	0.9080705125	0.9080705	0.894349385	1.042173975	0.9906955625	1.127294825	1.0131587	1.160211675	0.9789797825	0.942260015	0.996802525	0.975080735	0.878992725
GDF5	na	0.79413223	0.88196653	0.8139346	0.9680298	0.7568516	0.9819868	1.0973426	0.8619129	1.1309391	1.1415144	0.6574114	0.9659833	0.86149305	0.96031964	0.88478625	0.9549784	0.905844	0.7786227	0.9532468	0.87797445	1.1077336	0.88081163	0.96601564	1.085406	0.8975423	0.89094627	0.83084583	0.8495917	0.89242893	0.78197813	0.853913	0.8488644	0.8613768	0.8613768	0.8613768	0.8613768	0.8613768	0.7734594	1.012238	1.1418976	1.1019058	1.2557299	1.0333738	0.7742403	0.95422465	1.029111	1.038735	0.8850838
HBA1	na	0.8106475	0.7343943	2.534175	1.4899849	1.4728613	3.0954454	9.022131	4.2406917	3.2925339	8.003736	1.765177	5.767631	2.3199959	14.73624	1.0370461	0.51221234	0.97182935	1.6436995	5.253793	7.584796	6.674714	4.01501	6.743246	9.585776	7.1747646	2.3749292	2.5013509	0.8820714	14.786814	3.5435965	4.094296	41.284046	0.92226183	0.92226183	0.92226183	0.9222618	0.92226183	0.4729718	1.3909458	0.63333434	0.5024104	0.83646446	0.48755932	0.3772976	1.2970732	1.4220423	1.7346041	1.8452964
HBG1	na	0.8674074	0.8345294	1.4964108	0.9153483	0.90872943	0.9478382	0.81783193	1.1931709	1.2230669	1.4872882	1.0846993	0.8580731	0.8899336	2.8416488	1.1291791	0.879175	0.7846807	1.4004698	0.78210044	1.002747	2.553158	0.9373233	1.5902458	1.4991301	2.5809336	1.2603422	1.4023532	1.0629076	3.2362688	1.2660083	0.9870024	14.915876	0.8801795	0.8801795	0.8801795	0.8801795	0.88017946	0.8628433	1.6381339	0.9773988	0.9915231	1.1297866	0.824246	0.5948254	1.015719	1.05952	1.1265266	0.77947736
CD53	na	0.08471264	0.32320207	2.58955455	1.1146742	1.4704556	1.6007144	1.3044757	2.4538904	1.53729925	1.1078798	2.6421151	0.93909613	1.90555555	1.51539915	0.86497067	0.997547765	0.866832925	2.30750415	1.8884702	1.87431125	1.6884455	2.0141877	1.6073977	1.5765876	1.84556465	0.99669297	1.59266705	1.54782055	1.3010822	1.7224827	1.90587185	1.6227287	1.02803675	1.0280368	1.0280368	1.0280368	1.0280368	1.36494095	0.7741583	0.72018045	0.52876093	0.09385171	0.17406741	1.46729825	0.9351135	1.57928895	1.71336465	1.64897485
GSTM1	na	1.2774571	1.0321788	0.8388842	1.1207833	1.3665779	0.6160606	1.057615	0.96670055	1.2396965	1.3766255	0.6495848	1.0716549	1.1669785	0.92869914	0.6356152	0.8734308	0.82754636	0.8904397	0.93038523	1.190184	1.147536	0.9412972	0.90391546	1.166743	1.2274686	0.88122725	1.0052071	1.0873612	0.86682206	0.8341343	0.9660338	0.6507981	1.0083876	1.0083876	1.0083874	1.0083876	1.0083876	0.6982258	0.63292974	0.7901816	1.0511483	1.3197801	1.3889842	0.83823717	1.2900324	1.2580335	0.7977053	0.9347419
C8A	na	0.9896653	0.8795647	1.1931571	0.93739146	1.0890899	1.0100594	1.0579094	1.1630945	1.1617078	1.0884318	0.80584836	0.9307695	0.9465712	0.8345629	0.80780023	0.856898	0.9174487	0.9168327	0.9150466	0.9280522	1.0341675	0.9843275	1.0061297	1.1321509	1.0187854	1.0037149	0.91597044	0.89263546	0.9792463	0.8531054	0.90968186	0.9593962	0.937077	0.937077	0.937077	0.937077	0.937077	0.8109	1.0171081	0.8281378	1.0124027	1.1630743	1.1172601	0.9517378	1.037526	0.95535785	1.0657051	1.0407915
IL5RA	na	1.19358081666667	0.923559615	1.01644986666667	1.79179366666667	0.960874925	0.903799875	0.966804833333333	0.916987271666667	0.990725833333333	1.03294030833333	1.38638873333333	1.08829153333333	1.1939567	1.2338966	0.862326376666667	0.88271123	0.992011345	0.910995048333333	0.906490323333333	0.862071475	0.985191273333333	0.967605635	0.953231313333333	1.05513696666667	1.04226151166667	0.862548888333333	0.922420948333333	0.843477013333333	0.84503396	0.951461858333333	0.827667196666667	0.95113099	0.8437586	0.843758593333333	0.8437586	0.84375859	0.84375859	0.966144126666667	1.03932143666667	1.04498381666667	1.12314593333333	1.11182903333333	1.1041863	0.823905318333333	0.97163908	0.974551706666667	0.896410425	0.943882173333333
IL6R	na	0.862449785	0.71187485	1.2801858	0.82118727	0.72704044	0.72947525	0.696361185	0.707281665	1.0244692	0.727986985	0.59444018	0.92791395	0.7369134	0.69895015	1.17243705	0.92590655	0.7673007	0.73993812	1.0891216	0.893371975	0.88109203	0.661478675	0.90534121	0.8442262	0.6772201	0.921500085	0.77272207	0.81212813	0.8228275	0.6099475	0.55124825	0.511687425	0.802298475	0.80229845	0.802298455	0.802298475	0.802298475	1.45031175	0.89995825	1.1029581	0.84681283	1.4324235	0.771741215	0.9140381	0.82077005	0.89419046	1.0035208	0.8632746
CRP	na	0.9985128	0.9295465	0.97782755	1.0047392	0.9629598	0.7536473	0.88393176	0.806645	0.916767	1.0119909	0.80165833	0.8913724	0.8478159	0.8886512	1.0642328	1.0569628	0.91907996	0.8427593	0.82002085	0.80387056	0.8707392	0.85341775	0.9392485	0.9167983	0.83190006	1.0001078	0.9291405	0.8061968	0.829387	0.8512974	0.80616957	0.77920496	0.91716725	0.91716725	0.9171672	0.91716725	0.91716725	0.96250635	1.1058264	1.0252013	1.0269595	1.1874338	1.0663804	0.9336475	1.0675458	0.9045271	0.8999502	0.82002187
FCGR3B	na	0.81776386	1.0664517	27.615831	4.1256604	8.988719	0.5655891	1.2015823	5.7982664	0.9012812	0.43936044	4.28734	1.2590126	1.62449	3.0821729	2.0709276	0.3721869	2.1267784	2.17886	1.5195196	1.4419206	1.964906	7.9833603	2.4851117	0.8878452	1.1241846	0.72050136	5.3095446	0.56905836	2.153529	1.746659	5.7995276	3.2880714	0.2883265	0.2883265	0.2883265	0.28832647	0.2883265	0.27478138	2.2989736	0.37188685	0.48912027	0.70350415	0.31210044	0.27116776	4.01199	0.9501669	0.68030465	0.63600326
IL10	na	0.9060016	0.8141319	1.139682	0.9117733	0.86917406	1.0819905	1.2443763	1.1088778	1.2352731	1.1785492	0.8796335	1.1019129	1.1651608	0.96699584	0.9361125	0.8105017	0.8942969	1.1406018	0.99668527	0.79984164	1.1274939	1.3493602	1.1319735	1.262168	1.2849332	1.0560026	1.0981793	1.0630345	0.94470644	2.5356765	1.0749233	1.0997497	0.89941984	0.89941984	0.89941984	0.89941984	0.89941984	0.9542137	1.0361266	0.9670609	0.7548498	0.97659624	1.0045533	0.85148364	0.96889883	1.2013782	1.1996447	1.0851946
CR1	na	0.34180856	0.330798085	2.93821775	0.92318168	1.02790515	1.5706399	1.05932935	2.112077	1.20807245	0.78907388	1.95971185	0.97212315	1.69632615	1.2065539	0.68917522	0.850655235	0.71521232	1.4035292	1.62135755	1.40256045	1.18191265	1.84943535	1.11147245	0.9773283	1.54115825	0.769972055	0.91324312	1.1979963	1.01647335	1.10019955	1.4997304	1.46296495	1.15918755	1.15918755	1.15918755	1.15918755	1.1591874	2.12044165	0.639767175	0.780459045	0.501898465	0.37763906	0.4159948	1.49473625	0.695024105	1.2129628	1.42186775	1.3392095
CD55	na	1.4961778	1.1585963	1.7411693	1.8559549	1.8907031	0.6130558	1.1132022	2.9323378	2.0078459	0.78001237	3.7971184	1.8512864	2.5175838	4.11519	1.6712388	0.69912964	1.3339795	1.494422	2.203624	1.7194278	1.3216654	3.1924665	2.656639	1.0904899	0.84110045	0.7954824	2.6858983	0.83305556	2.9643803	1.2235348	3.419088	3.6773984	0.63077474	0.6307748	0.6307748	0.6307748	0.6307748	3.335006	1.465627	0.6149944	0.6307105	0.5698679	0.23932417	0.5227577	1.2242138	0.9868173	0.7319671	0.6787146
IL1A	na	1.1575367	0.96304464	47.271786	1.6934971	4.243217	1.5651028	1.2361516	15.538824	1.3607033	1.0056394	1.7892879	1.5305687	1.8283691	1.2387074	1.0012224	1.0761577	1.2329153	1.4268166	1.3221885	1.3463755	1.1331202	8.738609	1.9388449	1.1188384	1.4916779	1.0694878	2.3284085	0.9706625	2.4514062	1.3115021	7.574033	3.3405948	1.0148721	1.0148721	1.014872	1.014872	1.0148721	1.4196439	0.97435534	0.88507885	0.7971892	1.0373337	0.9336819	0.7813441	0.9313794	1.181468	1.0692737	0.98925096
IL1B	na	1.7561775	1.5441097	49.325447	3.8145642	8.924549	1.3310442	1.6160117	11.911763	2.0617476	0.9702929	6.195948	0.8050259	5.0916243	3.1715536	2.6340985	0.9303825	2.6790862	3.9870324	2.4350808	1.4672748	1.4392474	6.998772	1.9496988	1.0033149	1.7058713	1.3976182	8.238642	0.98812556	7.173529	4.252729	16.656744	4.237685	0.6608992	0.6608992	0.66089916	0.6608992	0.66089916	1.4811448	1.4433625	0.5208709	0.6705851	1.9266438	0.81764805	0.46695426	0.75817406	1.0317241	0.97907	0.9038214
IL1RN	na	0.964662175	0.91769639	7.874680875	1.27158705	1.82754855	1.079303225	1.05729625	1.80875345	0.98937005	1.1475724	1.460501825	1.075840725	1.276184725	1.550699075	0.9706545925	1.00269805	1.1099007	1.12610785	1.407022075	0.914926385	0.9578111975	2.061823275	1.265165625	0.929114465	1.195710575	0.94531125	1.534532125	0.9159345625	1.568344525	0.96306917	1.766515125	1.624337075	0.83221756	0.832217585	0.832217585	0.83221756	0.832217585	1.099022625	1.166028475	0.87444879	0.94891665	1.17022385	1.12656295	0.7835697025	1.06154315	1.15158005	0.8244070775	0.7936970875
SLC11A1	na	1.0978768	0.9641342	3.2906978	1.0585006	1.0477438	0.6908623	0.90312445	0.9836216	0.82616955	0.9964452	1.0439484	0.86666065	0.85316753	0.8029873	0.92836934	0.90776396	0.91782355	0.779749	0.7395797	0.76341516	0.81752604	0.93230885	0.90441483	0.88208556	0.84336305	0.9020015	0.8702503	0.8240347	0.835072	0.8274742	1.0890585	0.9118761	0.8139623	0.8139623	0.8139623	0.8139623	0.8139623	0.84893477	1.0851867	1.0987993	1.1320407	1.1821504	1.2472768	0.82769746	1.0994097	0.8983265	0.8060157	0.77416235
GPX1	na	0.758158375	0.96294843	1.6798686	1.1916167	1.49971845	0.89864084	1.20488355	1.2075189	1.0715404	1.0623978	1.2617495	1.05496325	0.993682	1.22030405	1.27848	0.88094065	1.17255155	1.13808105	1.0947956	1.20474095	1.10819425	0.92647992	1.02467265	1.3437564	1.26429715	1.1123898	1.0447674	1.0296422	0.91977847	1.05662915	1.1823245	0.9839973	0.7500755	0.7500755	0.7500755	0.7500755	0.7500755	1.28149	1.07348615	1.1146926	0.79526395	0.7234413	0.71796812	0.910192845	1.392878	0.973554225	0.983715825	1.0333167
SPP1	na	1.73597456666667	0.58011937	16.2473013333333	2.1133658	0.486902196666667	0.653062566666667	0.350099316666667	0.526647183333333	0.28576794	0.305793873333333	13.1035006666667	0.52259002	1.72051186666667	4.6882569	1.09144306666667	3.23328443333333	0.82035403	0.942666353333333	0.60443808	1.49982403333333	0.900636483333333	0.749994493333333	0.46140747	0.548491633333333	0.27091701	0.445092876666667	0.778388953333333	0.697161896666667	0.40778457	0.654776876666667	0.753319033333333	5.33665756666667	0.4297782	0.4297782	0.42977819	0.4297782	0.4297782	0.59303773	1.85363193333333	0.513565743333333	0.690862726666667	1.4192548	0.744453066666667	2.856564	0.984682423333333	0.445826043333333	0.590307943333333	0.307813943333333
GC	na	1.182483	0.8218883	0.88420326	0.9134356	0.95473397	0.9500624	1.0210834	1.0107406	0.98341995	1.1005518	0.7758122	1.13278	0.9317258	1.4825859	0.9156489	0.9037887	0.7683412	0.82974094	0.9176813	0.83662784	1.0903189	0.98305684	1.1375483	1.0742458	0.91829914	0.7646962	0.90658665	0.8080595	0.8084934	0.7907611	1.0657957	0.9078833	0.8691803	0.8691803	0.8691803	0.86918026	0.8691803	0.9567245	1.079564	1.0063845	0.99038273	0.9312874	0.9706488	0.81285286	1.2744714	0.9905827	1.0261219	0.9609786
CXCL8	na	0.53485584	0.7997152	43.485886	2.1221583	6.097541	0.55479985	0.9211761	12.44594	0.7107465	0.43314224	5.80611	0.29678255	3.7179537	2.5639763	4.4417195	0.39838365	2.5885608	4.98598	3.7645898	2.0471115	1.7089707	9.545578	1.3671956	0.50533044	0.4624656	0.5082415	12.550064	0.3249996	4.7475185	3.2539148	12.250495	14.02483	0.286475	0.28647506	0.28647506	0.28647506	0.28647506	0.29955757	0.75017905	0.26746455	0.29440874	6.5382876	0.47214523	0.23960555	0.9106965	0.38869774	0.43760413	0.40135318
IL15	na	1.282792	1.1351496	2.0065973	1.1518826	1.4395919	0.71590245	1.1472868	1.6859912	1.7119366	0.7730987	1.1153749	1.5190289	0.6862483	0.98796374	1.3370332	0.7691469	1.1450329	1.340745	0.8968213	1.4787644	1.4483497	1.3670173	1.018725	1.1688831	1.1261271	1.2989054	1.4298531	0.96665186	1.2123028	0.9689436	1.942186	0.85189617	0.9315125	0.9315125	0.9315125	0.9315125	0.9315125	0.85974556	1.1731118	0.9303392	0.76795864	1.3783396	0.9184279	1.2291002	0.85765386	0.9055726	0.9903571	0.98939234
IL2	na	0.977039	0.9630571	0.93726116	0.961472	0.9087004	0.7476692	0.75568867	0.82304484	0.8450568	0.8753744	0.797842	0.991392	0.8964788	1.0019411	0.925215	0.9278926	0.9482537	0.86921847	0.90167433	0.9713111	0.7900265	0.8055207	0.67939115	0.85646296	0.77301085	0.9950792	0.95564216	0.91698194	0.9165192	1.0207663	1.0069021	0.8082181	0.9249972	0.9249972	0.9249972	0.9249972	0.9249972	1.0443236	0.9726499	1.0301393	1.113694	0.96186036	1.1494321	1.0917232	1.1352879	0.84125984	0.8516704	0.80796003
C7	na	0.11607717	0.3719563	0.28682914	0.31806675	0.5940082	1.8890022	0.76582485	0.47074798	0.6341797	1.5431657	0.8200355	1.2142051	2.1947355	0.68408746	1.0105311	0.9635445	1.214777	1.6672388	1.0942034	2.5857148	0.7209149	0.7031515	1.0934134	1.01172	1.0755765	0.4291254	1.0696836	1.3560425	1.1343161	2.1263885	0.9985142	2.885344	0.7116965	0.7116965	0.7116965	0.7116965	0.71169645	2.874599	0.8311323	0.70732194	0.45361978	0.42681068	0.27622157	1.5506504	0.78711325	1.0367035	1.2573668	0.79846144
IL3	na	1.2501808	1.1044723	0.84490037	0.986657	1.0208881	0.6992284	0.8811297	0.7653615	0.8680958	0.8692926	0.77084494	0.8148716	0.8695558	0.8262866	0.9066427	0.9322844	0.87830603	0.84297246	0.7169766	0.7043449	0.9127869	0.85028434	0.84008855	1.0653968	0.8145711	0.87009543	0.8262031	0.84246266	0.84566706	0.8456389	0.8409918	0.7505395	0.85159886	0.8515988	0.8515988	0.85159886	0.85159886	0.90606344	0.9765315	1.1274571	1.2155106	1.3115873	1.2117186	0.86422515	0.9243457	0.8453833	0.8486855	0.76849234
IL4	na	1.05996995	0.92402667	0.88619885	0.99959235	0.85603615	0.902493675	1.0204885	0.8692624	0.9240658	0.952470185	0.82640465	0.875392125	0.94099092	0.84261705	1.1229676	0.99517698	0.85441265	0.850887675	0.8610106	0.817453335	0.84543202	0.88680112	0.901222675	0.91179145	0.865256415	1.00448282	0.99755847	0.90439078	0.91061443	0.86360025	0.88928617	0.852886485	0.910910835	0.910910835	0.910910835	0.910910835	0.910910835	1.035258	1.12073075	1.0666551	0.93638512	1.1711191	0.999177775	0.95067685	1.02580675	0.91499142	0.93086755	0.8483318
IL9	na	1.1521759	0.88540125	0.8677	0.9574087	0.9409524	0.8759621	0.9292495	0.89099836	1.0601279	1.0288591	0.8613092	1.1191329	0.8667102	0.86857563	0.94183826	0.7628691	0.92527616	0.7960743	0.8888887	0.8818679	0.9265212	0.9287035	0.92770475	0.86939406	0.8890091	0.9077377	0.81447303	0.82405275	0.8418522	0.84445876	0.75875294	0.8276753	0.9148271	0.9148271	0.9148271	0.91482705	0.9148271	0.9854128	1.1822164	0.83072525	1.0485771	1.2201124	1.0741467	0.8684007	1.0195838	0.9045261	0.9691269	0.89717156
CD14	na	0.5528769	0.9345416	3.22699555	1.4912186	1.1066626	2.5286194	1.94010785	1.86813865	1.1279496	1.7283573	3.63020645	1.5206201	2.52708925	2.96698905	0.92271595	0.514638485	1.10644	2.1239582	2.31661575	1.67845015	2.27450295	1.5474743	1.83451575	2.2656555	1.95848035	2.3706741	2.57595635	1.71125115	1.4552811	2.53661455	2.3100083	1.7143899	0.8138038	0.8138038	0.8138038	0.8138038	0.81380377	0.730250735	1.0706343	0.6392276	0.48729121	0.40061465	0.81101977	0.55651193	1.42779445	1.63849565	1.8085649	1.4295958
IGFBP1	na	1.3269792	1.1080489	1.0747883	1.0287471	0.9958582	1.0668739	1.200483	1.016328	1.1142848	1.2765961	0.75442547	0.8730753	0.7977561	0.7420067	1.0023034	1.0085199	1.0623304	0.7618642	0.8431208	0.81567234	0.9294766	0.9596579	1.2906566	1.0461072	0.927044	0.8795085	0.97110754	0.9154662	0.75762606	0.909609	0.8253771	0.86908096	0.884592	0.884592	0.88459194	0.884592	0.884592	0.93025655	0.9524286	0.9453823	0.9698357	1.075006	1.0520641	0.92114425	1.0478837	1.1081977	1.0707885	0.92701274
IGFBP2	na	1.0373306	1.4760921	1.3929658	1.6861111	1.529151	0.14284518	0.42781603	0.18736807	0.3875408	0.2386956	0.44446877	1.003931	0.4902566	0.5458362	1.9271158	0.5449931	0.61021286	0.5258525	0.75524426	0.70596814	0.4615149	0.18373652	0.7626923	0.58322996	0.47514176	0.51950365	0.759571	0.4958561	0.7096305	0.25172696	0.18339697	0.67200243	0.3401821	0.34018204	0.3401821	0.3401821	0.3401821	1.2598177	2.21958	1.0037626	1.2891511	0.5261357	0.17841886	0.5359853	2.5996113	0.63074744	0.31306767	0.4437232
IGFBP3	na	0.27415065	0.44382618	0.305319175	0.63089367	0.372202305	2.4666202	1.86368425	1.1564923	1.4825994	1.1250618	1.05607285	1.640877	0.528104875	1.2817947	0.66576285	0.536700605	0.852893125	0.99421095	1.1883898	1.10409895	1.0186163	0.786245075	1.4085894	1.114133	1.1332566	1.4822515	1.19739795	1.5420976	1.04253395	0.9727056	0.71226266	1.3384761	1.01392895	1.01392895	1.01392895	1.01392895	1.01392895	0.99536248	0.72709145	1.31328145	0.45643917	0.294013025	0.172804665	0.481440125	0.92300972	1.65393985	2.00572775	1.97689035
IGFBP5	na	1.5442181	0.9862539	5.397932	1.5638261	1.791379	1.142324	1.0818777	1.5403602	1.434955	1.4123055	1.8507589	0.8535573	1.8816115	1.5878134	1.115131	1.1586177	1.0260409	1.0428116	0.94786716	1.208094	0.8596156	2.0008097	1.654812	1.5429758	1.0362108	0.8344291	1.3278323	1.0001878	1.4665896	1.9563968	1.4458439	2.9091296	0.76792	0.76792	0.76791996	0.76792	0.76792	1.1763278	0.9772984	0.8809323	0.9899229	1.2161591	0.9381555	0.8899919	0.9547719	0.95859706	1.1532581	0.86458397
IL6	na	0.964873	1.1413151	66.359314	1.4400365	2.964457	0.93446594	1.0917448	4.112876	1.1916338	1.0283097	3.078558	1.2512141	1.7427377	1.866636	1.5300263	1.4250191	1.2255412	1.735374	1.603183	1.1373714	1.2843971	1.9753057	1.4011831	1.0994945	1.7603936	1.0591867	1.9207172	1.3597177	1.3775604	10.634263	9.576826	4.106523	1.1115291	1.1115292	1.1115292	1.1115292	1.1115292	0.9671773	1.0329838	0.90134335	0.9428232	0.76164263	0.9302678	1.1903137	0.96999395	1.1648704	1.2065005	0.93208253
HGF	na	0.835578654	0.850916546	2.60530846	1.06162998	1.197188494	1.00204784	1.07565202	1.22472266	0.99017511	1.007078248	1.126320316	0.949397628	1.078945292	1.23268756	0.963635434	0.934366118	0.98806454	1.048298816	0.8660158	0.970661	1.248833874	1.3899617	0.958847612	1.04075056	1.016298132	1.026234292	1.0875596	0.900241704	0.97839416	0.899209222	0.947540488	1.44703364	0.875771002	0.87577101	0.875771022	0.875771022	0.875771022	0.95737242	0.998219112	1.02160136	1.014135926	1.21988386	0.967428968	0.820013652	1.018518932	0.98842885	1.024634732	0.9697625
SERPINE1	na	1.1212721	1.0661225	16.37461	1.2938063	1.3459784	0.6411601	1.1879661	1.1868092	1.5852255	0.91949165	1.4661934	1.0137024	1.2884272	1.7279389	1.0263155	1.2525282	1.6090789	1.1048168	0.8664428	0.8473109	0.81981	1.2701175	0.9969154	1.2786815	1.0764005	0.8210219	0.97244847	1.6113507	0.925753	1.849698	1.1624162	5.4127355	0.8088645	0.8088644	0.8088645	0.8088645	0.8088645	1.3868834	1.0374619	0.92099047	1.1193329	1.1239696	1.0270568	0.9143156	0.9917029	0.83395153	0.8009004	0.84343475
NOS3	na	0.82371145	0.8667004	1.9186891	0.9053675	0.9642757	0.7489175	0.8126198	0.9268072	0.89800596	1.080761	1.3351135	0.7699166	0.80757	0.9060369	0.7013248	1.1810932	0.7503781	0.90208817	0.717389	0.7350555	0.79150504	1.0971534	0.8320296	0.89900225	0.8982777	1.0586373	1.0073304	0.83230865	1.1654798	0.8269559	1.2025152	1.2143537	0.89082277	0.89082277	0.89082277	0.89082277	0.89082277	1.0250163	0.89247024	0.8353347	0.84717834	1.6927885	1.1116252	1.0050323	1.1168857	0.80526626	0.88867056	0.77973235
IFNA2	na	0.9359122	0.87384945	1.0101941	0.9618319	0.8971456	0.9648756	1.0425937	1.0915272	1.1341679	1.2052468	0.8436978	0.90407544	0.95250565	0.8034691	0.9487362	1.0577139	0.8984731	0.838836	0.9047132	0.9144936	1.0167323	0.9452362	1.1810324	1.1078403	1.0025525	0.8212789	0.86319745	0.7697994	0.66722167	0.7761366	0.84970087	1.0090585	0.8725878	0.8725878	0.8725878	0.8725878	0.8725878	0.7527636	0.94026184	0.9968412	0.9930635	1.0361849	1.3434169	0.873116	0.9440461	1.0871518	0.99717706	1.0359763
C8G	na	1.8902419	0.78751177	0.46684986	0.6797125	0.5682961	0.3640503	0.938574	0.49072826	0.5003939	0.7788023	0.70882267	0.5843486	0.67194676	1.0200853	0.6434431	0.9555187	0.57916903	0.7553484	0.6371172	0.87317413	1.0598476	0.50155544	0.43024606	0.97937834	0.794556	0.7802813	0.7320603	0.65663517	0.49589062	0.48828492	0.4949416	0.38184825	0.5757927	0.5757927	0.5757927	0.5757927	0.5757927	0.57757485	0.6699401	0.7112081	0.7499614	3.7557297	1.0101938	0.98631334	0.9636593	0.6058626	0.44560713	0.5239498
ORM1	na	1.3070729	1.0823698	2.2496045	0.96218085	1.138513	0.8510673	1.0300165	1.1701035	1.042254	1.1166146	1.1944733	0.94872975	0.99439275	0.80972415	0.98842984	1.2122653	0.9493357	1.0277513	0.8148004	1.0910232	0.9429774	1.4788672	0.93829966	0.903766	0.99975353	1.162968	1.2632471	0.9740873	1.0692475	1.0297558	1.2763453	1.1819581	1.0060209	1.0060209	1.0060209	1.0060209	1.0060209	0.8968977	0.913044	1.1789622	1.0587726	1.1382072	1.1008931	0.8737265	1.0103745	0.9516026	0.93295515	0.9445633
ORM2	na	1.1790932	0.96141624	1.0569355	0.9774087	1.0432457	0.8288655	0.9764742	0.9355242	0.9593509	1.2030665	0.9471468	1.0851856	0.96131945	0.9181309	1.2015308	0.8855884	0.8493336	0.7827927	1.0260715	1.014416	0.8902425	0.87347186	1.3292332	1.0572916	0.84087175	0.8458727	0.9906348	0.76480097	0.834846	0.7810057	1.0943396	0.82709897	0.8592655	0.8592655	0.8592655	0.8592655	0.8592655	0.9988564	1.1505232	1.2793647	1.0254167	1.0322275	0.89504147	0.7674785	1.0546834	0.9224285	0.94504946	0.9289302
CXCL12	na	0.326111265	0.58702989	1.06209313	0.97845962	0.78416368	2.13487725	1.57171205	1.68468365	1.3604893	1.91922935	2.14923155	1.86648705	2.0397823	2.42392865	0.7588188	0.680156325	0.81421945	1.52169685	2.3794044	1.80660335	1.60183285	1.6721919	1.71185105	1.84121865	1.89661715	2.1522392	1.5311569	1.66948365	1.60988345	1.27654245	1.7869831	2.2840032	0.800328465	0.800328435	0.800328465	0.800328465	0.800328465	0.83298835	0.60968805	0.82198602	0.317160925	0.748155	0.231124275	0.6114519	0.77794555	1.6400499	2.1406415	2.26880745
CD44	na	0.282699548	0.85716233	4.688009	1.3801733	1.80706084	1.4695493	1.38053072	2.77580122	1.50047256	1.48482208	3.0806983	1.21299386	2.36355368	2.33414504	0.892021006	1.04356066	0.897535546	1.99963342	2.1524512	1.85018494	1.13023002	2.70309346	1.69813888	1.34639224	1.51881054	1.04384324	1.9782097	1.42917138	1.62893854	1.7617417	2.77575114	1.87345408	0.946747952	0.946747972	0.94674794	0.94674794	0.94674796	1.33154816	0.78913959	0.846537596	0.517809492	0.28646291	0.63208521	1.18980958	1.08360918	1.43191622	1.43791476	1.45316702
CD59	na	1.1234207	0.6684319325	1.135437925	1.1410542	0.96977224	1.022415975	1.1745551	0.9812949175	1.214430575	1.108794525	1.31082485	1.418449875	1.066416675	1.242547975	0.9099495075	0.6546113675	0.657669575	1.125957225	1.07567325	1.0679122	1.0921588	1.055755925	1.099237	1.189360325	0.7862852825	1.0056843	1.01539565	1.256274975	1.2439957	0.83412348	0.973029295	1.181771525	0.8469457625	0.8469457625	0.8469457775	0.8469457775	0.84694574	1.032228075	1.09039845	1.0347611	0.834677235	1.274294925	0.648848335	0.628481935	1.020474825	1.1673453	1.2235588	1.044931525
IGF2	na	1.085527	0.935393095	1.2041315	1.09809555	1.2911992	1.09275405	1.22344905	1.1109013	0.9807166	1.4058772	1.4406206	1.0921104	1.2396529	1.10444715	0.861846625	0.947433425	0.907346975	1.0253716	1.0555125	1.03196355	0.92085063	1.0220085	1.02608595	1.1998364	1.18702495	0.9794135	0.955326275	1.124666	1.0310273	0.98664807	1.11003715	1.10837585	0.94669795	0.946698	0.946698	0.94669795	0.946698	0.96799072	0.717992115	0.844173905	0.90835412	1.3105712	1.1950883	0.840002675	0.968892275	1.01976235	1.09419165	1.13298045
HPX	na	1.1647645	0.9390702	0.6663763	0.7653179	0.813144	0.5391348	0.7625338	0.6028935	0.715025	0.7452708	0.68536043	0.86190104	0.7682565	0.8308765	0.7023329	0.8066134	0.80347514	0.7104025	0.6722688	0.80970937	0.772553	0.5481956	0.7214198	0.6971136	0.70474434	0.8689228	0.7756741	0.78069454	0.7714108	0.63081753	0.66967565	0.59145606	0.8704282	0.87042814	0.8704282	0.8704282	0.8704282	0.5658617	0.8643362	0.9485528	0.9278416	1.888673	2.009397	0.8871402	0.9046146	0.721589	0.6824656	0.5995297
CNTF	na	1.0078175	0.906476	0.8168868	0.9159979	0.90717685	0.77168876	0.8950508	0.6977506	0.9112405	0.9854164	0.76946115	0.9722271	1.0147164	0.9272083	0.795221	0.81666803	0.81644845	0.8167775	0.8511272	0.80972725	0.9621855	0.8964507	1.0121284	0.955035	0.92099863	0.9053036	0.89626926	0.9557406	0.79671824	0.8054395	0.899497	0.6995815	0.96173257	0.96173257	0.9617326	0.9617326	0.96173257	0.9077252	0.8864751	1.0172423	1.0024141	1.2170038	1.2237287	0.8624709	1.3277738	0.829528	0.96639776	0.7592403
NCAM1	na	1.3093404	0.97372315	1.086278	1.18919205	1.0308456	1.0122446	1.1987749	1.0541938	1.062991	1.1448926	1.0743441	1.07336985	0.92794335	1.04402895	1.0388469	0.785125125	0.908254675	0.6836596	1.1539029	1.09681235	0.86172423	0.8740681	1.1792384	1.0224999	1.0327884	0.84372155	0.96600352	0.916224185	0.792382985	0.752976135	0.94597525	0.88520317	0.916100735	0.916100735	0.916100735	0.916100735	0.916100735	0.945499895	0.978484525	1.2234637	1.0873398	1.1829496	0.95909381	0.763523755	0.883190735	1.0377632	1.00573395	0.9329583
CD4	na	0.6000262	0.55023754	1.4802135	1.1799171	1.3200551	1.1215451	1.6655884	1.7749752	1.3437297	1.8741132	1.7280976	1.0131488	1.0839031	1.2705315	0.8777615	0.74131614	0.88225555	1.5640719	1.4993366	1.1485459	1.5831071	1.2119845	1.6176292	1.7546635	1.792807	1.0466967	1.4635959	1.2024914	1.0546571	1.1506306	1.0192261	1.266292	0.73402864	0.73402864	0.73402864	0.73402864	0.73402864	0.8965396	0.81119746	0.8275789	0.71295273	0.5797515	0.67167383	1.1621332	1.2431036	1.3430052	1.2517171	1.5003453
SLC11A2	na	0.7954162	1.353009	1.269456	0.7710996	0.99440724	0.9504196	0.86178476	0.6502735	0.87028205	1.3571749	1.7983745	0.7235556	0.6350716	1.0441264	1.4794344	0.8177342	1.021844	0.9087728	0.8831996	0.9015649	0.9967159	0.7831512	0.6075803	0.8781398	0.42282566	1.110718	0.5927783	1.0805508	0.53224856	0.65266967	0.55973506	0.7082101	1.264646	1.264646	1.264646	1.264646	1.264646	0.84966487	1.145629	1.2484543	1.5797759	1.0261453	0.6845433	1.0013314	0.78749174	0.8606414	0.94419646	0.87212664
IGF1	na	0.3267553	0.50530183	0.50021666	1.0783285	0.6411658	2.0203836	2.3139436	1.1266477	1.7947075	1.8568473	1.3635398	1.6907396	1.6257252	2.6264832	1.0054021	0.39104056	0.7392406	1.3593317	1.6150532	1.1317111	1.7437637	1.1391906	1.6444043	1.5336064	1.4077687	1.292972	1.3101821	1.8366193	1.8952996	1.5236409	1.0083447	2.2747042	0.713518	0.713518	0.713518	0.71351796	0.713518	0.9573336	0.68769616	1.0112298	0.39324096	0.32998845	0.2930207	0.5057606	0.9931967	1.9506694	2.0612524	1.8166113
IFNG	na	1.1408024	1.5806187	84.34102	1.8965807	7.6818404	1.2169099	1.1897196	10.127091	1.3500509	0.97984225	1.0284002	1.1130863	1.141417	1.3457028	1.6626059	1.2003604	1.2613091	1.3160108	1.5239284	1.4584997	2.0303607	4.832011	1.706098	1.3188443	1.3796303	1.2637477	1.8897113	0.71136624	0.85276383	0.83501387	10.358006	1.2793009	0.8206201	0.82062006	0.8206201	0.82062006	0.8206201	0.65348953	0.9056589	0.7669364	1.1040707	1.0575393	1.2740448	1.0054741	1.1812153	0.89338785	0.9348163	1.2233671
NOS1	na	1.264539	0.9161001	0.9314329	1.0007749	1.0538181	0.79761076	1.2193702	0.8529259	1.0948955	1.3468621	0.78672385	1.1698238	1.1394092	1.081004	0.9668942	0.9442588	0.89899296	0.7377202	1.0161246	1.0477102	0.9582583	0.8638137	1.2439729	1.0328207	0.9782011	0.87595725	0.842033	0.89793605	0.82348156	0.7409495	0.9717789	0.85902345	0.8852041	0.8852041	0.8852041	0.8852041	0.8852041	0.84776765	0.9328111	1.0472882	1.0601404	1.1478637	1.1568466	0.8636974	1.0988947	0.99751806	0.95964396	0.8875275
HTR2A	na	0.86704135	0.88556236	1.2341478	0.92734265	0.81579894	1.7394793	1.2582896	1.1654907	1.2048521	1.0582556	1.5430524	1.1151695	1.3295971	1.2275314	0.90462965	0.90068704	1.030533	1.3110086	1.3074446	1.247029	1.2307944	1.0842801	1.2592403	1.1017616	0.98271585	1.1243682	1.3717091	1.1042811	1.354123	1.3468173	1.0708824	1.0351326	1.1974655	1.1974655	1.1974655	1.1974655	1.1974655	0.7769521	0.91927636	1.093499	0.93938583	0.7909396	0.8720674	0.9235189	0.8030304	1.1569636	1.2946799	1.4296861
BDKRB2	na	1.8065983	0.82181835	1.2851768	0.6812913	0.55480623	0.7992963	1.2205102	1.0038854	1.3161639	1.5840186	0.8541094	1.2284703	1.193038	2.22287	0.6110973	0.8926057	0.84406745	0.9929972	0.71108925	1.1628007	1.3239251	1.1434294	0.9224263	0.8931467	1.8411027	1.2830403	0.95555055	1.2084503	1.2019697	1.0594556	1.2717313	1.1040323	1.0263098	1.0263098	1.0263098	1.0263098	1.0263098	0.5541721	0.60988647	1.0007682	0.9450456	2.0028455	1.5398299	0.7754338	0.7925164	0.74451363	0.9921312	1.0428584
SERPINA5	na	0.71962506	0.5080198	0.58336085	0.86175215	0.7837666	0.8147284	0.47846973	0.5416568	0.49959832	0.4552039	0.6105661	0.44644794	0.99123454	0.5472358	0.43613574	1.0008571	0.5510279	0.573681	0.5250003	0.6147552	0.61463195	0.4734243	0.6569587	0.7170912	0.8570174	0.43155828	0.46616253	0.4490735	0.5153438	0.47772223	0.43215296	0.4364072	0.8144542	0.8144542	0.8144542	0.8144542	0.81445414	1.2993814	0.7278938	0.5291005	1.1550953	0.9649445	0.8315993	1.6198986	1.266449	0.52957153	0.908679	1.1673875
NOS2	na	2.0536318	4.7313013	1.9895811	3.871728	6.6467505	0.9124325	1.0759169	8.487659	1.5121067	1.1298816	5.7940574	1.1860343	3.656645	5.3963165	1.8453293	1.6062218	2.986235	2.5173783	3.536053	2.2550528	1.0716953	8.075209	3.9259698	1.2485002	2.50544	1.0691216	4.5664415	0.54581565	3.405623	2.9436455	17.526737	1.2894951	0.74358326	0.74358326	0.7435832	0.74358326	0.7435832	0.61674434	1.9699244	0.6897628	0.44557357	1.0241661	1.2585859	0.8545632	1.6256595	1.0137244	0.7735942	0.727703
CD79B	na	0.374152896666667	0.351052026666667	1.91197736666667	1.0730598	1.0500392	1.33753323333333	0.560988033333333	1.20940416666667	0.663270653333333	0.57927795	2.3533599	0.479130106666667	1.21764716666667	0.428262956666667	0.437831976666667	0.940890173333333	0.78704335	2.1606388	1.2679903	0.98804575	0.730744903333333	0.744168416666667	0.992082566666667	0.817580656666667	2.29900726666667	0.5104857	0.721452116666667	1.01321823333333	0.725614	0.941149053333333	0.665283953333333	0.8304814	1.07809353333333	1.07809356666667	1.07809353333333	1.07809356666667	1.0780935	1.6018486	0.52387114	0.54753377	0.734163513333333	0.39777503	0.41841026	2.60097973333333	0.78931711	0.903203	1.08921356666667	1.39368443333333
LTBP1	na	0.61666845	0.9811365	2.29832055	0.99163425	0.894432935	2.16305385	1.3939972	1.13250885	1.306837	1.33189485	1.9921309	1.37767455	1.4039134	1.64455025	0.916081695	1.324665	0.92843925	1.3784394	1.66399065	1.39332965	0.8986663	1.6347589	1.12490365	1.00434395	0.767537785	1.1376951	1.0657539	1.3154824	1.3747838	1.3190232	1.1254314	1.62665035	1.1257536	1.1257536	1.1257536	1.1257536	1.1257536	1.2763807	0.885082515	1.0803926	0.7525907	0.723159065	0.42094561	0.86728085	0.7765382	1.07722985	1.70020705	1.44019295
IL10RB	na	1.0823063	0.7259379	0.60513145	0.8198054	0.75710326	0.8227315	0.9504133	0.7542727	0.90568894	0.95049316	0.57911104	1.157618	0.6799658	1.1709583	1.0256901	0.6539286	0.77679056	0.77013695	1.0042052	0.914895	1.0918399	0.6502917	0.822068	1.1767968	0.6428182	0.87533426	0.83380663	0.92075413	0.78708863	0.6985379	0.7466688	0.69569343	0.86502826	0.8650283	0.8650283	0.8650283	0.8650283	0.82295114	0.90204346	1.3214362	0.9914984	1.3359023	0.7843447	0.7442897	0.91743535	1.0290385	1.0730008	1.0780605
IFNAR1	na	0.83935475	0.7186896	1.2682488	1.0542498	1.084758	1.2890434	1.2554238	1.5308996	1.3113674	1.6107666	1.4449047	1.3513582	1.3627586	1.3284878	1.0190039	0.60689026	0.8074041	1.2522	1.4665748	1.358004	1.3694593	1.2135936	1.1524312	1.3059148	1.3793887	1.3653923	1.2556131	1.3432546	1.3501766	1.2415577	1.317506	1.2531899	1.1615667	1.1615666	1.1615667	1.1615667	1.1615667	0.92607105	0.9556919	1.1382675	0.81943	0.6523124	0.5110375	0.7637815	0.8233078	1.4423337	1.4292606	1.5385053
NCF4	na	0.43871045	0.65107618	3.5033728	1.73119825	1.55183365	1.2910184	1.98729265	1.82945595	1.70511775	1.84392095	2.35993525	1.3079408	1.86581305	1.781969	1.1049968	0.75471282	0.94572895	1.66759855	1.4022811	1.47114445	1.3762088	2.6424489	1.52656085	1.57129315	2.2792207	1.27678455	1.66266535	2.1020699	1.23334805	1.97820695	1.7971234	1.53444795	0.873024255	0.873024255	0.873024255	0.873024255	0.87302422	1.28986935	0.883026895	0.89253044	0.623349975	0.30286197	0.46178174	0.9026174	1.20812815	1.2963357	1.4813051	1.6581946
ITGAM	na	0.21581706	0.33553788	7.311555	1.0772178	1.1074611	1.6904199	1.5109398	1.7437568	1.2757038	1.0839729	2.9484491	1.541994	2.218008	1.94768	0.57189435	0.9070832	0.72145796	1.8368546	1.5526519	1.295444	1.5129709	1.9360669	1.5261704	1.1764904	1.9548942	1.0161455	1.3389026	1.514929	1.5332611	1.6914405	2.060166	2.5218272	0.8936501	0.89365005	0.8936501	0.8936501	0.89365005	1.164259	0.8893662	0.58259106	0.27865377	0.20874563	0.37762222	1.2835078	1.1121036	1.4406116	1.7365928	1.925946
BCL2	na	0.90343312	0.8035779	0.67370235	0.8734369	0.71011785	1.02629245	1.1083701	1.1133243	1.15102115	1.2333015	0.780940235	1.113922565	1.103844175	0.826642775	0.923751235	0.91241279	0.71249153	1.0007617	1.14927175	1.10167745	1.0352772	1.075221525	1.24630605	1.09466645	1.07309715	1.047125015	1.02238285	0.95306505	0.997030885	0.9266869	0.87160242	1.1337711	0.916743325	0.916743325	0.916743325	0.916743325	0.916743325	1.03433075	1.11033982	0.938445325	0.812409825	0.931662	0.91164385	0.8299734	0.8400982	1.29473625	1.197257225	1.09910337
CXCR1	na	1.0460626	0.8883081	2.548578	0.97525233	0.9136458	0.9708717	1.2727096	1.0478402	1.1105	1.3449693	1.0826814	1.0244614	1.0520557	0.9063986	1.0838462	0.7181342	0.8743602	0.8869655	0.8179708	0.8009723	1.0217112	1.0731936	1.1852216	1.237643	0.9187875	0.9404476	1.0679402	0.86582303	1.013402	0.9211972	1.1588755	0.9939617	0.87333214	0.8733322	0.8733322	0.8733322	0.8733322	0.86756986	1.1973891	1.2223088	0.91844755	1.0926596	0.95002455	0.78138095	0.9176614	1.0328255	1.0291885	0.99054366
RFX2	na	1.15709245	0.87649831	1.26810575	0.94977725	0.85040265	1.18634455	1.1672275	0.977523475	1.01316335	1.3932311	0.9207851	1.0461918	0.87430935	1.1708346	0.80264715	0.95536335	0.848058125	0.959606575	0.96513755	1.0506209	1.0363873	0.86272483	1.2341307	0.97103425	1.16151525	0.95311655	0.9878544	0.97083125	0.86307288	0.9615523	0.8571325	1.32873815	0.97835952	0.97835952	0.97835952	0.97835952	0.97835952	0.85710213	0.90828495	0.936419165	0.920274555	0.976735205	1.2065331	0.951954125	1.0318369	0.97855685	1.11683215	1.11547085
SOD2	na	1.1609276	1.86116493333333	11.7932266666667	1.25118193333333	3.76825116666667	0.740321836666667	1.00012026666667	3.5118954	2.650354	1.5164534	2.0149681	1.02395873333333	1.2471248	1.3416542	1.8174508	0.89616771	1.82098406666667	2.35555726666667	1.43680423333333	1.2761532	1.06118766666667	2.9641481	1.47258626666667	1.0982725	1.22448653333333	0.911527833333333	3.24568803333333	0.78687475	1.729225	1.24546486666667	4.93261733333333	1.00129718	0.755894443333333	0.755894443333333	0.755894423333333	0.75589443	0.755894443333333	1.00052443333333	1.991858	0.999457513333333	0.937154783333333	1.07761356666667	0.53753932	0.4699642	1.35975006666667	1.01237665333333	0.8866704	0.7270907
GSR	na	1.0393356	0.8295411	0.36109424	0.6060744	0.7768512	0.6167993	0.62124044	0.8536197	0.7623969	0.6192081	0.4776303	0.9501523	0.7647828	0.62691194	1.2198071	0.89869624	1.0827188	0.71907556	0.6550792	0.6932153	0.6455091	0.61895895	0.8648647	0.82589895	0.6016519	0.6618161	0.7461511	0.69233125	0.68455815	0.66416633	0.7615255	0.6148234	0.75925183	0.75925183	0.7592518	0.75925183	0.75925183	0.7818268	2.051295	1.0097666	1.3222065	0.8811143	1.0851957	0.71647096	0.9326759	0.80429	0.897309	0.51784855
VTN	na	1.11337	0.89847946	0.89315146	0.93805987	0.9269057	0.9669277	0.9351506	0.90367335	1.0401001	1.030256	0.7232393	0.8854127	0.8912933	0.90262514	0.8715689	0.97037727	0.8550921	0.6843708	0.8859185	0.76766163	1.0299098	0.7815083	0.84782594	0.9163163	0.84976524	0.8656874	0.8568182	0.684739	0.743044	0.70937586	0.8313779	0.8405785	0.8511363	0.8511363	0.8511363	0.8511363	0.8511363	0.7892131	0.9154234	0.8381384	0.877534	1.5275753	1.3604624	1.310215	0.9050092	0.8256434	0.8584899	0.7922961
FASLG	na	1.0505368	0.8917179	1.5293813	1.0828274	1.2273308	1.1212624	1.4154251	1.1906314	0.91576713	0.82598156	0.9256351	1.0184897	0.9742055	1.0053318	0.8851203	0.7387422	0.8353035	1.0739863	1.1064404	1.0896171	1.1360523	1.2134721	1.0117029	0.99151015	1.3893433	1.1410441	1.064501	0.8540345	0.89721704	0.89156723	1.3018836	0.9492757	0.9398642	0.9398643	0.9398643	0.9398643	0.9398643	0.7619859	0.79469913	0.8673373	1.1504568	1.1263222	0.9064299	0.7511575	1.3281081	1.0725796	1.1919727	1.0489506
IL13RA2	na	0.78181887	0.8545135	48.535446	2.152822	5.990302	1.7558532	1.0921532	2.0484178	1.9117132	1.032989	1.504693	1.3703645	1.3076127	4.0520525	0.8396844	1.0066054	1.149402	2.073867	1.5501626	0.79162574	1.143854	3.0646408	1.7846422	0.8364748	1.1516446	0.58788526	1.1792903	0.61457837	0.8397964	0.7527653	4.5061207	1.5365001	0.70237565	0.7023756	0.70237565	0.70237565	0.70237565	2.05486	0.9374254	1.0313932	0.83257616	0.8750569	0.7300479	0.63098425	0.749045	1.220614	1.0713086	0.8666881
IL11	na	1.2118312	1.0029624	9.604929	1.0691891	1.0155426	0.7537057	0.9033376	0.90397525	0.84660023	0.9388164	0.86695206	0.808022	0.83746105	0.86062455	0.8462297	0.99460596	0.8159619	0.7396056	0.70794606	0.8035004	0.8278927	0.8054478	0.9664711	0.93140125	0.78746414	0.8642329	0.8884211	0.749714	0.87397164	0.7976356	0.9250683	0.7758166	0.8777982	0.8777982	0.87779814	0.8777982	0.8777982	0.85555	0.9228947	0.8784472	1.1327647	1.2989031	1.4602195	0.9210066	1.0248843	0.85311043	0.8775628	0.7746572
SELL	na	0.03595389	0.12216757	3.1137574	0.4544268	1.0581863	1.6298188	0.58004266	5.9150496	1.010002	0.82672936	5.707976	0.7015795	4.9073105	1.2621665	0.34507984	1.0586144	0.6793781	3.591017	4.3481956	3.3946013	1.2824299	2.8534708	2.241497	1.3252741	2.9304261	0.38119778	1.8286654	2.6026614	0.9500535	3.3684683	4.069549	2.5910158	1.048771	1.0487709	1.048771	1.048771	1.048771	1.3495386	0.25596115	0.4817879	0.17002796	0.04666608	0.10413481	2.1064034	0.37016603	2.1574745	2.2041526	1.7536865
TGFB1	na	0.73554546	0.92740905	4.288278	1.2621245	1.7522137	1.1012472	1.2015204	2.1653588	1.1354784	1.4229809	1.7358053	1.0609647	1.621789	1.3735586	0.72526294	1.2359383	1.1497223	1.3168839	1.7971739	1.3272794	1.3544017	1.35504	1.5658839	1.6880654	1.8933829	1.0986028	1.4405876	1.0848653	1.0260099	1.0394742	1.9003294	1.5180397	0.84234846	0.84234846	0.84234846	0.84234846	0.84234846	0.8707824	0.6990623	0.59836406	0.6973261	0.71136093	0.753887	1.6678821	1.4838476	1.1446711	0.91616577	1.4566517
NAT1	na	1.606863	1.0056974	0.26872167	0.79327995	0.6935147	0.8098185	1.3375504	0.9927877	1.3646746	1.1839821	0.7966995	1.0792258	0.9316844	0.8904254	1.2168119	0.68342817	0.78290033	1.0543859	0.98274744	1.0155104	1.1786635	1.180645	1.1381092	1.2700335	0.7101634	1.0792799	1.1047245	0.83585966	1.0333402	0.544193	0.8245611	0.9446881	0.7663984	0.7663984	0.7663984	0.7663984	0.7663984	0.8632035	1.0857729	0.93274885	0.84395933	1.4780432	0.66031307	0.57789034	1.1480371	1.272553	1.110159	1.027319
ABAT	na	0.94161625	0.767814885	0.251756365	0.60764195	0.52919142	0.71216965	0.71273151	0.502545	0.91583303	0.72340805	0.4526722	1.0465151	0.5733635	0.515744475	0.86599168	0.4362459	0.531541645	0.699974665	0.726378935	0.6786221	0.73250723	0.291114315	0.9461309	0.98658359	0.528728095	1.09645765	0.68402395	0.8880921	0.528087965	0.36932614	0.30819594	0.68275057	0.93318622	0.93318622	0.9331862	0.93318622	0.93318622	0.735714625	0.893520375	1.2084964	1.16454365	1.68148795	0.873295935	0.74117937	0.96944588	1.0177288	0.76902825	0.945559375
ACHE	na	1.3865368	1.1466699	0.97830033	0.9920711	0.9743642	0.848482	1.0302396	0.8642651	1.0239066	1.0015167	0.7054068	0.67953634	0.7345305	0.8036376	0.97587085	1.3970606	1.1092274	0.70909053	0.7272117	0.6604021	1.0431101	0.8634084	0.8704574	0.9560404	0.8314633	0.7608436	0.8394915	0.6934684	0.81451124	0.76516354	0.8083768	0.8314494	0.7662191	0.7662191	0.7662191	0.7662191	0.7662191	0.91477746	0.8879453	0.8230955	0.8276717	1.4476686	1.4863116	1.0031675	1.1784859	0.76200825	0.7965941	0.87227315
ACY1	na	1.4750936	0.8724355	0.2111864	0.613706	0.76834714	0.3682308	0.66470057	0.48645627	0.58844376	0.84636194	0.44419846	0.86997646	0.5453577	0.77628833	0.6442179	1.037432	0.84437305	0.55567896	0.5893338	0.67792946	0.7087229	0.40893075	0.63891476	0.7981896	1.0150194	0.6849931	0.57020545	0.65302247	0.52786857	0.46453074	0.4724489	0.5523009	0.7036449	0.7036449	0.7036448	0.7036449	0.7036448	0.53368276	0.77814245	1.005852	1.1609184	2.0871296	1.5335703	0.8579874	1.3281701	0.64632064	0.49452353	0.5737035
ADH1A	na	1.4719392	0.8860332	0.37109077	0.9773418	0.5152562	0.7056406	1.0040884	0.48685336	1.2335608	1.071956	0.39016882	1.1235499	0.7441153	0.65421456	1.1326088	0.6576086	0.63545215	0.7019037	0.86117136	0.91044873	0.80406475	0.3194235	1.0559404	1.3193529	1.0059286	0.9049735	0.8448345	0.69926685	0.7017143	0.49462685	0.338849	0.8932532	0.83551866	0.83551866	0.83551866	0.83551866	0.83551866	0.8720029	1.1900779	1.2693425	0.9403274	0.9991242	0.90137804	0.69058126	1.1976	1.0697603	0.9663051	0.9035008
ADH1B	na	0.0553914	0.23007734	0.07583652	0.47495118	0.37716782	2.8849158	1.5031502	1.1529003	2.6589866	2.0989609	1.643908	1.5522181	2.9944968	3.2949426	0.62851715	0.7700332	0.70017123	3.694337	2.538544	2.1187646	1.0240353	1.3888118	2.0910413	3.4659703	1.405808	1.6883562	1.726188	2.3579354	1.7628227	2.637452	0.92343265	4.288732	0.54880786	0.54880786	0.54880786	0.54880786	0.54880786	1.4240389	0.97783184	0.9105687	0.14863804	0.45115128	0.16104545	0.3910213	0.7678108	2.4041357	2.444008	0.9197485
ADH1C	na	1.2574891	0.7562212	0.01677082	0.93972003	0.40145013	0.8214425	0.89066964	0.41188288	1.0683184	0.9018873	0.36967593	1.0581183	0.7666356	0.35669273	1.031995	0.8477301	0.6048426	0.7968781	0.94892365	0.95910126	0.9707568	0.304058	0.9417458	0.9859791	0.8942682	1.0380441	0.85904247	0.8831596	0.8529299	0.61221427	0.22805203	0.979342	0.9784695	0.9784695	0.9784695	0.9784695	0.9784695	1.0094279	1.2652493	1.2806027	1.1448252	0.7877993	0.5575502	0.95331806	1.0552938	0.9715886	0.98823434	0.98611134
ADH4	na	0.8589915	0.96638846	0.7723813	0.77873975	0.574047	1.2314323	1.0123404	0.6236088	0.7485938	1.1447604	0.6477738	1.6830969	0.6780175	1.3574674	1.1525558	0.75058335	0.78335905	0.8369114	1.401969	1.0338764	1.0875416	0.87093747	1.1351079	2.230852	0.74290544	0.9433364	0.7920404	1.5985943	1.052736	0.67596954	0.61915016	1.8174467	0.81597453	0.81597453	0.8159745	0.81597453	0.81597453	0.970455	2.255192	0.9956242	0.7680077	0.8105639	0.83556294	0.6837371	0.7662939	0.82676536	1.2068537	0.8809448
ADH5	na	0.8222902	0.843164	0.43821418	0.94137317	0.91887146	0.85644084	0.9839183	0.8532962	1.2502552	1.0485879	0.7015276	0.9495383	0.8997468	0.78637856	1.2159084	0.77917194	0.8841021	0.8551186	1.0604935	1.000537	0.9805012	0.8714195	1.0173517	1.1421655	0.76902753	1.0904306	0.96119046	0.9578371	0.9711888	0.82541835	0.6613105	0.8975872	0.9037453	0.90374523	0.9037453	0.9037453	0.9037453	1.3221941	1.2585148	1.2146014	0.93089783	0.58480346	0.6473496	0.7647498	1.0498041	1.180997	1.0215995	1.0244875
ADH6	na	1.1520264	1.0043722	0.15959081	0.60696244	1.0037987	0.65966535	0.8212797	0.71589607	0.85776216	0.7510212	0.5688117	1.096949	0.7416915	0.744188	0.9771743	0.72420615	0.51447624	0.7351905	0.8590588	1.0625927	1.0078548	0.8278881	0.8929653	0.81453264	0.49824625	0.95376915	0.7838678	0.9544589	0.82994735	0.68528503	0.514943	0.84249467	1.0894921	1.0894921	1.0894921	1.0894921	1.0894921	0.7374159	1.2302034	1.13135	1.0109406	0.52333343	1.0963222	0.7481495	0.9913462	1.2561013	1.2919312	0.98290557
ADH7	na	0.85501665	0.8380083	0.87480736	0.9504463	0.94230616	0.9514057	1.0190965	1.0209135	1.147416	1.0897347	0.7505315	0.8261536	0.8004945	0.82131004	0.9834539	1.0166515	0.9181769	0.79358476	0.84949	0.8194351	1.0504032	0.94161016	1.0070632	1.2468352	0.91614306	0.86773676	0.8751604	0.9208956	0.74881834	0.84783584	0.7482904	0.87841654	0.84812117	0.8481211	0.84812117	0.84812117	0.84812117	0.86504424	0.8420723	1.2213745	1.0859693	1.056776	0.9088456	0.898039	0.9941026	1.0553912	1.0224751	1.0499096
ADORA1	na	1.0527085	0.89026415	1.0771831	1.0634093	0.90076554	0.86583745	1.0374864	0.9228401	0.96266836	1.0626602	0.7649227	0.95930994	0.8904144	0.89485335	0.9152582	0.968964	0.8455106	0.71391034	0.79998964	0.7823386	0.97193164	0.8415145	0.98949474	0.9290467	1.0628747	0.88991976	0.8870094	0.7872964	0.73578006	0.75147134	0.7521536	0.8617018	0.80603385	0.8060338	0.80603385	0.80603385	0.80603385	0.8449136	0.9235993	0.9340548	1.0754834	1.429954	1.2275562	0.79926485	0.9979261	0.97703874	0.92736256	0.8628462
ADORA2A	na	0.4904807	0.72431684	4.5245504	1.0442414	0.99719447	1.8506233	0.9755695	1.9279671	1.0936941	1.5104929	2.3090117	1.0169898	1.7086191	1.2393547	0.8099893	0.8382313	0.7766206	1.6549381	1.5947793	1.5847359	1.4636278	1.4316227	1.8244444	1.1955075	1.9363732	1.1883172	1.4276823	1.414503	1.4221271	1.1432557	1.7535782	1.4744138	1.1674016	1.1674016	1.1674016	1.1674016	1.1674016	1.0769545	0.52588105	0.7314343	0.787314	0.656515	0.4908932	1.6451805	0.7735085	1.3095237	1.5902848	1.4125097
ADORA2B	na	1.0754999	0.36297917	0.1000867	0.5238669	0.30066884	0.19175588	0.6943217	0.48400286	0.8928852	0.92479384	0.33878347	0.8696702	0.70671433	0.6266153	0.972665	0.6234651	0.26120034	0.6261524	0.47988123	0.4161037	0.92485607	0.45183894	0.6838214	0.9068236	0.46941936	0.7367936	0.4520511	0.8471445	0.49074087	0.31894323	0.4580909	0.50974154	0.7648319	0.7648319	0.7648319	0.76483184	0.7648319	1.5057667	1.506123	1.1334176	1.0329968	1.5468975	0.20955725	0.5406053	1.1354198	0.79189825	0.81931764	0.77799994
ADORA3	na	0.10842236	0.27591282	0.18240263	0.48597908	0.3825749	0.99393666	2.194346	0.7639157	3.5291502	2.6061451	0.90876913	1.3634319	1.0804555	2.3635366	0.92740154	0.21501961	0.7007501	1.0957379	1.5024226	1.2211902	1.9609001	1.0376178	1.282939	5.134318	1.4295357	1.2607367	0.8831214	2.9434307	0.9146506	3.5830345	0.61235297	0.93110234	0.5300965	0.5300965	0.5300965	0.5300965	0.5300965	0.8414644	0.92295593	1.0818361	0.39014316	0.24707808	0.19421856	0.17763658	1.0261933	1.9570149	2.7346117	1.4268484
ADRA1D	na	1.0777217	0.93029225	0.94022214	0.96935034	0.9605639	0.81326765	0.9890427	0.8193159	0.91062266	0.9309176	0.69038707	0.8525247	0.7867643	0.8152916	0.8343592	0.94815445	0.80847186	0.7331365	0.8204302	0.82477	0.89964336	0.8201834	0.9781201	0.8855473	0.9031874	0.8814346	0.8319791	0.8162238	0.7579343	0.72339696	0.7492744	0.80585533	0.8137044	0.8137044	0.8137044	0.8137044	0.8137044	0.86182714	0.9329521	1.0441083	0.98233473	1.338224	1.2586681	0.9011863	0.9904063	0.9473895	0.8665615	0.8763416
ADRA1B	na	1.0912489	0.75420624	1.0868948	0.78584534	0.7907192	0.7420654	0.8580353	0.77038187	0.8398229	0.84927243	0.8167509	0.8310637	0.8111176	0.9687078	0.8993777	0.80779934	0.7904004	0.8153253	0.79921335	0.8043861	0.7966937	0.74346304	0.8538507	0.8327698	0.7716641	0.7675383	0.96202457	0.8716487	0.76551634	0.7059218	0.84293175	0.7990131	0.7603385	0.7603384	0.7603385	0.7603384	0.7603385	0.76690656	1.1078748	0.86814094	0.8613708	1.2302862	1.8277216	0.82491565	1.0191429	0.8806279	0.8202171	0.79279476
ADRA1A	na	1.179085825	0.9350427325	0.889149865	1.020371425	0.96825906	0.941299885	1.045632	0.9623408225	1.030248375	1.1093467	0.7398222725	1.028071725	0.96554975	0.96629635	0.841147985	0.93762478	0.9374408825	0.83187723	0.99477851	0.9281758075	0.9465760625	0.941539305	1.1120922	1.0009041625	0.9266587875	0.909304475	0.796135135	0.8593034925	0.8244843175	0.86785324	0.9154258075	0.9466205275	0.897737825	0.897737865	0.897737865	0.897737865	0.897737865	0.8815905075	0.9917697925	0.9439438825	1.038231175	1.078299175	1.278642225	0.85412964	1.016284	0.99476214	1.027117225	0.8952299125
ADRA2A	na	0.99520427	0.3354731	0.3541333	1.2032267	0.45154682	0.13608953	0.6821751	0.30604354	0.6202005	0.3584673	0.4786692	0.7005134	0.5566935	0.2960648	1.1892382	0.36173442	0.26097885	0.5392758	0.5295434	0.52100104	0.76454324	0.37699813	0.623565	0.74151975	0.48309675	0.72898066	0.42533073	0.75667083	0.55382	0.16589546	0.20066611	0.4057114	0.56218237	0.56218237	0.56218237	0.56218237	0.56218237	0.6290357	1.1897569	1.6068023	1.3475344	2.0664954	0.24290402	0.57128495	1.4797513	0.8693992	0.43906808	0.5579669
ADRA2B	na	1.1829066	0.66175663	0.8893477	1.248117	0.9300568	0.692374	0.9814442	0.83815295	0.9127818	1.0925437	0.61149126	0.7178642	0.7080902	0.67730147	0.784691	0.8735621	0.81560636	0.739159	0.65285593	0.7411736	0.8592972	0.74938846	0.7837168	1.0324044	0.9069425	0.6647313	0.78334725	0.76923615	0.63980347	0.700093	0.7194818	0.6539433	0.76480335	0.7648034	0.7648034	0.76480335	0.7648034	0.8775332	1.0154076	1.007726	1.1539341	1.4261807	1.4718962	0.89860046	0.8763111	0.8296477	0.74777824	0.6949845
ADRA2C	na	1.2144296	0.9934285	1.0426418	1.2637612	0.9328319	0.67459196	0.6381989	0.6644806	0.697809	0.8621237	0.73237807	0.76469326	0.8539348	0.8393701	0.8822265	1.0977209	1.000093	0.68119854	0.71993446	0.6632638	0.7247407	0.6003901	0.7697727	0.85819286	0.71877503	0.7506781	0.78370905	0.59745204	0.7967722	0.6324878	0.6436143	0.7010407	0.8257183	0.8257183	0.82571834	0.82571834	0.8257183	0.79265964	1.1682407	1.1232425	1.2126352	1.414237	1.3673217	0.77438974	0.9513342	0.8063875	0.73935103	0.650201
ADRB1	na	1.2391056	1.044735	1.0200021	0.9139272	0.9165107	1.2074995	1.0154722	0.92208743	0.9181451	0.9737201	0.8124153	1.0381557	1.0170596	0.923249	0.8599425	0.9941514	0.88527393	0.8991844	1.0026717	0.98160344	1.0462455	0.8719897	1.0080777	1.0309608	0.8121434	1.0064691	0.95127577	0.9521711	0.97103965	0.97260714	0.9733595	0.8381062	0.9246151	0.9246151	0.9246151	0.9246151	0.924615	0.9000908	0.9903164	1.0932534	0.86513036	1.2168671	1.0454019	0.8515469	1.1223048	1.0083143	0.964343	0.94243205
AGTR1	na	0.865005052	1.2027749	0.806483056	0.753834516	0.957207238	3.9670368	1.33485964	0.66658053	0.906184392	0.883062492	0.665024868	0.945948436	0.730525828	0.836884832	1.1149955	0.929968302	1.93367468	0.88984986	0.886552624	0.756864126	1.002358352	0.7979308	0.968066656	0.99911503	0.892019484	0.868261402	0.78981372	1.00529044	0.8012635	1.44117014	0.728303608	1.31633954	0.774577994	0.774577988	0.774577994	0.774577994	0.774577974	0.924835404	1.16121462	1.00125823	0.933172524	1.04962926	0.830958596	0.67583582	1.03467082	1.13938602	1.20987364	1.03916522
AGTR2	na	1.1306125	1.0402166	0.86460716	1.0687367	0.96615887	0.85971254	0.9607372	0.98963654	0.9623687	1.0786229	0.82637453	1.0341876	1.043578	0.9966605	0.9259525	0.9847098	0.94129246	0.7997407	0.9095167	0.91829944	0.9269488	0.92635775	1.046598	0.9525243	0.83480424	0.9799067	0.93379486	0.80329543	0.87125665	0.863591	1.0202773	0.88460654	0.9525238	0.9525238	0.9525238	0.95252377	0.9525238	0.9459844	1.0818163	1.0159326	1.1704277	1.0579474	1.0583023	0.89040595	1.1153129	0.9345794	0.92707396	0.8022173
AHCY	na	0.6136997	1.1593093	0.63708586	1.1496491	1.2817053	0.7389434	0.8623863	0.79892004	0.8910622	0.9923799	0.7063616	1.0402837	0.7780825	0.83766747	1.1307997	1.4609724	1.1680286	0.72726655	0.84410894	0.83496886	0.7273648	0.81786525	0.8866721	0.9215433	0.92129475	0.84912944	0.8700838	0.8831617	0.76692015	0.8218855	0.7783174	0.69381267	0.79041475	0.79041475	0.79041475	0.79041475	0.79041475	0.99974215	1.159776	1.1182555	1.3220788	0.49033242	1.048108	1.065436	1.1741875	0.973063	0.8581803	0.7908401
ALAS1	na	1.4998697	1.07731635	0.73574715	0.72704695	1.28571715	0.622047875	1.0644529	1.08179675	1.0320335	1.2984813	0.74942095	0.9878565	0.93914247	0.95614469	0.9326007	0.71287188	0.7086206	1.28140375	0.81844178	0.816189935	0.77196288	1.0870984	1.0192471	1.06168425	1.18801925	0.911058665	0.854066045	0.88438005	0.774196025	0.821748	1.08844925	0.74336445	0.67406147	0.67406147	0.67406145	0.67406147	0.67406147	0.69658005	1.1094973	0.9334159	0.7794954	2.35532345	0.77732477	0.719659	0.96923062	0.93457768	0.72033635	1.0045594
ALDH1A1	na	0.781574	0.89035076	0.27271077	1.1112225	0.96017724	0.74413157	0.9313087	0.65878475	1.1520181	1.5006876	1.2294078	1.2177732	0.73567903	1.2520038	0.82322043	0.32225543	0.81858623	0.8454214	0.8910991	1.0031158	1.1052636	0.5966853	0.99398905	1.2347912	0.44448093	1.243137	0.7675457	1.5764618	0.7838084	0.7797105	0.5598005	0.974036	0.6563428	0.65634286	0.65634286	0.65634286	0.65634286	1.0081161	1.251121	1.7739172	0.75351655	0.67011523	0.49810803	0.4621172	0.9725329	1.3004981	1.2158521	1.0941057
ALDH2	na	1.177438	0.9283423	0.44924957	0.9730243	0.9339425	0.56347287	0.8708839	0.8464483	0.9577467	0.91881627	0.7184213	1.034976	0.82625663	0.78237724	1.0506403	0.82155085	0.72892624	0.7621889	0.8845219	0.7734899	0.74918824	0.7914736	0.8931238	0.9012037	0.841386	0.87660754	0.9411252	0.87688756	0.85042316	0.7445705	0.74634963	0.7890439	0.80369335	0.80369335	0.80369335	0.80369335	0.80369335	0.8521978	1.0707759	1.1241254	1.0250788	1.0877124	1.1752657	0.8169269	1.2215067	0.90785885	0.848882	0.8696693
ALDH3A1	na	1.3984574	0.7335626	0.52560693	1.0906274	0.46842155	0.5103964	0.8117603	0.42809072	0.84668106	0.7196226	0.47221398	2.4654112	0.6980919	0.6480869	0.9739307	0.7344261	0.565782	0.643184	1.0034957	0.74281424	0.57205206	0.50365	0.93048894	0.9936988	0.8185118	0.88583744	0.7694896	1.0110096	0.9735371	0.71986353	0.51718014	1.0253277	0.6121043	0.6121043	0.6121043	0.6121043	0.61210424	1.1475462	1.3194828	1.1895556	1.0729985	0.9991223	1.0897493	0.7479741	1.2269237	1.0344107	0.65853655	0.5136997
ALDH1B1	na	0.74968493	1.3464017	0.5965711	0.9495343	1.1666373	0.9178514	0.9169114	0.95326024	1.0173496	1.2580899	0.6029391	1.0129833	0.83655804	0.7880959	1.4418817	1.3058993	0.9000759	0.9996942	1.0658138	1.1020864	0.75001353	0.98125786	1.3805317	0.8742628	0.7837649	1.0103137	1.1178244	1.1512161	1.1646004	0.71805245	0.90843123	1.1041814	0.83610785	0.83610785	0.83610785	0.83610785	0.83610785	1.1537726	1.662044	0.98608285	0.82942003	0.5396563	0.66652864	0.6623317	1.1538702	1.115911	1.1809158	1.0494666
ALDH1A3	na	0.5991811	0.3440568	0.4117732	0.59912026	0.69430137	2.5062551	1.8148414	2.592814	2.2311013	0.8801253	6.203724	1.446924	3.1879356	3.3939912	0.87522966	0.6973879	1.0053169	1.9061238	1.8235496	1.9070183	1.3203241	3.602699	1.3001604	2.8583298	1.9193661	1.5446715	2.5399928	3.3197734	1.9960544	2.9841442	3.1273513	2.414702	0.90495557	0.90495557	0.90495557	0.90495557	0.90495557	1.5498443	0.63760954	0.5609346	0.330882	0.3643191	0.30542064	0.85407984	0.8252065	1.657745	2.1363847	1.7775742
ALDH3B1	na	1.3544001	1.1616165	0.9547898	0.962394335	1.01037715	0.803092925	0.870393015	0.83597635	0.8923563	0.71001744	0.9967509	1.1535116	0.930351225	1.63992955	0.9225649	0.84674913	0.973582215	0.855382355	0.955757135	1.00010925	0.89550723	0.82546663	1.1103665	1.01011715	0.88237962	0.994827	1.05769	0.65892056	0.934727765	0.84948413	0.85019578	0.9902264	0.781196635	0.78119665	0.78119665	0.78119665	0.78119665	0.66783512	1.097483	1.04265915	0.80672323	1.34864075	1.5875579	0.793736845	1.02482745	0.98176815	0.865565935	0.78320342
ALDH9A1	na	0.93322474	1.0396516	0.7060279	1.1685741	0.9472842	1.1128564	0.88320595	0.89038765	0.92467433	1.1465627	0.7816426	1.0301934	1.0118405	0.9671608	0.853462	0.95958686	1.0247738	0.8679207	1.0394088	0.98487025	0.9190662	0.75657916	0.9429034	1.0053339	0.87559766	0.91889435	0.8367638	0.8277044	0.7874429	0.8206134	0.7835109	0.88448346	0.9960521	0.9960521	0.9960521	0.996052	0.9960521	0.99538213	0.95370495	0.9500897	1.1185902	0.82670414	1.066651	1.0534021	0.9086426	1.0157565	1.1076338	1.0034437
ALOX12	na	1.1764581	1.0952015	0.81778276	0.9666117	0.87298465	0.81904876	0.99788254	0.8983541	0.9340763	0.95930004	0.67297566	0.8098261	0.9576254	0.9442056	0.9526824	0.93794477	0.94072217	0.7679276	0.7983968	0.7198042	0.9157714	0.9247391	0.99048287	1.0265353	0.91178006	0.99771315	0.837021	0.8012454	0.75381494	0.7774817	0.8507162	0.8557488	0.8726915	0.8726916	0.8726916	0.8726916	0.8726916	0.8528625	0.9555353	1.1758658	0.9637258	1.2735931	1.3430349	0.8434584	0.94200313	1.0314783	0.8329256	0.78551805
ALOX5	na	0.6021086	0.65500534	2.964662	0.93522173	0.8980213	1.4713445	1.360339	1.5710056	1.5744132	1.2782006	2.7771966	1.1160603	1.4634551	1.2972393	0.8147523	1.0729274	0.7753304	1.8037478	1.5138707	1.466605	1.4335703	1.5440791	1.1678137	1.2604581	1.7819422	1.2768476	1.3530678	1.9747783	1.163035	1.3456304	1.5430934	1.2778795	1.3133793	1.3133793	1.3133793	1.3133793	1.3133793	1.1635823	0.7114478	0.74940795	0.7289193	0.7072298	0.70960987	1.1937616	0.78446305	1.2538258	1.4693666	1.5283864
ANXA1	na	0.38118973	0.50655496	2.3625119	1.3228196	2.125088	2.1589174	2.2065513	3.206283	1.8237498	1.3569456	4.5199366	1.9846351	2.406256	4.888037	0.9688445	0.51442826	1.0595695	2.1408553	2.058601	2.164145	2.0950284	5.158021	1.9722044	1.7179257	1.6462685	1.2629873	1.9749881	1.2715673	1.2471931	2.1114213	3.4983418	3.6212382	0.6980964	0.6980964	0.6980964	0.6980964	0.6980964	0.9448599	0.9227408	0.81385356	0.30921245	0.38135684	0.1944084	0.48599696	1.0862648	1.9578738	1.9692913	1.9341408
ATP1A1	na	0.9840562	1.0951024	0.4851585	0.78920305	0.939753	1.078487	0.906489	1.0110552	0.8260212	0.89002466	0.721142	0.9176899	0.9590839	0.99185747	0.9226058	0.9675644	1.0091375	0.96069545	1.0031184	0.69036657	0.7394978	0.79821825	0.88799375	0.969193	0.7931913	1.1174592	0.80700827	1.0303799	0.881511	1.4690589	0.8597197	0.7853537	0.9791419	0.9791419	0.97914183	0.97914183	0.9791419	0.9338961	0.8840331	0.98620784	1.0190529	1.258336	0.88186795	0.89308125	1.0033395	0.94066775	1.0328087	1.1667084
ATP1A2	na	0.8097067	0.6983542	0.5158815	0.79873604	0.74074954	0.55200154	0.6570038	0.39450106	0.5479545	0.57199734	0.5227211	0.68028843	0.56491107	0.6207029	0.98734677	0.7938667	0.99597687	0.5733438	0.6699891	0.6490708	0.61928636	0.49194434	0.463477	0.59597284	0.4994729	0.6628792	0.5844112	0.7832411	0.5096271	0.71916616	0.45069894	0.7764943	0.9882096	0.9882096	0.9882096	0.9882096	0.9882096	0.7455936	0.9897049	1.1344032	1.4490272	2.459221	0.93941534	0.56727	0.8076289	0.59825987	0.6363946	0.6730812
ATP4A	na	1.0376269	0.89255774	1.1132283	1.0805025	1.1109865	0.9968562	1.0774399	0.9860128	1.1309114	1.1160004	0.84240663	1.2229275	0.98831755	0.9811703	1.0176357	1.0236717	1.1133785	0.9186952	0.9722435	0.96326876	1.1069623	0.8208912	1.1612942	1.2497215	0.97328997	1.0499549	0.9544408	0.9418249	0.96488774	0.87295145	0.88425833	0.8149688	0.9347001	0.9347001	0.9347001	0.9347001	0.9347001	0.83862185	0.93316203	1.0183195	1.1674365	1.1930149	0.8822707	0.8593322	0.99079484	1.2201358	0.985532	0.9113782
ATP4B	na	1.0713052	0.8686684	0.94825816	0.91157955	0.9283021	0.7472711	0.82990754	0.8024314	0.9444749	1.0303525	0.72015405	0.78931355	0.8439821	0.8496728	0.9461897	0.95298606	0.79493004	0.6263562	0.80449545	0.7779648	0.90919393	0.8843071	0.8624157	1.0055559	0.7812138	0.7344375	0.75210696	0.6336168	0.72891825	0.59074545	0.854655	0.74135655	0.79535717	0.79535717	0.79535717	0.79535717	0.79535717	0.8897602	1.0942987	1.0842705	1.1344728	1.0266548	1.2602462	0.9300823	1.1025485	0.87437826	0.8524186	0.7508702
AVPR1A	na	0.99405617	0.94272226	0.98200536	1.0272312	0.9521129	0.81888914	1.1093022	0.888454	0.98547685	1.0338107	0.7819411	0.9527847	0.9327966	0.90342957	0.92003417	0.9690259	0.9462447	0.83832145	0.9601442	0.9502589	0.9686347	0.8829034	1.0032848	0.9782513	0.8901715	0.9496364	0.89082956	0.85470515	0.8506928	0.7849948	0.8754869	0.8086219	0.8621467	0.8621467	0.8621467	0.8621467	0.8621467	0.9272958	1.0188781	1.0725207	1.0872886	1.2192479	0.94471973	0.85608506	1.0519804	0.97861224	0.90781206	0.9355592
AVPR1B	na	1.1786392	1.021103	0.86014694	1.2186294	1.009334	0.7385998	1.0217386	0.7761155	0.93442535	1.224294	0.71060246	0.84097064	0.7735503	0.78464943	0.8490059	1.0291982	0.8580692	0.76183933	0.7440788	0.72055656	0.82871294	0.79228055	0.98012376	0.93508506	0.9293215	0.90383595	0.80564904	0.78480774	0.7174159	0.7379537	0.72837067	0.7598589	0.775841	0.775841	0.775841	0.775841	0.77584094	0.84111154	1.174448	1.0044615	1.1076777	1.2002622	1.150042	0.829716	1.331694	0.87298805	0.68330103	0.80429727
BCKDHA	na	0.6561763	0.8992943	0.88030934	1.0527207	0.8684403	0.8986304	0.9363439	0.8741058	0.8280884	0.99460685	0.80199	1.2586882	0.9858227	0.88892955	1.1502947	0.93334436	0.9533444	0.86715704	1.1376481	1.2831564	0.89745325	0.85262483	0.8695209	1.0786813	1.1369994	1.1934261	0.9307749	1.1303325	0.91992325	1.118619	0.9453686	0.8281859	0.9085275	0.9085275	0.9085275	0.9085275	0.9085275	0.9774766	1.1960553	1.1072887	1.1753391	0.90032285	0.9936048	0.9956436	0.957116	0.93021286	0.8396599	0.92727983
BDKRB1	na	1.4948684	1.3166533	1.5562195	0.6973907	0.7406738	0.564986	1.0135822	0.7327653	0.9226157	1.1103786	0.5960711	1.152922	0.8933585	0.7626449	0.8832699	0.8414363	1.0760717	0.93456453	0.45793357	0.73843646	0.873002	0.5543055	0.7656241	0.7214654	1.5767483	0.9447463	0.89054066	1.1068759	0.98976797	0.7803228	0.85865825	0.59061956	0.6883116	0.6883116	0.6883116	0.6883116	0.6883116	0.34457877	0.93371683	0.96572167	0.93465865	3.0257595	1.224765	0.63468474	0.8744261	0.7547677	0.74782634	0.55909383
BLVRA	na	0.27753043	0.4142173	2.2754757	1.5210125	1.6388106	1.4413042	1.5940346	2.3957229	1.7892078	1.6016849	3.150571	1.4891044	2.1063864	2.7675197	1.3890958	0.6744147	0.87897617	2.5392354	2.3092134	2.1334548	1.8702884	2.3714936	1.8551426	1.954979	1.7315406	1.3377218	2.4738822	1.6787171	1.4806696	1.957474	2.511659	1.7465289	0.6807443	0.6807443	0.6807443	0.6807443	0.6807443	1.1628821	1.105389	0.76410687	0.40001935	0.47302598	0.28853232	0.9099915	1.308823	1.5122987	1.5631899	1.5117414
BLVRB	na	0.92594755	1.0014902	0.45412362	0.9442022	1.0298481	0.6260293	0.74598986	0.6168108	0.6952933	0.99401355	0.5387937	0.92675745	0.63186175	0.63339204	0.8941797	0.84000546	0.96071666	0.70373076	0.7855679	0.6031502	0.7913435	0.49521652	0.8345477	1.0666884	0.83466	0.91985375	0.7521434	0.88378453	0.62792444	0.6153918	0.58410275	0.6084535	0.6259448	0.6259448	0.6259448	0.62594473	0.6259448	0.75828356	1.0667945	1.0586178	1.0325849	1.5655204	1.132205	0.74050796	1.4074596	0.7831168	0.7450504	0.70985895
TSPO	na	1.3334359	1.1814127	0.88847786	1.0441912	0.95857614	0.6760492	0.83515614	0.8701033	0.70585483	0.91476	0.6535996	0.8995482	0.73189104	0.83414507	1.1523039	1.1111616	1.292716	0.6967694	0.6947946	0.7389331	0.7040548	0.6614333	0.9103585	0.84213066	1.0274365	0.9262952	0.92574996	0.8219577	0.81436986	0.73175496	0.9895691	0.66073346	0.7343786	0.73437864	0.7343786	0.73437864	0.73437864	0.7460815	1.1866854	1.0508454	1.1177515	1.2731667	1.3685017	0.8175517	1.4100931	0.78356844	0.6417187	0.6040365
C4BPA	na	3.8594093	2.7217152	0.62367743	3.4988425	3.5016663	0.9228736	1.0297619	3.8778098	1.4151653	0.911777	15.491609	1.0627164	4.7929325	4.9089813	1.5273811	0.98021674	1.0197245	2.241204	2.2203658	1.7500426	2.5691328	11.086166	3.3775523	1.8276917	3.0422087	0.54470056	3.0943747	0.89628494	4.4648814	1.9125059	4.365637	5.038753	1.174836	1.1748362	1.1748362	1.1748362	1.1748362	0.4228426	2.352707	0.4476092	0.9536724	0.96427476	0.5222174	0.51241404	1.6619278	1.5843064	0.82213426	0.75589365
C4BPB	na	2.53140614	2.05019744	0.73188853	2.68644192	2.37787442	0.579855952	1.3461224	8.5842392	2.21718316	0.87951752	7.71271244	1.53325264	2.83642778	4.49874014	1.5770694	1.39285924	1.51980112	1.7463548	1.2481946	1.0124017	2.08038132	13.1860719	3.89796342	1.23936156	1.97390002	0.834724312	3.91040904	0.81034428	6.40148874	2.03563334	6.01431542	6.18483098	0.640504452	0.64050447	0.640504482	0.640504482	0.640504472	0.636647366	1.54687498	0.765942612	0.789311662	1.10905382	0.915839994	0.400585642	1.59530774	1.51973186	0.772808948	0.947894868
CA4	na	1.841473	1.3622388	0.01939516	0.85313535	0.5880728	0.96351624	0.7331206	0.56922483	0.6318857	1.5820506	0.7113052	0.8867023	1.0305958	1.4023882	0.75948554	1.019866	0.67513925	0.7051299	0.8960925	0.7352907	1.1598575	0.6432072	0.73137337	1.3334353	1.2047021	1.1254187	0.73775333	1.0260861	1.0330216	0.737146	0.5920283	0.6039234	0.8188009	0.81880087	0.8188009	0.8188009	0.81880087	0.6997949	0.90149766	0.8617497	1.1304222	2.2189572	1.3143514	0.81689125	0.80947316	0.78214633	0.5460316	0.9186851
CACNA1B	na	1.1684672	0.8296892	1.1812975	1.1193146	1.0564595	0.9919871	0.99684864	0.7858264	0.93536925	1.0923411	0.73562795	0.7568145	0.7413356	0.58548325	1.1608366	0.9971332	0.91679204	0.8495212	0.82682246	0.73399824	1.0517845	0.82971776	1.0622263	1.0696764	0.79052675	0.9264068	0.7541489	0.88056105	0.7430806	0.79526806	0.7048253	0.7430443	0.8556519	0.8556519	0.8556519	0.8556519	0.8556519	0.96308315	0.8469274	1.2509087	0.8497206	1.1285303	1.0363479	0.9744774	1.055058	0.941802	0.96554697	0.987597
CACNA1C	na	1.0776714	0.854636	1.1418667	1.0282531	0.980937	0.81148267	0.8989217	0.9425994	0.9398001	0.95839155	0.81281865	0.7883152	0.8667832	0.7745568	0.7844045	1.0597538	0.92156845	0.77737224	0.74484724	0.7914202	0.89375603	1.0096298	1.1128898	1.01801	0.93825424	0.9560264	1.0539289	0.7522922	0.8793372	0.73891336	0.6508437	0.89491343	0.81060994	0.81061	0.81061	0.81061	0.81061	1.025527	0.95171577	1.0220187	1.3684442	1.0661826	1.1299964	0.7694469	1.001907	0.92184716	0.84198076	0.9009326
CACNA1D	na	1.4478341	1.536556	0.66187817	1.221008	0.73820317	0.6471444	0.73719984	0.5680907	0.650349	0.65810883	0.52554846	0.71748954	0.58430403	0.5816397	1.0084542	1.0664456	0.84781027	0.62951446	0.51516277	0.57318074	0.7382034	0.47416544	0.7614314	0.68786305	0.5441293	0.87497103	0.7008813	0.75060964	0.66410595	0.5290209	0.58205044	0.7198449	0.7995016	0.7995016	0.7995016	0.79950154	0.7995016	0.9153755	1.2457491	0.8904389	1.224912	0.95131195	1.8656157	0.91568387	1.0666069	0.7343681	0.64836353	0.54157573
CACNA1E	na	1.1549643	1.0583808	1.2410313	1.1162753	1.1337782	0.97104794	1.035777	0.92333376	1.0017027	1.0429187	0.95080286	1.1847991	1.0860853	1.0523171	0.78102356	0.9971023	1.03482	0.9229455	1.0201465	1.0100509	0.88465625	0.9832953	0.90762985	1.026474	0.9838234	1.0798076	0.9492389	0.8526693	1.0408518	0.9197252	1.0877646	0.8465465	0.9156554	0.9156554	0.9156554	0.9156554	0.9156554	0.76538295	0.81600523	1.0545114	1.0440749	1.1992587	1.2834408	0.9744144	1.1878091	0.9527218	0.8902322	0.83214885
CACNA2D1	na	1.0314903	0.7618971	0.96981144	0.91966724	0.8284966	0.8694536	0.9235234	0.89126915	0.8393129	0.895005	0.8504974	0.8813363	1.0409969	0.9201312	1.0660945	1.0217292	0.8621221	0.78199804	0.9386174	0.8057637	0.92152363	0.8108163	0.94529635	0.95657575	0.8419682	0.87051964	0.8987713	0.8152413	0.8074983	0.74191284	1.047452	0.80621177	0.798299	0.798299	0.798299	0.798299	0.798299	1.0330515	1.1000457	0.97986794	0.9738934	1.2056065	1.1121246	0.96597457	1.052127	0.9199146	0.86954117	0.78785384
CACNB1	na	1.00655293333333	1.0431832	0.826408116666667	0.974295433333333	0.881064046666667	0.743287923333333	0.90056785	0.737989576666667	0.821598683333333	0.969481113333333	0.720755046666667	0.847165103333333	0.825330983333333	0.817201656666667	0.977228466666667	0.849521306666667	0.891987853333333	0.739382303333333	0.7115702	0.76020295	0.875979353333333	0.74179784	0.9507064	0.93201078	0.873207133333333	0.885754066666667	0.85145622	0.755839816666667	0.841284976666667	0.78273988	0.75477859	0.736079133333333	0.79047615	0.79047615	0.79047613	0.79047615	0.79047615	0.947287113333333	1.1085232	1.09807506666667	0.935186736666667	1.4345081	1.2145287	0.877085666666667	0.927548586666667	0.878008813333333	0.755165933333333	0.82408176
CACNB2	na	1.762985575	1.0999381	0.51533799875	0.72512529125	0.62701282625	0.86265145125	0.72034519375	0.57997444125	0.985044625	0.95006770875	0.5362767375	0.862684585	0.6519706375	0.578050065	0.73377314125	0.83484129625	0.96002976125	0.6794966675	0.66413953625	0.7910185775	0.992303585	0.68008801125	0.85522651625	0.69567437875	0.84227444375	0.95914650125	0.73247601375	0.7493075975	1.036292575	0.7634842925	0.46578781	1.0855729	1.196356775	1.196356775	1.196356775	1.196356725	1.19635675	1.0974488875	0.8667352175	0.90894491375	1.1533340625	1.359618075	1.5782148	0.89930952875	0.7720648525	0.77194660375	0.76554748125	0.82683570125
CACNB3	na	1.501325	1.0774747	0.51555586	0.9696483	0.7405683	0.69393855	0.60589176	0.490232	0.6572181	0.76920265	0.6381438	0.6776473	0.70815384	0.64734447	0.67214763	1.1755644	0.85973525	0.68925506	0.59405774	0.5925523	0.64608395	0.47817644	0.6627623	0.61979085	0.8519858	0.7199332	0.6698927	0.6499813	0.73168814	0.60193366	0.402558	0.5950571	0.8413735	0.8413735	0.84137344	0.8413735	0.84137344	0.5164399	0.78697985	0.8322908	0.9935931	1.7988983	2.175314	1.047242	1.0964297	0.66409916	0.5398622	0.54885197
CACNB4	na	1.56964026666667	0.91626132	0.96937925	1.66103546666667	0.904369156666667	0.778313383333333	0.844892066666667	0.76859522	0.756002626666667	0.967557623333333	0.942038286666667	0.95215465	0.9807614	0.8078213	0.990541566666667	1.20158286666667	0.922236173333333	0.702690303333333	1.06112753333333	0.844577203333333	0.888607586666667	0.728340826666667	0.940198016666667	0.850559233333333	0.723069133333333	0.91424159	1.06903573333333	0.75173008	1.25824966666667	0.782579466666667	0.808069133333333	0.624656633333333	0.88307555	0.883075533333333	0.88307555	0.883075513333333	0.88307555	0.703898	0.737102943333333	0.98865675	1.2389561	1.0858363	1.20904876666667	1.52459436666667	1.1373917	0.93494265	0.69086963	0.748702666666667
CACNG1	na	1.0408516	0.92207754	0.918582	1.0205578	0.80931544	0.7714775	1.0659295	0.75418913	0.83885795	0.981281	0.9236271	0.8874243	0.8338555	0.69322443	0.847015	1.1143649	0.84530896	0.7757398	0.93508774	0.7580883	0.8925983	0.74834543	1.0941808	0.95798707	0.8342764	0.92479134	0.8038674	0.731784	0.8539873	0.7957775	0.65346056	0.66354	0.83105826	0.83105826	0.83105826	0.83105826	0.83105826	0.8691566	0.8510085	1.0170317	1.0505854	1.3892674	1.2390307	0.87920326	0.97518355	0.9870678	0.85899585	0.88346803
CALCB	na	0.9222043	0.94679	1.0971293	1.00366	0.9597625	1.0282732	1.1180266	1.1023965	1.0913206	1.2558025	0.8176276	1.020322	1.0281347	0.9518939	1.0113789	0.9114231	0.87196904	0.8591433	1.0837555	0.91439795	1.1551245	1.0109723	1.2713419	1.1806313	0.97914416	0.97942305	0.94092244	0.944629	0.9671428	0.9106568	0.94663024	0.9766965	0.9320175	0.93201756	0.93201756	0.93201756	0.93201756	0.89979804	1.0390042	1.1755635	0.8654886	1.0311446	0.9458997	0.8721748	0.9175536	1.1593624	1.077692	1.0163195
CCK	na	1.0584441	0.9105869	1.0026722	0.75053054	0.9346108	1.1061134	1.0411088	0.9749159	0.9738839	0.8499462	1.1306889	0.90899724	0.9499989	1.303555	1.0217185	0.96240073	0.84499156	0.93977565	1.0619712	0.88384753	0.8842637	0.8136187	0.9450322	1.1850705	1.1277303	1.0669968	1.0207574	1.219405	0.9816036	1.0087547	0.8312203	0.97537446	0.8622579	0.8622579	0.8622579	0.8622579	0.86225784	1.0191805	1.1084571	1.0927402	0.9624975	1.3607526	1.0162401	0.7503297	0.87823814	0.93100595	0.9810112	0.89954805
CCKAR	na	1.4877224	0.8128236	1.0251541	0.8987593	0.86185	0.9090256	0.97134894	1.0333344	0.9744051	1.2601401	0.86393714	0.8881024	0.8575176	0.87733614	0.8776306	0.8976736	0.8575747	0.6695015	0.78272355	0.79107875	1.0533688	1.026051	1.1432939	1.3139305	0.9423663	0.90989566	0.694337	0.7877367	0.7818295	0.6722966	0.73661274	0.8230898	0.73273695	0.73273695	0.73273695	0.73273695	0.7327369	0.7121525	0.9994737	0.94331586	1.1561577	0.95620936	1.0044236	0.8314702	0.91228455	1.2750893	1.1738127	1.0356109
CD3D	na	0.219537505	0.29216233	1.699606	0.677240325	1.1275892	1.3278605	0.95335807	1.73342865	1.1530333	1.09319945	3.33847695	0.83327948	2.0012293	1.09389525	0.76968477	1.3189519	0.745245075	1.9488091	2.34872725	2.3132445	1.56192805	1.70440505	1.7216768	1.35781665	1.9572084	1.1670782	1.4739813	1.31673775	1.3146532	1.52779895	1.5556266	1.3136672	1.0859901	1.08599015	1.08599015	1.08599015	1.08599015	1.16383385	0.49569567	0.63019803	0.51986615	0.22441407	0.28137343	2.41119305	0.926795925	1.4961655	1.28138455	1.56908045
CD3E	na	0.7652855	0.6636224	1.0038998	1.1745411	1.2499546	0.9035589	0.9856997	1.2800691	1.114747	1.4011374	0.9545546	1.104011	1.3297625	0.81812483	0.65853524	1.2154949	1.0726733	0.7355608	1.2958858	1.1809515	1.1348147	0.95641756	1.282027	1.150867	1.3859663	0.87630355	0.6780245	0.7908257	0.6250726	0.6400355	0.9809245	1.2750039	0.88053954	0.8805395	0.88053954	0.88053954	0.88053954	0.76136124	0.7564398	0.7498352	0.9760591	0.89551866	0.8751716	1.6660681	1.0867682	1.223566	0.9196086	1.0896019
CD247	na	0.21967018	0.331610875	1.66875495	0.676562785	0.70731128	1.6026472	1.3693827	2.09088255	1.21991235	1.4978908	3.4303074	0.82670673	2.79256225	0.990196975	0.661459015	0.9376907	0.67559725	2.12236235	2.66528805	2.45383565	1.6359573	2.03775155	1.942727	1.191558	2.4714869	0.95758378	1.62923695	1.65663155	1.1249335	1.68610145	1.9062351	1.47143975	1.28775745	1.2877574	1.2877574	1.28775745	1.28775745	1.0015414	0.39726895	0.64656418	0.5270215	0.29353139	0.225294415	2.4745797	0.6454297	1.5459295	1.5173325	1.7255059
CGA	na	1.1722172	0.7055213	0.82786095	0.9181283	0.876645	0.71769214	1.2456608	0.71505654	0.8698674	1.0582132	0.66035354	0.8762035	0.7783847	0.83417183	0.7721845	0.85776395	0.89353716	0.6736212	0.8169729	0.6339584	0.8029847	0.75743437	1.1305561	0.96138227	0.7831072	0.9071656	0.85213304	0.7060667	0.7965345	0.8361357	0.69018596	0.65229404	0.8575906	0.8575907	0.8575907	0.8575907	0.8575906	1.1326835	0.94864166	1.6421713	0.92329496	1.0014095	1.1702112	0.8568421	1.0937316	0.7672443	0.771096	0.6926727
CHRM1	na	1.0941899	0.9725913	0.9311148	1.0812156	1.1608897	1.0688628	1.0892206	0.94907373	1.067965	1.0414926	0.8374293	1.2357998	1.1611242	1.2204902	0.8676774	0.98704475	1.1658936	0.87411505	1.039394	1.0310459	0.9974468	0.90757793	0.94657284	0.93506616	1.0229026	0.86332947	0.9489289	0.8750559	0.8858237	0.98201525	1.1086975	0.9731643	0.9154178	0.91541785	0.91541785	0.91541785	0.91541785	0.88576365	0.9930652	1.0016105	1.1571119	1.1054622	1.0968779	0.8260279	1.1062241	0.95305103	0.90113574	0.9736708
CHRM2	na	1.217643225	1.0068944875	0.90953837875	0.90395623125	0.859864185	0.8717692475	1.1303147625	0.8764453	0.99306980875	1.2308394	0.5939153225	0.83840304	0.969236925	0.85838664375	0.8686484925	0.853019915	0.76901674	0.74429320375	0.685684195	0.63495869125	0.9319857575	0.71753982	1.2124436625	1.0729211	1.014464425	0.87519453	0.8279514275	0.6740058875	0.81457232125	0.7392645825	0.75143560875	0.81975208125	0.824199965	0.824199965	0.824199965	0.824199965	0.82419994	0.87304871875	1.21345635	1.02674515	1.03940315	0.91686066125	1.2548793375	0.74950709875	1.2177514875	1.02799685	0.79668742875	0.88366340375
CHRM3	na	1.0544069	1.1516737	0.69850975	0.7936436	1.2310251	1.2778068	1.2315016	1.5052145	1.4281777	1.7355431	1.1900275	1.1620913	1.3200519	1.4423072	1.2244248	1.0723081	0.94656515	1.0788128	1.302778	1.2054014	1.2012777	1.5588229	1.4788189	1.3695723	1.1346574	1.1725035	1.4979218	1.1016709	1.3060204	1.601614	1.6748705	1.2947712	1.0710833	1.0710833	1.0710833	1.0710833	1.0710833	0.92201656	1.0122607	0.9395938	0.9406995	0.9684426	0.94643843	0.9602775	0.77572894	1.1977706	1.206375	1.130396
CHRM4	na	0.97640586	0.74420285	0.8063512	0.86228645	0.812225	0.9897194	1.1454694	0.95619637	1.001057	1.1534451	0.6718243	0.9038502	1.0176418	0.9140202	1.0862608	0.89151365	0.79377043	0.6591238	0.9646343	0.8692102	1.0431916	0.9009699	1.477862	1.201227	0.9620453	0.77882934	0.8156163	0.7403865	0.7305994	0.78930175	0.95781916	0.9361673	0.8071648	0.8071648	0.8071647	0.8071648	0.8071648	1.0508608	1.2566752	1.3845049	1.0268804	0.76291376	0.92371494	0.7591294	0.8783269	1.0046959	1.0386455	0.9136521
CHRNA2	na	1.0458443	1.2578835	1.2238213	1.2223417	0.88865995	0.9176088	1.086265	0.83494747	1.0080984	1.3231314	0.721442	0.9265004	0.89159155	1.0032663	0.885917	0.9776416	1.1167787	0.74820435	0.8435617	0.84742516	0.9294628	0.96361816	1.0773408	1.0790801	0.9592244	0.98022294	0.92933756	0.82622516	0.7419949	0.7103766	0.86738944	0.8143876	0.8580844	0.8580844	0.8580844	0.8580844	0.8580844	0.64976907	0.90313894	0.89248997	1.2183642	1.2851849	1.2857022	0.9942052	1.1950715	0.9189351	0.82472754	0.8324121
CHRNA3	na	0.8844868	1.0471084	1.2758863	0.9803027	1.0524341	1.2825924	1.2264737	1.1353346	1.4267977	1.9913746	0.888478	0.98129165	1.1108993	0.823783	0.83529514	1.0540628	0.95983344	0.8670955	0.9762265	0.93761504	1.0268986	1.2051685	1.1224184	1.3731773	1.2843599	0.93542737	0.8954016	0.91017413	0.79835767	1.333974	0.87537926	1.2889644	0.8496179	0.8496179	0.84961784	0.8496179	0.8496179	0.91060245	0.8843976	0.7637217	0.84844786	1.1133286	0.8422275	1.0235573	0.8787552	1.2518922	1.2466037	1.2364662
CHRNA4	na	1.1272026	0.9020934	0.961014	0.9427195	0.8664136	0.81726557	0.90156364	0.8293969	0.8401815	0.88281226	0.8812111	0.9435125	0.8799695	0.93244994	1.0358598	1.0286459	0.8252679	0.9025484	0.8772527	0.85570866	0.9479295	0.7810739	0.9626304	1.0023736	0.81902504	1.1462808	1.0481845	1.0138216	0.98507625	1.0213432	0.84114146	0.7420957	0.8602062	0.8602062	0.8602062	0.8602062	0.8602062	0.9687296	1.0175418	0.9607558	1.0040241	1.3295268	1.1523641	0.96088535	0.94197637	0.9348021	0.88044256	0.84895056
CHRNA5	na	0.7020327	3.2615702	1.9530697	1.4282105	2.811565	2.2042809	1.0652417	1.5114089	2.2213445	1.3024161	0.9737518	1.050984	1.5829557	3.8340256	1.2990506	1.2999023	2.43565	1.0442775	1.5565814	1.4708751	0.8274302	2.4487815	1.2706869	0.9501098	0.93333966	0.9533068	1.2141496	0.81972295	2.249397	1.4115357	1.5996643	2.7564235	0.809704	0.809704	0.809704	0.809704	0.809704	0.93384075	1.522467	1.1286763	0.64663047	0.43120202	1.403073	1.0263462	0.6931847	1.0320852	1.2668288	0.91566443
CHRNB1	na	0.61786234	0.8015457	1.1508157	1.0922658	1.00308	1.2424897	1.0633869	1.3002585	1.1647049	1.4428818	1.3183602	0.9856399	0.84946394	1.0725905	0.75452864	0.7835968	0.9768039	1.093625	0.9989094	0.753971	0.9157759	1.1655276	1.2085999	1.1152985	0.95930505	1.2568693	1.4763278	1.2675787	1.1845957	1.0070307	0.8863486	1.345324	0.8637107	0.8637107	0.86371064	0.8637107	0.8637107	0.90958023	0.68472624	0.5673936	0.99111897	0.9052212	0.91065115	0.8925358	1.0737987	1.2995799	1.2879736	1.4774215
CHRNB2	na	1.0535179	0.9529453	0.91071403	0.80208594	0.8216171	0.888051	0.9598394	0.85302746	0.8941292	1.102891	0.61195445	0.83354676	0.8896038	0.78655326	0.8018714	0.89409846	0.8068437	0.57828915	0.79944927	0.8073321	1.0140971	0.87478304	0.8704431	1.0123949	0.91421014	0.8491938	0.76092064	0.6802331	0.6613015	0.66952944	0.6633267	0.7598615	0.817377	0.817377	0.817377	0.817377	0.817377	0.67963874	0.9480906	1.1333208	1.1742154	1.5181354	1.1545368	0.8077118	0.8761502	0.93242055	0.81946725	0.95631397
CHRNB3	na	1.303741	0.90179515	0.8963267	1.0921255	0.91200346	0.9074188	1.2341946	0.9886147	1.0757008	1.3589829	0.753443	0.9758246	0.8391416	0.8545067	1.0113096	0.8156238	0.9429154	0.69469494	0.9784838	0.8274931	0.93333274	0.9656814	1.2336347	1.0514363	0.8845394	0.9693378	0.88364804	0.80994296	0.8351471	0.8111411	0.9047688	0.8203105	0.9242819	0.9242819	0.9242819	0.9242819	0.9242819	0.95458186	1.1171039	1.0874385	0.92406434	0.9318288	1.0090015	0.8553689	1.1379988	1.0187106	1.0112423	0.9526606
CHRNB4	na	1.0067542	0.8612422	0.97378254	0.8071892	0.9145399	1.114692	1.1041613	0.9595088	1.0519186	1.0509644	0.76483613	1.0289849	0.98397934	0.9375021	1.1240945	0.8563656	0.902937	0.8220801	0.915339	1.0331767	1.2160467	1.0345675	1.1549547	1.1873791	1.0702083	0.8643001	0.85797805	0.9748303	0.73807395	0.80513054	0.9348906	0.9555835	0.92847335	0.92847335	0.92847335	0.92847335	0.92847335	1.1376978	1.2136376	1.1379272	0.79531646	0.96362793	0.87804365	0.8701727	0.8013661	1.0859652	1.0586203	1.0576249
CHRND	na	1.7402139	0.9301713	0.87144077	1.0438323	0.845482	0.8078785	1.145866	0.92803323	0.9383332	1.063446	0.68814373	0.89846873	0.920007	0.9884653	0.8786153	0.9410801	0.86875135	0.61907184	0.8786739	0.7884614	0.8445736	0.8067933	1.1338583	0.94000596	0.8528442	0.73258555	0.9216774	0.7687362	0.73597807	0.9023103	0.9569919	0.7573151	0.8714996	0.8714996	0.8714996	0.8714996	0.8714996	0.7164093	0.8890983	1.0939626	1.3172169	1.5970496	1.1353062	0.78375995	0.9632353	0.82032377	0.8928417	0.79079705
COMT	na	1.39261215	1.0463259	1.1789837	1.27817285	1.35937145	0.96726531	1.16600445	1.0506515	0.80218445	1.27959105	0.99154095	1.22926975	1.03749555	1.1236277	1.0841925	1.2365198	1.03812245	0.9410245	1.32656625	1.2055852	1.28698585	0.921298785	1.1974601	1.18054145	1.59825775	0.83097097	1.0820807	0.96656593	1.17646125	1.05342465	1.0715521	1.2877762	0.81804625	0.81804625	0.81804625	0.81804625	0.818046225	0.86421605	1.043239	0.936269865	0.961313325	0.68163212	1.1377409	0.869744585	1.47581675	1.2053728	0.867154785	0.9574996
CRAT	na	1.47571915	0.85590365	0.459725855	0.6455733	0.540843	0.403180775	0.75499025	0.52414157	0.5123102	0.79275165	0.40696702	0.705196525	0.62139535	0.5637393	0.922343465	0.62499737	0.658783735	0.515958165	0.74028103	0.60809365	0.57777692	0.3417916	0.60797089	0.93696255	0.62566995	0.73960583	0.48809813	0.724109175	0.371895465	0.39481842	0.470366805	0.42442918	0.815226815	0.815226815	0.815226815	0.815226815	0.81522678	0.89781889	1.1497614	1.21444805	1.37397505	1.6512802	1.2133892	0.73591703	0.84559595	0.63062962	0.542261665	0.744923085
CRH	na	1.0738857	0.9388928	0.8566271	0.91891706	0.9160809	0.90640664	0.8925795	0.92252284	0.94281363	0.9935523	0.73887104	0.86452156	0.7820697	0.7939048	0.85936636	0.98233163	0.90631443	0.71249086	0.7738613	0.8475513	0.91823924	0.8626367	0.925021	0.9927181	0.9197523	0.8696344	0.8166595	0.845276	0.72585356	0.6948063	0.77157617	0.84845	0.859453	0.859453	0.859453	0.859453	0.859453	0.7871836	0.9181764	0.95294064	1.2116867	1.1788363	1.2278349	0.86854005	1.021119	0.9324792	0.979004	0.92219716
CSF1	na	0.99957886	0.74809815	0.7545758175	0.90285652	0.8174205	0.9964263375	1.018672375	0.9006032825	1.096770175	1.170566625	0.7587756075	0.81584956	0.8455515625	0.770423765	0.868839875	0.966447185	0.74467434	0.78783133	0.8712269425	0.767295965	1.032795165	0.991718675	1.126964875	1.178716075	1.090067575	1.002510675	0.977048885	0.874480355	0.83027464	0.829668225	0.75528589	0.8902671525	0.879074535	0.879074535	0.879074525	0.87907452	0.8790745225	0.86921899	0.8714099475	1.05819835	0.9566958125	1.20613945	1.181670425	0.869520925	0.991163925	1.02038066	1.05553269	0.92006855
CSF2	na	1.225091	1.0187174	3.7776272	0.9819816	1.1413565	0.7502657	1.0563122	1.163526	0.9947685	1.1293778	0.9117637	0.9534028	0.9669861	0.8207424	0.91434133	1.0351071	0.8017171	0.7925033	0.9055964	0.8130564	0.953243	0.9788862	1.2309924	1.0493253	0.9694588	0.8016757	0.95979875	0.8446347	0.9164317	0.94001	1.0634158	0.92442864	0.8494738	0.8494738	0.8494738	0.8494738	0.8494738	0.9038935	0.97819453	0.9966079	1.0327096	1.0597427	1.0997926	1.019368	1.1142439	0.95596886	0.9331509	0.9063278
CSF3	na	1.08278973333333	0.807439966666667	8.77375083333333	1.03458636666667	0.89368172	0.641919686666667	0.898329133333333	1.00118136666667	0.844811183333333	0.926064113333333	0.840777726666667	0.754722733333333	0.928068566666667	0.69511577	0.9061767	0.919058033333333	0.77909502	0.6601041	0.7908713	0.656729776666667	0.823313106666667	0.90583231	0.8311419	0.85243995	0.899403736666667	0.82510246	0.754185466666667	0.691684926666667	0.702144303333333	0.85839148	1.11707526666667	0.849088276666667	0.7805709	0.78057085	0.78057088	0.780570886666667	0.7805709	0.876882086666667	1.0582991	0.998476066666667	0.98066801	1.35596816666667	1.2430375	0.933040423333333	0.943142433333333	0.9889485	0.814437403333333	0.807100973333333
CSF3R	na	1.1975119	0.908001526666667	19.5769653333333	1.80793886666667	2.12078586666667	0.70668832	1.03035324333333	1.5529454	0.889824213333333	1.01543578333333	1.53844626666667	0.87349209	0.957984633333333	1.04643763333333	1.32206026666667	0.979578113333333	1.11050866666667	1.1771232	1.0089715	0.882097426666667	1.14440016666667	1.67214426666667	1.16817036666667	1.17207156666667	0.968708363333333	0.85770853	1.4990076	0.883987633333333	1.2042638	1.04961726666667	1.27094736666667	1.3211336	0.748830176666667	0.748830176666667	0.748830176666667	0.748830163333333	0.74883016	0.909150316666667	1.3315519	0.968876483333333	0.78260466	1.18082816666667	0.914359666666667	0.809167223333333	1.51116423333333	0.948115053333333	0.80661565	0.83756651
CYP1A2	na	1.0905492	0.9528853	0.89880097	1.0090021	0.9609559	0.95561135	0.97669595	0.861963	0.9447878	1.1318407	0.6625052	1.0719484	1.0581354	1.0400519	0.897956	0.95445573	0.9220805	0.6300684	1.0317323	0.9518289	0.9126792	0.8809809	1.0655929	1.0474876	1.0070386	0.8250923	0.76343364	0.7208045	0.71809655	0.63431627	0.98743546	0.7805673	0.9311094	0.9311094	0.9311094	0.9311094	0.9311094	0.72566444	0.9796365	0.9234757	1.1316123	1.193394	1.2271037	0.9334909	1.1521199	0.8995259	0.93408656	0.89988947
CYP2A6	na	1.249806	0.9957193	0.96976507	1.0205129	0.9669347	0.8728077	1.1239998	0.86700594	0.9538661	1.2119261	0.83586687	0.91091985	0.9148768	0.8961955	0.8786921	1.1341099	0.8848547	0.70515174	0.90054184	0.80802995	0.9493255	0.8136709	1.1301916	1.056452	0.90936124	0.8729091	0.9702216	0.8415032	0.8608356	0.7178698	0.7992805	0.8099473	0.8975517	0.8975517	0.8975517	0.8975517	0.89755166	0.8027793	0.9621058	0.9331637	0.96573275	1.4681554	1.1964687	0.87017184	1.0520414	0.9906793	0.9075298	0.85117275
CYP2A7	na	1.1279834	0.986178825	1.0675911	1.16640095	1.35717345	0.691126415	1.2383791	0.9238739	1.0384187	1.4582629	0.82285265	1.0254499	0.9990532	0.83061762	0.69037335	1.54322875	0.99066313	0.64575952	0.82295125	0.92658595	0.87673482	0.769255995	0.97752173	0.89500825	0.785506815	1.0277164	1.1405861	0.73979944	0.86805428	1.0019104	0.69813755	0.666905765	0.883245775	0.8832458	0.8832458	0.883245775	0.883245775	0.702172015	0.82083008	0.6544699	1.36621025	1.55198225	1.2664204	1.09787965	1.1183088	0.804129085	0.711931365	0.90566665
CYP3A7	na	1.284263	0.89302087	0.5376435	0.9747106	0.80768746	1.220811	1.2691859	0.9284074	1.2809029	1.7107632	1.025166	1.1380949	1.4900928	3.670499	0.6741598	0.89086336	0.8762859	0.9397521	1.0275116	1.0572107	1.2008752	0.91763014	0.881691	1.0668461	1.141197	1.1842642	1.2123481	1.1565212	1.0454112	1.1179678	0.92689466	0.83023804	1.1912293	1.1912293	1.1912293	1.1912293	1.1912293	0.8653708	0.7617163	1.0102911	1.0314202	1.1086539	1.0979397	0.90986156	0.8830101	0.9888964	1.2533144	1.0895246
CYP2A13	na	1.4392153	1.0673345	0.97519016	1.0847794	0.9662046	0.84282005	0.9750275	0.80762434	0.80517197	0.90433383	0.83699137	1.0099396	0.9487201	0.942761	0.7395763	0.8815469	0.8782942	0.83463275	0.9884358	0.85694027	0.8934453	0.81951535	1.0558492	1.0828322	0.9338239	1.0334541	0.8789584	1.0045245	1.0049121	0.98389584	0.7310396	0.9307073	0.95128953	0.95128953	0.95128953	0.95128953	0.95128953	0.7899628	0.9146318	0.88354826	1.2225807	1.3621209	1.3570274	0.89046323	0.8846474	0.93280387	0.88362306	0.8785902
CYP2B6	na	1.1398069	0.35832933	0.2834063	0.62347126	0.34596542	0.25147137	1.8417282	0.52550393	1.2716731	2.2645347	0.3074144	1.8011802	1.2925652	0.3985372	1.3462014	0.39776134	0.32204822	0.65870434	0.5869195	0.8941242	1.004428	0.26009968	0.72470915	0.64421475	0.64421475	1.0904855	0.47116214	1.2815815	0.6554364	0.37587878	0.40699518	0.49118415	0.7974877	0.7974877	0.7974877	0.7974876	0.7974876	1.2698352	1.8189402	2.26773	0.8194632	0.72524476	0.40640742	0.57679266	0.6485252	0.9977338	0.73570126	0.7336278
CYP2C19	na	1.063731	0.67106396	0.77005464	0.7959407	0.9024016	0.7156166	1.0333121	0.85598826	1.104008	0.94161814	0.6215517	1.2618068	0.9273003	1.5662788	0.586254	0.70251256	0.81477493	0.9484128	0.8690141	0.8597199	1.1355742	1.1013772	1.129713	1.1197361	1.2254143	0.9759067	0.99449456	0.8172975	0.78152364	0.814227	0.7252258	1.0310581	0.8412032	0.8412032	0.8412032	0.8412032	0.8412032	0.85178316	0.92515177	0.7564113	1.368054	1.6580176	0.7589574	0.9600843	0.9754486	1.0415905	0.9073281	0.79717314
CYP2C8	na	1.9083779	0.7424935	0.688266	0.7651613	0.5798729	0.7140382	0.7519972	0.6717365	0.94191206	0.83350223	0.85247886	0.9912682	0.95494574	0.656771	0.5923984	1.0872674	0.74827915	1.2045234	0.77619267	0.7649044	1.2077664	0.67113835	0.75155497	0.8013163	1.0293189	0.9457639	0.7463702	0.887674	0.92072564	1.0046468	0.74054945	0.7359738	1.0412853	1.0412853	1.0412853	1.0412853	1.0412852	0.6533369	0.7916542	1.1752579	0.7481529	1.1391773	1.3831835	0.97223544	0.75506073	0.7227027	0.80552757	1.8537108
CYP2C9	na	1.3390685	0.24593842	0.08463999	0.7541446	0.15128596	0.05874245	0.28339174	0.10152211	0.2618353	0.11085547	0.26658446	0.4586027	0.16477603	0.31490982	0.49610034	0.2845028	0.16082665	0.23093732	0.1792639	0.29274556	0.5534573	0.16705073	0.22022173	0.15350856	0.21901156	0.7691541	0.28408256	0.5491591	0.3934927	0.11452798	0.09047182	0.4465825	0.37192056	0.37192056	0.37192053	0.37192053	0.37192056	0.60581297	1.8734595	1.2371916	0.83995104	3.4587605	0.5333019	0.6948752	1.059743	0.23063494	0.20965062	0.25661796
CYP2C18	na	1.8126457	0.19215667	0.07416442	0.84416485	0.21425048	0.11583593	0.5247596	0.2067852	0.49745134	0.11347817	0.4491913	0.6602077	0.3286163	1.0620754	0.90856695	0.32307616	0.2556017	0.5204835	0.4935385	0.50352186	0.6752627	0.4804488	0.49387023	0.44304597	0.32166824	0.6003906	0.5270298	0.4832005	0.8801985	0.15368344	0.1476646	0.7152108	0.36858544	0.36858544	0.36858544	0.36858544	0.36858544	1.2296455	1.5481546	1.0225048	0.85797703	2.538674	0.324033	0.4621131	1.4724288	0.5753181	0.5488999	0.4202511
CYP2E1	na	1.2684934	1.1195588	1.2094309	1.4089347	1.0703393	0.74326795	0.76401895	0.7079824	0.8202223	0.8466849	0.8790076	0.91877985	0.811532	0.8394889	0.9567442	0.92709154	1.1677794	0.9640378	0.864537	0.9012893	0.8979647	0.7634674	0.89021397	0.7892915	0.94492364	0.88912225	0.89693946	0.8148926	0.8318792	0.83703834	0.8599015	0.85367	0.995675	0.995675	0.995675	0.995675	0.99567497	0.8510479	1.0007052	0.8717714	1.2571641	1.2057394	1.1728524	1.1357	1.138508	0.8504196	0.75418633	0.7619043
CYP2J2	na	1.7642707	1.2916244	0.1182623	0.65563077	0.6993232	1.1508654	1.0147856	0.920056	0.9262128	0.9935122	0.38300344	0.95639974	0.7206373	0.617557	0.80308926	1.0009344	0.9784058	0.8225347	0.693741	0.6865175	0.8808496	0.6947209	0.78238034	0.9444091	0.94674385	0.9204421	0.7114108	0.75906205	0.85568744	0.9192671	1.0358865	0.7307937	1.0623595	1.0623595	1.0623593	1.0623595	1.0623595	0.5848388	1.0103613	1.011024	1.1160386	1.3333412	1.3724556	0.906736	1.117502	0.899407	0.8055761	0.84271944
CYP3A5	na	1.8261222	0.9502652	0.0902301	0.7665452	0.9016764	1.3708421	0.79958874	0.43773332	2.009378	1.9987383	1.615971	0.69726866	0.62642807	2.1393247	0.42828298	0.9806927	1.1532644	0.6639994	0.43094584	0.61783534	1.1913327	0.89422405	0.5923843	0.65549886	0.71684515	0.9303754	1.4047399	0.8677173	0.9530616	0.83993274	0.5196078	0.67500085	1.206134	1.206134	1.206134	1.206134	1.206134	0.93433833	0.8432845	0.81742233	0.86518383	1.5061527	1.6489105	1.0901304	0.5269589	0.65406775	0.5623779	1.5511724
CYP4A11	na	1.1393429	0.9299724	0.82993424	0.9511458	0.87477523	0.8210864	1.1079146	0.9164941	1.0427336	1.0589756	0.77219546	0.9623652	0.9219141	0.871987	0.8430607	0.80251133	0.9183279	0.7275114	0.8922299	0.84178644	1.0397245	0.9061285	1.0412631	1.0809418	0.9013306	0.91895986	0.8669616	0.793875	0.7442751	0.89049244	0.8844393	0.79048157	0.8559336	0.8559336	0.8559336	0.8559336	0.8559336	0.92389786	0.98348325	1.115666	1.0703518	1.2677428	0.8908225	0.8913621	1.0675689	0.8932495	0.9971265	0.89872986
CYP4B1	na	0.98541063	0.84846795	0.8350047	0.9469448	0.8843288	0.8318972	1.0895038	0.87632865	1.1004488	1.1040045	0.7713213	0.9995505	0.98859525	0.81839466	1.033291	0.87752146	0.85879385	0.74975467	0.875077	0.77965975	0.9601139	0.82554865	1.0765662	1.1786457	0.90003806	0.9221234	0.8172679	0.9540356	0.8528407	0.8856964	0.78175807	0.9268466	0.8952416	0.89524156	0.8952416	0.8952416	0.8952416	0.8465309	1.065839	1.2161806	0.95943606	1.2235179	0.99039054	0.9491437	1.0839527	0.95641065	0.850295	0.8583041
CYP7A1	na	1.0752124	1.1193783	1.0316457	1.0094256	0.9864907	0.9429958	0.9354688	1.0603429	1.0128585	1.0588291	0.7548755	1.0098672	0.9736481	0.9605201	1.0402788	0.9670618	1.0191051	0.87750864	0.99134195	0.91024363	0.98795056	1.050325	1.0578334	1.0814098	0.84198165	0.91725886	0.8640494	0.8136669	0.91189617	0.85033923	0.96741855	0.91381496	0.9305306	0.9305306	0.9305306	0.9305306	0.93053055	1.0086795	1.109492	1.0830815	1.0345272	1.0613223	0.9769905	0.86103606	1.0556493	0.95226085	0.9327852	0.9241746
CYP11A1	na	0.9137781	0.9864694	0.7412608	1.0849152	0.8908884	0.8090968	1.0480632	0.9657263	1.1279249	0.98292947	0.77279836	0.9603049	0.7867902	0.8210367	0.84766805	1.0015324	0.7169604	0.62746644	0.79444057	0.9123975	0.9384548	0.806058	1.1352631	1.0415511	0.8682516	0.8975735	0.7488714	0.5582223	0.6530201	0.77113783	0.8040276	0.81972855	0.822915	0.822915	0.822915	0.822915	0.822915	0.75113916	0.9628896	0.8402947	1.197685	1.395112	1.0447048	0.9511531	0.99698275	0.97513235	0.9480263	0.9368796
CYP24A1	na	0.11445072	0.10246585	0.4832655	0.10141931	0.13776836	0.10358057	0.12204314	0.11347824	0.160524	0.13376336	0.10285042	0.10889289	0.9820467	0.13278931	0.09226451	0.09804515	0.09957568	0.11885802	0.11620621	0.11144141	0.10389426	0.11127685	1.7890183	0.11171142	0.10407596	0.15873773	0.09099296	0.09010153	0.10612401	0.10252602	0.10293684	0.08230645	0.09427013	0.09427013	0.09427013	0.09427013	0.09427013	0.34998563	0.39614508	0.10793297	0.1017966	0.11218347	0.09916163	0.11460476	0.15769583	0.1329455	9.26319	0.16435827
CYP26A1	na	1.3644089	0.850005375	0.77974365	0.89701662	0.9588695	0.72783565	0.84766593	0.764190175	1.0465076	1.0950988	0.59670493	1.2399446	0.896782	0.83709618	0.94866115	0.825451255	0.72325273	0.701048	0.8357036	0.8070966	0.88249515	0.7746829	1.24107745	0.907690495	0.823194445	0.702483	0.735110215	0.662215115	0.69188443	0.68277575	0.77908853	0.602157225	0.77821955	0.778219515	0.778219515	0.77821955	0.77821955	1.1050116	1.069464	1.08615745	1.0455171	1.08944675	0.94739035	0.780758	0.9293093	0.89686625	0.99208942	1.0579901
CYP27A1	na	1.2951612	0.6369331	0.83907115	0.92345864	0.6594732	0.38545558	0.6498719	0.47349936	0.45730737	0.543319	0.530011	0.52782565	0.3502315	0.57448536	0.7493909	1.2144477	0.7050304	0.43933794	0.48407602	0.5876836	0.6517195	0.30487087	0.42593595	0.7047941	0.78786546	0.8105417	0.41017637	0.76249695	0.2662243	0.40710065	0.34219283	0.34939137	0.8639621	0.8639621	0.8639621	0.8639621	0.8639621	0.8241495	0.8231256	1.0167444	1.6973344	1.7722276	0.97394145	1.2025906	1.0972756	0.5403873	0.5926817	0.45954096
CYP27B1	na	1.1434	1.1527365	15.396037	2.032557	4.1150627	1.0700582	1.1883901	6.0627465	1.4482553	1.33987	2.9076657	1.3526706	1.5924641	1.7004143	1.1423646	1.1684529	1.5996503	1.7576948	1.6666994	1.7434591	1.5096191	3.2712052	1.794336	1.3273238	1.7476842	1.2533102	2.3624382	1.0992843	1.3986582	1.5700406	6.2042117	1.1184561	1.0857027	1.0857027	1.0857027	1.0857027	1.0857027	0.9366137	0.8224337	0.85578424	1.1497184	0.93403685	0.9499897	0.91207886	1.2351671	0.986986	1.2388885	0.97830373
CYP51A1	na	2.4941797	1.5160222	0.6907018	0.73470396	1.4969375	0.9239853	0.7787959	0.91920054	0.8489669	0.50209963	0.49088827	0.71320105	0.52425385	0.9714559	1.3999745	1.0539275	1.615314	1.0593231	1.0383548	0.89627993	0.6825576	0.9223105	0.92476153	0.7975588	0.7246028	0.59833145	0.8575964	0.511104	0.76815194	0.5904529	0.7662192	0.9725498	0.84059316	0.84059316	0.84059316	0.8405931	0.8405931	0.7508255	1.164727	1.0477825	1.4011984	1.15969	1.3273209	0.62354857	1.1378624	0.9126902	0.91097593	0.5633778
DBH	na	1.1259469	0.81720555	0.96537733	1.0322057	0.79893273	0.8444786	1.0956604	0.85127324	1.0976319	1.0812682	0.6690514	0.79627895	0.7035909	0.6673902	0.8080037	0.93599176	0.9020271	0.76499057	0.6532788	0.6285593	0.9494213	0.813398	0.9900153	0.9447756	0.95897615	0.7569742	0.6968611	0.7358456	0.7017482	0.6227984	0.6780818	0.85007304	0.7723776	0.77237767	0.77237767	0.77237767	0.77237767	0.7471565	0.906067	1.0274985	1.2772338	1.2367327	1.0491302	0.9435704	1.0515478	0.9291286	1.0239844	0.80794984
DCK	na	0.5868247	0.82677054	0.6191744	0.59398615	1.1186808	1.2171239	0.81843764	1.1819195	0.8624101	0.65897465	0.7804207	0.9692557	0.9781885	0.6995909	1.3242269	0.60877764	0.6767919	1.1747713	1.158231	1.0661995	0.9758902	1.0594865	0.82802194	0.9512208	0.587753	0.72526115	0.80384165	0.8164723	0.8808895	0.7734242	1.2034987	0.976235	0.9437068	0.9437068	0.9437068	0.9437068	0.9437068	1.7059371	1.0817522	1.0564278	0.92614615	0.1806261	0.3004922	1.2100278	0.9614554	1.1448818	1.2721516	1.160102
ACE	na	1.0502024	0.9969469	0.989717925	0.9863489	0.9497862	0.99043505	0.938858825	1.0394839	0.9219924	0.98770635	0.919548265	1.01656565	0.760064245	0.937295285	0.736725175	1.0114891	0.87082329	0.92987298	0.8243623	0.97256715	0.952592535	0.92469408	1.0488127	0.962227365	0.853967025	0.987191335	1.08252335	0.9171522	0.823531025	0.74893405	0.975076345	1.1055162	0.869854465	0.86985448	0.869854465	0.869854465	0.86985448	0.94946495	0.740716735	0.865269275	1.2793985	1.0477747	1.0736143	0.8311893	1.2445393	0.98980635	0.920432115	1.05779465
DDC	na	1.0622468	1.2260911	0.08931124	0.7496164	0.7294156	0.7129271	1.0144569	0.6959567	1.0329278	0.8954536	0.36950693	0.899751	0.6981933	0.49449039	0.9834272	0.8283136	0.7787703	0.79569876	0.9557048	0.87209857	0.838352	0.62266994	0.9521791	0.9986796	0.65974957	1.0794451	0.8858315	0.8139388	0.8861884	0.69565094	0.5468986	0.8371281	0.89765215	0.89765215	0.89765215	0.89765215	0.89765215	0.7428959	1.226564	1.0994886	1.1738425	0.7202342	0.90208125	0.7560424	1.2912929	1.1892873	1.0000736	0.898196
DIO1	na	1.11197505	0.9391048675	1.00579216	0.97934337	1.1329825	0.897392095	1.0025091875	0.92969148	0.95902662	1.294137325	0.726618575	0.8553031125	0.811559545	0.9357011375	0.8716596525	1.024799925	0.8754997825	0.69339045	0.8276088375	0.7883342375	0.814728175	0.907524275	0.9907357025	1.00446555	0.86307715	0.7712493175	0.719400325	0.781248175	0.7530514125	0.75772702	0.9130782025	0.7443269525	0.86749632	0.8674963525	0.8674963525	0.867496335	0.8674963525	0.924187285	0.974790135	1.05381635	0.8516048575	1.11752705	1.33739875	1.022930075	1.052728975	0.93674254	0.880004125	0.84827009
DIO2	na	0.870066345	0.84073782	0.9024454	0.97217325	0.830984875	1.04417585	1.13565445	0.97366491	1.1739076	1.05763545	1.4050006	1.0282182	0.967205025	0.866533185	0.94566074	0.836075395	0.85081323	0.86700872	0.9210711	0.950339825	0.95339737	0.925673305	1.05613085	1.31333635	0.952453585	1.137865	1.00226465	1.2091635	0.97333533	1.2193751	1.03749995	0.87075595	0.918695185	0.91869515	0.918695185	0.918695185	0.91869515	0.93578278	0.9498291	0.985803715	0.93199195	0.966160935	0.911909315	0.79973288	0.96744025	1.12509315	1.3032344	1.123022
DRD1	na	0.91465545	0.97410285	0.8468868	0.7359141	0.8922233	0.9129064	0.9853788	0.86229295	0.9670591	1.030431	0.7758309	0.7515326	0.56097853	0.6440116	0.8088397	0.88470083	0.86809224	0.6973011	0.59204257	0.5953142	0.87747705	0.9571349	1.0244927	0.89492637	0.8234841	0.7456337	0.75983566	0.8937837	0.7331496	0.77739644	0.62627745	0.8130505	0.88678366	0.8867837	0.8867837	0.88678366	0.8867837	1.01558	0.866955	1.157237	1.0261801	1.395326	0.9162864	0.8796024	0.9165483	0.950436	0.95034075	0.925508
DRD2	na	1.16091445	0.81846493	0.83062398	0.95219215	0.93002692	0.79507778	1.0296338	0.804610265	0.875869735	1.0905635	0.71587923	0.94546915	0.839777055	0.82342172	0.891880035	0.85555268	0.833224535	0.70468458	0.80127685	0.82191295	0.88679942	0.79611297	1.03608775	0.97947425	0.88884098	0.82662043	0.84535358	0.7675529	0.82899608	0.70490845	0.852876545	0.7128796	0.786159775	0.786159775	0.786159775	0.786159775	0.786159775	0.83403563	1.0102354	0.992755035	1.0824425	1.27830355	1.3794032	0.8049058	1.0424436	0.93041735	0.82589355	0.8191652
DRD3	na	0.96896425	0.977608875	0.94928067	1.10300375	0.922359585	0.90051322	1.0795515	0.94622503	1.1523381	1.1198438	0.86146668	0.90081057	0.92002445	0.854912025	0.88993012	1.0036753	0.98784723	0.90027505	0.8883602	0.852702885	0.993762375	0.905158765	1.0344628	1.11261785	0.927613735	0.97168773	0.96130377	0.8549446	0.9187495	0.92757142	0.85013595	0.88651422	0.89125658	0.891256575	0.891256575	0.891256575	0.891256605	0.928299	1.01231777	0.9235368	1.003996015	1.36735525	0.97834415	0.9074257	1.0424482	0.91351498	1.0368887	0.885873285
DRD4	na	1.3512336	0.7969265	0.8765745	0.8301343	0.84170663	0.84334934	0.90907687	0.94055295	0.81622237	1.0841855	0.84295166	1.1785213	0.9528149	0.7944934	0.91620594	0.9000949	0.7434053	0.86405873	0.78589034	0.82963246	0.8009799	0.893406	1.0665526	0.967397	0.8227483	0.9818212	0.8050815	0.77565897	0.8680155	0.7377312	0.6519888	0.8868412	0.7905521	0.79055214	0.79055214	0.79055214	0.7905521	0.7055825	0.8865568	1.001867	0.8107006	1.6389529	1.3624039	0.84522164	0.87800485	1.0488886	0.94706964	0.874751
DRD5	na	0.70933336	0.31919152	0.30340013	0.64648676	0.3217218	0.1976111	0.50066227	0.23001137	0.869967	0.26621675	0.18515877	1.6499932	0.23574275	0.2245926	0.5861475	0.41277745	0.3276898	0.39213213	0.5082984	1.0209247	0.37357274	0.18514666	1.1681844	0.6656428	0.179378	0.4288595	0.6401318	0.53953665	1.4697819	0.17876405	0.20503084	1.7333359	0.26935688	0.26935688	0.26935688	0.26935685	0.26935688	2.7042122	1.2977363	0.53543705	0.53115416	0.94664913	0.45209882	0.35771385	1.9495883	1.4711661	0.28993538	0.46430755
EPO	na	1.0000374	0.85935706	0.8550073	1.1006885	0.99337316	0.900628	0.95956594	0.8886789	1.0106115	1.0245616	0.77846843	1.0078304	0.9008694	0.8426576	0.7640858	1.0645334	0.83844966	0.7616248	0.8042321	0.77406067	0.9558807	0.8967327	1.0731891	0.9552711	0.97223955	0.8499226	0.8026936	0.76786906	0.8295371	0.7690565	0.72767663	0.82955295	0.83115625	0.83115625	0.83115625	0.83115625	0.83115625	0.76903087	0.92556936	0.85391635	1.20465	1.2976865	1.3107013	0.9555278	0.8449121	0.9957793	0.98954266	0.852684
FGF1	na	0.966010573333333	0.94564365	0.967171053333333	0.955905233333333	0.931752803333333	0.82370063	0.965002	0.909333896666667	0.9248944	0.98040547	0.70263578	0.89721495	0.859553013333333	0.839520586666667	0.879179946666667	0.961630866666667	0.780716946666667	0.765245946666667	0.8315458	0.792951733333333	0.869023933333333	0.865208143333333	0.901895183333333	0.92383854	0.781223686666667	0.78347959	0.855595626666667	0.80128333	0.803825563333333	0.778206046666667	0.70083845	0.892570653333333	0.885368583333333	0.885368583333333	0.885368566666667	0.885368566666667	0.885368583333333	0.872096733333333	0.90864787	1.09551253333333	1.1222594	1.365277	1.04984463333333	0.817679496666667	1.1646603	0.871509363333333	0.91381388	0.818698383333333
FKBP1A	na	1.6201091	1.19670407	2.21934025	1.080767825	1.425582825	1.04588445	0.70630222	0.75041605	0.706730675	0.75804115	0.563514685	0.68247475	0.75261345	0.60036707	0.95115883	1.1926457	0.92093913	0.606982625	0.722487785	0.63507265	0.83649692	1.06616855	0.60388346	1.0208956	0.9092671	0.73182573	0.60800039	0.76230093	0.618362515	1.00730627	0.80702275	0.67501205	0.84346415	0.84346415	0.84346415	0.84346415	0.8434641	0.9233362	1.1686046	1.3971791	1.27809845	0.73533997	0.96897475	1.0696082	1.06018557	0.8926982	0.733485505	0.77248912
FOLR1	na	1.688216675	0.9325139575	0.885626865	1.162556025	0.901689935	0.6704024625	0.858661695	0.563750835	0.7137819125	0.7164715925	0.48842206	1.313351	0.6149378725	0.658625325	1.36605885	1.7636199	1.0276711	0.546180355	0.7470688475	0.62051167	0.831260485	0.645229025	0.934855935	0.6402180125	0.88685462	0.5591494225	0.62418169	0.6567761025	0.9429390175	0.5095963675	0.499083535	0.8693394475	0.630567235	0.630567235	0.630567235	0.63056721	0.630567235	0.76918251	1.14498145	0.9618139	1.1079034	1.34082165	1.252762275	0.814757365	1.594987825	0.71597611	0.6283461875	0.6684666325
FOLR2	na	0.33627436	0.3884685	0.55764776	1.1024578	1.1262716	1.341211	1.660847	1.0890759	1.1187664	1.6496392	1.0688978	1.4524342	1.257753	1.4808689	0.8319053	0.35797396	0.7598565	0.99086577	1.6063164	1.1043116	1.7338661	0.7406486	1.5882856	2.4745483	1.7470841	1.1639165	0.88151914	0.93622863	0.6748218	0.9396322	0.80320036	1.6855284	0.543113	0.543113	0.543113	0.543113	0.543113	0.910601	0.9106931	0.8107114	0.44063494	0.48334074	0.4393489	0.6689528	1.2114009	1.5812019	1.7304913	1.8126237
FOLR3	na	1.3089193	0.9731395	2.6288075	1.1763905	0.87015224	1.0052792	1.1600823	0.9885811	1.0866349	0.88183826	0.9702326	1.1296731	0.8470452	0.9099214	1.3567913	0.9505497	0.8373385	0.90212727	0.9615999	0.98296547	0.902583	0.84892625	0.8765797	1.1146294	0.8388315	1.1312102	1.2503673	0.9579879	0.9434204	1.0725228	0.97457856	0.86343986	0.9681491	0.9681492	0.9681492	0.9681492	0.9681492	0.967563	0.9234426	0.96876746	0.96727115	1.0900719	1.0899981	0.8442323	1.1915284	1.0496699	0.99382615	0.9136293
GAST	na	1.2113416	0.9320573	0.939572	1.0803474	1.0185499	0.87147963	0.82106334	0.83164245	0.95222235	0.9926021	0.89805466	0.99150175	1.0731485	0.8902735	0.9918678	1.066749	0.9947386	0.8453482	1.0693321	1.0114897	0.77577597	0.8341751	0.85672975	0.94346446	0.9960101	0.85685855	0.8780335	0.83319384	0.84429735	0.8067188	1.0389435	0.8433204	0.95218986	0.95218986	0.95218986	0.95218986	0.95218986	0.955105	0.9988911	0.95263755	1.0984668	1.1261991	1.2770041	0.9321202	0.9910519	0.96832234	0.87691337	0.8232875
GABRA1	na	1.0653607	0.9506646	0.91980726	0.92485887	0.95296705	0.92837787	1.1166574	0.99299496	0.9837784	1.0168498	0.9600047	0.92794144	0.887743	0.87383306	0.9894143	0.931096	0.8880107	0.87471384	0.7738305	0.8406538	0.9092674	0.9540568	1.0245664	1.0524108	0.95505095	1.0048081	0.97587657	0.88875663	0.96039164	0.91508996	0.9086567	0.8875192	0.9332566	0.93325657	0.9332566	0.9332566	0.9332566	0.9969552	1.0574789	1.0264614	0.9340722	1.156427	1.1903318	0.9090234	0.9631238	1.0022624	0.8982143	0.86565006
GABRA2	na	0.25098842	0.38248938	0.23254843	0.6626521	0.6327963	0.48321664	0.9123139	0.33977142	0.5196443	0.83831394	0.66837627	0.4939032	0.54593796	0.79936045	1.4832777	0.19317956	0.31700036	1.0835949	1.654434	2.1860147	2.8070722	0.3173627	0.8852118	1.298567	0.14531189	2.1317947	0.9697322	2.8577049	0.6283888	0.41088128	0.53881145	0.3178804	1.5984763	1.5984763	1.5984763	1.5984763	1.5984763	0.5501361	0.8946305	1.8627814	1.0403166	1.0764817	0.13629723	0.64672637	0.25046214	1.5052183	1.155419	1.8815292
GABRA3	na	1.2730387	0.8819796	0.9953552	0.9841808	1.0122193	0.80942017	0.8955531	0.85972804	0.9344552	1.0351273	0.65919065	0.9574663	0.8549311	0.9769985	1.0585527	1.0361711	0.88491845	0.733725	0.8346076	0.79049724	0.8178953	0.8300221	1.036659	0.99368536	0.826904	0.7957333	0.867023	0.7327393	0.9713019	0.6798865	0.7916933	0.8650021	0.8870022	0.8870022	0.8870022	0.88700217	0.8870022	0.87433666	1.1279202	0.9048839	1.0033809	1.3550053	1.1847526	0.8563686	1.0503507	0.9039418	0.93072635	0.80833316
GABRA4	na	1.1879305	1.0696272	0.8240666	1.023737	0.9341637	1.0548156	1.0387591	1.0162497	1.1245047	1.2018228	0.72426325	1.0870916	1.0042833	1.0288416	0.8301256	1.0180435	0.8358071	0.7918728	0.89561945	0.87753767	1.0637137	1.038358	1.0765506	1.0398593	1.0291531	0.8631636	0.84760046	0.8247318	0.76447195	0.85348755	0.910304	0.9183391	0.906367	0.906367	0.906367	0.906367	0.90636694	0.96533966	1.0820259	1.0125848	1.0023613	1.115098	0.9466768	0.76769084	1.0780163	1.0320958	1.0771292	0.92098105
GABRA5	na	1.007367	0.9038814	0.89707315	0.8959886	0.9144818	0.8468684	0.9297107	0.8827366	0.9744087	0.9394608	0.82890594	1.0280901	0.92368484	1.0594066	0.9934175	0.8810618	0.8600019	0.84852	0.8855129	0.93908143	0.8738674	0.879583	0.9260467	0.963761	0.88575196	0.8904208	0.8616212	0.8224697	0.7901779	0.8714034	0.92782134	0.8423423	0.95140505	0.95140505	0.95140505	0.95140505	0.95140505	1.0766308	1.0964555	1.154182	1.0056089	1.055924	1.0440695	0.8528652	0.94752944	0.9142665	0.92666954	0.92579794
GABRA6	na	1.1985102	0.94483	0.9495081	0.95180774	0.90721625	0.86581874	0.9727439	0.87772626	0.91434705	1.0863203	0.763622	0.98093253	0.97767526	0.9042338	0.93043166	0.8970318	0.9278099	0.7088279	0.8791864	0.92178065	0.9111267	0.95726126	0.92550564	1.0172187	0.85586846	0.8296054	0.8254211	0.7316719	0.8376022	0.7675319	0.8465151	0.78502166	0.893842	0.8938419	0.893842	0.893842	0.893842	0.85990286	1.0614586	1.0457051	1.321	1.1966201	1.0378647	0.87794715	0.8763115	0.9652382	0.8297038	0.92824656
GABRB1	na	0.98563343	0.9737179	0.9274442	0.9465863	0.9281927	1.0511419	1.1675388	0.9759296	1.0584785	1.1469493	0.70664674	1.2070093	1.2503129	1.0930679	1.0546082	0.990315	0.95220137	0.7551583	1.0419976	1.1525116	0.96872485	1.120438	0.99211377	1.0104157	0.89589596	0.82085145	0.7506047	0.8588147	0.7979396	0.8000876	1.1275748	0.9182206	0.9226579	0.9226579	0.9226579	0.9226579	0.9226579	0.93376034	0.8976731	1.1998521	1.0674065	1.0014244	1.0155206	0.91543216	0.8878194	1.0306805	1.0435402	1.0068911
GABRB2	na	1.01109585	1.03934955	0.6288018	0.924651975	0.80880375	0.815238595	0.985471735	0.76774825	0.99102691	0.90906644	0.671479375	0.9002313	0.8113029	0.8982077	0.9413308	0.84009975	0.94532545	0.6967977	0.845426365	0.809615345	0.84781452	0.801382925	1.00927275	0.995707965	0.8088993	0.74976623	0.72693628	0.703526585	0.86799405	0.78750918	0.722141275	0.716763975	0.805820675	0.80582073	0.80582073	0.80582073	0.80582073	0.80684385	1.15361925	0.8838421	1.0871837	1.51487975	1.19047765	0.8099982	0.974177185	0.9407536	0.8305064	0.80771802
GABRB3	na	0.959403755	1.8428265	0.76768055	0.98758614	0.77794045	0.87543545	0.747481255	1.3273966	0.7180919	0.77413465	0.597483765	1.12893545	0.752005665	0.87332303	0.856663775	0.7703146	0.79895655	0.67621975	0.794340775	0.77231098	0.87599015	0.9127442	0.846464935	0.709285175	0.637876475	0.66283835	0.81193345	0.74533987	1.2527887	0.688650735	1.2903637	0.904962535	0.79915775	0.79915773	0.79915775	0.79915775	0.79915775	0.866355325	0.917285	0.9445851	1.07747455	0.89317627	1.54601845	0.875127	1.043606	0.68493805	1.4927778	0.658656365
GABRD	na	1.136019	0.9437303	0.8733666	0.9528108	0.89592665	0.7472845	0.86311275	0.7897665	0.8940928	0.9190703	0.6485555	0.94426906	0.84521776	0.8858985	0.8073803	1.015386	0.8365154	0.6427634	0.8245985	0.90792763	0.8666432	0.7751355	0.85108894	0.9011508	0.8713741	0.78957915	0.8282082	0.7202152	0.70655215	0.77863216	0.7408332	0.70126754	0.81386334	0.8138634	0.8138634	0.8138634	0.8138634	0.89484316	1.05855	1.1031791	1.1165676	1.3075904	1.2226039	0.92638755	0.9844608	0.861446	0.7602521	0.7641192
GABRG2	na	1.04994661666667	0.901873423333333	0.91439702	0.93073532	1.00074329	0.77500205	0.904929126666667	0.913139766666667	1.01996806666667	1.05464236666667	0.81703026	1.02177063333333	0.828418733333333	0.872146676666667	0.962069066666667	0.891176383333333	0.781625046666667	0.765826263333333	0.790328646666667	0.867215296666667	0.814575793333333	0.844706813333333	1.05283183333333	0.94628001	0.939240273333333	0.85189519	0.9057269	0.80287192	0.820211666666667	0.914266796666667	0.932421716666667	0.84930827	0.922725333333333	0.922725383333333	0.922725383333333	0.922725366666667	0.922725383333333	0.956965256666667	1.1223758	0.933479766666667	1.15651883333333	1.22210916666667	1.14209433333333	0.778179843333333	1.05157686666667	0.932858466666667	0.856672146666667	0.847169866666667
GAD1	na	1.1408496	0.94577472	0.950483885	0.9409119	1.08195585	0.86623622	0.9838522	0.860954675	1.03571905	1.0840038	0.75223795	0.96173852	1.088096925	1.046589825	1.04761815	0.88994615	0.91382245	0.82316242	1.01433585	0.9514685	0.87229655	0.8354107	0.99144358	0.9701842	0.86488847	0.86743875	0.9127183	0.81714639	0.8588781	0.822842475	0.945072975	0.82203833	0.91285527	0.91285527	0.912855235	0.91285527	0.91285527	0.97783075	0.991905	1.1067853	1.00303007	1.1766053	1.21115575	0.8430538	1.0480107	0.915407535	0.86778522	0.85843058
GAD2	na	1.0685223	0.8859302	0.81841713	1.0587299	0.9582388	0.8559663	1.1389468	0.90648246	1.1021081	1.2177283	0.8408563	0.9524926	0.8585582	0.9162043	0.93860865	0.8495189	0.8678397	0.710984	0.86731434	0.77787596	0.95268494	0.80613637	1.2069331	1.0469509	0.9292267	0.80725986	0.8314168	0.7499265	0.8154246	0.7391686	0.78391093	0.8775612	0.87539554	0.87539554	0.87539554	0.87539554	0.87539554	1.0481814	1.267192	1.3130516	0.9669068	1.0850211	0.91833085	0.691174	0.99470365	0.97680134	0.8769858	0.8616511
GART	na	0.771294416666667	1.26911653333333	1.05816896666667	0.795111613333333	1.09255323333333	1.3573192	1.0589667	1.419033	1.31671416666667	0.983221233333333	0.915165583333333	0.94221242	1.03034736666667	0.9660221	1.00506231	0.960461533333333	0.963517953333333	1.20294686666667	1.04402691333333	0.927524766666667	0.943642033333333	1.34541376666667	1.17121566666667	1.0508288	0.850952966666667	0.921845166666667	1.0846338	0.923507833333333	1.0096556	0.976777846666667	1.6196456	1.05988016666667	0.912203	0.912203013333333	0.912203013333333	0.912203013333333	0.912202946666667	1.16747376666667	1.23145013333333	0.873193183333333	0.856457966666667	0.63445309	0.889699646666667	0.848357986666667	0.978152466666667	1.20833656666667	1.3552014	0.957223076666667
GAS6	na	1.4025995	1.0837984	1.3251258	1.1230576	0.8790047	0.69790614	0.83376616	0.61076033	0.67682064	0.8747035	0.7207368	0.8830601	0.7496356	0.6016644	0.7793788	1.095478	0.9662389	0.5830754	0.7001599	0.6298815	0.6983279	0.46984157	0.68600184	0.7521599	0.96513736	0.90000033	0.7667032	0.7189947	0.7019974	0.7859007	0.6429897	0.7209915	0.8827342	0.8827342	0.8827342	0.8827342	0.8827342	0.5972328	0.8094041	0.87299937	1.2271923	1.4153357	1.8650753	1.0625596	1.1822455	0.69835126	0.61714476	0.65245855
GGCX	na	1.1506437	1.0167402	1.5269587	1.185533	1.3849999	1.0974382	0.90644073	1.1380908	1.1413267	1.0374823	1.1072896	1.066142	1.0218441	1.1357024	0.8963992	1.0031327	1.2735796	0.9663423	0.91017747	1.0080653	1.017664	1.1035028	0.9960798	0.91693234	1.0283198	0.80942297	0.95562255	0.9290267	1.13212	0.95497984	1.2316198	1.1554303	0.8682366	0.86823666	0.86823666	0.86823666	0.86823666	1.0265232	1.09049	0.89881176	1.0231142	1.1316637	0.91256654	0.8212997	1.1520948	0.9933718	0.9918048	0.9582596
GHRHR	na	1.1090105	0.92597944	0.84184146	0.939234	0.8592748	0.96039397	1.0070411	1.0088027	0.99321246	1.2006567	0.7147887	0.8875937	0.9878204	0.9475398	0.89755094	0.8750379	0.8508281	0.7979921	0.9218188	0.9082296	1.0138483	0.87342286	1.2391016	1.0290527	1.0592235	0.90507615	0.80949706	0.80550826	0.81668186	0.7928868	1.0721489	0.93906194	0.92875254	0.9287525	0.9287525	0.9287525	0.9287525	0.9658616	1.0970025	1.0875334	1.0325844	1.0642536	0.96356106	0.7224191	0.99540067	1.0653259	1.0299178	0.9761405
GLRB	na	0.9186304	0.9702501	0.9374647	1.1178726	0.96507996	0.8834844	0.88546085	0.8825503	0.87774384	0.87189436	0.89105636	1.216612	0.9653072	0.949927	0.9116815	0.7420492	0.88244563	0.8329192	0.9180752	0.9109462	0.80434227	0.99337566	0.9691748	0.8868751	0.72501826	0.8081208	0.8949274	0.8197305	0.7538603	0.7371279	0.8897696	1.6351129	0.8234022	0.8234022	0.8234022	0.8234022	0.8234022	1.0246652	1.187691	1.0915196	0.9683279	1.1089691	0.88639814	0.88342494	0.9944609	0.8888734	0.98400724	0.9816626
GNRH1	na	1.3097332	1.263991	0.7980688	0.9841048	0.72154236	0.5173946	0.47997013	0.38888323	0.5911692	0.4848734	0.54880416	0.5331186	0.45721447	0.4680332	0.93410003	0.93674076	0.7974257	0.55937886	0.4224713	0.49621293	0.8916552	0.50727266	0.43773136	0.41459668	0.51069283	1.0967942	0.5608847	0.7409024	0.6762798	0.6516522	0.45051932	0.40496555	1.4037447	1.4037447	1.4037447	1.4037446	1.4037447	0.9120785	0.99491066	0.94979835	1.5270146	1.8052214	1.2220193	1.2002077	0.98650575	0.44280514	0.46402466	0.49541363
GRIA2	na	0.98062253	0.9147036	0.8937398	0.88216335	0.9349009	0.9385845	0.9992003	0.97590744	1.0050086	1.0124655	0.853014	1.0479784	1.0332586	1.0648034	0.9844531	0.90848583	0.86566174	0.89521277	0.9930576	1.0295498	0.96461	0.9580855	1.0109696	1.0564288	0.90452635	0.9039025	0.9620523	0.93839437	0.83214873	0.9595984	1.0171366	0.9391683	0.96850723	0.96850723	0.96850723	0.96850723	0.96850723	1.0866702	1.053026	1.0164534	0.95975995	0.92359835	1.0852476	0.8972309	0.95062923	0.9918235	1.0713714	0.9641893
GRIA1	na	1.1830037	1.0630459	0.9090601	0.9061325	0.89656234	0.85152125	0.94302106	0.88818294	1.0178838	0.91648346	0.7747989	1.1579137	1.0343292	0.92676425	1.2683454	0.8799684	0.9606906	0.9561818	0.8818031	0.8977078	0.9239662	0.93716156	0.92938393	0.9507363	1.0091996	0.9379318	0.9899204	0.9815738	1.1305016	1.10764	0.9016076	0.9309004	0.95650333	0.95650333	0.95650333	0.95650333	0.95650333	1.0682368	0.91509795	1.2695388	1.2235944	0.91334736	0.88673544	0.9267021	0.97409916	0.8981607	0.9639895	0.96049774
GRIA3	na	0.936511415	0.91146692	0.73695467	0.861495085	0.8028606	1.00448387	1.01520825	0.757240465	0.92529432	0.98625075	0.70465535	0.88392503	0.83985515	0.84485208	1.00688745	0.8511608	0.910998425	0.886378475	0.851942625	0.88922795	0.9735296	0.869852665	0.9711511	0.914587795	0.8576095	0.88553253	0.91195056	0.88359788	0.815583935	0.83981823	0.79290183	0.78985682	0.972165775	0.972165775	0.972165775	0.972165775	0.972165775	0.98982235	0.93176961	1.0260577	1.0754768	1.02066735	1.06125025	0.7844737	0.9390849	0.95769235	1.1365467	1.0771584
GRIA4	na	0.7699649	0.8601982	0.63706225	0.9647901	0.8747426	1.138308	1.2484834	1.0644139	1.1533613	1.4861699	0.7927793	1.124431	1.2029567	1.1009895	0.8924372	0.7907577	0.9091446	0.84583867	1.1668081	1.2522839	1.0754681	1.1151383	0.92126113	1.2987394	1.092147	0.94408983	1.0410496	1.0435712	0.8515415	0.7588948	1.065933	1.0641992	0.9627829	0.962783	0.9627829	0.962783	0.962783	1.0785794	1.0664347	0.9615543	0.83676404	0.92218983	0.7146439	0.85970724	0.7266666	1.2922521	1.3332281	1.20798
GRIK1	na	1.09188415	0.9322904	0.99522385	1.00676095	1.1318536	0.82537318	0.99270853	0.984506975	0.993807825	1.03510185	0.82689245	0.887584685	0.95277788	0.8575171	0.94326303	0.909540015	0.901627425	0.8878309	0.83834318	0.882514615	0.9119301	0.87451535	1.01021605	0.947214225	0.91404108	0.951172415	0.91853315	0.923600565	0.95846775	0.8351522	0.83228555	0.86082858	0.92249599	0.92249597	0.92249602	0.922496	0.92249599	0.9910419	0.8611191	0.98838955	1.0576476	1.34838965	1.01836205	0.8897679	1.0604036	0.94870425	0.98859365	0.84758055
GRIK3	na	1.1809185	0.95219016	1.0275216	1.2884687	0.944066	0.91659087	0.9520148	0.78882784	0.96556157	0.9160367	0.65776473	0.70580804	0.6884052	0.7520098	0.8593819	0.9678674	0.8567007	0.64152515	0.6937455	0.6927907	0.8707475	0.78329426	1.0406216	1.0673591	0.86334777	0.8982804	0.7635178	0.65436995	0.76400495	0.6785524	0.72132003	0.782492	0.80693614	0.80693614	0.80693614	0.80693614	0.80693614	0.86045045	0.9033509	1.2612258	1.0231807	1.1858503	1.1842968	0.81917554	1.2459574	0.88422126	0.87408936	0.758201
GRIN1	na	1.204492	0.980801333333333	0.86979222	0.972742083333333	0.948787566666667	0.831527516666667	1.09584353333333	0.881163566666667	0.88719834	1.1117044	0.842075376666667	0.934989713333333	0.879448886666667	0.863276633333333	0.862351816666667	0.940506306666667	0.856936553333333	0.819580236666667	0.785409093333333	0.822084016666667	0.933937243333333	0.831339586666667	1.0342917	1.01234296666667	0.967552253333333	0.918414213333333	0.865572976666667	0.90386075	0.911355466666667	0.814180366666667	0.7093748	0.815543053333333	0.84714638	0.847146366666667	0.84714638	0.847146333333333	0.847146366666667	0.892076913333333	1.02249693333333	0.943572133333333	1.03630033333333	1.32421743333333	1.18303993333333	0.81087318	0.984179733333333	0.9723578	0.88775888	0.943127403333333
GRIN2A	na	1.109327	0.9641603	0.91945255	1.1057918	0.9576701	0.6797352	1.0146325	0.8620226	1.2080823	1.1663198	0.7383572	0.8870714	0.88519615	0.82677364	0.89110404	0.94146204	0.7962911	0.61832446	0.7514232	0.78170985	0.91649187	0.83358085	1.1265696	1.1332521	0.9217423	0.8349385	0.80956405	0.8218427	0.85508305	0.6214069	0.65853375	0.8113765	0.8599821	0.8599821	0.8599821	0.8599821	0.8599821	0.75496525	0.83725685	1.1014891	1.016935	1.3746015	1.1659284	0.97023743	1.145753	1.0144098	0.8159555	0.80246925
GRIN2B	na	0.9925587	0.97150767	0.82532847	0.88175	0.8088559	0.7772567	0.89498997	0.7591504	0.85069793	0.96750116	0.62027955	0.8847482	0.8086934	0.8639778	0.9703005	0.98356235	0.86974484	0.64928275	0.8073895	0.6920399	0.77866787	0.83689094	1.085615	0.86293364	0.9155054	0.87509435	0.7165066	0.7742844	0.7449852	0.72668964	0.799211	0.7129171	0.866769	0.86676896	0.866769	0.866769	0.866769	0.89687	1.0596292	1.1292956	1.1938746	1.2131643	1.2322272	0.8932017	0.94737816	0.84465903	0.8293882	0.7603117
GRIN2C	na	1.1134033	0.8974199	1.0076207	0.9524437	1.0721731	0.89902043	1.2290328	0.7690922	1.0503861	1.106356	0.56093705	0.7404989	0.7423177	0.70261216	0.7620815	0.981292	0.6708212	0.61536443	0.72321177	0.637634	1.0155071	0.7539824	1.2309537	1.0834004	0.88416094	0.6494948	0.75718075	0.61495095	0.64396405	0.6338317	0.6879642	0.7264399	0.83417314	0.83417314	0.83417314	0.83417314	0.83417314	0.800238	1.0706246	0.9006523	1.378494	1.2038745	1.06299	0.9046563	1.0519221	0.9511969	0.9165896	0.7587604
GRIN2D	na	1.0327785	0.9207232	0.81131005	0.89422655	0.913297	0.8911688	0.9982682	0.97877145	0.93330795	1.1540061	0.75603485	0.9636448	0.879861	0.82844496	0.9252823	0.9605092	0.89398694	0.69409317	1.0624515	0.82755417	1.0407577	0.8649708	1.161631	0.983304	0.90201366	0.89214116	0.86131555	0.74624234	0.89735734	0.721778	0.77473044	0.9278521	0.811583	0.811583	0.8115829	0.8115829	0.811583	0.9929977	1.3521134	0.9606382	0.98056394	1.0241055	1.0166994	0.85382354	0.9546051	0.9826092	0.97435784	0.90748614
GRINA	na	1.44334465	1.3331413	2.9847758	1.0340477	1.7997062	1.01558665	1.12735835	1.70874785	1.15169	1.16864855	0.88386715	1.014802	1.2928546	1.3042877	1.13719175	1.3430733	1.2898185	0.884997285	1.0835518	1.1222362	1.1174231	1.31343555	1.2794616	1.40520935	1.5026454	0.792974925	0.970279965	0.66960835	0.824369015	0.77510075	1.9520991	0.89386142	0.6713658	0.67136577	0.6713658	0.6713658	0.6713658	0.81343525	1.03784155	0.909971415	0.682993265	1.25545	1.16051085	0.85754158	1.34806765	1.01384195	0.96365555	0.95668977
GRM2	na	1.1844474	0.84733367	0.9738958	1.0772953	0.9373276	0.86027265	1.1619209	0.94779557	1.1253977	1.1251326	0.65217066	1.190754	0.9827723	0.9296744	0.7985689	0.8452861	0.88430464	0.7546119	0.8142303	1.0341318	0.9499791	0.9438704	1.3396286	1.1755673	1.1119035	1.092809	1.097206	0.8030634	0.950649	0.8201889	0.84935695	0.78080595	0.8477038	0.8477038	0.84770375	0.8477038	0.8477038	0.8055485	0.90544134	1.0408937	1.0454501	1.2294601	1.0990142	0.80152667	1.1371617	1.1064982	0.95295227	0.87605375
GRM3	na	1.5036058	0.9356474	0.89358187	0.99742943	0.905065	0.7017037	0.8737343	0.77088916	0.86037636	1.0184958	0.6549065	0.83778125	0.87427723	0.94566643	0.838091	1.1213056	0.931976	0.68277043	0.73936635	0.6870509	0.67492414	0.7417561	0.7215971	0.8865842	0.8984599	0.7568738	0.7624259	0.67674047	0.69182265	0.6858052	0.80906427	0.6706407	0.8448203	0.8448203	0.8448203	0.8448203	0.8448203	0.83421326	0.84547305	0.92822546	1.1398047	1.370848	1.532631	0.8071371	1.2223788	0.77808374	0.82086754	0.7203377
GRM4	na	1.5213892	0.8343523	0.867136	0.9727355	0.8363445	0.7371323	1.0942619	0.79045445	0.8839933	1.1048464	0.77237695	0.76671445	0.63813555	0.60864776	0.67460465	0.9501239	0.66685206	0.6729749	0.64460015	0.6556975	0.8693531	0.7433008	0.9523605	0.87951964	0.79796654	0.7593687	0.6822642	0.6568889	0.8419837	0.61684173	0.54040766	0.71461	0.72621655	0.72621655	0.72621655	0.72621655	0.72621655	0.80821973	0.8471202	0.7078582	1.168734	1.5025423	1.4505517	0.91872853	1.0424703	0.95079315	0.7712882	0.8316932
GRM5	na	1.0344995	1.0887091	0.88447183	0.9858348	0.9896518	0.84153473	0.896184	0.92236656	0.8832541	0.9276652	0.716475	0.9959236	0.74340296	0.833038	1.0156933	1.0082136	0.9977993	0.7873418	0.8408274	0.8236027	0.8763071	0.8945446	0.86266357	0.98031914	0.840489	0.8231457	0.80448395	0.8455308	0.80616117	0.7630411	0.8598271	0.7705008	0.8509747	0.8509747	0.8509747	0.8509747	0.8509746	0.9089046	0.8270968	1.1523595	1.0086871	1.2237976	1.1460272	0.9829582	1.076613	0.879315	0.9119649	0.8822756
GRM6	na	0.65181667	0.81272286	0.8586211	0.96292514	0.9210255	0.95705545	1.0495467	0.8787178	1.1081679	1.3199623	0.8037876	1.1731541	1.078667	1.0770736	0.8027081	0.95917976	0.89419025	0.6800286	1.0377107	0.9020971	0.87047416	0.949879	1.0146787	1.1162777	1.065985	0.8869632	0.83002687	0.7690191	0.775975	0.83899945	0.92496413	0.844729	0.94822	0.9482201	0.9482201	0.9482201	0.9482201	0.88385403	1.0522822	1.2954437	1.0821882	1.0301377	1.0683507	0.73417443	1.0456393	0.92328733	1.0322862	0.85235554
GRM7	na	0.90315336	0.857304175	0.780994575	0.900624075	0.9757677	0.960632295	1.2161137	0.9935056	1.02825795	1.08869785	0.79627248	0.97340985	0.993736315	0.875771675	1.026968	1.02704855	0.88754382	0.8245345	0.90637525	0.858790885	0.9781036	0.956911815	1.1358023	1.03622825	0.97748757	0.83742037	0.885075155	0.79489602	0.8099719	0.8706548	0.939009995	0.9209424	0.9394902	0.93949017	0.9394902	0.9394902	0.9394902	0.853959435	1.0995366	1.2987504	0.965512545	1.07994655	0.952575875	0.93678966	0.895938245	0.98820697	0.98096565	0.947817285
GRM8	na	0.9696328	1.3837063	0.7749229	0.84121823	0.82124925	1.8993758	1.2672485	1.3911428	0.86442876	1.0018251	0.7468785	0.933852	0.87515444	0.8398626	0.84427667	1.1319759	0.97217834	0.7945396	0.6754194	0.85346067	0.99307716	1.8096613	0.88696665	0.9023884	0.86428356	0.82361156	0.85096973	0.81552947	0.6496647	0.8410201	0.831746	1.1352326	1.0532234	1.0532234	1.0532233	1.0532234	1.0532234	0.813394	0.8932768	0.89595234	1.0151758	0.89075994	0.9886159	1.1738484	0.7811322	1.0159943	1.4002168	1.1316334
GSTA3	na	1.005818	0.927205	0.93417823	1.0881317	0.74146277	0.8295813	1.185219	0.7458738	0.9343358	1.0485767	0.7537208	0.8276596	0.8009839	0.81718624	0.8451681	0.86122245	1.0163162	0.6589295	0.6737514	0.6826843	0.6971028	0.7648964	1.1944345	0.8823714	0.68913805	0.80175036	0.7624834	0.6740681	0.7315632	0.80578834	0.6603259	0.8084613	0.856662	0.8566619	0.856662	0.856662	0.856662	0.718264	0.8853109	0.9677907	1.2974033	1.3037403	1.3208493	1.0211089	1.0335529	0.7783518	0.88035756	0.7932705
GSTM3	na	0.45806438	0.8644924	0.6689189	1.6052654	1.1114783	1.4679163	1.3169183	0.7656758	1.3168076	0.91423607	0.90976137	0.70636445	0.8993676	1.285376	0.8288504	0.621923	0.5397024	0.79257166	1.3269784	1.3890252	1.1774505	1.031794	1.3691927	1.2743666	1.1403049	1.3316463	1.1251562	0.8247388	1.0013934	0.89388317	0.66067624	0.73576236	1.2021562	1.2021562	1.2021562	1.2021562	1.2021562	0.59099555	0.87207764	0.8528076	1.1861461	0.89773643	0.53428936	0.6067309	1.2001586	1.5907154	1.0890759	1.579266
GSTM4	na	1.64443295	1.3419487	0.63817209	0.65954538	1.033212675	0.5175156	0.85035583	0.976415625	0.973943575	1.24413825	0.52705963	0.93303485	0.65648657	0.65158415	0.863924	0.72723292	0.834834835	0.81187535	0.9290135	1.02744785	0.9367923	0.7074617	0.81220607	1.16335535	0.909936545	0.933381235	0.98297035	1.09964285	0.68449365	0.79101065	0.574642	0.74603805	1.21875915	1.2187592	1.2187592	1.2187592	1.2187592	0.54184817	0.78181058	1.0559434	1.39680225	1.0368936	1.06284205	1.01234895	1.22941705	1.188808	0.8375575	0.8557279
GSTM5	na	0.7528022	0.63416076	0.8492593	0.88607603	0.78948617	1.2430255	1.2939746	1.1672263	1.3395646	1.5094273	1.1100562	1.6133187	1.6242533	1.6255628	0.7286859	0.680777	0.7408329	0.9189762	1.4884233	1.4869741	1.5549874	0.980153	1.4394358	1.3736142	1.6195668	1.1120917	1.019521	1.2804564	0.8850933	0.97591174	1.0221276	1.8218408	1.0484253	1.0484253	1.0484252	1.0484253	1.0484253	1.0031075	0.8760105	0.9017247	0.8318052	0.934107	0.78062296	0.6239935	0.9030135	1.421507	1.2808456	1.4432627
GSTP1	na	1.0507299	1.2522633	0.84100527	1.5968351	1.4753462	0.7202248	0.8019428	0.8194299	0.7621533	0.9690959	0.7794274	1.0313175	0.886891	1.039668	1.2509164	1.2858193	1.430484	0.835963	1.0363538	1.0031881	0.7121385	0.7763691	0.8386358	0.8152966	0.841063	0.5711373	0.90382916	0.7863721	0.7733743	0.82294786	0.87056357	0.7540146	0.66831905	0.668319	0.66831905	0.668319	0.66831905	1.1339719	1.1033769	1.1070908	1.1532621	0.9516697	1.3094952	0.90179634	1.3835659	0.6699604	0.61187613	0.67393476
GSTT1	na	0.07825358	1.2147493	0.5314089	1.1099532	1.008523	0.58907604	0.8094376	0.07549904	1.414181	0.08406243	1.4474	0.06440134	1.5344437	1.7038141	1.0623701	1.0058163	1.0635128	0.8714378	0.8343589	0.891997	0.07472043	0.58599627	0.94392675	1.1721271	0.06351811	2.3948834	1.76263	0.05037738	1.8353996	0.05032999	0.07780259	1.2827722	1.0665904	1.0665904	1.0665904	1.0665904	1.0665904	0.84712756	1.9040605	0.05645159	1.4257267	1.5027064	1.5187466	0.08452123	1.3137424	0.06522015	0.7819154	1.4997815
GUCY1A2	na	0.96249086	0.99357784	1.1393778	0.9098166	0.9587796	1.0609676	1.1980969	0.9172002	1.064217	0.9945476	0.9943458	0.938035	0.9225626	0.94731635	1.0549237	0.7826686	0.9262268	0.9934106	0.8560175	0.77915305	1.0858535	1.1617242	1.0672605	0.95408887	1.1165632	1.1500901	0.939012	0.9481432	1.1246189	0.9190342	0.8099314	0.9654569	0.9014789	0.9014789	0.9014789	0.9014789	0.9014789	0.86783296	1.2039667	1.044483	0.9397379	1.0563421	1.0139143	0.8113748	0.9911603	1.0531178	1.1434445	0.87462634
GUCY1A1	na	0.20883395	0.28568968	4.2884307	2.0893488	1.1239407	2.0588276	1.2469755	2.7722511	1.1104656	1.5320078	9.960646	1.489119	3.182743	3.10291	0.8312998	0.758998	0.7584878	2.0773084	2.15625	2.4371123	1.2951669	2.2774923	1.3539968	0.869528	0.7433997	1.5500501	2.523954	1.256922	2.3025723	1.7129226	3.3343587	2.592244	0.8696441	0.8696441	0.8696441	0.8696441	0.8696441	1.4119802	0.46522796	0.96569955	0.29523376	0.5330669	0.30239245	1.189853	0.55523366	1.2032404	2.1069772	1.9710948
GUCY1B1	na	0.312648	0.32794955	3.5919461	1.317534	1.3550699	2.1560795	1.2251136	3.8613727	1.7292694	1.5098096	5.996537	1.0405824	2.107089	2.079517	0.85629463	0.67093277	0.7179564	2.2128885	2.1333046	1.8258226	1.4318398	3.8823829	1.1354667	1.0731453	0.6186602	1.1845907	1.5127536	1.2375455	1.7899835	2.0039225	2.760729	4.158469	0.81141955	0.81141955	0.81141955	0.81141955	0.8114195	1.1017895	0.57047796	0.6737337	0.45734832	0.57724667	0.34656376	0.9936659	0.646424	1.4637997	2.0186577	2.1502922
GUK1	na	1.8655865	1.0607826	1.4728364	1.1378397	1.3029265	0.6237571	0.8054895	0.7783762	0.7387369	0.7945883	0.912382	0.81052476	0.66765326	0.9898727	1.0193739	1.2504253	1.1713585	0.82113355	0.84959245	0.84651506	0.794535	0.8166767	0.80674803	0.9483295	0.84537923	0.8830194	1.0432138	0.71439904	0.9504333	0.6000316	1.2059836	0.6821787	0.7482555	0.7482555	0.7482555	0.7482555	0.7482555	0.8200852	1.0961465	1.0080647	1.0642809	1.523577	1.4032676	1.1067684	1.1102152	0.6427133	0.5751979	0.6496832
HMGCR	na	1.4080224	1.1809477	0.4440202	0.77519524	1.0973499	0.76964206	1.0226729	0.8355844	1.1388216	0.67606604	0.42442837	0.96642727	0.7229391	0.7350888	1.4757426	1.1672581	1.2866832	1.0341625	1.055719	0.9914916	0.82372195	0.96519595	1.1592066	0.739524	0.68999684	0.856706	0.97170275	0.73766166	1.0846653	0.6713565	0.5388552	0.8376649	0.88981605	0.88981605	0.88981605	0.88981605	0.889816	0.9376704	1.4101522	1.0634458	1.1824559	1.1728413	0.9369783	0.5681223	1.0339028	1.0720208	0.941397	0.6810142
HPGD	na	1.2008034	0.54824823	0.03824737	0.5229574	0.49686033	0.6801179	1.2082548	0.8775481	1.0153209	1.2338974	0.45878917	1.071617	0.72477084	0.790286	1.0991495	0.56269395	0.45597664	0.98678184	0.86411554	0.82931167	0.92826	0.5686339	0.9424029	1.0963109	0.62188274	0.8833745	0.6429712	0.71338975	0.92360765	0.8931646	0.57179517	0.4857597	1.0007225	1.0007225	1.0007225	1.0007224	1.0007225	0.8985826	1.1996359	1.270968	1.1214958	1.3051795	0.623608	0.7534892	0.87806267	1.0768683	1.0375838	0.8345263
HRH1	na	1.4118263	0.9643947	0.92974234	0.94289315	0.8792146	0.8283105	0.91509855	0.97388685	0.91992366	0.8329707	0.828309	1.0902684	1.1345564	1.4228774	1.0380027	0.8759126	1.149714	0.73245764	0.8300089	0.65272343	0.8420038	0.93306094	0.92943066	0.8447811	0.6632471	1.124289	1.1486323	0.7830302	0.9593832	0.70433855	1.2213565	1.2315153	0.89051294	0.89051294	0.89051294	0.89051294	0.8905129	1.4839107	0.7920544	1.0767246	1.1079199	1.3103008	1.0260041	0.5796788	0.9861698	1.0090127	0.86308676	0.7651366
HSD3B1	na	0.908788	0.33381665	0.41350323	0.511404	0.5225913	0.20973654	0.795257	0.17003353	0.34834665	2.1090524	0.33232775	0.423359	0.6028121	0.6758589	0.29633048	0.50092804	0.44076335	0.2856541	0.25703362	0.35866818	0.583795	0.20671406	0.34103855	0.7380563	0.36651415	0.78556234	0.2256006	1.1574107	0.23931234	0.16787307	0.17869386	0.28795293	0.8967461	0.8967461	0.8967461	0.89674604	0.8967461	0.38571948	0.81138426	0.79580486	1.5407983	2.286332	0.5777066	1.0227894	0.6812053	0.88569593	1.3881464	0.6244178
HTR1B	na	1.1121647	0.8313159	0.90852034	0.7854497	0.9069347	0.99059737	1.1710931	0.9221928	1.0565763	1.2583408	0.68390507	0.8203276	0.86067766	0.7663153	1.0219035	1.1120539	0.8483313	0.7475459	0.8450876	0.7464917	0.8949473	0.91237617	1.1236978	1.0586022	1.096691	0.7120085	0.81842726	0.7053769	0.7479472	0.6813359	0.82159597	0.8987598	0.82844347	0.8284434	0.82844347	0.82844347	0.82844347	1.0296929	0.9092841	1.0066355	1.0583521	1.0994211	1.0162877	0.86828816	0.9618158	1.2035455	1.0023832	0.84429353
HTR1D	na	1.1072061	0.69858414	0.7122124	0.7938074	0.83776516	0.7317652	0.9334786	0.7863882	0.8203004	0.8413199	0.6619959	1.0075833	1.0700098	1.1137364	1.007008	0.8840383	0.8061729	0.6946282	0.88481045	0.9769449	0.9088569	0.7875914	0.8436979	0.9041666	0.8397384	0.7572918	0.74101853	0.7419154	0.797336	0.702137	0.85101485	0.8581226	0.81330127	0.81330127	0.81330127	0.81330127	0.81330127	1.1185359	1.4398446	0.9053212	1.1200786	1.1663613	1.0499933	0.8049821	0.9598466	0.8489014	0.7796917	0.80644417
HTR1E	na	1.0382444	0.8167285	0.7688719	1.1662875	0.99952865	0.9038671	1.3333268	1.0732019	1.2740031	1.5187159	0.68706363	1.0356663	0.83495885	1.0264167	0.9145587	0.9610608	1.1365753	0.6754356	0.88582563	0.92537767	1.0038369	1.0976181	1.405577	1.2769605	1.0838376	0.855189	0.8596119	0.7299997	0.68937594	0.76577765	0.9259064	0.86792773	0.86140454	0.86140454	0.86140454	0.86140454	0.86140454	0.89287764	0.9216227	1.1021258	1.0866445	1.0026234	1.0617056	0.8288654	1.0539042	1.1202337	1.0363978	0.8929991
HTR1F	na	1.5272579	1.0757447	0.99063265	0.95494264	0.96151125	0.8616936	0.92312586	0.9404398	0.9597368	1.1494794	0.8191725	0.83610874	0.92444456	0.80763924	1.0622032	1.0484451	0.839007	0.8134678	0.65699005	0.71092325	0.8824978	0.97223365	1.1587864	0.8281963	0.8037416	1.0799996	0.9879738	0.85299325	0.94143385	0.8315972	0.71824646	0.925331	0.93506634	0.9350663	0.9350663	0.93506634	0.93506634	0.93280613	1.1056477	1.0748415	0.93371534	1.2326078	1.1913979	0.90605456	1.06924	0.8566983	0.8785334	0.8184583
HTR2B	na	0.6076275	0.657907	0.69506216	0.6562949	0.66894114	2.7156992	1.5827978	1.3632936	2.1562626	1.4046544	1.8481381	0.9401541	1.2457865	1.1837566	0.684954	0.69956124	0.6131451	0.903941	0.68050313	0.83868283	1.1725932	2.0744615	1.2711577	1.0869182	1.145258	1.3491647	0.8972832	1.2929544	0.9739483	1.0474058	0.720434	1.9704094	0.7650184	0.7650184	0.7650184	0.7650184	0.76501834	0.7294711	0.63925296	0.92495704	0.82175034	0.7011616	0.72385573	0.7963351	0.73990166	1.805722	1.8262873	1.2913058
HTR2C	na	1.1159893	0.996679	0.97083086	1.0042423	1.0486941	0.8462586	0.88664687	0.916299	0.98178846	0.9783965	0.8172505	1.1395602	1.0531794	1.0541352	0.9525104	0.9448279	1.011864	0.91133916	1.0687573	1.0264521	0.9470531	0.9743617	1.0417062	0.9042022	0.94492376	0.9376959	0.9456219	0.94463766	0.8609711	0.94077265	1.01544	0.8502347	0.94934696	0.94934696	0.9493469	0.9493469	0.94934696	1.0533557	0.97902083	1.0457739	1.1134053	1.0599242	1.0002352	0.9392572	1.0858983	0.86782616	0.9201091	0.9351952
HTR3A	na	0.933238895	0.68655535	0.79963458	1.05204575	0.842483075	0.882351845	0.788358895	0.701783665	0.73532573	0.751567985	0.6139501	0.63589748	0.8125911	0.6216997	0.724532525	0.95860675	0.79799043	0.74865484	0.651505525	0.58097842	0.64618035	0.5600732	0.751434915	0.73174325	0.9266015	0.62938095	0.6225999	0.64648673	0.6290666	0.58033037	0.64451742	0.61767035	0.87386478	0.87386478	0.87386478	0.87386478	0.87386478	1.114838	0.8729518	1.0186057	1.0701667	1.1559972	0.98407868	1.30158115	1.0935409	0.7390545	0.835999475	0.81318515
HTR4	na	1.28320208	0.993651232	0.592885046	0.899403432	0.890781072	0.720264252	0.83539901	0.792316776	0.813354688	0.917959722	0.53408424	0.7791228	0.651078392	0.623215534	0.995046776	1.0324399	0.8824212	0.520384242	0.653948162	0.660179908	0.867164866	0.690577288	0.903948054	0.86792071	0.754059724	0.84514759	0.726872456	0.613064074	0.746017832	0.585911898	0.7060735	0.63455167	0.78577374	0.785773736	0.78577375	0.785773736	0.785773738	0.571684074	1.08945746	0.81231112	1.15764032	1.64104082	1.48197734	0.899999508	1.04701794	0.767062068	0.829901948	0.701907366
HTR6	na	1.2019802	0.91330427	0.79680794	0.99772084	1.0613534	1.1135975	1.0529537	1.051575	1.0337944	0.950276	0.62407136	0.8210795	0.8045024	0.75140595	0.988777	0.80737317	0.8763566	0.6615575	0.7434694	0.7161063	1.0912976	0.9401134	1.0171517	1.0972545	0.94848984	0.7005058	0.664945	0.67050934	0.65606725	0.60825425	0.71009207	0.93232757	0.8207761	0.82077616	0.82077616	0.82077616	0.82077616	0.8753552	0.82373214	1.0637813	1.0560529	1.1535873	1.2916381	0.8518527	0.9229139	1.0167068	0.92407805	1.0203013
[truncated: 15,274 more rows]
[truncated: 10 more columns]
