# Supplementary material for: Identification of hub programmed cell death-related genes and immune infiltration in Crohn’s disease using bioinformatics
Source: Front Genet. 2024 Dec 18;15:1425062. doi: 10.3389/fgene.2024.1425062 (PMC11688285; doi:10.3389/fgene.2024.1425062)
Supplement: Supplementary file 1 [file DataSheet3.zip › Input data and script2/GSEA analysis/SAA1/SAA1.cls]

l	l	h	h	h	l	l	h	h	l	h	l	h	h	l	l	l	l	l	l	l	h	h	h	h	l	h	l	h	h	h	l	l	l	l	l	l	l	h	l	h	h	h	l	l	l	l	l	l	h	h	h	h	h	h	h	h	h
