# Supplementary material for: Identification of hub programmed cell death-related genes and immune infiltration in Crohn’s disease using bioinformatics
Source: Front Genet. 2024 Dec 18;15:1425062. doi: 10.3389/fgene.2024.1425062 (PMC11688285; doi:10.3389/fgene.2024.1425062)
Supplement: Supplementary file 1 [file DataSheet3.zip › Input data and script2/venn/Necrosis_gene/inputfile.txt]

SST
TPH1
ST6GAL2
INSM1
OLFM4
FEV
APOBEC1
GNE
CLC
HOXB13
PTN
CCNG1
BAK1
PYY
CPA6
RFX6
NTN4
KIF5C
OSR1
GPT2
CHGA
ISL1
HAPLN1
NEUROD1
IGFBP2
FRZB
IGFBP3
SLC2A10
C4BPB
DHCR24
ERRFI1
CEACAM6
IL1R2
GLRX
FN1
FMOD
UPP1
FHL2
HLF
CBLN2
MFAP5
CLDN8
KCTD12
ADRA2A
CCL11
ISG20
GCG
APPL1
PROS1
GMDS
ACSL1
SPON1
ST6GAL1
EFEMP1
PPL
CCNO
ADORA2B
VSNL1
LGALS2
DPP10
ANO5
HCP5
ANKRD22
IL18
NEDD4L
OASL
NKX2-2
NLRC5
PDCD4
GHR
DEFA5
BACE2
BMP5
EPHA3
RFK
GCLM
ABCA8
ADAMDEC1
ARG2
ELOVL6
DMBT1
REG3A
CEACAM1
CKB
FZD7
GRINA
PSMB8
FGF13
IRF1
TGFBR3
NDN
WASF3
BCHE
CFB
LGI1
HAS2
FGF9
IFI27
DPP4
AQP1
ACE2
NUPR1
ST6GALNAC3
PIK3R3
NR1H4
PLAUR
CLEC3B
HYAL1
TAP2
MUC20
BCL3
F2RL2
SAMD9L
LRG1
REG1A
USP18
NFE2L3
SOD2
RND1
MST1
NDNF
NCR3LG1
CFD
BAMBI
PSME2
SLC9A3
NR5A2
ACKR4
SI
EPHA2
DEFA6
LPL
BEX1
TPK1
CPB1
PCSK9
CPE
MUC12
FPR1
RARRES2
CFH
DUSP5
TAP1
CD55
NAMPT
CASP1
MMP1
CLDN1
PSMB9
CD160
S100A8
SDF2L1
CASP5
SCG2
FAM83D
PDZK1
MEP1B
CFI
ADAM1A
BRINP3
IFITM1
ADTRP
ALDOB
CHRFAM7A
CHRNA7
NPY
CLDN2
KDR
OGN
APOBEC3A
TDO2
ISG15
CYP1B1
SLC7A11
SCD
GZMB
REG1B
SLC7A5
XDH
WNT5A
LGR5
GSTA1
LIPG
MMP28
CDA
RNF183
SCNN1B
ME1
AMPD1
FCGR3B
APOL1
GBP1
AKR1B10
FCGR3A
NPTX2
S100P
PSAT1
AOC3
PCK1
MAFF
GBP2
CHI3L1
PPP1R14A
LPCAT1
STAT1
EYA2
NQO1
ZC3H12A
S100A9
ZBTB16
CXCL10
FGR
NOS2
PLA2G4A
TRIM31
TNFRSF6B
C4BPA
CA1
C5AR1
HBA1
HBA2
NCF2
TNIP3
IGFBP5
RSAD2
GBP4
BST2
AQP9
SAA1
SAA2
PLAU
CXCL5
C2CD4A
COL18A1
CYP2B6
CXCL11
SLC10A2
CFHR1
FAM3B
SELP
IDO1
MT1M
