# Supplementary material for: Identification of hub programmed cell death-related genes and immune infiltration in Crohn’s disease using bioinformatics
Source: Front Genet. 2024 Dec 18;15:1425062. doi: 10.3389/fgene.2024.1425062 (PMC11688285; doi:10.3389/fgene.2024.1425062)
Supplement: Supplementary file 1 [file DataSheet3.zip › Input data and script2/venn/Apoptosis_gene/inputfile.txt]

SST
TPH1
ST6GAL2
INSM1
OLFM4
RASSF10
APOBEC1
GNE
QPRT
TMEM192
CLC
HOXB13
PTN
RBM24
CCNG1
BAK1
L1TD1
PYY
CPA6
BTG3
TUSC3
HKDC1
NTN4
KIF5C
MOB1B
OSR1
GPT2
CHGA
ISL1
HAPLN1
EDIL3
NEUROD1
IGFBP2
FRZB
CYP2C18
IGFBP3
C4BPB
DHCR24
ERRFI1
CEACAM6
SCGN
IL1R2
GLRX
FN1
AKAP7
PLAC8
FMOD
SYT13
CAPN13
UPP1
FHL2
HLF
SH3GL2
VANGL2
MFAP5
CLDN8
KCTD12
ADRA2A
CCL11
TNNC1
GAL3ST4
ISG20
C8orf33
GCG
CORO2A
APPL1
DDX60
PROS1
CYP2S1
GMDS
ALAS1
ACSL1
SPON1
ST6GAL1
EFEMP1
ZNRF3
PPL
ADORA2B
VSNL1
PDGFD
CD302
LGALS2
DPP10
PKDCC
HCP5
IL18
NEDD4L
INSL5
OASL
NKX2-2
NLRC5
PDCD4
SPINK2
GHR
CRIP1
PARP9
DHRS9
TRIM15
RAB40B
DEFA5
BACE2
BMP5
EPHA3
RFK
GCLM
RHOF
ABCA8
ETNK1
ADAMDEC1
ARG2
ELOVL6
ARMCX5-GPRASP2
GPRASP2
DMBT1
REG3A
CEACAM1
CKB
FZD7
GRINA
SHPRH
PSMB8
FGF13
IRF1
TGFBR3
NDN
WASF3
BCHE
CFB
LGI1
HEPACAM2
HAS2
MST1P2
B3GALT5
FGF9
IFI27
DPP4
NEU4
STOM
AQP1
ACE2
TM4SF5
CHST5
NUPR1
PIK3R3
NR1H4
PLAUR
CLEC3B
HYAL1
TAP2
MUC20
BCL3
MIR8085
F2RL2
SAMD9L
LRG1
REG1A
USP18
GAL3ST1
NFE2L3
SOD2
RND1
UNC5D
MST1
NCR3LG1
THRB
CFD
BAMBI
MIR7703
PSME2
SLC9A3
NR5A2
ACKR4
FOXF2
SI
EPHA2
DEFA6
LPL
BEX1
ZNF559
TPK1
PCSK9
TSPAN6
GATA6-AS1
CPE
HMGCS1
FPR1
RARRES2
CFH
DUSP5
TAP1
CD55
NAMPT
ZNF415
CASP1
RASD1
MMP1
GPR160
FGFBP1
BEX2
CLDN1
PSMB9
CD160
S100A8
SDF2L1
CASP5
HOXD13
SCG2
FAM83D
PDZK1
NHEJ1
MEP1B
CFI
CDC25B
ANGPTL1
CHGB
IFITM1
ADTRP
ALDOB
CHRFAM7A
CHRNA7
FBXO6
NPY
CLDN2
KDR
UGT2A3
OGN
APOBEC3A
TDO2
ISG15
LINC00668
CYP1B1
SLC7A11
SCD
GZMB
REG1B
CAPN8
SLC7A5
XDH
WNT5A
LGR5
GSTA1
LIPG
CRELD2
MMP28
CDA
RNF183
SCNN1B
ME1
AMPD1
FCGR3B
APOL1
FOXQ1
EGFL6
GBP1
AKR1B10
FCGR3A
PANK1
NPTX2
LINC00992
S100P
PSAT1
AOC3
RGS2
PCK1
COLEC12
GBP2
CHI3L1
PPP1R14A
LPCAT1
STAT1
EYA2
NQO1
ZC3H12A
NETO2
S100A9
ZBTB16
CXCL10
FGR
NOS2
HOXD11
PLA2G4A
TRIM31
TNFRSF6B
C4BPA
CEP55
IFIT3
EPSTI1
CA1
HOXD10
GREM2
C5AR1
SYNM
HBA1
HBA2
NCF2
TNIP3
IGFBP5
RSAD2
BST2
MT1X
CHRDL2
AQP9
SAA1
SAA2
PLAU
CXCL5
COL18A1
CYP2B6
CXCL11
SLC10A2
CFHR1
FAM3B
SELP
IDO1
MT1M
SOSTDC1
