# Supplementary material for: Identification of hub programmed cell death-related genes and immune infiltration in Crohn’s disease using bioinformatics
Source: Front Genet. 2024 Dec 18;15:1425062. doi: 10.3389/fgene.2024.1425062 (PMC11688285; doi:10.3389/fgene.2024.1425062)
Supplement: Supplementary file 1 [file DataSheet3.zip › Input data and script2/venn/Autophagy_gene/inputfile.txt]

OLFM4
APOBEC1
GNE
TMEM192
HOXB13
CCNG1
BAK1
BTG3
TUSC3
KIF5C
GPT2
CHGA
ISL1
HAPLN1
EDIL3
IGFBP2
IGFBP3
DHCR24
ERRFI1
CEACAM6
IL1R2
FN1
PLAC8
FHL2
SH3GL2
KCTD12
CCL11
TNNC1
CORO2A
PROS1
CYP2S1
GMDS
ACSL1
EFEMP1
ZNRF3
LGALS2
DPP10
HCP5
ANKRD22
IL18
NEDD4L
OASL
NLRC5
PDCD4
NXPE1
RAB40B
BACE2
EPHA3
RFK
RHOF
ARG2
ELOVL6
ARMCX5-GPRASP2
CKB
PSMB8
IRF1
WASF3
IFI27
STOM
ACE2
TM4SF5
NUPR1
PIK3R3
NR1H4
HYAL1
LRG1
USP18
GAL3ST1
SOD2
MST1
CFD
BAMBI
PSME2
SLC9A3
NR5A2
EPHA2
LPL
PCSK9
GALNT12
RARRES2
CFH
DUSP5
TAP1
CD55
NAMPT
CASP1
MMP1
FGFBP1
CLDN1
S100A8
CASP5
FAM83D
PDZK1
CDC25B
ANGPTL1
CHGB
IFITM1
ALDOB
CHRNA7
CLDN2
KDR
KLHL13
APOBEC3A
ISG15
CYP1B1
SLC7A11
SCD
GZMB
SLC7A5
XDH
WNT5A
GSTA1
FCGR3B
APOL1
FOXQ1
GBP1
AKR1B10
FCGR3A
S100P
PSAT1
GBP2
STAT1
NQO1
ZC3H12A
NETO2
S100A9
CXCL10
NOS2
PLA2G4A
TRIM31
TNFRSF6B
CEP55
HBA1
NCF2
IGFBP5
BST2
SAA1
PLAU
CXCL5
COL18A1
CXCL11
IDO1
