# Supplementary material for: Identification of hub programmed cell death-related genes and immune infiltration in Crohn’s disease using bioinformatics
Source: Front Genet. 2024 Dec 18;15:1425062. doi: 10.3389/fgene.2024.1425062 (PMC11688285; doi:10.3389/fgene.2024.1425062)
Supplement: Supplementary file 1 [file DataSheet3.zip › Input data and script2/venn/Pyroptosis_gene/inputfile.txt]

ADORA2B
IL18
IRF1
ACE2
MST1
EPHA2
PCSK9
CASP1
CASP5
CHRFAM7A
GZMB
APOL1
GBP1
CHI3L1
NOS2
TRIM31
BST2
