# Supplementary material for: Identification of hub programmed cell death-related genes and immune infiltration in Crohn’s disease using bioinformatics
Source: Front Genet. 2024 Dec 18;15:1425062. doi: 10.3389/fgene.2024.1425062 (PMC11688285; doi:10.3389/fgene.2024.1425062)
Supplement: Supplementary file 1 [file DataSheet3.zip › Input data and script2/WebGestalt/NTA/inputfile.txt]

ADM
STXBP1
FMOD
GNA14
ANGPTL2
APOL1
COL6A3
PCOLCE
COL4A1
OSMR
TIMP1
BTN3A2
ACP3
PLAU
NID2
APCDD1
SLC51A
HSD17B2
SERPING1
TBXAS1
TMEM158
COL5A1
NOX1
TMCO3
COL1A2
C1R
ZC3H12A
GCNT2
GPX8
RARRES1
DRAM1
VEGFC
ARFGAP3
GNA15
SLC6A4
LAMC1
MYH10
CD300LF
MMP10
ENTPD5
PDPN
ZFPM2
CBR3
PCSK1
DUOXA2
ANXA3
TFPI2
GBP2
TUBB6
FKBP11
CARD6
TNC
APOL3
MYOF
MRGPRF
CXCL1
COL15A1
CD93
FSTL1
DOCK4
FADS1
KDELR3
ICAM1
SLC24A3
FN1
FBN1
RASD1
EGFL6
DUOX2
IL1B
C4BPB
MOCS1
CTSK
SLC6A14
ANPEP
CYP27B1
FGR
PECAM1
ELL2
FBLN5
RBKS
GSDME
ETNK1
DNAJC12
RAB31
CCL20
NR4A2
CALCRL
ITLN1
TENT5C
SLC16A1
PDZK1IP1
MMP2
NPHP3
MEP1B
SMOC2
IFI30
TMEM45A
EMP3
NCF2
THBD
LINC00261
ENTPD1
NOD2
HSD3B2
NR1H4
COL12A1
PIM2
PITX2
NAT8B
CCN2
TGFBI
RUNDC3B
PLP1
NOS2
SLC22A3
SPON2
LPL
TPK1
HYMAI
PDE6A
SLAMF7
FAP
ADAMTS1
COL5A2
ARSJ
SLC49A4
ADRA2A
ADGRE2
CXCL6
SLAMF8
PTPRN2
CCL11
EVA1A
MXRA5
PLN
HSD11B1
MB
COL3A1
THEMIS2
DUSP5
TLR8
HLA-DRB3
HCK
THBS2
GPAT2
LOXL1
B4GALNT2
MMP3
METTL7B
CHST15
KRT12
CDH13
NETO2
KYNU
CPT1B
F2R
SULF1
PHLDA1
NUCB2
CD14
FBXO6
CTHRC1
ADIRF
PLA1A
GIPC2
PTGS2
AIFM3
CD74
HDC
CXCL3
SRPX2
PTGDR
APOBEC3B
PAMR1
ACOT4
ATOH1
ANXA1
ITGB2
CNTN3
TNIP3
VCAN
MMP1
SELENOM
MYL5
LIPC
CD38
HBA2
CSGALNACT1
OLFML3
MADCAM1
GSTA1
OLFM1
GALNT5
RTN1
B3GALT5
PRRX1
LDHD
SEC24D
ADGRB3
ANOS1
CTSC
SPAG4
TNFRSF6B
EYA2
GREM1
TYROBP
VNN1
CHRNA5
KLF8
WARS1
ADGRL2
PRAP1
TMEM171
ADA2
CSF1R
OASL
HBA1
C1S
CD163
CRISPLD2
GCG
PROK2
GALNT6
PRKAR2B
CCDC9B
CYP2C18
DERL3
PDE4B
MZB1
SAA2
OLFML2B
SERPINF1
GGTLC2
AICDA
FAM3B
SERPINA1
C1QB
SCG5
IRS1
RAI2
PSAT1
EGR2
TAGLN
RSPO3
TLR2
SLC19A3
C1QA
GBP5
RBP4
TRHDE
SAA1
SLC23A1
TMEM139
HBB
RPS6KA6
SUGCT
CCL18
IL1A
TYRP1
GABRA2
PTGR1
GBA3
C4BPA
ANKRD22
FCER1G
ACP5
CALHM6
GDF15
VSIG4
DSE
TDO2
