# Supplementary material for: Identification of hub programmed cell death-related genes and immune infiltration in Crohn’s disease using bioinformatics
Source: Front Genet. 2024 Dec 18;15:1425062. doi: 10.3389/fgene.2024.1425062 (PMC11688285; doi:10.3389/fgene.2024.1425062)
Supplement: Supplementary file 1 [file DataSheet3.zip › Input data and script2/WebGestalt/GSEA/inputfile.txt]

ADM	1.37776488280528
STXBP1	0.599459381812293
FMOD	0.952299397615699
GNA14	1.09649280251091
ANGPTL2	0.663771160154415
APOL1	1.01560263733844
COL6A3	1.50082723074476
PCOLCE	1.11738619989905
COL4A1	0.766656052653441
OSMR	0.855505822746382
TIMP1	1.84262835073264
BTN3A2	0.686546787962119
ACP3	1.07080003216407
PLAU	1.53380322503229
NID2	0.615353266279901
APCDD1	1.35950715870953
SLC51A	-0.841526245541161
HSD17B2	-0.591978221386432
SERPING1	0.973405953315258
TBXAS1	0.686349466397637
TMEM158	1.97675774496753
COL5A1	0.833129104112986
NOX1	0.850910799550648
TMCO3	0.679643534441817
COL1A2	1.0669373485056
C1R	0.96520203496582
ZC3H12A	1.008403812137
GCNT2	-0.600378479838399
GPX8	0.938759650027939
RARRES1	0.780688663853851
DRAM1	0.828906949079776
VEGFC	0.961575751015954
ARFGAP3	0.735974948286839
GNA15	0.680232292297339
SLC6A4	-0.730318983670433
LAMC1	0.654563726239999
MYH10	0.671906719909609
CD300LF	0.622902795227871
MMP10	3.85156195345913
ENTPD5	-0.621665708632208
PDPN	0.850279484805218
ZFPM2	0.851329896850649
CBR3	0.628144708355757
PCSK1	5.10699687504458
DUOXA2	4.09018504332467
ANXA3	1.09454354643645
TFPI2	2.10598789706424
GBP2	0.660042878979219
TUBB6	0.600880517503401
FKBP11	1.03878663692589
CARD6	0.92703126002003
TNC	1.9929441644155
APOL3	0.706219827488063
MYOF	0.715331062878461
MRGPRF	0.783782602463419
CXCL1	3.86377139232436
COL15A1	0.660004551293506
CD93	0.63228260236413
FSTL1	0.653061328341124
DOCK4	0.73131595629134
FADS1	0.613179434249292
KDELR3	0.849616775313597
ICAM1	0.669100499996882
SLC24A3	0.759943848861903
FN1	0.788277429706665
FBN1	0.826868988727178
RASD1	0.629244015290691
EGFL6	2.13068569075844
DUOX2	14.2284013528671
IL1B	2.35088328168076
C4BPB	1.25442679176684
MOCS1	-0.631679741321949
CTSK	0.912387676172639
SLC6A14	15.4308876594779
ANPEP	-1.02066696282976
CYP27B1	0.933605848906808
FGR	0.879362816503202
PECAM1	0.668967505089176
ELL2	0.786758156589782
FBLN5	0.775411263604847
RBKS	-0.649511630010946
GSDME	0.761510625845644
ETNK1	-0.772766641105974
DNAJC12	0.600699561774241
RAB31	0.833901240769609
CCL20	0.895039124314548
NR4A2	0.990387216888261
CALCRL	0.796644555438632
ITLN1	1.76150917454078
TENT5C	0.786188569686001
SLC16A1	-0.725690499112122
PDZK1IP1	1.34987540049948
MMP2	0.885477192789652
NPHP3	-0.59982640637381
MEP1B	-1.67855670671186
SMOC2	0.740209923935125
IFI30	0.780984941900951
TMEM45A	1.15191739107316
EMP3	0.851377073417733
NCF2	1.14972137010983
THBD	0.642339842857315
LINC00261	1.33774452630439
ENTPD1	0.819537040273332
NOD2	0.61186340725844
HSD3B2	-1.42343091381732
NR1H4	-0.834564511959264
COL12A1	0.923781417940763
PIM2	0.848616159162892
PITX2	-1.47460235918381
NAT8B	-0.614140361904905
CCN2	1.00619695111465
TGFBI	0.730259287243938
RUNDC3B	-0.590929757407447
PLP1	-0.853534756948702
NOS2	1.79205975829026
SLC22A3	-1.04786777165229
SPON2	0.664767442059219
LPL	1.21653845128444
TPK1	0.677700410859708
HYMAI	-0.6849175688471
PDE6A	-0.865318663212035
SLAMF7	0.911459400780518
FAP	1.21476209365556
ADAMTS1	0.830129577706492
COL5A2	0.836761005347407
ARSJ	0.61003249848554
SLC49A4	0.717178613963066
ADRA2A	-0.68199673312104
ADGRE2	0.756273208766529
CXCL6	4.94249826406692
SLAMF8	0.977815742505842
PTPRN2	0.61644322192606
CCL11	2.7504901045988
EVA1A	0.656391270636622
MXRA5	0.741857049325519
PLN	0.6681527513416
HSD11B1	1.27657008495913
MB	-0.685945665256624
COL3A1	0.679661362747711
THEMIS2	0.687020390871996
DUSP5	0.609307520154755
TLR8	0.912351956556952
HLA-DRB3	0.62801902477922
HCK	0.646779003177335
THBS2	1.27652042864902
GPAT2	0.590829773421124
LOXL1	1.10853313413463
B4GALNT2	-0.894540087691068
MMP3	13.8605288005298
METTL7B	-0.829969939789525
CHST15	0.741874165610215
KRT12	-1.10887853805126
CDH13	0.767616003848656
NETO2	-0.673664907921126
KYNU	0.639939630321904
CPT1B	-0.60040398963987
F2R	0.897286242570778
SULF1	1.12529427160853
PHLDA1	0.677490092515911
NUCB2	0.643136221720647
CD14	0.59444066901896
FBXO6	0.798066634980345
CTHRC1	1.67620808280281
ADIRF	-0.784841322197966
PLA1A	1.17550690966017
GIPC2	-0.84504093183407
PTGS2	2.3566457508647
AIFM3	-0.589634965327149
CD74	0.648481545893592
HDC	0.628911133578601
CXCL3	1.91371116758125
SRPX2	0.588163755193877
PTGDR	-0.630716487849351
APOBEC3B	-1.07985692364818
PAMR1	1.280593276965
ACOT4	-0.633436569852598
ATOH1	0.596599501601422
ANXA1	0.769190090456795
ITGB2	0.695263551251081
CNTN3	-0.606915283079048
TNIP3	1.178251884372
VCAN	0.803654912562831
MMP1	5.11129545572259
SELENOM	0.619546213665467
MYL5	-0.712385731078096
LIPC	-0.805511397493012
CD38	0.805556953929002
HBA2	3.68355871695129
CSGALNACT1	0.793558798586223
OLFML3	0.951800910045885
MADCAM1	0.681514826974458
GSTA1	-1.14793862475822
OLFM1	0.597455953281384
GALNT5	0.982715520779218
RTN1	0.773806936760444
B3GALT5	0.934339143244587
PRRX1	0.920700516697968
LDHD	-0.645167688136841
SEC24D	0.729647675243734
ADGRB3	-0.587163307199914
ANOS1	0.72709008099818
CTSC	0.717950990373375
SPAG4	0.831192982130302
TNFRSF6B	0.66628406812766
EYA2	-0.785827257404676
GREM1	1.82368157765056
TYROBP	0.672157568774891
VNN1	4.26073507289064
CHRNA5	0.776417837764934
KLF8	-0.650393443634459
WARS1	0.800399536770246
ADGRL2	0.829319588370734
PRAP1	-0.867558394784589
TMEM171	-0.758575190151515
ADA2	0.703314453722986
CSF1R	0.628301348443413
OASL	-1.21271073139316
HBA1	4.6450432783806
C1S	0.820876455226621
CD163	1.62807879483225
CRISPLD2	0.994495130570562
GCG	2.06765811654826
PROK2	2.02791319491584
GALNT6	0.713545518730302
PRKAR2B	0.682676033882992
CCDC9B	-0.714169009621429
CYP2C18	-0.65753710912052
DERL3	0.603216926089523
PDE4B	0.963007909572163
MZB1	0.928658386852423
SAA2	0.898805571798007
OLFML2B	0.608604302668025
SERPINF1	1.27090062709711
GGTLC2	-0.978474356557533
AICDA	-0.946486773540204
FAM3B	-1.95083988481827
SERPINA1	0.86537653384333
C1QB	1.34859822614112
SCG5	0.989636534181773
IRS1	1.08677021423853
RAI2	0.67524925472186
PSAT1	0.748517698805627
EGR2	0.726924243262775
TAGLN	0.672754576864069
RSPO3	0.81422646054567
TLR2	0.645008535855844
SLC19A3	-0.715202831006797
C1QA	0.8620348494375
GBP5	1.5815096195619
RBP4	0.882168903399652
TRHDE	-0.727971735886104
SAA1	1.00476356844148
SLC23A1	-1.72750041782918
TMEM139	-0.81830296645671
HBB	4.77467805143255
RPS6KA6	-0.679690964337447
SUGCT	-0.666794405991169
CCL18	0.991412171718674
IL1A	1.48626823987664
TYRP1	2.00300805191932
GABRA2	-0.662797714768433
PTGR1	-1.23152797503727
GBA3	-0.721024932370013
C4BPA	1.65742157768636
ANKRD22	0.658970534992856
FCER1G	0.945389589288187
ACP5	0.925999382261038
CALHM6	1.23074581446537
GDF15	1.04900583138677
VSIG4	1.3871759864531
DSE	0.596806218872077
TDO2	1.77585018894935
