# Supplementary material for: Identification of hub programmed cell death-related genes and immune infiltration in Crohn’s disease using bioinformatics
Source: Front Genet. 2024 Dec 18;15:1425062. doi: 10.3389/fgene.2024.1425062 (PMC11688285; doi:10.3389/fgene.2024.1425062)
Supplement: Supplementary file 1 [file DataSheet3.zip › Input data and script2/Proerammed cell death genes collection/Autophagy_gene_collection/GeneCards-SearchResults.csv]

Gene Symbol	Description	Category	Gifts	GC Id	Relevance score	GeneCards Link
ATG5	Autophagy Related 5	Protein Coding	43	GC06M106045	36.0919532775879	https://www.genecards.org/cgi-bin/carddisp.pl?gene=ATG5
VMA21	Vacuolar ATPase Assembly Factor VMA21	Protein Coding	36	GC0XP151396	32.2139739990234	https://www.genecards.org/cgi-bin/carddisp.pl?gene=VMA21
BECN1	Beclin 1	Protein Coding	44	GC17M042810	31.2932605743408	https://www.genecards.org/cgi-bin/carddisp.pl?gene=BECN1
ATG16L1	Autophagy Related 16 Like 1	Protein Coding	42	GC02P233246	31.1320858001709	https://www.genecards.org/cgi-bin/carddisp.pl?gene=ATG16L1
ULK1	Unc-51 Like Autophagy Activating Kinase 1	Protein Coding	44	GC12P131894	30.6014938354492	https://www.genecards.org/cgi-bin/carddisp.pl?gene=ULK1
ATG14	Autophagy Related 14	Protein Coding	35	GC14M055366	30.1858959197998	https://www.genecards.org/cgi-bin/carddisp.pl?gene=ATG14
ATG12	Autophagy Related 12	Protein Coding	40	GC05M115828	27.9941310882568	https://www.genecards.org/cgi-bin/carddisp.pl?gene=ATG12
ATG7	Autophagy Related 7	Protein Coding	42	GC03P012072	27.5170059204102	https://www.genecards.org/cgi-bin/carddisp.pl?gene=ATG7
AMBRA1	Autophagy And Beclin 1 Regulator 1	Protein Coding	38	GC11M084308	27.2888736724854	https://www.genecards.org/cgi-bin/carddisp.pl?gene=AMBRA1
ATG3	Autophagy Related 3	Protein Coding	40	GC03M112532	27.0222206115723	https://www.genecards.org/cgi-bin/carddisp.pl?gene=ATG3
ATG4B	Autophagy Related 4B Cysteine Peptidase	Protein Coding	40	GC02P241637	26.2847213745117	https://www.genecards.org/cgi-bin/carddisp.pl?gene=ATG4B
ATG9A	Autophagy Related 9A	Protein Coding	39	GC02M219219	25.4491901397705	https://www.genecards.org/cgi-bin/carddisp.pl?gene=ATG9A
ATG13	Autophagy Related 13	Protein Coding	37	GC11P046644	24.7426242828369	https://www.genecards.org/cgi-bin/carddisp.pl?gene=ATG13
ATG4A	Autophagy Related 4A Cysteine Peptidase	Protein Coding	40	GC0XP108091	24.2646522521973	https://www.genecards.org/cgi-bin/carddisp.pl?gene=ATG4A
ATG4D	Autophagy Related 4D Cysteine Peptidase	Protein Coding	37	GC19P010543	23.6108150482178	https://www.genecards.org/cgi-bin/carddisp.pl?gene=ATG4D
ATG4C	Autophagy Related 4C Cysteine Peptidase	Protein Coding	38	GC01P062784	23.1296577453613	https://www.genecards.org/cgi-bin/carddisp.pl?gene=ATG4C
ATG10	Autophagy Related 10	Protein Coding	38	GC05P081972	22.8035831451416	https://www.genecards.org/cgi-bin/carddisp.pl?gene=ATG10
ATG9B	Autophagy Related 9B	Protein Coding	35	GC07M151012	22.5621433258057	https://www.genecards.org/cgi-bin/carddisp.pl?gene=ATG9B
EPG5	Ectopic P-Granules Autophagy Protein 5 Homolog	Protein Coding	37	GC18M045800	21.8529930114746	https://www.genecards.org/cgi-bin/carddisp.pl?gene=EPG5
ATG2B	Autophagy Related 2B	Protein Coding	34	GC14M099759	21.7123260498047	https://www.genecards.org/cgi-bin/carddisp.pl?gene=ATG2B
SQSTM1	Sequestosome 1	Protein Coding	47	GC05P179806	21.1303577423096	https://www.genecards.org/cgi-bin/carddisp.pl?gene=SQSTM1
DRAM1	DNA Damage Regulated Autophagy Modulator 1	Protein Coding	31	GC12P101877	20.1847896575928	https://www.genecards.org/cgi-bin/carddisp.pl?gene=DRAM1
ATG2A	Autophagy Related 2A	Protein Coding	36	GC11M084637	19.9113578796387	https://www.genecards.org/cgi-bin/carddisp.pl?gene=ATG2A
ULK2	Unc-51 Like Autophagy Activating Kinase 2	Protein Coding	40	GC17M024735	19.1908798217773	https://www.genecards.org/cgi-bin/carddisp.pl?gene=ULK2
ATG16L2	Autophagy Related 16 Like 2	Protein Coding	34	GC11P072814	19.0825481414795	https://www.genecards.org/cgi-bin/carddisp.pl?gene=ATG16L2
DRAM2	DNA Damage Regulated Autophagy Modulator 2	Protein Coding	37	GC01M111117	18.8768749237061	https://www.genecards.org/cgi-bin/carddisp.pl?gene=DRAM2
ATG101	Autophagy Related 101	Protein Coding	34	GC12P052069	17.1138343811035	https://www.genecards.org/cgi-bin/carddisp.pl?gene=ATG101
MTOR	Mechanistic Target Of Rapamycin Kinase	Protein Coding	52	GC01M011106	16.5635185241699	https://www.genecards.org/cgi-bin/carddisp.pl?gene=MTOR
RUBCNL	Rubicon Like Autophagy Enhancer	Protein Coding	25	GC13M046343	16.5589008331299	https://www.genecards.org/cgi-bin/carddisp.pl?gene=RUBCNL
SOGA1	Suppressor Of Glucose, Autophagy Associated 1	Protein Coding	32	GC20M036777	16.3938446044922	https://www.genecards.org/cgi-bin/carddisp.pl?gene=SOGA1
RUBCN	Rubicon Autophagy Regulator	Protein Coding	33	GC03M197985	16.3139801025391	https://www.genecards.org/cgi-bin/carddisp.pl?gene=RUBCN
MAP1LC3A	Microtubule Associated Protein 1 Light Chain 3 Alpha	Protein Coding	41	GC20P034546	16.1511268615723	https://www.genecards.org/cgi-bin/carddisp.pl?gene=MAP1LC3A
MAP1LC3B	Microtubule Associated Protein 1 Light Chain 3 Beta	Protein Coding	40	GC16P087384	16.1019115447998	https://www.genecards.org/cgi-bin/carddisp.pl?gene=MAP1LC3B
PIK3C3	Phosphatidylinositol 3-Kinase Catalytic Subunit Type 3	Protein Coding	48	GC18P041955	14.9487266540527	https://www.genecards.org/cgi-bin/carddisp.pl?gene=PIK3C3
NBR1	NBR1 Autophagy Cargo Receptor	Protein Coding	37	GC17P043170	14.5589771270752	https://www.genecards.org/cgi-bin/carddisp.pl?gene=NBR1
LAMP2	Lysosomal Associated Membrane Protein 2	Protein Coding	43	GC0XM120426	14.3359956741333	https://www.genecards.org/cgi-bin/carddisp.pl?gene=LAMP2
ELAPOR1	Endosome-Lysosome Associated Apoptosis And Autophagy Regulator 1	Protein Coding	28	GC01P109175	13.7087297439575	https://www.genecards.org/cgi-bin/carddisp.pl?gene=ELAPOR1
EI24	EI24 Autophagy Associated Transmembrane Protein	Protein Coding	36	GC11P125570	13.3904800415039	https://www.genecards.org/cgi-bin/carddisp.pl?gene=EI24
DEPP1	DEPP1 Autophagy Regulator	Protein Coding	25	GC10M044971	12.7794723510742	https://www.genecards.org/cgi-bin/carddisp.pl?gene=DEPP1
BCL2	BCL2 Apoptosis Regulator	Protein Coding	49	GC18M063123	12.4099445343018	https://www.genecards.org/cgi-bin/carddisp.pl?gene=BCL2
RB1CC1	RB1 Inducible Coiled-Coil 1	Protein Coding	41	GC08M052622	11.6306295394897	https://www.genecards.org/cgi-bin/carddisp.pl?gene=RB1CC1
MAP1LC3C	Microtubule Associated Protein 1 Light Chain 3 Gamma	Protein Coding	32	GC01M241995	11.2839670181274	https://www.genecards.org/cgi-bin/carddisp.pl?gene=MAP1LC3C
GABARAP	GABA Type A Receptor-Associated Protein	Protein Coding	42	GC17M007240	10.8212041854858	https://www.genecards.org/cgi-bin/carddisp.pl?gene=GABARAP
HMGB1	High Mobility Group Box 1	Protein Coding	44	GC13M030456	10.8162469863892	https://www.genecards.org/cgi-bin/carddisp.pl?gene=HMGB1
ELAPOR2	Endosome-Lysosome Associated Apoptosis And Autophagy Regulator Family Member 2	Protein Coding	26	GC07M086877	10.8078413009644	https://www.genecards.org/cgi-bin/carddisp.pl?gene=ELAPOR2
FYCO1	FYVE And Coiled-Coil Domain Autophagy Adaptor 1	Protein Coding	40	GC03M045917	10.7655439376831	https://www.genecards.org/cgi-bin/carddisp.pl?gene=FYCO1
ATG12P1	Autophagy Related 12 Pseudogene 1	Pseudogene	8	GC17M073067	10.7499990463257	https://www.genecards.org/cgi-bin/carddisp.pl?gene=ATG12P1
ATG3P1	Autophagy Related 3 Pseudogene 1	Pseudogene	6	GC20M039328	10.2849636077881	https://www.genecards.org/cgi-bin/carddisp.pl?gene=ATG3P1
TFEB	Transcription Factor EB	Protein Coding	41	GC06M061505	10.2637338638306	https://www.genecards.org/cgi-bin/carddisp.pl?gene=TFEB
C9orf72	C9orf72-SMCR8 Complex Subunit	Protein Coding	41	GC09M028148	10.1023073196411	https://www.genecards.org/cgi-bin/carddisp.pl?gene=C9orf72
PIK3R4	Phosphoinositide-3-Kinase Regulatory Subunit 4	Protein Coding	45	GC03M130678	9.92885398864746	https://www.genecards.org/cgi-bin/carddisp.pl?gene=PIK3R4
OPTN	Optineurin	Protein Coding	43	GC10P013099	9.83924865722656	https://www.genecards.org/cgi-bin/carddisp.pl?gene=OPTN
ATG12P2	Autophagy Related 12 Pseudogene 2	Pseudogene	6	GC02M222901	9.83829498291016	https://www.genecards.org/cgi-bin/carddisp.pl?gene=ATG12P2
UVRAG	UV Radiation Resistance Associated	Protein Coding	41	GC11P075815	9.80093669891357	https://www.genecards.org/cgi-bin/carddisp.pl?gene=UVRAG
WIPI1	WD Repeat Domain, Phosphoinositide Interacting 1	Protein Coding	37	GC17M068420	9.76596546173096	https://www.genecards.org/cgi-bin/carddisp.pl?gene=WIPI1
GABARAPL2	GABA Type A Receptor Associated Protein Like 2	Protein Coding	41	GC16P075566	9.46826648712158	https://www.genecards.org/cgi-bin/carddisp.pl?gene=GABARAPL2
GABARAPL1	GABA Type A Receptor Associated Protein Like 1	Protein Coding	40	GC12P010212	9.39557552337646	https://www.genecards.org/cgi-bin/carddisp.pl?gene=GABARAPL1
ATG4AP1	Autophagy Related 4A Cysteine Peptidase Pseudogene 1	Pseudogene	5	GC0XP082998	9.30846214294434	https://www.genecards.org/cgi-bin/carddisp.pl?gene=ATG4AP1
TP53	Tumor Protein P53	Protein Coding	51	GC17M007661	9.25279903411865	https://www.genecards.org/cgi-bin/carddisp.pl?gene=TP53
TBK1	TANK Binding Kinase 1	Protein Coding	48	GC12P064451	8.85020351409912	https://www.genecards.org/cgi-bin/carddisp.pl?gene=TBK1
LOC727709	DNA Damage Regulated Autophagy Modulator 1 Pseudogene	Pseudogene	4	GC04P122739	8.61797142028809	https://www.genecards.org/cgi-bin/carddisp.pl?gene=LOC727709
WIPI2	WD Repeat Domain, Phosphoinositide Interacting 2	Protein Coding	40	GC07P005190	8.5277214050293	https://www.genecards.org/cgi-bin/carddisp.pl?gene=WIPI2
VMP1	Vacuole Membrane Protein 1	Protein Coding	36	GC17P059707	8.43971729278564	https://www.genecards.org/cgi-bin/carddisp.pl?gene=VMP1
VCP	Valosin Containing Protein	Protein Coding	48	GC09M035056	8.35966491699219	https://www.genecards.org/cgi-bin/carddisp.pl?gene=VCP
SIRT1	Sirtuin 1	Protein Coding	47	GC10P067884	8.13718318939209	https://www.genecards.org/cgi-bin/carddisp.pl?gene=SIRT1
UBQLN2	Ubiquilin 2	Protein Coding	42	GC0XP056563	8.03589725494385	https://www.genecards.org/cgi-bin/carddisp.pl?gene=UBQLN2
WDFY3	WD Repeat And FYVE Domain Containing 3	Protein Coding	41	GC04M084669	7.66476678848267	https://www.genecards.org/cgi-bin/carddisp.pl?gene=WDFY3
PRKAA1	Protein Kinase AMP-Activated Catalytic Subunit Alpha 1	Protein Coding	46	GC05M040759	7.57796096801758	https://www.genecards.org/cgi-bin/carddisp.pl?gene=PRKAA1
CALCOCO2	Calcium Binding And Coiled-Coil Domain 2	Protein Coding	38	GC17P051111	7.54896879196167	https://www.genecards.org/cgi-bin/carddisp.pl?gene=CALCOCO2
SH3GLB1	SH3 Domain Containing GRB2 Like, Endophilin B1	Protein Coding	40	GC01P086704	7.46480369567871	https://www.genecards.org/cgi-bin/carddisp.pl?gene=SH3GLB1
FOXO3	Forkhead Box O3	Protein Coding	44	GC06P108559	7.43975067138672	https://www.genecards.org/cgi-bin/carddisp.pl?gene=FOXO3
IRGM	Immunity Related GTPase M	Protein Coding	36	GC05P150846	7.43618583679199	https://www.genecards.org/cgi-bin/carddisp.pl?gene=IRGM
KEAP1	Kelch Like ECH Associated Protein 1	Protein Coding	47	GC19M010486	7.30268859863281	https://www.genecards.org/cgi-bin/carddisp.pl?gene=KEAP1
BECN2	Beclin 2	Protein Coding	23	GC01P241957	7.22852563858032	https://www.genecards.org/cgi-bin/carddisp.pl?gene=BECN2
NFE2L2	NFE2 Like BZIP Transcription Factor 2	Protein Coding	48	GC02M177227	7.03650379180908	https://www.genecards.org/cgi-bin/carddisp.pl?gene=NFE2L2
AKT1	AKT Serine/Threonine Kinase 1	Protein Coding	52	GC14M104769	6.99589776992798	https://www.genecards.org/cgi-bin/carddisp.pl?gene=AKT1
TP53INP1	Tumor Protein P53 Inducible Nuclear Protein 1	Protein Coding	37	GC08M094925	6.83577394485474	https://www.genecards.org/cgi-bin/carddisp.pl?gene=TP53INP1
PRKN	Parkin RBR E3 Ubiquitin Protein Ligase	Protein Coding	38	GC06M161348	6.75515222549438	https://www.genecards.org/cgi-bin/carddisp.pl?gene=PRKN
UBQLN1	Ubiquilin 1	Protein Coding	41	GC09M083659	6.74189615249634	https://www.genecards.org/cgi-bin/carddisp.pl?gene=UBQLN1
TP53INP2	Tumor Protein P53 Inducible Nuclear Protein 2	Protein Coding	34	GC20P034704	6.71853590011597	https://www.genecards.org/cgi-bin/carddisp.pl?gene=TP53INP2
CISD2	CDGSH Iron Sulfur Domain 2	Protein Coding	41	GC04P102868	6.50967073440552	https://www.genecards.org/cgi-bin/carddisp.pl?gene=CISD2
BNIP3	BCL2 Interacting Protein 3	Protein Coding	41	GC10M131966	6.41238784790039	https://www.genecards.org/cgi-bin/carddisp.pl?gene=BNIP3
HDAC6	Histone Deacetylase 6	Protein Coding	51	GC0XP048801	6.25809144973755	https://www.genecards.org/cgi-bin/carddisp.pl?gene=HDAC6
WDR41	WD Repeat Domain 41	Protein Coding	34	GC05M077425	6.23115968704224	https://www.genecards.org/cgi-bin/carddisp.pl?gene=WDR41
PRKAA2	Protein Kinase AMP-Activated Catalytic Subunit Alpha 2	Protein Coding	50	GC01P056645	6.13275527954102	https://www.genecards.org/cgi-bin/carddisp.pl?gene=PRKAA2
DAPK1	Death Associated Protein Kinase 1	Protein Coding	48	GC09P087497	6.08246183395386	https://www.genecards.org/cgi-bin/carddisp.pl?gene=DAPK1
LRRK2	Leucine Rich Repeat Kinase 2	Protein Coding	48	GC12P040196	6.07019233703613	https://www.genecards.org/cgi-bin/carddisp.pl?gene=LRRK2
NRBF2	Nuclear Receptor Binding Factor 2	Protein Coding	36	GC10P063133	6.03405904769897	https://www.genecards.org/cgi-bin/carddisp.pl?gene=NRBF2
TARDBP	TAR DNA Binding Protein	Protein Coding	45	GC01P011013	5.90758895874023	https://www.genecards.org/cgi-bin/carddisp.pl?gene=TARDBP
WDR45	WD Repeat Domain 45	Protein Coding	39	GC0XM049074	5.84037685394287	https://www.genecards.org/cgi-bin/carddisp.pl?gene=WDR45
PINK1	PTEN Induced Kinase 1	Protein Coding	46	GC01P020634	5.83326816558838	https://www.genecards.org/cgi-bin/carddisp.pl?gene=PINK1
SNCA	Synuclein Alpha	Protein Coding	49	GC04M089724	5.78381395339966	https://www.genecards.org/cgi-bin/carddisp.pl?gene=SNCA
CASP3	Caspase 3	Protein Coding	48	GC04M184627	5.65932750701904	https://www.genecards.org/cgi-bin/carddisp.pl?gene=CASP3
UBQLN4	Ubiquilin 4	Protein Coding	39	GC01M156033	5.63112688064575	https://www.genecards.org/cgi-bin/carddisp.pl?gene=UBQLN4
GAA	Alpha Glucosidase	Protein Coding	48	GC17P080101	5.59660911560059	https://www.genecards.org/cgi-bin/carddisp.pl?gene=GAA
FUS	FUS RNA Binding Protein	Protein Coding	44	GC16P031180	5.55237579345703	https://www.genecards.org/cgi-bin/carddisp.pl?gene=FUS
ULK3	Unc-51 Like Kinase 3	Protein Coding	40	GC15M074836	5.44474124908447	https://www.genecards.org/cgi-bin/carddisp.pl?gene=ULK3
RPTOR	Regulatory Associated Protein Of MTOR Complex 1	Protein Coding	42	GC17P080544	5.44129180908203	https://www.genecards.org/cgi-bin/carddisp.pl?gene=RPTOR
ZKSCAN3	Zinc Finger With KRAB And SCAN Domains 3	Protein Coding	33	GC06P028349	5.41061639785767	https://www.genecards.org/cgi-bin/carddisp.pl?gene=ZKSCAN3
SMCR8	SMCR8-C9orf72 Complex Subunit	Protein Coding	30	GC17P042638	5.37924480438232	https://www.genecards.org/cgi-bin/carddisp.pl?gene=SMCR8
SIRT2	Sirtuin 2	Protein Coding	46	GC19M038878	5.35018920898438	https://www.genecards.org/cgi-bin/carddisp.pl?gene=SIRT2
TECPR1	Tectonin Beta-Propeller Repeat Containing 1	Protein Coding	32	GC07M098214	5.33087396621704	https://www.genecards.org/cgi-bin/carddisp.pl?gene=TECPR1
GSK3B	Glycogen Synthase Kinase 3 Beta	Protein Coding	48	GC03M119821	5.33034753799438	https://www.genecards.org/cgi-bin/carddisp.pl?gene=GSK3B
TBC1D5	TBC1 Domain Family Member 5	Protein Coding	36	GC03M017157	5.28217887878418	https://www.genecards.org/cgi-bin/carddisp.pl?gene=TBC1D5
BCL2L1	BCL2 Like 1	Protein Coding	45	GC20M031664	5.25149488449097	https://www.genecards.org/cgi-bin/carddisp.pl?gene=BCL2L1
MAPK8	Mitogen-Activated Protein Kinase 8	Protein Coding	48	GC10P048306	5.24619293212891	https://www.genecards.org/cgi-bin/carddisp.pl?gene=MAPK8
USP10	Ubiquitin Specific Peptidase 10	Protein Coding	43	GC16P084702	5.13993501663208	https://www.genecards.org/cgi-bin/carddisp.pl?gene=USP10
NOD2	Nucleotide Binding Oligomerization Domain Containing 2	Protein Coding	47	GC16P050693	5.13992881774902	https://www.genecards.org/cgi-bin/carddisp.pl?gene=NOD2
SOD1	Superoxide Dismutase 1	Protein Coding	50	GC21P031659	5.13082027435303	https://www.genecards.org/cgi-bin/carddisp.pl?gene=SOD1
STING1	Stimulator Of Interferon Response CGAMP Interactor 1	Protein Coding	33	GC05M139476	5.09289073944092	https://www.genecards.org/cgi-bin/carddisp.pl?gene=STING1
FLNC	Filamin C	Protein Coding	45	GC07P128830	5.05788612365723	https://www.genecards.org/cgi-bin/carddisp.pl?gene=FLNC
HIF1A	Hypoxia Inducible Factor 1 Subunit Alpha	Protein Coding	46	GC14P061695	4.93481492996216	https://www.genecards.org/cgi-bin/carddisp.pl?gene=HIF1A
TECPR2	Tectonin Beta-Propeller Repeat Containing 2	Protein Coding	35	GC14P102362	4.93039226531982	https://www.genecards.org/cgi-bin/carddisp.pl?gene=TECPR2
RAB7A	RAB7A, Member RAS Oncogene Family	Protein Coding	46	GC03P133360	4.92911529541016	https://www.genecards.org/cgi-bin/carddisp.pl?gene=RAB7A
TMEM59	Transmembrane Protein 59	Protein Coding	38	GC01M054031	4.87953853607178	https://www.genecards.org/cgi-bin/carddisp.pl?gene=TMEM59
HSPA8	Heat Shock Protein Family A (Hsp70) Member 8	Protein Coding	47	GC11M123057	4.84322357177734	https://www.genecards.org/cgi-bin/carddisp.pl?gene=HSPA8
RAB8A	RAB8A, Member RAS Oncogene Family	Protein Coding	38	GC19P016111	4.82951211929321	https://www.genecards.org/cgi-bin/carddisp.pl?gene=RAB8A
STAT3	Signal Transducer And Activator Of Transcription 3	Protein Coding	50	GC17M042313	4.82532978057861	https://www.genecards.org/cgi-bin/carddisp.pl?gene=STAT3
ENDOG	Endonuclease G	Protein Coding	42	GC09P128818	4.78827285766602	https://www.genecards.org/cgi-bin/carddisp.pl?gene=ENDOG
TRIM5	Tripartite Motif Containing 5	Protein Coding	41	GC11M006262	4.78111600875854	https://www.genecards.org/cgi-bin/carddisp.pl?gene=TRIM5
MTMR14	Myotubularin Related Protein 14	Protein Coding	43	GC03P009649	4.75718259811401	https://www.genecards.org/cgi-bin/carddisp.pl?gene=MTMR14
FOXK1	Forkhead Box K1	Protein Coding	34	GC07P004682	4.74496984481812	https://www.genecards.org/cgi-bin/carddisp.pl?gene=FOXK1
HTT	Huntingtin	Protein Coding	43	GC04P003041	4.72431802749634	https://www.genecards.org/cgi-bin/carddisp.pl?gene=HTT
CTSD	Cathepsin D	Protein Coding	50	GC11M001752	4.71824884414673	https://www.genecards.org/cgi-bin/carddisp.pl?gene=CTSD
UBC	Ubiquitin C	Protein Coding	41	GC12M124911	4.68404293060303	https://www.genecards.org/cgi-bin/carddisp.pl?gene=UBC
DAP	Death Associated Protein	Protein Coding	38	GC05M010679	4.68038654327393	https://www.genecards.org/cgi-bin/carddisp.pl?gene=DAP
PARK7	Parkinsonism Associated Deglycase	Protein Coding	44	GC01P008078	4.65955209732056	https://www.genecards.org/cgi-bin/carddisp.pl?gene=PARK7
EVA1A	Eva-1 Homolog A, Regulator Of Programmed Cell Death	Protein Coding	34	GC02M075469	4.58605194091797	https://www.genecards.org/cgi-bin/carddisp.pl?gene=EVA1A
PFN1	Profilin 1	Protein Coding	46	GC17M004945	4.56515789031982	https://www.genecards.org/cgi-bin/carddisp.pl?gene=PFN1
STX17	Syntaxin 17	Protein Coding	33	GC09P099906	4.56389045715332	https://www.genecards.org/cgi-bin/carddisp.pl?gene=STX17
MCL1	MCL1 Apoptosis Regulator, BCL2 Family Member	Protein Coding	45	GC01M151420	4.54001665115356	https://www.genecards.org/cgi-bin/carddisp.pl?gene=MCL1
USP13	Ubiquitin Specific Peptidase 13	Protein Coding	44	GC03P179652	4.53244018554688	https://www.genecards.org/cgi-bin/carddisp.pl?gene=USP13
STK11	Serine/Threonine Kinase 11	Protein Coding	48	GC19P001177	4.52285385131836	https://www.genecards.org/cgi-bin/carddisp.pl?gene=STK11
LAMP1	Lysosomal Associated Membrane Protein 1	Protein Coding	41	GC13P113297	4.51915168762207	https://www.genecards.org/cgi-bin/carddisp.pl?gene=LAMP1
DAPK3	Death Associated Protein Kinase 3	Protein Coding	43	GC19M003958	4.48724222183228	https://www.genecards.org/cgi-bin/carddisp.pl?gene=DAPK3
CASP8	Caspase 8	Protein Coding	50	GC02P201233	4.48274374008179	https://www.genecards.org/cgi-bin/carddisp.pl?gene=CASP8
MFN2	Mitofusin 2	Protein Coding	46	GC01P011980	4.46748018264771	https://www.genecards.org/cgi-bin/carddisp.pl?gene=MFN2
FLCN	Folliculin	Protein Coding	41	GC17M017206	4.42255878448486	https://www.genecards.org/cgi-bin/carddisp.pl?gene=FLCN
RAB39B	RAB39B, Member RAS Oncogene Family	Protein Coding	38	GC0XM155259	4.41101694107056	https://www.genecards.org/cgi-bin/carddisp.pl?gene=RAB39B
HNRNPA1	Heterogeneous Nuclear Ribonucleoprotein A1	Protein Coding	45	GC12P054280	4.38897800445557	https://www.genecards.org/cgi-bin/carddisp.pl?gene=HNRNPA1
ATP13A2	ATPase Cation Transporting 13A2	Protein Coding	42	GC01M016985	4.37426137924194	https://www.genecards.org/cgi-bin/carddisp.pl?gene=ATP13A2
NUPR1	Nuclear Protein 1, Transcriptional Regulator	Protein Coding	35	GC16M028532	4.36658954620361	https://www.genecards.org/cgi-bin/carddisp.pl?gene=NUPR1
XBP1	X-Box Binding Protein 1	Protein Coding	45	GC22M028794	4.35959959030151	https://www.genecards.org/cgi-bin/carddisp.pl?gene=XBP1
TRAPPC4	Trafficking Protein Particle Complex Subunit 4	Protein Coding	40	GC11P119018	4.34128427505493	https://www.genecards.org/cgi-bin/carddisp.pl?gene=TRAPPC4
FOXO1	Forkhead Box O1	Protein Coding	48	GC13M040555	4.32498455047607	https://www.genecards.org/cgi-bin/carddisp.pl?gene=FOXO1
DNM1L	Dynamin 1 Like	Protein Coding	46	GC12P032679	4.32386016845703	https://www.genecards.org/cgi-bin/carddisp.pl?gene=DNM1L
BAG3	BAG Cochaperone 3	Protein Coding	43	GC10P119651	4.32151889801025	https://www.genecards.org/cgi-bin/carddisp.pl?gene=BAG3
TRAF6	TNF Receptor Associated Factor 6	Protein Coding	45	GC11M036467	4.32121467590332	https://www.genecards.org/cgi-bin/carddisp.pl?gene=TRAF6
MAPK14	Mitogen-Activated Protein Kinase 14	Protein Coding	50	GC06P077003	4.30508947372437	https://www.genecards.org/cgi-bin/carddisp.pl?gene=MAPK14
PARP1	Poly(ADP-Ribose) Polymerase 1	Protein Coding	48	GC01M226360	4.30460977554321	https://www.genecards.org/cgi-bin/carddisp.pl?gene=PARP1
TUFM	Tu Translation Elongation Factor, Mitochondrial	Protein Coding	45	GC16M035630	4.29154586791992	https://www.genecards.org/cgi-bin/carddisp.pl?gene=TUFM
TMEM208	Transmembrane Protein 208	Protein Coding	29	GC16P067257	4.29036235809326	https://www.genecards.org/cgi-bin/carddisp.pl?gene=TMEM208
TBC1D14	TBC1 Domain Family Member 14	Protein Coding	35	GC04P006910	4.28918075561523	https://www.genecards.org/cgi-bin/carddisp.pl?gene=TBC1D14
HSP90AA1	Heat Shock Protein 90 Alpha Family Class A Member 1	Protein Coding	47	GC14M102080	4.27985191345215	https://www.genecards.org/cgi-bin/carddisp.pl?gene=HSP90AA1
EGFR	Epidermal Growth Factor Receptor	Protein Coding	52	GC07P055019	4.27900266647339	https://www.genecards.org/cgi-bin/carddisp.pl?gene=EGFR
RAB5A	RAB5A, Member RAS Oncogene Family	Protein Coding	44	GC03P019948	4.26099872589111	https://www.genecards.org/cgi-bin/carddisp.pl?gene=RAB5A
TRIM21	Tripartite Motif Containing 21	Protein Coding	41	GC11M004384	4.22849655151367	https://www.genecards.org/cgi-bin/carddisp.pl?gene=TRIM21
ATXN3	Ataxin 3	Protein Coding	44	GC14M099702	4.21815490722656	https://www.genecards.org/cgi-bin/carddisp.pl?gene=ATXN3
IL1B	Interleukin 1 Beta	Protein Coding	46	GC02M112829	4.20820474624634	https://www.genecards.org/cgi-bin/carddisp.pl?gene=IL1B
KAT5	Lysine Acetyltransferase 5	Protein Coding	45	GC11P065711	4.15914535522461	https://www.genecards.org/cgi-bin/carddisp.pl?gene=KAT5
PHB2	Prohibitin 2	Protein Coding	40	GC12M006965	4.14189291000366	https://www.genecards.org/cgi-bin/carddisp.pl?gene=PHB2
ATP6AP1	ATPase H+ Transporting Accessory Protein 1	Protein Coding	42	GC0XP154428	4.13811254501343	https://www.genecards.org/cgi-bin/carddisp.pl?gene=ATP6AP1
CHMP2B	Charged Multivesicular Body Protein 2B	Protein Coding	42	GC03P087227	4.12856197357178	https://www.genecards.org/cgi-bin/carddisp.pl?gene=CHMP2B
MATR3	Matrin 3	Protein Coding	41	GC05P139274	4.10091543197632	https://www.genecards.org/cgi-bin/carddisp.pl?gene=MATR3
TNF	Tumor Necrosis Factor	Protein Coding	50	GC06P076864	4.10086011886597	https://www.genecards.org/cgi-bin/carddisp.pl?gene=TNF
MAPK1	Mitogen-Activated Protein Kinase 1	Protein Coding	50	GC22M021759	4.09951877593994	https://www.genecards.org/cgi-bin/carddisp.pl?gene=MAPK1
TRIM17	Tripartite Motif Containing 17	Protein Coding	37	GC01M228407	4.09646129608154	https://www.genecards.org/cgi-bin/carddisp.pl?gene=TRIM17
LGALS8	Galectin 8	Protein Coding	41	GC01P236518	4.09217691421509	https://www.genecards.org/cgi-bin/carddisp.pl?gene=LGALS8
BAX	BCL2 Associated X, Apoptosis Regulator	Protein Coding	47	GC19P048954	4.06713914871216	https://www.genecards.org/cgi-bin/carddisp.pl?gene=BAX
RIPK1	Receptor Interacting Serine/Threonine Kinase 1	Protein Coding	48	GC06P003155	4.02152967453003	https://www.genecards.org/cgi-bin/carddisp.pl?gene=RIPK1
HSPA5	Heat Shock Protein Family A (Hsp70) Member 5	Protein Coding	46	GC09M125234	4.01424646377563	https://www.genecards.org/cgi-bin/carddisp.pl?gene=HSPA5
TMEM74	Transmembrane Protein 74	Protein Coding	33	GC08M108606	3.99963068962097	https://www.genecards.org/cgi-bin/carddisp.pl?gene=TMEM74
MAPK15	Mitogen-Activated Protein Kinase 15	Protein Coding	39	GC08P143716	3.99294233322144	https://www.genecards.org/cgi-bin/carddisp.pl?gene=MAPK15
ATXN2	Ataxin 2	Protein Coding	42	GC12M111443	3.96838712692261	https://www.genecards.org/cgi-bin/carddisp.pl?gene=ATXN2
BNIP3L	BCL2 Interacting Protein 3 Like	Protein Coding	41	GC08P026296	3.92911243438721	https://www.genecards.org/cgi-bin/carddisp.pl?gene=BNIP3L
MYC	MYC Proto-Oncogene, BHLH Transcription Factor	Protein Coding	50	GC08P127735	3.92612934112549	https://www.genecards.org/cgi-bin/carddisp.pl?gene=MYC
ATP12A	ATPase H+/K+ Transporting Non-Gastric Alpha2 Subunit	Protein Coding	42	GC13P024680	3.89696860313416	https://www.genecards.org/cgi-bin/carddisp.pl?gene=ATP12A
CCDC115	Coiled-Coil Domain Containing 115	Protein Coding	35	GC02M133481	3.89696860313416	https://www.genecards.org/cgi-bin/carddisp.pl?gene=CCDC115
TMEM199	Transmembrane Protein 199	Protein Coding	34	GC17P049677	3.89696860313416	https://www.genecards.org/cgi-bin/carddisp.pl?gene=TMEM199
MEFV	MEFV Innate Immuity Regulator, Pyrin	Protein Coding	43	GC16M006424	3.88908195495605	https://www.genecards.org/cgi-bin/carddisp.pl?gene=MEFV
MAPT	Microtubule Associated Protein Tau	Protein Coding	49	GC17P045894	3.88518285751343	https://www.genecards.org/cgi-bin/carddisp.pl?gene=MAPT
PPARGC1A	PPARG Coactivator 1 Alpha	Protein Coding	45	GC04M023755	3.88303375244141	https://www.genecards.org/cgi-bin/carddisp.pl?gene=PPARGC1A
CTSB	Cathepsin B	Protein Coding	50	GC08M011842	3.86383032798767	https://www.genecards.org/cgi-bin/carddisp.pl?gene=CTSB
VAPB	VAMP Associated Protein B And C	Protein Coding	44	GC20P058389	3.86379599571228	https://www.genecards.org/cgi-bin/carddisp.pl?gene=VAPB
TRIM16	Tripartite Motif Containing 16	Protein Coding	34	GC17M015627	3.83091807365417	https://www.genecards.org/cgi-bin/carddisp.pl?gene=TRIM16
USP36	Ubiquitin Specific Peptidase 36	Protein Coding	37	GC17M078787	3.83015561103821	https://www.genecards.org/cgi-bin/carddisp.pl?gene=USP36
CCNF	Cyclin F	Protein Coding	41	GC16P002429	3.79520726203918	https://www.genecards.org/cgi-bin/carddisp.pl?gene=CCNF
PHF23	PHD Finger Protein 23	Protein Coding	32	GC17M007237	3.74562454223633	https://www.genecards.org/cgi-bin/carddisp.pl?gene=PHF23
DCTN1	Dynactin Subunit 1	Protein Coding	45	GC02M074361	3.7337691783905	https://www.genecards.org/cgi-bin/carddisp.pl?gene=DCTN1
MALAT1	Metastasis Associated Lung Adenocarcinoma Transcript 1	RNA Gene	24	GC11P068989	3.73343586921692	https://www.genecards.org/cgi-bin/carddisp.pl?gene=MALAT1
PIK3CB	Phosphatidylinositol-4,5-Bisphosphate 3-Kinase Catalytic Subunit Beta	Protein Coding	48	GC03M138652	3.73035573959351	https://www.genecards.org/cgi-bin/carddisp.pl?gene=PIK3CB
WDR45B	WD Repeat Domain 45B	Protein Coding	36	GC17M082614	3.72926449775696	https://www.genecards.org/cgi-bin/carddisp.pl?gene=WDR45B
ABL1	ABL Proto-Oncogene 1, Non-Receptor Tyrosine Kinase	Protein Coding	51	GC09P130713	3.72766590118408	https://www.genecards.org/cgi-bin/carddisp.pl?gene=ABL1
GSK3A	Glycogen Synthase Kinase 3 Alpha	Protein Coding	48	GC19M061925	3.72602558135986	https://www.genecards.org/cgi-bin/carddisp.pl?gene=GSK3A
TMEM41B	Transmembrane Protein 41B	Protein Coding	33	GC11M009280	3.71140384674072	https://www.genecards.org/cgi-bin/carddisp.pl?gene=TMEM41B
NLRP3	NLR Family Pyrin Domain Containing 3	Protein Coding	46	GC01P247415	3.70491099357605	https://www.genecards.org/cgi-bin/carddisp.pl?gene=NLRP3
LGALS3	Galectin 3	Protein Coding	44	GC14P055124	3.69554758071899	https://www.genecards.org/cgi-bin/carddisp.pl?gene=LGALS3
HDAC10	Histone Deacetylase 10	Protein Coding	42	GC22M050245	3.69095015525818	https://www.genecards.org/cgi-bin/carddisp.pl?gene=HDAC10
ATP4A	ATPase H+/K+ Transporting Subunit Alpha	Protein Coding	41	GC19M062663	3.67279481887817	https://www.genecards.org/cgi-bin/carddisp.pl?gene=ATP4A
SRPK3	SRSF Protein Kinase 3	Protein Coding	38	GC0XP153776	3.67279481887817	https://www.genecards.org/cgi-bin/carddisp.pl?gene=SRPK3
UNC45B	Unc-45 Myosin Chaperone B	Protein Coding	40	GC17P049955	3.63939642906189	https://www.genecards.org/cgi-bin/carddisp.pl?gene=UNC45B
MCOLN1	Mucolipin TRP Cation Channel 1	Protein Coding	42	GC19P007523	3.63171339035034	https://www.genecards.org/cgi-bin/carddisp.pl?gene=MCOLN1
VAMP8	Vesicle Associated Membrane Protein 8	Protein Coding	40	GC02P085561	3.62539839744568	https://www.genecards.org/cgi-bin/carddisp.pl?gene=VAMP8
PIK3CA	Phosphatidylinositol-4,5-Bisphosphate 3-Kinase Catalytic Subunit Alpha	Protein Coding	52	GC03P179148	3.61988925933838	https://www.genecards.org/cgi-bin/carddisp.pl?gene=PIK3CA
DHRSX	Dehydrogenase/Reductase X-Linked	Protein Coding	31	GC0XM002219	3.600341796875	https://www.genecards.org/cgi-bin/carddisp.pl?gene=DHRSX
SNAP29	Synaptosome Associated Protein 29	Protein Coding	41	GC22P020859	3.59654855728149	https://www.genecards.org/cgi-bin/carddisp.pl?gene=SNAP29
RAB33B	RAB33B, Member RAS Oncogene Family	Protein Coding	41	GC04P139453	3.57939410209656	https://www.genecards.org/cgi-bin/carddisp.pl?gene=RAB33B
CYCS	Cytochrome C, Somatic	Protein Coding	47	GC07M025118	3.56923246383667	https://www.genecards.org/cgi-bin/carddisp.pl?gene=CYCS
BOK	BCL2 Family Apoptosis Regulator BOK	Protein Coding	40	GC02P241558	3.54566526412964	https://www.genecards.org/cgi-bin/carddisp.pl?gene=BOK
PIK3R2	Phosphoinositide-3-Kinase Regulatory Subunit 2	Protein Coding	48	GC19P018153	3.54469060897827	https://www.genecards.org/cgi-bin/carddisp.pl?gene=PIK3R2
IL23R	Interleukin 23 Receptor	Protein Coding	44	GC01P067138	3.51268243789673	https://www.genecards.org/cgi-bin/carddisp.pl?gene=IL23R
TAX1BP1	Tax1 Binding Protein 1	Protein Coding	39	GC07P027739	3.50927019119263	https://www.genecards.org/cgi-bin/carddisp.pl?gene=TAX1BP1
ACBD5	Acyl-CoA Binding Domain Containing 5	Protein Coding	39	GC10M027182	3.50131869316101	https://www.genecards.org/cgi-bin/carddisp.pl?gene=ACBD5
TMEM39A	Transmembrane Protein 39A	Protein Coding	33	GC03M119428	3.48151397705078	https://www.genecards.org/cgi-bin/carddisp.pl?gene=TMEM39A
EIF2AK3	Eukaryotic Translation Initiation Factor 2 Alpha Kinase 3	Protein Coding	48	GC02M088556	3.48140239715576	https://www.genecards.org/cgi-bin/carddisp.pl?gene=EIF2AK3
IL10RA	Interleukin 10 Receptor Subunit Alpha	Protein Coding	45	GC11P117987	3.47282600402832	https://www.genecards.org/cgi-bin/carddisp.pl?gene=IL10RA
TSC2	TSC Complex Subunit 2	Protein Coding	49	GC16P009895	3.44041585922241	https://www.genecards.org/cgi-bin/carddisp.pl?gene=TSC2
CXCR4	C-X-C Motif Chemokine Receptor 4	Protein Coding	50	GC02M136114	3.43354177474976	https://www.genecards.org/cgi-bin/carddisp.pl?gene=CXCR4
KRAS	KRAS Proto-Oncogene, GTPase	Protein Coding	49	GC12M025204	3.43112564086914	https://www.genecards.org/cgi-bin/carddisp.pl?gene=KRAS
NFKB1	Nuclear Factor Kappa B Subunit 1	Protein Coding	50	GC04P102501	3.41820955276489	https://www.genecards.org/cgi-bin/carddisp.pl?gene=NFKB1
CHCHD10	Coiled-Coil-Helix-Coiled-Coil-Helix Domain Containing 10	Protein Coding	39	GC22M023765	3.415766954422	https://www.genecards.org/cgi-bin/carddisp.pl?gene=CHCHD10
TIGAR	TP53 Induced Glycolysis Regulatory Phosphatase	Protein Coding	37	GC12P018506	3.40840744972229	https://www.genecards.org/cgi-bin/carddisp.pl?gene=TIGAR
DAPK2	Death Associated Protein Kinase 2	Protein Coding	40	GC15M063907	3.40657138824463	https://www.genecards.org/cgi-bin/carddisp.pl?gene=DAPK2
MAP1LC3B2	Microtubule Associated Protein 1 Light Chain 3 Beta 2	Protein Coding	32	GC12P116559	3.39907908439636	https://www.genecards.org/cgi-bin/carddisp.pl?gene=MAP1LC3B2
IFNG	Interferon Gamma	Protein Coding	47	GC12M068154	3.38511681556702	https://www.genecards.org/cgi-bin/carddisp.pl?gene=IFNG
VDAC1	Voltage Dependent Anion Channel 1	Protein Coding	45	GC05M133975	3.37616491317749	https://www.genecards.org/cgi-bin/carddisp.pl?gene=VDAC1
BIRC5	Baculoviral IAP Repeat Containing 5	Protein Coding	45	GC17P078214	3.37126779556274	https://www.genecards.org/cgi-bin/carddisp.pl?gene=BIRC5
FIG4	FIG4 Phosphoinositide 5-Phosphatase	Protein Coding	44	GC06P109691	3.36597180366516	https://www.genecards.org/cgi-bin/carddisp.pl?gene=FIG4
RETREG1	Reticulophagy Regulator 1	Protein Coding	30	GC05M016472	3.36146569252014	https://www.genecards.org/cgi-bin/carddisp.pl?gene=RETREG1
BAD	BCL2 Associated Agonist Of Cell Death	Protein Coding	44	GC11M084618	3.35740900039673	https://www.genecards.org/cgi-bin/carddisp.pl?gene=BAD
PICALM	Phosphatidylinositol Binding Clathrin Assembly Protein	Protein Coding	44	GC11M085957	3.34843635559082	https://www.genecards.org/cgi-bin/carddisp.pl?gene=PICALM
TOLLIP	Toll Interacting Protein	Protein Coding	43	GC11M001274	3.33220052719116	https://www.genecards.org/cgi-bin/carddisp.pl?gene=TOLLIP
DIRAS3	DIRAS Family GTPase 3	Protein Coding	31	GC01M068045	3.32847905158997	https://www.genecards.org/cgi-bin/carddisp.pl?gene=DIRAS3
RAB1A	RAB1A, Member RAS Oncogene Family	Protein Coding	40	GC02M065072	3.3192400932312	https://www.genecards.org/cgi-bin/carddisp.pl?gene=RAB1A
EPHA4	EPH Receptor A4	Protein Coding	49	GC02M221418	3.31822967529297	https://www.genecards.org/cgi-bin/carddisp.pl?gene=EPHA4
TREM2	Triggering Receptor Expressed On Myeloid Cells 2	Protein Coding	43	GC06M061491	3.30957221984863	https://www.genecards.org/cgi-bin/carddisp.pl?gene=TREM2
CASP9	Caspase 9	Protein Coding	46	GC01M015491	3.30818295478821	https://www.genecards.org/cgi-bin/carddisp.pl?gene=CASP9
PTEN	Phosphatase And Tensin Homolog	Protein Coding	50	GC10P090708	3.30022811889648	https://www.genecards.org/cgi-bin/carddisp.pl?gene=PTEN
WAC	WW Domain Containing Adaptor With Coiled-Coil	Protein Coding	39	GC10P028557	3.29893016815186	https://www.genecards.org/cgi-bin/carddisp.pl?gene=WAC
RPS6KB1	Ribosomal Protein S6 Kinase B1	Protein Coding	48	GC17P059893	3.28841161727905	https://www.genecards.org/cgi-bin/carddisp.pl?gene=RPS6KB1
SH3BP4	SH3 Domain Binding Protein 4	Protein Coding	40	GC02P234951	3.27820801734924	https://www.genecards.org/cgi-bin/carddisp.pl?gene=SH3BP4
BCL2L11	BCL2 Like 11	Protein Coding	44	GC02P111119	3.27383637428284	https://www.genecards.org/cgi-bin/carddisp.pl?gene=BCL2L11
PKM	Pyruvate Kinase M1/2	Protein Coding	44	GC15M072199	3.26046848297119	https://www.genecards.org/cgi-bin/carddisp.pl?gene=PKM
LOC109504728	Chromosome 9 Open Reading Frame 72 Repeat Instability Region	Biological Region	2	GC09P027604	3.24587726593018	https://www.genecards.org/cgi-bin/carddisp.pl?gene=LOC109504728
TBC1D17	TBC1 Domain Family Member 17	Protein Coding	33	GC19P049877	3.24199175834656	https://www.genecards.org/cgi-bin/carddisp.pl?gene=TBC1D17
RNASEL	Ribonuclease L	Protein Coding	44	GC01M182573	3.23929333686829	https://www.genecards.org/cgi-bin/carddisp.pl?gene=RNASEL
LRSAM1	Leucine Rich Repeat And Sterile Alpha Motif Containing 1	Protein Coding	39	GC09P127451	3.22767210006714	https://www.genecards.org/cgi-bin/carddisp.pl?gene=LRSAM1
NLRX1	NLR Family Member X1	Protein Coding	40	GC11P119166	3.22576022148132	https://www.genecards.org/cgi-bin/carddisp.pl?gene=NLRX1
S100A8	S100 Calcium Binding Protein A8	Protein Coding	42	GC01M153391	3.19437408447266	https://www.genecards.org/cgi-bin/carddisp.pl?gene=S100A8
RNF166	Ring Finger Protein 166	Protein Coding	37	GC16M088696	3.1652364730835	https://www.genecards.org/cgi-bin/carddisp.pl?gene=RNF166
APP	Amyloid Beta Precursor Protein	Protein Coding	50	GC21M025880	3.15860033035278	https://www.genecards.org/cgi-bin/carddisp.pl?gene=APP
EIF2AK4	Eukaryotic Translation Initiation Factor 2 Alpha Kinase 4	Protein Coding	44	GC15P039934	3.15559434890747	https://www.genecards.org/cgi-bin/carddisp.pl?gene=EIF2AK4
IL6	Interleukin 6	Protein Coding	48	GC07P022725	3.1552734375	https://www.genecards.org/cgi-bin/carddisp.pl?gene=IL6
ANXA11	Annexin A11	Protein Coding	44	GC10M080150	3.12435698509216	https://www.genecards.org/cgi-bin/carddisp.pl?gene=ANXA11
ANG	Angiogenin	Protein Coding	44	GC14P030633	3.10584783554077	https://www.genecards.org/cgi-bin/carddisp.pl?gene=ANG
HSPB1	Heat Shock Protein Family B (Small) Member 1	Protein Coding	50	GC07P076302	3.08405041694641	https://www.genecards.org/cgi-bin/carddisp.pl?gene=HSPB1
ERN1	Endoplasmic Reticulum To Nucleus Signaling 1	Protein Coding	45	GC17M064039	3.08119559288025	https://www.genecards.org/cgi-bin/carddisp.pl?gene=ERN1
LEP	Leptin	Protein Coding	46	GC07P128241	3.07670068740845	https://www.genecards.org/cgi-bin/carddisp.pl?gene=LEP
WASHC1	WASH Complex Subunit 1	Protein Coding	24	GC09M000016	3.06355476379395	https://www.genecards.org/cgi-bin/carddisp.pl?gene=WASHC1
ACER2	Alkaline Ceramidase 2	Protein Coding	36	GC09P019408	3.05881476402283	https://www.genecards.org/cgi-bin/carddisp.pl?gene=ACER2
CLN3	CLN3 Lysosomal/Endosomal Transmembrane Protein, Battenin	Protein Coding	43	GC16M028466	3.05768394470215	https://www.genecards.org/cgi-bin/carddisp.pl?gene=CLN3
APOE	Apolipoprotein E	Protein Coding	50	GC19P051999	3.05546164512634	https://www.genecards.org/cgi-bin/carddisp.pl?gene=APOE
CDKN2A	Cyclin Dependent Kinase Inhibitor 2A	Protein Coding	49	GC09M021967	3.03346109390259	https://www.genecards.org/cgi-bin/carddisp.pl?gene=CDKN2A
DDIT3	DNA Damage Inducible Transcript 3	Protein Coding	45	GC12M057516	3.0267026424408	https://www.genecards.org/cgi-bin/carddisp.pl?gene=DDIT3
DCN	Decorin	Protein Coding	47	GC12M091140	3.02306127548218	https://www.genecards.org/cgi-bin/carddisp.pl?gene=DCN
FOXK2	Forkhead Box K2	Protein Coding	37	GC17P082519	3.01714539527893	https://www.genecards.org/cgi-bin/carddisp.pl?gene=FOXK2
PSEN1	Presenilin 1	Protein Coding	51	GC14P073136	3.01467204093933	https://www.genecards.org/cgi-bin/carddisp.pl?gene=PSEN1
ATF6	Activating Transcription Factor 6	Protein Coding	46	GC01P161766	3.00672245025635	https://www.genecards.org/cgi-bin/carddisp.pl?gene=ATF6
AIFM1	Apoptosis Inducing Factor Mitochondria Associated 1	Protein Coding	47	GC0XM130129	3.00078678131104	https://www.genecards.org/cgi-bin/carddisp.pl?gene=AIFM1
FAS	Fas Cell Surface Death Receptor	Protein Coding	49	GC10P090723	2.99969077110291	https://www.genecards.org/cgi-bin/carddisp.pl?gene=FAS
S100A9	S100 Calcium Binding Protein A9	Protein Coding	42	GC01P153357	2.99893021583557	https://www.genecards.org/cgi-bin/carddisp.pl?gene=S100A9
WDR6	WD Repeat Domain 6	Protein Coding	35	GC03P049007	2.99461436271667	https://www.genecards.org/cgi-bin/carddisp.pl?gene=WDR6
TRIM13	Tripartite Motif Containing 13	Protein Coding	36	GC13P049995	2.98477339744568	https://www.genecards.org/cgi-bin/carddisp.pl?gene=TRIM13
NEK1	NIMA Related Kinase 1	Protein Coding	44	GC04M169393	2.98333716392517	https://www.genecards.org/cgi-bin/carddisp.pl?gene=NEK1
ITPR1	Inositol 1,4,5-Trisphosphate Receptor Type 1	Protein Coding	48	GC03P004486	2.97921895980835	https://www.genecards.org/cgi-bin/carddisp.pl?gene=ITPR1
CAV1	Caveolin 1	Protein Coding	47	GC07P116524	2.97733330726624	https://www.genecards.org/cgi-bin/carddisp.pl?gene=CAV1
CFLAR	CASP8 And FADD Like Apoptosis Regulator	Protein Coding	44	GC02P201117	2.97422456741333	https://www.genecards.org/cgi-bin/carddisp.pl?gene=CFLAR
TRIM23	Tripartite Motif Containing 23	Protein Coding	38	GC05M065589	2.96710538864136	https://www.genecards.org/cgi-bin/carddisp.pl?gene=TRIM23
BSN	Bassoon Presynaptic Cytomatrix Protein	Protein Coding	36	GC03P049554	2.9661602973938	https://www.genecards.org/cgi-bin/carddisp.pl?gene=BSN
SIRT6	Sirtuin 6	Protein Coding	44	GC19M004174	2.95225167274475	https://www.genecards.org/cgi-bin/carddisp.pl?gene=SIRT6
FNBP1L	Formin Binding Protein 1 Like	Protein Coding	36	GC01P093448	2.95080065727234	https://www.genecards.org/cgi-bin/carddisp.pl?gene=FNBP1L
TMEM150B	Transmembrane Protein 150B	Protein Coding	28	GC19M055308	2.94576406478882	https://www.genecards.org/cgi-bin/carddisp.pl?gene=TMEM150B
RAB33A	RAB33A, Member RAS Oncogene Family	Protein Coding	36	GC0XP130110	2.94391822814941	https://www.genecards.org/cgi-bin/carddisp.pl?gene=RAB33A
BCAS3	BCAS3 Microtubule Associated Cell Migration Factor	Protein Coding	37	GC17P060678	2.90385270118713	https://www.genecards.org/cgi-bin/carddisp.pl?gene=BCAS3
RAB23	RAB23, Member RAS Oncogene Family	Protein Coding	42	GC06M061749	2.90285134315491	https://www.genecards.org/cgi-bin/carddisp.pl?gene=RAB23
HMOX1	Heme Oxygenase 1	Protein Coding	50	GC22P035380	2.89942574501038	https://www.genecards.org/cgi-bin/carddisp.pl?gene=HMOX1
TNFRSF10B	TNF Receptor Superfamily Member 10b	Protein Coding	49	GC08M023020	2.892502784729	https://www.genecards.org/cgi-bin/carddisp.pl?gene=TNFRSF10B
PIK3CG	Phosphatidylinositol-4,5-Bisphosphate 3-Kinase Catalytic Subunit Gamma	Protein Coding	47	GC07P106865	2.88247203826904	https://www.genecards.org/cgi-bin/carddisp.pl?gene=PIK3CG
NEFH	Neurofilament Heavy Chain	Protein Coding	45	GC22P029480	2.88167381286621	https://www.genecards.org/cgi-bin/carddisp.pl?gene=NEFH
GLE1	GLE1 RNA Export Mediator	Protein Coding	40	GC09P128504	2.88167381286621	https://www.genecards.org/cgi-bin/carddisp.pl?gene=GLE1
UNC13A	Unc-13 Homolog A	Protein Coding	40	GC19M017603	2.88167381286621	https://www.genecards.org/cgi-bin/carddisp.pl?gene=UNC13A
BNIP1	BCL2 Interacting Protein 1	Protein Coding	34	GC05P173144	2.88042116165161	https://www.genecards.org/cgi-bin/carddisp.pl?gene=BNIP1
TLR4	Toll Like Receptor 4	Protein Coding	50	GC09P117704	2.88040995597839	https://www.genecards.org/cgi-bin/carddisp.pl?gene=TLR4
RAB12	RAB12, Member RAS Oncogene Family	Protein Coding	34	GC18P008600	2.87702584266663	https://www.genecards.org/cgi-bin/carddisp.pl?gene=RAB12
SUPT20H	SPT20 Homolog, SAGA Complex Component	Protein Coding	36	GC13M037009	2.87096929550171	https://www.genecards.org/cgi-bin/carddisp.pl?gene=SUPT20H
RNF185	Ring Finger Protein 185	Protein Coding	36	GC22P031160	2.86321711540222	https://www.genecards.org/cgi-bin/carddisp.pl?gene=RNF185
OPA1	OPA1 Mitochondrial Dynamin Like GTPase	Protein Coding	44	GC03P193594	2.85925626754761	https://www.genecards.org/cgi-bin/carddisp.pl?gene=OPA1
TRAPPC8	Trafficking Protein Particle Complex Subunit 8	Protein Coding	33	GC18M031829	2.81220674514771	https://www.genecards.org/cgi-bin/carddisp.pl?gene=TRAPPC8
TGFB1	Transforming Growth Factor Beta 1	Protein Coding	50	GC19M041301	2.80923008918762	https://www.genecards.org/cgi-bin/carddisp.pl?gene=TGFB1
FNIP1	Folliculin Interacting Protein 1	Protein Coding	36	GC05M131641	2.79612231254578	https://www.genecards.org/cgi-bin/carddisp.pl?gene=FNIP1
MIR155	MicroRNA 155	RNA Gene	20	GC21P025573	2.79593276977539	https://www.genecards.org/cgi-bin/carddisp.pl?gene=MIR155
CLEC16A	C-Type Lectin Domain Containing 16A	Protein Coding	37	GC16P010944	2.79411745071411	https://www.genecards.org/cgi-bin/carddisp.pl?gene=CLEC16A
ATM	ATM Serine/Threonine Kinase	Protein Coding	52	GC11P108222	2.78836536407471	https://www.genecards.org/cgi-bin/carddisp.pl?gene=ATM
LMNA	Lamin A/C	Protein Coding	48	GC01P156082	2.78446435928345	https://www.genecards.org/cgi-bin/carddisp.pl?gene=LMNA
TRIM32	Tripartite Motif Containing 32	Protein Coding	42	GC09P116687	2.7818922996521	https://www.genecards.org/cgi-bin/carddisp.pl?gene=TRIM32
TNFAIP3	TNF Alpha Induced Protein 3	Protein Coding	47	GC06P137866	2.76772832870483	https://www.genecards.org/cgi-bin/carddisp.pl?gene=TNFAIP3
GAPDH	Glyceraldehyde-3-Phosphate Dehydrogenase	Protein Coding	48	GC12P018545	2.76220798492432	https://www.genecards.org/cgi-bin/carddisp.pl?gene=GAPDH
BBC3	BCL2 Binding Component 3	Protein Coding	40	GC19M047220	2.75960087776184	https://www.genecards.org/cgi-bin/carddisp.pl?gene=BBC3
TNFSF10	TNF Superfamily Member 10	Protein Coding	44	GC03M172505	2.7591860294342	https://www.genecards.org/cgi-bin/carddisp.pl?gene=TNFSF10
PIM2	Pim-2 Proto-Oncogene, Serine/Threonine Kinase	Protein Coding	43	GC0XM048913	2.75369000434875	https://www.genecards.org/cgi-bin/carddisp.pl?gene=PIM2
CLTC	Clathrin Heavy Chain	Protein Coding	45	GC17P059619	2.74412059783936	https://www.genecards.org/cgi-bin/carddisp.pl?gene=CLTC
EIF4G2	Eukaryotic Translation Initiation Factor 4 Gamma 2	Protein Coding	42	GC11M011004	2.74222683906555	https://www.genecards.org/cgi-bin/carddisp.pl?gene=EIF4G2
RIPK2	Receptor Interacting Serine/Threonine Kinase 2	Protein Coding	45	GC08P089786	2.74157404899597	https://www.genecards.org/cgi-bin/carddisp.pl?gene=RIPK2
STK4	Serine/Threonine Kinase 4	Protein Coding	48	GC20P044966	2.74040603637695	https://www.genecards.org/cgi-bin/carddisp.pl?gene=STK4
ABCE1	ATP Binding Cassette Subfamily E Member 1	Protein Coding	38	GC04P145097	2.73548579216003	https://www.genecards.org/cgi-bin/carddisp.pl?gene=ABCE1
WDFY4	WDFY Family Member 4	Protein Coding	35	GC10P048684	2.71299862861633	https://www.genecards.org/cgi-bin/carddisp.pl?gene=WDFY4
RAB11A	RAB11A, Member RAS Oncogene Family	Protein Coding	46	GC15P092241	2.70512795448303	https://www.genecards.org/cgi-bin/carddisp.pl?gene=RAB11A
NLRP1	NLR Family Pyrin Domain Containing 1	Protein Coding	43	GC17M005499	2.70407795906067	https://www.genecards.org/cgi-bin/carddisp.pl?gene=NLRP1
CTNNB1	Catenin Beta 1	Protein Coding	52	GC03P041236	2.69716548919678	https://www.genecards.org/cgi-bin/carddisp.pl?gene=CTNNB1
EIF2S1	Eukaryotic Translation Initiation Factor 2 Subunit Alpha	Protein Coding	43	GC14P067359	2.69432711601257	https://www.genecards.org/cgi-bin/carddisp.pl?gene=EIF2S1
IKBKB	Inhibitor Of Nuclear Factor Kappa B Kinase Subunit Beta	Protein Coding	52	GC08P042271	2.68128442764282	https://www.genecards.org/cgi-bin/carddisp.pl?gene=IKBKB
CPTP	Ceramide-1-Phosphate Transfer Protein	Protein Coding	28	GC01P003366	2.67561364173889	https://www.genecards.org/cgi-bin/carddisp.pl?gene=CPTP
ITGB4	Integrin Subunit Beta 4	Protein Coding	48	GC17P075721	2.67379021644592	https://www.genecards.org/cgi-bin/carddisp.pl?gene=ITGB4
TRIM65	Tripartite Motif Containing 65	Protein Coding	34	GC17M075880	2.67359566688538	https://www.genecards.org/cgi-bin/carddisp.pl?gene=TRIM65
PON1	Paraoxonase 1	Protein Coding	47	GC07M095297	2.66926240921021	https://www.genecards.org/cgi-bin/carddisp.pl?gene=PON1
CASP7	Caspase 7	Protein Coding	48	GC10P113679	2.66886329650879	https://www.genecards.org/cgi-bin/carddisp.pl?gene=CASP7
YWHAZ	Tyrosine 3-Monooxygenase/Tryptophan 5-Monooxygenase Activation Protein Zeta	Protein Coding	46	GC08M100917	2.66751885414124	https://www.genecards.org/cgi-bin/carddisp.pl?gene=YWHAZ
IFI16	Interferon Gamma Inducible Protein 16	Protein Coding	41	GC01P158969	2.66338276863098	https://www.genecards.org/cgi-bin/carddisp.pl?gene=IFI16
PRKAB1	Protein Kinase AMP-Activated Non-Catalytic Subunit Beta 1	Protein Coding	46	GC12P119632	2.65463256835938	https://www.genecards.org/cgi-bin/carddisp.pl?gene=PRKAB1
HDAC1	Histone Deacetylase 1	Protein Coding	48	GC01P032292	2.65128445625305	https://www.genecards.org/cgi-bin/carddisp.pl?gene=HDAC1
MCOLN3	Mucolipin TRP Cation Channel 3	Protein Coding	38	GC01M085019	2.64334845542908	https://www.genecards.org/cgi-bin/carddisp.pl?gene=MCOLN3
MAPK3	Mitogen-Activated Protein Kinase 3	Protein Coding	48	GC16M035783	2.64071083068848	https://www.genecards.org/cgi-bin/carddisp.pl?gene=MAPK3
RAB1B	RAB1B, Member RAS Oncogene Family	Protein Coding	41	GC11P069053	2.64065837860107	https://www.genecards.org/cgi-bin/carddisp.pl?gene=RAB1B
TPCN2	Two Pore Segment Channel 2	Protein Coding	38	GC11P069074	2.64019417762756	https://www.genecards.org/cgi-bin/carddisp.pl?gene=TPCN2
RAB39A	RAB39A, Member RAS Oncogene Family	Protein Coding	33	GC11P107928	2.63743543624878	https://www.genecards.org/cgi-bin/carddisp.pl?gene=RAB39A
MTMR8	Myotubularin Related Protein 8	Protein Coding	34	GC0XM064268	2.63393211364746	https://www.genecards.org/cgi-bin/carddisp.pl?gene=MTMR8
DAO	D-Amino Acid Oxidase	Protein Coding	44	GC12P108859	2.63067865371704	https://www.genecards.org/cgi-bin/carddisp.pl?gene=DAO
STUB1	STIP1 Homology And U-Box Containing Protein 1	Protein Coding	44	GC16P009834	2.62197089195251	https://www.genecards.org/cgi-bin/carddisp.pl?gene=STUB1
YAP1	Yes1 Associated Transcriptional Regulator	Protein Coding	46	GC11P102110	2.61832070350647	https://www.genecards.org/cgi-bin/carddisp.pl?gene=YAP1
VPS13A	Vacuolar Protein Sorting 13 Homolog A	Protein Coding	40	GC09P077177	2.6159234046936	https://www.genecards.org/cgi-bin/carddisp.pl?gene=VPS13A
XIAP	X-Linked Inhibitor Of Apoptosis	Protein Coding	47	GC0XP123859	2.61569619178772	https://www.genecards.org/cgi-bin/carddisp.pl?gene=XIAP
BRAF	B-Raf Proto-Oncogene, Serine/Threonine Kinase	Protein Coding	52	GC07M140730	2.59988355636597	https://www.genecards.org/cgi-bin/carddisp.pl?gene=BRAF
RRAGA	Ras Related GTP Binding A	Protein Coding	38	GC09P019049	2.59895372390747	https://www.genecards.org/cgi-bin/carddisp.pl?gene=RRAGA
PTPN22	Protein Tyrosine Phosphatase Non-Receptor Type 22	Protein Coding	47	GC01M113813	2.59769988059998	https://www.genecards.org/cgi-bin/carddisp.pl?gene=PTPN22
FADD	Fas Associated Via Death Domain	Protein Coding	45	GC11P070203	2.59384202957153	https://www.genecards.org/cgi-bin/carddisp.pl?gene=FADD
TIA1	TIA1 Cytotoxic Granule Associated RNA Binding Protein	Protein Coding	42	GC02M070209	2.59106278419495	https://www.genecards.org/cgi-bin/carddisp.pl?gene=TIA1
FNIP2	Folliculin Interacting Protein 2	Protein Coding	36	GC04P158769	2.57457852363586	https://www.genecards.org/cgi-bin/carddisp.pl?gene=FNIP2
TM9SF1	Transmembrane 9 Superfamily Member 1	Protein Coding	34	GC14M024189	2.57251238822937	https://www.genecards.org/cgi-bin/carddisp.pl?gene=TM9SF1
HSF1	Heat Shock Transcription Factor 1	Protein Coding	44	GC08P144291	2.5681140422821	https://www.genecards.org/cgi-bin/carddisp.pl?gene=HSF1
TXN	Thioredoxin	Protein Coding	45	GC09M110243	2.56745386123657	https://www.genecards.org/cgi-bin/carddisp.pl?gene=TXN
RELA	RELA Proto-Oncogene, NF-KB Subunit	Protein Coding	50	GC11M065653	2.55719995498657	https://www.genecards.org/cgi-bin/carddisp.pl?gene=RELA
MIR30A	MicroRNA 30a	RNA Gene	21	GC06M071403	2.55209875106812	https://www.genecards.org/cgi-bin/carddisp.pl?gene=MIR30A
TRAF2	TNF Receptor Associated Factor 2	Protein Coding	44	GC09P136881	2.53912758827209	https://www.genecards.org/cgi-bin/carddisp.pl?gene=TRAF2
DENND3	DENN Domain Containing 3	Protein Coding	38	GC08P141117	2.53864192962646	https://www.genecards.org/cgi-bin/carddisp.pl?gene=DENND3
PMAIP1	Phorbol-12-Myristate-13-Acetate-Induced Protein 1	Protein Coding	39	GC18P059899	2.53593039512634	https://www.genecards.org/cgi-bin/carddisp.pl?gene=PMAIP1
MIR142	MicroRNA 142	RNA Gene	21	GC17M058331	2.52549076080322	https://www.genecards.org/cgi-bin/carddisp.pl?gene=MIR142
DEPDC5	DEP Domain Containing 5, GATOR1 Subcomplex Subunit	Protein Coding	38	GC22P031753	2.52111530303955	https://www.genecards.org/cgi-bin/carddisp.pl?gene=DEPDC5
TFRC	Transferrin Receptor	Protein Coding	47	GC03M196027	2.51867961883545	https://www.genecards.org/cgi-bin/carddisp.pl?gene=TFRC
INS	Insulin	Protein Coding	46	GC11M002159	2.51799130439758	https://www.genecards.org/cgi-bin/carddisp.pl?gene=INS
TLK2	Tousled Like Kinase 2	Protein Coding	44	GC17P062458	2.51394152641296	https://www.genecards.org/cgi-bin/carddisp.pl?gene=TLK2
RASIP1	Ras Interacting Protein 1	Protein Coding	37	GC19M048720	2.51394152641296	https://www.genecards.org/cgi-bin/carddisp.pl?gene=RASIP1
TMBIM6	Transmembrane BAX Inhibitor Motif Containing 6	Protein Coding	37	GC12P049707	2.51394152641296	https://www.genecards.org/cgi-bin/carddisp.pl?gene=TMBIM6
KIF25	Kinesin Family Member 25	Protein Coding	29	GC06P167996	2.51394152641296	https://www.genecards.org/cgi-bin/carddisp.pl?gene=KIF25
RAB18	RAB18, Member RAS Oncogene Family	Protein Coding	39	GC10P027504	2.51261353492737	https://www.genecards.org/cgi-bin/carddisp.pl?gene=RAB18
CD5L	CD5 Molecule Like	Protein Coding	38	GC01M157800	2.51233077049255	https://www.genecards.org/cgi-bin/carddisp.pl?gene=CD5L
MIR21	MicroRNA 21	RNA Gene	25	GC17P059841	2.50788950920105	https://www.genecards.org/cgi-bin/carddisp.pl?gene=MIR21
TGM2	Transglutaminase 2	Protein Coding	46	GC20M038127	2.50246119499207	https://www.genecards.org/cgi-bin/carddisp.pl?gene=TGM2
YWHAQ	Tyrosine 3-Monooxygenase/Tryptophan 5-Monooxygenase Activation Protein Theta	Protein Coding	45	GC02M009583	2.49812054634094	https://www.genecards.org/cgi-bin/carddisp.pl?gene=YWHAQ
CDK5	Cyclin Dependent Kinase 5	Protein Coding	51	GC07M151053	2.49744820594788	https://www.genecards.org/cgi-bin/carddisp.pl?gene=CDK5
MLST8	MTOR Associated Protein, LST8 Homolog	Protein Coding	41	GC16P002204	2.49725985527039	https://www.genecards.org/cgi-bin/carddisp.pl?gene=MLST8
NPC1	NPC Intracellular Cholesterol Transporter 1	Protein Coding	48	GC18M023506	2.49534177780151	https://www.genecards.org/cgi-bin/carddisp.pl?gene=NPC1
ATF4	Activating Transcription Factor 4	Protein Coding	45	GC22P039599	2.49514412879944	https://www.genecards.org/cgi-bin/carddisp.pl?gene=ATF4
MTMR9	Myotubularin Related Protein 9	Protein Coding	38	GC08P011284	2.48940706253052	https://www.genecards.org/cgi-bin/carddisp.pl?gene=MTMR9
CASP1	Caspase 1	Protein Coding	49	GC11M105025	2.48812484741211	https://www.genecards.org/cgi-bin/carddisp.pl?gene=CASP1
CFAP410	Cilia And Flagella Associated Protein 410	Protein Coding	29	GC21M044330	2.48719882965088	https://www.genecards.org/cgi-bin/carddisp.pl?gene=CFAP410
VPS39	VPS39 Subunit Of HOPS Complex	Protein Coding	38	GC15M042159	2.48433661460876	https://www.genecards.org/cgi-bin/carddisp.pl?gene=VPS39
IL10	Interleukin 10	Protein Coding	46	GC01M206767	2.48279857635498	https://www.genecards.org/cgi-bin/carddisp.pl?gene=IL10
NOD1	Nucleotide Binding Oligomerization Domain Containing 1	Protein Coding	43	GC07M030424	2.48123335838318	https://www.genecards.org/cgi-bin/carddisp.pl?gene=NOD1
PDCD6IP	Programmed Cell Death 6 Interacting Protein	Protein Coding	41	GC03P033798	2.47502255439758	https://www.genecards.org/cgi-bin/carddisp.pl?gene=PDCD6IP
HTRA2	HtrA Serine Peptidase 2	Protein Coding	45	GC02P074529	2.47411561012268	https://www.genecards.org/cgi-bin/carddisp.pl?gene=HTRA2
BAK1	BCL2 Antagonist/Killer 1	Protein Coding	44	GC06M033572	2.46782946586609	https://www.genecards.org/cgi-bin/carddisp.pl?gene=BAK1
SIRT3	Sirtuin 3	Protein Coding	46	GC11M000215	2.4632396697998	https://www.genecards.org/cgi-bin/carddisp.pl?gene=SIRT3
CAMKK2	Calcium/Calmodulin Dependent Protein Kinase Kinase 2	Protein Coding	46	GC12M122058	2.45449113845825	https://www.genecards.org/cgi-bin/carddisp.pl?gene=CAMKK2
SGPP1	Sphingosine-1-Phosphate Phosphatase 1	Protein Coding	38	GC14M063684	2.45167207717896	https://www.genecards.org/cgi-bin/carddisp.pl?gene=SGPP1
RNF41	Ring Finger Protein 41	Protein Coding	40	GC12M056202	2.44100451469421	https://www.genecards.org/cgi-bin/carddisp.pl?gene=RNF41
ISG15	ISG15 Ubiquitin Like Modifier	Protein Coding	45	GC01P001001	2.43877243995667	https://www.genecards.org/cgi-bin/carddisp.pl?gene=ISG15
UCHL1	Ubiquitin C-Terminal Hydrolase L1	Protein Coding	49	GC04P041256	2.43737149238586	https://www.genecards.org/cgi-bin/carddisp.pl?gene=UCHL1
PAWR	Pro-Apoptotic WT1 Regulator	Protein Coding	41	GC12M079574	2.4328784942627	https://www.genecards.org/cgi-bin/carddisp.pl?gene=PAWR
RPS27A	Ribosomal Protein S27a	Protein Coding	41	GC02P055231	2.43064498901367	https://www.genecards.org/cgi-bin/carddisp.pl?gene=RPS27A
CDKN1A	Cyclin Dependent Kinase Inhibitor 1A	Protein Coding	48	GC06P077011	2.42978811264038	https://www.genecards.org/cgi-bin/carddisp.pl?gene=CDKN1A
IRF3	Interferon Regulatory Factor 3	Protein Coding	45	GC19M049659	2.42250800132751	https://www.genecards.org/cgi-bin/carddisp.pl?gene=IRF3
YY1	YY1 Transcription Factor	Protein Coding	47	GC14P100238	2.419593334198	https://www.genecards.org/cgi-bin/carddisp.pl?gene=YY1
ERBB4	Erb-B2 Receptor Tyrosine Kinase 4	Protein Coding	53	GC02M211375	2.41531205177307	https://www.genecards.org/cgi-bin/carddisp.pl?gene=ERBB4
PON2	Paraoxonase 2	Protein Coding	44	GC07M095404	2.41531205177307	https://www.genecards.org/cgi-bin/carddisp.pl?gene=PON2
PON3	Paraoxonase 3	Protein Coding	44	GC07M095359	2.41531205177307	https://www.genecards.org/cgi-bin/carddisp.pl?gene=PON3
PRPH	Peripherin	Protein Coding	43	GC12P049293	2.41531205177307	https://www.genecards.org/cgi-bin/carddisp.pl?gene=PRPH
TAF15	TATA-Box Binding Protein Associated Factor 15	Protein Coding	41	GC17P049975	2.41531205177307	https://www.genecards.org/cgi-bin/carddisp.pl?gene=TAF15
GLT8D1	Glycosyltransferase 8 Domain Containing 1	Protein Coding	38	GC03M052694	2.41531205177307	https://www.genecards.org/cgi-bin/carddisp.pl?gene=GLT8D1
ALS3	Amyotrophic Lateral Sclerosis 3 (Autosomal Dominant)	Genetic Locus	3	GC18U990005	2.41531205177307	https://www.genecards.org/cgi-bin/carddisp.pl?gene=ALS3
ALS7	Amyotrophic Lateral Sclerosis 7	Genetic Locus	3	GC20U900157	2.41531205177307	https://www.genecards.org/cgi-bin/carddisp.pl?gene=ALS7
SYT11	Synaptotagmin 11	Protein Coding	41	GC01P155859	2.40869212150574	https://www.genecards.org/cgi-bin/carddisp.pl?gene=SYT11
SYNPO2	Synaptopodin 2	Protein Coding	36	GC04P118850	2.40869212150574	https://www.genecards.org/cgi-bin/carddisp.pl?gene=SYNPO2
MAGEA6	MAGE Family Member A6	Protein Coding	34	GC0XM152766	2.40680718421936	https://www.genecards.org/cgi-bin/carddisp.pl?gene=MAGEA6
BIRC2	Baculoviral IAP Repeat Containing 2	Protein Coding	44	GC11P102347	2.40001273155212	https://www.genecards.org/cgi-bin/carddisp.pl?gene=BIRC2
MTDH	Metadherin	Protein Coding	40	GC08P097643	2.39924716949463	https://www.genecards.org/cgi-bin/carddisp.pl?gene=MTDH
MAP3K5	Mitogen-Activated Protein Kinase Kinase Kinase 5	Protein Coding	46	GC06M136557	2.39601993560791	https://www.genecards.org/cgi-bin/carddisp.pl?gene=MAP3K5
PDCD4	Programmed Cell Death 4	Protein Coding	41	GC10P110871	2.39553356170654	https://www.genecards.org/cgi-bin/carddisp.pl?gene=PDCD4
GFAP	Glial Fibrillary Acidic Protein	Protein Coding	46	GC17M044905	2.3885018825531	https://www.genecards.org/cgi-bin/carddisp.pl?gene=GFAP
TTR	Transthyretin	Protein Coding	48	GC18P031557	2.38332724571228	https://www.genecards.org/cgi-bin/carddisp.pl?gene=TTR
NPRL2	NPR2 Like, GATOR1 Complex Subunit	Protein Coding	38	GC03M050966	2.37920141220093	https://www.genecards.org/cgi-bin/carddisp.pl?gene=NPRL2
MAP1B	Microtubule Associated Protein 1B	Protein Coding	44	GC05P072107	2.37407970428467	https://www.genecards.org/cgi-bin/carddisp.pl?gene=MAP1B
PIK3R1	Phosphoinositide-3-Kinase Regulatory Subunit 1	Protein Coding	49	GC05P068215	2.36933469772339	https://www.genecards.org/cgi-bin/carddisp.pl?gene=PIK3R1
PSMC4	Proteasome 26S Subunit, ATPase 4	Protein Coding	41	GC19P051655	2.36649036407471	https://www.genecards.org/cgi-bin/carddisp.pl?gene=PSMC4
CGAS	Cyclic GMP-AMP Synthase	Protein Coding	29	GC06M073414	2.3646354675293	https://www.genecards.org/cgi-bin/carddisp.pl?gene=CGAS
YWHAB	Tyrosine 3-Monooxygenase/Tryptophan 5-Monooxygenase Activation Protein Beta	Protein Coding	46	GC20P044885	2.36407971382141	https://www.genecards.org/cgi-bin/carddisp.pl?gene=YWHAB
BIK	BCL2 Interacting Killer	Protein Coding	39	GC22P043110	2.36287546157837	https://www.genecards.org/cgi-bin/carddisp.pl?gene=BIK
ELAVL1	ELAV Like RNA Binding Protein 1	Protein Coding	41	GC19M007958	2.36218857765198	https://www.genecards.org/cgi-bin/carddisp.pl?gene=ELAVL1
DNM2	Dynamin 2	Protein Coding	49	GC19P010718	2.36108303070068	https://www.genecards.org/cgi-bin/carddisp.pl?gene=DNM2
RAB35	RAB35, Member RAS Oncogene Family	Protein Coding	40	GC12M120096	2.3581805229187	https://www.genecards.org/cgi-bin/carddisp.pl?gene=RAB35
BECN1P2	Beclin 1 Pseudogene 2	Pseudogene	5	GC06P071075	2.35748219490051	https://www.genecards.org/cgi-bin/carddisp.pl?gene=BECN1P2
MIR34A	MicroRNA 34a	RNA Gene	23	GC01M009151	2.35438132286072	https://www.genecards.org/cgi-bin/carddisp.pl?gene=MIR34A
ITGB1	Integrin Subunit Beta 1	Protein Coding	49	GC10M032932	2.34990501403809	https://www.genecards.org/cgi-bin/carddisp.pl?gene=ITGB1
PIK3C2A	Phosphatidylinositol-4-Phosphate 3-Kinase Catalytic Subunit Type 2 Alpha	Protein Coding	46	GC11M017506	2.34954476356506	https://www.genecards.org/cgi-bin/carddisp.pl?gene=PIK3C2A
RAB24	RAB24, Member RAS Oncogene Family	Protein Coding	36	GC05M177301	2.34447169303894	https://www.genecards.org/cgi-bin/carddisp.pl?gene=RAB24
VEGFA	Vascular Endothelial Growth Factor A	Protein Coding	47	GC06P043770	2.32146215438843	https://www.genecards.org/cgi-bin/carddisp.pl?gene=VEGFA
LRRC25	Leucine Rich Repeat Containing 25	Protein Coding	33	GC19M018393	2.31651020050049	https://www.genecards.org/cgi-bin/carddisp.pl?gene=LRRC25
VPS35	VPS35 Retromer Complex Component	Protein Coding	43	GC16M046932	2.31242489814758	https://www.genecards.org/cgi-bin/carddisp.pl?gene=VPS35
IL4	Interleukin 4	Protein Coding	45	GC05P132673	2.31086325645447	https://www.genecards.org/cgi-bin/carddisp.pl?gene=IL4
YWHAE	Tyrosine 3-Monooxygenase/Tryptophan 5-Monooxygenase Activation Protein Epsilon	Protein Coding	48	GC17M002492	2.30625581741333	https://www.genecards.org/cgi-bin/carddisp.pl?gene=YWHAE
EIF2AK2	Eukaryotic Translation Initiation Factor 2 Alpha Kinase 2	Protein Coding	46	GC02M037099	2.30508756637573	https://www.genecards.org/cgi-bin/carddisp.pl?gene=EIF2AK2
GRAMD1A	GRAM Domain Containing 1A	Protein Coding	33	GC19P051379	2.3034553527832	https://www.genecards.org/cgi-bin/carddisp.pl?gene=GRAMD1A
INSR	Insulin Receptor	Protein Coding	52	GC19M007112	2.30203819274902	https://www.genecards.org/cgi-bin/carddisp.pl?gene=INSR
MAP1S	Microtubule Associated Protein 1S	Protein Coding	35	GC19P050937	2.30039238929749	https://www.genecards.org/cgi-bin/carddisp.pl?gene=MAP1S
SESN2	Sestrin 2	Protein Coding	37	GC01P028270	2.29717659950256	https://www.genecards.org/cgi-bin/carddisp.pl?gene=SESN2
SEC16A	SEC16 Homolog A, Endoplasmic Reticulum Export Factor	Protein Coding	36	GC09M136440	2.29609751701355	https://www.genecards.org/cgi-bin/carddisp.pl?gene=SEC16A
EPHB2	EPH Receptor B2	Protein Coding	50	GC01P022710	2.29525876045227	https://www.genecards.org/cgi-bin/carddisp.pl?gene=EPHB2
RACK1	Receptor For Activated C Kinase 1	Protein Coding	36	GC05M181618	2.29343247413635	https://www.genecards.org/cgi-bin/carddisp.pl?gene=RACK1
TSC1	TSC Complex Subunit 1	Protein Coding	47	GC09M132891	2.28759026527405	https://www.genecards.org/cgi-bin/carddisp.pl?gene=TSC1
ATP2A2	ATPase Sarcoplasmic/Endoplasmic Reticulum Ca2+ Transporting 2	Protein Coding	50	GC12P110280	2.27387404441833	https://www.genecards.org/cgi-bin/carddisp.pl?gene=ATP2A2
ITGB3	Integrin Subunit Beta 3	Protein Coding	49	GC17P051053	2.27385377883911	https://www.genecards.org/cgi-bin/carddisp.pl?gene=ITGB3
NEDD4	NEDD4 E3 Ubiquitin Protein Ligase	Protein Coding	46	GC15M055826	2.27365255355835	https://www.genecards.org/cgi-bin/carddisp.pl?gene=NEDD4
RIPK3	Receptor Interacting Serine/Threonine Kinase 3	Protein Coding	42	GC14M024336	2.26832437515259	https://www.genecards.org/cgi-bin/carddisp.pl?gene=RIPK3
VPS18	VPS18 Core Subunit Of CORVET And HOPS Complexes	Protein Coding	35	GC15P040894	2.26703691482544	https://www.genecards.org/cgi-bin/carddisp.pl?gene=VPS18
MTMR3	Myotubularin Related Protein 3	Protein Coding	42	GC22P033694	2.26675844192505	https://www.genecards.org/cgi-bin/carddisp.pl?gene=MTMR3
ERBB2	Erb-B2 Receptor Tyrosine Kinase 2	Protein Coding	53	GC17P039687	2.26658391952515	https://www.genecards.org/cgi-bin/carddisp.pl?gene=ERBB2
HOTAIR	HOX Transcript Antisense RNA	RNA Gene	26	GC12M053962	2.24542713165283	https://www.genecards.org/cgi-bin/carddisp.pl?gene=HOTAIR
MET	MET Proto-Oncogene, Receptor Tyrosine Kinase	Protein Coding	52	GC07P116672	2.23956203460693	https://www.genecards.org/cgi-bin/carddisp.pl?gene=MET
ARG2	Arginase 2	Protein Coding	44	GC14P067619	2.23507332801819	https://www.genecards.org/cgi-bin/carddisp.pl?gene=ARG2
RAB21	RAB21, Member RAS Oncogene Family	Protein Coding	37	GC12P071754	2.23311710357666	https://www.genecards.org/cgi-bin/carddisp.pl?gene=RAB21
SIGMAR1	Sigma Non-Opioid Intracellular Receptor 1	Protein Coding	46	GC09M034634	2.23097658157349	https://www.genecards.org/cgi-bin/carddisp.pl?gene=SIGMAR1
PHAF1	Phagosome Assembly Factor 1	Protein Coding	26	GC16P067110	2.22671580314636	https://www.genecards.org/cgi-bin/carddisp.pl?gene=PHAF1
CLU	Clusterin	Protein Coding	45	GC08M027596	2.22416949272156	https://www.genecards.org/cgi-bin/carddisp.pl?gene=CLU
MAPK9	Mitogen-Activated Protein Kinase 9	Protein Coding	47	GC05M180246	2.22302985191345	https://www.genecards.org/cgi-bin/carddisp.pl?gene=MAPK9
S100A4	S100 Calcium Binding Protein A4	Protein Coding	44	GC01M153543	2.22172284126282	https://www.genecards.org/cgi-bin/carddisp.pl?gene=S100A4
USP14	Ubiquitin Specific Peptidase 14	Protein Coding	44	GC18P000158	2.22164726257324	https://www.genecards.org/cgi-bin/carddisp.pl?gene=USP14
SRC	SRC Proto-Oncogene, Non-Receptor Tyrosine Kinase	Protein Coding	50	GC20P037344	2.21073722839355	https://www.genecards.org/cgi-bin/carddisp.pl?gene=SRC
JUN	Jun Proto-Oncogene, AP-1 Transcription Factor Subunit	Protein Coding	47	GC01M058780	2.2088418006897	https://www.genecards.org/cgi-bin/carddisp.pl?gene=JUN
TNFRSF1A	TNF Receptor Superfamily Member 1A	Protein Coding	48	GC12M006328	2.20348405838013	https://www.genecards.org/cgi-bin/carddisp.pl?gene=TNFRSF1A
BIRC6	Baculoviral IAP Repeat Containing 6	Protein Coding	41	GC02P032484	2.19425201416016	https://www.genecards.org/cgi-bin/carddisp.pl?gene=BIRC6
MIR20A	MicroRNA 20a	RNA Gene	20	GC13P091533	2.188645362854	https://www.genecards.org/cgi-bin/carddisp.pl?gene=MIR20A
HSPA4	Heat Shock Protein Family A (Hsp70) Member 4	Protein Coding	41	GC05P133051	2.18780779838562	https://www.genecards.org/cgi-bin/carddisp.pl?gene=HSPA4
RAB8B	RAB8B, Member RAS Oncogene Family	Protein Coding	40	GC15P114559	2.18761801719666	https://www.genecards.org/cgi-bin/carddisp.pl?gene=RAB8B
HK2	Hexokinase 2	Protein Coding	46	GC02P074833	2.18734502792358	https://www.genecards.org/cgi-bin/carddisp.pl?gene=HK2
IGF1	Insulin Like Growth Factor 1	Protein Coding	48	GC12M102395	2.18499898910522	https://www.genecards.org/cgi-bin/carddisp.pl?gene=IGF1
AR	Androgen Receptor	Protein Coding	51	GC0XP067544	2.18150806427002	https://www.genecards.org/cgi-bin/carddisp.pl?gene=AR
COPB1	COPI Coat Complex Subunit Beta 1	Protein Coding	39	GC11M014436	2.17819166183472	https://www.genecards.org/cgi-bin/carddisp.pl?gene=COPB1
CUL3	Cullin 3	Protein Coding	46	GC02M224470	2.17510771751404	https://www.genecards.org/cgi-bin/carddisp.pl?gene=CUL3
TRIM50	Tripartite Motif Containing 50	Protein Coding	32	GC07M073312	2.1656322479248	https://www.genecards.org/cgi-bin/carddisp.pl?gene=TRIM50
MIR30D	MicroRNA 30d	RNA Gene	19	GC08M134804	2.15611433982849	https://www.genecards.org/cgi-bin/carddisp.pl?gene=MIR30D
EIF4EBP1	Eukaryotic Translation Initiation Factor 4E Binding Protein 1	Protein Coding	45	GC08P038359	2.15428352355957	https://www.genecards.org/cgi-bin/carddisp.pl?gene=EIF4EBP1
DNAJB1	DnaJ Heat Shock Protein Family (Hsp40) Member B1	Protein Coding	42	GC19M014514	2.1538462638855	https://www.genecards.org/cgi-bin/carddisp.pl?gene=DNAJB1
EEF2K	Eukaryotic Elongation Factor 2 Kinase	Protein Coding	45	GC16P022217	2.14952707290649	https://www.genecards.org/cgi-bin/carddisp.pl?gene=EEF2K
PPARG	Peroxisome Proliferator Activated Receptor Gamma	Protein Coding	51	GC03P012287	2.13301730155945	https://www.genecards.org/cgi-bin/carddisp.pl?gene=PPARG
SCOC	Short Coiled-Coil Protein	Protein Coding	36	GC04P140257	2.13200068473816	https://www.genecards.org/cgi-bin/carddisp.pl?gene=SCOC
BCAP31	B Cell Receptor Associated Protein 31	Protein Coding	40	GC0XM153701	2.12791156768799	https://www.genecards.org/cgi-bin/carddisp.pl?gene=BCAP31
AGER	Advanced Glycosylation End-Product Specific Receptor	Protein Coding	44	GC06M032180	2.12175154685974	https://www.genecards.org/cgi-bin/carddisp.pl?gene=AGER
BID	BH3 Interacting Domain Death Agonist	Protein Coding	44	GC22M017734	2.1185348033905	https://www.genecards.org/cgi-bin/carddisp.pl?gene=BID
VPS29	VPS29 Retromer Complex Component	Protein Coding	40	GC12M110491	2.11774682998657	https://www.genecards.org/cgi-bin/carddisp.pl?gene=VPS29
NR4A1	Nuclear Receptor Subfamily 4 Group A Member 1	Protein Coding	46	GC12P052022	2.11749672889709	https://www.genecards.org/cgi-bin/carddisp.pl?gene=NR4A1
BMF	Bcl2 Modifying Factor	Protein Coding	38	GC15M040087	2.11124396324158	https://www.genecards.org/cgi-bin/carddisp.pl?gene=BMF
FBXW7	F-Box And WD Repeat Domain Containing 7	Protein Coding	44	GC04M152321	2.10969209671021	https://www.genecards.org/cgi-bin/carddisp.pl?gene=FBXW7
RAB26	RAB26, Member RAS Oncogene Family	Protein Coding	38	GC16P009898	2.10868668556213	https://www.genecards.org/cgi-bin/carddisp.pl?gene=RAB26
APAF1	Apoptotic Peptidase Activating Factor 1	Protein Coding	46	GC12P098645	2.10746502876282	https://www.genecards.org/cgi-bin/carddisp.pl?gene=APAF1
FIS1	Fission, Mitochondrial 1	Protein Coding	37	GC07M101239	2.10601139068604	https://www.genecards.org/cgi-bin/carddisp.pl?gene=FIS1
MEG3	Maternally Expressed 3	RNA Gene	30	GC14P109055	2.10542774200439	https://www.genecards.org/cgi-bin/carddisp.pl?gene=MEG3
EP300	E1A Binding Protein P300	Protein Coding	49	GC22P041091	2.10386848449707	https://www.genecards.org/cgi-bin/carddisp.pl?gene=EP300
GBA	Glucosylceramidase Beta	Protein Coding	48	GC01M155234	2.09972071647644	https://www.genecards.org/cgi-bin/carddisp.pl?gene=GBA
VPS33A	VPS33A Core Subunit Of CORVET And HOPS Complexes	Protein Coding	40	GC12M122229	2.09971737861633	https://www.genecards.org/cgi-bin/carddisp.pl?gene=VPS33A
OFD1	OFD1 Centriole And Centriolar Satellite Protein	Protein Coding	42	GC0XP013734	2.09806036949158	https://www.genecards.org/cgi-bin/carddisp.pl?gene=OFD1
EIF5	Eukaryotic Translation Initiation Factor 5	Protein Coding	41	GC14P103333	2.09706854820251	https://www.genecards.org/cgi-bin/carddisp.pl?gene=EIF5
MIR199A1	MicroRNA 199a-1	RNA Gene	20	GC19M010817	2.09551477432251	https://www.genecards.org/cgi-bin/carddisp.pl?gene=MIR199A1
TANK	TRAF Family Member Associated NFKB Activator	Protein Coding	42	GC02P161136	2.09196138381958	https://www.genecards.org/cgi-bin/carddisp.pl?gene=TANK
SNX4	Sorting Nexin 4	Protein Coding	34	GC03M125446	2.0824601650238	https://www.genecards.org/cgi-bin/carddisp.pl?gene=SNX4
GPR137B	G Protein-Coupled Receptor 137B	Protein Coding	36	GC01P236142	2.08001136779785	https://www.genecards.org/cgi-bin/carddisp.pl?gene=GPR137B
GPR137	G Protein-Coupled Receptor 137	Protein Coding	34	GC11P064270	2.08001136779785	https://www.genecards.org/cgi-bin/carddisp.pl?gene=GPR137
FUNDC1	FUN14 Domain Containing 1	Protein Coding	33	GC0XM044523	2.07898187637329	https://www.genecards.org/cgi-bin/carddisp.pl?gene=FUNDC1
DEPTOR	DEP Domain Containing MTOR Interacting Protein	Protein Coding	38	GC08P119873	2.07567191123962	https://www.genecards.org/cgi-bin/carddisp.pl?gene=DEPTOR
YWHAG	Tyrosine 3-Monooxygenase/Tryptophan 5-Monooxygenase Activation Protein Gamma	Protein Coding	48	GC07M076608	2.0754611492157	https://www.genecards.org/cgi-bin/carddisp.pl?gene=YWHAG
TLR2	Toll Like Receptor 2	Protein Coding	50	GC04P153684	2.07354187965393	https://www.genecards.org/cgi-bin/carddisp.pl?gene=TLR2
LMNB1	Lamin B1	Protein Coding	46	GC05P126776	2.06718063354492	https://www.genecards.org/cgi-bin/carddisp.pl?gene=LMNB1
PRKDC	Protein Kinase, DNA-Activated, Catalytic Subunit	Protein Coding	49	GC08M047773	2.06701731681824	https://www.genecards.org/cgi-bin/carddisp.pl?gene=PRKDC
AURKA	Aurora Kinase A	Protein Coding	49	GC20M056370	2.0631103515625	https://www.genecards.org/cgi-bin/carddisp.pl?gene=AURKA
TMPO	Thymopoietin	Protein Coding	45	GC12P098515	2.06256818771362	https://www.genecards.org/cgi-bin/carddisp.pl?gene=TMPO
PLEKHM2	Pleckstrin Homology And RUN Domain Containing M2	Protein Coding	35	GC01P015774	2.06190085411072	https://www.genecards.org/cgi-bin/carddisp.pl?gene=PLEKHM2
PIP4K2A	Phosphatidylinositol-5-Phosphate 4-Kinase Type 2 Alpha	Protein Coding	44	GC10M022484	2.05690217018127	https://www.genecards.org/cgi-bin/carddisp.pl?gene=PIP4K2A
ARFIP2	ADP Ribosylation Factor Interacting Protein 2	Protein Coding	39	GC11M006476	2.05224895477295	https://www.genecards.org/cgi-bin/carddisp.pl?gene=ARFIP2
CTSL	Cathepsin L	Protein Coding	46	GC09P087725	2.04704666137695	https://www.genecards.org/cgi-bin/carddisp.pl?gene=CTSL
CRY1	Cryptochrome Circadian Regulator 1	Protein Coding	44	GC12M106991	2.04685211181641	https://www.genecards.org/cgi-bin/carddisp.pl?gene=CRY1
RMC1	Regulator Of MON1-CCZ1	Protein Coding	25	GC18P023504	2.04680299758911	https://www.genecards.org/cgi-bin/carddisp.pl?gene=RMC1
SIDT2	SID1 Transmembrane Family Member 2	Protein Coding	36	GC11P117178	2.04381036758423	https://www.genecards.org/cgi-bin/carddisp.pl?gene=SIDT2
ROCK1	Rho Associated Coiled-Coil Containing Protein Kinase 1	Protein Coding	49	GC18M020946	2.04330372810364	https://www.genecards.org/cgi-bin/carddisp.pl?gene=ROCK1
IKBKE	Inhibitor Of Nuclear Factor Kappa B Kinase Subunit Epsilon	Protein Coding	45	GC01P206470	2.04171562194824	https://www.genecards.org/cgi-bin/carddisp.pl?gene=IKBKE
FBXO7	F-Box Protein 7	Protein Coding	42	GC22P032474	2.0397801399231	https://www.genecards.org/cgi-bin/carddisp.pl?gene=FBXO7
DAXX	Death Domain Associated Protein	Protein Coding	42	GC06M033318	2.03975939750671	https://www.genecards.org/cgi-bin/carddisp.pl?gene=DAXX
MAVS	Mitochondrial Antiviral Signaling Protein	Protein Coding	38	GC20P003907	2.03725790977478	https://www.genecards.org/cgi-bin/carddisp.pl?gene=MAVS
DNAJA3	DnaJ Heat Shock Protein Family (Hsp40) Member A3	Protein Coding	39	GC16P004425	2.03467917442322	https://www.genecards.org/cgi-bin/carddisp.pl?gene=DNAJA3
TAB2	TGF-Beta Activated Kinase 1 (MAP3K7) Binding Protein 2	Protein Coding	48	GC06P149218	2.03301358222961	https://www.genecards.org/cgi-bin/carddisp.pl?gene=TAB2
MAP3K7	Mitogen-Activated Protein Kinase Kinase Kinase 7	Protein Coding	50	GC06M090513	2.03087997436523	https://www.genecards.org/cgi-bin/carddisp.pl?gene=MAP3K7
STK3	Serine/Threonine Kinase 3	Protein Coding	44	GC08M098372	2.02997517585754	https://www.genecards.org/cgi-bin/carddisp.pl?gene=STK3
GOLGA2	Golgin A2	Protein Coding	41	GC09M128255	2.02709078788757	https://www.genecards.org/cgi-bin/carddisp.pl?gene=GOLGA2
OLR1	Oxidized Low Density Lipoprotein Receptor 1	Protein Coding	42	GC12M019787	2.02618718147278	https://www.genecards.org/cgi-bin/carddisp.pl?gene=OLR1
VPS41	VPS41 Subunit Of HOPS Complex	Protein Coding	39	GC07M039001	2.02528524398804	https://www.genecards.org/cgi-bin/carddisp.pl?gene=VPS41
CCAR2	Cell Cycle And Apoptosis Regulator 2	Protein Coding	37	GC08P022604	2.0238196849823	https://www.genecards.org/cgi-bin/carddisp.pl?gene=CCAR2
ACTB	Actin Beta	Protein Coding	48	GC07M005527	2.02328157424927	https://www.genecards.org/cgi-bin/carddisp.pl?gene=ACTB
VPS51	VPS51 Subunit Of GARP Complex	Protein Coding	36	GC11P065089	2.02002954483032	https://www.genecards.org/cgi-bin/carddisp.pl?gene=VPS51
KDM4B	Lysine Demethylase 4B	Protein Coding	45	GC19P004969	2.01465559005737	https://www.genecards.org/cgi-bin/carddisp.pl?gene=KDM4B
DCP2	Decapping MRNA 2	Protein Coding	35	GC05P112976	2.01113390922546	https://www.genecards.org/cgi-bin/carddisp.pl?gene=DCP2
CANX	Calnexin	Protein Coding	43	GC05P179678	2.00861597061157	https://www.genecards.org/cgi-bin/carddisp.pl?gene=CANX
ANXA5	Annexin A5	Protein Coding	45	GC04M121667	2.00551509857178	https://www.genecards.org/cgi-bin/carddisp.pl?gene=ANXA5
SPTAN1	Spectrin Alpha, Non-Erythrocytic 1	Protein Coding	47	GC09P128552	1.99747383594513	https://www.genecards.org/cgi-bin/carddisp.pl?gene=SPTAN1
RAB38	RAB38, Member RAS Oncogene Family	Protein Coding	40	GC11M087809	1.9959831237793	https://www.genecards.org/cgi-bin/carddisp.pl?gene=RAB38
PEA15	Proliferation And Apoptosis Adaptor Protein 15	Protein Coding	42	GC01P160205	1.98840022087097	https://www.genecards.org/cgi-bin/carddisp.pl?gene=PEA15
NOTCH1	Notch Receptor 1	Protein Coding	49	GC09M137332	1.98821473121643	https://www.genecards.org/cgi-bin/carddisp.pl?gene=NOTCH1
MDM2	MDM2 Proto-Oncogene	Protein Coding	52	GC12P068808	1.98477482795715	https://www.genecards.org/cgi-bin/carddisp.pl?gene=MDM2
TRIM22	Tripartite Motif Containing 22	Protein Coding	39	GC11P005689	1.98096644878387	https://www.genecards.org/cgi-bin/carddisp.pl?gene=TRIM22
MIR130A	MicroRNA 130a	RNA Gene	22	GC11P057641	1.97921824455261	https://www.genecards.org/cgi-bin/carddisp.pl?gene=MIR130A
HSPB8	Heat Shock Protein Family B (Small) Member 8	Protein Coding	43	GC12P119173	1.9705810546875	https://www.genecards.org/cgi-bin/carddisp.pl?gene=HSPB8
ZFYVE1	Zinc Finger FYVE-Type Containing 1	Protein Coding	36	GC14M072969	1.96955895423889	https://www.genecards.org/cgi-bin/carddisp.pl?gene=ZFYVE1
STX5	Syntaxin 5	Protein Coding	39	GC11M062806	1.96820545196533	https://www.genecards.org/cgi-bin/carddisp.pl?gene=STX5
CCT3	Chaperonin Containing TCP1 Subunit 3	Protein Coding	40	GC01M156308	1.96696090698242	https://www.genecards.org/cgi-bin/carddisp.pl?gene=CCT3
CD4	CD4 Molecule	Protein Coding	48	GC12P006786	1.96448528766632	https://www.genecards.org/cgi-bin/carddisp.pl?gene=CD4
EPHA3	EPH Receptor A3	Protein Coding	45	GC03P089077	1.96152365207672	https://www.genecards.org/cgi-bin/carddisp.pl?gene=EPHA3
MIR17	MicroRNA 17	RNA Gene	21	GC13P091350	1.96063935756683	https://www.genecards.org/cgi-bin/carddisp.pl?gene=MIR17
SBF2	SET Binding Factor 2	Protein Coding	39	GC11M009795	1.96027266979218	https://www.genecards.org/cgi-bin/carddisp.pl?gene=SBF2
MAGEA3	MAGE Family Member A3	Protein Coding	37	GC0XP152698	1.96027266979218	https://www.genecards.org/cgi-bin/carddisp.pl?gene=MAGEA3
IL17A	Interleukin 17A	Protein Coding	41	GC06P052186	1.95480895042419	https://www.genecards.org/cgi-bin/carddisp.pl?gene=IL17A
MIR22	MicroRNA 22	RNA Gene	21	GC17M001713	1.94873130321503	https://www.genecards.org/cgi-bin/carddisp.pl?gene=MIR22
DCAF12	DDB1 And CUL4 Associated Factor 12	Protein Coding	32	GC09M034079	1.94616413116455	https://www.genecards.org/cgi-bin/carddisp.pl?gene=DCAF12
VPS13D	Vacuolar Protein Sorting 13 Homolog D	Protein Coding	34	GC01P012231	1.94399416446686	https://www.genecards.org/cgi-bin/carddisp.pl?gene=VPS13D
MIR204	MicroRNA 204	RNA Gene	24	GC09M070809	1.94355082511902	https://www.genecards.org/cgi-bin/carddisp.pl?gene=MIR204
LAMP3	Lysosomal Associated Membrane Protein 3	Protein Coding	38	GC03M183122	1.94219541549683	https://www.genecards.org/cgi-bin/carddisp.pl?gene=LAMP3
MLKL	Mixed Lineage Kinase Domain Like Pseudokinase	Protein Coding	41	GC16M074672	1.94160890579224	https://www.genecards.org/cgi-bin/carddisp.pl?gene=MLKL
MYCBP2	MYC Binding Protein 2	Protein Coding	37	GC13M077044	1.94038069248199	https://www.genecards.org/cgi-bin/carddisp.pl?gene=MYCBP2
RBX1	Ring-Box 1	Protein Coding	42	GC22P040951	1.93972492218018	https://www.genecards.org/cgi-bin/carddisp.pl?gene=RBX1
FBP1	Fructose-Bisphosphatase 1	Protein Coding	48	GC09M094603	1.93712997436523	https://www.genecards.org/cgi-bin/carddisp.pl?gene=FBP1
PLK1	Polo Like Kinase 1	Protein Coding	48	GC16P024137	1.93514049053192	https://www.genecards.org/cgi-bin/carddisp.pl?gene=PLK1
HRAS	HRas Proto-Oncogene, GTPase	Protein Coding	50	GC11M002647	1.92085123062134	https://www.genecards.org/cgi-bin/carddisp.pl?gene=HRAS
NDRG1	N-Myc Downstream Regulated 1	Protein Coding	44	GC08M133237	1.91799259185791	https://www.genecards.org/cgi-bin/carddisp.pl?gene=NDRG1
PDPK1	3-Phosphoinositide Dependent Protein Kinase 1	Protein Coding	48	GC16P002537	1.91798043251038	https://www.genecards.org/cgi-bin/carddisp.pl?gene=PDPK1
PSMD4	Proteasome 26S Subunit Ubiquitin Receptor, Non-ATPase 4	Protein Coding	43	GC01P151256	1.91300332546234	https://www.genecards.org/cgi-bin/carddisp.pl?gene=PSMD4
IFNL2	Interferon Lambda 2	Protein Coding	35	GC19P039268	1.91055011749268	https://www.genecards.org/cgi-bin/carddisp.pl?gene=IFNL2
UTRN	Utrophin	Protein Coding	40	GC06P144285	1.90574955940247	https://www.genecards.org/cgi-bin/carddisp.pl?gene=UTRN
ZC3H12A	Zinc Finger CCCH-Type Containing 12A	Protein Coding	36	GC01P037474	1.90257585048676	https://www.genecards.org/cgi-bin/carddisp.pl?gene=ZC3H12A
MIR224	MicroRNA 224	RNA Gene	18	GC0XM151958	1.90223383903503	https://www.genecards.org/cgi-bin/carddisp.pl?gene=MIR224
XPO1	Exportin 1	Protein Coding	46	GC02M061445	1.90141296386719	https://www.genecards.org/cgi-bin/carddisp.pl?gene=XPO1
BCL2L2	BCL2 Like 2	Protein Coding	43	GC14P030949	1.89994847774506	https://www.genecards.org/cgi-bin/carddisp.pl?gene=BCL2L2
CD44	CD44 Molecule (Indian Blood Group)	Protein Coding	46	GC11P035139	1.89654266834259	https://www.genecards.org/cgi-bin/carddisp.pl?gene=CD44
TRADD	TNFRSF1A Associated Via Death Domain	Protein Coding	42	GC16M067154	1.89573419094086	https://www.genecards.org/cgi-bin/carddisp.pl?gene=TRADD
CHUK	Component Of Inhibitor Of Nuclear Factor Kappa B Kinase Complex	Protein Coding	50	GC10M100188	1.88549256324768	https://www.genecards.org/cgi-bin/carddisp.pl?gene=CHUK
HDAC4	Histone Deacetylase 4	Protein Coding	50	GC02M239048	1.87637627124786	https://www.genecards.org/cgi-bin/carddisp.pl?gene=HDAC4
COPZ1	COPI Coat Complex Subunit Zeta 1	Protein Coding	38	GC12P054301	1.87616014480591	https://www.genecards.org/cgi-bin/carddisp.pl?gene=COPZ1
HSPA9	Heat Shock Protein Family A (Hsp70) Member 9	Protein Coding	46	GC05M138554	1.87379086017609	https://www.genecards.org/cgi-bin/carddisp.pl?gene=HSPA9
WWOX	WW Domain Containing Oxidoreductase	Protein Coding	46	GC16P078099	1.87231588363647	https://www.genecards.org/cgi-bin/carddisp.pl?gene=WWOX
FBXL2	F-Box And Leucine Rich Repeat Protein 2	Protein Coding	36	GC03P033277	1.87174153327942	https://www.genecards.org/cgi-bin/carddisp.pl?gene=FBXL2
WDR24	WD Repeat Domain 24	Protein Coding	30	GC16M006207	1.86936450004578	https://www.genecards.org/cgi-bin/carddisp.pl?gene=WDR24
PRNP	Prion Protein	Protein Coding	46	GC20P004686	1.86862397193909	https://www.genecards.org/cgi-bin/carddisp.pl?gene=PRNP
VAPA	VAMP Associated Protein A	Protein Coding	42	GC18P009904	1.86645519733429	https://www.genecards.org/cgi-bin/carddisp.pl?gene=VAPA
PLEKHF1	Pleckstrin Homology And FYVE Domain Containing 1	Protein Coding	33	GC19P029665	1.86600661277771	https://www.genecards.org/cgi-bin/carddisp.pl?gene=PLEKHF1
RAB6B	RAB6B, Member RAS Oncogene Family	Protein Coding	38	GC03M133824	1.86577796936035	https://www.genecards.org/cgi-bin/carddisp.pl?gene=RAB6B
MIR101-1	MicroRNA 101-1	RNA Gene	20	GC01M065058	1.86485397815704	https://www.genecards.org/cgi-bin/carddisp.pl?gene=MIR101-1
RAB9A	RAB9A, Member RAS Oncogene Family	Protein Coding	39	GC0XP013707	1.86485362052917	https://www.genecards.org/cgi-bin/carddisp.pl?gene=RAB9A
AVEN	Apoptosis And Caspase Activation Inhibitor	Protein Coding	36	GC15M033853	1.86214756965637	https://www.genecards.org/cgi-bin/carddisp.pl?gene=AVEN
ATP6V1A	ATPase H+ Transporting V1 Subunit A	Protein Coding	44	GC03P113747	1.85701549053192	https://www.genecards.org/cgi-bin/carddisp.pl?gene=ATP6V1A
STRIP1	Striatin Interacting Protein 1	Protein Coding	33	GC01P110032	1.8491530418396	https://www.genecards.org/cgi-bin/carddisp.pl?gene=STRIP1
NSF	N-Ethylmaleimide Sensitive Factor, Vesicle Fusing ATPase	Protein Coding	44	GC17P046590	1.84820711612701	https://www.genecards.org/cgi-bin/carddisp.pl?gene=NSF
DICER1	Dicer 1, Ribonuclease III	Protein Coding	47	GC14M095086	1.84750187397003	https://www.genecards.org/cgi-bin/carddisp.pl?gene=DICER1
LRPPRC	Leucine Rich Pentatricopeptide Repeat Containing	Protein Coding	42	GC02M043850	1.84460580348969	https://www.genecards.org/cgi-bin/carddisp.pl?gene=LRPPRC
CHEK1	Checkpoint Kinase 1	Protein Coding	48	GC11P125625	1.83901071548462	https://www.genecards.org/cgi-bin/carddisp.pl?gene=CHEK1
PPP2CA	Protein Phosphatase 2 Catalytic Subunit Alpha	Protein Coding	48	GC05M134194	1.83748817443848	https://www.genecards.org/cgi-bin/carddisp.pl?gene=PPP2CA
NEAT1	Nuclear Paraspeckle Assembly Transcript 1	RNA Gene	24	GC11P068984	1.83559417724609	https://www.genecards.org/cgi-bin/carddisp.pl?gene=NEAT1
PABPC1	Poly(A) Binding Protein Cytoplasmic 1	Protein Coding	42	GC08M100685	1.83476257324219	https://www.genecards.org/cgi-bin/carddisp.pl?gene=PABPC1
TLR3	Toll Like Receptor 3	Protein Coding	50	GC04P186059	1.83355927467346	https://www.genecards.org/cgi-bin/carddisp.pl?gene=TLR3
CDK1	Cyclin Dependent Kinase 1	Protein Coding	44	GC10P060772	1.83108937740326	https://www.genecards.org/cgi-bin/carddisp.pl?gene=CDK1
KAT8	Lysine Acetyltransferase 8	Protein Coding	41	GC16P039473	1.82664346694946	https://www.genecards.org/cgi-bin/carddisp.pl?gene=KAT8
ESR2	Estrogen Receptor 2	Protein Coding	48	GC14M064084	1.82576274871826	https://www.genecards.org/cgi-bin/carddisp.pl?gene=ESR2
LGALS1	Galectin 1	Protein Coding	42	GC22P037675	1.82227075099945	https://www.genecards.org/cgi-bin/carddisp.pl?gene=LGALS1
AP2M1	Adaptor Related Protein Complex 2 Subunit Mu 1	Protein Coding	44	GC03P184174	1.8222508430481	https://www.genecards.org/cgi-bin/carddisp.pl?gene=AP2M1
MIR24-1	MicroRNA 24-1	RNA Gene	21	GC09P095086	1.81761372089386	https://www.genecards.org/cgi-bin/carddisp.pl?gene=MIR24-1
TP53BP2	Tumor Protein P53 Binding Protein 2	Protein Coding	42	GC01M223779	1.81681966781616	https://www.genecards.org/cgi-bin/carddisp.pl?gene=TP53BP2
RAB2A	RAB2A, Member RAS Oncogene Family	Protein Coding	41	GC08P060516	1.81658828258514	https://www.genecards.org/cgi-bin/carddisp.pl?gene=RAB2A
RAB4A	RAB4A, Member RAS Oncogene Family	Protein Coding	40	GC01P229271	1.81645107269287	https://www.genecards.org/cgi-bin/carddisp.pl?gene=RAB4A
FUNDC2	FUN14 Domain Containing 2	Protein Coding	34	GC0XP155025	1.8133819103241	https://www.genecards.org/cgi-bin/carddisp.pl?gene=FUNDC2
PI4KB	Phosphatidylinositol 4-Kinase Beta	Protein Coding	44	GC01M151291	1.80753397941589	https://www.genecards.org/cgi-bin/carddisp.pl?gene=PI4KB
DDX6	DEAD-Box Helicase 6	Protein Coding	45	GC11M118748	1.80736994743347	https://www.genecards.org/cgi-bin/carddisp.pl?gene=DDX6
RB1	RB Transcriptional Corepressor 1	Protein Coding	46	GC13P048303	1.80728387832642	https://www.genecards.org/cgi-bin/carddisp.pl?gene=RB1
YWHAH	Tyrosine 3-Monooxygenase/Tryptophan 5-Monooxygenase Activation Protein Eta	Protein Coding	46	GC22P031944	1.80641996860504	https://www.genecards.org/cgi-bin/carddisp.pl?gene=YWHAH
SREBF1	Sterol Regulatory Element Binding Transcription Factor 1	Protein Coding	45	GC17M017810	1.80358862876892	https://www.genecards.org/cgi-bin/carddisp.pl?gene=SREBF1
ANXA7	Annexin A7	Protein Coding	41	GC10M073375	1.80337405204773	https://www.genecards.org/cgi-bin/carddisp.pl?gene=ANXA7
SPP1	Secreted Phosphoprotein 1	Protein Coding	46	GC04P087975	1.80179119110107	https://www.genecards.org/cgi-bin/carddisp.pl?gene=SPP1
PVT1	Pvt1 Oncogene	RNA Gene	26	GC08P127849	1.79990768432617	https://www.genecards.org/cgi-bin/carddisp.pl?gene=PVT1
PPP1CA	Protein Phosphatase 1 Catalytic Subunit Alpha	Protein Coding	46	GC11M084788	1.79598414897919	https://www.genecards.org/cgi-bin/carddisp.pl?gene=PPP1CA
NAPA	NSF Attachment Protein Alpha	Protein Coding	37	GC19M062117	1.79462599754333	https://www.genecards.org/cgi-bin/carddisp.pl?gene=NAPA
LDHA	Lactate Dehydrogenase A	Protein Coding	50	GC11P018394	1.79348850250244	https://www.genecards.org/cgi-bin/carddisp.pl?gene=LDHA
TOMM20	Translocase Of Outer Mitochondrial Membrane 20	Protein Coding	38	GC01M235109	1.79218375682831	https://www.genecards.org/cgi-bin/carddisp.pl?gene=TOMM20
H19	H19 Imprinted Maternally Expressed Transcript	RNA Gene	28	GC11M001995	1.78781509399414	https://www.genecards.org/cgi-bin/carddisp.pl?gene=H19
MFN1	Mitofusin 1	Protein Coding	41	GC03P179347	1.78776884078979	https://www.genecards.org/cgi-bin/carddisp.pl?gene=MFN1
MIR9-1	MicroRNA 9-1	RNA Gene	21	GC01M156420	1.78511238098145	https://www.genecards.org/cgi-bin/carddisp.pl?gene=MIR9-1
PHB1	Prohibitin 1	Protein Coding	35	GC17M049406	1.7813423871994	https://www.genecards.org/cgi-bin/carddisp.pl?gene=PHB1
TEX264	Testis Expressed 264, ER-Phagy Receptor	Protein Coding	34	GC03P051663	1.77700543403625	https://www.genecards.org/cgi-bin/carddisp.pl?gene=TEX264
PRODH	Proline Dehydrogenase 1	Protein Coding	45	GC22M018912	1.77486729621887	https://www.genecards.org/cgi-bin/carddisp.pl?gene=PRODH
SND1	Staphylococcal Nuclease And Tudor Domain Containing 1	Protein Coding	41	GC07P127652	1.77486729621887	https://www.genecards.org/cgi-bin/carddisp.pl?gene=SND1
PSMD2	Proteasome 26S Subunit Ubiquitin Receptor, Non-ATPase 2	Protein Coding	42	GC03P184298	1.77174878120422	https://www.genecards.org/cgi-bin/carddisp.pl?gene=PSMD2
KLHL22	Kelch Like Family Member 22	Protein Coding	37	GC22M020442	1.77007830142975	https://www.genecards.org/cgi-bin/carddisp.pl?gene=KLHL22
EPRS1	Glutamyl-Prolyl-TRNA Synthetase 1	Protein Coding	36	GC01M219969	1.76714277267456	https://www.genecards.org/cgi-bin/carddisp.pl?gene=EPRS1
VPS16	VPS16 Core Subunit Of CORVET And HOPS Complexes	Protein Coding	36	GC20P002840	1.76685094833374	https://www.genecards.org/cgi-bin/carddisp.pl?gene=VPS16
RRAGB	Ras Related GTP Binding B	Protein Coding	37	GC0XP055717	1.76676940917969	https://www.genecards.org/cgi-bin/carddisp.pl?gene=RRAGB
STBD1	Starch Binding Domain 1	Protein Coding	35	GC04P076306	1.76555991172791	https://www.genecards.org/cgi-bin/carddisp.pl?gene=STBD1
BIRC3	Baculoviral IAP Repeat Containing 3	Protein Coding	45	GC11P102317	1.76072335243225	https://www.genecards.org/cgi-bin/carddisp.pl?gene=BIRC3
BCL2L10	BCL2 Like 10	Protein Coding	38	GC15M079646	1.76072335243225	https://www.genecards.org/cgi-bin/carddisp.pl?gene=BCL2L10
TUBB	Tubulin Beta Class I	Protein Coding	48	GC06P076841	1.75848722457886	https://www.genecards.org/cgi-bin/carddisp.pl?gene=TUBB
SERPINA1	Serpin Family A Member 1	Protein Coding	48	GC14M094376	1.75677824020386	https://www.genecards.org/cgi-bin/carddisp.pl?gene=SERPINA1
CAPNS1	Calpain Small Subunit 1	Protein Coding	40	GC19P051440	1.7563511133194	https://www.genecards.org/cgi-bin/carddisp.pl?gene=CAPNS1
PIKFYVE	Phosphoinositide Kinase, FYVE-Type Zinc Finger Containing	Protein Coding	47	GC02P208266	1.75382852554321	https://www.genecards.org/cgi-bin/carddisp.pl?gene=PIKFYVE
HAX1	HCLS1 Associated Protein X-1	Protein Coding	42	GC01P154273	1.75061392784119	https://www.genecards.org/cgi-bin/carddisp.pl?gene=HAX1
PSMC2	Proteasome 26S Subunit, ATPase 2	Protein Coding	40	GC07P103344	1.75043046474457	https://www.genecards.org/cgi-bin/carddisp.pl?gene=PSMC2
NCOA4	Nuclear Receptor Coactivator 4	Protein Coding	39	GC10M046005	1.74741077423096	https://www.genecards.org/cgi-bin/carddisp.pl?gene=NCOA4
TP73	Tumor Protein P73	Protein Coding	45	GC01P003652	1.74531579017639	https://www.genecards.org/cgi-bin/carddisp.pl?gene=TP73
RNF2	Ring Finger Protein 2	Protein Coding	44	GC01P185045	1.74429059028625	https://www.genecards.org/cgi-bin/carddisp.pl?gene=RNF2
NOP56	NOP56 Ribonucleoprotein	Protein Coding	42	GC20P003838	1.74392294883728	https://www.genecards.org/cgi-bin/carddisp.pl?gene=NOP56
UBE2D3	Ubiquitin Conjugating Enzyme E2 D3	Protein Coding	45	GC04M102794	1.74247336387634	https://www.genecards.org/cgi-bin/carddisp.pl?gene=UBE2D3
EPM2A	EPM2A Glucan Phosphatase, Laforin	Protein Coding	42	GC06M145382	1.74172830581665	https://www.genecards.org/cgi-bin/carddisp.pl?gene=EPM2A
CCT8	Chaperonin Containing TCP1 Subunit 8	Protein Coding	39	GC21M029055	1.74126994609833	https://www.genecards.org/cgi-bin/carddisp.pl?gene=CCT8
IGF2R	Insulin Like Growth Factor 2 Receptor	Protein Coding	46	GC06P159969	1.73917305469513	https://www.genecards.org/cgi-bin/carddisp.pl?gene=IGF2R
NPM1	Nucleophosmin 1	Protein Coding	49	GC05P171387	1.73642325401306	https://www.genecards.org/cgi-bin/carddisp.pl?gene=NPM1
IAPP	Islet Amyloid Polypeptide	Protein Coding	41	GC12P021354	1.73311829566956	https://www.genecards.org/cgi-bin/carddisp.pl?gene=IAPP
CHMP4B	Charged Multivesicular Body Protein 4B	Protein Coding	41	GC20P033984	1.73287200927734	https://www.genecards.org/cgi-bin/carddisp.pl?gene=CHMP4B
EZH2	Enhancer Of Zeste 2 Polycomb Repressive Complex 2 Subunit	Protein Coding	52	GC07M148807	1.73240280151367	https://www.genecards.org/cgi-bin/carddisp.pl?gene=EZH2
MT2A	Metallothionein 2A	Protein Coding	42	GC16P056939	1.73236584663391	https://www.genecards.org/cgi-bin/carddisp.pl?gene=MT2A
PPARA	Peroxisome Proliferator Activated Receptor Alpha	Protein Coding	45	GC22P046150	1.73096132278442	https://www.genecards.org/cgi-bin/carddisp.pl?gene=PPARA
P4HB	Prolyl 4-Hydroxylase Subunit Beta	Protein Coding	47	GC17M081843	1.73032343387604	https://www.genecards.org/cgi-bin/carddisp.pl?gene=P4HB
MIR143	MicroRNA 143	RNA Gene	24	GC05P149410	1.72871994972229	https://www.genecards.org/cgi-bin/carddisp.pl?gene=MIR143
NIPSNAP2	Nipsnap Homolog 2	Protein Coding	30	GC07P056485	1.72812676429749	https://www.genecards.org/cgi-bin/carddisp.pl?gene=NIPSNAP2
ITGA5	Integrin Subunit Alpha 5	Protein Coding	48	GC12M054793	1.7273805141449	https://www.genecards.org/cgi-bin/carddisp.pl?gene=ITGA5
PGK1	Phosphoglycerate Kinase 1	Protein Coding	47	GC0XP077980	1.7262864112854	https://www.genecards.org/cgi-bin/carddisp.pl?gene=PGK1
CTSA	Cathepsin A	Protein Coding	45	GC20P045890	1.7246732711792	https://www.genecards.org/cgi-bin/carddisp.pl?gene=CTSA
ACE2	Angiotensin Converting Enzyme 2	Protein Coding	48	GC0XM015494	1.72464561462402	https://www.genecards.org/cgi-bin/carddisp.pl?gene=ACE2
MBP	Myelin Basic Protein	Protein Coding	44	GC18M076978	1.72435188293457	https://www.genecards.org/cgi-bin/carddisp.pl?gene=MBP
ESR1	Estrogen Receptor 1	Protein Coding	52	GC06P151656	1.724285364151	https://www.genecards.org/cgi-bin/carddisp.pl?gene=ESR1
PRKAG1	Protein Kinase AMP-Activated Non-Catalytic Subunit Gamma 1	Protein Coding	47	GC12M049002	1.72290742397308	https://www.genecards.org/cgi-bin/carddisp.pl?gene=PRKAG1
TAB3	TGF-Beta Activated Kinase 1 (MAP3K7) Binding Protein 3	Protein Coding	40	GC0XM030876	1.72030806541443	https://www.genecards.org/cgi-bin/carddisp.pl?gene=TAB3
IGF1R	Insulin Like Growth Factor 1 Receptor	Protein Coding	53	GC15P098648	1.7199182510376	https://www.genecards.org/cgi-bin/carddisp.pl?gene=IGF1R
FLNA	Filamin A	Protein Coding	48	GC0XM154348	1.71905183792114	https://www.genecards.org/cgi-bin/carddisp.pl?gene=FLNA
HLA-DQA1	Major Histocompatibility Complex, Class II, DQ Alpha 1	Protein Coding	43	GC06P076895	1.71883869171143	https://www.genecards.org/cgi-bin/carddisp.pl?gene=HLA-DQA1
EIF4G1	Eukaryotic Translation Initiation Factor 4 Gamma 1	Protein Coding	46	GC03P184314	1.71836090087891	https://www.genecards.org/cgi-bin/carddisp.pl?gene=EIF4G1
HIPK2	Homeodomain Interacting Protein Kinase 2	Protein Coding	44	GC07M139561	1.7147878408432	https://www.genecards.org/cgi-bin/carddisp.pl?gene=HIPK2
TBC1D25	TBC1 Domain Family Member 25	Protein Coding	36	GC0XP048539	1.71370089054108	https://www.genecards.org/cgi-bin/carddisp.pl?gene=TBC1D25
EEF2	Eukaryotic Translation Elongation Factor 2	Protein Coding	47	GC19M003976	1.71310949325562	https://www.genecards.org/cgi-bin/carddisp.pl?gene=EEF2
HGF	Hepatocyte Growth Factor	Protein Coding	51	GC07M081699	1.70983183383942	https://www.genecards.org/cgi-bin/carddisp.pl?gene=HGF
CASP14	Caspase 14	Protein Coding	45	GC19P015049	1.70678615570068	https://www.genecards.org/cgi-bin/carddisp.pl?gene=CASP14
CSNK1A1	Casein Kinase 1 Alpha 1	Protein Coding	48	GC05M149492	1.70665884017944	https://www.genecards.org/cgi-bin/carddisp.pl?gene=CSNK1A1
XRCC5	X-Ray Repair Cross Complementing 5	Protein Coding	44	GC02P216107	1.70125555992126	https://www.genecards.org/cgi-bin/carddisp.pl?gene=XRCC5
SNX30	Sorting Nexin Family Member 30	Protein Coding	33	GC09P112753	1.69813418388367	https://www.genecards.org/cgi-bin/carddisp.pl?gene=SNX30
MIR181A1	MicroRNA 181a-1	RNA Gene	20	GC01M198860	1.69809663295746	https://www.genecards.org/cgi-bin/carddisp.pl?gene=MIR181A1
GOPC	Golgi Associated PDZ And Coiled-Coil Motif Containing	Protein Coding	40	GC06M117560	1.69786953926086	https://www.genecards.org/cgi-bin/carddisp.pl?gene=GOPC
MALT1	MALT1 Paracaspase	Protein Coding	46	GC18P058671	1.69267761707306	https://www.genecards.org/cgi-bin/carddisp.pl?gene=MALT1
TRAF4	TNF Receptor Associated Factor 4	Protein Coding	42	GC17P049706	1.69267761707306	https://www.genecards.org/cgi-bin/carddisp.pl?gene=TRAF4
HDAC9	Histone Deacetylase 9	Protein Coding	46	GC07P018086	1.69033634662628	https://www.genecards.org/cgi-bin/carddisp.pl?gene=HDAC9
HLA-DRB5	Major Histocompatibility Complex, Class II, DR Beta 5	Protein Coding	40	GC06M061346	1.68906223773956	https://www.genecards.org/cgi-bin/carddisp.pl?gene=HLA-DRB5
PRKCI	Protein Kinase C Iota	Protein Coding	47	GC03P170222	1.68878448009491	https://www.genecards.org/cgi-bin/carddisp.pl?gene=PRKCI
DIABLO	Diablo IAP-Binding Mitochondrial Protein	Protein Coding	46	GC12M122208	1.68384945392609	https://www.genecards.org/cgi-bin/carddisp.pl?gene=DIABLO
CCR5	C-C Motif Chemokine Receptor 5	Protein Coding	45	GC03P046383	1.68384945392609	https://www.genecards.org/cgi-bin/carddisp.pl?gene=CCR5
ITGAM	Integrin Subunit Alpha M	Protein Coding	46	GC16P039480	1.6823103427887	https://www.genecards.org/cgi-bin/carddisp.pl?gene=ITGAM
ITGA3	Integrin Subunit Alpha 3	Protein Coding	47	GC17P050055	1.67733538150787	https://www.genecards.org/cgi-bin/carddisp.pl?gene=ITGA3
PSIP1	PC4 And SFRS1 Interacting Protein 1	Protein Coding	39	GC09M015464	1.67733538150787	https://www.genecards.org/cgi-bin/carddisp.pl?gene=PSIP1
CCT2	Chaperonin Containing TCP1 Subunit 2	Protein Coding	40	GC12P069585	1.67694354057312	https://www.genecards.org/cgi-bin/carddisp.pl?gene=CCT2
RAC1	Rac Family Small GTPase 1	Protein Coding	48	GC07P006377	1.67654275894165	https://www.genecards.org/cgi-bin/carddisp.pl?gene=RAC1
HNRNPA3	Heterogeneous Nuclear Ribonucleoprotein A3	Protein Coding	38	GC02P177212	1.67461013793945	https://www.genecards.org/cgi-bin/carddisp.pl?gene=HNRNPA3
CUL4B	Cullin 4B	Protein Coding	42	GC0XM120524	1.67336273193359	https://www.genecards.org/cgi-bin/carddisp.pl?gene=CUL4B
CASP2	Caspase 2	Protein Coding	47	GC07P147632	1.67151570320129	https://www.genecards.org/cgi-bin/carddisp.pl?gene=CASP2
VIM	Vimentin	Protein Coding	49	GC10P017227	1.67076861858368	https://www.genecards.org/cgi-bin/carddisp.pl?gene=VIM
GJA1	Gap Junction Protein Alpha 1	Protein Coding	49	GC06P121436	1.66805720329285	https://www.genecards.org/cgi-bin/carddisp.pl?gene=GJA1
PAK1	P21 (RAC1) Activated Kinase 1	Protein Coding	48	GC11M085111	1.66789960861206	https://www.genecards.org/cgi-bin/carddisp.pl?gene=PAK1
CEBPB	CCAAT Enhancer Binding Protein Beta	Protein Coding	43	GC20P050190	1.66779613494873	https://www.genecards.org/cgi-bin/carddisp.pl?gene=CEBPB
EI24P1	EI24 Pseudogene 1	Pseudogene	5	GC03M176068	1.66699159145355	https://www.genecards.org/cgi-bin/carddisp.pl?gene=EI24P1
EI24P2	EI24 Pseudogene 2	Pseudogene	5	GC01P158428	1.66699159145355	https://www.genecards.org/cgi-bin/carddisp.pl?gene=EI24P2
EI24P4	EI24 Pseudogene 4	Pseudogene	5	GC07P147652	1.66699159145355	https://www.genecards.org/cgi-bin/carddisp.pl?gene=EI24P4
EI24P3	EI24 Pseudogene 3	Pseudogene	4	GC03M044524	1.66699159145355	https://www.genecards.org/cgi-bin/carddisp.pl?gene=EI24P3
EI24P5	EI24 Pseudogene 5	Pseudogene	2	GC08P053194	1.66699159145355	https://www.genecards.org/cgi-bin/carddisp.pl?gene=EI24P5
RGS19	Regulator Of G Protein Signaling 19	Protein Coding	41	GC20M064073	1.66504549980164	https://www.genecards.org/cgi-bin/carddisp.pl?gene=RGS19
TMED10	Transmembrane P24 Trafficking Protein 10	Protein Coding	41	GC14M075132	1.66102516651154	https://www.genecards.org/cgi-bin/carddisp.pl?gene=TMED10
HNRNPA2B1	Heterogeneous Nuclear Ribonucleoprotein A2/B1	Protein Coding	45	GC07M026174	1.66088223457336	https://www.genecards.org/cgi-bin/carddisp.pl?gene=HNRNPA2B1
SPG11	SPG11 Vesicle Trafficking Associated, Spatacsin	Protein Coding	39	GC15M044562	1.66088223457336	https://www.genecards.org/cgi-bin/carddisp.pl?gene=SPG11
AKT1S1	AKT1 Substrate 1	Protein Coding	38	GC19M049869	1.66036522388458	https://www.genecards.org/cgi-bin/carddisp.pl?gene=AKT1S1
IL6R	Interleukin 6 Receptor	Protein Coding	48	GC01P154405	1.65838372707367	https://www.genecards.org/cgi-bin/carddisp.pl?gene=IL6R
LMNB2	Lamin B2	Protein Coding	43	GC19M004462	1.65838372707367	https://www.genecards.org/cgi-bin/carddisp.pl?gene=LMNB2
NDRG2	NDRG Family Member 2	Protein Coding	38	GC14M021016	1.65838372707367	https://www.genecards.org/cgi-bin/carddisp.pl?gene=NDRG2
HLA-DQB1	Major Histocompatibility Complex, Class II, DQ Beta 1	Protein Coding	43	GC06M061358	1.65575933456421	https://www.genecards.org/cgi-bin/carddisp.pl?gene=HLA-DQB1
PLEKHG5	Pleckstrin Homology And RhoGEF Domain Containing G5	Protein Coding	40	GC01M006466	1.65575933456421	https://www.genecards.org/cgi-bin/carddisp.pl?gene=PLEKHG5
RAB5C	RAB5C, Member RAS Oncogene Family	Protein Coding	40	GC17M042124	1.65564942359924	https://www.genecards.org/cgi-bin/carddisp.pl?gene=RAB5C
ITGB2	Integrin Subunit Beta 2	Protein Coding	49	GC21M044885	1.65413284301758	https://www.genecards.org/cgi-bin/carddisp.pl?gene=ITGB2
RICTOR	RPTOR Independent Companion Of MTOR Complex 2	Protein Coding	44	GC05M038937	1.65223073959351	https://www.genecards.org/cgi-bin/carddisp.pl?gene=RICTOR
GAS5	Growth Arrest Specific 5	RNA Gene	25	GC01M173947	1.65223073959351	https://www.genecards.org/cgi-bin/carddisp.pl?gene=GAS5
RAN	RAN, Member RAS Oncogene Family	Protein Coding	43	GC12P130871	1.65200996398926	https://www.genecards.org/cgi-bin/carddisp.pl?gene=RAN
GRN	Granulin Precursor	Protein Coding	46	GC17P044345	1.65144157409668	https://www.genecards.org/cgi-bin/carddisp.pl?gene=GRN
NR1H4	Nuclear Receptor Subfamily 1 Group H Member 4	Protein Coding	48	GC12P100473	1.65120458602905	https://www.genecards.org/cgi-bin/carddisp.pl?gene=NR1H4
PSMA6	Proteasome 20S Subunit Alpha 6	Protein Coding	45	GC14P035278	1.65110754966736	https://www.genecards.org/cgi-bin/carddisp.pl?gene=PSMA6
SKP2	S-Phase Kinase Associated Protein 2	Protein Coding	43	GC05P036151	1.64725542068481	https://www.genecards.org/cgi-bin/carddisp.pl?gene=SKP2
HNRNPH1	Heterogeneous Nuclear Ribonucleoprotein H1	Protein Coding	39	GC05M179614	1.64547049999237	https://www.genecards.org/cgi-bin/carddisp.pl?gene=HNRNPH1
UBE2N	Ubiquitin Conjugating Enzyme E2 N	Protein Coding	46	GC12M093406	1.64437448978424	https://www.genecards.org/cgi-bin/carddisp.pl?gene=UBE2N
EPHA2	EPH Receptor A2	Protein Coding	51	GC01M016124	1.64427506923676	https://www.genecards.org/cgi-bin/carddisp.pl?gene=EPHA2
BCL10	BCL10 Immune Signaling Adaptor	Protein Coding	43	GC01M085265	1.64427506923676	https://www.genecards.org/cgi-bin/carddisp.pl?gene=BCL10
PTRH2	Peptidyl-TRNA Hydrolase 2	Protein Coding	42	GC17M059674	1.64427506923676	https://www.genecards.org/cgi-bin/carddisp.pl?gene=PTRH2
HSPA1A	Heat Shock Protein Family A (Hsp70) Member 1A	Protein Coding	44	GC06P076883	1.64262902736664	https://www.genecards.org/cgi-bin/carddisp.pl?gene=HSPA1A
PHGDH	Phosphoglycerate Dehydrogenase	Protein Coding	49	GC01P119660	1.64253222942352	https://www.genecards.org/cgi-bin/carddisp.pl?gene=PHGDH
NAMPT	Nicotinamide Phosphoribosyltransferase	Protein Coding	46	GC07M106248	1.63966238498688	https://www.genecards.org/cgi-bin/carddisp.pl?gene=NAMPT
PSMC5	Proteasome 26S Subunit, ATPase 5	Protein Coding	41	GC17P063827	1.63966238498688	https://www.genecards.org/cgi-bin/carddisp.pl?gene=PSMC5
FOXM1	Forkhead Box M1	Protein Coding	43	GC12M002857	1.63952124118805	https://www.genecards.org/cgi-bin/carddisp.pl?gene=FOXM1
CHMP2A	Charged Multivesicular Body Protein 2A	Protein Coding	38	GC19M058551	1.6389833688736	https://www.genecards.org/cgi-bin/carddisp.pl?gene=CHMP2A
SPHK1	Sphingosine Kinase 1	Protein Coding	46	GC17P076376	1.63843214511871	https://www.genecards.org/cgi-bin/carddisp.pl?gene=SPHK1
NIPSNAP1	Nipsnap Homolog 1	Protein Coding	38	GC22M029554	1.63601112365723	https://www.genecards.org/cgi-bin/carddisp.pl?gene=NIPSNAP1
MIR140	MicroRNA 140	RNA Gene	24	GC16P069934	1.63353705406189	https://www.genecards.org/cgi-bin/carddisp.pl?gene=MIR140
DDB1	Damage Specific DNA Binding Protein 1	Protein Coding	43	GC11M084500	1.6335141658783	https://www.genecards.org/cgi-bin/carddisp.pl?gene=DDB1
SIRT5	Sirtuin 5	Protein Coding	44	GC06P013574	1.63258075714111	https://www.genecards.org/cgi-bin/carddisp.pl?gene=SIRT5
ATXN7	Ataxin 7	Protein Coding	41	GC03P063864	1.63258075714111	https://www.genecards.org/cgi-bin/carddisp.pl?gene=ATXN7
NTRK1	Neurotrophic Receptor Tyrosine Kinase 1	Protein Coding	48	GC01P156815	1.63062465190887	https://www.genecards.org/cgi-bin/carddisp.pl?gene=NTRK1
LDHB	Lactate Dehydrogenase B	Protein Coding	46	GC12M021635	1.63053750991821	https://www.genecards.org/cgi-bin/carddisp.pl?gene=LDHB
RAB27A	RAB27A, Member RAS Oncogene Family	Protein Coding	48	GC15M055202	1.62893295288086	https://www.genecards.org/cgi-bin/carddisp.pl?gene=RAB27A
EPHA7	EPH Receptor A7	Protein Coding	48	GC06M093240	1.62893295288086	https://www.genecards.org/cgi-bin/carddisp.pl?gene=EPHA7
ADAM12	ADAM Metallopeptidase Domain 12	Protein Coding	46	GC10M126012	1.62893295288086	https://www.genecards.org/cgi-bin/carddisp.pl?gene=ADAM12
CASP4	Caspase 4	Protein Coding	46	GC11M104942	1.62893295288086	https://www.genecards.org/cgi-bin/carddisp.pl?gene=CASP4
DFFA	DNA Fragmentation Factor Subunit Alpha	Protein Coding	43	GC01M010456	1.62893295288086	https://www.genecards.org/cgi-bin/carddisp.pl?gene=DFFA
RAB25	RAB25, Member RAS Oncogene Family	Protein Coding	39	GC01P156061	1.62893295288086	https://www.genecards.org/cgi-bin/carddisp.pl?gene=RAB25
H2BC3	H2B Clustered Histone 3	Protein Coding	28	GC06M026044	1.62893295288086	https://www.genecards.org/cgi-bin/carddisp.pl?gene=H2BC3
E2F1	E2F Transcription Factor 1	Protein Coding	43	GC20M033675	1.62846493721008	https://www.genecards.org/cgi-bin/carddisp.pl?gene=E2F1
SMAD2	SMAD Family Member 2	Protein Coding	49	GC18M047809	1.62639474868774	https://www.genecards.org/cgi-bin/carddisp.pl?gene=SMAD2
HLA-DPB1	Major Histocompatibility Complex, Class II, DP Beta 1	Protein Coding	45	GC06P076901	1.62598288059235	https://www.genecards.org/cgi-bin/carddisp.pl?gene=HLA-DPB1
HLA-DPA1	Major Histocompatibility Complex, Class II, DP Alpha 1	Protein Coding	41	GC06M033064	1.62598288059235	https://www.genecards.org/cgi-bin/carddisp.pl?gene=HLA-DPA1
HLA-DQB2	Major Histocompatibility Complex, Class II, DQ Beta 2	Protein Coding	38	GC06M032756	1.62598288059235	https://www.genecards.org/cgi-bin/carddisp.pl?gene=HLA-DQB2
HLA-DQA2	Major Histocompatibility Complex, Class II, DQ Alpha 2	Protein Coding	37	GC06P032741	1.62598288059235	https://www.genecards.org/cgi-bin/carddisp.pl?gene=HLA-DQA2
MIR210	MicroRNA 210	RNA Gene	22	GC11M002651	1.62500047683716	https://www.genecards.org/cgi-bin/carddisp.pl?gene=MIR210
RMDN3	Regulator Of Microtubule Dynamics 3	Protein Coding	33	GC15M040735	1.62373101711273	https://www.genecards.org/cgi-bin/carddisp.pl?gene=RMDN3
UBTF	Upstream Binding Transcription Factor	Protein Coding	42	GC17M044205	1.61966168880463	https://www.genecards.org/cgi-bin/carddisp.pl?gene=UBTF
ATP5F1A	ATP Synthase F1 Subunit Alpha	Protein Coding	37	GC18M046081	1.61784720420837	https://www.genecards.org/cgi-bin/carddisp.pl?gene=ATP5F1A
TERT	Telomerase Reverse Transcriptase	Protein Coding	50	GC05M001253	1.61723637580872	https://www.genecards.org/cgi-bin/carddisp.pl?gene=TERT
MIR144	MicroRNA 144	RNA Gene	19	GC17M033777	1.61541068553925	https://www.genecards.org/cgi-bin/carddisp.pl?gene=MIR144
GLUD1	Glutamate Dehydrogenase 1	Protein Coding	49	GC10M087050	1.61460018157959	https://www.genecards.org/cgi-bin/carddisp.pl?gene=GLUD1
IMMT	Inner Membrane Mitochondrial Protein	Protein Coding	40	GC02M086144	1.61339282989502	https://www.genecards.org/cgi-bin/carddisp.pl?gene=IMMT
PLEKHM1	Pleckstrin Homology And RUN Domain Containing M1	Protein Coding	41	GC17M045435	1.61329698562622	https://www.genecards.org/cgi-bin/carddisp.pl?gene=PLEKHM1
PTPN11	Protein Tyrosine Phosphatase Non-Receptor Type 11	Protein Coding	51	GC12P112418	1.61196279525757	https://www.genecards.org/cgi-bin/carddisp.pl?gene=PTPN11
IL2RA	Interleukin 2 Receptor Subunit Alpha	Protein Coding	49	GC10M006010	1.61196279525757	https://www.genecards.org/cgi-bin/carddisp.pl?gene=IL2RA
MAPK10	Mitogen-Activated Protein Kinase 10	Protein Coding	49	GC04M085990	1.61196279525757	https://www.genecards.org/cgi-bin/carddisp.pl?gene=MAPK10
BIRC7	Baculoviral IAP Repeat Containing 7	Protein Coding	38	GC20P063235	1.61196279525757	https://www.genecards.org/cgi-bin/carddisp.pl?gene=BIRC7
TCP1	T-Complex 1	Protein Coding	42	GC06M159778	1.61154222488403	https://www.genecards.org/cgi-bin/carddisp.pl?gene=TCP1
TRIB3	Tribbles Pseudokinase 3	Protein Coding	42	GC20P000361	1.60909521579742	https://www.genecards.org/cgi-bin/carddisp.pl?gene=TRIB3
ACIN1	Apoptotic Chromatin Condensation Inducer 1	Protein Coding	39	GC14M023058	1.60843622684479	https://www.genecards.org/cgi-bin/carddisp.pl?gene=ACIN1
SGPL1	Sphingosine-1-Phosphate Lyase 1	Protein Coding	45	GC10P070815	1.60808861255646	https://www.genecards.org/cgi-bin/carddisp.pl?gene=SGPL1
ATP1A1	ATPase Na+/K+ Transporting Subunit Alpha 1	Protein Coding	49	GC01P116372	1.6044933795929	https://www.genecards.org/cgi-bin/carddisp.pl?gene=ATP1A1
GART	Phosphoribosylglycinamide Formyltransferase, Phosphoribosylglycinamide Synthetase, Phosphoribosylaminoimidazole Synthetase	Protein Coding	42	GC21M033503	1.60431516170502	https://www.genecards.org/cgi-bin/carddisp.pl?gene=GART
SOD2	Superoxide Dismutase 2	Protein Coding	49	GC06M159669	1.60320353507996	https://www.genecards.org/cgi-bin/carddisp.pl?gene=SOD2
MIR30B	MicroRNA 30b	RNA Gene	22	GC08M134800	1.60116875171661	https://www.genecards.org/cgi-bin/carddisp.pl?gene=MIR30B
SMAD3	SMAD Family Member 3	Protein Coding	49	GC15P067063	1.60055232048035	https://www.genecards.org/cgi-bin/carddisp.pl?gene=SMAD3
MIR93	MicroRNA 93	RNA Gene	22	GC07M101539	1.60055232048035	https://www.genecards.org/cgi-bin/carddisp.pl?gene=MIR93
STAT1	Signal Transducer And Activator Of Transcription 1	Protein Coding	51	GC02M190908	1.59981107711792	https://www.genecards.org/cgi-bin/carddisp.pl?gene=STAT1
PRKCD	Protein Kinase C Delta	Protein Coding	52	GC03P053156	1.59870648384094	https://www.genecards.org/cgi-bin/carddisp.pl?gene=PRKCD
RUVBL2	RuvB Like AAA ATPase 2	Protein Coding	44	GC19P048993	1.59862923622131	https://www.genecards.org/cgi-bin/carddisp.pl?gene=RUVBL2
PSMD3	Proteasome 26S Subunit, Non-ATPase 3	Protein Coding	42	GC17P039980	1.59828317165375	https://www.genecards.org/cgi-bin/carddisp.pl?gene=PSMD3
CCL2	C-C Motif Chemokine Ligand 2	Protein Coding	47	GC17P034255	1.59812319278717	https://www.genecards.org/cgi-bin/carddisp.pl?gene=CCL2
GZMB	Granzyme B	Protein Coding	46	GC14M024630	1.59530425071716	https://www.genecards.org/cgi-bin/carddisp.pl?gene=GZMB
EPHB3	EPH Receptor B3	Protein Coding	46	GC03P184561	1.59530425071716	https://www.genecards.org/cgi-bin/carddisp.pl?gene=EPHB3
TIAL1	TIA1 Cytotoxic Granule Associated RNA Binding Protein Like 1	Protein Coding	40	GC10M119571	1.5934534072876	https://www.genecards.org/cgi-bin/carddisp.pl?gene=TIAL1
CD40LG	CD40 Ligand	Protein Coding	47	GC0XP136649	1.59270071983337	https://www.genecards.org/cgi-bin/carddisp.pl?gene=CD40LG
DAPL1	Death Associated Protein Like 1	Protein Coding	32	GC02P158795	1.58920800685883	https://www.genecards.org/cgi-bin/carddisp.pl?gene=DAPL1
SOGA3	SOGA Family Member 3	Protein Coding	30	GC06M127438	1.58920800685883	https://www.genecards.org/cgi-bin/carddisp.pl?gene=SOGA3
GABARAPL3	GABA Type A Receptor Associated Protein Like 3 Pseudogene	Pseudogene	21	GC15M090346	1.58920800685883	https://www.genecards.org/cgi-bin/carddisp.pl?gene=GABARAPL3
CD84	CD84 Molecule	Protein Coding	41	GC01M160541	1.58829021453857	https://www.genecards.org/cgi-bin/carddisp.pl?gene=CD84
PFKP	Phosphofructokinase, Platelet	Protein Coding	45	GC10P003066	1.58803701400757	https://www.genecards.org/cgi-bin/carddisp.pl?gene=PFKP
SHH	Sonic Hedgehog Signaling Molecule	Protein Coding	49	GC07M155799	1.58726370334625	https://www.genecards.org/cgi-bin/carddisp.pl?gene=SHH
UBB	Ubiquitin B	Protein Coding	42	GC17P016380	1.58726370334625	https://www.genecards.org/cgi-bin/carddisp.pl?gene=UBB
DDIT4	DNA Damage Inducible Transcript 4	Protein Coding	42	GC10P072273	1.58667898178101	https://www.genecards.org/cgi-bin/carddisp.pl?gene=DDIT4
CFTR	CF Transmembrane Conductance Regulator	Protein Coding	50	GC07P117287	1.58557367324829	https://www.genecards.org/cgi-bin/carddisp.pl?gene=CFTR
MIR23B	MicroRNA 23b	RNA Gene	21	GC09P095085	1.58527827262878	https://www.genecards.org/cgi-bin/carddisp.pl?gene=MIR23B
TNPO1	Transportin 1	Protein Coding	40	GC05P072816	1.58325099945068	https://www.genecards.org/cgi-bin/carddisp.pl?gene=TNPO1
G3BP1	G3BP Stress Granule Assembly Factor 1	Protein Coding	39	GC05P151771	1.58325099945068	https://www.genecards.org/cgi-bin/carddisp.pl?gene=G3BP1
CDKN1B	Cyclin Dependent Kinase Inhibitor 1B	Protein Coding	46	GC12P018790	1.58163261413574	https://www.genecards.org/cgi-bin/carddisp.pl?gene=CDKN1B
FERMT2	FERM Domain Containing Kindlin 2	Protein Coding	39	GC14M052857	1.58119571208954	https://www.genecards.org/cgi-bin/carddisp.pl?gene=FERMT2
TRIM6	Tripartite Motif Containing 6	Protein Coding	36	GC11P005596	1.57659387588501	https://www.genecards.org/cgi-bin/carddisp.pl?gene=TRIM6
MYH9	Myosin Heavy Chain 9	Protein Coding	48	GC22M036281	1.57512414455414	https://www.genecards.org/cgi-bin/carddisp.pl?gene=MYH9
PPP1R15A	Protein Phosphatase 1 Regulatory Subunit 15A	Protein Coding	40	GC19P048872	1.5746054649353	https://www.genecards.org/cgi-bin/carddisp.pl?gene=PPP1R15A
MT3	Metallothionein 3	Protein Coding	38	GC16P056589	1.57302486896515	https://www.genecards.org/cgi-bin/carddisp.pl?gene=MT3
EEF1A1	Eukaryotic Translation Elongation Factor 1 Alpha 1	Protein Coding	42	GC06M073515	1.57119798660278	https://www.genecards.org/cgi-bin/carddisp.pl?gene=EEF1A1
SCFD1	Sec1 Family Domain Containing 1	Protein Coding	38	GC14P030622	1.57070219516754	https://www.genecards.org/cgi-bin/carddisp.pl?gene=SCFD1
ANXA1	Annexin A1	Protein Coding	48	GC09P073151	1.56962931156158	https://www.genecards.org/cgi-bin/carddisp.pl?gene=ANXA1
DVL2	Dishevelled Segment Polarity Protein 2	Protein Coding	45	GC17M007225	1.56781303882599	https://www.genecards.org/cgi-bin/carddisp.pl?gene=DVL2
TRAF3	TNF Receptor Associated Factor 3	Protein Coding	46	GC14P108806	1.56585347652435	https://www.genecards.org/cgi-bin/carddisp.pl?gene=TRAF3
BCL2A1	BCL2 Related Protein A1	Protein Coding	40	GC15M080585	1.56585347652435	https://www.genecards.org/cgi-bin/carddisp.pl?gene=BCL2A1
RAF1	Raf-1 Proto-Oncogene, Serine/Threonine Kinase	Protein Coding	52	GC03M012583	1.56571412086487	https://www.genecards.org/cgi-bin/carddisp.pl?gene=RAF1
TRPM2	Transient Receptor Potential Cation Channel Subfamily M Member 2	Protein Coding	41	GC21P044350	1.56571412086487	https://www.genecards.org/cgi-bin/carddisp.pl?gene=TRPM2
NGF	Nerve Growth Factor	Protein Coding	49	GC01M115285	1.56350994110107	https://www.genecards.org/cgi-bin/carddisp.pl?gene=NGF
CTSS	Cathepsin S	Protein Coding	44	GC01M150730	1.56332421302795	https://www.genecards.org/cgi-bin/carddisp.pl?gene=CTSS
CKAP4	Cytoskeleton Associated Protein 4	Protein Coding	37	GC12M106237	1.56177306175232	https://www.genecards.org/cgi-bin/carddisp.pl?gene=CKAP4
MIR106A	MicroRNA 106a	RNA Gene	20	GC0XM134219	1.56177306175232	https://www.genecards.org/cgi-bin/carddisp.pl?gene=MIR106A
XDH	Xanthine Dehydrogenase	Protein Coding	46	GC02M031334	1.56091785430908	https://www.genecards.org/cgi-bin/carddisp.pl?gene=XDH
MGMT	O-6-Methylguanine-DNA Methyltransferase	Protein Coding	49	GC10P129467	1.5592759847641	https://www.genecards.org/cgi-bin/carddisp.pl?gene=MGMT
KL	Klotho	Protein Coding	45	GC13P033016	1.55885970592499	https://www.genecards.org/cgi-bin/carddisp.pl?gene=KL
KPNA2	Karyopherin Subunit Alpha 2	Protein Coding	44	GC17P068035	1.55885970592499	https://www.genecards.org/cgi-bin/carddisp.pl?gene=KPNA2
IL13	Interleukin 13	Protein Coding	42	GC05P132656	1.55737555027008	https://www.genecards.org/cgi-bin/carddisp.pl?gene=IL13
ATP5F1B	ATP Synthase F1 Subunit Beta	Protein Coding	34	GC12M056639	1.55491876602173	https://www.genecards.org/cgi-bin/carddisp.pl?gene=ATP5F1B
NLRP6	NLR Family Pyrin Domain Containing 6	Protein Coding	38	GC11P000269	1.55471169948578	https://www.genecards.org/cgi-bin/carddisp.pl?gene=NLRP6
HLA-DRB4	Major Histocompatibility Complex, Class II, DR Beta 4	Protein Coding	28	GC06Mo03851	1.55409610271454	https://www.genecards.org/cgi-bin/carddisp.pl?gene=HLA-DRB4
PTGS2	Prostaglandin-Endoperoxide Synthase 2	Protein Coding	48	GC01M186640	1.55184435844421	https://www.genecards.org/cgi-bin/carddisp.pl?gene=PTGS2
PROM1	Prominin 1	Protein Coding	45	GC04M015965	1.55160164833069	https://www.genecards.org/cgi-bin/carddisp.pl?gene=PROM1
TRIM8	Tripartite Motif Containing 8	Protein Coding	38	GC10P102643	1.55124533176422	https://www.genecards.org/cgi-bin/carddisp.pl?gene=TRIM8
EPHA1	EPH Receptor A1	Protein Coding	46	GC07M143390	1.54888331890106	https://www.genecards.org/cgi-bin/carddisp.pl?gene=EPHA1
PIK3CD	Phosphatidylinositol-4,5-Bisphosphate 3-Kinase Catalytic Subunit Delta	Protein Coding	52	GC01P009629	1.54761040210724	https://www.genecards.org/cgi-bin/carddisp.pl?gene=PIK3CD
MIR375	MicroRNA 375	RNA Gene	21	GC02M219001	1.5470130443573	https://www.genecards.org/cgi-bin/carddisp.pl?gene=MIR375
PSAP	Prosaposin	Protein Coding	46	GC10M071816	1.546759724617	https://www.genecards.org/cgi-bin/carddisp.pl?gene=PSAP
BSG	Basigin (Ok Blood Group)	Protein Coding	43	GC19P000571	1.54475903511047	https://www.genecards.org/cgi-bin/carddisp.pl?gene=BSG
BST2	Bone Marrow Stromal Cell Antigen 2	Protein Coding	38	GC19M017403	1.54475903511047	https://www.genecards.org/cgi-bin/carddisp.pl?gene=BST2
HNRNPU	Heterogeneous Nuclear Ribonucleoprotein U	Protein Coding	42	GC01M244844	1.54206800460815	https://www.genecards.org/cgi-bin/carddisp.pl?gene=HNRNPU
CUL4A	Cullin 4A	Protein Coding	41	GC13P113208	1.53999388217926	https://www.genecards.org/cgi-bin/carddisp.pl?gene=CUL4A
U2AF1	U2 Small Nuclear RNA Auxiliary Factor 1	Protein Coding	42	GC21M043092	1.53755438327789	https://www.genecards.org/cgi-bin/carddisp.pl?gene=U2AF1
IKBKG	Inhibitor Of Nuclear Factor Kappa B Kinase Regulatory Subunit Gamma	Protein Coding	47	GC0XP154541	1.5355212688446	https://www.genecards.org/cgi-bin/carddisp.pl?gene=IKBKG
PIK3R3	Phosphoinositide-3-Kinase Regulatory Subunit 3	Protein Coding	42	GC01M046041	1.53527665138245	https://www.genecards.org/cgi-bin/carddisp.pl?gene=PIK3R3
TUBA4A	Tubulin Alpha 4a	Protein Coding	45	GC02M219249	1.53240060806274	https://www.genecards.org/cgi-bin/carddisp.pl?gene=TUBA4A
VPS13C	Vacuolar Protein Sorting 13 Homolog C	Protein Coding	34	GC15M061852	1.53148329257965	https://www.genecards.org/cgi-bin/carddisp.pl?gene=VPS13C
SKP1	S-Phase Kinase Associated Protein 1	Protein Coding	42	GC05M134148	1.53095877170563	https://www.genecards.org/cgi-bin/carddisp.pl?gene=SKP1
MIR23A	MicroRNA 23a	RNA Gene	21	GC19M014388	1.53008198738098	https://www.genecards.org/cgi-bin/carddisp.pl?gene=MIR23A
PIM1	Pim-1 Proto-Oncogene, Serine/Threonine Kinase	Protein Coding	48	GC06P077019	1.52962136268616	https://www.genecards.org/cgi-bin/carddisp.pl?gene=PIM1
FASLG	Fas Ligand	Protein Coding	46	GC01P172628	1.52962136268616	https://www.genecards.org/cgi-bin/carddisp.pl?gene=FASLG
RAB30	RAB30, Member RAS Oncogene Family	Protein Coding	37	GC11M082973	1.52962136268616	https://www.genecards.org/cgi-bin/carddisp.pl?gene=RAB30
SOX2	SRY-Box Transcription Factor 2	Protein Coding	45	GC03P181711	1.52905249595642	https://www.genecards.org/cgi-bin/carddisp.pl?gene=SOX2
SPTLC1	Serine Palmitoyltransferase Long Chain Base Subunit 1	Protein Coding	45	GC09M092007	1.52905249595642	https://www.genecards.org/cgi-bin/carddisp.pl?gene=SPTLC1
RAB13	RAB13, Member RAS Oncogene Family	Protein Coding	37	GC01M153981	1.52897930145264	https://www.genecards.org/cgi-bin/carddisp.pl?gene=RAB13
MIR125B1	MicroRNA 125b-1	RNA Gene	22	GC11M122100	1.52703952789307	https://www.genecards.org/cgi-bin/carddisp.pl?gene=MIR125B1
C1QBP	Complement C1q Binding Protein	Protein Coding	44	GC17M005432	1.52614092826843	https://www.genecards.org/cgi-bin/carddisp.pl?gene=C1QBP
TBKBP1	TBK1 Binding Protein 1	Protein Coding	34	GC17P047694	1.52250397205353	https://www.genecards.org/cgi-bin/carddisp.pl?gene=TBKBP1
VHL	Von Hippel-Lindau Tumor Suppressor	Protein Coding	45	GC03P012055	1.52198910713196	https://www.genecards.org/cgi-bin/carddisp.pl?gene=VHL
HNRNPM	Heterogeneous Nuclear Ribonucleoprotein M	Protein Coding	38	GC19P008444	1.51766502857208	https://www.genecards.org/cgi-bin/carddisp.pl?gene=HNRNPM
ATP6AP2	ATPase H+ Transporting Accessory Protein 2	Protein Coding	44	GC0XP040582	1.51756632328033	https://www.genecards.org/cgi-bin/carddisp.pl?gene=ATP6AP2
HNRNPK	Heterogeneous Nuclear Ribonucleoprotein K	Protein Coding	44	GC09M091384	1.51610517501831	https://www.genecards.org/cgi-bin/carddisp.pl?gene=HNRNPK
AZI2	5-Azacytidine Induced 2	Protein Coding	36	GC03M028315	1.51610517501831	https://www.genecards.org/cgi-bin/carddisp.pl?gene=AZI2
MMP9	Matrix Metallopeptidase 9	Protein Coding	53	GC20P046008	1.51479947566986	https://www.genecards.org/cgi-bin/carddisp.pl?gene=MMP9
SUMO1	Small Ubiquitin Like Modifier 1	Protein Coding	45	GC02M202206	1.51475167274475	https://www.genecards.org/cgi-bin/carddisp.pl?gene=SUMO1
MIR18A	MicroRNA 18a	RNA Gene	19	GC13P091536	1.51475167274475	https://www.genecards.org/cgi-bin/carddisp.pl?gene=MIR18A
TRAPPC5	Trafficking Protein Particle Complex Subunit 5	Protein Coding	35	GC19P007680	1.51141011714935	https://www.genecards.org/cgi-bin/carddisp.pl?gene=TRAPPC5
MLLT11	MLLT11 Transcription Factor 7 Cofactor	Protein Coding	34	GC01P151118	1.50862598419189	https://www.genecards.org/cgi-bin/carddisp.pl?gene=MLLT11
MYO6	Myosin VI	Protein Coding	45	GC06P075749	1.50760889053345	https://www.genecards.org/cgi-bin/carddisp.pl?gene=MYO6
NQO1	NAD(P)H Quinone Dehydrogenase 1	Protein Coding	47	GC16M069706	1.50677299499512	https://www.genecards.org/cgi-bin/carddisp.pl?gene=NQO1
RAB6A	RAB6A, Member RAS Oncogene Family	Protein Coding	40	GC11M084958	1.50677299499512	https://www.genecards.org/cgi-bin/carddisp.pl?gene=RAB6A
PIR	Pirin	Protein Coding	37	GC0XM015402	1.50677299499512	https://www.genecards.org/cgi-bin/carddisp.pl?gene=PIR
RAB41	RAB41, Member RAS Oncogene Family	Protein Coding	31	GC0XP070282	1.50677299499512	https://www.genecards.org/cgi-bin/carddisp.pl?gene=RAB41
HERC1	HECT And RLD Domain Containing E3 Ubiquitin Protein Ligase Family Member 1	Protein Coding	41	GC15M063608	1.50554883480072	https://www.genecards.org/cgi-bin/carddisp.pl?gene=HERC1
SETD2	SET Domain Containing 2, Histone Lysine Methyltransferase	Protein Coding	46	GC03M047033	1.50142812728882	https://www.genecards.org/cgi-bin/carddisp.pl?gene=SETD2
CCT4	Chaperonin Containing TCP1 Subunit 4	Protein Coding	40	GC02M061868	1.49709498882294	https://www.genecards.org/cgi-bin/carddisp.pl?gene=CCT4
MIR126	MicroRNA 126	RNA Gene	23	GC09P136670	1.49394679069519	https://www.genecards.org/cgi-bin/carddisp.pl?gene=MIR126
FGF1	Fibroblast Growth Factor 1	Protein Coding	46	GC05M142555	1.49379098415375	https://www.genecards.org/cgi-bin/carddisp.pl?gene=FGF1
GLS	Glutaminase	Protein Coding	48	GC02P190880	1.49310231208801	https://www.genecards.org/cgi-bin/carddisp.pl?gene=GLS
SFPQ	Splicing Factor Proline And Glutamine Rich	Protein Coding	43	GC01M035176	1.49310231208801	https://www.genecards.org/cgi-bin/carddisp.pl?gene=SFPQ
UPF1	UPF1 RNA Helicase And ATPase	Protein Coding	39	GC19P018831	1.49310231208801	https://www.genecards.org/cgi-bin/carddisp.pl?gene=UPF1
AHR	Aryl Hydrocarbon Receptor	Protein Coding	48	GC07P016916	1.49261581897736	https://www.genecards.org/cgi-bin/carddisp.pl?gene=AHR
HSPD1	Heat Shock Protein Family D (Hsp60) Member 1	Protein Coding	46	GC02M197486	1.48820233345032	https://www.genecards.org/cgi-bin/carddisp.pl?gene=HSPD1
ENSG00000284820	Novel Protein	Protein Coding	5	GC02M219212	1.48709487915039	https://www.genecards.org/cgi-bin/carddisp.pl?gene=ENSG00000284820
SLC37A4	Solute Carrier Family 37 Member 4	Protein Coding	42	GC11M119024	1.48609781265259	https://www.genecards.org/cgi-bin/carddisp.pl?gene=SLC37A4
ADIPOQ	Adiponectin, C1Q And Collagen Domain Containing	Protein Coding	45	GC03P186842	1.48486351966858	https://www.genecards.org/cgi-bin/carddisp.pl?gene=ADIPOQ
LARS1	Leucyl-TRNA Synthetase 1	Protein Coding	36	GC05M146114	1.4846670627594	https://www.genecards.org/cgi-bin/carddisp.pl?gene=LARS1
KLF4	Kruppel Like Factor 4	Protein Coding	45	GC09M107484	1.48416256904602	https://www.genecards.org/cgi-bin/carddisp.pl?gene=KLF4
NEFM	Neurofilament Medium Chain	Protein Coding	42	GC08P024913	1.48416256904602	https://www.genecards.org/cgi-bin/carddisp.pl?gene=NEFM
PML	PML Nuclear Body Scaffold	Protein Coding	45	GC15P073994	1.48271477222443	https://www.genecards.org/cgi-bin/carddisp.pl?gene=PML
KDM1A	Lysine Demethylase 1A	Protein Coding	46	GC01P023019	1.48208284378052	https://www.genecards.org/cgi-bin/carddisp.pl?gene=KDM1A
KDM4A	Lysine Demethylase 4A	Protein Coding	41	GC01P043650	1.48199021816254	https://www.genecards.org/cgi-bin/carddisp.pl?gene=KDM4A
MFF	Mitochondrial Fission Factor	Protein Coding	38	GC02P227325	1.48186349868774	https://www.genecards.org/cgi-bin/carddisp.pl?gene=MFF
RASSF5	Ras Association Domain Family Member 5	Protein Coding	39	GC01P206507	1.47954893112183	https://www.genecards.org/cgi-bin/carddisp.pl?gene=RASSF5
SVIP	Small VCP Interacting Protein	Protein Coding	32	GC11M022799	1.47707736492157	https://www.genecards.org/cgi-bin/carddisp.pl?gene=SVIP
ITGA2	Integrin Subunit Alpha 2	Protein Coding	46	GC05P052989	1.47699654102325	https://www.genecards.org/cgi-bin/carddisp.pl?gene=ITGA2
LINC-ROR	Long Intergenic Non-Protein Coding RNA, Regulator Of Reprogramming	RNA Gene	17	GC18M057054	1.47692441940308	https://www.genecards.org/cgi-bin/carddisp.pl?gene=LINC-ROR
YBX1	Y-Box Binding Protein 1	Protein Coding	38	GC01P042682	1.47625839710236	https://www.genecards.org/cgi-bin/carddisp.pl?gene=YBX1
CSNK2A1	Casein Kinase 2 Alpha 1	Protein Coding	50	GC20M000472	1.47474932670593	https://www.genecards.org/cgi-bin/carddisp.pl?gene=CSNK2A1
HULC	Hepatocellular Carcinoma Up-Regulated Long Non-Coding RNA	RNA Gene	22	GC06P008438	1.47474932670593	https://www.genecards.org/cgi-bin/carddisp.pl?gene=HULC
MIR376A1	MicroRNA 376a-1	RNA Gene	17	GC14P109072	1.47399425506592	https://www.genecards.org/cgi-bin/carddisp.pl?gene=MIR376A1
CCT7	Chaperonin Containing TCP1 Subunit 7	Protein Coding	41	GC02P073233	1.4705662727356	https://www.genecards.org/cgi-bin/carddisp.pl?gene=CCT7
UBE2D2	Ubiquitin Conjugating Enzyme E2 D2	Protein Coding	43	GC05P139526	1.47001850605011	https://www.genecards.org/cgi-bin/carddisp.pl?gene=UBE2D2
SP1	Sp1 Transcription Factor	Protein Coding	45	GC12P053380	1.46927583217621	https://www.genecards.org/cgi-bin/carddisp.pl?gene=SP1
EPAS1	Endothelial PAS Domain Protein 1	Protein Coding	48	GC02P046293	1.46772181987762	https://www.genecards.org/cgi-bin/carddisp.pl?gene=EPAS1
PFKFB3	6-Phosphofructo-2-Kinase/Fructose-2,6-Biphosphatase 3	Protein Coding	44	GC10P006144	1.46772181987762	https://www.genecards.org/cgi-bin/carddisp.pl?gene=PFKFB3
PPP1R13L	Protein Phosphatase 1 Regulatory Subunit 13 Like	Protein Coding	41	GC19M045379	1.46772181987762	https://www.genecards.org/cgi-bin/carddisp.pl?gene=PPP1R13L
AKT2	AKT Serine/Threonine Kinase 2	Protein Coding	52	GC19M040230	1.46657562255859	https://www.genecards.org/cgi-bin/carddisp.pl?gene=AKT2
ALS2	Alsin Rho Guanine Nucleotide Exchange Factor ALS2	Protein Coding	44	GC02M201701	1.46340370178223	https://www.genecards.org/cgi-bin/carddisp.pl?gene=ALS2
DYNC1H1	Dynein Cytoplasmic 1 Heavy Chain 1	Protein Coding	44	GC14P108802	1.4633926153183	https://www.genecards.org/cgi-bin/carddisp.pl?gene=DYNC1H1
PSEN2	Presenilin 2	Protein Coding	48	GC01P226870	1.46332275867462	https://www.genecards.org/cgi-bin/carddisp.pl?gene=PSEN2
EHMT2	Euchromatic Histone Lysine Methyltransferase 2	Protein Coding	44	GC06M031879	1.46316313743591	https://www.genecards.org/cgi-bin/carddisp.pl?gene=EHMT2
NFKBIA	NFKB Inhibitor Alpha	Protein Coding	49	GC14M035401	1.46215760707855	https://www.genecards.org/cgi-bin/carddisp.pl?gene=NFKBIA
DDX58	DExD/H-Box Helicase 58	Protein Coding	46	GC09M032455	1.46116185188293	https://www.genecards.org/cgi-bin/carddisp.pl?gene=DDX58
RAB11B	RAB11B, Member RAS Oncogene Family	Protein Coding	41	GC19P008393	1.45910239219666	https://www.genecards.org/cgi-bin/carddisp.pl?gene=RAB11B
EWSR1	EWS RNA Binding Protein 1	Protein Coding	44	GC22P033676	1.45826816558838	https://www.genecards.org/cgi-bin/carddisp.pl?gene=EWSR1
TRAPPC1	Trafficking Protein Particle Complex Subunit 1	Protein Coding	37	GC17M007930	1.45526266098022	https://www.genecards.org/cgi-bin/carddisp.pl?gene=TRAPPC1
SMAD4	SMAD Family Member 4	Protein Coding	49	GC18P051028	1.4548956155777	https://www.genecards.org/cgi-bin/carddisp.pl?gene=SMAD4
HSP90B1	Heat Shock Protein 90 Beta Family Member 1	Protein Coding	44	GC12P103930	1.45417928695679	https://www.genecards.org/cgi-bin/carddisp.pl?gene=HSP90B1
MIR199A2	MicroRNA 199a-2	RNA Gene	21	GC01M172235	1.45329225063324	https://www.genecards.org/cgi-bin/carddisp.pl?gene=MIR199A2
RRAGD	Ras Related GTP Binding D	Protein Coding	37	GC06M089364	1.45306444168091	https://www.genecards.org/cgi-bin/carddisp.pl?gene=RRAGD
CSNK2A2	Casein Kinase 2 Alpha 2	Protein Coding	46	GC16M058157	1.45242846012115	https://www.genecards.org/cgi-bin/carddisp.pl?gene=CSNK2A2
SLC3A2	Solute Carrier Family 3 Member 2	Protein Coding	41	GC11P062856	1.45203042030334	https://www.genecards.org/cgi-bin/carddisp.pl?gene=SLC3A2
NLRP4	NLR Family Pyrin Domain Containing 4	Protein Coding	37	GC19P055836	1.45183253288269	https://www.genecards.org/cgi-bin/carddisp.pl?gene=NLRP4
CRYAB	Crystallin Alpha B	Protein Coding	44	GC11M111908	1.44848394393921	https://www.genecards.org/cgi-bin/carddisp.pl?gene=CRYAB
EMD	Emerin	Protein Coding	44	GC0XP154379	1.44748067855835	https://www.genecards.org/cgi-bin/carddisp.pl?gene=EMD
BACE1	Beta-Secretase 1	Protein Coding	46	GC11M117285	1.44650661945343	https://www.genecards.org/cgi-bin/carddisp.pl?gene=BACE1
PSMC1	Proteasome 26S Subunit, ATPase 1	Protein Coding	41	GC14P090256	1.44637024402618	https://www.genecards.org/cgi-bin/carddisp.pl?gene=PSMC1
MAP2	Microtubule Associated Protein 2	Protein Coding	43	GC02P209424	1.44554424285889	https://www.genecards.org/cgi-bin/carddisp.pl?gene=MAP2
RAB32	RAB32, Member RAS Oncogene Family	Protein Coding	37	GC06P146543	1.44554030895233	https://www.genecards.org/cgi-bin/carddisp.pl?gene=RAB32
SEC23A	SEC23 Homolog A, COPII Coat Complex Component	Protein Coding	44	GC14M039031	1.44451665878296	https://www.genecards.org/cgi-bin/carddisp.pl?gene=SEC23A
IARS1	Isoleucyl-TRNA Synthetase 1	Protein Coding	35	GC09M092211	1.44389009475708	https://www.genecards.org/cgi-bin/carddisp.pl?gene=IARS1
WDR26	WD Repeat Domain 26	Protein Coding	41	GC01M224385	1.44335639476776	https://www.genecards.org/cgi-bin/carddisp.pl?gene=WDR26
RCAN1	Regulator Of Calcineurin 1	Protein Coding	42	GC21M034513	1.44063150882721	https://www.genecards.org/cgi-bin/carddisp.pl?gene=RCAN1
MIR124-1	MicroRNA 124-1	RNA Gene	22	GC08M009903	1.44063150882721	https://www.genecards.org/cgi-bin/carddisp.pl?gene=MIR124-1
SEC24C	SEC24 Homolog C, COPII Coat Complex Component	Protein Coding	44	GC10P073744	1.44057559967041	https://www.genecards.org/cgi-bin/carddisp.pl?gene=SEC24C
LEPR	Leptin Receptor	Protein Coding	49	GC01P065421	1.44034051895142	https://www.genecards.org/cgi-bin/carddisp.pl?gene=LEPR
ORMDL3	ORMDL Sphingolipid Biosynthesis Regulator 3	Protein Coding	40	GC17M039921	1.44034051895142	https://www.genecards.org/cgi-bin/carddisp.pl?gene=ORMDL3
RUFY4	RUN And FYVE Domain Containing 4	Protein Coding	30	GC02P218034	1.44034051895142	https://www.genecards.org/cgi-bin/carddisp.pl?gene=RUFY4
SLC25A13	Solute Carrier Family 25 Member 13	Protein Coding	46	GC07M096120	1.43990254402161	https://www.genecards.org/cgi-bin/carddisp.pl?gene=SLC25A13
COPA	COPI Coat Complex Subunit Alpha	Protein Coding	42	GC01M160288	1.43990254402161	https://www.genecards.org/cgi-bin/carddisp.pl?gene=COPA
FLT3	Fms Related Receptor Tyrosine Kinase 3	Protein Coding	51	GC13M028003	1.43938767910004	https://www.genecards.org/cgi-bin/carddisp.pl?gene=FLT3
TRPM7	Transient Receptor Potential Cation Channel Subfamily M Member 7	Protein Coding	45	GC15M050552	1.43938767910004	https://www.genecards.org/cgi-bin/carddisp.pl?gene=TRPM7
UBA1	Ubiquitin Like Modifier Activating Enzyme 1	Protein Coding	45	GC0XP047190	1.43938767910004	https://www.genecards.org/cgi-bin/carddisp.pl?gene=UBA1
EIF4E	Eukaryotic Translation Initiation Factor 4E	Protein Coding	48	GC04M098879	1.43750298023224	https://www.genecards.org/cgi-bin/carddisp.pl?gene=EIF4E
CXCL8	C-X-C Motif Chemokine Ligand 8	Protein Coding	40	GC04P073740	1.43703472614288	https://www.genecards.org/cgi-bin/carddisp.pl?gene=CXCL8
ALDH2	Aldehyde Dehydrogenase 2 Family Member	Protein Coding	49	GC12P111766	1.43644905090332	https://www.genecards.org/cgi-bin/carddisp.pl?gene=ALDH2
NGFR	Nerve Growth Factor Receptor	Protein Coding	45	GC17P049495	1.43576002120972	https://www.genecards.org/cgi-bin/carddisp.pl?gene=NGFR
CSF1	Colony Stimulating Factor 1	Protein Coding	43	GC01P109911	1.43576002120972	https://www.genecards.org/cgi-bin/carddisp.pl?gene=CSF1
PKD2	Polycystin 2, Transient Receptor Potential Cation Channel	Protein Coding	46	GC04P088007	1.43407428264618	https://www.genecards.org/cgi-bin/carddisp.pl?gene=PKD2
USP9X	Ubiquitin Specific Peptidase 9 X-Linked	Protein Coding	47	GC0XP041085	1.43226945400238	https://www.genecards.org/cgi-bin/carddisp.pl?gene=USP9X
SPRED2	Sprouty Related EVH1 Domain Containing 2	Protein Coding	41	GC02M065307	1.43226945400238	https://www.genecards.org/cgi-bin/carddisp.pl?gene=SPRED2
RARS1	Arginyl-TRNA Synthetase 1	Protein Coding	36	GC05P168487	1.43215036392212	https://www.genecards.org/cgi-bin/carddisp.pl?gene=RARS1
RHEB	Ras Homolog, MTORC1 Binding	Protein Coding	47	GC07M151466	1.43052625656128	https://www.genecards.org/cgi-bin/carddisp.pl?gene=RHEB
TP63	Tumor Protein P63	Protein Coding	47	GC03P189598	1.42693972587585	https://www.genecards.org/cgi-bin/carddisp.pl?gene=TP63
PCM1	Pericentriolar Material 1	Protein Coding	42	GC08P017922	1.42500746250153	https://www.genecards.org/cgi-bin/carddisp.pl?gene=PCM1
PSMC6	Proteasome 26S Subunit, ATPase 6	Protein Coding	40	GC14P052707	1.42500746250153	https://www.genecards.org/cgi-bin/carddisp.pl?gene=PSMC6
SLC2A1	Solute Carrier Family 2 Member 1	Protein Coding	52	GC01M042925	1.42421114444733	https://www.genecards.org/cgi-bin/carddisp.pl?gene=SLC2A1
DDX5	DEAD-Box Helicase 5	Protein Coding	45	GC17M064498	1.41759252548218	https://www.genecards.org/cgi-bin/carddisp.pl?gene=DDX5
NUP93	Nucleoporin 93	Protein Coding	40	GC16P056970	1.41717517375946	https://www.genecards.org/cgi-bin/carddisp.pl?gene=NUP93
ATL3	Atlastin GTPase 3	Protein Coding	37	GC11M063624	1.4158627986908	https://www.genecards.org/cgi-bin/carddisp.pl?gene=ATL3
SLC1A3	Solute Carrier Family 1 Member 3	Protein Coding	49	GC05P036639	1.41499006748199	https://www.genecards.org/cgi-bin/carddisp.pl?gene=SLC1A3
ATP1B1	ATPase Na+/K+ Transporting Subunit Beta 1	Protein Coding	47	GC01P169105	1.41499006748199	https://www.genecards.org/cgi-bin/carddisp.pl?gene=ATP1B1
MIR146A	MicroRNA 146a	RNA Gene	23	GC05P160485	1.41499006748199	https://www.genecards.org/cgi-bin/carddisp.pl?gene=MIR146A
UBXN6	UBX Domain Protein 6	Protein Coding	37	GC19M004444	1.41065919399261	https://www.genecards.org/cgi-bin/carddisp.pl?gene=UBXN6
AIM2	Absent In Melanoma 2	Protein Coding	41	GC01M159062	1.41048276424408	https://www.genecards.org/cgi-bin/carddisp.pl?gene=AIM2
NEDD4L	NEDD4 Like E3 Ubiquitin Protein Ligase	Protein Coding	46	GC18P058044	1.41032075881958	https://www.genecards.org/cgi-bin/carddisp.pl?gene=NEDD4L
MIR106B	MicroRNA 106b	RNA Gene	23	GC07M101540	1.40838813781738	https://www.genecards.org/cgi-bin/carddisp.pl?gene=MIR106B
TGFBR2	Transforming Growth Factor Beta Receptor 2	Protein Coding	50	GC03P030623	1.40771353244781	https://www.genecards.org/cgi-bin/carddisp.pl?gene=TGFBR2
RPL23A	Ribosomal Protein L23a	Protein Coding	40	GC17P028719	1.40771353244781	https://www.genecards.org/cgi-bin/carddisp.pl?gene=RPL23A
CLINT1	Clathrin Interactor 1	Protein Coding	38	GC05M157785	1.40767133235931	https://www.genecards.org/cgi-bin/carddisp.pl?gene=CLINT1
TUBA1B	Tubulin Alpha 1b	Protein Coding	42	GC12M049127	1.40657258033752	https://www.genecards.org/cgi-bin/carddisp.pl?gene=TUBA1B
CREBBP	CREB Binding Protein	Protein Coding	51	GC16M006452	1.4058141708374	https://www.genecards.org/cgi-bin/carddisp.pl?gene=CREBBP
ITPR3	Inositol 1,4,5-Trisphosphate Receptor Type 3	Protein Coding	45	GC06P033620	1.4058141708374	https://www.genecards.org/cgi-bin/carddisp.pl?gene=ITPR3
FZD5	Frizzled Class Receptor 5	Protein Coding	47	GC02M207762	1.40572547912598	https://www.genecards.org/cgi-bin/carddisp.pl?gene=FZD5
SERPINB5	Serpin Family B Member 5	Protein Coding	42	GC18P063476	1.40510988235474	https://www.genecards.org/cgi-bin/carddisp.pl?gene=SERPINB5
ACLY	ATP Citrate Lyase	Protein Coding	46	GC17M041866	1.40389454364777	https://www.genecards.org/cgi-bin/carddisp.pl?gene=ACLY
SIRT7	Sirtuin 7	Protein Coding	40	GC17M081911	1.40389454364777	https://www.genecards.org/cgi-bin/carddisp.pl?gene=SIRT7
PDE4A	Phosphodiesterase 4A	Protein Coding	45	GC19P010416	1.40226221084595	https://www.genecards.org/cgi-bin/carddisp.pl?gene=PDE4A
MIR132	MicroRNA 132	RNA Gene	22	GC17M002049	1.40105712413788	https://www.genecards.org/cgi-bin/carddisp.pl?gene=MIR132
SLC25A3	Solute Carrier Family 25 Member 3	Protein Coding	44	GC12P098593	1.39976811408997	https://www.genecards.org/cgi-bin/carddisp.pl?gene=SLC25A3
MIR338	MicroRNA 338	RNA Gene	19	GC17M081126	1.39976811408997	https://www.genecards.org/cgi-bin/carddisp.pl?gene=MIR338
XRCC6	X-Ray Repair Cross Complementing 6	Protein Coding	44	GC22P041622	1.39621996879578	https://www.genecards.org/cgi-bin/carddisp.pl?gene=XRCC6
HSP90AB1	Heat Shock Protein 90 Alpha Family Class B Member 1	Protein Coding	46	GC06P044246	1.39591300487518	https://www.genecards.org/cgi-bin/carddisp.pl?gene=HSP90AB1
MARS1	Methionyl-TRNA Synthetase 1	Protein Coding	36	GC12P057476	1.39234113693237	https://www.genecards.org/cgi-bin/carddisp.pl?gene=MARS1
PELO	Pelota MRNA Surveillance And Ribosome Rescue Factor	Protein Coding	37	GC05P052787	1.39178204536438	https://www.genecards.org/cgi-bin/carddisp.pl?gene=PELO
SNRNP70	Small Nuclear Ribonucleoprotein U1 Subunit 70	Protein Coding	38	GC19P049085	1.38910055160522	https://www.genecards.org/cgi-bin/carddisp.pl?gene=SNRNP70
UBE2D1	Ubiquitin Conjugating Enzyme E2 D1	Protein Coding	44	GC10P058334	1.38895797729492	https://www.genecards.org/cgi-bin/carddisp.pl?gene=UBE2D1
MYBBP1A	MYB Binding Protein 1a	Protein Coding	40	GC17M004538	1.38895797729492	https://www.genecards.org/cgi-bin/carddisp.pl?gene=MYBBP1A
BRCA1	BRCA1 DNA Repair Associated	Protein Coding	49	GC17M043044	1.38618278503418	https://www.genecards.org/cgi-bin/carddisp.pl?gene=BRCA1
RPS4X	Ribosomal Protein S4 X-Linked	Protein Coding	38	GC0XM072255	1.38618278503418	https://www.genecards.org/cgi-bin/carddisp.pl?gene=RPS4X
RALB	RAS Like Proto-Oncogene B	Protein Coding	44	GC02P120240	1.38509106636047	https://www.genecards.org/cgi-bin/carddisp.pl?gene=RALB
RNF216	Ring Finger Protein 216	Protein Coding	42	GC07M005620	1.38477313518524	https://www.genecards.org/cgi-bin/carddisp.pl?gene=RNF216
HSD17B12	Hydroxysteroid 17-Beta Dehydrogenase 12	Protein Coding	40	GC11P043717	1.38440191745758	https://www.genecards.org/cgi-bin/carddisp.pl?gene=HSD17B12
FAF1	Fas Associated Factor 1	Protein Coding	42	GC01M050439	1.38357782363892	https://www.genecards.org/cgi-bin/carddisp.pl?gene=FAF1
RUVBL1	RuvB Like AAA ATPase 1	Protein Coding	42	GC03M128064	1.38154304027557	https://www.genecards.org/cgi-bin/carddisp.pl?gene=RUVBL1
MBNL1	Muscleblind Like Splicing Regulator 1	Protein Coding	39	GC03P152243	1.38003242015839	https://www.genecards.org/cgi-bin/carddisp.pl?gene=MBNL1
TNFAIP8L1	TNF Alpha Induced Protein 8 Like 1	Protein Coding	32	GC19P004639	1.37653696537018	https://www.genecards.org/cgi-bin/carddisp.pl?gene=TNFAIP8L1
DDX1	DEAD-Box Helicase 1	Protein Coding	43	GC02P015591	1.37396502494812	https://www.genecards.org/cgi-bin/carddisp.pl?gene=DDX1
FMR1	FMRP Translational Regulator 1	Protein Coding	43	GC0XP147933	1.36986410617828	https://www.genecards.org/cgi-bin/carddisp.pl?gene=FMR1
GLG1	Golgi Glycoprotein 1	Protein Coding	39	GC16M074528	1.36986410617828	https://www.genecards.org/cgi-bin/carddisp.pl?gene=GLG1
LETM1	Leucine Zipper And EF-Hand Containing Transmembrane Protein 1	Protein Coding	42	GC04M001811	1.36621272563934	https://www.genecards.org/cgi-bin/carddisp.pl?gene=LETM1
HSPA1B	Heat Shock Protein Family A (Hsp70) Member 1B	Protein Coding	40	GC06P076882	1.36621272563934	https://www.genecards.org/cgi-bin/carddisp.pl?gene=HSPA1B
APEX1	Apurinic/Apyrimidinic Endodeoxyribonuclease 1	Protein Coding	44	GC14P020455	1.36490368843079	https://www.genecards.org/cgi-bin/carddisp.pl?gene=APEX1
KRT8	Keratin 8	Protein Coding	46	GC12M052897	1.36381793022156	https://www.genecards.org/cgi-bin/carddisp.pl?gene=KRT8
FBXL3	F-Box And Leucine Rich Repeat Protein 3	Protein Coding	39	GC13M076992	1.36369061470032	https://www.genecards.org/cgi-bin/carddisp.pl?gene=FBXL3
PRPF8	Pre-MRNA Processing Factor 8	Protein Coding	41	GC17M001650	1.36038279533386	https://www.genecards.org/cgi-bin/carddisp.pl?gene=PRPF8
RPS6	Ribosomal Protein S6	Protein Coding	42	GC09M019375	1.35931134223938	https://www.genecards.org/cgi-bin/carddisp.pl?gene=RPS6
DNMT1	DNA Methyltransferase 1	Protein Coding	50	GC19M010133	1.35827350616455	https://www.genecards.org/cgi-bin/carddisp.pl?gene=DNMT1
TRIM14	Tripartite Motif Containing 14	Protein Coding	37	GC09M098830	1.35678815841675	https://www.genecards.org/cgi-bin/carddisp.pl?gene=TRIM14
PYCARD	PYD And CARD Domain Containing	Protein Coding	41	GC16M031201	1.35490310192108	https://www.genecards.org/cgi-bin/carddisp.pl?gene=PYCARD
H2AX	H2A.X Variant Histone	Protein Coding	35	GC11M119155	1.35372376441956	https://www.genecards.org/cgi-bin/carddisp.pl?gene=H2AX
GCN1	GCN1 Activator Of EIF2AK4	Protein Coding	29	GC12M120128	1.35372376441956	https://www.genecards.org/cgi-bin/carddisp.pl?gene=GCN1
MIR223	MicroRNA 223	RNA Gene	22	GC0XP066018	1.35368144512177	https://www.genecards.org/cgi-bin/carddisp.pl?gene=MIR223
KAT2B	Lysine Acetyltransferase 2B	Protein Coding	46	GC03P020043	1.35125195980072	https://www.genecards.org/cgi-bin/carddisp.pl?gene=KAT2B
GBF1	Golgi Brefeldin A Resistant Guanine Nucleotide Exchange Factor 1	Protein Coding	43	GC10P102245	1.350461602211	https://www.genecards.org/cgi-bin/carddisp.pl?gene=GBF1
DYNLL1	Dynein Light Chain LC8-Type 1	Protein Coding	40	GC12P120469	1.35013329982758	https://www.genecards.org/cgi-bin/carddisp.pl?gene=DYNLL1
NRAS	NRAS Proto-Oncogene, GTPase	Protein Coding	48	GC01M114704	1.34775841236115	https://www.genecards.org/cgi-bin/carddisp.pl?gene=NRAS
RPS3	Ribosomal Protein S3	Protein Coding	42	GC11P077447	1.34698569774628	https://www.genecards.org/cgi-bin/carddisp.pl?gene=RPS3
PTPN2	Protein Tyrosine Phosphatase Non-Receptor Type 2	Protein Coding	45	GC18M023298	1.34681880474091	https://www.genecards.org/cgi-bin/carddisp.pl?gene=PTPN2
MIR216A	MicroRNA 216a	RNA Gene	21	GC02M055988	1.34532403945923	https://www.genecards.org/cgi-bin/carddisp.pl?gene=MIR216A
JAK2	Janus Kinase 2	Protein Coding	51	GC09P004985	1.34031748771667	https://www.genecards.org/cgi-bin/carddisp.pl?gene=JAK2
VPS11	VPS11 Core Subunit Of CORVET And HOPS Complexes	Protein Coding	41	GC11P119067	1.33928215503693	https://www.genecards.org/cgi-bin/carddisp.pl?gene=VPS11
ELOB	Elongin B	Protein Coding	32	GC16M006360	1.3388237953186	https://www.genecards.org/cgi-bin/carddisp.pl?gene=ELOB
STMN1	Stathmin 1	Protein Coding	42	GC01M025884	1.33839356899261	https://www.genecards.org/cgi-bin/carddisp.pl?gene=STMN1
VTI1B	Vesicle Transport Through Interaction With T-SNAREs 1B	Protein Coding	40	GC14M067647	1.33709836006165	https://www.genecards.org/cgi-bin/carddisp.pl?gene=VTI1B
RABGAP1	RAB GTPase Activating Protein 1	Protein Coding	37	GC09P122932	1.33673095703125	https://www.genecards.org/cgi-bin/carddisp.pl?gene=RABGAP1
MPP2	MAGUK P55 Scaffold Protein 2	Protein Coding	38	GC17M043875	1.33650135993958	https://www.genecards.org/cgi-bin/carddisp.pl?gene=MPP2
IFI27	Interferon Alpha Inducible Protein 27	Protein Coding	38	GC14P094104	1.33381068706512	https://www.genecards.org/cgi-bin/carddisp.pl?gene=IFI27
CAPN1	Calpain 1	Protein Coding	48	GC11P068856	1.33209073543549	https://www.genecards.org/cgi-bin/carddisp.pl?gene=CAPN1
CALR	Calreticulin	Protein Coding	50	GC19P012938	1.33125066757202	https://www.genecards.org/cgi-bin/carddisp.pl?gene=CALR
MAP4	Microtubule Associated Protein 4	Protein Coding	41	GC03M047850	1.33045434951782	https://www.genecards.org/cgi-bin/carddisp.pl?gene=MAP4
TBC1D7	TBC1 Domain Family Member 7	Protein Coding	40	GC06M013266	1.33045434951782	https://www.genecards.org/cgi-bin/carddisp.pl?gene=TBC1D7
VAMP7	Vesicle Associated Membrane Protein 7	Protein Coding	40	GC0XP155881	1.32934617996216	https://www.genecards.org/cgi-bin/carddisp.pl?gene=VAMP7
CNOT4	CCR4-NOT Transcription Complex Subunit 4	Protein Coding	39	GC07M135361	1.32870256900787	https://www.genecards.org/cgi-bin/carddisp.pl?gene=CNOT4
RAD51	RAD51 Recombinase	Protein Coding	51	GC15P040694	1.32788133621216	https://www.genecards.org/cgi-bin/carddisp.pl?gene=RAD51
RPL4	Ribosomal Protein L4	Protein Coding	41	GC15M066498	1.32788133621216	https://www.genecards.org/cgi-bin/carddisp.pl?gene=RPL4
SERPINF1	Serpin Family F Member 1	Protein Coding	44	GC17P001761	1.32587146759033	https://www.genecards.org/cgi-bin/carddisp.pl?gene=SERPINF1
GRB2	Growth Factor Receptor Bound Protein 2	Protein Coding	46	GC17M075318	1.32523632049561	https://www.genecards.org/cgi-bin/carddisp.pl?gene=GRB2
CYC1	Cytochrome C1	Protein Coding	45	GC08P144095	1.32383573055267	https://www.genecards.org/cgi-bin/carddisp.pl?gene=CYC1
NCL	Nucleolin	Protein Coding	41	GC02M231453	1.32383573055267	https://www.genecards.org/cgi-bin/carddisp.pl?gene=NCL
PTBP1	Polypyrimidine Tract Binding Protein 1	Protein Coding	42	GC19P000797	1.32231414318085	https://www.genecards.org/cgi-bin/carddisp.pl?gene=PTBP1
MIR129-1	MicroRNA 129-1	RNA Gene	19	GC07P128207	1.32231414318085	https://www.genecards.org/cgi-bin/carddisp.pl?gene=MIR129-1
EFTUD2	Elongation Factor Tu GTP Binding Domain Containing 2	Protein Coding	42	GC17M044852	1.31875050067902	https://www.genecards.org/cgi-bin/carddisp.pl?gene=EFTUD2
DARS1	Aspartyl-TRNA Synthetase 1	Protein Coding	35	GC02M135905	1.31875050067902	https://www.genecards.org/cgi-bin/carddisp.pl?gene=DARS1
KHDRBS1	KH RNA Binding Domain Containing, Signal Transduction Associated 1	Protein Coding	42	GC01P032013	1.31873488426208	https://www.genecards.org/cgi-bin/carddisp.pl?gene=KHDRBS1
PRKAG2	Protein Kinase AMP-Activated Non-Catalytic Subunit Gamma 2	Protein Coding	49	GC07M151556	1.31845724582672	https://www.genecards.org/cgi-bin/carddisp.pl?gene=PRKAG2
EEF1A2	Eukaryotic Translation Elongation Factor 1 Alpha 2	Protein Coding	45	GC20M063488	1.31803059577942	https://www.genecards.org/cgi-bin/carddisp.pl?gene=EEF1A2
TGFBRAP1	Transforming Growth Factor Beta Receptor Associated Protein 1	Protein Coding	35	GC02M105250	1.31803059577942	https://www.genecards.org/cgi-bin/carddisp.pl?gene=TGFBRAP1
ILF3	Interleukin Enhancer Binding Factor 3	Protein Coding	39	GC19P010655	1.31773126125336	https://www.genecards.org/cgi-bin/carddisp.pl?gene=ILF3
CHEK2	Checkpoint Kinase 2	Protein Coding	52	GC22M028687	1.31625771522522	https://www.genecards.org/cgi-bin/carddisp.pl?gene=CHEK2
CASR	Calcium Sensing Receptor	Protein Coding	50	GC03P122183	1.31625771522522	https://www.genecards.org/cgi-bin/carddisp.pl?gene=CASR
HACD3	3-Hydroxyacyl-CoA Dehydratase 3	Protein Coding	35	GC15P065530	1.31625771522522	https://www.genecards.org/cgi-bin/carddisp.pl?gene=HACD3
TFE3	Transcription Factor Binding To IGHM Enhancer 3	Protein Coding	42	GC0XM049028	1.31520247459412	https://www.genecards.org/cgi-bin/carddisp.pl?gene=TFE3
ATP6V1G1	ATPase H+ Transporting V1 Subunit G1	Protein Coding	37	GC09P118328	1.31520247459412	https://www.genecards.org/cgi-bin/carddisp.pl?gene=ATP6V1G1
GDI2	GDP Dissociation Inhibitor 2	Protein Coding	39	GC10M005765	1.31395673751831	https://www.genecards.org/cgi-bin/carddisp.pl?gene=GDI2
CCZ1	CCZ1 Homolog, Vacuolar Protein Trafficking And Biogenesis Associated	Protein Coding	33	GC07P005898	1.31326675415039	https://www.genecards.org/cgi-bin/carddisp.pl?gene=CCZ1
ANXA6	Annexin A6	Protein Coding	41	GC05M151100	1.31004953384399	https://www.genecards.org/cgi-bin/carddisp.pl?gene=ANXA6
NOS2	Nitric Oxide Synthase 2	Protein Coding	48	GC17M027756	1.30937385559082	https://www.genecards.org/cgi-bin/carddisp.pl?gene=NOS2
RASSF1	Ras Association Domain Family Member 1	Protein Coding	43	GC03M050329	1.30850541591644	https://www.genecards.org/cgi-bin/carddisp.pl?gene=RASSF1
BAG2	BAG Cochaperone 2	Protein Coding	39	GC06P057172	1.30601131916046	https://www.genecards.org/cgi-bin/carddisp.pl?gene=BAG2
IFT20	Intraflagellar Transport 20	Protein Coding	35	GC17M033768	1.30585432052612	https://www.genecards.org/cgi-bin/carddisp.pl?gene=IFT20
VPS26A	VPS26, Retromer Complex Component A	Protein Coding	38	GC10P069123	1.30576181411743	https://www.genecards.org/cgi-bin/carddisp.pl?gene=VPS26A
COPB2	COPI Coat Complex Subunit Beta 2	Protein Coding	45	GC03M139355	1.30536377429962	https://www.genecards.org/cgi-bin/carddisp.pl?gene=COPB2
POLRMT	RNA Polymerase Mitochondrial	Protein Coding	43	GC19M000617	1.30536377429962	https://www.genecards.org/cgi-bin/carddisp.pl?gene=POLRMT
CCT6A	Chaperonin Containing TCP1 Subunit 6A	Protein Coding	39	GC07P056051	1.30536377429962	https://www.genecards.org/cgi-bin/carddisp.pl?gene=CCT6A
SMURF1	SMAD Specific E3 Ubiquitin Protein Ligase 1	Protein Coding	44	GC07M099027	1.30139648914337	https://www.genecards.org/cgi-bin/carddisp.pl?gene=SMURF1
BRD4	Bromodomain Containing 4	Protein Coding	46	GC19M015236	1.30078089237213	https://www.genecards.org/cgi-bin/carddisp.pl?gene=BRD4
SRSF3	Serine And Arginine Rich Splicing Factor 3	Protein Coding	38	GC06P077008	1.30056619644165	https://www.genecards.org/cgi-bin/carddisp.pl?gene=SRSF3
SLC33A1	Solute Carrier Family 33 Member 1	Protein Coding	42	GC03M155821	1.30056476593018	https://www.genecards.org/cgi-bin/carddisp.pl?gene=SLC33A1
MIR148A	MicroRNA 148a	RNA Gene	20	GC07M025993	1.30016160011292	https://www.genecards.org/cgi-bin/carddisp.pl?gene=MIR148A
NEFL	Neurofilament Light Chain	Protein Coding	45	GC08M024950	1.2966935634613	https://www.genecards.org/cgi-bin/carddisp.pl?gene=NEFL
USP7	Ubiquitin Specific Peptidase 7	Protein Coding	48	GC16M008892	1.29651403427124	https://www.genecards.org/cgi-bin/carddisp.pl?gene=USP7
NEK9	NIMA Related Kinase 9	Protein Coding	45	GC14M075079	1.29651403427124	https://www.genecards.org/cgi-bin/carddisp.pl?gene=NEK9
FTH1	Ferritin Heavy Chain 1	Protein Coding	48	GC11M061959	1.29597759246826	https://www.genecards.org/cgi-bin/carddisp.pl?gene=FTH1
RHOT1	Ras Homolog Family Member T1	Protein Coding	41	GC17P032142	1.29569613933563	https://www.genecards.org/cgi-bin/carddisp.pl?gene=RHOT1
ZMPSTE24	Zinc Metallopeptidase STE24	Protein Coding	41	GC01P040258	1.29540514945984	https://www.genecards.org/cgi-bin/carddisp.pl?gene=ZMPSTE24
TICAM1	Toll Like Receptor Adaptor Molecule 1	Protein Coding	43	GC19M004815	1.29256761074066	https://www.genecards.org/cgi-bin/carddisp.pl?gene=TICAM1
HADHA	Hydroxyacyl-CoA Dehydrogenase Trifunctional Multienzyme Complex Subunit Alpha	Protein Coding	46	GC02M026190	1.29242599010468	https://www.genecards.org/cgi-bin/carddisp.pl?gene=HADHA
CACYBP	Calcyclin Binding Protein	Protein Coding	38	GC01P175001	1.29242599010468	https://www.genecards.org/cgi-bin/carddisp.pl?gene=CACYBP
UCA1	Urothelial Cancer Associated 1	RNA Gene	24	GC19P015828	1.29242599010468	https://www.genecards.org/cgi-bin/carddisp.pl?gene=UCA1
ZNNT1	ZNF706 Neighboring Transcript 1	RNA Gene	8	GC08M101167	1.29193127155304	https://www.genecards.org/cgi-bin/carddisp.pl?gene=ZNNT1
EXOC8	Exocyst Complex Component 8	Protein Coding	38	GC01M231332	1.29133427143097	https://www.genecards.org/cgi-bin/carddisp.pl?gene=EXOC8
CD47	CD47 Molecule	Protein Coding	42	GC03M108043	1.29024052619934	https://www.genecards.org/cgi-bin/carddisp.pl?gene=CD47
LBR	Lamin B Receptor	Protein Coding	46	GC01M225401	1.28738331794739	https://www.genecards.org/cgi-bin/carddisp.pl?gene=LBR
RBM8A	RNA Binding Motif Protein 8A	Protein Coding	40	GC01M145921	1.2862389087677	https://www.genecards.org/cgi-bin/carddisp.pl?gene=RBM8A
EIF5A	Eukaryotic Translation Initiation Factor 5A	Protein Coding	43	GC17P007306	1.28406858444214	https://www.genecards.org/cgi-bin/carddisp.pl?gene=EIF5A
KPNB1	Karyopherin Subunit Beta 1	Protein Coding	42	GC17P047649	1.28406858444214	https://www.genecards.org/cgi-bin/carddisp.pl?gene=KPNB1
IRF1	Interferon Regulatory Factor 1	Protein Coding	46	GC05M132440	1.28375625610352	https://www.genecards.org/cgi-bin/carddisp.pl?gene=IRF1
TOP2B	DNA Topoisomerase II Beta	Protein Coding	45	GC03M025598	1.28375625610352	https://www.genecards.org/cgi-bin/carddisp.pl?gene=TOP2B
ARHGEF2	Rho/Rac Guanine Nucleotide Exchange Factor 2	Protein Coding	45	GC01M155946	1.28336226940155	https://www.genecards.org/cgi-bin/carddisp.pl?gene=ARHGEF2
NKX2-3	NK2 Homeobox 3	Protein Coding	38	GC10P099532	1.27857494354248	https://www.genecards.org/cgi-bin/carddisp.pl?gene=NKX2-3
TBC1D15	TBC1 Domain Family Member 15	Protein Coding	37	GC12P071839	1.2779426574707	https://www.genecards.org/cgi-bin/carddisp.pl?gene=TBC1D15
TGFB2-OT1	TGFB2 Overlapping Transcript 1	RNA Gene	11	GC01P218442	1.2779426574707	https://www.genecards.org/cgi-bin/carddisp.pl?gene=TGFB2-OT1
ULK4	Unc-51 Like Kinase 4	Protein Coding	40	GC03M041247	1.27792966365814	https://www.genecards.org/cgi-bin/carddisp.pl?gene=ULK4
MID2	Midline 2	Protein Coding	40	GC0XP107825	1.27722549438477	https://www.genecards.org/cgi-bin/carddisp.pl?gene=MID2
CYLD	CYLD Lysine 63 Deubiquitinase	Protein Coding	48	GC16P050742	1.27717936038971	https://www.genecards.org/cgi-bin/carddisp.pl?gene=CYLD
IMPA1	Inositol Monophosphatase 1	Protein Coding	47	GC08M081656	1.27717936038971	https://www.genecards.org/cgi-bin/carddisp.pl?gene=IMPA1
KDR	Kinase Insert Domain Receptor	Protein Coding	52	GC04M055078	1.27547562122345	https://www.genecards.org/cgi-bin/carddisp.pl?gene=KDR
CLDN1	Claudin 1	Protein Coding	46	GC03M190305	1.27547562122345	https://www.genecards.org/cgi-bin/carddisp.pl?gene=CLDN1
RPL7A	Ribosomal Protein L7a	Protein Coding	42	GC09P133348	1.27547562122345	https://www.genecards.org/cgi-bin/carddisp.pl?gene=RPL7A
RAB3GAP2	RAB3 GTPase Activating Non-Catalytic Protein Subunit 2	Protein Coding	39	GC01M220149	1.27281129360199	https://www.genecards.org/cgi-bin/carddisp.pl?gene=RAB3GAP2
TNFRSF1B	TNF Receptor Superfamily Member 1B	Protein Coding	46	GC01P012167	1.26835000514984	https://www.genecards.org/cgi-bin/carddisp.pl?gene=TNFRSF1B
RPS3A	Ribosomal Protein S3A	Protein Coding	41	GC04P151099	1.26815843582153	https://www.genecards.org/cgi-bin/carddisp.pl?gene=RPS3A
ZFAND1	Zinc Finger AN1-Type Containing 1	Protein Coding	32	GC08M081701	1.26727056503296	https://www.genecards.org/cgi-bin/carddisp.pl?gene=ZFAND1
DDOST	Dolichyl-Diphosphooligosaccharide--Protein Glycosyltransferase Non-Catalytic Subunit	Protein Coding	44	GC01M020651	1.26662600040436	https://www.genecards.org/cgi-bin/carddisp.pl?gene=DDOST
APOL1	Apolipoprotein L1	Protein Coding	44	GC22P036253	1.26553606987	https://www.genecards.org/cgi-bin/carddisp.pl?gene=APOL1
SCD	Stearoyl-CoA Desaturase	Protein Coding	49	GC10P100347	1.2650488615036	https://www.genecards.org/cgi-bin/carddisp.pl?gene=SCD
DNAJA1	DnaJ Heat Shock Protein Family (Hsp40) Member A1	Protein Coding	40	GC09P033025	1.2650488615036	https://www.genecards.org/cgi-bin/carddisp.pl?gene=DNAJA1
NAT10	N-Acetyltransferase 10	Protein Coding	38	GC11P034105	1.2627991437912	https://www.genecards.org/cgi-bin/carddisp.pl?gene=NAT10
OGT	O-Linked N-Acetylglucosamine (GlcNAc) Transferase	Protein Coding	44	GC0XP071534	1.26275217533112	https://www.genecards.org/cgi-bin/carddisp.pl?gene=OGT
TOMM40	Translocase Of Outer Mitochondrial Membrane 40	Protein Coding	40	GC19P044890	1.26275217533112	https://www.genecards.org/cgi-bin/carddisp.pl?gene=TOMM40
RAB17	RAB17, Member RAS Oncogene Family	Protein Coding	38	GC02M237574	1.26205778121948	https://www.genecards.org/cgi-bin/carddisp.pl?gene=RAB17
SLC16A1	Solute Carrier Family 16 Member 1	Protein Coding	47	GC01M112959	1.25992465019226	https://www.genecards.org/cgi-bin/carddisp.pl?gene=SLC16A1
SNAP23	Synaptosome Associated Protein 23	Protein Coding	42	GC15P042491	1.25992465019226	https://www.genecards.org/cgi-bin/carddisp.pl?gene=SNAP23
MRPS2	Mitochondrial Ribosomal Protein S2	Protein Coding	36	GC09P135499	1.25992465019226	https://www.genecards.org/cgi-bin/carddisp.pl?gene=MRPS2
MDH1	Malate Dehydrogenase 1	Protein Coding	45	GC02P063557	1.25895917415619	https://www.genecards.org/cgi-bin/carddisp.pl?gene=MDH1
CAD	Carbamoyl-Phosphate Synthetase 2, Aspartate Transcarbamylase, And Dihydroorotase	Protein Coding	49	GC02P027217	1.25749516487122	https://www.genecards.org/cgi-bin/carddisp.pl?gene=CAD
NUP205	Nucleoporin 205	Protein Coding	37	GC07P135557	1.25749516487122	https://www.genecards.org/cgi-bin/carddisp.pl?gene=NUP205
MIR205	MicroRNA 205	RNA Gene	21	GC01P209432	1.25749516487122	https://www.genecards.org/cgi-bin/carddisp.pl?gene=MIR205
CBR1	Carbonyl Reductase 1	Protein Coding	44	GC21P036069	1.2561217546463	https://www.genecards.org/cgi-bin/carddisp.pl?gene=CBR1
PSMD10	Proteasome 26S Subunit, Non-ATPase 10	Protein Coding	38	GC0XM108084	1.25538420677185	https://www.genecards.org/cgi-bin/carddisp.pl?gene=PSMD10
DDX3X	DEAD-Box Helicase 3 X-Linked	Protein Coding	46	GC0XP041333	1.25156724452972	https://www.genecards.org/cgi-bin/carddisp.pl?gene=DDX3X
SSRP1	Structure Specific Recognition Protein 1	Protein Coding	40	GC11M084392	1.25156724452972	https://www.genecards.org/cgi-bin/carddisp.pl?gene=SSRP1
WARS1	Tryptophanyl-TRNA Synthetase 1	Protein Coding	36	GC14M100339	1.25156724452972	https://www.genecards.org/cgi-bin/carddisp.pl?gene=WARS1
DANCR	Differentiation Antagonizing Non-Protein Coding RNA	RNA Gene	22	GC04P052712	1.25156724452972	https://www.genecards.org/cgi-bin/carddisp.pl?gene=DANCR
RAP1A	RAP1A, Member Of RAS Oncogene Family	Protein Coding	44	GC01P111542	1.24844694137573	https://www.genecards.org/cgi-bin/carddisp.pl?gene=RAP1A
KCNQ1OT1	KCNQ1 Opposite Strand/Antisense Transcript 1	RNA Gene	27	GC11M002796	1.24805450439453	https://www.genecards.org/cgi-bin/carddisp.pl?gene=KCNQ1OT1
FGFR2	Fibroblast Growth Factor Receptor 2	Protein Coding	53	GC10M121478	1.2478061914444	https://www.genecards.org/cgi-bin/carddisp.pl?gene=FGFR2
KRT18	Keratin 18	Protein Coding	48	GC12P052948	1.2478061914444	https://www.genecards.org/cgi-bin/carddisp.pl?gene=KRT18
TJP1	Tight Junction Protein 1	Protein Coding	43	GC15M029699	1.2478061914444	https://www.genecards.org/cgi-bin/carddisp.pl?gene=TJP1
ZFYVE26	Zinc Finger FYVE-Type Containing 26	Protein Coding	39	GC14M067727	1.2478061914444	https://www.genecards.org/cgi-bin/carddisp.pl?gene=ZFYVE26
PCLAF	PCNA Clamp Associated Factor	Protein Coding	29	GC15M079181	1.2478061914444	https://www.genecards.org/cgi-bin/carddisp.pl?gene=PCLAF
TRAPPC11	Trafficking Protein Particle Complex Subunit 11	Protein Coding	35	GC04P183659	1.24738848209381	https://www.genecards.org/cgi-bin/carddisp.pl?gene=TRAPPC11
PSMA7	Proteasome 20S Subunit Alpha 7	Protein Coding	44	GC20M062136	1.24297428131104	https://www.genecards.org/cgi-bin/carddisp.pl?gene=PSMA7
IPO5	Importin 5	Protein Coding	40	GC13P097953	1.24297428131104	https://www.genecards.org/cgi-bin/carddisp.pl?gene=IPO5
IL6ST	Interleukin 6 Cytokine Family Signal Transducer	Protein Coding	48	GC05M055935	1.24279570579529	https://www.genecards.org/cgi-bin/carddisp.pl?gene=IL6ST
GDF15	Growth Differentiation Factor 15	Protein Coding	42	GC19P050952	1.24279570579529	https://www.genecards.org/cgi-bin/carddisp.pl?gene=GDF15
RALBP1	RalA Binding Protein 1	Protein Coding	44	GC18P009465	1.24251103401184	https://www.genecards.org/cgi-bin/carddisp.pl?gene=RALBP1
USP33	Ubiquitin Specific Peptidase 33	Protein Coding	38	GC01M077695	1.24099326133728	https://www.genecards.org/cgi-bin/carddisp.pl?gene=USP33
INA	Internexin Neuronal Intermediate Filament Protein Alpha	Protein Coding	39	GC10P103277	1.24077951908112	https://www.genecards.org/cgi-bin/carddisp.pl?gene=INA
MARCHF5	Membrane Associated Ring-CH-Type Finger 5	Protein Coding	31	GC10P092292	1.24077951908112	https://www.genecards.org/cgi-bin/carddisp.pl?gene=MARCHF5
BAG5	BAG Cochaperone 5	Protein Coding	39	GC14M103556	1.24005389213562	https://www.genecards.org/cgi-bin/carddisp.pl?gene=BAG5
FEZ1	Fasciculation And Elongation Protein Zeta 1	Protein Coding	38	GC11M125445	1.24005389213562	https://www.genecards.org/cgi-bin/carddisp.pl?gene=FEZ1
CIP2A	Cellular Inhibitor Of PP2A	Protein Coding	28	GC03M108545	1.24005389213562	https://www.genecards.org/cgi-bin/carddisp.pl?gene=CIP2A
LONP1	Lon Peptidase 1, Mitochondrial	Protein Coding	44	GC19M005691	1.23924875259399	https://www.genecards.org/cgi-bin/carddisp.pl?gene=LONP1
SAFB	Scaffold Attachment Factor B	Protein Coding	38	GC19P005623	1.23892045021057	https://www.genecards.org/cgi-bin/carddisp.pl?gene=SAFB
RAB3D	RAB3D, Member RAS Oncogene Family	Protein Coding	38	GC19M011322	1.23857355117798	https://www.genecards.org/cgi-bin/carddisp.pl?gene=RAB3D
MON1A	MON1 Homolog A, Secretory Trafficking Associated	Protein Coding	36	GC03M050935	1.23702967166901	https://www.genecards.org/cgi-bin/carddisp.pl?gene=MON1A
MIR186	MicroRNA 186	RNA Gene	20	GC01M071067	1.23629295825958	https://www.genecards.org/cgi-bin/carddisp.pl?gene=MIR186
DHX9	DExH-Box Helicase 9	Protein Coding	41	GC01P182839	1.23493301868439	https://www.genecards.org/cgi-bin/carddisp.pl?gene=DHX9
MYD88	MYD88 Innate Immune Signal Transduction Adaptor	Protein Coding	49	GC03P038139	1.23412454128265	https://www.genecards.org/cgi-bin/carddisp.pl?gene=MYD88
FKBP5	FKBP Prolyl Isomerase 5	Protein Coding	45	GC06M061437	1.23412454128265	https://www.genecards.org/cgi-bin/carddisp.pl?gene=FKBP5
MAP1A	Microtubule Associated Protein 1A	Protein Coding	40	GC15P043516	1.23412454128265	https://www.genecards.org/cgi-bin/carddisp.pl?gene=MAP1A
JAK1	Janus Kinase 1	Protein Coding	52	GC01M064833	1.23211479187012	https://www.genecards.org/cgi-bin/carddisp.pl?gene=JAK1
PSMC3	Proteasome 26S Subunit, ATPase 3	Protein Coding	42	GC11M084330	1.23211479187012	https://www.genecards.org/cgi-bin/carddisp.pl?gene=PSMC3
PLAC8	Placenta Associated 8	Protein Coding	36	GC04M083090	1.23211479187012	https://www.genecards.org/cgi-bin/carddisp.pl?gene=PLAC8
MIR29C	MicroRNA 29c	RNA Gene	19	GC01M207802	1.23211479187012	https://www.genecards.org/cgi-bin/carddisp.pl?gene=MIR29C
IL7R	Interleukin 7 Receptor	Protein Coding	45	GC05P035852	1.23129069805145	https://www.genecards.org/cgi-bin/carddisp.pl?gene=IL7R
EDEM1	ER Degradation Enhancing Alpha-Mannosidase Like Protein 1	Protein Coding	42	GC03P005187	1.22810196876526	https://www.genecards.org/cgi-bin/carddisp.pl?gene=EDEM1
RETREG3	Reticulophagy Regulator Family Member 3	Protein Coding	27	GC17M042581	1.22810196876526	https://www.genecards.org/cgi-bin/carddisp.pl?gene=RETREG3
ALDOA	Aldolase, Fructose-Bisphosphate A	Protein Coding	47	GC16P030064	1.22499370574951	https://www.genecards.org/cgi-bin/carddisp.pl?gene=ALDOA
CCNA2	Cyclin A2	Protein Coding	44	GC04M121816	1.22499370574951	https://www.genecards.org/cgi-bin/carddisp.pl?gene=CCNA2
CAND1	Cullin Associated And Neddylation Dissociated 1	Protein Coding	38	GC12P067270	1.22499370574951	https://www.genecards.org/cgi-bin/carddisp.pl?gene=CAND1
MIR107	MicroRNA 107	RNA Gene	20	GC10M089600	1.22499370574951	https://www.genecards.org/cgi-bin/carddisp.pl?gene=MIR107
MIR137	MicroRNA 137	RNA Gene	20	GC01M098046	1.22499370574951	https://www.genecards.org/cgi-bin/carddisp.pl?gene=MIR137
ATR	ATR Serine/Threonine Kinase	Protein Coding	51	GC03M142449	1.22397446632385	https://www.genecards.org/cgi-bin/carddisp.pl?gene=ATR
DDX17	DEAD-Box Helicase 17	Protein Coding	40	GC22M038483	1.22397446632385	https://www.genecards.org/cgi-bin/carddisp.pl?gene=DDX17
POU5F1	POU Class 5 Homeobox 1	Protein Coding	45	GC06M061255	1.22182774543762	https://www.genecards.org/cgi-bin/carddisp.pl?gene=POU5F1
MIR29B1	MicroRNA 29b-1	RNA Gene	21	GC07M130877	1.22003781795502	https://www.genecards.org/cgi-bin/carddisp.pl?gene=MIR29B1
ITGA6	Integrin Subunit Alpha 6	Protein Coding	49	GC02P172427	1.21994745731354	https://www.genecards.org/cgi-bin/carddisp.pl?gene=ITGA6
CDH1	Cadherin 1	Protein Coding	49	GC16P068737	1.21924161911011	https://www.genecards.org/cgi-bin/carddisp.pl?gene=CDH1
TRIM28	Tripartite Motif Containing 28	Protein Coding	42	GC19P058544	1.21924161911011	https://www.genecards.org/cgi-bin/carddisp.pl?gene=TRIM28
PI4K2A	Phosphatidylinositol 4-Kinase Type 2 Alpha	Protein Coding	40	GC10P097640	1.21924161911011	https://www.genecards.org/cgi-bin/carddisp.pl?gene=PI4K2A
CTSK	Cathepsin K	Protein Coding	49	GC01M151456	1.21814501285553	https://www.genecards.org/cgi-bin/carddisp.pl?gene=CTSK
GSDMD	Gasdermin D	Protein Coding	38	GC08P143553	1.21594846248627	https://www.genecards.org/cgi-bin/carddisp.pl?gene=GSDMD
GNL3	G Protein Nucleolar 3	Protein Coding	41	GC03P052681	1.21555316448212	https://www.genecards.org/cgi-bin/carddisp.pl?gene=GNL3
RPS2	Ribosomal Protein S2	Protein Coding	41	GC16M006274	1.21555316448212	https://www.genecards.org/cgi-bin/carddisp.pl?gene=RPS2
RAB3GAP1	RAB3 GTPase Activating Protein Catalytic Subunit 1	Protein Coding	41	GC02P135052	1.21312046051025	https://www.genecards.org/cgi-bin/carddisp.pl?gene=RAB3GAP1
CAPN2	Calpain 2	Protein Coding	46	GC01P223701	1.21110129356384	https://www.genecards.org/cgi-bin/carddisp.pl?gene=CAPN2
ABHD5	Abhydrolase Domain Containing 5, Lysophosphatidic Acid Acyltransferase	Protein Coding	44	GC03P043707	1.21110129356384	https://www.genecards.org/cgi-bin/carddisp.pl?gene=ABHD5
RPLP0	Ribosomal Protein Lateral Stalk Subunit P0	Protein Coding	40	GC12M120196	1.21110129356384	https://www.genecards.org/cgi-bin/carddisp.pl?gene=RPLP0
ACADM	Acyl-CoA Dehydrogenase Medium Chain	Protein Coding	45	GC01P075724	1.20771920681	https://www.genecards.org/cgi-bin/carddisp.pl?gene=ACADM
NTF3	Neurotrophin 3	Protein Coding	42	GC12P005432	1.20771920681	https://www.genecards.org/cgi-bin/carddisp.pl?gene=NTF3
PEG3	Paternally Expressed 3	Protein Coding	38	GC19M056810	1.20771074295044	https://www.genecards.org/cgi-bin/carddisp.pl?gene=PEG3
TLR9	Toll Like Receptor 9	Protein Coding	45	GC03M052222	1.20702409744263	https://www.genecards.org/cgi-bin/carddisp.pl?gene=TLR9
USP11	Ubiquitin Specific Peptidase 11	Protein Coding	42	GC0XP047232	1.20702409744263	https://www.genecards.org/cgi-bin/carddisp.pl?gene=USP11
GEMIN4	Gem Nuclear Organelle Associated Protein 4	Protein Coding	38	GC17M000744	1.20702409744263	https://www.genecards.org/cgi-bin/carddisp.pl?gene=GEMIN4
PSMB5	Proteasome 20S Subunit Beta 5	Protein Coding	42	GC14M023016	1.20700097084045	https://www.genecards.org/cgi-bin/carddisp.pl?gene=PSMB5
MIRLET7G	MicroRNA Let-7g	RNA Gene	21	GC03M052268	1.2069753408432	https://www.genecards.org/cgi-bin/carddisp.pl?gene=MIRLET7G
SEC23B	SEC23 Homolog B, COPII Coat Complex Component	Protein Coding	42	GC20P018507	1.20640480518341	https://www.genecards.org/cgi-bin/carddisp.pl?gene=SEC23B
RABGAP1L	RAB GTPase Activating Protein 1 Like	Protein Coding	35	GC01P174159	1.20576894283295	https://www.genecards.org/cgi-bin/carddisp.pl?gene=RABGAP1L
TMEM192	Transmembrane Protein 192	Protein Coding	32	GC04M165070	1.20576894283295	https://www.genecards.org/cgi-bin/carddisp.pl?gene=TMEM192
MIR7-1	MicroRNA 7-1	RNA Gene	19	GC09M091385	1.20576894283295	https://www.genecards.org/cgi-bin/carddisp.pl?gene=MIR7-1
RCN2	Reticulocalbin 2	Protein Coding	40	GC15P076931	1.20504486560822	https://www.genecards.org/cgi-bin/carddisp.pl?gene=RCN2
SLC2A3	Solute Carrier Family 2 Member 3	Protein Coding	47	GC12M007919	1.20454740524292	https://www.genecards.org/cgi-bin/carddisp.pl?gene=SLC2A3
PSMA1	Proteasome 20S Subunit Alpha 1	Protein Coding	42	GC11M014505	1.20274388790131	https://www.genecards.org/cgi-bin/carddisp.pl?gene=PSMA1
STX7	Syntaxin 7	Protein Coding	39	GC06M132445	1.20274388790131	https://www.genecards.org/cgi-bin/carddisp.pl?gene=STX7
RRP12	Ribosomal RNA Processing 12 Homolog	Protein Coding	35	GC10M097356	1.20274388790131	https://www.genecards.org/cgi-bin/carddisp.pl?gene=RRP12
CASP6	Caspase 6	Protein Coding	47	GC04M109688	1.19897830486298	https://www.genecards.org/cgi-bin/carddisp.pl?gene=CASP6
PIM3	Pim-3 Proto-Oncogene, Serine/Threonine Kinase	Protein Coding	39	GC22P049960	1.19897830486298	https://www.genecards.org/cgi-bin/carddisp.pl?gene=PIM3
XAF1	XIAP Associated Factor 1	Protein Coding	39	GC17P006757	1.19897830486298	https://www.genecards.org/cgi-bin/carddisp.pl?gene=XAF1
EGR1	Early Growth Response 1	Protein Coding	44	GC05P138465	1.19817447662354	https://www.genecards.org/cgi-bin/carddisp.pl?gene=EGR1
AGO2	Argonaute RISC Catalytic Component 2	Protein Coding	40	GC08M140522	1.19817447662354	https://www.genecards.org/cgi-bin/carddisp.pl?gene=AGO2
HSPB6	Heat Shock Protein Family B (Small) Member 6	Protein Coding	38	GC19M061813	1.19817447662354	https://www.genecards.org/cgi-bin/carddisp.pl?gene=HSPB6
MSTN	Myostatin	Protein Coding	45	GC02M190055	1.19587981700897	https://www.genecards.org/cgi-bin/carddisp.pl?gene=MSTN
SGK1	Serum/Glucocorticoid Regulated Kinase 1	Protein Coding	48	GC06M134169	1.19582211971283	https://www.genecards.org/cgi-bin/carddisp.pl?gene=SGK1
AURKB	Aurora Kinase B	Protein Coding	48	GC17M010127	1.19560050964355	https://www.genecards.org/cgi-bin/carddisp.pl?gene=AURKB
ATN1	Atrophin 1	Protein Coding	43	GC12P018570	1.19560050964355	https://www.genecards.org/cgi-bin/carddisp.pl?gene=ATN1
RPS15A	Ribosomal Protein S15a	Protein Coding	42	GC16M018781	1.19560050964355	https://www.genecards.org/cgi-bin/carddisp.pl?gene=RPS15A
BAG1	BAG Cochaperone 1	Protein Coding	41	GC09M033245	1.19560050964355	https://www.genecards.org/cgi-bin/carddisp.pl?gene=BAG1
UHRF1	Ubiquitin Like With PHD And Ring Finger Domains 1	Protein Coding	39	GC19P004912	1.19560050964355	https://www.genecards.org/cgi-bin/carddisp.pl?gene=UHRF1
PIN1	Peptidylprolyl Cis/Trans Isomerase, NIMA-Interacting 1	Protein Coding	46	GC19P009835	1.19479846954346	https://www.genecards.org/cgi-bin/carddisp.pl?gene=PIN1
MTHFD1	Methylenetetrahydrofolate Dehydrogenase, Cyclohydrolase And Formyltetrahydrofolate Synthetase 1	Protein Coding	45	GC14P064388	1.19454908370972	https://www.genecards.org/cgi-bin/carddisp.pl?gene=MTHFD1
AP2A1	Adaptor Related Protein Complex 2 Subunit Alpha 1	Protein Coding	39	GC19P052353	1.19415092468262	https://www.genecards.org/cgi-bin/carddisp.pl?gene=AP2A1
TSPO	Translocator Protein	Protein Coding	42	GC22P043151	1.1933434009552	https://www.genecards.org/cgi-bin/carddisp.pl?gene=TSPO
CREB1	CAMP Responsive Element Binding Protein 1	Protein Coding	48	GC02P207529	1.19237697124481	https://www.genecards.org/cgi-bin/carddisp.pl?gene=CREB1
FBXW5	F-Box And WD Repeat Domain Containing 5	Protein Coding	37	GC09M137365	1.19130945205688	https://www.genecards.org/cgi-bin/carddisp.pl?gene=FBXW5
DYRK1B	Dual Specificity Tyrosine Phosphorylation Regulated Kinase 1B	Protein Coding	46	GC19M039825	1.19017100334167	https://www.genecards.org/cgi-bin/carddisp.pl?gene=DYRK1B
SLK	STE20 Like Kinase	Protein Coding	44	GC10P103967	1.19017100334167	https://www.genecards.org/cgi-bin/carddisp.pl?gene=SLK
NAP1L1	Nucleosome Assembly Protein 1 Like 1	Protein Coding	38	GC12M076036	1.18935346603394	https://www.genecards.org/cgi-bin/carddisp.pl?gene=NAP1L1
SLC25A6	Solute Carrier Family 25 Member 6	Protein Coding	41	GC0XM001386	1.18904364109039	https://www.genecards.org/cgi-bin/carddisp.pl?gene=SLC25A6
PTPA	Protein Phosphatase 2 Phosphatase Activator	Protein Coding	34	GC09P129111	1.18904364109039	https://www.genecards.org/cgi-bin/carddisp.pl?gene=PTPA
CDK4	Cyclin Dependent Kinase 4	Protein Coding	52	GC12M057743	1.1875364780426	https://www.genecards.org/cgi-bin/carddisp.pl?gene=CDK4
TOP2A	DNA Topoisomerase II Alpha	Protein Coding	49	GC17M040388	1.18530130386353	https://www.genecards.org/cgi-bin/carddisp.pl?gene=TOP2A
GMPS	Guanine Monophosphate Synthase	Protein Coding	44	GC03P155870	1.18499898910522	https://www.genecards.org/cgi-bin/carddisp.pl?gene=GMPS
CST3	Cystatin C	Protein Coding	44	GC20M023646	1.18421411514282	https://www.genecards.org/cgi-bin/carddisp.pl?gene=CST3
CCND1	Cyclin D1	Protein Coding	50	GC11P069641	1.18316924571991	https://www.genecards.org/cgi-bin/carddisp.pl?gene=CCND1
AKR1B10	Aldo-Keto Reductase Family 1 Member B10	Protein Coding	43	GC07P134527	1.18316924571991	https://www.genecards.org/cgi-bin/carddisp.pl?gene=AKR1B10
MIR214	MicroRNA 214	RNA Gene	21	GC01M172234	1.18316924571991	https://www.genecards.org/cgi-bin/carddisp.pl?gene=MIR214
TUBB3	Tubulin Beta 3 Class III	Protein Coding	47	GC16P091061	1.18121314048767	https://www.genecards.org/cgi-bin/carddisp.pl?gene=TUBB3
EIF2B3	Eukaryotic Translation Initiation Factor 2B Subunit Gamma	Protein Coding	42	GC01M044850	1.18121314048767	https://www.genecards.org/cgi-bin/carddisp.pl?gene=EIF2B3
PRKD1	Protein Kinase D1	Protein Coding	49	GC14M029576	1.18108570575714	https://www.genecards.org/cgi-bin/carddisp.pl?gene=PRKD1
ABL2	ABL Proto-Oncogene 2, Non-Receptor Tyrosine Kinase	Protein Coding	44	GC01M179126	1.18108570575714	https://www.genecards.org/cgi-bin/carddisp.pl?gene=ABL2
FBLN5	Fibulin 5	Protein Coding	46	GC14M091869	1.17971634864807	https://www.genecards.org/cgi-bin/carddisp.pl?gene=FBLN5
RAB5B	RAB5B, Member RAS Oncogene Family	Protein Coding	41	GC12P055973	1.17971634864807	https://www.genecards.org/cgi-bin/carddisp.pl?gene=RAB5B
TKT	Transketolase	Protein Coding	45	GC03M053224	1.179603099823	https://www.genecards.org/cgi-bin/carddisp.pl?gene=TKT
MYO1C	Myosin IC	Protein Coding	42	GC17M001464	1.179603099823	https://www.genecards.org/cgi-bin/carddisp.pl?gene=MYO1C
PCBP1	Poly(RC) Binding Protein 1	Protein Coding	41	GC02P070087	1.179603099823	https://www.genecards.org/cgi-bin/carddisp.pl?gene=PCBP1
PSMD11	Proteasome 26S Subunit, Non-ATPase 11	Protein Coding	40	GC17P032444	1.179603099823	https://www.genecards.org/cgi-bin/carddisp.pl?gene=PSMD11
GARS1	Glycyl-TRNA Synthetase 1	Protein Coding	36	GC07P030580	1.179603099823	https://www.genecards.org/cgi-bin/carddisp.pl?gene=GARS1
MLF2	Myeloid Leukemia Factor 2	Protein Coding	36	GC12M006856	1.179603099823	https://www.genecards.org/cgi-bin/carddisp.pl?gene=MLF2
EXOC4	Exocyst Complex Component 4	Protein Coding	40	GC07P133253	1.17617046833038	https://www.genecards.org/cgi-bin/carddisp.pl?gene=EXOC4
CD24	CD24 Molecule	Protein Coding	34	GC06M106969	1.17481184005737	https://www.genecards.org/cgi-bin/carddisp.pl?gene=CD24
ARHGAP27P1	Rho GTPase Activating Protein 27 Pseudogene 1	Pseudogene	9	GC17M065196	1.17481184005737	https://www.genecards.org/cgi-bin/carddisp.pl?gene=ARHGAP27P1
SEC24B	SEC24 Homolog B, COPII Coat Complex Component	Protein Coding	40	GC04P109433	1.173903465271	https://www.genecards.org/cgi-bin/carddisp.pl?gene=SEC24B
VDAC2	Voltage Dependent Anion Channel 2	Protein Coding	42	GC10P075210	1.17285585403442	https://www.genecards.org/cgi-bin/carddisp.pl?gene=VDAC2
TBL2	Transducin Beta Like 2	Protein Coding	40	GC07M073568	1.17285585403442	https://www.genecards.org/cgi-bin/carddisp.pl?gene=TBL2
WDR1	WD Repeat Domain 1	Protein Coding	40	GC04M010075	1.17285585403442	https://www.genecards.org/cgi-bin/carddisp.pl?gene=WDR1
GNAI3	G Protein Subunit Alpha I3	Protein Coding	45	GC01P109548	1.1725435256958	https://www.genecards.org/cgi-bin/carddisp.pl?gene=GNAI3
RARA	Retinoic Acid Receptor Alpha	Protein Coding	48	GC17P040309	1.16981875896454	https://www.genecards.org/cgi-bin/carddisp.pl?gene=RARA
PPP2R1A	Protein Phosphatase 2 Scaffold Subunit Aalpha	Protein Coding	46	GC19P061809	1.16981875896454	https://www.genecards.org/cgi-bin/carddisp.pl?gene=PPP2R1A
TBC1D2B	TBC1 Domain Family Member 2B	Protein Coding	36	GC15M077984	1.16981875896454	https://www.genecards.org/cgi-bin/carddisp.pl?gene=TBC1D2B
MIR26A1	MicroRNA 26a-1	RNA Gene	21	GC03P037969	1.16981875896454	https://www.genecards.org/cgi-bin/carddisp.pl?gene=MIR26A1
GATA4	GATA Binding Protein 4	Protein Coding	48	GC08P011676	1.16974246501923	https://www.genecards.org/cgi-bin/carddisp.pl?gene=GATA4
IMPDH2	Inosine Monophosphate Dehydrogenase 2	Protein Coding	46	GC03M050872	1.16672992706299	https://www.genecards.org/cgi-bin/carddisp.pl?gene=IMPDH2
CDC37	Cell Division Cycle 37, HSP90 Cochaperone	Protein Coding	41	GC19M010391	1.16672992706299	https://www.genecards.org/cgi-bin/carddisp.pl?gene=CDC37
CAMK2G	Calcium/Calmodulin Dependent Protein Kinase II Gamma	Protein Coding	48	GC10M073812	1.16621887683868	https://www.genecards.org/cgi-bin/carddisp.pl?gene=CAMK2G
GPX4	Glutathione Peroxidase 4	Protein Coding	46	GC19P001103	1.16621887683868	https://www.genecards.org/cgi-bin/carddisp.pl?gene=GPX4
H3C1	H3 Clustered Histone 1	Protein Coding	32	GC06P076612	1.16621887683868	https://www.genecards.org/cgi-bin/carddisp.pl?gene=H3C1
DRD3	Dopamine Receptor D3	Protein Coding	44	GC03M114128	1.16574347019196	https://www.genecards.org/cgi-bin/carddisp.pl?gene=DRD3
SLC25A12	Solute Carrier Family 25 Member 12	Protein Coding	46	GC02M171783	1.16426277160645	https://www.genecards.org/cgi-bin/carddisp.pl?gene=SLC25A12
PELP1	Proline, Glutamate And Leucine Rich Protein 1	Protein Coding	39	GC17M004669	1.16426277160645	https://www.genecards.org/cgi-bin/carddisp.pl?gene=PELP1
DDX39A	DExD-Box Helicase 39A	Protein Coding	37	GC19M014408	1.16426277160645	https://www.genecards.org/cgi-bin/carddisp.pl?gene=DDX39A
DDX54	DEAD-Box Helicase 54	Protein Coding	37	GC12M113157	1.16426277160645	https://www.genecards.org/cgi-bin/carddisp.pl?gene=DDX54
FTSJ3	FtsJ RNA 2'-O-Methyltransferase 3	Protein Coding	36	GC17M063819	1.16426277160645	https://www.genecards.org/cgi-bin/carddisp.pl?gene=FTSJ3
MIR372	MicroRNA 372	RNA Gene	17	GC19P062507	1.16426277160645	https://www.genecards.org/cgi-bin/carddisp.pl?gene=MIR372
RPN2	Ribophorin II	Protein Coding	41	GC20P037178	1.16223788261414	https://www.genecards.org/cgi-bin/carddisp.pl?gene=RPN2
PLD1	Phospholipase D1	Protein Coding	48	GC03M171600	1.15965044498444	https://www.genecards.org/cgi-bin/carddisp.pl?gene=PLD1
SNRNP200	Small Nuclear Ribonucleoprotein U5 Subunit 200	Protein Coding	42	GC02M097769	1.15965044498444	https://www.genecards.org/cgi-bin/carddisp.pl?gene=SNRNP200
RPL7	Ribosomal Protein L7	Protein Coding	41	GC08M073290	1.15965044498444	https://www.genecards.org/cgi-bin/carddisp.pl?gene=RPL7
HAGLROS	HAGLR Opposite Strand LncRNA	RNA Gene	15	GC02P176229	1.15965044498444	https://www.genecards.org/cgi-bin/carddisp.pl?gene=HAGLROS
IL37	Interleukin 37	Protein Coding	37	GC02P120918	1.15736925601959	https://www.genecards.org/cgi-bin/carddisp.pl?gene=IL37
CALM1	Calmodulin 1	Protein Coding	44	GC14P090396	1.15694558620453	https://www.genecards.org/cgi-bin/carddisp.pl?gene=CALM1
CCT5	Chaperonin Containing TCP1 Subunit 5	Protein Coding	44	GC05P010236	1.15694558620453	https://www.genecards.org/cgi-bin/carddisp.pl?gene=CCT5
MCM7	Minichromosome Maintenance Complex Component 7	Protein Coding	44	GC07M100092	1.15694558620453	https://www.genecards.org/cgi-bin/carddisp.pl?gene=MCM7
TSG101	Tumor Susceptibility 101	Protein Coding	41	GC11M018468	1.15694558620453	https://www.genecards.org/cgi-bin/carddisp.pl?gene=TSG101
TNFAIP8	TNF Alpha Induced Protein 8	Protein Coding	37	GC05P119268	1.15694558620453	https://www.genecards.org/cgi-bin/carddisp.pl?gene=TNFAIP8
CCPG1	Cell Cycle Progression 1	Protein Coding	34	GC15M055340	1.15694558620453	https://www.genecards.org/cgi-bin/carddisp.pl?gene=CCPG1
IL10RB	Interleukin 10 Receptor Subunit Beta	Protein Coding	44	GC21P033266	1.15686810016632	https://www.genecards.org/cgi-bin/carddisp.pl?gene=IL10RB
HDAC2	Histone Deacetylase 2	Protein Coding	50	GC06M113933	1.15541315078735	https://www.genecards.org/cgi-bin/carddisp.pl?gene=HDAC2
RPL8	Ribosomal Protein L8	Protein Coding	40	GC08M145292	1.15541315078735	https://www.genecards.org/cgi-bin/carddisp.pl?gene=RPL8
CERKL	Ceramide Kinase Like	Protein Coding	40	GC02M181536	1.15541315078735	https://www.genecards.org/cgi-bin/carddisp.pl?gene=CERKL
HGS	Hepatocyte Growth Factor-Regulated Tyrosine Kinase Substrate	Protein Coding	43	GC17P081683	1.15138101577759	https://www.genecards.org/cgi-bin/carddisp.pl?gene=HGS
KDELR1	KDEL Endoplasmic Reticulum Protein Retention Receptor 1	Protein Coding	39	GC19M048382	1.14904880523682	https://www.genecards.org/cgi-bin/carddisp.pl?gene=KDELR1
IRF8	Interferon Regulatory Factor 8	Protein Coding	45	GC16P085898	1.14877331256866	https://www.genecards.org/cgi-bin/carddisp.pl?gene=IRF8
MIRLET7B	MicroRNA Let-7b	RNA Gene	21	GC22P046119	1.14877331256866	https://www.genecards.org/cgi-bin/carddisp.pl?gene=MIRLET7B
UCP2	Uncoupling Protein 2	Protein Coding	45	GC11M073974	1.14871180057526	https://www.genecards.org/cgi-bin/carddisp.pl?gene=UCP2
AGK	Acylglycerol Kinase	Protein Coding	41	GC07P141551	1.14871180057526	https://www.genecards.org/cgi-bin/carddisp.pl?gene=AGK
PGR	Progesterone Receptor	Protein Coding	48	GC11M101030	1.14823842048645	https://www.genecards.org/cgi-bin/carddisp.pl?gene=PGR
PLA2G4A	Phospholipase A2 Group IVA	Protein Coding	48	GC01P186798	1.14823842048645	https://www.genecards.org/cgi-bin/carddisp.pl?gene=PLA2G4A
TLR7	Toll Like Receptor 7	Protein Coding	46	GC0XP012867	1.14823842048645	https://www.genecards.org/cgi-bin/carddisp.pl?gene=TLR7
PEBP1	Phosphatidylethanolamine Binding Protein 1	Protein Coding	44	GC12P118135	1.14823842048645	https://www.genecards.org/cgi-bin/carddisp.pl?gene=PEBP1
MIR506	MicroRNA 506	RNA Gene	16	GC0XM147230	1.14823842048645	https://www.genecards.org/cgi-bin/carddisp.pl?gene=MIR506
NSMAF	Neutral Sphingomyelinase Activation Associated Factor	Protein Coding	40	GC08M058569	1.14677727222443	https://www.genecards.org/cgi-bin/carddisp.pl?gene=NSMAF
GOSR1	Golgi SNAP Receptor Complex Member 1	Protein Coding	38	GC17P030477	1.14677727222443	https://www.genecards.org/cgi-bin/carddisp.pl?gene=GOSR1
IRS1	Insulin Receptor Substrate 1	Protein Coding	46	GC02M226731	1.14628231525421	https://www.genecards.org/cgi-bin/carddisp.pl?gene=IRS1
PEX5	Peroxisomal Biogenesis Factor 5	Protein Coding	42	GC12P018583	1.14628231525421	https://www.genecards.org/cgi-bin/carddisp.pl?gene=PEX5
JMJD6	Jumonji Domain Containing 6, Arginine Demethylase And Lysine Hydroxylase	Protein Coding	41	GC17M076718	1.14628231525421	https://www.genecards.org/cgi-bin/carddisp.pl?gene=JMJD6
SDCBP	Syndecan Binding Protein	Protein Coding	40	GC08P058539	1.14628231525421	https://www.genecards.org/cgi-bin/carddisp.pl?gene=SDCBP
TPM2	Tropomyosin 2	Protein Coding	45	GC09M035672	1.14463973045349	https://www.genecards.org/cgi-bin/carddisp.pl?gene=TPM2
MECP2	Methyl-CpG Binding Protein 2	Protein Coding	44	GC0XM154021	1.14463973045349	https://www.genecards.org/cgi-bin/carddisp.pl?gene=MECP2
NTF4	Neurotrophin 4	Protein Coding	43	GC19M062182	1.14463973045349	https://www.genecards.org/cgi-bin/carddisp.pl?gene=NTF4
RRAGC	Ras Related GTP Binding C	Protein Coding	40	GC01M038856	1.14414298534393	https://www.genecards.org/cgi-bin/carddisp.pl?gene=RRAGC
AP2B1	Adaptor Related Protein Complex 2 Subunit Beta 1	Protein Coding	41	GC17P035578	1.14035439491272	https://www.genecards.org/cgi-bin/carddisp.pl?gene=AP2B1
SERBP1	SERPINE1 MRNA Binding Protein 1	Protein Coding	36	GC01M067407	1.14035439491272	https://www.genecards.org/cgi-bin/carddisp.pl?gene=SERBP1
HNRNPDL	Heterogeneous Nuclear Ribonucleoprotein D Like	Protein Coding	40	GC04M082422	1.13896453380585	https://www.genecards.org/cgi-bin/carddisp.pl?gene=HNRNPDL
STAU1	Staufen Double-Stranded RNA Binding Protein 1	Protein Coding	37	GC20M049113	1.13879776000977	https://www.genecards.org/cgi-bin/carddisp.pl?gene=STAU1
FKBP4	FKBP Prolyl Isomerase 4	Protein Coding	44	GC12P002795	1.13795328140259	https://www.genecards.org/cgi-bin/carddisp.pl?gene=FKBP4
MIR185	MicroRNA 185	RNA Gene	23	GC22P033275	1.13795328140259	https://www.genecards.org/cgi-bin/carddisp.pl?gene=MIR185
PRDX2	Peroxiredoxin 2	Protein Coding	45	GC19M012796	1.13684177398682	https://www.genecards.org/cgi-bin/carddisp.pl?gene=PRDX2
RPA2	Replication Protein A2	Protein Coding	43	GC01M027904	1.13684177398682	https://www.genecards.org/cgi-bin/carddisp.pl?gene=RPA2
RPS28	Ribosomal Protein S28	Protein Coding	38	GC19P008371	1.13684177398682	https://www.genecards.org/cgi-bin/carddisp.pl?gene=RPS28
WDR18	WD Repeat Domain 18	Protein Coding	34	GC19P002186	1.13684177398682	https://www.genecards.org/cgi-bin/carddisp.pl?gene=WDR18
RPF2	Ribosome Production Factor 2 Homolog	Protein Coding	32	GC06P110982	1.13684177398682	https://www.genecards.org/cgi-bin/carddisp.pl?gene=RPF2
APOB	Apolipoprotein B	Protein Coding	46	GC02M020956	1.13619291782379	https://www.genecards.org/cgi-bin/carddisp.pl?gene=APOB
RPL18	Ribosomal Protein L18	Protein Coding	44	GC19M048615	1.13617563247681	https://www.genecards.org/cgi-bin/carddisp.pl?gene=RPL18
STX12	Syntaxin 12	Protein Coding	37	GC01P027783	1.13617563247681	https://www.genecards.org/cgi-bin/carddisp.pl?gene=STX12
TAFAZZIN	Tafazzin, Phospholipid-Lysophospholipid Transacylase	Protein Coding	33	GC0XP154413	1.13617563247681	https://www.genecards.org/cgi-bin/carddisp.pl?gene=TAFAZZIN
MIR206	MicroRNA 206	RNA Gene	22	GC06P052144	1.13329660892487	https://www.genecards.org/cgi-bin/carddisp.pl?gene=MIR206
FASN	Fatty Acid Synthase	Protein Coding	48	GC17M082078	1.13176143169403	https://www.genecards.org/cgi-bin/carddisp.pl?gene=FASN
PRMT5	Protein Arginine Methyltransferase 5	Protein Coding	43	GC14M022920	1.13176143169403	https://www.genecards.org/cgi-bin/carddisp.pl?gene=PRMT5
RPLP2	Ribosomal Protein Lateral Stalk Subunit P2	Protein Coding	40	GC11P001560	1.13176143169403	https://www.genecards.org/cgi-bin/carddisp.pl?gene=RPLP2
SUPT16H	SPT16 Homolog, Facilitates Chromatin Remodeling Subunit	Protein Coding	38	GC14M021351	1.13176143169403	https://www.genecards.org/cgi-bin/carddisp.pl?gene=SUPT16H
KLHL3	Kelch Like Family Member 3	Protein Coding	41	GC05M137617	1.12951135635376	https://www.genecards.org/cgi-bin/carddisp.pl?gene=KLHL3
ERCC6	ERCC Excision Repair 6, Chromatin Remodeling Factor	Protein Coding	45	GC10M049454	1.1292976140976	https://www.genecards.org/cgi-bin/carddisp.pl?gene=ERCC6
ABCB1	ATP Binding Cassette Subfamily B Member 1	Protein Coding	50	GC07M087504	1.1290135383606	https://www.genecards.org/cgi-bin/carddisp.pl?gene=ABCB1
CCNB1	Cyclin B1	Protein Coding	45	GC05P069167	1.1290135383606	https://www.genecards.org/cgi-bin/carddisp.pl?gene=CCNB1
DAB2	DAB Adaptor Protein 2	Protein Coding	42	GC05M039371	1.1290135383606	https://www.genecards.org/cgi-bin/carddisp.pl?gene=DAB2
TBC1D2	TBC1 Domain Family Member 2	Protein Coding	37	GC09M098198	1.1290135383606	https://www.genecards.org/cgi-bin/carddisp.pl?gene=TBC1D2
MIR212	MicroRNA 212	RNA Gene	21	GC17M002050	1.1290135383606	https://www.genecards.org/cgi-bin/carddisp.pl?gene=MIR212
MIR19A	MicroRNA 19a	RNA Gene	20	GC13P091532	1.1290135383606	https://www.genecards.org/cgi-bin/carddisp.pl?gene=MIR19A
ANXA2	Annexin A2	Protein Coding	47	GC15M060347	1.12884104251862	https://www.genecards.org/cgi-bin/carddisp.pl?gene=ANXA2
PPIA	Peptidylprolyl Isomerase A	Protein Coding	45	GC07P044807	1.12884104251862	https://www.genecards.org/cgi-bin/carddisp.pl?gene=PPIA
FURIN	Furin, Paired Basic Amino Acid Cleaving Enzyme	Protein Coding	45	GC15P090868	1.12709164619446	https://www.genecards.org/cgi-bin/carddisp.pl?gene=FURIN
ITGAL	Integrin Subunit Alpha L	Protein Coding	45	GC16P030472	1.12709164619446	https://www.genecards.org/cgi-bin/carddisp.pl?gene=ITGAL
TNFRSF21	TNF Receptor Superfamily Member 21	Protein Coding	45	GC06M047231	1.12709164619446	https://www.genecards.org/cgi-bin/carddisp.pl?gene=TNFRSF21
TNFRSF10A	TNF Receptor Superfamily Member 10a	Protein Coding	44	GC08M023190	1.12709164619446	https://www.genecards.org/cgi-bin/carddisp.pl?gene=TNFRSF10A
IL13RA1	Interleukin 13 Receptor Subunit Alpha 1	Protein Coding	41	GC0XP118727	1.12709164619446	https://www.genecards.org/cgi-bin/carddisp.pl?gene=IL13RA1
TNFRSF10D	TNF Receptor Superfamily Member 10d	Protein Coding	41	GC08M023135	1.12709164619446	https://www.genecards.org/cgi-bin/carddisp.pl?gene=TNFRSF10D
HTATIP2	HIV-1 Tat Interactive Protein 2	Protein Coding	40	GC11P020363	1.12709164619446	https://www.genecards.org/cgi-bin/carddisp.pl?gene=HTATIP2
RAB14	RAB14, Member RAS Oncogene Family	Protein Coding	39	GC09M121178	1.12709164619446	https://www.genecards.org/cgi-bin/carddisp.pl?gene=RAB14
RAB31	RAB31, Member RAS Oncogene Family	Protein Coding	39	GC18P009701	1.12709164619446	https://www.genecards.org/cgi-bin/carddisp.pl?gene=RAB31
UBA3	Ubiquitin Like Modifier Activating Enzyme 3	Protein Coding	40	GC03M069054	1.12705755233765	https://www.genecards.org/cgi-bin/carddisp.pl?gene=UBA3
CLCN3	Chloride Voltage-Gated Channel 3	Protein Coding	42	GC04P169612	1.12640929222107	https://www.genecards.org/cgi-bin/carddisp.pl?gene=CLCN3
DACT1	Dishevelled Binding Antagonist Of Beta Catenin 1	Protein Coding	40	GC14P058633	1.12628769874573	https://www.genecards.org/cgi-bin/carddisp.pl?gene=DACT1
MIR27A	MicroRNA 27a	RNA Gene	24	GC19M014387	1.12628769874573	https://www.genecards.org/cgi-bin/carddisp.pl?gene=MIR27A
ADRM1	ADRM1 26S Proteasome Ubiquitin Receptor	Protein Coding	38	GC20P062302	1.12508010864258	https://www.genecards.org/cgi-bin/carddisp.pl?gene=ADRM1
MIR30C1	MicroRNA 30c-1	RNA Gene	23	GC01P040757	1.12508010864258	https://www.genecards.org/cgi-bin/carddisp.pl?gene=MIR30C1
PEX3	Peroxisomal Biogenesis Factor 3	Protein Coding	41	GC06P143450	1.12291169166565	https://www.genecards.org/cgi-bin/carddisp.pl?gene=PEX3
PHLPP2	PH Domain And Leucine Rich Repeat Protein Phosphatase 2	Protein Coding	40	GC16M071637	1.12291169166565	https://www.genecards.org/cgi-bin/carddisp.pl?gene=PHLPP2
MIR16-1	MicroRNA 16-1	RNA Gene	22	GC13M050048	1.12291169166565	https://www.genecards.org/cgi-bin/carddisp.pl?gene=MIR16-1
SEC24A	SEC24 Homolog A, COPII Coat Complex Component	Protein Coding	38	GC05P134647	1.1226634979248	https://www.genecards.org/cgi-bin/carddisp.pl?gene=SEC24A
TXNIP	Thioredoxin Interacting Protein	Protein Coding	37	GC01M145992	1.12090194225311	https://www.genecards.org/cgi-bin/carddisp.pl?gene=TXNIP
MIR96	MicroRNA 96	RNA Gene	22	GC07M129774	1.12090194225311	https://www.genecards.org/cgi-bin/carddisp.pl?gene=MIR96
GFPT1	Glutamine--Fructose-6-Phosphate Transaminase 1	Protein Coding	45	GC02M069283	1.11884522438049	https://www.genecards.org/cgi-bin/carddisp.pl?gene=GFPT1
LITAF	Lipopolysaccharide Induced TNF Factor	Protein Coding	43	GC16M011547	1.11884522438049	https://www.genecards.org/cgi-bin/carddisp.pl?gene=LITAF
DMXL2	Dmx Like 2	Protein Coding	37	GC15M051447	1.11884522438049	https://www.genecards.org/cgi-bin/carddisp.pl?gene=DMXL2
LNCRNA-ATB	LncRNA Activated By TGF-Beta	RNA Gene	6	GC14P031073	1.11884522438049	https://www.genecards.org/cgi-bin/carddisp.pl?gene=LNCRNA-ATB
RPS19	Ribosomal Protein S19	Protein Coding	48	GC19P051849	1.11688911914825	https://www.genecards.org/cgi-bin/carddisp.pl?gene=RPS19
BTRC	Beta-Transducin Repeat Containing E3 Ubiquitin Protein Ligase	Protein Coding	45	GC10P101354	1.11688911914825	https://www.genecards.org/cgi-bin/carddisp.pl?gene=BTRC
PFAS	Phosphoribosylformylglycinamidine Synthase	Protein Coding	43	GC17P008247	1.11688911914825	https://www.genecards.org/cgi-bin/carddisp.pl?gene=PFAS
RPS7	Ribosomal Protein S7	Protein Coding	41	GC02P003575	1.11688911914825	https://www.genecards.org/cgi-bin/carddisp.pl?gene=RPS7
CSE1L	Chromosome Segregation 1 Like	Protein Coding	40	GC20P049046	1.11688911914825	https://www.genecards.org/cgi-bin/carddisp.pl?gene=CSE1L
AP1M1	Adaptor Related Protein Complex 1 Subunit Mu 1	Protein Coding	40	GC19P050892	1.11688911914825	https://www.genecards.org/cgi-bin/carddisp.pl?gene=AP1M1
IL12B	Interleukin 12B	Protein Coding	43	GC05M159314	1.11576795578003	https://www.genecards.org/cgi-bin/carddisp.pl?gene=IL12B
MIR638	MicroRNA 638	RNA Gene	18	GC19P010719	1.11395382881165	https://www.genecards.org/cgi-bin/carddisp.pl?gene=MIR638
HSPA2	Heat Shock Protein Family A (Hsp70) Member 2	Protein Coding	44	GC14P064535	1.1137809753418	https://www.genecards.org/cgi-bin/carddisp.pl?gene=HSPA2
MIR335	MicroRNA 335	RNA Gene	20	GC07P130496	1.1137809753418	https://www.genecards.org/cgi-bin/carddisp.pl?gene=MIR335
CD274	CD274 Molecule	Protein Coding	43	GC09P005450	1.11276173591614	https://www.genecards.org/cgi-bin/carddisp.pl?gene=CD274
SERPINA3	Serpin Family A Member 3	Protein Coding	44	GC14P094612	1.1123274564743	https://www.genecards.org/cgi-bin/carddisp.pl?gene=SERPINA3
ADAR	Adenosine Deaminase RNA Specific	Protein Coding	44	GC01M154582	1.1123274564743	https://www.genecards.org/cgi-bin/carddisp.pl?gene=ADAR
UCP3	Uncoupling Protein 3	Protein Coding	42	GC11M074000	1.1123274564743	https://www.genecards.org/cgi-bin/carddisp.pl?gene=UCP3
PDGFA	Platelet Derived Growth Factor Subunit A	Protein Coding	43	GC07M000497	1.10824358463287	https://www.genecards.org/cgi-bin/carddisp.pl?gene=PDGFA
CDR1-AS	CDR1 Antisense RNA	RNA Gene	7	GC0XU902169	1.10824358463287	https://www.genecards.org/cgi-bin/carddisp.pl?gene=CDR1-AS
EIF4G3	Eukaryotic Translation Initiation Factor 4 Gamma 3	Protein Coding	41	GC01M020806	1.10666310787201	https://www.genecards.org/cgi-bin/carddisp.pl?gene=EIF4G3
TPCN1	Two Pore Segment Channel 1	Protein Coding	37	GC12P113221	1.10666310787201	https://www.genecards.org/cgi-bin/carddisp.pl?gene=TPCN1
HUWE1	HECT, UBA And WWE Domain Containing E3 Ubiquitin Protein Ligase 1	Protein Coding	44	GC0XM053532	1.10440421104431	https://www.genecards.org/cgi-bin/carddisp.pl?gene=HUWE1
UBE2L3	Ubiquitin Conjugating Enzyme E2 L3	Protein Coding	44	GC22P021549	1.10440421104431	https://www.genecards.org/cgi-bin/carddisp.pl?gene=UBE2L3
PSMA3	Proteasome 20S Subunit Alpha 3	Protein Coding	42	GC14P058244	1.10440421104431	https://www.genecards.org/cgi-bin/carddisp.pl?gene=PSMA3
BCR	BCR Activator Of RhoGEF And GTPase	Protein Coding	50	GC22P023179	1.10434031486511	https://www.genecards.org/cgi-bin/carddisp.pl?gene=BCR
CSTB	Cystatin B	Protein Coding	46	GC21M043772	1.10434031486511	https://www.genecards.org/cgi-bin/carddisp.pl?gene=CSTB
PDK1	Pyruvate Dehydrogenase Kinase 1	Protein Coding	45	GC02P172555	1.10434031486511	https://www.genecards.org/cgi-bin/carddisp.pl?gene=PDK1
SMC3	Structural Maintenance Of Chromosomes 3	Protein Coding	45	GC10P110567	1.10434031486511	https://www.genecards.org/cgi-bin/carddisp.pl?gene=SMC3
FARSB	Phenylalanyl-TRNA Synthetase Subunit Beta	Protein Coding	42	GC02M222570	1.10434031486511	https://www.genecards.org/cgi-bin/carddisp.pl?gene=FARSB
SFXN1	Sideroflexin 1	Protein Coding	38	GC05P175477	1.10434031486511	https://www.genecards.org/cgi-bin/carddisp.pl?gene=SFXN1
CSDE1	Cold Shock Domain Containing E1	Protein Coding	38	GC01M114716	1.10434031486511	https://www.genecards.org/cgi-bin/carddisp.pl?gene=CSDE1
WHAMM	WASP Homolog Associated With Actin, Golgi Membranes And Microtubules	Protein Coding	33	GC15P112149	1.10434031486511	https://www.genecards.org/cgi-bin/carddisp.pl?gene=WHAMM
PIP4K2B	Phosphatidylinositol-5-Phosphate 4-Kinase Type 2 Beta	Protein Coding	41	GC17M038765	1.10252344608307	https://www.genecards.org/cgi-bin/carddisp.pl?gene=PIP4K2B
MMP14	Matrix Metallopeptidase 14	Protein Coding	50	GC14P030861	1.10082197189331	https://www.genecards.org/cgi-bin/carddisp.pl?gene=MMP14
HLA-A	Major Histocompatibility Complex, Class I, A	Protein Coding	46	GC06P076821	1.09714806079865	https://www.genecards.org/cgi-bin/carddisp.pl?gene=HLA-A
ALDH1A1	Aldehyde Dehydrogenase 1 Family Member A1	Protein Coding	46	GC09M072900	1.09714806079865	https://www.genecards.org/cgi-bin/carddisp.pl?gene=ALDH1A1
ALCAM	Activated Leukocyte Cell Adhesion Molecule	Protein Coding	43	GC03P105366	1.09714806079865	https://www.genecards.org/cgi-bin/carddisp.pl?gene=ALCAM
KHSRP	KH-Type Splicing Regulatory Protein	Protein Coding	41	GC19M006413	1.09714806079865	https://www.genecards.org/cgi-bin/carddisp.pl?gene=KHSRP
MIR26B	MicroRNA 26b	RNA Gene	23	GC02P218402	1.09714806079865	https://www.genecards.org/cgi-bin/carddisp.pl?gene=MIR26B
MIR100	MicroRNA 100	RNA Gene	22	GC11M122152	1.09714806079865	https://www.genecards.org/cgi-bin/carddisp.pl?gene=MIR100
GLI1	GLI Family Zinc Finger 1	Protein Coding	46	GC12P057460	1.09519195556641	https://www.genecards.org/cgi-bin/carddisp.pl?gene=GLI1
ATP6V1B2	ATPase H+ Transporting V1 Subunit B2	Protein Coding	46	GC08P020197	1.09519195556641	https://www.genecards.org/cgi-bin/carddisp.pl?gene=ATP6V1B2
SOX2-OT	SOX2 Overlapping Transcript	RNA Gene	23	GC03P180989	1.09519195556641	https://www.genecards.org/cgi-bin/carddisp.pl?gene=SOX2-OT
MTM1	Myotubularin 1	Protein Coding	43	GC0XP150562	1.09455609321594	https://www.genecards.org/cgi-bin/carddisp.pl?gene=MTM1
TUBB4B	Tubulin Beta 4B Class IVb	Protein Coding	43	GC09P137241	1.09455609321594	https://www.genecards.org/cgi-bin/carddisp.pl?gene=TUBB4B
RPS17	Ribosomal Protein S17	Protein Coding	42	GC15M082536	1.09455609321594	https://www.genecards.org/cgi-bin/carddisp.pl?gene=RPS17
RPS16	Ribosomal Protein S16	Protein Coding	40	GC19M039433	1.09455609321594	https://www.genecards.org/cgi-bin/carddisp.pl?gene=RPS16
PSMD1	Proteasome 26S Subunit, Non-ATPase 1	Protein Coding	38	GC02P231056	1.09455609321594	https://www.genecards.org/cgi-bin/carddisp.pl?gene=PSMD1
NOP58	NOP58 Ribonucleoprotein	Protein Coding	37	GC02P202265	1.09455609321594	https://www.genecards.org/cgi-bin/carddisp.pl?gene=NOP58
USP8	Ubiquitin Specific Peptidase 8	Protein Coding	47	GC15P050424	1.09431338310242	https://www.genecards.org/cgi-bin/carddisp.pl?gene=USP8
STX6	Syntaxin 6	Protein Coding	38	GC01M180972	1.09431338310242	https://www.genecards.org/cgi-bin/carddisp.pl?gene=STX6
H3-7	H3.7 Histone (Putative)	Protein Coding	17	GC01M143923	1.0930655002594	https://www.genecards.org/cgi-bin/carddisp.pl?gene=H3-7
KIF5B	Kinesin Family Member 5B	Protein Coding	44	GC10M032526	1.0879487991333	https://www.genecards.org/cgi-bin/carddisp.pl?gene=KIF5B
TUBA1A	Tubulin Alpha 1a	Protein Coding	47	GC12M049184	1.08696162700653	https://www.genecards.org/cgi-bin/carddisp.pl?gene=TUBA1A
SLC25A1	Solute Carrier Family 25 Member 1	Protein Coding	46	GC22M019264	1.08696162700653	https://www.genecards.org/cgi-bin/carddisp.pl?gene=SLC25A1
GFER	Growth Factor, Augmenter Of Liver Regeneration	Protein Coding	45	GC16P001984	1.08696162700653	https://www.genecards.org/cgi-bin/carddisp.pl?gene=GFER
CD82	CD82 Molecule	Protein Coding	42	GC11P044586	1.08696162700653	https://www.genecards.org/cgi-bin/carddisp.pl?gene=CD82
PSMD12	Proteasome 26S Subunit, Non-ATPase 12	Protein Coding	42	GC17M067337	1.08696162700653	https://www.genecards.org/cgi-bin/carddisp.pl?gene=PSMD12
TPM4	Tropomyosin 4	Protein Coding	40	GC19P050886	1.08696162700653	https://www.genecards.org/cgi-bin/carddisp.pl?gene=TPM4
MIR181A2	MicroRNA 181a-2	RNA Gene	21	GC09P124692	1.08696162700653	https://www.genecards.org/cgi-bin/carddisp.pl?gene=MIR181A2
LOC116216141	CRISPRi-Validated Cis-Regulatory Element Chr11.3159	Biological Region	1	GC11P064472	1.08640027046204	https://www.genecards.org/cgi-bin/carddisp.pl?gene=LOC116216141
LOC116268446	CRISPRi-Validated Cis-Regulatory Element Chr12.3152	Biological Region	1	GC12P101857	1.08640027046204	https://www.genecards.org/cgi-bin/carddisp.pl?gene=LOC116268446
LOC116268447	CRISPRi-Validated Cis-Regulatory Element Chr12.3153	Biological Region	1	GC12P101858	1.08640027046204	https://www.genecards.org/cgi-bin/carddisp.pl?gene=LOC116268447
LOC116216142	CRISPRi-Validated Cis-Regulatory Element Chr11.3233	Biological Region	1	GC11P069418	1.08640027046204	https://www.genecards.org/cgi-bin/carddisp.pl?gene=LOC116216142
LOC116216143	CRISPRi-Validated Cis-Regulatory Element Chr11.3235	Biological Region	1	GC11P069419	1.08640027046204	https://www.genecards.org/cgi-bin/carddisp.pl?gene=LOC116216143
LOC116216144	CRISPRi-Validated Cis-Regulatory Element Chr11.3243	Biological Region	1	GC11P069421	1.08640027046204	https://www.genecards.org/cgi-bin/carddisp.pl?gene=LOC116216144
LOC116216145	CRISPRi-Validated Cis-Regulatory Element Chr11.3247	Biological Region	1	GC11P069422	1.08640027046204	https://www.genecards.org/cgi-bin/carddisp.pl?gene=LOC116216145
LOC116216146	Sharpr-MPRA Regulatory Region 14387	Biological Region	1	GC11P069423	1.08640027046204	https://www.genecards.org/cgi-bin/carddisp.pl?gene=LOC116216146
UBA5	Ubiquitin Like Modifier Activating Enzyme 5	Protein Coding	41	GC03P132654	1.08562779426575	https://www.genecards.org/cgi-bin/carddisp.pl?gene=UBA5
PTPN1	Protein Tyrosine Phosphatase Non-Receptor Type 1	Protein Coding	49	GC20P050510	1.08438777923584	https://www.genecards.org/cgi-bin/carddisp.pl?gene=PTPN1
PRDX1	Peroxiredoxin 1	Protein Coding	47	GC01M045511	1.08438777923584	https://www.genecards.org/cgi-bin/carddisp.pl?gene=PRDX1
QARS1	Glutaminyl-TRNA Synthetase 1	Protein Coding	28	GC03M050877	1.08438777923584	https://www.genecards.org/cgi-bin/carddisp.pl?gene=QARS1
TRIM49	Tripartite Motif Containing 49	Protein Coding	27	GC11M089767	1.08438777923584	https://www.genecards.org/cgi-bin/carddisp.pl?gene=TRIM49
MIR16-2	MicroRNA 16-2	RNA Gene	20	GC03P160413	1.08438777923584	https://www.genecards.org/cgi-bin/carddisp.pl?gene=MIR16-2
IFIH1	Interferon Induced With Helicase C Domain 1	Protein Coding	45	GC02M162267	1.08352637290955	https://www.genecards.org/cgi-bin/carddisp.pl?gene=IFIH1
FANCC	FA Complementation Group C	Protein Coding	47	GC09M095099	1.07783079147339	https://www.genecards.org/cgi-bin/carddisp.pl?gene=FANCC
ACTN4	Actinin Alpha 4	Protein Coding	46	GC19P038647	1.07783079147339	https://www.genecards.org/cgi-bin/carddisp.pl?gene=ACTN4
HSD17B10	Hydroxysteroid 17-Beta Dehydrogenase 10	Protein Coding	44	GC0XM053431	1.07783079147339	https://www.genecards.org/cgi-bin/carddisp.pl?gene=HSD17B10
ASCC3	Activating Signal Cointegrator 1 Complex Subunit 3	Protein Coding	37	GC06M100508	1.07783079147339	https://www.genecards.org/cgi-bin/carddisp.pl?gene=ASCC3
ALKBH5	AlkB Homolog 5, RNA Demethylase	Protein Coding	34	GC17P018183	1.07783079147339	https://www.genecards.org/cgi-bin/carddisp.pl?gene=ALKBH5
PLK3	Polo Like Kinase 3	Protein Coding	41	GC01P044799	1.07688665390015	https://www.genecards.org/cgi-bin/carddisp.pl?gene=PLK3
MST1	Macrophage Stimulating 1	Protein Coding	46	GC03M049683	1.07384014129639	https://www.genecards.org/cgi-bin/carddisp.pl?gene=MST1
NF1	Neurofibromin 1	Protein Coding	48	GC17P031094	1.07378613948822	https://www.genecards.org/cgi-bin/carddisp.pl?gene=NF1
SLC25A4	Solute Carrier Family 25 Member 4	Protein Coding	48	GC04P185143	1.07378613948822	https://www.genecards.org/cgi-bin/carddisp.pl?gene=SLC25A4
OGDH	Oxoglutarate Dehydrogenase	Protein Coding	45	GC07P044606	1.07378613948822	https://www.genecards.org/cgi-bin/carddisp.pl?gene=OGDH
RPL15	Ribosomal Protein L15	Protein Coding	43	GC03P023916	1.07378613948822	https://www.genecards.org/cgi-bin/carddisp.pl?gene=RPL15
HAVCR1	Hepatitis A Virus Cellular Receptor 1	Protein Coding	41	GC05M157028	1.07378613948822	https://www.genecards.org/cgi-bin/carddisp.pl?gene=HAVCR1
KIT	KIT Proto-Oncogene, Receptor Tyrosine Kinase	Protein Coding	52	GC04P054657	1.07314872741699	https://www.genecards.org/cgi-bin/carddisp.pl?gene=KIT
TBC1D9	TBC1 Domain Family Member 9	Protein Coding	37	GC04M140621	1.07314872741699	https://www.genecards.org/cgi-bin/carddisp.pl?gene=TBC1D9
NACC1	Nucleus Accumbens Associated 1	Protein Coding	41	GC19P013579	1.07195639610291	https://www.genecards.org/cgi-bin/carddisp.pl?gene=NACC1
DYNLT1	Dynein Light Chain Tctex-Type 1	Protein Coding	37	GC06M158636	1.07137107849121	https://www.genecards.org/cgi-bin/carddisp.pl?gene=DYNLT1
ATP6V1C1	ATPase H+ Transporting V1 Subunit C1	Protein Coding	39	GC08P103038	1.07119262218475	https://www.genecards.org/cgi-bin/carddisp.pl?gene=ATP6V1C1
SYP	Synaptophysin	Protein Coding	45	GC0XM049187	1.07021713256836	https://www.genecards.org/cgi-bin/carddisp.pl?gene=SYP
ACTN1	Actinin Alpha 1	Protein Coding	48	GC14M068874	1.06839025020599	https://www.genecards.org/cgi-bin/carddisp.pl?gene=ACTN1
PIAS4	Protein Inhibitor Of Activated STAT 4	Protein Coding	41	GC19P004007	1.06839025020599	https://www.genecards.org/cgi-bin/carddisp.pl?gene=PIAS4
MIR216B	MicroRNA 216b	RNA Gene	17	GC02M056000	1.06839025020599	https://www.genecards.org/cgi-bin/carddisp.pl?gene=MIR216B
PSMA4	Proteasome 20S Subunit Alpha 4	Protein Coding	43	GC15P078540	1.06616592407227	https://www.genecards.org/cgi-bin/carddisp.pl?gene=PSMA4
MUL1	Mitochondrial E3 Ubiquitin Protein Ligase 1	Protein Coding	38	GC01M020499	1.06602799892426	https://www.genecards.org/cgi-bin/carddisp.pl?gene=MUL1
PRKCE	Protein Kinase C Epsilon	Protein Coding	48	GC02P045651	1.06359910964966	https://www.genecards.org/cgi-bin/carddisp.pl?gene=PRKCE
RNF31	Ring Finger Protein 31	Protein Coding	40	GC14P024146	1.06359910964966	https://www.genecards.org/cgi-bin/carddisp.pl?gene=RNF31
MIR138-1	MicroRNA 138-1	RNA Gene	21	GC03P044115	1.06359910964966	https://www.genecards.org/cgi-bin/carddisp.pl?gene=MIR138-1
BAP1	BRCA1 Associated Protein 1	Protein Coding	46	GC03M052401	1.06269061565399	https://www.genecards.org/cgi-bin/carddisp.pl?gene=BAP1
ADSL	Adenylosuccinate Lyase	Protein Coding	46	GC22P040346	1.06269061565399	https://www.genecards.org/cgi-bin/carddisp.pl?gene=ADSL
AGPS	Alkylglycerone Phosphate Synthase	Protein Coding	42	GC02P177392	1.06269061565399	https://www.genecards.org/cgi-bin/carddisp.pl?gene=AGPS
AATF	Apoptosis Antagonizing Transcription Factor	Protein Coding	40	GC17P036948	1.06269061565399	https://www.genecards.org/cgi-bin/carddisp.pl?gene=AATF
NAA15	N-Alpha-Acetyltransferase 15, NatA Auxiliary Subunit	Protein Coding	39	GC04P139301	1.06269061565399	https://www.genecards.org/cgi-bin/carddisp.pl?gene=NAA15
BANP	BTG3 Associated Nuclear Protein	Protein Coding	38	GC16P087949	1.06269061565399	https://www.genecards.org/cgi-bin/carddisp.pl?gene=BANP
ST13	ST13 Hsp70 Interacting Protein	Protein Coding	38	GC22M055094	1.06269061565399	https://www.genecards.org/cgi-bin/carddisp.pl?gene=ST13
TSR2	TSR2 Ribosome Maturation Factor	Protein Coding	36	GC0XP054441	1.06269061565399	https://www.genecards.org/cgi-bin/carddisp.pl?gene=TSR2
RTCB	RNA 2',3'-Cyclic Phosphate And 5'-OH Ligase	Protein Coding	35	GC22M032387	1.06269061565399	https://www.genecards.org/cgi-bin/carddisp.pl?gene=RTCB
CLEC4A	C-Type Lectin Domain Family 4 Member A	Protein Coding	37	GC12P018599	1.06001663208008	https://www.genecards.org/cgi-bin/carddisp.pl?gene=CLEC4A
MIR1-1	MicroRNA 1-1	RNA Gene	21	GC20P063248	1.06001663208008	https://www.genecards.org/cgi-bin/carddisp.pl?gene=MIR1-1
RPL6	Ribosomal Protein L6	Protein Coding	39	GC12M112320	1.05984103679657	https://www.genecards.org/cgi-bin/carddisp.pl?gene=RPL6
IDO1	Indoleamine 2,3-Dioxygenase 1	Protein Coding	44	GC08P039891	1.05860590934753	https://www.genecards.org/cgi-bin/carddisp.pl?gene=IDO1
SLC25A5	Solute Carrier Family 25 Member 5	Protein Coding	43	GC0XP119468	1.05860590934753	https://www.genecards.org/cgi-bin/carddisp.pl?gene=SLC25A5
CUL5	Cullin 5	Protein Coding	43	GC11P108008	1.05860590934753	https://www.genecards.org/cgi-bin/carddisp.pl?gene=CUL5
AMFR	Autocrine Motility Factor Receptor	Protein Coding	42	GC16M056361	1.05860590934753	https://www.genecards.org/cgi-bin/carddisp.pl?gene=AMFR
RIF1	Replication Timing Regulatory Factor 1	Protein Coding	40	GC02P151409	1.05860590934753	https://www.genecards.org/cgi-bin/carddisp.pl?gene=RIF1
CHAF1B	Chromatin Assembly Factor 1 Subunit B	Protein Coding	40	GC21P036385	1.05860590934753	https://www.genecards.org/cgi-bin/carddisp.pl?gene=CHAF1B
PTOV1	PTOV1 Extended AT-Hook Containing Adaptor Protein	Protein Coding	37	GC19P052357	1.05860590934753	https://www.genecards.org/cgi-bin/carddisp.pl?gene=PTOV1
XIST	X Inactive Specific Transcript	RNA Gene	25	GC0XM073820	1.05860590934753	https://www.genecards.org/cgi-bin/carddisp.pl?gene=XIST
MIR665	MicroRNA 665	RNA Gene	14	GC14P109099	1.05860590934753	https://www.genecards.org/cgi-bin/carddisp.pl?gene=MIR665
DSC1	Desmocollin 1	Protein Coding	39	GC18M031129	1.05806064605713	https://www.genecards.org/cgi-bin/carddisp.pl?gene=DSC1
ITGAV	Integrin Subunit Alpha V	Protein Coding	46	GC02P186589	1.05520486831665	https://www.genecards.org/cgi-bin/carddisp.pl?gene=ITGAV
RAB27B	RAB27B, Member RAS Oncogene Family	Protein Coding	38	GC18P054717	1.05520486831665	https://www.genecards.org/cgi-bin/carddisp.pl?gene=RAB27B
SIVA1	SIVA1 Apoptosis Inducing Factor	Protein Coding	36	GC14P108830	1.05520486831665	https://www.genecards.org/cgi-bin/carddisp.pl?gene=SIVA1
MITF	Melanocyte Inducing Transcription Factor	Protein Coding	47	GC03P069788	1.05500602722168	https://www.genecards.org/cgi-bin/carddisp.pl?gene=MITF
NOX4	NADPH Oxidase 4	Protein Coding	41	GC11M089324	1.05500602722168	https://www.genecards.org/cgi-bin/carddisp.pl?gene=NOX4
MTCH2	Mitochondrial Carrier 2	Protein Coding	40	GC11M047604	1.05500602722168	https://www.genecards.org/cgi-bin/carddisp.pl?gene=MTCH2
BCLAF1	BCL2 Associated Transcription Factor 1	Protein Coding	40	GC06M136256	1.05500602722168	https://www.genecards.org/cgi-bin/carddisp.pl?gene=BCLAF1
PSMD13	Proteasome 26S Subunit, Non-ATPase 13	Protein Coding	40	GC11P000236	1.05500602722168	https://www.genecards.org/cgi-bin/carddisp.pl?gene=PSMD13
NR1D1	Nuclear Receptor Subfamily 1 Group D Member 1	Protein Coding	48	GC17M040092	1.05190396308899	https://www.genecards.org/cgi-bin/carddisp.pl?gene=NR1D1
IFT88	Intraflagellar Transport 88	Protein Coding	41	GC13P020566	1.05190396308899	https://www.genecards.org/cgi-bin/carddisp.pl?gene=IFT88
PCLO	Piccolo Presynaptic Cytomatrix Protein	Protein Coding	40	GC07M082754	1.05190396308899	https://www.genecards.org/cgi-bin/carddisp.pl?gene=PCLO
ANKRD49	Ankyrin Repeat Domain 49	Protein Coding	37	GC11P094493	1.05190396308899	https://www.genecards.org/cgi-bin/carddisp.pl?gene=ANKRD49
SIDT1	SID1 Transmembrane Family Member 1	Protein Coding	34	GC03P113532	1.05190396308899	https://www.genecards.org/cgi-bin/carddisp.pl?gene=SIDT1
PJVK	Pejvakin	Protein Coding	28	GC02P178450	1.05190396308899	https://www.genecards.org/cgi-bin/carddisp.pl?gene=PJVK
WASH2P	WASP Family Homolog 2, Pseudogene	Pseudogene	22	GC02P113583	1.05190396308899	https://www.genecards.org/cgi-bin/carddisp.pl?gene=WASH2P
WASH3P	WASP Family Homolog 3, Pseudogene	Pseudogene	20	GC15P101960	1.05190396308899	https://www.genecards.org/cgi-bin/carddisp.pl?gene=WASH3P
SMARCA4	SWI/SNF Related, Matrix Associated, Actin Dependent Regulator Of Chromatin, Subfamily A, Member 4	Protein Coding	48	GC19P010932	1.05102503299713	https://www.genecards.org/cgi-bin/carddisp.pl?gene=SMARCA4
NR1H2	Nuclear Receptor Subfamily 1 Group H Member 2	Protein Coding	46	GC19P050329	1.05102503299713	https://www.genecards.org/cgi-bin/carddisp.pl?gene=NR1H2
RPS9	Ribosomal Protein S9	Protein Coding	41	GC19P063068	1.05102503299713	https://www.genecards.org/cgi-bin/carddisp.pl?gene=RPS9
PDIA3	Protein Disulfide Isomerase Family A Member 3	Protein Coding	43	GC15P043746	1.04961371421814	https://www.genecards.org/cgi-bin/carddisp.pl?gene=PDIA3
RTN3	Reticulon 3	Protein Coding	41	GC11P063700	1.04961371421814	https://www.genecards.org/cgi-bin/carddisp.pl?gene=RTN3
HK1	Hexokinase 1	Protein Coding	49	GC10P069269	1.04843759536743	https://www.genecards.org/cgi-bin/carddisp.pl?gene=HK1
RBBP7	RB Binding Protein 7, Chromatin Remodeling Factor	Protein Coding	41	GC0XM016839	1.04843759536743	https://www.genecards.org/cgi-bin/carddisp.pl?gene=RBBP7
XPOT	Exportin For TRNA	Protein Coding	40	GC12P064404	1.04843759536743	https://www.genecards.org/cgi-bin/carddisp.pl?gene=XPOT
ZFP36	ZFP36 Ring Finger Protein	Protein Coding	38	GC19P039406	1.04843759536743	https://www.genecards.org/cgi-bin/carddisp.pl?gene=ZFP36
TBC1D7-LOC100130357	TBC1D7-LOC100130357 Readthrough	Protein Coding	9	GC06M013267	1.04843759536743	https://www.genecards.org/cgi-bin/carddisp.pl?gene=TBC1D7-LOC100130357
TMEM106B	Transmembrane Protein 106B	Protein Coding	39	GC07P012226	1.04781579971313	https://www.genecards.org/cgi-bin/carddisp.pl?gene=TMEM106B
IFNB1	Interferon Beta 1	Protein Coding	42	GC09M021077	1.04738557338715	https://www.genecards.org/cgi-bin/carddisp.pl?gene=IFNB1
COL1A1	Collagen Type I Alpha 1 Chain	Protein Coding	50	GC17M050183	1.04615640640259	https://www.genecards.org/cgi-bin/carddisp.pl?gene=COL1A1
HMGA2	High Mobility Group AT-Hook 2	Protein Coding	44	GC12P065824	1.04615640640259	https://www.genecards.org/cgi-bin/carddisp.pl?gene=HMGA2
STK38	Serine/Threonine Kinase 38	Protein Coding	43	GC06M036493	1.04615640640259	https://www.genecards.org/cgi-bin/carddisp.pl?gene=STK38
PLEC	Plectin	Protein Coding	42	GC08M144096	1.04615640640259	https://www.genecards.org/cgi-bin/carddisp.pl?gene=PLEC
HNRNPL	Heterogeneous Nuclear Ribonucleoprotein L	Protein Coding	39	GC19M038836	1.04615640640259	https://www.genecards.org/cgi-bin/carddisp.pl?gene=HNRNPL
IGFBP2	Insulin Like Growth Factor Binding Protein 2	Protein Coding	43	GC02P216632	1.0404406785965	https://www.genecards.org/cgi-bin/carddisp.pl?gene=IGFBP2
MIR211	MicroRNA 211	RNA Gene	20	GC15M031065	1.03963327407837	https://www.genecards.org/cgi-bin/carddisp.pl?gene=MIR211
ATP1B3	ATPase Na+/K+ Transporting Subunit Beta 3	Protein Coding	42	GC03P141876	1.03869116306305	https://www.genecards.org/cgi-bin/carddisp.pl?gene=ATP1B3
ATP6V0A1	ATPase H+ Transporting V0 Subunit A1	Protein Coding	41	GC17P042458	1.03869116306305	https://www.genecards.org/cgi-bin/carddisp.pl?gene=ATP6V0A1
VAMP3	Vesicle Associated Membrane Protein 3	Protein Coding	40	GC01P007765	1.03869116306305	https://www.genecards.org/cgi-bin/carddisp.pl?gene=VAMP3
PGD	Phosphogluconate Dehydrogenase	Protein Coding	46	GC01P010398	1.03783595561981	https://www.genecards.org/cgi-bin/carddisp.pl?gene=PGD
ABCD3	ATP Binding Cassette Subfamily D Member 3	Protein Coding	44	GC01P094418	1.03783595561981	https://www.genecards.org/cgi-bin/carddisp.pl?gene=ABCD3
SLC27A4	Solute Carrier Family 27 Member 4	Protein Coding	44	GC09P128340	1.03783595561981	https://www.genecards.org/cgi-bin/carddisp.pl?gene=SLC27A4
CD209	CD209 Molecule	Protein Coding	42	GC19M007739	1.03783595561981	https://www.genecards.org/cgi-bin/carddisp.pl?gene=CD209
IFNA1	Interferon Alpha 1	Protein Coding	40	GC09P021577	1.03783595561981	https://www.genecards.org/cgi-bin/carddisp.pl?gene=IFNA1
EIF1AX	Eukaryotic Translation Initiation Factor 1A X-Linked	Protein Coding	40	GC0XM020124	1.03783595561981	https://www.genecards.org/cgi-bin/carddisp.pl?gene=EIF1AX
LGALS9	Galectin 9	Protein Coding	39	GC17P027629	1.03783595561981	https://www.genecards.org/cgi-bin/carddisp.pl?gene=LGALS9
DDX23	DEAD-Box Helicase 23	Protein Coding	38	GC12M048829	1.03783595561981	https://www.genecards.org/cgi-bin/carddisp.pl?gene=DDX23
IL23A	Interleukin 23 Subunit Alpha	Protein Coding	37	GC12P057101	1.03783595561981	https://www.genecards.org/cgi-bin/carddisp.pl?gene=IL23A
TRAPPC12	Trafficking Protein Particle Complex Subunit 12	Protein Coding	37	GC02P003383	1.03783595561981	https://www.genecards.org/cgi-bin/carddisp.pl?gene=TRAPPC12
FGFR1	Fibroblast Growth Factor Receptor 1	Protein Coding	53	GC08M038400	1.03702557086945	https://www.genecards.org/cgi-bin/carddisp.pl?gene=FGFR1
NOS3	Nitric Oxide Synthase 3	Protein Coding	50	GC07P150990	1.03702557086945	https://www.genecards.org/cgi-bin/carddisp.pl?gene=NOS3
PRKCB	Protein Kinase C Beta	Protein Coding	46	GC16P024142	1.03702557086945	https://www.genecards.org/cgi-bin/carddisp.pl?gene=PRKCB
SNAI1	Snail Family Transcriptional Repressor 1	Protein Coding	42	GC20P049982	1.03702557086945	https://www.genecards.org/cgi-bin/carddisp.pl?gene=SNAI1
CLDN2	Claudin 2	Protein Coding	41	GC0XP106900	1.03702557086945	https://www.genecards.org/cgi-bin/carddisp.pl?gene=CLDN2
DDA1	DET1 And DDB1 Associated 1	Protein Coding	33	GC19P050914	1.03702557086945	https://www.genecards.org/cgi-bin/carddisp.pl?gene=DDA1
CXCL12	C-X-C Motif Chemokine Ligand 12	Protein Coding	44	GC10M044294	1.03169417381287	https://www.genecards.org/cgi-bin/carddisp.pl?gene=CXCL12
AGT	Angiotensinogen	Protein Coding	48	GC01M230702	1.02758502960205	https://www.genecards.org/cgi-bin/carddisp.pl?gene=AGT
PCK2	Phosphoenolpyruvate Carboxykinase 2, Mitochondrial	Protein Coding	46	GC14P024094	1.02758502960205	https://www.genecards.org/cgi-bin/carddisp.pl?gene=PCK2
WNT3A	Wnt Family Member 3A	Protein Coding	46	GC01P229075	1.02758502960205	https://www.genecards.org/cgi-bin/carddisp.pl?gene=WNT3A
NR2C2	Nuclear Receptor Subfamily 2 Group C Member 2	Protein Coding	44	GC03P014947	1.02758502960205	https://www.genecards.org/cgi-bin/carddisp.pl?gene=NR2C2
ERLIN1	ER Lipid Raft Associated 1	Protein Coding	42	GC10M100150	1.02758502960205	https://www.genecards.org/cgi-bin/carddisp.pl?gene=ERLIN1
UBE2V1	Ubiquitin Conjugating Enzyme E2 V1	Protein Coding	41	GC20M050082	1.02758502960205	https://www.genecards.org/cgi-bin/carddisp.pl?gene=UBE2V1
STXBP3	Syntaxin Binding Protein 3	Protein Coding	39	GC01P108746	1.02758502960205	https://www.genecards.org/cgi-bin/carddisp.pl?gene=STXBP3
NOP53	NOP53 Ribosome Biogenesis Factor	Protein Coding	29	GC19P052154	1.02758502960205	https://www.genecards.org/cgi-bin/carddisp.pl?gene=NOP53
ARG1	Arginase 1	Protein Coding	48	GC06P131473	1.02674055099487	https://www.genecards.org/cgi-bin/carddisp.pl?gene=ARG1
SHMT2	Serine Hydroxymethyltransferase 2	Protein Coding	45	GC12P057229	1.02674055099487	https://www.genecards.org/cgi-bin/carddisp.pl?gene=SHMT2
USP15	Ubiquitin Specific Peptidase 15	Protein Coding	45	GC12P062260	1.02674055099487	https://www.genecards.org/cgi-bin/carddisp.pl?gene=USP15
SPI1	Spi-1 Proto-Oncogene	Protein Coding	42	GC11M084329	1.02674055099487	https://www.genecards.org/cgi-bin/carddisp.pl?gene=SPI1
LAPTM4B	Lysosomal Protein Transmembrane 4 Beta	Protein Coding	38	GC08P097775	1.02674055099487	https://www.genecards.org/cgi-bin/carddisp.pl?gene=LAPTM4B
EEF1G	Eukaryotic Translation Elongation Factor 1 Gamma	Protein Coding	38	GC11M084542	1.02674055099487	https://www.genecards.org/cgi-bin/carddisp.pl?gene=EEF1G
PGGT1B	Protein Geranylgeranyltransferase Type I Subunit Beta	Protein Coding	35	GC05M115200	1.02674055099487	https://www.genecards.org/cgi-bin/carddisp.pl?gene=PGGT1B
MRTFA	Myocardin Related Transcription Factor A	Protein Coding	34	GC22M055557	1.02674055099487	https://www.genecards.org/cgi-bin/carddisp.pl?gene=MRTFA
LAMTOR1	Late Endosomal/Lysosomal Adaptor, MAPK And MTOR Activator 1	Protein Coding	33	GC11M072085	1.02674055099487	https://www.genecards.org/cgi-bin/carddisp.pl?gene=LAMTOR1
NRBP2	Nuclear Receptor Binding Protein 2	Protein Coding	33	GC08M144083	1.02674055099487	https://www.genecards.org/cgi-bin/carddisp.pl?gene=NRBP2
NOL9	Nucleolar Protein 9	Protein Coding	33	GC01M006522	1.02674055099487	https://www.genecards.org/cgi-bin/carddisp.pl?gene=NOL9
FAM98A	Family With Sequence Similarity 98 Member A	Protein Coding	33	GC02M033532	1.02674055099487	https://www.genecards.org/cgi-bin/carddisp.pl?gene=FAM98A
SIK2	Salt Inducible Kinase 2	Protein Coding	43	GC11P111692	1.02555918693542	https://www.genecards.org/cgi-bin/carddisp.pl?gene=SIK2
SEC31A	SEC31 Homolog A, COPII Coat Complex Component	Protein Coding	42	GC04M082818	1.02555918693542	https://www.genecards.org/cgi-bin/carddisp.pl?gene=SEC31A
JUNB	JunB Proto-Oncogene, AP-1 Transcription Factor Subunit	Protein Coding	41	GC19P012791	1.02355396747589	https://www.genecards.org/cgi-bin/carddisp.pl?gene=JUNB
DNAJB2	DnaJ Heat Shock Protein Family (Hsp40) Member B2	Protein Coding	42	GC02P219279	1.0225465297699	https://www.genecards.org/cgi-bin/carddisp.pl?gene=DNAJB2
NHLRC1	NHL Repeat Containing E3 Ubiquitin Protein Ligase 1	Protein Coding	39	GC06M018120	1.01941800117493	https://www.genecards.org/cgi-bin/carddisp.pl?gene=NHLRC1
ENO1	Enolase 1	Protein Coding	46	GC01M008861	1.01932740211487	https://www.genecards.org/cgi-bin/carddisp.pl?gene=ENO1
LTV1	LTV1 Ribosome Biogenesis Factor	Protein Coding	32	GC06P143843	1.01932740211487	https://www.genecards.org/cgi-bin/carddisp.pl?gene=LTV1
SPARC	Secreted Protein Acidic And Cysteine Rich	Protein Coding	49	GC05M151661	1.01780080795288	https://www.genecards.org/cgi-bin/carddisp.pl?gene=SPARC
ECHS1	Enoyl-CoA Hydratase, Short Chain 1	Protein Coding	46	GC10M133362	1.01780080795288	https://www.genecards.org/cgi-bin/carddisp.pl?gene=ECHS1
COL18A1	Collagen Type XVIII Alpha 1 Chain	Protein Coding	46	GC21P045405	1.01780080795288	https://www.genecards.org/cgi-bin/carddisp.pl?gene=COL18A1
PSMA5	Proteasome 20S Subunit Alpha 5	Protein Coding	42	GC01M109399	1.01780080795288	https://www.genecards.org/cgi-bin/carddisp.pl?gene=PSMA5
FXR2	FMR1 Autosomal Homolog 2	Protein Coding	38	GC17M007657	1.01780080795288	https://www.genecards.org/cgi-bin/carddisp.pl?gene=FXR2
GPS1	G Protein Pathway Suppressor 1	Protein Coding	37	GC17P082050	1.01780080795288	https://www.genecards.org/cgi-bin/carddisp.pl?gene=GPS1
BRIX1	Biogenesis Of Ribosomes BRX1	Protein Coding	36	GC05P034916	1.01780080795288	https://www.genecards.org/cgi-bin/carddisp.pl?gene=BRIX1
PRRC2C	Proline Rich Coiled-Coil 2C	Protein Coding	33	GC01P171486	1.01780080795288	https://www.genecards.org/cgi-bin/carddisp.pl?gene=PRRC2C
NBR2	Neighbor Of BRCA1 LncRNA 2	RNA Gene	24	GC17P043125	1.01780080795288	https://www.genecards.org/cgi-bin/carddisp.pl?gene=NBR2
MIR149	MicroRNA 149	RNA Gene	22	GC02P240456	1.01780080795288	https://www.genecards.org/cgi-bin/carddisp.pl?gene=MIR149
PAQR3	Progestin And AdipoQ Receptor Family Member 3	Protein Coding	34	GC04M078887	1.01519656181335	https://www.genecards.org/cgi-bin/carddisp.pl?gene=PAQR3
SMPD1	Sphingomyelin Phosphodiesterase 1	Protein Coding	48	GC11P006390	1.01507484912872	https://www.genecards.org/cgi-bin/carddisp.pl?gene=SMPD1
ENPP1	Ectonucleotide Pyrophosphatase/Phosphodiesterase 1	Protein Coding	48	GC06P131808	1.01507484912872	https://www.genecards.org/cgi-bin/carddisp.pl?gene=ENPP1
ACACA	Acetyl-CoA Carboxylase Alpha	Protein Coding	48	GC17M037084	1.01507484912872	https://www.genecards.org/cgi-bin/carddisp.pl?gene=ACACA
NCOA3	Nuclear Receptor Coactivator 3	Protein Coding	46	GC20P047501	1.01507484912872	https://www.genecards.org/cgi-bin/carddisp.pl?gene=NCOA3
GANAB	Glucosidase II Alpha Subunit	Protein Coding	45	GC11M084553	1.01507484912872	https://www.genecards.org/cgi-bin/carddisp.pl?gene=GANAB
SLC25A11	Solute Carrier Family 25 Member 11	Protein Coding	43	GC17M004937	1.01507484912872	https://www.genecards.org/cgi-bin/carddisp.pl?gene=SLC25A11
CUL1	Cullin 1	Protein Coding	43	GC07P148697	1.01507484912872	https://www.genecards.org/cgi-bin/carddisp.pl?gene=CUL1
RPS14	Ribosomal Protein S14	Protein Coding	42	GC05M150443	1.01507484912872	https://www.genecards.org/cgi-bin/carddisp.pl?gene=RPS14
FBL	Fibrillarin	Protein Coding	41	GC19M039834	1.01507484912872	https://www.genecards.org/cgi-bin/carddisp.pl?gene=FBL
RPS23	Ribosomal Protein S23	Protein Coding	41	GC05M082273	1.01507484912872	https://www.genecards.org/cgi-bin/carddisp.pl?gene=RPS23
EXOSC2	Exosome Component 2	Protein Coding	41	GC09P130693	1.01507484912872	https://www.genecards.org/cgi-bin/carddisp.pl?gene=EXOSC2
CAPZB	Capping Actin Protein Of Muscle Z-Line Subunit Beta	Protein Coding	40	GC01M019339	1.01507484912872	https://www.genecards.org/cgi-bin/carddisp.pl?gene=CAPZB
RPS11	Ribosomal Protein S11	Protein Coding	39	GC19P049496	1.01507484912872	https://www.genecards.org/cgi-bin/carddisp.pl?gene=RPS11
RPS8	Ribosomal Protein S8	Protein Coding	38	GC01P044775	1.01507484912872	https://www.genecards.org/cgi-bin/carddisp.pl?gene=RPS8
DDX47	DEAD-Box Helicase 47	Protein Coding	37	GC12P018798	1.01507484912872	https://www.genecards.org/cgi-bin/carddisp.pl?gene=DDX47
WDR43	WD Repeat Domain 43	Protein Coding	34	GC02P028894	1.01507484912872	https://www.genecards.org/cgi-bin/carddisp.pl?gene=WDR43
MIR654	MicroRNA 654	RNA Gene	18	GC14P109096	1.01507484912872	https://www.genecards.org/cgi-bin/carddisp.pl?gene=MIR654
MPHOSPH8	M-Phase Phosphoprotein 8	Protein Coding	37	GC13P019633	1.01319563388824	https://www.genecards.org/cgi-bin/carddisp.pl?gene=MPHOSPH8
RBMX	RNA Binding Motif Protein X-Linked	Protein Coding	42	GC0XM136848	1.01201021671295	https://www.genecards.org/cgi-bin/carddisp.pl?gene=RBMX
SEC61B	SEC61 Translocon Subunit Beta	Protein Coding	37	GC09P099222	1.01201021671295	https://www.genecards.org/cgi-bin/carddisp.pl?gene=SEC61B
SNCAIP	Synuclein Alpha Interacting Protein	Protein Coding	44	GC05P122311	1.0114506483078	https://www.genecards.org/cgi-bin/carddisp.pl?gene=SNCAIP
MTMR6	Myotubularin Related Protein 6	Protein Coding	39	GC13M025246	1.0114506483078	https://www.genecards.org/cgi-bin/carddisp.pl?gene=MTMR6
KLHL20	Kelch Like Family Member 20	Protein Coding	38	GC01P173714	1.01047778129578	https://www.genecards.org/cgi-bin/carddisp.pl?gene=KLHL20
RAD23A	RAD23 Homolog A, Nucleotide Excision Repair Protein	Protein Coding	41	GC19P013573	1.00796389579773	https://www.genecards.org/cgi-bin/carddisp.pl?gene=RAD23A
MYH10	Myosin Heavy Chain 10	Protein Coding	46	GC17M008474	1.00763237476349	https://www.genecards.org/cgi-bin/carddisp.pl?gene=MYH10
PSMA2	Proteasome 20S Subunit Alpha 2	Protein Coding	42	GC07M042916	1.00763237476349	https://www.genecards.org/cgi-bin/carddisp.pl?gene=PSMA2
MYL6	Myosin Light Chain 6	Protein Coding	40	GC12P056158	1.00763237476349	https://www.genecards.org/cgi-bin/carddisp.pl?gene=MYL6
PEX13	Peroxisomal Biogenesis Factor 13	Protein Coding	40	GC02P061017	1.00763237476349	https://www.genecards.org/cgi-bin/carddisp.pl?gene=PEX13
BLZF1	Basic Leucine Zipper Nuclear Factor 1	Protein Coding	39	GC01P169367	1.00763237476349	https://www.genecards.org/cgi-bin/carddisp.pl?gene=BLZF1
CCN2	Cellular Communication Network Factor 2	Protein Coding	38	GC06M131948	1.00763237476349	https://www.genecards.org/cgi-bin/carddisp.pl?gene=CCN2
GPSM1	G Protein Signaling Modulator 1	Protein Coding	37	GC09P136327	1.00665092468262	https://www.genecards.org/cgi-bin/carddisp.pl?gene=GPSM1
PRKACA	Protein Kinase CAMP-Activated Catalytic Subunit Alpha	Protein Coding	50	GC19M014403	1.00377643108368	https://www.genecards.org/cgi-bin/carddisp.pl?gene=PRKACA
C3	Complement C3	Protein Coding	48	GC19M006677	1.00274109840393	https://www.genecards.org/cgi-bin/carddisp.pl?gene=C3
ATIC	5-Aminoimidazole-4-Carboxamide Ribonucleotide Formyltransferase/IMP Cyclohydrolase	Protein Coding	45	GC02P215311	1.00274109840393	https://www.genecards.org/cgi-bin/carddisp.pl?gene=ATIC
CFL1	Cofilin 1	Protein Coding	45	GC11M065823	1.00274109840393	https://www.genecards.org/cgi-bin/carddisp.pl?gene=CFL1
NUP155	Nucleoporin 155	Protein Coding	44	GC05M037288	1.00274109840393	https://www.genecards.org/cgi-bin/carddisp.pl?gene=NUP155
ACP1	Acid Phosphatase 1	Protein Coding	43	GC02P000293	1.00274109840393	https://www.genecards.org/cgi-bin/carddisp.pl?gene=ACP1
CPOX	Coproporphyrinogen Oxidase	Protein Coding	43	GC03M098576	1.00274109840393	https://www.genecards.org/cgi-bin/carddisp.pl?gene=CPOX
KISS1	KiSS-1 Metastasis Suppressor	Protein Coding	42	GC01M204190	1.00274109840393	https://www.genecards.org/cgi-bin/carddisp.pl?gene=KISS1
RPL13	Ribosomal Protein L13	Protein Coding	42	GC16P091043	1.00274109840393	https://www.genecards.org/cgi-bin/carddisp.pl?gene=RPL13
PRDX4	Peroxiredoxin 4	Protein Coding	42	GC0XP023665	1.00274109840393	https://www.genecards.org/cgi-bin/carddisp.pl?gene=PRDX4
RPL9	Ribosomal Protein L9	Protein Coding	41	GC04M039452	1.00274109840393	https://www.genecards.org/cgi-bin/carddisp.pl?gene=RPL9
CAB39	Calcium Binding Protein 39	Protein Coding	39	GC02P230712	1.00274109840393	https://www.genecards.org/cgi-bin/carddisp.pl?gene=CAB39
DYNLL2	Dynein Light Chain LC8-Type 2	Protein Coding	38	GC17P058083	1.00274109840393	https://www.genecards.org/cgi-bin/carddisp.pl?gene=DYNLL2
GTPBP4	GTP Binding Protein 4	Protein Coding	37	GC10P000988	1.00274109840393	https://www.genecards.org/cgi-bin/carddisp.pl?gene=GTPBP4
YEATS4	YEATS Domain Containing 4	Protein Coding	37	GC12P069359	1.00274109840393	https://www.genecards.org/cgi-bin/carddisp.pl?gene=YEATS4
HEATR1	HEAT Repeat Containing 1	Protein Coding	36	GC01M236549	1.00274109840393	https://www.genecards.org/cgi-bin/carddisp.pl?gene=HEATR1
MIR24-2	MicroRNA 24-2	RNA Gene	20	GC19M014386	1.00274109840393	https://www.genecards.org/cgi-bin/carddisp.pl?gene=MIR24-2
DICER1-AS1	DICER1 Antisense RNA 1	RNA Gene	16	GC14P095157	1.00274109840393	https://www.genecards.org/cgi-bin/carddisp.pl?gene=DICER1-AS1
MON1B	MON1 Homolog B, Secretory Trafficking Associated	Protein Coding	35	GC16P077190	1.00184190273285	https://www.genecards.org/cgi-bin/carddisp.pl?gene=MON1B
SREBF2	Sterol Regulatory Element Binding Transcription Factor 2	Protein Coding	42	GC22P041833	0.999851584434509	https://www.genecards.org/cgi-bin/carddisp.pl?gene=SREBF2
HNRNPH2	Heterogeneous Nuclear Ribonucleoprotein H2	Protein Coding	38	GC0XP101408	0.999413251876831	https://www.genecards.org/cgi-bin/carddisp.pl?gene=HNRNPH2
WRN	WRN RecQ Like Helicase	Protein Coding	45	GC08P031033	0.997753858566284	https://www.genecards.org/cgi-bin/carddisp.pl?gene=WRN
FSTL1	Follistatin Like 1	Protein Coding	42	GC03M120392	0.997753858566284	https://www.genecards.org/cgi-bin/carddisp.pl?gene=FSTL1
TRPC5	Transient Receptor Potential Cation Channel Subfamily C Member 5	Protein Coding	42	GC0XM111774	0.997753858566284	https://www.genecards.org/cgi-bin/carddisp.pl?gene=TRPC5
FSCN1	Fascin Actin-Bundling Protein 1	Protein Coding	42	GC07P005592	0.997753858566284	https://www.genecards.org/cgi-bin/carddisp.pl?gene=FSCN1
MIR125B2	MicroRNA 125b-2	RNA Gene	22	GC21P016590	0.99750554561615	https://www.genecards.org/cgi-bin/carddisp.pl?gene=MIR125B2
BMPR2	Bone Morphogenetic Protein Receptor Type 2	Protein Coding	49	GC02P202376	0.997030794620514	https://www.genecards.org/cgi-bin/carddisp.pl?gene=BMPR2
PCYT1A	Phosphate Cytidylyltransferase 1A, Choline	Protein Coding	48	GC03M196214	0.997030794620514	https://www.genecards.org/cgi-bin/carddisp.pl?gene=PCYT1A
ALDH7A1	Aldehyde Dehydrogenase 7 Family Member A1	Protein Coding	47	GC05M126541	0.997030794620514	https://www.genecards.org/cgi-bin/carddisp.pl?gene=ALDH7A1
AXIN1	Axin 1	Protein Coding	46	GC16M000287	0.997030794620514	https://www.genecards.org/cgi-bin/carddisp.pl?gene=AXIN1
ETFA	Electron Transfer Flavoprotein Subunit Alpha	Protein Coding	45	GC15M079552	0.997030794620514	https://www.genecards.org/cgi-bin/carddisp.pl?gene=ETFA
LATS1	Large Tumor Suppressor Kinase 1	Protein Coding	44	GC06M149658	0.997030794620514	https://www.genecards.org/cgi-bin/carddisp.pl?gene=LATS1
GHRL	Ghrelin And Obestatin Prepropeptide	Protein Coding	43	GC03M010285	0.997030794620514	https://www.genecards.org/cgi-bin/carddisp.pl?gene=GHRL
FLII	FLII Actin Remodeling Protein	Protein Coding	42	GC17M018244	0.997030794620514	https://www.genecards.org/cgi-bin/carddisp.pl?gene=FLII
PSMD14	Proteasome 26S Subunit, Non-ATPase 14	Protein Coding	42	GC02P161308	0.997030794620514	https://www.genecards.org/cgi-bin/carddisp.pl?gene=PSMD14
RNF213	Ring Finger Protein 213	Protein Coding	39	GC17P080260	0.997030794620514	https://www.genecards.org/cgi-bin/carddisp.pl?gene=RNF213
AP2A2	Adaptor Related Protein Complex 2 Subunit Alpha 2	Protein Coding	37	GC11P000924	0.997030794620514	https://www.genecards.org/cgi-bin/carddisp.pl?gene=AP2A2
ZWINT	ZW10 Interacting Kinetochore Protein	Protein Coding	37	GC10M056357	0.997030794620514	https://www.genecards.org/cgi-bin/carddisp.pl?gene=ZWINT
LRRC59	Leucine Rich Repeat Containing 59	Protein Coding	34	GC17M050375	0.997030794620514	https://www.genecards.org/cgi-bin/carddisp.pl?gene=LRRC59
H1-2	H1.2 Linker Histone, Cluster Member	Protein Coding	33	GC06M026056	0.997030794620514	https://www.genecards.org/cgi-bin/carddisp.pl?gene=H1-2
DCAF1	DDB1 And CUL4 Associated Factor 1	Protein Coding	30	GC03M051395	0.997030794620514	https://www.genecards.org/cgi-bin/carddisp.pl?gene=DCAF1
HGH1	HGH1 Homolog	Protein Coding	28	GC08P144137	0.997030794620514	https://www.genecards.org/cgi-bin/carddisp.pl?gene=HGH1
MIR29A	MicroRNA 29a	RNA Gene	22	GC07M130876	0.997030794620514	https://www.genecards.org/cgi-bin/carddisp.pl?gene=MIR29A
FOXE3	Forkhead Box E3	Protein Coding	37	GC01P047416	0.994333744049072	https://www.genecards.org/cgi-bin/carddisp.pl?gene=FOXE3
LINC00470	Long Intergenic Non-Protein Coding RNA 470	RNA Gene	21	GC18M001268	0.994333744049072	https://www.genecards.org/cgi-bin/carddisp.pl?gene=LINC00470
FAF2	Fas Associated Factor Family Member 2	Protein Coding	37	GC05P176447	0.993787288665771	https://www.genecards.org/cgi-bin/carddisp.pl?gene=FAF2
PLAA	Phospholipase A2 Activating Protein	Protein Coding	44	GC09M026903	0.992377638816833	https://www.genecards.org/cgi-bin/carddisp.pl?gene=PLAA
PRKAR1A	Protein Kinase CAMP-Dependent Type I Regulatory Subunit Alpha	Protein Coding	50	GC17P068941	0.991906404495239	https://www.genecards.org/cgi-bin/carddisp.pl?gene=PRKAR1A
HMGA1	High Mobility Group AT-Hook 1	Protein Coding	45	GC06P076971	0.991906404495239	https://www.genecards.org/cgi-bin/carddisp.pl?gene=HMGA1
PAX5	Paired Box 5	Protein Coding	46	GC09M036828	0.989609122276306	https://www.genecards.org/cgi-bin/carddisp.pl?gene=PAX5
RPS10	Ribosomal Protein S10	Protein Coding	44	GC06M061429	0.989609122276306	https://www.genecards.org/cgi-bin/carddisp.pl?gene=RPS10
NPEPPS	Aminopeptidase Puromycin Sensitive	Protein Coding	42	GC17P047522	0.989609122276306	https://www.genecards.org/cgi-bin/carddisp.pl?gene=NPEPPS
SH3GLB2	SH3 Domain Containing GRB2 Like, Endophilin B2	Protein Coding	37	GC09M129007	0.989609122276306	https://www.genecards.org/cgi-bin/carddisp.pl?gene=SH3GLB2
TBC1D9B	TBC1 Domain Family Member 9B	Protein Coding	31	GC05M179862	0.989609122276306	https://www.genecards.org/cgi-bin/carddisp.pl?gene=TBC1D9B
TRPC6	Transient Receptor Potential Cation Channel Subfamily C Member 6	Protein Coding	49	GC11M101451	0.988623023033142	https://www.genecards.org/cgi-bin/carddisp.pl?gene=TRPC6
SLC7A11	Solute Carrier Family 7 Member 11	Protein Coding	43	GC04M138164	0.988623023033142	https://www.genecards.org/cgi-bin/carddisp.pl?gene=SLC7A11
FGF7	Fibroblast Growth Factor 7	Protein Coding	41	GC15P049423	0.988623023033142	https://www.genecards.org/cgi-bin/carddisp.pl?gene=FGF7
HCRT	Hypocretin Neuropeptide Precursor	Protein Coding	40	GC17M042185	0.988623023033142	https://www.genecards.org/cgi-bin/carddisp.pl?gene=HCRT
MIR15A	MicroRNA 15a	RNA Gene	17	GC13M050049	0.988623023033142	https://www.genecards.org/cgi-bin/carddisp.pl?gene=MIR15A
PC	Pyruvate Carboxylase	Protein Coding	46	GC11M066848	0.985935270786285	https://www.genecards.org/cgi-bin/carddisp.pl?gene=PC
MEF2D	Myocyte Enhancer Factor 2D	Protein Coding	45	GC01M156463	0.985935270786285	https://www.genecards.org/cgi-bin/carddisp.pl?gene=MEF2D
SIN3A	SIN3 Transcription Regulator Family Member A	Protein Coding	45	GC15M075369	0.985935270786285	https://www.genecards.org/cgi-bin/carddisp.pl?gene=SIN3A
NDUFA10	NADH:Ubiquinone Oxidoreductase Subunit A10	Protein Coding	44	GC02M239893	0.985935270786285	https://www.genecards.org/cgi-bin/carddisp.pl?gene=NDUFA10
PNPLA2	Patatin Like Phospholipase Domain Containing 2	Protein Coding	44	GC11P001559	0.985935270786285	https://www.genecards.org/cgi-bin/carddisp.pl?gene=PNPLA2
KIF23	Kinesin Family Member 23	Protein Coding	44	GC15P069414	0.985935270786285	https://www.genecards.org/cgi-bin/carddisp.pl?gene=KIF23
FLOT1	Flotillin 1	Protein Coding	41	GC06M061233	0.985935270786285	https://www.genecards.org/cgi-bin/carddisp.pl?gene=FLOT1
MTHFD1L	Methylenetetrahydrofolate Dehydrogenase (NADP+ Dependent) 1 Like	Protein Coding	41	GC06P150865	0.985935270786285	https://www.genecards.org/cgi-bin/carddisp.pl?gene=MTHFD1L
CLTCL1	Clathrin Heavy Chain Like 1	Protein Coding	41	GC22M019266	0.985935270786285	https://www.genecards.org/cgi-bin/carddisp.pl?gene=CLTCL1
SNX17	Sorting Nexin 17	Protein Coding	36	GC02P027370	0.985935270786285	https://www.genecards.org/cgi-bin/carddisp.pl?gene=SNX17
PNO1	Partner Of NOB1 Homolog	Protein Coding	36	GC02P068157	0.985935270786285	https://www.genecards.org/cgi-bin/carddisp.pl?gene=PNO1
H4C1	H4 Clustered Histone 1	Protein Coding	31	GC06P076613	0.985935270786285	https://www.genecards.org/cgi-bin/carddisp.pl?gene=H4C1
HDHD5	Haloacid Dehalogenase Like Hydrolase Domain Containing 5	Protein Coding	26	GC22M017186	0.985935270786285	https://www.genecards.org/cgi-bin/carddisp.pl?gene=HDHD5
MIR449A	MicroRNA 449a	RNA Gene	21	GC05M055171	0.985935270786285	https://www.genecards.org/cgi-bin/carddisp.pl?gene=MIR449A
MIR508	MicroRNA 508	RNA Gene	17	GC0XM147236	0.985935270786285	https://www.genecards.org/cgi-bin/carddisp.pl?gene=MIR508
ATXN1	Ataxin 1	Protein Coding	42	GC06M016299	0.983161151409149	https://www.genecards.org/cgi-bin/carddisp.pl?gene=ATXN1
CDK5RAP3	CDK5 Regulatory Subunit Associated Protein 3	Protein Coding	38	GC17P047967	0.982122123241425	https://www.genecards.org/cgi-bin/carddisp.pl?gene=CDK5RAP3
SAFB2	Scaffold Attachment Factor B2	Protein Coding	37	GC19M005587	0.982122123241425	https://www.genecards.org/cgi-bin/carddisp.pl?gene=SAFB2
GSTP1	Glutathione S-Transferase Pi 1	Protein Coding	49	GC11P067583	0.979182481765747	https://www.genecards.org/cgi-bin/carddisp.pl?gene=GSTP1
CD46	CD46 Molecule	Protein Coding	46	GC01P207752	0.979182481765747	https://www.genecards.org/cgi-bin/carddisp.pl?gene=CD46
PLSCR1	Phospholipid Scramblase 1	Protein Coding	43	GC03M146515	0.979182481765747	https://www.genecards.org/cgi-bin/carddisp.pl?gene=PLSCR1
PFKFB4	6-Phosphofructo-2-Kinase/Fructose-2,6-Biphosphatase 4	Protein Coding	42	GC03M048517	0.979182481765747	https://www.genecards.org/cgi-bin/carddisp.pl?gene=PFKFB4
USP19	Ubiquitin Specific Peptidase 19	Protein Coding	39	GC03M050874	0.979182481765747	https://www.genecards.org/cgi-bin/carddisp.pl?gene=USP19
MIR183	MicroRNA 183	RNA Gene	20	GC07M129818	0.979182481765747	https://www.genecards.org/cgi-bin/carddisp.pl?gene=MIR183
MIR103A1	MicroRNA 103a-1	RNA Gene	18	GC05M168560	0.979182481765747	https://www.genecards.org/cgi-bin/carddisp.pl?gene=MIR103A1
SLC22A5	Solute Carrier Family 22 Member 5	Protein Coding	46	GC05P132369	0.975500464439392	https://www.genecards.org/cgi-bin/carddisp.pl?gene=SLC22A5
RALA	RAS Like Proto-Oncogene A	Protein Coding	45	GC07P039622	0.975500464439392	https://www.genecards.org/cgi-bin/carddisp.pl?gene=RALA
M6PR	Mannose-6-Phosphate Receptor, Cation Dependent	Protein Coding	43	GC12M009008	0.975500464439392	https://www.genecards.org/cgi-bin/carddisp.pl?gene=M6PR
TERF2	Telomeric Repeat Binding Factor 2	Protein Coding	40	GC16M069355	0.975500464439392	https://www.genecards.org/cgi-bin/carddisp.pl?gene=TERF2
LSM2	LSM2 Homolog, U6 Small Nuclear RNA And MRNA Degradation Associated	Protein Coding	39	GC06M061319	0.975500464439392	https://www.genecards.org/cgi-bin/carddisp.pl?gene=LSM2
RUSC2	RUN And SH3 Domain Containing 2	Protein Coding	37	GC09P035490	0.975500464439392	https://www.genecards.org/cgi-bin/carddisp.pl?gene=RUSC2
SNHG14	Small Nucleolar RNA Host Gene 14	RNA Gene	17	GC15P037740	0.975500464439392	https://www.genecards.org/cgi-bin/carddisp.pl?gene=SNHG14
TFAP2A	Transcription Factor AP-2 Alpha	Protein Coding	47	GC06M010393	0.97480446100235	https://www.genecards.org/cgi-bin/carddisp.pl?gene=TFAP2A
SFN	Stratifin	Protein Coding	45	GC01P027280	0.97480446100235	https://www.genecards.org/cgi-bin/carddisp.pl?gene=SFN
MAX	MYC Associated Factor X	Protein Coding	45	GC14M065073	0.97480446100235	https://www.genecards.org/cgi-bin/carddisp.pl?gene=MAX
IL12RB2	Interleukin 12 Receptor Subunit Beta 2	Protein Coding	44	GC01P067307	0.97480446100235	https://www.genecards.org/cgi-bin/carddisp.pl?gene=IL12RB2
PANX1	Pannexin 1	Protein Coding	43	GC11P094128	0.97480446100235	https://www.genecards.org/cgi-bin/carddisp.pl?gene=PANX1
IL21	Interleukin 21	Protein Coding	42	GC04M122612	0.97480446100235	https://www.genecards.org/cgi-bin/carddisp.pl?gene=IL21
TNFRSF6B	TNF Receptor Superfamily Member 6b	Protein Coding	42	GC20P063696	0.97480446100235	https://www.genecards.org/cgi-bin/carddisp.pl?gene=TNFRSF6B
MLX	MAX Dimerization Protein MLX	Protein Coding	42	GC17P042567	0.97480446100235	https://www.genecards.org/cgi-bin/carddisp.pl?gene=MLX
RAB10	RAB10, Member RAS Oncogene Family	Protein Coding	41	GC02P026033	0.97480446100235	https://www.genecards.org/cgi-bin/carddisp.pl?gene=RAB10
IL15	Interleukin 15	Protein Coding	40	GC04P141636	0.97480446100235	https://www.genecards.org/cgi-bin/carddisp.pl?gene=IL15
IL15RA	Interleukin 15 Receptor Subunit Alpha	Protein Coding	40	GC10M005943	0.97480446100235	https://www.genecards.org/cgi-bin/carddisp.pl?gene=IL15RA
ITGB1BP1	Integrin Subunit Beta 1 Binding Protein 1	Protein Coding	38	GC02M009391	0.97480446100235	https://www.genecards.org/cgi-bin/carddisp.pl?gene=ITGB1BP1
URI1	URI1 Prefoldin Like Chaperone	Protein Coding	37	GC19P029923	0.97480446100235	https://www.genecards.org/cgi-bin/carddisp.pl?gene=URI1
RAB15	RAB15, Member RAS Oncogene Family	Protein Coding	36	GC14M064945	0.97480446100235	https://www.genecards.org/cgi-bin/carddisp.pl?gene=RAB15
RAB2B	RAB2B, Member RAS Oncogene Family	Protein Coding	35	GC14M021459	0.97480446100235	https://www.genecards.org/cgi-bin/carddisp.pl?gene=RAB2B
FLNB	Filamin B	Protein Coding	46	GC03P058008	0.97426962852478	https://www.genecards.org/cgi-bin/carddisp.pl?gene=FLNB
CARM1	Coactivator Associated Arginine Methyltransferase 1	Protein Coding	46	GC19P010871	0.97426962852478	https://www.genecards.org/cgi-bin/carddisp.pl?gene=CARM1
SERPINH1	Serpin Family H Member 1	Protein Coding	45	GC11P075562	0.97426962852478	https://www.genecards.org/cgi-bin/carddisp.pl?gene=SERPINH1
CTNND1	Catenin Delta 1	Protein Coding	45	GC11P058081	0.97426962852478	https://www.genecards.org/cgi-bin/carddisp.pl?gene=CTNND1
ADNP	Activity Dependent Neuroprotector Homeobox	Protein Coding	43	GC20M050888	0.97426962852478	https://www.genecards.org/cgi-bin/carddisp.pl?gene=ADNP
IQGAP1	IQ Motif Containing GTPase Activating Protein 1	Protein Coding	42	GC15P090388	0.97426962852478	https://www.genecards.org/cgi-bin/carddisp.pl?gene=IQGAP1
EEA1	Early Endosome Antigen 1	Protein Coding	42	GC12M092770	0.97426962852478	https://www.genecards.org/cgi-bin/carddisp.pl?gene=EEA1
SLC25A10	Solute Carrier Family 25 Member 10	Protein Coding	41	GC17P081712	0.97426962852478	https://www.genecards.org/cgi-bin/carddisp.pl?gene=SLC25A10
TFCP2	Transcription Factor CP2	Protein Coding	40	GC12M051093	0.97426962852478	https://www.genecards.org/cgi-bin/carddisp.pl?gene=TFCP2
IPMK	Inositol Polyphosphate Multikinase	Protein Coding	38	GC10M058191	0.97426962852478	https://www.genecards.org/cgi-bin/carddisp.pl?gene=IPMK
GLTP	Glycolipid Transfer Protein	Protein Coding	36	GC12M109850	0.97426962852478	https://www.genecards.org/cgi-bin/carddisp.pl?gene=GLTP
VPS26B	VPS26, Retromer Complex Component B	Protein Coding	35	GC11P134224	0.97426962852478	https://www.genecards.org/cgi-bin/carddisp.pl?gene=VPS26B
MIR153-1	MicroRNA 153-1	RNA Gene	17	GC02M219294	0.97426962852478	https://www.genecards.org/cgi-bin/carddisp.pl?gene=MIR153-1
SMARCA5	SWI/SNF Related, Matrix Associated, Actin Dependent Regulator Of Chromatin, Subfamily A, Member 5	Protein Coding	41	GC04P143513	0.971953749656677	https://www.genecards.org/cgi-bin/carddisp.pl?gene=SMARCA5
MOB4	MOB Family Member 4, Phocein	Protein Coding	35	GC02P197515	0.971953749656677	https://www.genecards.org/cgi-bin/carddisp.pl?gene=MOB4
LRP6	LDL Receptor Related Protein 6	Protein Coding	47	GC12M019815	0.969398260116577	https://www.genecards.org/cgi-bin/carddisp.pl?gene=LRP6
PLCG1	Phospholipase C Gamma 1	Protein Coding	47	GC20P041136	0.969398260116577	https://www.genecards.org/cgi-bin/carddisp.pl?gene=PLCG1
UQCRFS1	Ubiquinol-Cytochrome C Reductase, Rieske Iron-Sulfur Polypeptide 1	Protein Coding	45	GC19M029205	0.969398260116577	https://www.genecards.org/cgi-bin/carddisp.pl?gene=UQCRFS1
SLC2A4	Solute Carrier Family 2 Member 4	Protein Coding	45	GC17P010574	0.969398260116577	https://www.genecards.org/cgi-bin/carddisp.pl?gene=SLC2A4
ILK	Integrin Linked Kinase	Protein Coding	45	GC11P006604	0.969398260116577	https://www.genecards.org/cgi-bin/carddisp.pl?gene=ILK
CCL5	C-C Motif Chemokine Ligand 5	Protein Coding	42	GC17M035871	0.969398260116577	https://www.genecards.org/cgi-bin/carddisp.pl?gene=CCL5
CCDC88A	Coiled-Coil Domain Containing 88A	Protein Coding	41	GC02M055287	0.969398260116577	https://www.genecards.org/cgi-bin/carddisp.pl?gene=CCDC88A
TREM1	Triggering Receptor Expressed On Myeloid Cells 1	Protein Coding	40	GC06M041267	0.969398260116577	https://www.genecards.org/cgi-bin/carddisp.pl?gene=TREM1
USP22	Ubiquitin Specific Peptidase 22	Protein Coding	40	GC17M020999	0.969398260116577	https://www.genecards.org/cgi-bin/carddisp.pl?gene=USP22
IL33	Interleukin 33	Protein Coding	38	GC09P006350	0.969398260116577	https://www.genecards.org/cgi-bin/carddisp.pl?gene=IL33
OSGIN1	Oxidative Stress Induced Growth Inhibitor 1	Protein Coding	36	GC16P083934	0.969398260116577	https://www.genecards.org/cgi-bin/carddisp.pl?gene=OSGIN1
UBL4A	Ubiquitin Like 4A	Protein Coding	34	GC0XM154483	0.969398260116577	https://www.genecards.org/cgi-bin/carddisp.pl?gene=UBL4A
MIR30E	MicroRNA 30e	RNA Gene	23	GC01P040754	0.969398260116577	https://www.genecards.org/cgi-bin/carddisp.pl?gene=MIR30E
DRAIC	Downregulated RNA In Cancer, Inhibitor Of Cell Invasion And Migration	RNA Gene	15	GC15P092253	0.969398260116577	https://www.genecards.org/cgi-bin/carddisp.pl?gene=DRAIC
MAP2K7	Mitogen-Activated Protein Kinase Kinase 7	Protein Coding	45	GC19P007903	0.968845546245575	https://www.genecards.org/cgi-bin/carddisp.pl?gene=MAP2K7
OSBPL8	Oxysterol Binding Protein Like 8	Protein Coding	37	GC12M076354	0.968845546245575	https://www.genecards.org/cgi-bin/carddisp.pl?gene=OSBPL8
NTRK2	Neurotrophic Receptor Tyrosine Kinase 2	Protein Coding	52	GC09P084668	0.968553960323334	https://www.genecards.org/cgi-bin/carddisp.pl?gene=NTRK2
PTK2	Protein Tyrosine Kinase 2	Protein Coding	46	GC08M140657	0.968479156494141	https://www.genecards.org/cgi-bin/carddisp.pl?gene=PTK2
TRAPPC6B	Trafficking Protein Particle Complex Subunit 6B	Protein Coding	40	GC14M039147	0.962860286235809	https://www.genecards.org/cgi-bin/carddisp.pl?gene=TRAPPC6B
ARL1	ADP Ribosylation Factor Like GTPase 1	Protein Coding	40	GC12M101393	0.962860286235809	https://www.genecards.org/cgi-bin/carddisp.pl?gene=ARL1
EPC1	Enhancer Of Polycomb Homolog 1	Protein Coding	39	GC10M032532	0.962860286235809	https://www.genecards.org/cgi-bin/carddisp.pl?gene=EPC1
NAPB	NSF Attachment Protein Beta	Protein Coding	38	GC20M023374	0.962860286235809	https://www.genecards.org/cgi-bin/carddisp.pl?gene=NAPB
SLC43A3	Solute Carrier Family 43 Member 3	Protein Coding	37	GC11M084393	0.962860286235809	https://www.genecards.org/cgi-bin/carddisp.pl?gene=SLC43A3
ASNS	Asparagine Synthetase (Glutamine-Hydrolyzing)	Protein Coding	46	GC07M097854	0.961935877799988	https://www.genecards.org/cgi-bin/carddisp.pl?gene=ASNS
FOXP1	Forkhead Box P1	Protein Coding	44	GC03M070926	0.961935877799988	https://www.genecards.org/cgi-bin/carddisp.pl?gene=FOXP1
WASF1	WASP Family Member 1	Protein Coding	44	GC06M110099	0.961935877799988	https://www.genecards.org/cgi-bin/carddisp.pl?gene=WASF1
CLOCK	Clock Circadian Regulator	Protein Coding	43	GC04M055427	0.961935877799988	https://www.genecards.org/cgi-bin/carddisp.pl?gene=CLOCK
BMI1	BMI1 Proto-Oncogene, Polycomb Ring Finger	Protein Coding	42	GC10P022326	0.961935877799988	https://www.genecards.org/cgi-bin/carddisp.pl?gene=BMI1
RPL22	Ribosomal Protein L22	Protein Coding	42	GC01M006179	0.961935877799988	https://www.genecards.org/cgi-bin/carddisp.pl?gene=RPL22
RPL3	Ribosomal Protein L3	Protein Coding	41	GC22M055086	0.961935877799988	https://www.genecards.org/cgi-bin/carddisp.pl?gene=RPL3
PDIA6	Protein Disulfide Isomerase Family A Member 6	Protein Coding	39	GC02M010784	0.961935877799988	https://www.genecards.org/cgi-bin/carddisp.pl?gene=PDIA6
TBC1D10A	TBC1 Domain Family Member 10A	Protein Coding	36	GC22M030291	0.961935877799988	https://www.genecards.org/cgi-bin/carddisp.pl?gene=TBC1D10A
TARS1	Threonyl-TRNA Synthetase 1	Protein Coding	35	GC05P033441	0.961935877799988	https://www.genecards.org/cgi-bin/carddisp.pl?gene=TARS1
LINC00641	Long Intergenic Non-Protein Coding RNA 641	RNA Gene	14	GC14M021929	0.961935877799988	https://www.genecards.org/cgi-bin/carddisp.pl?gene=LINC00641
RPS27	Ribosomal Protein S27	Protein Coding	42	GC01P153991	0.961352169513702	https://www.genecards.org/cgi-bin/carddisp.pl?gene=RPS27
CSTF1	Cleavage Stimulation Factor Subunit 1	Protein Coding	36	GC20P056392	0.961352169513702	https://www.genecards.org/cgi-bin/carddisp.pl?gene=CSTF1
HES1	Hes Family BHLH Transcription Factor 1	Protein Coding	42	GC03P194136	0.960158288478851	https://www.genecards.org/cgi-bin/carddisp.pl?gene=HES1
SYVN1	Synoviolin 1	Protein Coding	40	GC11M084659	0.959468901157379	https://www.genecards.org/cgi-bin/carddisp.pl?gene=SYVN1
RPN1	Ribophorin I	Protein Coding	42	GC03M128619	0.959404945373535	https://www.genecards.org/cgi-bin/carddisp.pl?gene=RPN1
SSBP1	Single Stranded DNA Binding Protein 1	Protein Coding	39	GC07P147868	0.959404945373535	https://www.genecards.org/cgi-bin/carddisp.pl?gene=SSBP1
CLTA	Clathrin Light Chain A	Protein Coding	39	GC09P036190	0.959404945373535	https://www.genecards.org/cgi-bin/carddisp.pl?gene=CLTA
LRRFIP2	LRR Binding FLII Interacting Protein 2	Protein Coding	38	GC03M037052	0.959404945373535	https://www.genecards.org/cgi-bin/carddisp.pl?gene=LRRFIP2
PPAN	Peter Pan Homolog	Protein Coding	33	GC19P010296	0.959404945373535	https://www.genecards.org/cgi-bin/carddisp.pl?gene=PPAN
MAP2K1	Mitogen-Activated Protein Kinase Kinase 1	Protein Coding	52	GC15P066386	0.95922988653183	https://www.genecards.org/cgi-bin/carddisp.pl?gene=MAP2K1
CCND3	Cyclin D3	Protein Coding	46	GC06M041934	0.95922988653183	https://www.genecards.org/cgi-bin/carddisp.pl?gene=CCND3
ARRB1	Arrestin Beta 1	Protein Coding	43	GC11M085031	0.95922988653183	https://www.genecards.org/cgi-bin/carddisp.pl?gene=ARRB1
SUCLG2	Succinate-CoA Ligase GDP-Forming Subunit Beta	Protein Coding	41	GC03M067358	0.95922988653183	https://www.genecards.org/cgi-bin/carddisp.pl?gene=SUCLG2
TTF2	Transcription Termination Factor 2	Protein Coding	40	GC01P117060	0.95922988653183	https://www.genecards.org/cgi-bin/carddisp.pl?gene=TTF2
ERAL1	Era Like 12S Mitochondrial RRNA Chaperone 1	Protein Coding	39	GC17P049725	0.95922988653183	https://www.genecards.org/cgi-bin/carddisp.pl?gene=ERAL1
PGRMC2	Progesterone Receptor Membrane Component 2	Protein Coding	38	GC04M128269	0.95922988653183	https://www.genecards.org/cgi-bin/carddisp.pl?gene=PGRMC2
VTCN1	V-Set Domain Containing T Cell Activation Inhibitor 1	Protein Coding	38	GC01M117143	0.95922988653183	https://www.genecards.org/cgi-bin/carddisp.pl?gene=VTCN1
ALB	Albumin	Protein Coding	49	GC04P073397	0.957456707954407	https://www.genecards.org/cgi-bin/carddisp.pl?gene=ALB
MARK2	Microtubule Affinity Regulating Kinase 2	Protein Coding	43	GC11P063838	0.95677125453949	https://www.genecards.org/cgi-bin/carddisp.pl?gene=MARK2
PIP4K2C	Phosphatidylinositol-5-Phosphate 4-Kinase Type 2 Gamma	Protein Coding	38	GC12P057591	0.95677125453949	https://www.genecards.org/cgi-bin/carddisp.pl?gene=PIP4K2C
HERPUD1	Homocysteine Inducible ER Protein With Ubiquitin Like Domain 1	Protein Coding	39	GC16P056932	0.956723928451538	https://www.genecards.org/cgi-bin/carddisp.pl?gene=HERPUD1
CYP2E1	Cytochrome P450 Family 2 Subfamily E Member 1	Protein Coding	45	GC10P133520	0.950875878334045	https://www.genecards.org/cgi-bin/carddisp.pl?gene=CYP2E1
VPS4A	Vacuolar Protein Sorting 4 Homolog A	Protein Coding	42	GC16P069311	0.950256645679474	https://www.genecards.org/cgi-bin/carddisp.pl?gene=VPS4A
FGF21	Fibroblast Growth Factor 21	Protein Coding	38	GC19P052252	0.950256645679474	https://www.genecards.org/cgi-bin/carddisp.pl?gene=FGF21
STX8	Syntaxin 8	Protein Coding	38	GC17M009250	0.950256645679474	https://www.genecards.org/cgi-bin/carddisp.pl?gene=STX8
RBM39	RNA Binding Motif Protein 39	Protein Coding	38	GC20M035703	0.950256645679474	https://www.genecards.org/cgi-bin/carddisp.pl?gene=RBM39
HADHB	Hydroxyacyl-CoA Dehydrogenase Trifunctional Multienzyme Complex Subunit Beta	Protein Coding	46	GC02P026243	0.949620723724365	https://www.genecards.org/cgi-bin/carddisp.pl?gene=HADHB
KAT2A	Lysine Acetyltransferase 2A	Protein Coding	46	GC17M042113	0.949620723724365	https://www.genecards.org/cgi-bin/carddisp.pl?gene=KAT2A
RANBP2	RAN Binding Protein 2	Protein Coding	46	GC02P108719	0.949620723724365	https://www.genecards.org/cgi-bin/carddisp.pl?gene=RANBP2
NAA10	N-Alpha-Acetyltransferase 10, NatA Catalytic Subunit	Protein Coding	42	GC0XM153929	0.949620723724365	https://www.genecards.org/cgi-bin/carddisp.pl?gene=NAA10
TRAP1	TNF Receptor Associated Protein 1	Protein Coding	42	GC16M006450	0.949620723724365	https://www.genecards.org/cgi-bin/carddisp.pl?gene=TRAP1
IL24	Interleukin 24	Protein Coding	40	GC01P206897	0.949620723724365	https://www.genecards.org/cgi-bin/carddisp.pl?gene=IL24
RPS5	Ribosomal Protein S5	Protein Coding	40	GC19P058386	0.949620723724365	https://www.genecards.org/cgi-bin/carddisp.pl?gene=RPS5
CCDC47	Coiled-Coil Domain Containing 47	Protein Coding	35	GC17M063745	0.949620723724365	https://www.genecards.org/cgi-bin/carddisp.pl?gene=CCDC47
FKBP15	FKBP Prolyl Isomerase Family Member 15	Protein Coding	34	GC09M113161	0.949620723724365	https://www.genecards.org/cgi-bin/carddisp.pl?gene=FKBP15
TTI1	TELO2 Interacting Protein 1	Protein Coding	34	GC20M037983	0.949620723724365	https://www.genecards.org/cgi-bin/carddisp.pl?gene=TTI1
NR1H3	Nuclear Receptor Subfamily 1 Group H Member 3	Protein Coding	46	GC11P047248	0.948803901672363	https://www.genecards.org/cgi-bin/carddisp.pl?gene=NR1H3
DHCR7	7-Dehydrocholesterol Reductase	Protein Coding	46	GC11M071428	0.948803901672363	https://www.genecards.org/cgi-bin/carddisp.pl?gene=DHCR7
HPSE	Heparanase	Protein Coding	44	GC04M083292	0.948803901672363	https://www.genecards.org/cgi-bin/carddisp.pl?gene=HPSE
CYB5A	Cytochrome B5 Type A	Protein Coding	43	GC18M074250	0.948803901672363	https://www.genecards.org/cgi-bin/carddisp.pl?gene=CYB5A
MAP3K14	Mitogen-Activated Protein Kinase Kinase Kinase 14	Protein Coding	43	GC17M045263	0.948803901672363	https://www.genecards.org/cgi-bin/carddisp.pl?gene=MAP3K14
GBP1	Guanylate Binding Protein 1	Protein Coding	41	GC01M089052	0.948803901672363	https://www.genecards.org/cgi-bin/carddisp.pl?gene=GBP1
TUBB6	Tubulin Beta 6 Class V	Protein Coding	41	GC18P012307	0.948803901672363	https://www.genecards.org/cgi-bin/carddisp.pl?gene=TUBB6
GRP	Gastrin Releasing Peptide	Protein Coding	40	GC18P059220	0.948803901672363	https://www.genecards.org/cgi-bin/carddisp.pl?gene=GRP
TBC1D1	TBC1 Domain Family Member 1	Protein Coding	40	GC04P038021	0.948803901672363	https://www.genecards.org/cgi-bin/carddisp.pl?gene=TBC1D1
PDCD5	Programmed Cell Death 5	Protein Coding	38	GC19P032581	0.948803901672363	https://www.genecards.org/cgi-bin/carddisp.pl?gene=PDCD5
RETREG2	Reticulophagy Regulator Family Member 2	Protein Coding	24	GC02P219177	0.948803901672363	https://www.genecards.org/cgi-bin/carddisp.pl?gene=RETREG2
MIR193A	MicroRNA 193a	RNA Gene	20	GC17P031559	0.948803901672363	https://www.genecards.org/cgi-bin/carddisp.pl?gene=MIR193A
SLC1A4	Solute Carrier Family 1 Member 4	Protein Coding	45	GC02P064988	0.94862824678421	https://www.genecards.org/cgi-bin/carddisp.pl?gene=SLC1A4
HCCS	Holocytochrome C Synthase	Protein Coding	41	GC0XP011111	0.94862824678421	https://www.genecards.org/cgi-bin/carddisp.pl?gene=HCCS
SNRPD1	Small Nuclear Ribonucleoprotein D1 Polypeptide	Protein Coding	38	GC18P021612	0.94862824678421	https://www.genecards.org/cgi-bin/carddisp.pl?gene=SNRPD1
C1QTNF9	C1q And TNF Related 9	Protein Coding	34	GC13P024307	0.94862824678421	https://www.genecards.org/cgi-bin/carddisp.pl?gene=C1QTNF9
CEP131	Centrosomal Protein 131	Protein Coding	33	GC17M081189	0.94862824678421	https://www.genecards.org/cgi-bin/carddisp.pl?gene=CEP131
MIR193B	MicroRNA 193b	RNA Gene	21	GC16P014307	0.94862824678421	https://www.genecards.org/cgi-bin/carddisp.pl?gene=MIR193B
HERC5	HECT And RLD Domain Containing E3 Ubiquitin Protein Ligase 5	Protein Coding	39	GC04P088457	0.94318813085556	https://www.genecards.org/cgi-bin/carddisp.pl?gene=HERC5
RUSC1	RUN And SH3 Domain Containing 1	Protein Coding	35	GC01P155320	0.94318813085556	https://www.genecards.org/cgi-bin/carddisp.pl?gene=RUSC1
MAGED1	MAGE Family Member D1	Protein Coding	41	GC0XP051803	0.943013370037079	https://www.genecards.org/cgi-bin/carddisp.pl?gene=MAGED1
ACTG1	Actin Gamma 1	Protein Coding	48	GC17M081509	0.942026257514954	https://www.genecards.org/cgi-bin/carddisp.pl?gene=ACTG1
EIF2B2	Eukaryotic Translation Initiation Factor 2B Subunit Beta	Protein Coding	44	GC14P075002	0.939452409744263	https://www.genecards.org/cgi-bin/carddisp.pl?gene=EIF2B2
MAPRE1	Microtubule Associated Protein RP/EB Family Member 1	Protein Coding	44	GC20P032819	0.939452409744263	https://www.genecards.org/cgi-bin/carddisp.pl?gene=MAPRE1
NHP2	NHP2 Ribonucleoprotein	Protein Coding	43	GC05M178149	0.939452409744263	https://www.genecards.org/cgi-bin/carddisp.pl?gene=NHP2
KPNA3	Karyopherin Subunit Alpha 3	Protein Coding	41	GC13M049699	0.939452409744263	https://www.genecards.org/cgi-bin/carddisp.pl?gene=KPNA3
NCBP1	Nuclear Cap Binding Protein Subunit 1	Protein Coding	38	GC09P097633	0.939452409744263	https://www.genecards.org/cgi-bin/carddisp.pl?gene=NCBP1
GATAD2A	GATA Zinc Finger Domain Containing 2A	Protein Coding	38	GC19P050960	0.939452409744263	https://www.genecards.org/cgi-bin/carddisp.pl?gene=GATAD2A
RPS18	Ribosomal Protein S18	Protein Coding	38	GC06P076924	0.939452409744263	https://www.genecards.org/cgi-bin/carddisp.pl?gene=RPS18
NCBP2	Nuclear Cap Binding Protein Subunit 2	Protein Coding	37	GC03M196935	0.939452409744263	https://www.genecards.org/cgi-bin/carddisp.pl?gene=NCBP2
EXOSC1	Exosome Component 1	Protein Coding	37	GC10M097435	0.939452409744263	https://www.genecards.org/cgi-bin/carddisp.pl?gene=EXOSC1
CSTF3	Cleavage Stimulation Factor Subunit 3	Protein Coding	37	GC11M033077	0.939452409744263	https://www.genecards.org/cgi-bin/carddisp.pl?gene=CSTF3
SRP14	Signal Recognition Particle 14	Protein Coding	36	GC15M040035	0.939452409744263	https://www.genecards.org/cgi-bin/carddisp.pl?gene=SRP14
WDR74	WD Repeat Domain 74	Protein Coding	34	GC11M062832	0.939452409744263	https://www.genecards.org/cgi-bin/carddisp.pl?gene=WDR74
ABHD10	Abhydrolase Domain Containing 10, Depalmitoylase	Protein Coding	36	GC03P111978	0.938591003417969	https://www.genecards.org/cgi-bin/carddisp.pl?gene=ABHD10
CAMK2A	Calcium/Calmodulin Dependent Protein Kinase II Alpha	Protein Coding	49	GC05M150219	0.937532782554626	https://www.genecards.org/cgi-bin/carddisp.pl?gene=CAMK2A
TPM1	Tropomyosin 1	Protein Coding	48	GC15P114623	0.937532782554626	https://www.genecards.org/cgi-bin/carddisp.pl?gene=TPM1
CD36	CD36 Molecule	Protein Coding	47	GC07P080369	0.937532782554626	https://www.genecards.org/cgi-bin/carddisp.pl?gene=CD36
LATS2	Large Tumor Suppressor Kinase 2	Protein Coding	44	GC13M020973	0.937532782554626	https://www.genecards.org/cgi-bin/carddisp.pl?gene=LATS2
NCOR1	Nuclear Receptor Corepressor 1	Protein Coding	44	GC17M016029	0.937532782554626	https://www.genecards.org/cgi-bin/carddisp.pl?gene=NCOR1
PSMB1	Proteasome 20S Subunit Beta 1	Protein Coding	44	GC06M170535	0.937532782554626	https://www.genecards.org/cgi-bin/carddisp.pl?gene=PSMB1
HIPK3	Homeodomain Interacting Protein Kinase 3	Protein Coding	41	GC11P033301	0.937532782554626	https://www.genecards.org/cgi-bin/carddisp.pl?gene=HIPK3
SNX7	Sorting Nexin 7	Protein Coding	37	GC01P098590	0.937532782554626	https://www.genecards.org/cgi-bin/carddisp.pl?gene=SNX7
PHLDA2	Pleckstrin Homology Like Domain Family A Member 2	Protein Coding	37	GC11M002928	0.937532782554626	https://www.genecards.org/cgi-bin/carddisp.pl?gene=PHLDA2
DDIT4L	DNA Damage Inducible Transcript 4 Like	Protein Coding	36	GC04M100185	0.937532782554626	https://www.genecards.org/cgi-bin/carddisp.pl?gene=DDIT4L
GPRASP1	G Protein-Coupled Receptor Associated Sorting Protein 1	Protein Coding	34	GC0XP102651	0.937532782554626	https://www.genecards.org/cgi-bin/carddisp.pl?gene=GPRASP1
SPAG5-AS1	SPAG5 Antisense RNA 1	RNA Gene	15	GC17P049697	0.937532782554626	https://www.genecards.org/cgi-bin/carddisp.pl?gene=SPAG5-AS1
PRRT3-AS1	PRRT3 Antisense RNA 1	RNA Gene	15	GC03P009947	0.937532782554626	https://www.genecards.org/cgi-bin/carddisp.pl?gene=PRRT3-AS1
PCED1B-AS1	PCED1B Antisense RNA 1	RNA Gene	14	GC12M047205	0.937532782554626	https://www.genecards.org/cgi-bin/carddisp.pl?gene=PCED1B-AS1
YOD1	YOD1 Deubiquitinase	Protein Coding	34	GC01M207044	0.937027990818024	https://www.genecards.org/cgi-bin/carddisp.pl?gene=YOD1
SHC1	SHC Adaptor Protein 1	Protein Coding	44	GC01M154962	0.935161352157593	https://www.genecards.org/cgi-bin/carddisp.pl?gene=SHC1
MPP1	MAGUK P55 Scaffold Protein 1	Protein Coding	40	GC0XM154779	0.935161352157593	https://www.genecards.org/cgi-bin/carddisp.pl?gene=MPP1
FBXW11	F-Box And WD Repeat Domain Containing 11	Protein Coding	43	GC05M171861	0.934695243835449	https://www.genecards.org/cgi-bin/carddisp.pl?gene=FBXW11
KDM2B	Lysine Demethylase 2B	Protein Coding	41	GC12M121402	0.934695243835449	https://www.genecards.org/cgi-bin/carddisp.pl?gene=KDM2B
NEK7	NIMA Related Kinase 7	Protein Coding	40	GC01P198156	0.934695243835449	https://www.genecards.org/cgi-bin/carddisp.pl?gene=NEK7
GOLM1	Golgi Membrane Protein 1	Protein Coding	38	GC09M086026	0.934695243835449	https://www.genecards.org/cgi-bin/carddisp.pl?gene=GOLM1
DNAJC7	DnaJ Heat Shock Protein Family (Hsp40) Member C7	Protein Coding	38	GC17M041977	0.934695243835449	https://www.genecards.org/cgi-bin/carddisp.pl?gene=DNAJC7
PPP1R12A	Protein Phosphatase 1 Regulatory Subunit 12A	Protein Coding	42	GC12M079773	0.932895421981812	https://www.genecards.org/cgi-bin/carddisp.pl?gene=PPP1R12A
NFKB2	Nuclear Factor Kappa B Subunit 2	Protein Coding	50	GC10P102394	0.928850769996643	https://www.genecards.org/cgi-bin/carddisp.pl?gene=NFKB2
LYN	LYN Proto-Oncogene, Src Family Tyrosine Kinase	Protein Coding	48	GC08P055879	0.928850769996643	https://www.genecards.org/cgi-bin/carddisp.pl?gene=LYN
SMC1A	Structural Maintenance Of Chromosomes 1A	Protein Coding	45	GC0XM053374	0.928850769996643	https://www.genecards.org/cgi-bin/carddisp.pl?gene=SMC1A
CDK9	Cyclin Dependent Kinase 9	Protein Coding	45	GC09P127966	0.928850769996643	https://www.genecards.org/cgi-bin/carddisp.pl?gene=CDK9
MAT2A	Methionine Adenosyltransferase 2A	Protein Coding	45	GC02P085746	0.928850769996643	https://www.genecards.org/cgi-bin/carddisp.pl?gene=MAT2A
PPP1CC	Protein Phosphatase 1 Catalytic Subunit Gamma	Protein Coding	44	GC12M110709	0.928850769996643	https://www.genecards.org/cgi-bin/carddisp.pl?gene=PPP1CC
DOCK2	Dedicator Of Cytokinesis 2	Protein Coding	44	GC05P169637	0.928850769996643	https://www.genecards.org/cgi-bin/carddisp.pl?gene=DOCK2
POLR1A	RNA Polymerase I Subunit A	Protein Coding	43	GC02M086021	0.928850769996643	https://www.genecards.org/cgi-bin/carddisp.pl?gene=POLR1A
EIF3A	Eukaryotic Translation Initiation Factor 3 Subunit A	Protein Coding	42	GC10M119034	0.928850769996643	https://www.genecards.org/cgi-bin/carddisp.pl?gene=EIF3A
XRN2	5'-3' Exoribonuclease 2	Protein Coding	42	GC20P021303	0.928850769996643	https://www.genecards.org/cgi-bin/carddisp.pl?gene=XRN2
CBX3	Chromobox 3	Protein Coding	41	GC07P026201	0.928850769996643	https://www.genecards.org/cgi-bin/carddisp.pl?gene=CBX3
EIF6	Eukaryotic Translation Initiation Factor 6	Protein Coding	40	GC20M035278	0.928850769996643	https://www.genecards.org/cgi-bin/carddisp.pl?gene=EIF6
FAU	FAU Ubiquitin Like And Ribosomal Protein S30 Fusion	Protein Coding	40	GC11M065120	0.928850769996643	https://www.genecards.org/cgi-bin/carddisp.pl?gene=FAU
ACTL6A	Actin Like 6A	Protein Coding	40	GC03P179562	0.928850769996643	https://www.genecards.org/cgi-bin/carddisp.pl?gene=ACTL6A
RHOG	Ras Homolog Family Member G	Protein Coding	40	GC11M003848	0.928850769996643	https://www.genecards.org/cgi-bin/carddisp.pl?gene=RHOG
TAF6	TATA-Box Binding Protein Associated Factor 6	Protein Coding	40	GC07M101541	0.928850769996643	https://www.genecards.org/cgi-bin/carddisp.pl?gene=TAF6
EMG1	EMG1 N1-Specific Pseudouridine Methyltransferase	Protein Coding	39	GC12P006970	0.928850769996643	https://www.genecards.org/cgi-bin/carddisp.pl?gene=EMG1
MED17	Mediator Complex Subunit 17	Protein Coding	39	GC11P093784	0.928850769996643	https://www.genecards.org/cgi-bin/carddisp.pl?gene=MED17
RPL34	Ribosomal Protein L34	Protein Coding	38	GC04P108620	0.928850769996643	https://www.genecards.org/cgi-bin/carddisp.pl?gene=RPL34
MED6	Mediator Complex Subunit 6	Protein Coding	38	GC14M070581	0.928850769996643	https://www.genecards.org/cgi-bin/carddisp.pl?gene=MED6
DDX55	DEAD-Box Helicase 55	Protein Coding	36	GC12P123602	0.928850769996643	https://www.genecards.org/cgi-bin/carddisp.pl?gene=DDX55
MED4	Mediator Complex Subunit 4	Protein Coding	36	GC13M048053	0.928850769996643	https://www.genecards.org/cgi-bin/carddisp.pl?gene=MED4
MED7	Mediator Complex Subunit 7	Protein Coding	36	GC05M157137	0.928850769996643	https://www.genecards.org/cgi-bin/carddisp.pl?gene=MED7
TRMT112	TRNA Methyltransferase Activator Subunit 11-2	Protein Coding	36	GC11M064316	0.928850769996643	https://www.genecards.org/cgi-bin/carddisp.pl?gene=TRMT112
MED8	Mediator Complex Subunit 8	Protein Coding	34	GC01M043383	0.928850769996643	https://www.genecards.org/cgi-bin/carddisp.pl?gene=MED8
MED10	Mediator Complex Subunit 10	Protein Coding	34	GC05M006371	0.928850769996643	https://www.genecards.org/cgi-bin/carddisp.pl?gene=MED10
SDAD1	SDA1 Domain Containing 1	Protein Coding	33	GC04M075940	0.928850769996643	https://www.genecards.org/cgi-bin/carddisp.pl?gene=SDAD1
CARS1	Cysteinyl-TRNA Synthetase 1	Protein Coding	33	GC11M003000	0.928850769996643	https://www.genecards.org/cgi-bin/carddisp.pl?gene=CARS1
POLR1F	RNA Polymerase I Subunit F	Protein Coding	28	GC07M019695	0.928850769996643	https://www.genecards.org/cgi-bin/carddisp.pl?gene=POLR1F
PLN	Phospholamban	Protein Coding	44	GC06P118548	0.926257252693176	https://www.genecards.org/cgi-bin/carddisp.pl?gene=PLN
MCM3	Minichromosome Maintenance Complex Component 3	Protein Coding	44	GC06M052264	0.926257252693176	https://www.genecards.org/cgi-bin/carddisp.pl?gene=MCM3
CHERP	Calcium Homeostasis Endoplasmic Reticulum Protein	Protein Coding	34	GC19M016517	0.926257252693176	https://www.genecards.org/cgi-bin/carddisp.pl?gene=CHERP
RPS6KA1	Ribosomal Protein S6 Kinase A1	Protein Coding	49	GC01P026540	0.925867140293121	https://www.genecards.org/cgi-bin/carddisp.pl?gene=RPS6KA1
NPR1	Natriuretic Peptide Receptor 1	Protein Coding	46	GC01P153840	0.925867140293121	https://www.genecards.org/cgi-bin/carddisp.pl?gene=NPR1
SRPK1	SRSF Protein Kinase 1	Protein Coding	45	GC06M061442	0.925867140293121	https://www.genecards.org/cgi-bin/carddisp.pl?gene=SRPK1
UQCRC2	Ubiquinol-Cytochrome C Reductase Core Protein 2	Protein Coding	45	GC16P022094	0.925867140293121	https://www.genecards.org/cgi-bin/carddisp.pl?gene=UQCRC2
NR1D2	Nuclear Receptor Subfamily 1 Group D Member 2	Protein Coding	42	GC03P023945	0.925867140293121	https://www.genecards.org/cgi-bin/carddisp.pl?gene=NR1D2
RPL13A	Ribosomal Protein L13a	Protein Coding	42	GC19P049487	0.925867140293121	https://www.genecards.org/cgi-bin/carddisp.pl?gene=RPL13A
SMAD1	SMAD Family Member 1	Protein Coding	42	GC04P145481	0.925867140293121	https://www.genecards.org/cgi-bin/carddisp.pl?gene=SMAD1
EIF4A3	Eukaryotic Translation Initiation Factor 4A3	Protein Coding	42	GC17M080135	0.925867140293121	https://www.genecards.org/cgi-bin/carddisp.pl?gene=EIF4A3
ING1	Inhibitor Of Growth Family Member 1	Protein Coding	42	GC13P110712	0.925867140293121	https://www.genecards.org/cgi-bin/carddisp.pl?gene=ING1
MCCC1	Methylcrotonyl-CoA Carboxylase Subunit 1	Protein Coding	42	GC03M183015	0.925867140293121	https://www.genecards.org/cgi-bin/carddisp.pl?gene=MCCC1
UQCRC1	Ubiquinol-Cytochrome C Reductase Core Protein 1	Protein Coding	42	GC03M048598	0.925867140293121	https://www.genecards.org/cgi-bin/carddisp.pl?gene=UQCRC1
FLOT2	Flotillin 2	Protein Coding	41	GC17M033776	0.925867140293121	https://www.genecards.org/cgi-bin/carddisp.pl?gene=FLOT2
TPX2	TPX2 Microtubule Nucleation Factor	Protein Coding	41	GC20P031739	0.925867140293121	https://www.genecards.org/cgi-bin/carddisp.pl?gene=TPX2
METTL3	Methyltransferase 3, N6-Adenosine-Methyltransferase Complex Catalytic Subunit	Protein Coding	40	GC14M021498	0.925867140293121	https://www.genecards.org/cgi-bin/carddisp.pl?gene=METTL3
RBM28	RNA Binding Motif Protein 28	Protein Coding	38	GC07M128381	0.925867140293121	https://www.genecards.org/cgi-bin/carddisp.pl?gene=RBM28
RSL1D1	Ribosomal L1 Domain Containing 1	Protein Coding	37	GC16M011833	0.925867140293121	https://www.genecards.org/cgi-bin/carddisp.pl?gene=RSL1D1
PHLDA1	Pleckstrin Homology Like Domain Family A Member 1	Protein Coding	35	GC12M076025	0.925867140293121	https://www.genecards.org/cgi-bin/carddisp.pl?gene=PHLDA1
EMC6	ER Membrane Protein Complex Subunit 6	Protein Coding	31	GC17P003668	0.925867140293121	https://www.genecards.org/cgi-bin/carddisp.pl?gene=EMC6
HMGN5	High Mobility Group Nucleosome Binding Domain 5	Protein Coding	30	GC0XM081113	0.925867140293121	https://www.genecards.org/cgi-bin/carddisp.pl?gene=HMGN5
CASC2	Cancer Susceptibility 2	RNA Gene	25	GC10P118046	0.925867140293121	https://www.genecards.org/cgi-bin/carddisp.pl?gene=CASC2
MIR3120	MicroRNA 3120	RNA Gene	15	GC01P172138	0.925867140293121	https://www.genecards.org/cgi-bin/carddisp.pl?gene=MIR3120
CERS2	Ceramide Synthase 2	Protein Coding	40	GC01M150960	0.923926115036011	https://www.genecards.org/cgi-bin/carddisp.pl?gene=CERS2
CPT1A	Carnitine Palmitoyltransferase 1A	Protein Coding	48	GC11M068754	0.923454880714417	https://www.genecards.org/cgi-bin/carddisp.pl?gene=CPT1A
RPSA	Ribosomal Protein SA	Protein Coding	44	GC03P039406	0.923454880714417	https://www.genecards.org/cgi-bin/carddisp.pl?gene=RPSA
EIF4B	Eukaryotic Translation Initiation Factor 4B	Protein Coding	41	GC12P053006	0.923454880714417	https://www.genecards.org/cgi-bin/carddisp.pl?gene=EIF4B
LARP1	La Ribonucleoprotein 1, Translational Regulator	Protein Coding	38	GC05P154682	0.923454880714417	https://www.genecards.org/cgi-bin/carddisp.pl?gene=LARP1
UFL1	UFM1 Specific Ligase 1	Protein Coding	34	GC06P096521	0.921500682830811	https://www.genecards.org/cgi-bin/carddisp.pl?gene=UFL1
SEC24D	SEC24 Homolog D, COPII Coat Complex Component	Protein Coding	44	GC04M118722	0.919353067874908	https://www.genecards.org/cgi-bin/carddisp.pl?gene=SEC24D
MVP	Major Vault Protein	Protein Coding	40	GC16P039370	0.919353067874908	https://www.genecards.org/cgi-bin/carddisp.pl?gene=MVP
PABPC4	Poly(A) Binding Protein Cytoplasmic 4	Protein Coding	40	GC01M039560	0.919353067874908	https://www.genecards.org/cgi-bin/carddisp.pl?gene=PABPC4
MARCHF7	Membrane Associated Ring-CH-Type Finger 7	Protein Coding	28	GC02P159713	0.919353067874908	https://www.genecards.org/cgi-bin/carddisp.pl?gene=MARCHF7
MIR378A	MicroRNA 378a	RNA Gene	21	GC05P149732	0.919353067874908	https://www.genecards.org/cgi-bin/carddisp.pl?gene=MIR378A
MIRLET7I	MicroRNA Let-7i	RNA Gene	21	GC12P062606	0.919353067874908	https://www.genecards.org/cgi-bin/carddisp.pl?gene=MIRLET7I
AKT3	AKT Serine/Threonine Kinase 3	Protein Coding	52	GC01M243488	0.918663680553436	https://www.genecards.org/cgi-bin/carddisp.pl?gene=AKT3
DPYSL2	Dihydropyrimidinase Like 2	Protein Coding	45	GC08P026514	0.917930006980896	https://www.genecards.org/cgi-bin/carddisp.pl?gene=DPYSL2
TP53BP1	Tumor Protein P53 Binding Protein 1	Protein Coding	44	GC15M043403	0.917755246162415	https://www.genecards.org/cgi-bin/carddisp.pl?gene=TP53BP1
ARAF	A-Raf Proto-Oncogene, Serine/Threonine Kinase	Protein Coding	44	GC0XP047562	0.917755246162415	https://www.genecards.org/cgi-bin/carddisp.pl?gene=ARAF
IGF2BP1	Insulin Like Growth Factor 2 MRNA Binding Protein 1	Protein Coding	40	GC17P048997	0.917755246162415	https://www.genecards.org/cgi-bin/carddisp.pl?gene=IGF2BP1
TAGLN2	Transgelin 2	Protein Coding	40	GC01M159918	0.917755246162415	https://www.genecards.org/cgi-bin/carddisp.pl?gene=TAGLN2
NONO	Non-POU Domain Containing Octamer Binding	Protein Coding	44	GC0XP071255	0.913670599460602	https://www.genecards.org/cgi-bin/carddisp.pl?gene=NONO
GNB2	G Protein Subunit Beta 2	Protein Coding	42	GC07P100673	0.913670599460602	https://www.genecards.org/cgi-bin/carddisp.pl?gene=GNB2
MYOC	Myocilin	Protein Coding	42	GC01M171604	0.913670599460602	https://www.genecards.org/cgi-bin/carddisp.pl?gene=MYOC
TRIM25	Tripartite Motif Containing 25	Protein Coding	42	GC17M056836	0.913670599460602	https://www.genecards.org/cgi-bin/carddisp.pl?gene=TRIM25
BANF1	BAF Nuclear Assembly Factor 1	Protein Coding	41	GC11P066002	0.913670599460602	https://www.genecards.org/cgi-bin/carddisp.pl?gene=BANF1
UFM1	Ubiquitin Fold Modifier 1	Protein Coding	39	GC13P038349	0.913670599460602	https://www.genecards.org/cgi-bin/carddisp.pl?gene=UFM1
HMGN2	High Mobility Group Nucleosomal Binding Domain 2	Protein Coding	38	GC01P026473	0.913670599460602	https://www.genecards.org/cgi-bin/carddisp.pl?gene=HMGN2
DDX39B	DExD-Box Helicase 39B	Protein Coding	38	GC06M031530	0.913670599460602	https://www.genecards.org/cgi-bin/carddisp.pl?gene=DDX39B
UFC1	Ubiquitin-Fold Modifier Conjugating Enzyme 1	Protein Coding	37	GC01P161294	0.913670599460602	https://www.genecards.org/cgi-bin/carddisp.pl?gene=UFC1
SEH1L	SEH1 Like Nucleoporin	Protein Coding	33	GC18P012947	0.913670599460602	https://www.genecards.org/cgi-bin/carddisp.pl?gene=SEH1L
FTO	FTO Alpha-Ketoglutarate Dependent Dioxygenase	Protein Coding	45	GC16P053787	0.913533329963684	https://www.genecards.org/cgi-bin/carddisp.pl?gene=FTO
NDUFA13	NADH:Ubiquinone Oxidoreductase Subunit A13	Protein Coding	44	GC19P019515	0.913533329963684	https://www.genecards.org/cgi-bin/carddisp.pl?gene=NDUFA13
COPS5	COP9 Signalosome Subunit 5	Protein Coding	42	GC08M067043	0.913533329963684	https://www.genecards.org/cgi-bin/carddisp.pl?gene=COPS5
STYK1	Serine/Threonine/Tyrosine Kinase 1	Protein Coding	41	GC12M019796	0.913533329963684	https://www.genecards.org/cgi-bin/carddisp.pl?gene=STYK1
ECSIT	ECSIT Signaling Integrator	Protein Coding	39	GC19M011505	0.913533329963684	https://www.genecards.org/cgi-bin/carddisp.pl?gene=ECSIT
CHD6	Chromodomain Helicase DNA Binding Protein 6	Protein Coding	38	GC20M041402	0.913533329963684	https://www.genecards.org/cgi-bin/carddisp.pl?gene=CHD6
BCL2L12	BCL2 Like 12	Protein Coding	38	GC19P052342	0.913533329963684	https://www.genecards.org/cgi-bin/carddisp.pl?gene=BCL2L12
FBXL20	F-Box And Leucine Rich Repeat Protein 20	Protein Coding	37	GC17M039252	0.913533329963684	https://www.genecards.org/cgi-bin/carddisp.pl?gene=FBXL20
ZFPL1	Zinc Finger Protein Like 1	Protein Coding	35	GC11P065084	0.913533329963684	https://www.genecards.org/cgi-bin/carddisp.pl?gene=ZFPL1
WASHC2A	WASH Complex Subunit 2A	Protein Coding	22	GC10P050174	0.913533329963684	https://www.genecards.org/cgi-bin/carddisp.pl?gene=WASHC2A
MIR451A	MicroRNA 451a	RNA Gene	19	GC17M028861	0.913533329963684	https://www.genecards.org/cgi-bin/carddisp.pl?gene=MIR451A
DCST1-AS1	DCST1 Antisense RNA 1	RNA Gene	13	GC01M155144	0.913533329963684	https://www.genecards.org/cgi-bin/carddisp.pl?gene=DCST1-AS1
VTRNA1-1	Vault RNA 1-1	RNA Gene	13	GC05P145781	0.913533329963684	https://www.genecards.org/cgi-bin/carddisp.pl?gene=VTRNA1-1
RCC2-AS1	RCC2 Antisense RNA 1	RNA Gene	9	GC01P017653	0.913533329963684	https://www.genecards.org/cgi-bin/carddisp.pl?gene=RCC2-AS1
PRDM1	PR/SET Domain 1	Protein Coding	44	GC06P105993	0.913125276565552	https://www.genecards.org/cgi-bin/carddisp.pl?gene=PRDM1
RNF5	Ring Finger Protein 5	Protein Coding	41	GC06P076892	0.910350322723389	https://www.genecards.org/cgi-bin/carddisp.pl?gene=RNF5
CHMP3	Charged Multivesicular Body Protein 3	Protein Coding	37	GC02M086505	0.910350322723389	https://www.genecards.org/cgi-bin/carddisp.pl?gene=CHMP3
BLM	BLM RecQ Like Helicase	Protein Coding	48	GC15P090717	0.90899658203125	https://www.genecards.org/cgi-bin/carddisp.pl?gene=BLM
MTMR4	Myotubularin Related Protein 4	Protein Coding	40	GC17M058489	0.908368706703186	https://www.genecards.org/cgi-bin/carddisp.pl?gene=MTMR4
USP30	Ubiquitin Specific Peptidase 30	Protein Coding	38	GC12P109027	0.908368706703186	https://www.genecards.org/cgi-bin/carddisp.pl?gene=USP30
E2F4	E2F Transcription Factor 4	Protein Coding	44	GC16P067192	0.906318783760071	https://www.genecards.org/cgi-bin/carddisp.pl?gene=E2F4
RAB7B	RAB7B, Member RAS Oncogene Family	Protein Coding	31	GC01M205976	0.906216740608215	https://www.genecards.org/cgi-bin/carddisp.pl?gene=RAB7B
LMAN1	Lectin, Mannose Binding 1	Protein Coding	45	GC18M059327	0.906089663505554	https://www.genecards.org/cgi-bin/carddisp.pl?gene=LMAN1
RPL26	Ribosomal Protein L26	Protein Coding	41	GC17M008377	0.906089663505554	https://www.genecards.org/cgi-bin/carddisp.pl?gene=RPL26
RPS15	Ribosomal Protein S15	Protein Coding	40	GC19P001438	0.906089663505554	https://www.genecards.org/cgi-bin/carddisp.pl?gene=RPS15
TGOLN2	Trans-Golgi Network Protein 2	Protein Coding	38	GC02M085318	0.906089663505554	https://www.genecards.org/cgi-bin/carddisp.pl?gene=TGOLN2
AUP1	AUP1 Lipid Droplet Regulating VLDL Assembly Factor	Protein Coding	37	GC02M074526	0.906089663505554	https://www.genecards.org/cgi-bin/carddisp.pl?gene=AUP1
WDR82	WD Repeat Domain 82	Protein Coding	36	GC03M052254	0.906089663505554	https://www.genecards.org/cgi-bin/carddisp.pl?gene=WDR82
SLC35F5	Solute Carrier Family 35 Member F5	Protein Coding	34	GC02M113705	0.905018925666809	https://www.genecards.org/cgi-bin/carddisp.pl?gene=SLC35F5
ABCA1	ATP Binding Cassette Subfamily A Member 1	Protein Coding	47	GC09M104781	0.903502225875854	https://www.genecards.org/cgi-bin/carddisp.pl?gene=ABCA1
ACTA1	Actin Alpha 1, Skeletal Muscle	Protein Coding	46	GC01M229460	0.903502225875854	https://www.genecards.org/cgi-bin/carddisp.pl?gene=ACTA1
ARRB2	Arrestin Beta 2	Protein Coding	45	GC17P004711	0.903502225875854	https://www.genecards.org/cgi-bin/carddisp.pl?gene=ARRB2
TLN1	Talin 1	Protein Coding	41	GC09M035696	0.903502225875854	https://www.genecards.org/cgi-bin/carddisp.pl?gene=TLN1
MTA2	Metastasis Associated 1 Family Member 2	Protein Coding	40	GC11M084550	0.903502225875854	https://www.genecards.org/cgi-bin/carddisp.pl?gene=MTA2
WDR48	WD Repeat Domain 48	Protein Coding	38	GC03P039052	0.903502225875854	https://www.genecards.org/cgi-bin/carddisp.pl?gene=WDR48
EIF5B	Eukaryotic Translation Initiation Factor 5B	Protein Coding	37	GC02P099320	0.903502225875854	https://www.genecards.org/cgi-bin/carddisp.pl?gene=EIF5B
RBM26	RNA Binding Motif Protein 26	Protein Coding	37	GC13M079311	0.903502225875854	https://www.genecards.org/cgi-bin/carddisp.pl?gene=RBM26
EPHB4	EPH Receptor B4	Protein Coding	51	GC07M101609	0.902917742729187	https://www.genecards.org/cgi-bin/carddisp.pl?gene=EPHB4
FZD4	Frizzled Class Receptor 4	Protein Coding	50	GC11M086945	0.902917742729187	https://www.genecards.org/cgi-bin/carddisp.pl?gene=FZD4
ITGA2B	Integrin Subunit Alpha 2b	Protein Coding	50	GC17M044797	0.902917742729187	https://www.genecards.org/cgi-bin/carddisp.pl?gene=ITGA2B
CSF1R	Colony Stimulating Factor 1 Receptor	Protein Coding	50	GC05M150053	0.902917742729187	https://www.genecards.org/cgi-bin/carddisp.pl?gene=CSF1R
FZD2	Frizzled Class Receptor 2	Protein Coding	48	GC17P044557	0.902917742729187	https://www.genecards.org/cgi-bin/carddisp.pl?gene=FZD2
IL2RB	Interleukin 2 Receptor Subunit Beta	Protein Coding	48	GC22M037125	0.902917742729187	https://www.genecards.org/cgi-bin/carddisp.pl?gene=IL2RB
ITGB6	Integrin Subunit Beta 6	Protein Coding	47	GC02M160099	0.902917742729187	https://www.genecards.org/cgi-bin/carddisp.pl?gene=ITGB6
ITGA4	Integrin Subunit Alpha 4	Protein Coding	47	GC02P181456	0.902917742729187	https://www.genecards.org/cgi-bin/carddisp.pl?gene=ITGA4
IL4R	Interleukin 4 Receptor	Protein Coding	47	GC16P027659	0.902917742729187	https://www.genecards.org/cgi-bin/carddisp.pl?gene=IL4R
ITGA7	Integrin Subunit Alpha 7	Protein Coding	46	GC12M055684	0.902917742729187	https://www.genecards.org/cgi-bin/carddisp.pl?gene=ITGA7
ITGB5	Integrin Subunit Beta 5	Protein Coding	46	GC03M124761	0.902917742729187	https://www.genecards.org/cgi-bin/carddisp.pl?gene=ITGB5
MYCN	MYCN Proto-Oncogene, BHLH Transcription Factor	Protein Coding	46	GC02P015949	0.902917742729187	https://www.genecards.org/cgi-bin/carddisp.pl?gene=MYCN
TNFSF11	TNF Superfamily Member 11	Protein Coding	46	GC13P042562	0.902917742729187	https://www.genecards.org/cgi-bin/carddisp.pl?gene=TNFSF11
EPHB1	EPH Receptor B1	Protein Coding	46	GC03P134795	0.902917742729187	https://www.genecards.org/cgi-bin/carddisp.pl?gene=EPHB1
CSF3R	Colony Stimulating Factor 3 Receptor	Protein Coding	46	GC01M036466	0.902917742729187	https://www.genecards.org/cgi-bin/carddisp.pl?gene=CSF3R
TYMP	Thymidine Phosphorylase	Protein Coding	46	GC22M050525	0.902917742729187	https://www.genecards.org/cgi-bin/carddisp.pl?gene=TYMP
FZD1	Frizzled Class Receptor 1	Protein Coding	45	GC07P091264	0.902917742729187	https://www.genecards.org/cgi-bin/carddisp.pl?gene=FZD1
IL11RA	Interleukin 11 Receptor Subunit Alpha	Protein Coding	45	GC09P039385	0.902917742729187	https://www.genecards.org/cgi-bin/carddisp.pl?gene=IL11RA
TNFRSF11A	TNF Receptor Superfamily Member 11a	Protein Coding	45	GC18P062325	0.902917742729187	https://www.genecards.org/cgi-bin/carddisp.pl?gene=TNFRSF11A
EPHB6	EPH Receptor B6	Protein Coding	45	GC07P147625	0.902917742729187	https://www.genecards.org/cgi-bin/carddisp.pl?gene=EPHB6
COX4I1	Cytochrome C Oxidase Subunit 4I1	Protein Coding	45	GC16P085798	0.902917742729187	https://www.genecards.org/cgi-bin/carddisp.pl?gene=COX4I1
CCR1	C-C Motif Chemokine Receptor 1	Protein Coding	45	GC03M046218	0.902917742729187	https://www.genecards.org/cgi-bin/carddisp.pl?gene=CCR1
IL5RA	Interleukin 5 Receptor Subunit Alpha	Protein Coding	45	GC03M003066	0.902917742729187	https://www.genecards.org/cgi-bin/carddisp.pl?gene=IL5RA
FZD9	Frizzled Class Receptor 9	Protein Coding	44	GC07P073433	0.902917742729187	https://www.genecards.org/cgi-bin/carddisp.pl?gene=FZD9
FZD10	Frizzled Class Receptor 10	Protein Coding	44	GC12P130162	0.902917742729187	https://www.genecards.org/cgi-bin/carddisp.pl?gene=FZD10
ITGB7	Integrin Subunit Beta 7	Protein Coding	44	GC12M053191	0.902917742729187	https://www.genecards.org/cgi-bin/carddisp.pl?gene=ITGB7
ITGAX	Integrin Subunit Alpha X	Protein Coding	44	GC16P039491	0.902917742729187	https://www.genecards.org/cgi-bin/carddisp.pl?gene=ITGAX
IL12RB1	Interleukin 12 Receptor Subunit Beta 1	Protein Coding	44	GC19M018058	0.902917742729187	https://www.genecards.org/cgi-bin/carddisp.pl?gene=IL12RB1
STK24	Serine/Threonine Kinase 24	Protein Coding	44	GC13M098445	0.902917742729187	https://www.genecards.org/cgi-bin/carddisp.pl?gene=STK24
TFAP2B	Transcription Factor AP-2 Beta	Protein Coding	44	GC06P077131	0.902917742729187	https://www.genecards.org/cgi-bin/carddisp.pl?gene=TFAP2B
EPHA8	EPH Receptor A8	Protein Coding	44	GC01P022563	0.902917742729187	https://www.genecards.org/cgi-bin/carddisp.pl?gene=EPHA8
CCR2	C-C Motif Chemokine Receptor 2	Protein Coding	44	GC03P046356	0.902917742729187	https://www.genecards.org/cgi-bin/carddisp.pl?gene=CCR2
ITGA1	Integrin Subunit Alpha 1	Protein Coding	43	GC05P052788	0.902917742729187	https://www.genecards.org/cgi-bin/carddisp.pl?gene=ITGA1
ITGA8	Integrin Subunit Alpha 8	Protein Coding	43	GC10M015513	0.902917742729187	https://www.genecards.org/cgi-bin/carddisp.pl?gene=ITGA8
NOL3	Nucleolar Protein 3	Protein Coding	42	GC16P067204	0.902917742729187	https://www.genecards.org/cgi-bin/carddisp.pl?gene=NOL3
ITGA11	Integrin Subunit Alpha 11	Protein Coding	42	GC15M068296	0.902917742729187	https://www.genecards.org/cgi-bin/carddisp.pl?gene=ITGA11
ITGA9	Integrin Subunit Alpha 9	Protein Coding	42	GC03P037468	0.902917742729187	https://www.genecards.org/cgi-bin/carddisp.pl?gene=ITGA9
GZMA	Granzyme A	Protein Coding	42	GC05P055102	0.902917742729187	https://www.genecards.org/cgi-bin/carddisp.pl?gene=GZMA
IL3RA	Interleukin 3 Receptor Subunit Alpha	Protein Coding	42	GC0XP001336	0.902917742729187	https://www.genecards.org/cgi-bin/carddisp.pl?gene=IL3RA
RAB3A	RAB3A, Member RAS Oncogene Family	Protein Coding	42	GC19M018196	0.902917742729187	https://www.genecards.org/cgi-bin/carddisp.pl?gene=RAB3A
TNFRSF12A	TNF Receptor Superfamily Member 12A	Protein Coding	42	GC16P003018	0.902917742729187	https://www.genecards.org/cgi-bin/carddisp.pl?gene=TNFRSF12A
[truncated: 5,237 more rows]
