# Supplementary material for: Identification of hub programmed cell death-related genes and immune infiltration in Crohn’s disease using bioinformatics
Source: Front Genet. 2024 Dec 18;15:1425062. doi: 10.3389/fgene.2024.1425062 (PMC11688285; doi:10.3389/fgene.2024.1425062)
Supplement: Supplementary file 1 [file DataSheet3.zip › Input data and script2/Proerammed cell death genes collection/Necrosis_gene_collection/GeneCards-SearchResults.csv]

Gene Symbol	Description	Category	Gifts	GC Id	Relevance score	GeneCards Link
TNF	Tumor Necrosis Factor	Protein Coding	50	GC06P076864	88.8337554931641	https://www.genecards.org/cgi-bin/carddisp.pl?gene=TNF
TNFRSF1A	TNF Receptor Superfamily Member 1A	Protein Coding	48	GC12M006328	51.5227966308594	https://www.genecards.org/cgi-bin/carddisp.pl?gene=TNFRSF1A
COL2A1	Collagen Type II Alpha 1 Chain	Protein Coding	48	GC12M047972	41.0738945007324	https://www.genecards.org/cgi-bin/carddisp.pl?gene=COL2A1
TNFRSF1B	TNF Receptor Superfamily Member 1B	Protein Coding	46	GC01P012167	38.4865074157715	https://www.genecards.org/cgi-bin/carddisp.pl?gene=TNFRSF1B
TNFSF10	TNF Superfamily Member 10	Protein Coding	44	GC03M172505	31.8572864532471	https://www.genecards.org/cgi-bin/carddisp.pl?gene=TNFSF10
IL6	Interleukin 6	Protein Coding	48	GC07P022725	30.7682189941406	https://www.genecards.org/cgi-bin/carddisp.pl?gene=IL6
LTA	Lymphotoxin Alpha	Protein Coding	41	GC06P076862	30.1270084381104	https://www.genecards.org/cgi-bin/carddisp.pl?gene=LTA
TRPV4	Transient Receptor Potential Cation Channel Subfamily V Member 4	Protein Coding	48	GC12M109783	27.7422847747803	https://www.genecards.org/cgi-bin/carddisp.pl?gene=TRPV4
TNFSF11	TNF Superfamily Member 11	Protein Coding	46	GC13P042562	27.0861434936523	https://www.genecards.org/cgi-bin/carddisp.pl?gene=TNFSF11
IL10	Interleukin 10	Protein Coding	46	GC01M206767	26.5209217071533	https://www.genecards.org/cgi-bin/carddisp.pl?gene=IL10
IL1B	Interleukin 1 Beta	Protein Coding	46	GC02M112829	24.6967525482178	https://www.genecards.org/cgi-bin/carddisp.pl?gene=IL1B
FAS	Fas Cell Surface Death Receptor	Protein Coding	49	GC10P090723	24.5157051086426	https://www.genecards.org/cgi-bin/carddisp.pl?gene=FAS
MT-ATP6	Mitochondrially Encoded ATP Synthase Membrane Subunit 6	Protein Coding	33	GCMTP008531	23.4116878509521	https://www.genecards.org/cgi-bin/carddisp.pl?gene=MT-ATP6
TNFSF13B	TNF Superfamily Member 13b	Protein Coding	44	GC13P108251	21.7107257843018	https://www.genecards.org/cgi-bin/carddisp.pl?gene=TNFSF13B
FASLG	Fas Ligand	Protein Coding	46	GC01P172628	21.6198348999023	https://www.genecards.org/cgi-bin/carddisp.pl?gene=FASLG
TNFRSF10A	TNF Receptor Superfamily Member 10a	Protein Coding	44	GC08M023190	21.2338619232178	https://www.genecards.org/cgi-bin/carddisp.pl?gene=TNFRSF10A
TNFRSF11B	TNF Receptor Superfamily Member 11b	Protein Coding	48	GC08M118923	21.0152645111084	https://www.genecards.org/cgi-bin/carddisp.pl?gene=TNFRSF11B
IFNG	Interferon Gamma	Protein Coding	47	GC12M068154	20.5374946594238	https://www.genecards.org/cgi-bin/carddisp.pl?gene=IFNG
TNFRSF10B	TNF Receptor Superfamily Member 10b	Protein Coding	49	GC08M023020	20.4797878265381	https://www.genecards.org/cgi-bin/carddisp.pl?gene=TNFRSF10B
TNFAIP3	TNF Alpha Induced Protein 3	Protein Coding	47	GC06P137866	20.4708557128906	https://www.genecards.org/cgi-bin/carddisp.pl?gene=TNFAIP3
TNFSF14	TNF Superfamily Member 14	Protein Coding	41	GC19M006663	20.4008178710938	https://www.genecards.org/cgi-bin/carddisp.pl?gene=TNFSF14
TNFRSF14	TNF Receptor Superfamily Member 14	Protein Coding	41	GC01P002555	20.044132232666	https://www.genecards.org/cgi-bin/carddisp.pl?gene=TNFRSF14
TRAF2	TNF Receptor Associated Factor 2	Protein Coding	44	GC09P136881	19.3581619262695	https://www.genecards.org/cgi-bin/carddisp.pl?gene=TRAF2
TNFSF12	TNF Superfamily Member 12	Protein Coding	40	GC17P010605	18.9156074523926	https://www.genecards.org/cgi-bin/carddisp.pl?gene=TNFSF12
CXCL8	C-X-C Motif Chemokine Ligand 8	Protein Coding	40	GC04P073740	18.8708209991455	https://www.genecards.org/cgi-bin/carddisp.pl?gene=CXCL8
TNFSF4	TNF Superfamily Member 4	Protein Coding	40	GC01M173183	18.6976337432861	https://www.genecards.org/cgi-bin/carddisp.pl?gene=TNFSF4
CASP8	Caspase 8	Protein Coding	50	GC02P201233	17.9640121459961	https://www.genecards.org/cgi-bin/carddisp.pl?gene=CASP8
TNFSF15	TNF Superfamily Member 15	Protein Coding	43	GC09M114784	17.7620506286621	https://www.genecards.org/cgi-bin/carddisp.pl?gene=TNFSF15
TNFSF13	TNF Superfamily Member 13	Protein Coding	44	GC17P007558	17.7177143096924	https://www.genecards.org/cgi-bin/carddisp.pl?gene=TNFSF13
TRADD	TNFRSF1A Associated Via Death Domain	Protein Coding	42	GC16M067154	16.1866016387939	https://www.genecards.org/cgi-bin/carddisp.pl?gene=TRADD
SLC25A19	Solute Carrier Family 25 Member 19	Protein Coding	43	GC17M075273	16.1362056732178	https://www.genecards.org/cgi-bin/carddisp.pl?gene=SLC25A19
TNFRSF18	TNF Receptor Superfamily Member 18	Protein Coding	41	GC01M001203	15.74245262146	https://www.genecards.org/cgi-bin/carddisp.pl?gene=TNFRSF18
TNFRSF4	TNF Receptor Superfamily Member 4	Protein Coding	41	GC01M001211	15.6281042098999	https://www.genecards.org/cgi-bin/carddisp.pl?gene=TNFRSF4
MYLK	Myosin Light Chain Kinase	Protein Coding	51	GC03M123610	15.6228723526001	https://www.genecards.org/cgi-bin/carddisp.pl?gene=MYLK
TNFRSF11A	TNF Receptor Superfamily Member 11a	Protein Coding	45	GC18P062325	15.506646156311	https://www.genecards.org/cgi-bin/carddisp.pl?gene=TNFRSF11A
NUP62	Nucleoporin 62	Protein Coding	44	GC19M049906	15.4424152374268	https://www.genecards.org/cgi-bin/carddisp.pl?gene=NUP62
TNFSF9	TNF Superfamily Member 9	Protein Coding	36	GC19P006531	15.2663917541504	https://www.genecards.org/cgi-bin/carddisp.pl?gene=TNFSF9
TLR4	Toll Like Receptor 4	Protein Coding	50	GC09P117704	15.2478055953979	https://www.genecards.org/cgi-bin/carddisp.pl?gene=TLR4
TNFSF18	TNF Superfamily Member 18	Protein Coding	38	GC01M173009	15.0381631851196	https://www.genecards.org/cgi-bin/carddisp.pl?gene=TNFSF18
ADAM17	ADAM Metallopeptidase Domain 17	Protein Coding	50	GC02M009488	15.0253677368164	https://www.genecards.org/cgi-bin/carddisp.pl?gene=ADAM17
RIPK1	Receptor Interacting Serine/Threonine Kinase 1	Protein Coding	48	GC06P003155	14.8236427307129	https://www.genecards.org/cgi-bin/carddisp.pl?gene=RIPK1
TNFRSF6B	TNF Receptor Superfamily Member 6b	Protein Coding	42	GC20P063696	14.7994413375854	https://www.genecards.org/cgi-bin/carddisp.pl?gene=TNFRSF6B
TNFRSF9	TNF Receptor Superfamily Member 9	Protein Coding	42	GC01M007915	14.6662464141846	https://www.genecards.org/cgi-bin/carddisp.pl?gene=TNFRSF9
ACTA2	Actin Alpha 2, Smooth Muscle	Protein Coding	46	GC10M088935	14.5241041183472	https://www.genecards.org/cgi-bin/carddisp.pl?gene=ACTA2
CD40	CD40 Molecule	Protein Coding	47	GC20P046118	14.4638071060181	https://www.genecards.org/cgi-bin/carddisp.pl?gene=CD40
TNFAIP6	TNF Alpha Induced Protein 6	Protein Coding	41	GC02P151357	14.4516038894653	https://www.genecards.org/cgi-bin/carddisp.pl?gene=TNFAIP6
SMAD3	SMAD Family Member 3	Protein Coding	49	GC15P067063	14.3552322387695	https://www.genecards.org/cgi-bin/carddisp.pl?gene=SMAD3
SLC2A10	Solute Carrier Family 2 Member 10	Protein Coding	44	GC20P046709	14.1989326477051	https://www.genecards.org/cgi-bin/carddisp.pl?gene=SLC2A10
TNFRSF10C	TNF Receptor Superfamily Member 10c	Protein Coding	38	GC08P023102	14.1642236709595	https://www.genecards.org/cgi-bin/carddisp.pl?gene=TNFRSF10C
TNFRSF8	TNF Receptor Superfamily Member 8	Protein Coding	42	GC01P012063	14.0409202575684	https://www.genecards.org/cgi-bin/carddisp.pl?gene=TNFRSF8
ADAR	Adenosine Deaminase RNA Specific	Protein Coding	44	GC01M154582	14.0016889572144	https://www.genecards.org/cgi-bin/carddisp.pl?gene=ADAR
TGFB2	Transforming Growth Factor Beta 2	Protein Coding	50	GC01P218345	13.9817209243774	https://www.genecards.org/cgi-bin/carddisp.pl?gene=TGFB2
TNFSF8	TNF Superfamily Member 8	Protein Coding	36	GC09M114893	13.9764604568481	https://www.genecards.org/cgi-bin/carddisp.pl?gene=TNFSF8
TNFRSF10D	TNF Receptor Superfamily Member 10d	Protein Coding	41	GC08M023135	13.7572746276855	https://www.genecards.org/cgi-bin/carddisp.pl?gene=TNFRSF10D
TGFBR1	Transforming Growth Factor Beta Receptor 1	Protein Coding	52	GC09P099104	13.7241687774658	https://www.genecards.org/cgi-bin/carddisp.pl?gene=TGFBR1
TNFRSF25	TNF Receptor Superfamily Member 25	Protein Coding	41	GC01M006460	13.6953382492065	https://www.genecards.org/cgi-bin/carddisp.pl?gene=TNFRSF25
CCL2	C-C Motif Chemokine Ligand 2	Protein Coding	47	GC17P034255	13.5601434707642	https://www.genecards.org/cgi-bin/carddisp.pl?gene=CCL2
CRP	C-Reactive Protein	Protein Coding	45	GC01M159725	13.5283908843994	https://www.genecards.org/cgi-bin/carddisp.pl?gene=CRP
LTBR	Lymphotoxin Beta Receptor	Protein Coding	41	GC12P006375	13.5198497772217	https://www.genecards.org/cgi-bin/carddisp.pl?gene=LTBR
CD40LG	CD40 Ligand	Protein Coding	47	GC0XP136649	13.3661737442017	https://www.genecards.org/cgi-bin/carddisp.pl?gene=CD40LG
MYH11	Myosin Heavy Chain 11	Protein Coding	45	GC16M015704	13.353627204895	https://www.genecards.org/cgi-bin/carddisp.pl?gene=MYH11
LOX	Lysyl Oxidase	Protein Coding	46	GC05M122063	13.3145065307617	https://www.genecards.org/cgi-bin/carddisp.pl?gene=LOX
TNFRSF17	TNF Receptor Superfamily Member 17	Protein Coding	43	GC16P011965	13.0890970230103	https://www.genecards.org/cgi-bin/carddisp.pl?gene=TNFRSF17
MAPK8	Mitogen-Activated Protein Kinase 8	Protein Coding	48	GC10P048306	13.0075874328613	https://www.genecards.org/cgi-bin/carddisp.pl?gene=MAPK8
LTB	Lymphotoxin Beta	Protein Coding	40	GC06M061305	12.8274078369141	https://www.genecards.org/cgi-bin/carddisp.pl?gene=LTB
IL1RN	Interleukin 1 Receptor Antagonist	Protein Coding	48	GC02P120921	12.8088932037354	https://www.genecards.org/cgi-bin/carddisp.pl?gene=IL1RN
IL1A	Interleukin 1 Alpha	Protein Coding	43	GC02M112773	12.7278413772583	https://www.genecards.org/cgi-bin/carddisp.pl?gene=IL1A
CASP3	Caspase 3	Protein Coding	48	GC04M184627	12.6930465698242	https://www.genecards.org/cgi-bin/carddisp.pl?gene=CASP3
TGFBR2	Transforming Growth Factor Beta Receptor 2	Protein Coding	50	GC03P030623	12.6590766906738	https://www.genecards.org/cgi-bin/carddisp.pl?gene=TGFBR2
FBN1	Fibrillin 1	Protein Coding	46	GC15M048408	12.6130018234253	https://www.genecards.org/cgi-bin/carddisp.pl?gene=FBN1
TRAF3	TNF Receptor Associated Factor 3	Protein Coding	46	GC14P108806	12.5616550445557	https://www.genecards.org/cgi-bin/carddisp.pl?gene=TRAF3
ELN	Elastin	Protein Coding	44	GC07P074027	12.4829416275024	https://www.genecards.org/cgi-bin/carddisp.pl?gene=ELN
PTGS2	Prostaglandin-Endoperoxide Synthase 2	Protein Coding	48	GC01M186640	12.3050775527954	https://www.genecards.org/cgi-bin/carddisp.pl?gene=PTGS2
HLA-B	Major Histocompatibility Complex, Class I, B	Protein Coding	46	GC06M061261	12.2604188919067	https://www.genecards.org/cgi-bin/carddisp.pl?gene=HLA-B
TNFRSF13B	TNF Receptor Superfamily Member 13B	Protein Coding	46	GC17M016929	12.2027597427368	https://www.genecards.org/cgi-bin/carddisp.pl?gene=TNFRSF13B
TGFB1	Transforming Growth Factor Beta 1	Protein Coding	50	GC19M041301	12.1735305786133	https://www.genecards.org/cgi-bin/carddisp.pl?gene=TGFB1
TNFRSF12A	TNF Receptor Superfamily Member 12A	Protein Coding	42	GC16P003018	12.1271600723267	https://www.genecards.org/cgi-bin/carddisp.pl?gene=TNFRSF12A
TNFRSF19	TNF Receptor Superfamily Member 19	Protein Coding	40	GC13P023570	12.0843200683594	https://www.genecards.org/cgi-bin/carddisp.pl?gene=TNFRSF19
TP53	Tumor Protein P53	Protein Coding	51	GC17M007661	12.0803728103638	https://www.genecards.org/cgi-bin/carddisp.pl?gene=TP53
IL4	Interleukin 4	Protein Coding	45	GC05P132673	12.0621061325073	https://www.genecards.org/cgi-bin/carddisp.pl?gene=IL4
HLA-DRB1	Major Histocompatibility Complex, Class II, DR Beta 1	Protein Coding	46	GC06M032578	12.0596437454224	https://www.genecards.org/cgi-bin/carddisp.pl?gene=HLA-DRB1
TRAF1	TNF Receptor Associated Factor 1	Protein Coding	42	GC09M120902	11.9743623733521	https://www.genecards.org/cgi-bin/carddisp.pl?gene=TRAF1
IL18	Interleukin 18	Protein Coding	42	GC11M112143	11.9611539840698	https://www.genecards.org/cgi-bin/carddisp.pl?gene=IL18
XIAP	X-Linked Inhibitor Of Apoptosis	Protein Coding	47	GC0XP123859	11.8587560653687	https://www.genecards.org/cgi-bin/carddisp.pl?gene=XIAP
PRKG1	Protein Kinase CGMP-Dependent 1	Protein Coding	49	GC10P050991	11.7079954147339	https://www.genecards.org/cgi-bin/carddisp.pl?gene=PRKG1
ICAM1	Intercellular Adhesion Molecule 1	Protein Coding	49	GC19P010310	11.6396770477295	https://www.genecards.org/cgi-bin/carddisp.pl?gene=ICAM1
FADD	Fas Associated Via Death Domain	Protein Coding	45	GC11P070203	11.6097621917725	https://www.genecards.org/cgi-bin/carddisp.pl?gene=FADD
ADIPOQ	Adiponectin, C1Q And Collagen Domain Containing	Protein Coding	45	GC03P186842	11.4398136138916	https://www.genecards.org/cgi-bin/carddisp.pl?gene=ADIPOQ
TNFRSF21	TNF Receptor Superfamily Member 21	Protein Coding	45	GC06M047231	11.4258794784546	https://www.genecards.org/cgi-bin/carddisp.pl?gene=TNFRSF21
CSF2	Colony Stimulating Factor 2	Protein Coding	42	GC05P132073	11.3721971511841	https://www.genecards.org/cgi-bin/carddisp.pl?gene=CSF2
BMP6	Bone Morphogenetic Protein 6	Protein Coding	43	GC06P007726	11.3403291702271	https://www.genecards.org/cgi-bin/carddisp.pl?gene=BMP6
BGN	Biglycan	Protein Coding	43	GC0XP153494	11.2371530532837	https://www.genecards.org/cgi-bin/carddisp.pl?gene=BGN
TRAF6	TNF Receptor Associated Factor 6	Protein Coding	45	GC11M036467	11.095742225647	https://www.genecards.org/cgi-bin/carddisp.pl?gene=TRAF6
MFAP5	Microfibril Associated Protein 5	Protein Coding	42	GC12M008637	11.060079574585	https://www.genecards.org/cgi-bin/carddisp.pl?gene=MFAP5
HBB	Hemoglobin Subunit Beta	Protein Coding	45	GC11M006229	10.9981822967529	https://www.genecards.org/cgi-bin/carddisp.pl?gene=HBB
TGFB3	Transforming Growth Factor Beta 3	Protein Coding	47	GC14M075958	10.9441165924072	https://www.genecards.org/cgi-bin/carddisp.pl?gene=TGFB3
FOXE3	Forkhead Box E3	Protein Coding	37	GC01P047416	10.9141101837158	https://www.genecards.org/cgi-bin/carddisp.pl?gene=FOXE3
CD70	CD70 Molecule	Protein Coding	42	GC19M006624	10.8862590789795	https://www.genecards.org/cgi-bin/carddisp.pl?gene=CD70
RIPK3	Receptor Interacting Serine/Threonine Kinase 3	Protein Coding	42	GC14M024336	10.8718519210815	https://www.genecards.org/cgi-bin/carddisp.pl?gene=RIPK3
COL3A1	Collagen Type III Alpha 1 Chain	Protein Coding	46	GC02P188974	10.775318145752	https://www.genecards.org/cgi-bin/carddisp.pl?gene=COL3A1
VCAM1	Vascular Cell Adhesion Molecule 1	Protein Coding	45	GC01P100719	10.6921529769897	https://www.genecards.org/cgi-bin/carddisp.pl?gene=VCAM1
ACTA2-AS1	ACTA2 Antisense RNA 1	RNA Gene	16	GC10P088932	10.6596174240112	https://www.genecards.org/cgi-bin/carddisp.pl?gene=ACTA2-AS1
TNFAIP1	TNF Alpha Induced Protein 1	Protein Coding	41	GC17P028335	10.5151338577271	https://www.genecards.org/cgi-bin/carddisp.pl?gene=TNFAIP1
ALB	Albumin	Protein Coding	49	GC04P073397	10.5003213882446	https://www.genecards.org/cgi-bin/carddisp.pl?gene=ALB
NFKB1	Nuclear Factor Kappa B Subunit 1	Protein Coding	50	GC04P102501	10.4768218994141	https://www.genecards.org/cgi-bin/carddisp.pl?gene=NFKB1
LEP	Leptin	Protein Coding	46	GC07P128241	10.45618724823	https://www.genecards.org/cgi-bin/carddisp.pl?gene=LEP
TNFAIP2	TNF Alpha Induced Protein 2	Protein Coding	38	GC14P108809	10.405837059021	https://www.genecards.org/cgi-bin/carddisp.pl?gene=TNFAIP2
TNFRSF13C	TNF Receptor Superfamily Member 13C	Protein Coding	43	GC22M055099	10.3702774047852	https://www.genecards.org/cgi-bin/carddisp.pl?gene=TNFRSF13C
RELT	RELT TNF Receptor	Protein Coding	41	GC11P073376	10.3619260787964	https://www.genecards.org/cgi-bin/carddisp.pl?gene=RELT
SMAD2	SMAD Family Member 2	Protein Coding	49	GC18M047809	10.1661567687988	https://www.genecards.org/cgi-bin/carddisp.pl?gene=SMAD2
MAT2A	Methionine Adenosyltransferase 2A	Protein Coding	45	GC02P085746	10.1497430801392	https://www.genecards.org/cgi-bin/carddisp.pl?gene=MAT2A
NDE1	NudE Neurodevelopment Protein 1	Protein Coding	41	GC16P017125	10.1366806030273	https://www.genecards.org/cgi-bin/carddisp.pl?gene=NDE1
TRAF5	TNF Receptor Associated Factor 5	Protein Coding	41	GC01P211326	10.0899143218994	https://www.genecards.org/cgi-bin/carddisp.pl?gene=TRAF5
SMAD4	SMAD Family Member 4	Protein Coding	49	GC18P051028	10.0621118545532	https://www.genecards.org/cgi-bin/carddisp.pl?gene=SMAD4
SELE	Selectin E	Protein Coding	42	GC01M169722	10.0499658584595	https://www.genecards.org/cgi-bin/carddisp.pl?gene=SELE
IL2	Interleukin 2	Protein Coding	44	GC04M122451	9.99065399169922	https://www.genecards.org/cgi-bin/carddisp.pl?gene=IL2
TERT	Telomerase Reverse Transcriptase	Protein Coding	50	GC05M001253	9.90503978729248	https://www.genecards.org/cgi-bin/carddisp.pl?gene=TERT
RELA	RELA Proto-Oncogene, NF-KB Subunit	Protein Coding	50	GC11M065653	9.78520393371582	https://www.genecards.org/cgi-bin/carddisp.pl?gene=RELA
ESR1	Estrogen Receptor 1	Protein Coding	52	GC06P151656	9.65686893463135	https://www.genecards.org/cgi-bin/carddisp.pl?gene=ESR1
LOC113939944	Sharpr-MPRA Regulatory Region 9539	Biological Region	2	GC15P048520	9.60641574859619	https://www.genecards.org/cgi-bin/carddisp.pl?gene=LOC113939944
ENSG00000262855	Tumor Necrosis Factor Receptor Superfamily, Member 13B (TNFRSF13B) Pseudogene	Pseudogene	5	GC17M005126	9.43157005310059	https://www.genecards.org/cgi-bin/carddisp.pl?gene=ENSG00000262855
ENSG00000108516	Tumor Necrosis Factor Receptor Superfamily, Member 13B (TNFRSF13B) Pseudogene	Pseudogene	4	GC17P041334	9.43157005310059	https://www.genecards.org/cgi-bin/carddisp.pl?gene=ENSG00000108516
ENSG00000230339	Tumor Necrosis Factor Receptor Superfamily, Member 13B (TNFRSF13B) Pseudogene	Pseudogene	3	GC17P049561	9.43157005310059	https://www.genecards.org/cgi-bin/carddisp.pl?gene=ENSG00000230339
ENSG00000230813	Pseudogene Similar To Part Of Tumor Necrosis Factor Receptor Superfamily Member 13B (TNFRSF13B)	Pseudogene	2	GC01P246527	9.43157005310059	https://www.genecards.org/cgi-bin/carddisp.pl?gene=ENSG00000230813
ENSG00000250398	Tumor Necrosis Factor Receptor Superfamily, Member 13B (TNFRSF13B) Pseudogene	Pseudogene	2	GC04M155383	9.43157005310059	https://www.genecards.org/cgi-bin/carddisp.pl?gene=ENSG00000250398
ENSG00000266009	Tumor Necrosis Factor Receptor Superfamily, Member 13B (TNFRSF13B) Pseudogene	Pseudogene	2	GC17P050765	9.43157005310059	https://www.genecards.org/cgi-bin/carddisp.pl?gene=ENSG00000266009
ENSG00000275503	Tumor Necrosis Factor Receptor Superfamily, Member 13B (TNFRSF13B) Pseudogene	Pseudogene	1	GC01M015989	9.43157005310059	https://www.genecards.org/cgi-bin/carddisp.pl?gene=ENSG00000275503
ENSG00000277532	Tumor Necrosis Factor Receptor Superfamily, Member 13B (TNFRSF13B) Pseudogene	Pseudogene	1	GC17M060124	9.43157005310059	https://www.genecards.org/cgi-bin/carddisp.pl?gene=ENSG00000277532
ENSG00000275206	Tumor Necrosis Factor Receptor Superfamily, Member 13B (TNFRSF13B) Pseudogene	Pseudogene	1	GC17M024684	9.43157005310059	https://www.genecards.org/cgi-bin/carddisp.pl?gene=ENSG00000275206
ENSG00000275860	Tumor Necrosis Factor Receptor Superfamily, Member 13B (TNFRSF13B) Pseudogene	Pseudogene	1	GC17P060021	9.43157005310059	https://www.genecards.org/cgi-bin/carddisp.pl?gene=ENSG00000275860
BCL2	BCL2 Apoptosis Regulator	Protein Coding	49	GC18M063123	9.36893939971924	https://www.genecards.org/cgi-bin/carddisp.pl?gene=BCL2
MAPK14	Mitogen-Activated Protein Kinase 14	Protein Coding	50	GC06P077003	9.3515625	https://www.genecards.org/cgi-bin/carddisp.pl?gene=MAPK14
TLR2	Toll Like Receptor 2	Protein Coding	50	GC04P153684	9.34998607635498	https://www.genecards.org/cgi-bin/carddisp.pl?gene=TLR2
NPM1	Nucleophosmin 1	Protein Coding	49	GC05P171387	9.27031135559082	https://www.genecards.org/cgi-bin/carddisp.pl?gene=NPM1
HEY2	Hes Related Family BHLH Transcription Factor With YRPW Motif 2	Protein Coding	39	GC06P125730	9.25037670135498	https://www.genecards.org/cgi-bin/carddisp.pl?gene=HEY2
CFLAR	CASP8 And FADD Like Apoptosis Regulator	Protein Coding	44	GC02P201117	9.24963665008545	https://www.genecards.org/cgi-bin/carddisp.pl?gene=CFLAR
IL1R1	Interleukin 1 Receptor Type 1	Protein Coding	45	GC02P102136	9.20866584777832	https://www.genecards.org/cgi-bin/carddisp.pl?gene=IL1R1
MMP9	Matrix Metallopeptidase 9	Protein Coding	53	GC20P046008	9.19247627258301	https://www.genecards.org/cgi-bin/carddisp.pl?gene=MMP9
EDAR	Ectodysplasin A Receptor	Protein Coding	40	GC02M108894	9.14016151428223	https://www.genecards.org/cgi-bin/carddisp.pl?gene=EDAR
MEFV	MEFV Innate Immuity Regulator, Pyrin	Protein Coding	43	GC16M006424	9.10443687438965	https://www.genecards.org/cgi-bin/carddisp.pl?gene=MEFV
IL17A	Interleukin 17A	Protein Coding	41	GC06P052186	9.08734512329102	https://www.genecards.org/cgi-bin/carddisp.pl?gene=IL17A
CD14	CD14 Molecule	Protein Coding	45	GC05M140631	9.07148170471191	https://www.genecards.org/cgi-bin/carddisp.pl?gene=CD14
TNFAIP8L2	TNF Alpha Induced Protein 8 Like 2	Protein Coding	33	GC01P151156	8.98480701446533	https://www.genecards.org/cgi-bin/carddisp.pl?gene=TNFAIP8L2
SERPINE1	Serpin Family E Member 1	Protein Coding	49	GC07P101127	8.97749042510986	https://www.genecards.org/cgi-bin/carddisp.pl?gene=SERPINE1
BIRC3	Baculoviral IAP Repeat Containing 3	Protein Coding	45	GC11P102317	8.95658302307129	https://www.genecards.org/cgi-bin/carddisp.pl?gene=BIRC3
NFKBIA	NFKB Inhibitor Alpha	Protein Coding	49	GC14M035401	8.94924736022949	https://www.genecards.org/cgi-bin/carddisp.pl?gene=NFKBIA
SRFBP1	Serum Response Factor Binding Protein 1	Protein Coding	33	GC05P121961	8.93981075286865	https://www.genecards.org/cgi-bin/carddisp.pl?gene=SRFBP1
F2	Coagulation Factor II, Thrombin	Protein Coding	48	GC11P046720	8.92304706573486	https://www.genecards.org/cgi-bin/carddisp.pl?gene=F2
CSF1	Colony Stimulating Factor 1	Protein Coding	43	GC01P109911	8.84456920623779	https://www.genecards.org/cgi-bin/carddisp.pl?gene=CSF1
COMP	Cartilage Oligomeric Matrix Protein	Protein Coding	47	GC19M018783	8.84320449829102	https://www.genecards.org/cgi-bin/carddisp.pl?gene=COMP
MMP1	Matrix Metallopeptidase 1	Protein Coding	51	GC11M102810	8.81070899963379	https://www.genecards.org/cgi-bin/carddisp.pl?gene=MMP1
IFNA1	Interferon Alpha 1	Protein Coding	40	GC09P021577	8.78502655029297	https://www.genecards.org/cgi-bin/carddisp.pl?gene=IFNA1
TNFAIP8	TNF Alpha Induced Protein 8	Protein Coding	37	GC05P119268	8.62314033508301	https://www.genecards.org/cgi-bin/carddisp.pl?gene=TNFAIP8
MMP3	Matrix Metallopeptidase 3	Protein Coding	49	GC11M102835	8.56515121459961	https://www.genecards.org/cgi-bin/carddisp.pl?gene=MMP3
FN1	Fibronectin 1	Protein Coding	49	GC02M215360	8.55388736724854	https://www.genecards.org/cgi-bin/carddisp.pl?gene=FN1
VEGFA	Vascular Endothelial Growth Factor A	Protein Coding	47	GC06P043770	8.54188537597656	https://www.genecards.org/cgi-bin/carddisp.pl?gene=VEGFA
ACE	Angiotensin I Converting Enzyme	Protein Coding	50	GC17P063477	8.5390567779541	https://www.genecards.org/cgi-bin/carddisp.pl?gene=ACE
NGFR	Nerve Growth Factor Receptor	Protein Coding	45	GC17P049495	8.5114917755127	https://www.genecards.org/cgi-bin/carddisp.pl?gene=NGFR
HMGB1	High Mobility Group Box 1	Protein Coding	44	GC13M030456	8.41303157806396	https://www.genecards.org/cgi-bin/carddisp.pl?gene=HMGB1
IL4I1	Interleukin 4 Induced 1	Protein Coding	38	GC19M062222	8.39942646026611	https://www.genecards.org/cgi-bin/carddisp.pl?gene=IL4I1
F5	Coagulation Factor V	Protein Coding	46	GC01M169511	8.38823318481445	https://www.genecards.org/cgi-bin/carddisp.pl?gene=F5
HMOX1	Heme Oxygenase 1	Protein Coding	50	GC22P035380	8.33808612823486	https://www.genecards.org/cgi-bin/carddisp.pl?gene=HMOX1
TNFSF12-TNFSF13	TNFSF12-TNFSF13 Readthrough	Protein Coding	23	GC17P010606	8.31540107727051	https://www.genecards.org/cgi-bin/carddisp.pl?gene=TNFSF12-TNFSF13
BIRC2	Baculoviral IAP Repeat Containing 2	Protein Coding	44	GC11P102347	8.27450275421143	https://www.genecards.org/cgi-bin/carddisp.pl?gene=BIRC2
CD27	CD27 Molecule	Protein Coding	45	GC12P018529	8.27066326141357	https://www.genecards.org/cgi-bin/carddisp.pl?gene=CD27
MAPK1	Mitogen-Activated Protein Kinase 1	Protein Coding	50	GC22M021759	8.24939727783203	https://www.genecards.org/cgi-bin/carddisp.pl?gene=MAPK1
CSF3	Colony Stimulating Factor 3	Protein Coding	40	GC17P040015	8.224853515625	https://www.genecards.org/cgi-bin/carddisp.pl?gene=CSF3
NOS2	Nitric Oxide Synthase 2	Protein Coding	48	GC17M027756	8.20699310302734	https://www.genecards.org/cgi-bin/carddisp.pl?gene=NOS2
EDA2R	Ectodysplasin A2 Receptor	Protein Coding	42	GC0XM066595	8.18655300140381	https://www.genecards.org/cgi-bin/carddisp.pl?gene=EDA2R
AAT2	Aortic Aneurysm, Familial Thoracic 2	Genetic Locus	2	GC05U990187	8.15808963775635	https://www.genecards.org/cgi-bin/carddisp.pl?gene=AAT2
CASP1	Caspase 1	Protein Coding	49	GC11M105025	8.06183528900146	https://www.genecards.org/cgi-bin/carddisp.pl?gene=CASP1
GPT	Glutamic--Pyruvic Transaminase	Protein Coding	41	GC08P144502	8.05774879455566	https://www.genecards.org/cgi-bin/carddisp.pl?gene=GPT
AAT1	Aortic Aneurysm, Familial Thoracic 1	Genetic Locus	3	GC11U900016	8.05303573608398	https://www.genecards.org/cgi-bin/carddisp.pl?gene=AAT1
PARP1	Poly(ADP-Ribose) Polymerase 1	Protein Coding	48	GC01M226360	8.03953266143799	https://www.genecards.org/cgi-bin/carddisp.pl?gene=PARP1
FGF2	Fibroblast Growth Factor 2	Protein Coding	45	GC04P122826	8.03363704681396	https://www.genecards.org/cgi-bin/carddisp.pl?gene=FGF2
EDA	Ectodysplasin A	Protein Coding	42	GC0XP069618	8.01710605621338	https://www.genecards.org/cgi-bin/carddisp.pl?gene=EDA
EGF	Epidermal Growth Factor	Protein Coding	50	GC04P109912	7.98006725311279	https://www.genecards.org/cgi-bin/carddisp.pl?gene=EGF
EP300	E1A Binding Protein P300	Protein Coding	49	GC22P041091	7.94900798797607	https://www.genecards.org/cgi-bin/carddisp.pl?gene=EP300
INS	Insulin	Protein Coding	46	GC11M002159	7.92335844039917	https://www.genecards.org/cgi-bin/carddisp.pl?gene=INS
TLR3	Toll Like Receptor 3	Protein Coding	50	GC04P186059	7.91986131668091	https://www.genecards.org/cgi-bin/carddisp.pl?gene=TLR3
TRAP1	TNF Receptor Associated Protein 1	Protein Coding	42	GC16M006450	7.90256357192993	https://www.genecards.org/cgi-bin/carddisp.pl?gene=TRAP1
COL1A1	Collagen Type I Alpha 1 Chain	Protein Coding	50	GC17M050183	7.87649440765381	https://www.genecards.org/cgi-bin/carddisp.pl?gene=COL1A1
IKBKB	Inhibitor Of Nuclear Factor Kappa B Kinase Subunit Beta	Protein Coding	52	GC08P042271	7.87379693984985	https://www.genecards.org/cgi-bin/carddisp.pl?gene=IKBKB
POLG	DNA Polymerase Gamma, Catalytic Subunit	Protein Coding	47	GC15M089475	7.86969375610352	https://www.genecards.org/cgi-bin/carddisp.pl?gene=POLG
STAC3	SH3 And Cysteine Rich Domain 3	Protein Coding	36	GC12M057243	7.83002805709839	https://www.genecards.org/cgi-bin/carddisp.pl?gene=STAC3
NOD2	Nucleotide Binding Oligomerization Domain Containing 2	Protein Coding	47	GC16P050693	7.80822944641113	https://www.genecards.org/cgi-bin/carddisp.pl?gene=NOD2
CHUK	Component Of Inhibitor Of Nuclear Factor Kappa B Kinase Complex	Protein Coding	50	GC10M100188	7.79850196838379	https://www.genecards.org/cgi-bin/carddisp.pl?gene=CHUK
ACAN	Aggrecan	Protein Coding	48	GC15P112336	7.75134181976318	https://www.genecards.org/cgi-bin/carddisp.pl?gene=ACAN
JUN	Jun Proto-Oncogene, AP-1 Transcription Factor Subunit	Protein Coding	47	GC01M058780	7.73195791244507	https://www.genecards.org/cgi-bin/carddisp.pl?gene=JUN
CYCS	Cytochrome C, Somatic	Protein Coding	47	GC07M025118	7.72994375228882	https://www.genecards.org/cgi-bin/carddisp.pl?gene=CYCS
STING1	Stimulator Of Interferon Response CGAMP Interactor 1	Protein Coding	33	GC05M139476	7.67031478881836	https://www.genecards.org/cgi-bin/carddisp.pl?gene=STING1
PPARG	Peroxisome Proliferator Activated Receptor Gamma	Protein Coding	51	GC03P012287	7.60147428512573	https://www.genecards.org/cgi-bin/carddisp.pl?gene=PPARG
MAP3K5	Mitogen-Activated Protein Kinase Kinase Kinase 5	Protein Coding	46	GC06M136557	7.59516000747681	https://www.genecards.org/cgi-bin/carddisp.pl?gene=MAP3K5
TIMP1	TIMP Metallopeptidase Inhibitor 1	Protein Coding	43	GC0XP047583	7.56023931503296	https://www.genecards.org/cgi-bin/carddisp.pl?gene=TIMP1
CREBBP	CREB Binding Protein	Protein Coding	51	GC16M006452	7.55158138275146	https://www.genecards.org/cgi-bin/carddisp.pl?gene=CREBBP
IL1RAPL2	Interleukin 1 Receptor Accessory Protein Like 2	Protein Coding	38	GC0XP104566	7.53611421585083	https://www.genecards.org/cgi-bin/carddisp.pl?gene=IL1RAPL2
C1QTNF3	C1q And TNF Related 3	Protein Coding	37	GC05M034017	7.50089740753174	https://www.genecards.org/cgi-bin/carddisp.pl?gene=C1QTNF3
TRAF4	TNF Receptor Associated Factor 4	Protein Coding	42	GC17P049706	7.49729871749878	https://www.genecards.org/cgi-bin/carddisp.pl?gene=TRAF4
C1QTNF5	C1q And TNF Related 5	Protein Coding	38	GC11M119338	7.49372339248657	https://www.genecards.org/cgi-bin/carddisp.pl?gene=C1QTNF5
C1QTNF9	C1q And TNF Related 9	Protein Coding	34	GC13P024307	7.47150182723999	https://www.genecards.org/cgi-bin/carddisp.pl?gene=C1QTNF9
IGF1	Insulin Like Growth Factor 1	Protein Coding	48	GC12M102395	7.47140979766846	https://www.genecards.org/cgi-bin/carddisp.pl?gene=IGF1
CTLA4	Cytotoxic T-Lymphocyte Associated Protein 4	Protein Coding	44	GC02P203867	7.45812368392944	https://www.genecards.org/cgi-bin/carddisp.pl?gene=CTLA4
HGF	Hepatocyte Growth Factor	Protein Coding	51	GC07M081699	7.39900541305542	https://www.genecards.org/cgi-bin/carddisp.pl?gene=HGF
MLKL	Mixed Lineage Kinase Domain Like Pseudokinase	Protein Coding	41	GC16M074672	7.387131690979	https://www.genecards.org/cgi-bin/carddisp.pl?gene=MLKL
EDN1	Endothelin 1	Protein Coding	48	GC06P012256	7.32421588897705	https://www.genecards.org/cgi-bin/carddisp.pl?gene=EDN1
IL2RA	Interleukin 2 Receptor Subunit Alpha	Protein Coding	49	GC10M006010	7.26453256607056	https://www.genecards.org/cgi-bin/carddisp.pl?gene=IL2RA
C1QTNF1	C1q And TNF Related 1	Protein Coding	39	GC17P079022	7.25163650512695	https://www.genecards.org/cgi-bin/carddisp.pl?gene=C1QTNF1
TANK	TRAF Family Member Associated NFKB Activator	Protein Coding	42	GC02P161136	7.22238779067993	https://www.genecards.org/cgi-bin/carddisp.pl?gene=TANK
TNFAIP8L1	TNF Alpha Induced Protein 8 Like 1	Protein Coding	32	GC19P004639	7.16417217254639	https://www.genecards.org/cgi-bin/carddisp.pl?gene=TNFAIP8L1
CASP9	Caspase 9	Protein Coding	46	GC01M015491	7.09010791778564	https://www.genecards.org/cgi-bin/carddisp.pl?gene=CASP9
PSTPIP1	Proline-Serine-Threonine Phosphatase Interacting Protein 1	Protein Coding	44	GC15P076993	7.05528736114502	https://www.genecards.org/cgi-bin/carddisp.pl?gene=PSTPIP1
IL12B	Interleukin 12B	Protein Coding	43	GC05M159314	7.02702951431274	https://www.genecards.org/cgi-bin/carddisp.pl?gene=IL12B
GBA	Glucosylceramidase Beta	Protein Coding	48	GC01M155234	6.99895858764648	https://www.genecards.org/cgi-bin/carddisp.pl?gene=GBA
SLC22A12	Solute Carrier Family 22 Member 12	Protein Coding	44	GC11P064609	6.99071264266968	https://www.genecards.org/cgi-bin/carddisp.pl?gene=SLC22A12
CCL5	C-C Motif Chemokine Ligand 5	Protein Coding	42	GC17M035871	6.97427082061768	https://www.genecards.org/cgi-bin/carddisp.pl?gene=CCL5
STAT4	Signal Transducer And Activator Of Transcription 4	Protein Coding	45	GC02M191029	6.96712589263916	https://www.genecards.org/cgi-bin/carddisp.pl?gene=STAT4
PTPN11	Protein Tyrosine Phosphatase Non-Receptor Type 11	Protein Coding	51	GC12P112418	6.93290424346924	https://www.genecards.org/cgi-bin/carddisp.pl?gene=PTPN11
RTEL1	Regulator Of Telomere Elongation Helicase 1	Protein Coding	41	GC20P063658	6.89675760269165	https://www.genecards.org/cgi-bin/carddisp.pl?gene=RTEL1
C1QTNF6	C1q And TNF Related 6	Protein Coding	37	GC22M037180	6.88670253753662	https://www.genecards.org/cgi-bin/carddisp.pl?gene=C1QTNF6
TGFA	Transforming Growth Factor Alpha	Protein Coding	45	GC02M070447	6.83959531784058	https://www.genecards.org/cgi-bin/carddisp.pl?gene=TGFA
PSMD2	Proteasome 26S Subunit Ubiquitin Receptor, Non-ATPase 2	Protein Coding	42	GC03P184298	6.81935024261475	https://www.genecards.org/cgi-bin/carddisp.pl?gene=PSMD2
IL2RB	Interleukin 2 Receptor Subunit Beta	Protein Coding	48	GC22M037125	6.81569290161133	https://www.genecards.org/cgi-bin/carddisp.pl?gene=IL2RB
NOS3	Nitric Oxide Synthase 3	Protein Coding	50	GC07P150990	6.81190347671509	https://www.genecards.org/cgi-bin/carddisp.pl?gene=NOS3
HLA-A	Major Histocompatibility Complex, Class I, A	Protein Coding	46	GC06P076821	6.78991842269897	https://www.genecards.org/cgi-bin/carddisp.pl?gene=HLA-A
COL1A2	Collagen Type I Alpha 2 Chain	Protein Coding	48	GC07P094394	6.75490140914917	https://www.genecards.org/cgi-bin/carddisp.pl?gene=COL1A2
C1QTNF4	C1q And TNF Related 4	Protein Coding	32	GC11M084335	6.69987487792969	https://www.genecards.org/cgi-bin/carddisp.pl?gene=C1QTNF4
SOD2	Superoxide Dismutase 2	Protein Coding	49	GC06M159669	6.64793968200684	https://www.genecards.org/cgi-bin/carddisp.pl?gene=SOD2
MIR146A	MicroRNA 146a	RNA Gene	23	GC05P160485	6.64643669128418	https://www.genecards.org/cgi-bin/carddisp.pl?gene=MIR146A
BMP2	Bone Morphogenetic Protein 2	Protein Coding	46	GC20P006767	6.6020770072937	https://www.genecards.org/cgi-bin/carddisp.pl?gene=BMP2
ERAP1	Endoplasmic Reticulum Aminopeptidase 1	Protein Coding	45	GC05M096760	6.60024213790894	https://www.genecards.org/cgi-bin/carddisp.pl?gene=ERAP1
TNFAIP8L3	TNF Alpha Induced Protein 8 Like 3	Protein Coding	34	GC15M051056	6.56623840332031	https://www.genecards.org/cgi-bin/carddisp.pl?gene=TNFAIP8L3
MTHFR	Methylenetetrahydrofolate Reductase	Protein Coding	48	GC01M011785	6.50724411010742	https://www.genecards.org/cgi-bin/carddisp.pl?gene=MTHFR
TICAM1	Toll Like Receptor Adaptor Molecule 1	Protein Coding	43	GC19M004815	6.50131702423096	https://www.genecards.org/cgi-bin/carddisp.pl?gene=TICAM1
ZFP36	ZFP36 Ring Finger Protein	Protein Coding	38	GC19P039406	6.47833824157715	https://www.genecards.org/cgi-bin/carddisp.pl?gene=ZFP36
IL15	Interleukin 15	Protein Coding	40	GC04P141636	6.45128297805786	https://www.genecards.org/cgi-bin/carddisp.pl?gene=IL15
PTX3	Pentraxin 3	Protein Coding	42	GC03P157436	6.44741058349609	https://www.genecards.org/cgi-bin/carddisp.pl?gene=PTX3
NAGLU	N-Acetyl-Alpha-Glucosaminidase	Protein Coding	42	GC17P050731	6.44119071960449	https://www.genecards.org/cgi-bin/carddisp.pl?gene=NAGLU
TINF2	TERF1 Interacting Nuclear Factor 2	Protein Coding	41	GC14M024258	6.43556880950928	https://www.genecards.org/cgi-bin/carddisp.pl?gene=TINF2
HLA-DQB1	Major Histocompatibility Complex, Class II, DQ Beta 1	Protein Coding	43	GC06M061358	6.42345094680786	https://www.genecards.org/cgi-bin/carddisp.pl?gene=HLA-DQB1
FLNC	Filamin C	Protein Coding	45	GC07P128830	6.41391468048096	https://www.genecards.org/cgi-bin/carddisp.pl?gene=FLNC
REN	Renin	Protein Coding	48	GC01M204154	6.39741134643555	https://www.genecards.org/cgi-bin/carddisp.pl?gene=REN
NEK9	NIMA Related Kinase 9	Protein Coding	45	GC14M075079	6.39351463317871	https://www.genecards.org/cgi-bin/carddisp.pl?gene=NEK9
BGLAP	Bone Gamma-Carboxyglutamate Protein	Protein Coding	40	GC01P156242	6.37683773040771	https://www.genecards.org/cgi-bin/carddisp.pl?gene=BGLAP
C1QTNF2	C1q And TNF Related 2	Protein Coding	36	GC05M160347	6.36747026443481	https://www.genecards.org/cgi-bin/carddisp.pl?gene=C1QTNF2
IL23R	Interleukin 23 Receptor	Protein Coding	44	GC01P067138	6.3197283744812	https://www.genecards.org/cgi-bin/carddisp.pl?gene=IL23R
IL3	Interleukin 3	Protein Coding	42	GC05P132060	6.29306364059448	https://www.genecards.org/cgi-bin/carddisp.pl?gene=IL3
BAX	BCL2 Associated X, Apoptosis Regulator	Protein Coding	47	GC19P048954	6.25483798980713	https://www.genecards.org/cgi-bin/carddisp.pl?gene=BAX
CPT2	Carnitine Palmitoyltransferase 2	Protein Coding	49	GC01P053196	6.24360847473145	https://www.genecards.org/cgi-bin/carddisp.pl?gene=CPT2
PTPRC	Protein Tyrosine Phosphatase Receptor Type C	Protein Coding	50	GC01P198607	6.24240255355835	https://www.genecards.org/cgi-bin/carddisp.pl?gene=PTPRC
ANXA5	Annexin A5	Protein Coding	45	GC04M121667	6.23223400115967	https://www.genecards.org/cgi-bin/carddisp.pl?gene=ANXA5
CCL3	C-C Motif Chemokine Ligand 3	Protein Coding	38	GC17M036088	6.23198795318604	https://www.genecards.org/cgi-bin/carddisp.pl?gene=CCL3
C1QTNF7	C1q And TNF Related 7	Protein Coding	36	GC04P015339	6.22971057891846	https://www.genecards.org/cgi-bin/carddisp.pl?gene=C1QTNF7
CASP10	Caspase 10	Protein Coding	48	GC02P201182	6.22877359390259	https://www.genecards.org/cgi-bin/carddisp.pl?gene=CASP10
HIF1A	Hypoxia Inducible Factor 1 Subunit Alpha	Protein Coding	46	GC14P061695	6.21142482757568	https://www.genecards.org/cgi-bin/carddisp.pl?gene=HIF1A
B2M	Beta-2-Microglobulin	Protein Coding	48	GC15P044711	6.17521190643311	https://www.genecards.org/cgi-bin/carddisp.pl?gene=B2M
STAT1	Signal Transducer And Activator Of Transcription 1	Protein Coding	51	GC02M190908	6.11923170089722	https://www.genecards.org/cgi-bin/carddisp.pl?gene=STAT1
MB	Myoglobin	Protein Coding	43	GC22M035606	6.11470937728882	https://www.genecards.org/cgi-bin/carddisp.pl?gene=MB
JAK2	Janus Kinase 2	Protein Coding	51	GC09P004985	6.11348152160645	https://www.genecards.org/cgi-bin/carddisp.pl?gene=JAK2
MAPK3	Mitogen-Activated Protein Kinase 3	Protein Coding	48	GC16M035783	6.07109022140503	https://www.genecards.org/cgi-bin/carddisp.pl?gene=MAPK3
TERC	Telomerase RNA Component	RNA Gene	29	GC03M169765	6.04412317276001	https://www.genecards.org/cgi-bin/carddisp.pl?gene=TERC
LITAF	Lipopolysaccharide Induced TNF Factor	Protein Coding	43	GC16M011547	6.04220104217529	https://www.genecards.org/cgi-bin/carddisp.pl?gene=LITAF
F3	Coagulation Factor III, Tissue Factor	Protein Coding	45	GC01M094570	6.02235889434814	https://www.genecards.org/cgi-bin/carddisp.pl?gene=F3
NPPA	Natriuretic Peptide A	Protein Coding	45	GC01M011846	6.0171685218811	https://www.genecards.org/cgi-bin/carddisp.pl?gene=NPPA
IL13	Interleukin 13	Protein Coding	42	GC05P132656	6.01595258712769	https://www.genecards.org/cgi-bin/carddisp.pl?gene=IL13
APOE	Apolipoprotein E	Protein Coding	50	GC19P051999	6.00802755355835	https://www.genecards.org/cgi-bin/carddisp.pl?gene=APOE
PTGS1	Prostaglandin-Endoperoxide Synthase 1	Protein Coding	46	GC09P122370	5.98802852630615	https://www.genecards.org/cgi-bin/carddisp.pl?gene=PTGS1
MAP3K14	Mitogen-Activated Protein Kinase Kinase Kinase 14	Protein Coding	43	GC17M045263	5.97446823120117	https://www.genecards.org/cgi-bin/carddisp.pl?gene=MAP3K14
BCL2L1	BCL2 Like 1	Protein Coding	45	GC20M031664	5.97392463684082	https://www.genecards.org/cgi-bin/carddisp.pl?gene=BCL2L1
C1QTNF9B	C1q And TNF Related 9B	Protein Coding	32	GC13M023891	5.96340608596802	https://www.genecards.org/cgi-bin/carddisp.pl?gene=C1QTNF9B
TRPS1	Transcriptional Repressor GATA Binding 1	Protein Coding	45	GC08M115408	5.96083354949951	https://www.genecards.org/cgi-bin/carddisp.pl?gene=TRPS1
SOD1	Superoxide Dismutase 1	Protein Coding	50	GC21P031659	5.93526983261108	https://www.genecards.org/cgi-bin/carddisp.pl?gene=SOD1
APOH	Apolipoprotein H	Protein Coding	44	GC17M066212	5.93186092376709	https://www.genecards.org/cgi-bin/carddisp.pl?gene=APOH
PROC	Protein C, Inactivator Of Coagulation Factors Va And VIIIa	Protein Coding	49	GC02P127418	5.92194700241089	https://www.genecards.org/cgi-bin/carddisp.pl?gene=PROC
IL12A	Interleukin 12A	Protein Coding	43	GC03P159988	5.9121241569519	https://www.genecards.org/cgi-bin/carddisp.pl?gene=IL12A
MMP2	Matrix Metallopeptidase 2	Protein Coding	52	GC16P055390	5.89927768707275	https://www.genecards.org/cgi-bin/carddisp.pl?gene=MMP2
PROS1	Protein S	Protein Coding	48	GC03M093873	5.89148616790771	https://www.genecards.org/cgi-bin/carddisp.pl?gene=PROS1
C4A	Complement C4A (Rodgers Blood Group)	Protein Coding	44	GC06P076888	5.87031936645508	https://www.genecards.org/cgi-bin/carddisp.pl?gene=C4A
RYR1	Ryanodine Receptor 1	Protein Coding	46	GC19P051535	5.8685827255249	https://www.genecards.org/cgi-bin/carddisp.pl?gene=RYR1
ACTA1	Actin Alpha 1, Skeletal Muscle	Protein Coding	46	GC01M229460	5.86702156066895	https://www.genecards.org/cgi-bin/carddisp.pl?gene=ACTA1
MATN3	Matrilin 3	Protein Coding	43	GC02M019992	5.84376764297485	https://www.genecards.org/cgi-bin/carddisp.pl?gene=MATN3
CTNNB1	Catenin Beta 1	Protein Coding	52	GC03P041236	5.83680057525635	https://www.genecards.org/cgi-bin/carddisp.pl?gene=CTNNB1
MAP3K7	Mitogen-Activated Protein Kinase Kinase Kinase 7	Protein Coding	50	GC06M090513	5.8135027885437	https://www.genecards.org/cgi-bin/carddisp.pl?gene=MAP3K7
MPO	Myeloperoxidase	Protein Coding	50	GC17M058269	5.80442571640015	https://www.genecards.org/cgi-bin/carddisp.pl?gene=MPO
AKT1	AKT Serine/Threonine Kinase 1	Protein Coding	52	GC14M104769	5.78759717941284	https://www.genecards.org/cgi-bin/carddisp.pl?gene=AKT1
NHP2	NHP2 Ribonucleoprotein	Protein Coding	43	GC05M178149	5.76896381378174	https://www.genecards.org/cgi-bin/carddisp.pl?gene=NHP2
PRF1	Perforin 1	Protein Coding	45	GC10M070597	5.75997352600098	https://www.genecards.org/cgi-bin/carddisp.pl?gene=PRF1
ADAMTSL2	ADAMTS Like 2	Protein Coding	41	GC09P134007	5.73038864135742	https://www.genecards.org/cgi-bin/carddisp.pl?gene=ADAMTSL2
WRAP53	WD Repeat Containing Antisense To TP53	Protein Coding	41	GC17P010614	5.72804880142212	https://www.genecards.org/cgi-bin/carddisp.pl?gene=WRAP53
STAT3	Signal Transducer And Activator Of Transcription 3	Protein Coding	50	GC17M042313	5.71726608276367	https://www.genecards.org/cgi-bin/carddisp.pl?gene=STAT3
THBD	Thrombomodulin	Protein Coding	45	GC20M023026	5.71013784408569	https://www.genecards.org/cgi-bin/carddisp.pl?gene=THBD
C1QTNF8	C1q And TNF Related 8	Protein Coding	30	GC16M006219	5.70593643188477	https://www.genecards.org/cgi-bin/carddisp.pl?gene=C1QTNF8
IRF3	Interferon Regulatory Factor 3	Protein Coding	45	GC19M049659	5.68094730377197	https://www.genecards.org/cgi-bin/carddisp.pl?gene=IRF3
SELP	Selectin P	Protein Coding	45	GC01M169558	5.6795802116394	https://www.genecards.org/cgi-bin/carddisp.pl?gene=SELP
RETN	Resistin	Protein Coding	42	GC19P007669	5.66776514053345	https://www.genecards.org/cgi-bin/carddisp.pl?gene=RETN
IKBKG	Inhibitor Of Nuclear Factor Kappa B Kinase Regulatory Subunit Gamma	Protein Coding	47	GC0XP154541	5.65091180801392	https://www.genecards.org/cgi-bin/carddisp.pl?gene=IKBKG
PARN	Poly(A)-Specific Ribonuclease	Protein Coding	45	GC16M014435	5.64448928833008	https://www.genecards.org/cgi-bin/carddisp.pl?gene=PARN
DKC1	Dyskerin Pseudouridine Synthase 1	Protein Coding	45	GC0XP154762	5.6229944229126	https://www.genecards.org/cgi-bin/carddisp.pl?gene=DKC1
NOP10	NOP10 Ribonucleoprotein	Protein Coding	40	GC15M034341	5.6229944229126	https://www.genecards.org/cgi-bin/carddisp.pl?gene=NOP10
IL18R1	Interleukin 18 Receptor 1	Protein Coding	42	GC02P102311	5.57895565032959	https://www.genecards.org/cgi-bin/carddisp.pl?gene=IL18R1
CD4	CD4 Molecule	Protein Coding	48	GC12P006786	5.49036073684692	https://www.genecards.org/cgi-bin/carddisp.pl?gene=CD4
IL11	Interleukin 11	Protein Coding	40	GC19M055364	5.45991182327271	https://www.genecards.org/cgi-bin/carddisp.pl?gene=IL11
ENG	Endoglin	Protein Coding	46	GC09M127815	5.42805099487305	https://www.genecards.org/cgi-bin/carddisp.pl?gene=ENG
CTC1	CST Telomere Replication Complex Component 1	Protein Coding	34	GC17M010137	5.39166307449341	https://www.genecards.org/cgi-bin/carddisp.pl?gene=CTC1
NTRK1	Neurotrophic Receptor Tyrosine Kinase 1	Protein Coding	48	GC01P156815	5.38731336593628	https://www.genecards.org/cgi-bin/carddisp.pl?gene=NTRK1
USB1	U6 SnRNA Biogenesis Phosphodiesterase 1	Protein Coding	36	GC16P057999	5.31737852096558	https://www.genecards.org/cgi-bin/carddisp.pl?gene=USB1
EGFR	Epidermal Growth Factor Receptor	Protein Coding	52	GC07P055019	5.31584548950195	https://www.genecards.org/cgi-bin/carddisp.pl?gene=EGFR
ALDH2	Aldehyde Dehydrogenase 2 Family Member	Protein Coding	49	GC12P111766	5.30421209335327	https://www.genecards.org/cgi-bin/carddisp.pl?gene=ALDH2
WNT5A	Wnt Family Member 5A	Protein Coding	49	GC03M055465	5.29926443099976	https://www.genecards.org/cgi-bin/carddisp.pl?gene=WNT5A
LCN2	Lipocalin 2	Protein Coding	43	GC09P128149	5.29194450378418	https://www.genecards.org/cgi-bin/carddisp.pl?gene=LCN2
SERPINC1	Serpin Family C Member 1	Protein Coding	47	GC01M174490	5.28644227981567	https://www.genecards.org/cgi-bin/carddisp.pl?gene=SERPINC1
MIR155	MicroRNA 155	RNA Gene	20	GC21P025573	5.26077461242676	https://www.genecards.org/cgi-bin/carddisp.pl?gene=MIR155
SDHD	Succinate Dehydrogenase Complex Subunit D	Protein Coding	43	GC11P112087	5.23861885070801	https://www.genecards.org/cgi-bin/carddisp.pl?gene=SDHD
MT-ND6	Mitochondrially Encoded NADH:Ubiquinone Oxidoreductase Core Subunit 6	Protein Coding	33	GCMTM014151	5.22658491134644	https://www.genecards.org/cgi-bin/carddisp.pl?gene=MT-ND6
HLA-C	Major Histocompatibility Complex, Class I, C	Protein Coding	45	GC06M061260	5.21490573883057	https://www.genecards.org/cgi-bin/carddisp.pl?gene=HLA-C
EPO	Erythropoietin	Protein Coding	41	GC07P100720	5.2056188583374	https://www.genecards.org/cgi-bin/carddisp.pl?gene=EPO
LBP	Lipopolysaccharide Binding Protein	Protein Coding	44	GC20P038346	5.20330381393433	https://www.genecards.org/cgi-bin/carddisp.pl?gene=LBP
SH2D1A	SH2 Domain Containing 1A	Protein Coding	45	GC0XP124227	5.15961265563965	https://www.genecards.org/cgi-bin/carddisp.pl?gene=SH2D1A
OPTN	Optineurin	Protein Coding	43	GC10P013099	5.15626192092896	https://www.genecards.org/cgi-bin/carddisp.pl?gene=OPTN
TLR9	Toll Like Receptor 9	Protein Coding	45	GC03M052222	5.14830493927002	https://www.genecards.org/cgi-bin/carddisp.pl?gene=TLR9
TONSL	Tonsoku Like, DNA Repair Protein	Protein Coding	37	GC08M144428	5.13698053359985	https://www.genecards.org/cgi-bin/carddisp.pl?gene=TONSL
CCR1	C-C Motif Chemokine Receptor 1	Protein Coding	45	GC03M046218	5.10996723175049	https://www.genecards.org/cgi-bin/carddisp.pl?gene=CCR1
KITLG	KIT Ligand	Protein Coding	44	GC12M088492	5.10972356796265	https://www.genecards.org/cgi-bin/carddisp.pl?gene=KITLG
UMOD	Uromodulin	Protein Coding	42	GC16M020344	5.10927724838257	https://www.genecards.org/cgi-bin/carddisp.pl?gene=UMOD
TGIF1	TGFB Induced Factor Homeobox 1	Protein Coding	45	GC18P003411	5.10688829421997	https://www.genecards.org/cgi-bin/carddisp.pl?gene=TGIF1
KRT18	Keratin 18	Protein Coding	48	GC12P052948	5.10188770294189	https://www.genecards.org/cgi-bin/carddisp.pl?gene=KRT18
IKZF1	IKAROS Family Zinc Finger 1	Protein Coding	47	GC07P050303	5.09024286270142	https://www.genecards.org/cgi-bin/carddisp.pl?gene=IKZF1
RUNX2	RUNX Family Transcription Factor 2	Protein Coding	46	GC06P077087	5.06695365905762	https://www.genecards.org/cgi-bin/carddisp.pl?gene=RUNX2
PLA2G4A	Phospholipase A2 Group IVA	Protein Coding	48	GC01P186798	5.0576114654541	https://www.genecards.org/cgi-bin/carddisp.pl?gene=PLA2G4A
SLC2A1	Solute Carrier Family 2 Member 1	Protein Coding	52	GC01M042925	5.0576057434082	https://www.genecards.org/cgi-bin/carddisp.pl?gene=SLC2A1
CXCL10	C-X-C Motif Chemokine Ligand 10	Protein Coding	43	GC04M076021	5.04720067977905	https://www.genecards.org/cgi-bin/carddisp.pl?gene=CXCL10
IL5	Interleukin 5	Protein Coding	44	GC05M132541	5.04336452484131	https://www.genecards.org/cgi-bin/carddisp.pl?gene=IL5
INSR	Insulin Receptor	Protein Coding	52	GC19M007112	5.04161167144775	https://www.genecards.org/cgi-bin/carddisp.pl?gene=INSR
PIK3CA	Phosphatidylinositol-4,5-Bisphosphate 3-Kinase Catalytic Subunit Alpha	Protein Coding	52	GC03P179148	5.03722476959229	https://www.genecards.org/cgi-bin/carddisp.pl?gene=PIK3CA
MIR21	MicroRNA 21	RNA Gene	25	GC17P059841	5.0321307182312	https://www.genecards.org/cgi-bin/carddisp.pl?gene=MIR21
ITGB3	Integrin Subunit Beta 3	Protein Coding	49	GC17P051053	5.02516651153564	https://www.genecards.org/cgi-bin/carddisp.pl?gene=ITGB3
ABCB1	ATP Binding Cassette Subfamily B Member 1	Protein Coding	50	GC07M087504	5.02253532409668	https://www.genecards.org/cgi-bin/carddisp.pl?gene=ABCB1
SGCA	Sarcoglycan Alpha	Protein Coding	42	GC17P050164	5.02236890792847	https://www.genecards.org/cgi-bin/carddisp.pl?gene=SGCA
PLG	Plasminogen	Protein Coding	48	GC06P160702	5.02178335189819	https://www.genecards.org/cgi-bin/carddisp.pl?gene=PLG
ADA2	Adenosine Deaminase 2	Protein Coding	33	GC22M017188	4.99297046661377	https://www.genecards.org/cgi-bin/carddisp.pl?gene=ADA2
IL6R	Interleukin 6 Receptor	Protein Coding	48	GC01P154405	4.98819494247437	https://www.genecards.org/cgi-bin/carddisp.pl?gene=IL6R
CASP7	Caspase 7	Protein Coding	48	GC10P113679	4.93918037414551	https://www.genecards.org/cgi-bin/carddisp.pl?gene=CASP7
CXCR3	C-X-C Motif Chemokine Receptor 3	Protein Coding	44	GC0XM071615	4.9247522354126	https://www.genecards.org/cgi-bin/carddisp.pl?gene=CXCR3
EXT1	Exostosin Glycosyltransferase 1	Protein Coding	48	GC08M117798	4.92182350158691	https://www.genecards.org/cgi-bin/carddisp.pl?gene=EXT1
HAVCR1	Hepatitis A Virus Cellular Receptor 1	Protein Coding	41	GC05M157028	4.9202823638916	https://www.genecards.org/cgi-bin/carddisp.pl?gene=HAVCR1
BID	BH3 Interacting Domain Death Agonist	Protein Coding	44	GC22M017734	4.90514183044434	https://www.genecards.org/cgi-bin/carddisp.pl?gene=BID
ELANE	Elastase, Neutrophil Expressed	Protein Coding	48	GC19P002165	4.88378715515137	https://www.genecards.org/cgi-bin/carddisp.pl?gene=ELANE
RTEL1-TNFRSF6B	RTEL1-TNFRSF6B Readthrough (NMD Candidate)	RNA Gene	19	GC20P063657	4.88083791732788	https://www.genecards.org/cgi-bin/carddisp.pl?gene=RTEL1-TNFRSF6B
CCL11	C-C Motif Chemokine Ligand 11	Protein Coding	42	GC17P034285	4.8785982131958	https://www.genecards.org/cgi-bin/carddisp.pl?gene=CCL11
IFNB1	Interferon Beta 1	Protein Coding	42	GC09M021077	4.87589550018311	https://www.genecards.org/cgi-bin/carddisp.pl?gene=IFNB1
ELP1	Elongator Acetyltransferase Complex Subunit 1	Protein Coding	34	GC09M108868	4.85503673553467	https://www.genecards.org/cgi-bin/carddisp.pl?gene=ELP1
STEAP4	STEAP4 Metalloreductase	Protein Coding	40	GC07M088372	4.85041522979736	https://www.genecards.org/cgi-bin/carddisp.pl?gene=STEAP4
TYK2	Tyrosine Kinase 2	Protein Coding	51	GC19M010350	4.84508657455444	https://www.genecards.org/cgi-bin/carddisp.pl?gene=TYK2
TREX1	Three Prime Repair Exonuclease 1	Protein Coding	41	GC03P048695	4.84382057189941	https://www.genecards.org/cgi-bin/carddisp.pl?gene=TREX1
ARSB	Arylsulfatase B	Protein Coding	45	GC05M078777	4.84033393859863	https://www.genecards.org/cgi-bin/carddisp.pl?gene=ARSB
MMP12	Matrix Metallopeptidase 12	Protein Coding	45	GC11M102862	4.81858968734741	https://www.genecards.org/cgi-bin/carddisp.pl?gene=MMP12
SIL1	SIL1 Nucleotide Exchange Factor	Protein Coding	40	GC05M138957	4.80314207077026	https://www.genecards.org/cgi-bin/carddisp.pl?gene=SIL1
NLRP3	NLR Family Pyrin Domain Containing 3	Protein Coding	46	GC01P247415	4.78162574768066	https://www.genecards.org/cgi-bin/carddisp.pl?gene=NLRP3
CST3	Cystatin C	Protein Coding	44	GC20M023646	4.7783899307251	https://www.genecards.org/cgi-bin/carddisp.pl?gene=CST3
PIK3C2A	Phosphatidylinositol-4-Phosphate 3-Kinase Catalytic Subunit Type 2 Alpha	Protein Coding	46	GC11M017506	4.77223825454712	https://www.genecards.org/cgi-bin/carddisp.pl?gene=PIK3C2A
INPP5K	Inositol Polyphosphate-5-Phosphatase K	Protein Coding	43	GC17M001494	4.76698684692383	https://www.genecards.org/cgi-bin/carddisp.pl?gene=INPP5K
RINT1	RAD50 Interactor 1	Protein Coding	37	GC07P105532	4.76028394699097	https://www.genecards.org/cgi-bin/carddisp.pl?gene=RINT1
IFNA2	Interferon Alpha 2	Protein Coding	42	GC09M021384	4.72267150878906	https://www.genecards.org/cgi-bin/carddisp.pl?gene=IFNA2
SLC17A5	Solute Carrier Family 17 Member 5	Protein Coding	43	GC06M073593	4.70773649215698	https://www.genecards.org/cgi-bin/carddisp.pl?gene=SLC17A5
MET	MET Proto-Oncogene, Receptor Tyrosine Kinase	Protein Coding	52	GC07P116672	4.70174646377563	https://www.genecards.org/cgi-bin/carddisp.pl?gene=MET
MIF	Macrophage Migration Inhibitory Factor	Protein Coding	47	GC22P023894	4.69011402130127	https://www.genecards.org/cgi-bin/carddisp.pl?gene=MIF
GZMB	Granzyme B	Protein Coding	46	GC14M024630	4.6896858215332	https://www.genecards.org/cgi-bin/carddisp.pl?gene=GZMB
MAPKAPK2	MAPK Activated Protein Kinase 2	Protein Coding	47	GC01P206684	4.66011571884155	https://www.genecards.org/cgi-bin/carddisp.pl?gene=MAPKAPK2
DNM1L	Dynamin 1 Like	Protein Coding	46	GC12P032679	4.65515851974487	https://www.genecards.org/cgi-bin/carddisp.pl?gene=DNM1L
FCGR3A	Fc Gamma Receptor IIIa	Protein Coding	44	GC01M161541	4.65293264389038	https://www.genecards.org/cgi-bin/carddisp.pl?gene=FCGR3A
PPARA	Peroxisome Proliferator Activated Receptor Alpha	Protein Coding	45	GC22P046150	4.64294767379761	https://www.genecards.org/cgi-bin/carddisp.pl?gene=PPARA
OLR1	Oxidized Low Density Lipoprotein Receptor 1	Protein Coding	42	GC12M019787	4.62754583358765	https://www.genecards.org/cgi-bin/carddisp.pl?gene=OLR1
TWNK	Twinkle MtDNA Helicase	Protein Coding	33	GC10P100993	4.62752532958984	https://www.genecards.org/cgi-bin/carddisp.pl?gene=TWNK
SCARB2	Scavenger Receptor Class B Member 2	Protein Coding	44	GC04M076158	4.62392520904541	https://www.genecards.org/cgi-bin/carddisp.pl?gene=SCARB2
TIMP3	TIMP Metallopeptidase Inhibitor 3	Protein Coding	44	GC22P033834	4.6170597076416	https://www.genecards.org/cgi-bin/carddisp.pl?gene=TIMP3
MIR29A	MicroRNA 29a	RNA Gene	22	GC07M130876	4.61336755752563	https://www.genecards.org/cgi-bin/carddisp.pl?gene=MIR29A
CARD14	Caspase Recruitment Domain Family Member 14	Protein Coding	42	GC17P080170	4.61305236816406	https://www.genecards.org/cgi-bin/carddisp.pl?gene=CARD14
KRAS	KRAS Proto-Oncogene, GTPase	Protein Coding	49	GC12M025204	4.60864353179932	https://www.genecards.org/cgi-bin/carddisp.pl?gene=KRAS
ADAMTS13	ADAM Metallopeptidase With Thrombospondin Type 1 Motif 13	Protein Coding	48	GC09P133414	4.604416847229	https://www.genecards.org/cgi-bin/carddisp.pl?gene=ADAMTS13
HSPA1A	Heat Shock Protein Family A (Hsp70) Member 1A	Protein Coding	44	GC06P076883	4.59758377075195	https://www.genecards.org/cgi-bin/carddisp.pl?gene=HSPA1A
LOC107133510	Origin Of Replication At HBB	Biological Region	2	GC11P005222	4.58387613296509	https://www.genecards.org/cgi-bin/carddisp.pl?gene=LOC107133510
PIK3CG	Phosphatidylinositol-4,5-Bisphosphate 3-Kinase Catalytic Subunit Gamma	Protein Coding	47	GC07P106865	4.58252000808716	https://www.genecards.org/cgi-bin/carddisp.pl?gene=PIK3CG
POMC	Proopiomelanocortin	Protein Coding	48	GC02M025160	4.57242918014526	https://www.genecards.org/cgi-bin/carddisp.pl?gene=POMC
MYD88	MYD88 Innate Immune Signal Transduction Adaptor	Protein Coding	49	GC03P038139	4.56269359588623	https://www.genecards.org/cgi-bin/carddisp.pl?gene=MYD88
CCL4	C-C Motif Chemokine Ligand 4	Protein Coding	38	GC17P036103	4.56149435043335	https://www.genecards.org/cgi-bin/carddisp.pl?gene=CCL4
GHRL	Ghrelin And Obestatin Prepropeptide	Protein Coding	43	GC03M010285	4.55812168121338	https://www.genecards.org/cgi-bin/carddisp.pl?gene=GHRL
CAT	Catalase	Protein Coding	49	GC11P034460	4.53918600082397	https://www.genecards.org/cgi-bin/carddisp.pl?gene=CAT
ACP5	Acid Phosphatase 5, Tartrate Resistant	Protein Coding	46	GC19M011574	4.53086996078491	https://www.genecards.org/cgi-bin/carddisp.pl?gene=ACP5
UNC13D	Unc-13 Homolog D	Protein Coding	44	GC17M075827	4.52611207962036	https://www.genecards.org/cgi-bin/carddisp.pl?gene=UNC13D
MIR142	MicroRNA 142	RNA Gene	21	GC17M058331	4.52143049240112	https://www.genecards.org/cgi-bin/carddisp.pl?gene=MIR142
STX11	Syntaxin 11	Protein Coding	40	GC06P144169	4.51850748062134	https://www.genecards.org/cgi-bin/carddisp.pl?gene=STX11
SPP1	Secreted Phosphoprotein 1	Protein Coding	46	GC04P087975	4.51830768585205	https://www.genecards.org/cgi-bin/carddisp.pl?gene=SPP1
SRCAP	Snf2 Related CREBBP Activator Protein	Protein Coding	40	GC16P039447	4.51115322113037	https://www.genecards.org/cgi-bin/carddisp.pl?gene=SRCAP
MIR122	MicroRNA 122	RNA Gene	22	GC18P058451	4.51019859313965	https://www.genecards.org/cgi-bin/carddisp.pl?gene=MIR122
LOC110006319	Beta-Globin Gene 3' Regulatory Region	Biological Region	2	GC11P005223	4.49980354309082	https://www.genecards.org/cgi-bin/carddisp.pl?gene=LOC110006319
LOC106099062	HBB Recombination Region	Biological Region	2	GC11P005326	4.49980354309082	https://www.genecards.org/cgi-bin/carddisp.pl?gene=LOC106099062
CD8A	CD8a Molecule	Protein Coding	45	GC02M086784	4.45289087295532	https://www.genecards.org/cgi-bin/carddisp.pl?gene=CD8A
CD36	CD36 Molecule	Protein Coding	47	GC07P080369	4.44873332977295	https://www.genecards.org/cgi-bin/carddisp.pl?gene=CD36
STXBP2	Syntaxin Binding Protein 2	Protein Coding	45	GC19P007785	4.44422292709351	https://www.genecards.org/cgi-bin/carddisp.pl?gene=STXBP2
MIR34A	MicroRNA 34a	RNA Gene	23	GC01M009151	4.43824195861816	https://www.genecards.org/cgi-bin/carddisp.pl?gene=MIR34A
LMNA	Lamin A/C	Protein Coding	48	GC01P156082	4.43451499938965	https://www.genecards.org/cgi-bin/carddisp.pl?gene=LMNA
IGFBP3	Insulin Like Growth Factor Binding Protein 3	Protein Coding	45	GC07M045912	4.42827367782593	https://www.genecards.org/cgi-bin/carddisp.pl?gene=IGFBP3
TYMP	Thymidine Phosphorylase	Protein Coding	46	GC22M050525	4.42776823043823	https://www.genecards.org/cgi-bin/carddisp.pl?gene=TYMP
SP1	Sp1 Transcription Factor	Protein Coding	45	GC12P053380	4.42023849487305	https://www.genecards.org/cgi-bin/carddisp.pl?gene=SP1
DVL3	Dishevelled Segment Polarity Protein 3	Protein Coding	44	GC03P184155	4.41196918487549	https://www.genecards.org/cgi-bin/carddisp.pl?gene=DVL3
SAMHD1	SAM And HD Domain Containing Deoxynucleoside Triphosphate Triphosphohydrolase 1	Protein Coding	42	GC20M036890	4.40794706344604	https://www.genecards.org/cgi-bin/carddisp.pl?gene=SAMHD1
FLNC-AS1	FLNC Antisense RNA 1	RNA Gene	12	GC07M128851	4.39935541152954	https://www.genecards.org/cgi-bin/carddisp.pl?gene=FLNC-AS1
MICA	MHC Class I Polypeptide-Related Sequence A	Protein Coding	39	GC06P031399	4.38363122940063	https://www.genecards.org/cgi-bin/carddisp.pl?gene=MICA
SIRT1	Sirtuin 1	Protein Coding	47	GC10P067884	4.37368679046631	https://www.genecards.org/cgi-bin/carddisp.pl?gene=SIRT1
OGA	O-GlcNAcase	Protein Coding	33	GC10M101785	4.36521053314209	https://www.genecards.org/cgi-bin/carddisp.pl?gene=OGA
BIRC5	Baculoviral IAP Repeat Containing 5	Protein Coding	45	GC17P078214	4.3630838394165	https://www.genecards.org/cgi-bin/carddisp.pl?gene=BIRC5
DVL1	Dishevelled Segment Polarity Protein 1	Protein Coding	46	GC01M001335	4.35150671005249	https://www.genecards.org/cgi-bin/carddisp.pl?gene=DVL1
ATP7A	ATPase Copper Transporting Alpha	Protein Coding	46	GC0XP077979	4.35150671005249	https://www.genecards.org/cgi-bin/carddisp.pl?gene=ATP7A
ADAMTS2	ADAM Metallopeptidase With Thrombospondin Type 1 Motif 2	Protein Coding	43	GC05M179110	4.35150671005249	https://www.genecards.org/cgi-bin/carddisp.pl?gene=ADAMTS2
UNC45A	Unc-45 Myosin Chaperone A	Protein Coding	37	GC15P112436	4.35150671005249	https://www.genecards.org/cgi-bin/carddisp.pl?gene=UNC45A
USP8	Ubiquitin Specific Peptidase 8	Protein Coding	47	GC15P050424	4.34623146057129	https://www.genecards.org/cgi-bin/carddisp.pl?gene=USP8
GUCY1A1	Guanylate Cyclase 1 Soluble Subunit Alpha 1	Protein Coding	36	GC04P155667	4.31487989425659	https://www.genecards.org/cgi-bin/carddisp.pl?gene=GUCY1A1
MYLK-AS1	MYLK Antisense RNA 1	RNA Gene	18	GC03P123588	4.31487989425659	https://www.genecards.org/cgi-bin/carddisp.pl?gene=MYLK-AS1
ADAM10	ADAM Metallopeptidase Domain 10	Protein Coding	51	GC15M058588	4.31409788131714	https://www.genecards.org/cgi-bin/carddisp.pl?gene=ADAM10
AGER	Advanced Glycosylation End-Product Specific Receptor	Protein Coding	44	GC06M032180	4.30334377288818	https://www.genecards.org/cgi-bin/carddisp.pl?gene=AGER
SELL	Selectin L	Protein Coding	42	GC01M169690	4.29818105697632	https://www.genecards.org/cgi-bin/carddisp.pl?gene=SELL
HPGD	15-Hydroxyprostaglandin Dehydrogenase	Protein Coding	46	GC04M174490	4.27602338790894	https://www.genecards.org/cgi-bin/carddisp.pl?gene=HPGD
ZMPSTE24	Zinc Metallopeptidase STE24	Protein Coding	41	GC01P040258	4.26093864440918	https://www.genecards.org/cgi-bin/carddisp.pl?gene=ZMPSTE24
MAP3K1	Mitogen-Activated Protein Kinase Kinase Kinase 1	Protein Coding	48	GC05P056815	4.22529649734497	https://www.genecards.org/cgi-bin/carddisp.pl?gene=MAP3K1
CDKN3	Cyclin Dependent Kinase Inhibitor 3	Protein Coding	42	GC14P054398	4.21899557113647	https://www.genecards.org/cgi-bin/carddisp.pl?gene=CDKN3
KRT8	Keratin 8	Protein Coding	46	GC12M052897	4.21891784667969	https://www.genecards.org/cgi-bin/carddisp.pl?gene=KRT8
IL32	Interleukin 32	Protein Coding	38	GC16P009928	4.21856594085693	https://www.genecards.org/cgi-bin/carddisp.pl?gene=IL32
FZD2	Frizzled Class Receptor 2	Protein Coding	48	GC17P044557	4.20553731918335	https://www.genecards.org/cgi-bin/carddisp.pl?gene=FZD2
UFSP2	UFM1 Specific Peptidase 2	Protein Coding	38	GC04M185399	4.20553731918335	https://www.genecards.org/cgi-bin/carddisp.pl?gene=UFSP2
MMP8	Matrix Metallopeptidase 8	Protein Coding	48	GC11M102617	4.20192003250122	https://www.genecards.org/cgi-bin/carddisp.pl?gene=MMP8
LAMC2	Laminin Subunit Gamma 2	Protein Coding	47	GC01P183186	4.20159101486206	https://www.genecards.org/cgi-bin/carddisp.pl?gene=LAMC2
SRC	SRC Proto-Oncogene, Non-Receptor Tyrosine Kinase	Protein Coding	50	GC20P037344	4.18475484848022	https://www.genecards.org/cgi-bin/carddisp.pl?gene=SRC
CASP2	Caspase 2	Protein Coding	47	GC07P147632	4.15308713912964	https://www.genecards.org/cgi-bin/carddisp.pl?gene=CASP2
APOL1	Apolipoprotein L1	Protein Coding	44	GC22P036253	4.14334487915039	https://www.genecards.org/cgi-bin/carddisp.pl?gene=APOL1
ADH1B	Alcohol Dehydrogenase 1B (Class I), Beta Polypeptide	Protein Coding	44	GC04M099304	4.13987827301025	https://www.genecards.org/cgi-bin/carddisp.pl?gene=ADH1B
THBS1	Thrombospondin 1	Protein Coding	45	GC15P039581	4.1161036491394	https://www.genecards.org/cgi-bin/carddisp.pl?gene=THBS1
FOS	Fos Proto-Oncogene, AP-1 Transcription Factor Subunit	Protein Coding	50	GC14P075278	4.11514520645142	https://www.genecards.org/cgi-bin/carddisp.pl?gene=FOS
CA2	Carbonic Anhydrase 2	Protein Coding	49	GC08P085463	4.10705661773682	https://www.genecards.org/cgi-bin/carddisp.pl?gene=CA2
VIM	Vimentin	Protein Coding	49	GC10P017227	4.10106897354126	https://www.genecards.org/cgi-bin/carddisp.pl?gene=VIM
PTPN2	Protein Tyrosine Phosphatase Non-Receptor Type 2	Protein Coding	45	GC18M023298	4.09847736358643	https://www.genecards.org/cgi-bin/carddisp.pl?gene=PTPN2
OSM	Oncostatin M	Protein Coding	42	GC22M030262	4.0917010307312	https://www.genecards.org/cgi-bin/carddisp.pl?gene=OSM
SMPD4	Sphingomyelin Phosphodiesterase 4	Protein Coding	38	GC02M130151	4.07500123977661	https://www.genecards.org/cgi-bin/carddisp.pl?gene=SMPD4
ORC1	Origin Recognition Complex Subunit 1	Protein Coding	43	GC01M052372	4.06039190292358	https://www.genecards.org/cgi-bin/carddisp.pl?gene=ORC1
IFNGR1	Interferon Gamma Receptor 1	Protein Coding	49	GC06M137197	4.05833768844604	https://www.genecards.org/cgi-bin/carddisp.pl?gene=IFNGR1
MMP14	Matrix Metallopeptidase 14	Protein Coding	50	GC14P030861	4.05760622024536	https://www.genecards.org/cgi-bin/carddisp.pl?gene=MMP14
PRL	Prolactin	Protein Coding	42	GC06M022287	4.04855823516846	https://www.genecards.org/cgi-bin/carddisp.pl?gene=PRL
MBL2	Mannose Binding Lectin 2	Protein Coding	46	GC10M052760	4.03821182250977	https://www.genecards.org/cgi-bin/carddisp.pl?gene=MBL2
GUSB	Glucuronidase Beta	Protein Coding	47	GC07M065960	4.03688335418701	https://www.genecards.org/cgi-bin/carddisp.pl?gene=GUSB
ALOX5	Arachidonate 5-Lipoxygenase	Protein Coding	48	GC10P045374	4.03663635253906	https://www.genecards.org/cgi-bin/carddisp.pl?gene=ALOX5
MDM2	MDM2 Proto-Oncogene	Protein Coding	52	GC12P068808	4.02604484558105	https://www.genecards.org/cgi-bin/carddisp.pl?gene=MDM2
LAMP2	Lysosomal Associated Membrane Protein 2	Protein Coding	43	GC0XM120426	4.02181386947632	https://www.genecards.org/cgi-bin/carddisp.pl?gene=LAMP2
CCN2	Cellular Communication Network Factor 2	Protein Coding	38	GC06M131948	4.01730680465698	https://www.genecards.org/cgi-bin/carddisp.pl?gene=CCN2
SMPD1	Sphingomyelin Phosphodiesterase 1	Protein Coding	48	GC11P006390	4.01523637771606	https://www.genecards.org/cgi-bin/carddisp.pl?gene=SMPD1
MMP13	Matrix Metallopeptidase 13	Protein Coding	50	GC11M102942	4.00997924804688	https://www.genecards.org/cgi-bin/carddisp.pl?gene=MMP13
ANGPT1	Angiopoietin 1	Protein Coding	45	GC08M107246	3.99287438392639	https://www.genecards.org/cgi-bin/carddisp.pl?gene=ANGPT1
MYC	MYC Proto-Oncogene, BHLH Transcription Factor	Protein Coding	50	GC08P127735	3.97968554496765	https://www.genecards.org/cgi-bin/carddisp.pl?gene=MYC
IRS1	Insulin Receptor Substrate 1	Protein Coding	46	GC02M226731	3.97300481796265	https://www.genecards.org/cgi-bin/carddisp.pl?gene=IRS1
AFP	Alpha Fetoprotein	Protein Coding	46	GC04P073431	3.96756911277771	https://www.genecards.org/cgi-bin/carddisp.pl?gene=AFP
MAP4K2	Mitogen-Activated Protein Kinase Kinase Kinase Kinase 2	Protein Coding	45	GC11M084629	3.96116971969604	https://www.genecards.org/cgi-bin/carddisp.pl?gene=MAP4K2
FARS2	Phenylalanyl-TRNA Synthetase 2, Mitochondrial	Protein Coding	42	GC06P005261	3.95712876319885	https://www.genecards.org/cgi-bin/carddisp.pl?gene=FARS2
FABP1	Fatty Acid Binding Protein 1	Protein Coding	42	GC02M088122	3.95532011985779	https://www.genecards.org/cgi-bin/carddisp.pl?gene=FABP1
LPL	Lipoprotein Lipase	Protein Coding	49	GC08P019901	3.94395995140076	https://www.genecards.org/cgi-bin/carddisp.pl?gene=LPL
FCGR2A	Fc Gamma Receptor IIa	Protein Coding	45	GC01P161505	3.93464732170105	https://www.genecards.org/cgi-bin/carddisp.pl?gene=FCGR2A
APOB	Apolipoprotein B	Protein Coding	46	GC02M020956	3.93382740020752	https://www.genecards.org/cgi-bin/carddisp.pl?gene=APOB
EGR1	Early Growth Response 1	Protein Coding	44	GC05P138465	3.92766785621643	https://www.genecards.org/cgi-bin/carddisp.pl?gene=EGR1
NR3C1	Nuclear Receptor Subfamily 3 Group C Member 1	Protein Coding	49	GC05M143277	3.92112612724304	https://www.genecards.org/cgi-bin/carddisp.pl?gene=NR3C1
IL33	Interleukin 33	Protein Coding	38	GC09P006350	3.91628766059875	https://www.genecards.org/cgi-bin/carddisp.pl?gene=IL33
GAPDH	Glyceraldehyde-3-Phosphate Dehydrogenase	Protein Coding	48	GC12P018545	3.91191267967224	https://www.genecards.org/cgi-bin/carddisp.pl?gene=GAPDH
GNAQ	G Protein Subunit Alpha Q	Protein Coding	48	GC09M077716	3.90399599075317	https://www.genecards.org/cgi-bin/carddisp.pl?gene=GNAQ
F7	Coagulation Factor VII	Protein Coding	47	GC13P113105	3.88083720207214	https://www.genecards.org/cgi-bin/carddisp.pl?gene=F7
SAA1	Serum Amyloid A1	Protein Coding	41	GC11P018449	3.87718343734741	https://www.genecards.org/cgi-bin/carddisp.pl?gene=SAA1
LBR	Lamin B Receptor	Protein Coding	46	GC01M225401	3.87432813644409	https://www.genecards.org/cgi-bin/carddisp.pl?gene=LBR
LAMA3	Laminin Subunit Alpha 3	Protein Coding	45	GC18P023689	3.87221217155457	https://www.genecards.org/cgi-bin/carddisp.pl?gene=LAMA3
HLA-DQA1	Major Histocompatibility Complex, Class II, DQ Alpha 1	Protein Coding	43	GC06P076895	3.86659693717957	https://www.genecards.org/cgi-bin/carddisp.pl?gene=HLA-DQA1
MMP17	Matrix Metallopeptidase 17	Protein Coding	44	GC12P131828	3.85515570640564	https://www.genecards.org/cgi-bin/carddisp.pl?gene=MMP17
GGT1	Gamma-Glutamyltransferase 1	Protein Coding	49	GC22P024583	3.85303544998169	https://www.genecards.org/cgi-bin/carddisp.pl?gene=GGT1
LAMB3	Laminin Subunit Beta 3	Protein Coding	46	GC01M209614	3.84860157966614	https://www.genecards.org/cgi-bin/carddisp.pl?gene=LAMB3
IRAK1	Interleukin 1 Receptor Associated Kinase 1	Protein Coding	48	GC0XM154010	3.839524269104	https://www.genecards.org/cgi-bin/carddisp.pl?gene=IRAK1
AGTR1	Angiotensin II Receptor Type 1	Protein Coding	49	GC03P148697	3.83913898468018	https://www.genecards.org/cgi-bin/carddisp.pl?gene=AGTR1
CYP3A4	Cytochrome P450 Family 3 Subfamily A Member 4	Protein Coding	49	GC07M099759	3.83802342414856	https://www.genecards.org/cgi-bin/carddisp.pl?gene=CYP3A4
ITGAM	Integrin Subunit Alpha M	Protein Coding	46	GC16P039480	3.82263517379761	https://www.genecards.org/cgi-bin/carddisp.pl?gene=ITGAM
SYK	Spleen Associated Tyrosine Kinase	Protein Coding	49	GC09P091849	3.82256436347961	https://www.genecards.org/cgi-bin/carddisp.pl?gene=SYK
TIMP2	TIMP Metallopeptidase Inhibitor 2	Protein Coding	43	GC17M078852	3.81563854217529	https://www.genecards.org/cgi-bin/carddisp.pl?gene=TIMP2
ADAMTS4	ADAM Metallopeptidase With Thrombospondin Type 1 Motif 4	Protein Coding	44	GC01M161184	3.80813646316528	https://www.genecards.org/cgi-bin/carddisp.pl?gene=ADAMTS4
CXCR4	C-X-C Motif Chemokine Receptor 4	Protein Coding	50	GC02M136114	3.80596709251404	https://www.genecards.org/cgi-bin/carddisp.pl?gene=CXCR4
IL12A-AS1	IL12A Antisense RNA 1	RNA Gene	16	GC03M159913	3.79701852798462	https://www.genecards.org/cgi-bin/carddisp.pl?gene=IL12A-AS1
HSPB1	Heat Shock Protein Family B (Small) Member 1	Protein Coding	50	GC07P076302	3.79516983032227	https://www.genecards.org/cgi-bin/carddisp.pl?gene=HSPB1
MIR27A	MicroRNA 27a	RNA Gene	24	GC19M014387	3.79444408416748	https://www.genecards.org/cgi-bin/carddisp.pl?gene=MIR27A
LRP2	LDL Receptor Related Protein 2	Protein Coding	48	GC02M169127	3.79031276702881	https://www.genecards.org/cgi-bin/carddisp.pl?gene=LRP2
MT-CO1	Mitochondrially Encoded Cytochrome C Oxidase I	Protein Coding	34	GCMTP005906	3.78332328796387	https://www.genecards.org/cgi-bin/carddisp.pl?gene=MT-CO1
APOA1	Apolipoprotein A1	Protein Coding	48	GC11M116835	3.78208541870117	https://www.genecards.org/cgi-bin/carddisp.pl?gene=APOA1
CDH5	Cadherin 5	Protein Coding	46	GC16P066366	3.77411484718323	https://www.genecards.org/cgi-bin/carddisp.pl?gene=CDH5
SREBF2	Sterol Regulatory Element Binding Transcription Factor 2	Protein Coding	42	GC22P041833	3.77327489852905	https://www.genecards.org/cgi-bin/carddisp.pl?gene=SREBF2
GCLC	Glutamate-Cysteine Ligase Catalytic Subunit	Protein Coding	44	GC06M053497	3.76367974281311	https://www.genecards.org/cgi-bin/carddisp.pl?gene=GCLC
CCL20	C-C Motif Chemokine Ligand 20	Protein Coding	42	GC02P227835	3.75804567337036	https://www.genecards.org/cgi-bin/carddisp.pl?gene=CCL20
CYLD	CYLD Lysine 63 Deubiquitinase	Protein Coding	48	GC16P050742	3.75471711158752	https://www.genecards.org/cgi-bin/carddisp.pl?gene=CYLD
CRADD	CASP2 And RIPK1 Domain Containing Adaptor With Death Domain	Protein Coding	43	GC12P093677	3.74400115013123	https://www.genecards.org/cgi-bin/carddisp.pl?gene=CRADD
CREB1	CAMP Responsive Element Binding Protein 1	Protein Coding	48	GC02P207529	3.7434413433075	https://www.genecards.org/cgi-bin/carddisp.pl?gene=CREB1
DAB2IP	DAB2 Interacting Protein	Protein Coding	40	GC09P121566	3.74205160140991	https://www.genecards.org/cgi-bin/carddisp.pl?gene=DAB2IP
MUC1	Mucin 1, Cell Surface Associated	Protein Coding	48	GC01M155185	3.73833680152893	https://www.genecards.org/cgi-bin/carddisp.pl?gene=MUC1
F13A1	Coagulation Factor XIII A Chain	Protein Coding	46	GC06M006144	3.73297095298767	https://www.genecards.org/cgi-bin/carddisp.pl?gene=F13A1
MIR221	MicroRNA 221	RNA Gene	21	GC0XM045746	3.7209894657135	https://www.genecards.org/cgi-bin/carddisp.pl?gene=MIR221
VDR	Vitamin D Receptor	Protein Coding	50	GC12M047841	3.71995377540588	https://www.genecards.org/cgi-bin/carddisp.pl?gene=VDR
PSMA6	Proteasome 20S Subunit Alpha 6	Protein Coding	45	GC14P035278	3.71119379997253	https://www.genecards.org/cgi-bin/carddisp.pl?gene=PSMA6
ADH1C	Alcohol Dehydrogenase 1C (Class I), Gamma Polypeptide	Protein Coding	41	GC04M099336	3.70804381370544	https://www.genecards.org/cgi-bin/carddisp.pl?gene=ADH1C
LIF	LIF Interleukin 6 Family Cytokine	Protein Coding	41	GC22M030240	3.70705723762512	https://www.genecards.org/cgi-bin/carddisp.pl?gene=LIF
ERBB2	Erb-B2 Receptor Tyrosine Kinase 2	Protein Coding	53	GC17P039687	3.70365023612976	https://www.genecards.org/cgi-bin/carddisp.pl?gene=ERBB2
BAG4	BAG Cochaperone 4	Protein Coding	38	GC08P038176	3.69478702545166	https://www.genecards.org/cgi-bin/carddisp.pl?gene=BAG4
IRF1	Interferon Regulatory Factor 1	Protein Coding	46	GC05M132440	3.68806433677673	https://www.genecards.org/cgi-bin/carddisp.pl?gene=IRF1
NECTIN1	Nectin Cell Adhesion Molecule 1	Protein Coding	38	GC11M119624	3.68724012374878	https://www.genecards.org/cgi-bin/carddisp.pl?gene=NECTIN1
MCAM	Melanoma Cell Adhesion Molecule	Protein Coding	41	GC11M119308	3.68667936325073	https://www.genecards.org/cgi-bin/carddisp.pl?gene=MCAM
CRH	Corticotropin Releasing Hormone	Protein Coding	44	GC08M066176	3.68493485450745	https://www.genecards.org/cgi-bin/carddisp.pl?gene=CRH
DDX39B	DExD-Box Helicase 39B	Protein Coding	38	GC06M031530	3.67885446548462	https://www.genecards.org/cgi-bin/carddisp.pl?gene=DDX39B
CDKN2A	Cyclin Dependent Kinase Inhibitor 2A	Protein Coding	49	GC09M021967	3.66577506065369	https://www.genecards.org/cgi-bin/carddisp.pl?gene=CDKN2A
TF	Transferrin	Protein Coding	49	GC03P133805	3.66553330421448	https://www.genecards.org/cgi-bin/carddisp.pl?gene=TF
CXCL1	C-X-C Motif Chemokine Ligand 1	Protein Coding	41	GC04P073869	3.66399621963501	https://www.genecards.org/cgi-bin/carddisp.pl?gene=CXCL1
DCN	Decorin	Protein Coding	47	GC12M091140	3.66240000724792	https://www.genecards.org/cgi-bin/carddisp.pl?gene=DCN
CD80	CD80 Molecule	Protein Coding	41	GC03M119524	3.66223454475403	https://www.genecards.org/cgi-bin/carddisp.pl?gene=CD80
IL7	Interleukin 7	Protein Coding	41	GC08M078689	3.65607690811157	https://www.genecards.org/cgi-bin/carddisp.pl?gene=IL7
CLCN7	Chloride Voltage-Gated Channel 7	Protein Coding	45	GC16M001444	3.65014624595642	https://www.genecards.org/cgi-bin/carddisp.pl?gene=CLCN7
MAN2B1	Mannosidase Alpha Class 2B Member 1	Protein Coding	44	GC19M012663	3.65014624595642	https://www.genecards.org/cgi-bin/carddisp.pl?gene=MAN2B1
DKK1	Dickkopf WNT Signaling Pathway Inhibitor 1	Protein Coding	44	GC10P052314	3.64964604377747	https://www.genecards.org/cgi-bin/carddisp.pl?gene=DKK1
LTF	Lactotransferrin	Protein Coding	44	GC03M046435	3.64779567718506	https://www.genecards.org/cgi-bin/carddisp.pl?gene=LTF
IBSP	Integrin Binding Sialoprotein	Protein Coding	38	GC04P087799	3.64633393287659	https://www.genecards.org/cgi-bin/carddisp.pl?gene=IBSP
PTEN	Phosphatase And Tensin Homolog	Protein Coding	50	GC10P090708	3.64479112625122	https://www.genecards.org/cgi-bin/carddisp.pl?gene=PTEN
MIR143	MicroRNA 143	RNA Gene	24	GC05P149410	3.64029717445374	https://www.genecards.org/cgi-bin/carddisp.pl?gene=MIR143
PPIF	Peptidylprolyl Isomerase F	Protein Coding	44	GC10P090574	3.63536500930786	https://www.genecards.org/cgi-bin/carddisp.pl?gene=PPIF
ACADVL	Acyl-CoA Dehydrogenase Very Long Chain	Protein Coding	45	GC17P007219	3.6347918510437	https://www.genecards.org/cgi-bin/carddisp.pl?gene=ACADVL
PON1	Paraoxonase 1	Protein Coding	47	GC07M095297	3.63136196136475	https://www.genecards.org/cgi-bin/carddisp.pl?gene=PON1
NF1	Neurofibromin 1	Protein Coding	48	GC17P031094	3.62536907196045	https://www.genecards.org/cgi-bin/carddisp.pl?gene=NF1
VWF	Von Willebrand Factor	Protein Coding	48	GC12M005917	3.62057304382324	https://www.genecards.org/cgi-bin/carddisp.pl?gene=VWF
AIP	Aryl Hydrocarbon Receptor Interacting Protein	Protein Coding	44	GC11P067468	3.62023115158081	https://www.genecards.org/cgi-bin/carddisp.pl?gene=AIP
TGM1	Transglutaminase 1	Protein Coding	45	GC14M024249	3.61044192314148	https://www.genecards.org/cgi-bin/carddisp.pl?gene=TGM1
NPPB	Natriuretic Peptide B	Protein Coding	43	GC01M011858	3.60452342033386	https://www.genecards.org/cgi-bin/carddisp.pl?gene=NPPB
C1QTNF12	C1q And TNF Related 12	Protein Coding	25	GC01M005129	3.60091018676758	https://www.genecards.org/cgi-bin/carddisp.pl?gene=C1QTNF12
PDE4A	Phosphodiesterase 4A	Protein Coding	45	GC19P010416	3.59998250007629	https://www.genecards.org/cgi-bin/carddisp.pl?gene=PDE4A
NFATC1	Nuclear Factor Of Activated T Cells 1	Protein Coding	46	GC18P079395	3.59933948516846	https://www.genecards.org/cgi-bin/carddisp.pl?gene=NFATC1
LRP8	LDL Receptor Related Protein 8	Protein Coding	42	GC01M053243	3.59838008880615	https://www.genecards.org/cgi-bin/carddisp.pl?gene=LRP8
HADH	Hydroxyacyl-CoA Dehydrogenase	Protein Coding	46	GC04P107989	3.59806036949158	https://www.genecards.org/cgi-bin/carddisp.pl?gene=HADH
PECAM1	Platelet And Endothelial Cell Adhesion Molecule 1	Protein Coding	40	GC17M064319	3.59250020980835	https://www.genecards.org/cgi-bin/carddisp.pl?gene=PECAM1
PRTN3	Proteinase 3	Protein Coding	45	GC19P000840	3.59141063690186	https://www.genecards.org/cgi-bin/carddisp.pl?gene=PRTN3
KLRC4	Killer Cell Lectin Like Receptor C4	Protein Coding	38	GC12M019789	3.59058690071106	https://www.genecards.org/cgi-bin/carddisp.pl?gene=KLRC4
UBAC2	UBA Domain Containing 2	Protein Coding	38	GC13P099200	3.59058690071106	https://www.genecards.org/cgi-bin/carddisp.pl?gene=UBAC2
MIR210	MicroRNA 210	RNA Gene	22	GC11M002651	3.58558535575867	https://www.genecards.org/cgi-bin/carddisp.pl?gene=MIR210
TUBA1A	Tubulin Alpha 1a	Protein Coding	47	GC12M049184	3.5821750164032	https://www.genecards.org/cgi-bin/carddisp.pl?gene=TUBA1A
PFAS	Phosphoribosylformylglycinamidine Synthase	Protein Coding	43	GC17P008247	3.5821750164032	https://www.genecards.org/cgi-bin/carddisp.pl?gene=PFAS
DGUOK	Deoxyguanosine Kinase	Protein Coding	44	GC02P073926	3.57745623588562	https://www.genecards.org/cgi-bin/carddisp.pl?gene=DGUOK
RAC1	Rac Family Small GTPase 1	Protein Coding	48	GC07P006377	3.57513546943665	https://www.genecards.org/cgi-bin/carddisp.pl?gene=RAC1
CYP2E1	Cytochrome P450 Family 2 Subfamily E Member 1	Protein Coding	45	GC10P133520	3.57289147377014	https://www.genecards.org/cgi-bin/carddisp.pl?gene=CYP2E1
NDUFS4	NADH:Ubiquinone Oxidoreductase Subunit S4	Protein Coding	44	GC05P053560	3.56659746170044	https://www.genecards.org/cgi-bin/carddisp.pl?gene=NDUFS4
ITGB2	Integrin Subunit Beta 2	Protein Coding	49	GC21M044885	3.55625820159912	https://www.genecards.org/cgi-bin/carddisp.pl?gene=ITGB2
PTK2B	Protein Tyrosine Kinase 2 Beta	Protein Coding	48	GC08P027311	3.55001258850098	https://www.genecards.org/cgi-bin/carddisp.pl?gene=PTK2B
FAH	Fumarylacetoacetate Hydrolase	Protein Coding	46	GC15P080152	3.54411387443542	https://www.genecards.org/cgi-bin/carddisp.pl?gene=FAH
LEPQTL1	Leptin, Serum Levels Of	Genetic Locus	3	GC02U903086	3.54027462005615	https://www.genecards.org/cgi-bin/carddisp.pl?gene=LEPQTL1
COL6A2	Collagen Type VI Alpha 2 Chain	Protein Coding	45	GC21P046098	3.53992676734924	https://www.genecards.org/cgi-bin/carddisp.pl?gene=COL6A2
NFKBIL1	NFKB Inhibitor Like 1	Protein Coding	38	GC06P076858	3.53440093994141	https://www.genecards.org/cgi-bin/carddisp.pl?gene=NFKBIL1
CD84	CD84 Molecule	Protein Coding	41	GC01M160541	3.53285098075867	https://www.genecards.org/cgi-bin/carddisp.pl?gene=CD84
CCR5	C-C Motif Chemokine Receptor 5	Protein Coding	45	GC03P046383	3.53050231933594	https://www.genecards.org/cgi-bin/carddisp.pl?gene=CCR5
CDKN1A	Cyclin Dependent Kinase Inhibitor 1A	Protein Coding	48	GC06P077011	3.52135443687439	https://www.genecards.org/cgi-bin/carddisp.pl?gene=CDKN1A
SPHK1	Sphingosine Kinase 1	Protein Coding	46	GC17P076376	3.51296615600586	https://www.genecards.org/cgi-bin/carddisp.pl?gene=SPHK1
ETFA	Electron Transfer Flavoprotein Subunit Alpha	Protein Coding	45	GC15M079552	3.51263856887817	https://www.genecards.org/cgi-bin/carddisp.pl?gene=ETFA
OTULIN	OTU Deubiquitinase With Linear Linkage Specificity	Protein Coding	38	GC05P014667	3.51012134552002	https://www.genecards.org/cgi-bin/carddisp.pl?gene=OTULIN
ZNF71	Zinc Finger Protein 71	Protein Coding	34	GC19P056595	3.50500392913818	https://www.genecards.org/cgi-bin/carddisp.pl?gene=ZNF71
MT-CO3	Mitochondrially Encoded Cytochrome C Oxidase III	Protein Coding	32	GCMTP009209	3.50382900238037	https://www.genecards.org/cgi-bin/carddisp.pl?gene=MT-CO3
DYSF	Dysferlin	Protein Coding	43	GC02P071453	3.49429202079773	https://www.genecards.org/cgi-bin/carddisp.pl?gene=DYSF
THY1	Thy-1 Cell Surface Antigen	Protein Coding	42	GC11M119417	3.48736548423767	https://www.genecards.org/cgi-bin/carddisp.pl?gene=THY1
MT-CYB	Mitochondrially Encoded Cytochrome B	Protein Coding	32	GCMTP014749	3.47467064857483	https://www.genecards.org/cgi-bin/carddisp.pl?gene=MT-CYB
SERPINB2	Serpin Family B Member 2	Protein Coding	43	GC18P063871	3.46668410301208	https://www.genecards.org/cgi-bin/carddisp.pl?gene=SERPINB2
SLC11A1	Solute Carrier Family 11 Member 1	Protein Coding	46	GC02P218382	3.45601987838745	https://www.genecards.org/cgi-bin/carddisp.pl?gene=SLC11A1
KDR	Kinase Insert Domain Receptor	Protein Coding	52	GC04M055078	3.45305442810059	https://www.genecards.org/cgi-bin/carddisp.pl?gene=KDR
SLCO2A1	Solute Carrier Organic Anion Transporter Family Member 2A1	Protein Coding	42	GC03M133932	3.44958472251892	https://www.genecards.org/cgi-bin/carddisp.pl?gene=SLCO2A1
ACTB	Actin Beta	Protein Coding	48	GC07M005527	3.44928002357483	https://www.genecards.org/cgi-bin/carddisp.pl?gene=ACTB
CLU	Clusterin	Protein Coding	45	GC08M027596	3.44883990287781	https://www.genecards.org/cgi-bin/carddisp.pl?gene=CLU
HSPA4	Heat Shock Protein Family A (Hsp70) Member 4	Protein Coding	41	GC05P133051	3.44554495811462	https://www.genecards.org/cgi-bin/carddisp.pl?gene=HSPA4
CALR	Calreticulin	Protein Coding	50	GC19P012938	3.43645143508911	https://www.genecards.org/cgi-bin/carddisp.pl?gene=CALR
MIR181A1	MicroRNA 181a-1	RNA Gene	20	GC01M198860	3.43633008003235	https://www.genecards.org/cgi-bin/carddisp.pl?gene=MIR181A1
PTH	Parathyroid Hormone	Protein Coding	45	GC11M013492	3.43137621879578	https://www.genecards.org/cgi-bin/carddisp.pl?gene=PTH
MCL1	MCL1 Apoptosis Regulator, BCL2 Family Member	Protein Coding	45	GC01M151420	3.4300000667572	https://www.genecards.org/cgi-bin/carddisp.pl?gene=MCL1
PSMB9	Proteasome 20S Subunit Beta 9	Protein Coding	45	GC06P076897	3.42783784866333	https://www.genecards.org/cgi-bin/carddisp.pl?gene=PSMB9
CXCL12	C-X-C Motif Chemokine Ligand 12	Protein Coding	44	GC10M044294	3.42264533042908	https://www.genecards.org/cgi-bin/carddisp.pl?gene=CXCL12
MAP2K1	Mitogen-Activated Protein Kinase Kinase 1	Protein Coding	52	GC15P066386	3.42253589630127	https://www.genecards.org/cgi-bin/carddisp.pl?gene=MAP2K1
FCGR1A	Fc Gamma Receptor Ia	Protein Coding	41	GC01P149788	3.41814374923706	https://www.genecards.org/cgi-bin/carddisp.pl?gene=FCGR1A
HSPA1B	Heat Shock Protein Family A (Hsp70) Member 1B	Protein Coding	40	GC06P076882	3.4154634475708	https://www.genecards.org/cgi-bin/carddisp.pl?gene=HSPA1B
ITGAL	Integrin Subunit Alpha L	Protein Coding	45	GC16P030472	3.40646815299988	https://www.genecards.org/cgi-bin/carddisp.pl?gene=ITGAL
PDCD1	Programmed Cell Death 1	Protein Coding	46	GC02M241849	3.40082597732544	https://www.genecards.org/cgi-bin/carddisp.pl?gene=PDCD1
CFTR	CF Transmembrane Conductance Regulator	Protein Coding	50	GC07P117287	3.3947536945343	https://www.genecards.org/cgi-bin/carddisp.pl?gene=CFTR
MADD	MAP Kinase Activating Death Domain	Protein Coding	43	GC11P047290	3.38869714736938	https://www.genecards.org/cgi-bin/carddisp.pl?gene=MADD
PDHA1	Pyruvate Dehydrogenase E1 Subunit Alpha 1	Protein Coding	47	GC0XP019343	3.38801622390747	https://www.genecards.org/cgi-bin/carddisp.pl?gene=PDHA1
CD44	CD44 Molecule (Indian Blood Group)	Protein Coding	46	GC11P035139	3.38167524337769	https://www.genecards.org/cgi-bin/carddisp.pl?gene=CD44
GSTP1	Glutathione S-Transferase Pi 1	Protein Coding	49	GC11P067583	3.37663078308105	https://www.genecards.org/cgi-bin/carddisp.pl?gene=GSTP1
COX5A	Cytochrome C Oxidase Subunit 5A	Protein Coding	43	GC15M074919	3.37137317657471	https://www.genecards.org/cgi-bin/carddisp.pl?gene=COX5A
ETFDH	Electron Transfer Flavoprotein Dehydrogenase	Protein Coding	45	GC04P158672	3.36666941642761	https://www.genecards.org/cgi-bin/carddisp.pl?gene=ETFDH
CD69	CD69 Molecule	Protein Coding	41	GC12M019779	3.36222076416016	https://www.genecards.org/cgi-bin/carddisp.pl?gene=CD69
SERPINA3	Serpin Family A Member 3	Protein Coding	44	GC14P094612	3.35888147354126	https://www.genecards.org/cgi-bin/carddisp.pl?gene=SERPINA3
MIR222	MicroRNA 222	RNA Gene	22	GC0XM045747	3.35530376434326	https://www.genecards.org/cgi-bin/carddisp.pl?gene=MIR222
ASAH1	N-Acylsphingosine Amidohydrolase 1	Protein Coding	46	GC08M018055	3.35252070426941	https://www.genecards.org/cgi-bin/carddisp.pl?gene=ASAH1
LOC106627981	GBA Recombination Region	Biological Region	2	GC01P155233	3.34731841087341	https://www.genecards.org/cgi-bin/carddisp.pl?gene=LOC106627981
ADAMTS5	ADAM Metallopeptidase With Thrombospondin Type 1 Motif 5	Protein Coding	44	GC21M026918	3.34575462341309	https://www.genecards.org/cgi-bin/carddisp.pl?gene=ADAMTS5
CDH23	Cadherin Related 23	Protein Coding	44	GC10P071396	3.3445303440094	https://www.genecards.org/cgi-bin/carddisp.pl?gene=CDH23
SH3PXD2B	SH3 And PX Domains 2B	Protein Coding	40	GC05M172325	3.3445303440094	https://www.genecards.org/cgi-bin/carddisp.pl?gene=SH3PXD2B
PLAU	Plasminogen Activator, Urokinase	Protein Coding	50	GC10P073909	3.34162640571594	https://www.genecards.org/cgi-bin/carddisp.pl?gene=PLAU
CDIP1	Cell Death Inducing P53 Target 1	Protein Coding	35	GC16M004510	3.33726525306702	https://www.genecards.org/cgi-bin/carddisp.pl?gene=CDIP1
FGFR1	Fibroblast Growth Factor Receptor 1	Protein Coding	53	GC08M038400	3.33657097816467	https://www.genecards.org/cgi-bin/carddisp.pl?gene=FGFR1
IDO1	Indoleamine 2,3-Dioxygenase 1	Protein Coding	44	GC08P039891	3.3317985534668	https://www.genecards.org/cgi-bin/carddisp.pl?gene=IDO1
JAK1	Janus Kinase 1	Protein Coding	52	GC01M064833	3.33028554916382	https://www.genecards.org/cgi-bin/carddisp.pl?gene=JAK1
DDX58	DExD/H-Box Helicase 58	Protein Coding	46	GC09M032455	3.32967185974121	https://www.genecards.org/cgi-bin/carddisp.pl?gene=DDX58
SGCG	Sarcoglycan Gamma	Protein Coding	42	GC13P023160	3.32750678062439	https://www.genecards.org/cgi-bin/carddisp.pl?gene=SGCG
NDUFAF6	NADH:Ubiquinone Oxidoreductase Complex Assembly Factor 6	Protein Coding	34	GC08P094895	3.31990909576416	https://www.genecards.org/cgi-bin/carddisp.pl?gene=NDUFAF6
NPY	Neuropeptide Y	Protein Coding	45	GC07P024290	3.31888914108276	https://www.genecards.org/cgi-bin/carddisp.pl?gene=NPY
IFNGR2	Interferon Gamma Receptor 2	Protein Coding	44	GC21P033402	3.3145866394043	https://www.genecards.org/cgi-bin/carddisp.pl?gene=IFNGR2
ERG	ETS Transcription Factor ERG	Protein Coding	45	GC21M038367	3.30943250656128	https://www.genecards.org/cgi-bin/carddisp.pl?gene=ERG
DSPP	Dentin Sialophosphoprotein	Protein Coding	38	GC04P087608	3.30815744400024	https://www.genecards.org/cgi-bin/carddisp.pl?gene=DSPP
SIVA1	SIVA1 Apoptosis Inducing Factor	Protein Coding	36	GC14P108830	3.30755400657654	https://www.genecards.org/cgi-bin/carddisp.pl?gene=SIVA1
NOTCH1	Notch Receptor 1	Protein Coding	49	GC09M137332	3.29540252685547	https://www.genecards.org/cgi-bin/carddisp.pl?gene=NOTCH1
F2RL1	F2R Like Trypsin Receptor 1	Protein Coding	45	GC05P076818	3.29216384887695	https://www.genecards.org/cgi-bin/carddisp.pl?gene=F2RL1
LOC110806263	TERT 5' Regulatory Region	Biological Region	2	GC05P001294	3.2895233631134	https://www.genecards.org/cgi-bin/carddisp.pl?gene=LOC110806263
CCND1	Cyclin D1	Protein Coding	50	GC11P069641	3.2887556552887	https://www.genecards.org/cgi-bin/carddisp.pl?gene=CCND1
SOCS3	Suppressor Of Cytokine Signaling 3	Protein Coding	42	GC17M078356	3.28461337089539	https://www.genecards.org/cgi-bin/carddisp.pl?gene=SOCS3
MIR191	MicroRNA 191	RNA Gene	22	GC03M050871	3.28014707565308	https://www.genecards.org/cgi-bin/carddisp.pl?gene=MIR191
NT5E	5'-Nucleotidase Ecto	Protein Coding	50	GC06P085449	3.2775719165802	https://www.genecards.org/cgi-bin/carddisp.pl?gene=NT5E
ITGB1	Integrin Subunit Beta 1	Protein Coding	49	GC10M032932	3.27434396743774	https://www.genecards.org/cgi-bin/carddisp.pl?gene=ITGB1
SERPINA1	Serpin Family A Member 1	Protein Coding	48	GC14M094376	3.27194428443909	https://www.genecards.org/cgi-bin/carddisp.pl?gene=SERPINA1
NFE2L2	NFE2 Like BZIP Transcription Factor 2	Protein Coding	48	GC02M177227	3.27171039581299	https://www.genecards.org/cgi-bin/carddisp.pl?gene=NFE2L2
NAMPT	Nicotinamide Phosphoribosyltransferase	Protein Coding	46	GC07M106248	3.27158069610596	https://www.genecards.org/cgi-bin/carddisp.pl?gene=NAMPT
MKI67	Marker Of Proliferation Ki-67	Protein Coding	44	GC10M128096	3.27127361297607	https://www.genecards.org/cgi-bin/carddisp.pl?gene=MKI67
ETFB	Electron Transfer Flavoprotein Subunit Beta	Protein Coding	44	GC19M051345	3.26953339576721	https://www.genecards.org/cgi-bin/carddisp.pl?gene=ETFB
CASP4	Caspase 4	Protein Coding	46	GC11M104942	3.26845836639404	https://www.genecards.org/cgi-bin/carddisp.pl?gene=CASP4
NHLRC2	NHL Repeat Containing 2	Protein Coding	35	GC10P113854	3.25787568092346	https://www.genecards.org/cgi-bin/carddisp.pl?gene=NHLRC2
CASP6	Caspase 6	Protein Coding	47	GC04M109688	3.25499486923218	https://www.genecards.org/cgi-bin/carddisp.pl?gene=CASP6
TOLLIP	Toll Interacting Protein	Protein Coding	43	GC11M001274	3.24685907363892	https://www.genecards.org/cgi-bin/carddisp.pl?gene=TOLLIP
BCS1L	BCS1 Homolog, Ubiquinol-Cytochrome C Reductase Complex Chaperone	Protein Coding	44	GC02P218658	3.24527740478516	https://www.genecards.org/cgi-bin/carddisp.pl?gene=BCS1L
CD274	CD274 Molecule	Protein Coding	43	GC09P005450	3.24275541305542	https://www.genecards.org/cgi-bin/carddisp.pl?gene=CD274
PROCR	Protein C Receptor	Protein Coding	41	GC20P035337	3.24200630187988	https://www.genecards.org/cgi-bin/carddisp.pl?gene=PROCR
EFNA1	Ephrin A1	Protein Coding	42	GC01P155127	3.23999571800232	https://www.genecards.org/cgi-bin/carddisp.pl?gene=EFNA1
OTOL1	Otolin 1	Protein Coding	30	GC03P161430	3.23489284515381	https://www.genecards.org/cgi-bin/carddisp.pl?gene=OTOL1
NARS2	Asparaginyl-TRNA Synthetase 2, Mitochondrial	Protein Coding	42	GC11M078435	3.22906088829041	https://www.genecards.org/cgi-bin/carddisp.pl?gene=NARS2
AQP2	Aquaporin 2	Protein Coding	46	GC12P049950	3.22459006309509	https://www.genecards.org/cgi-bin/carddisp.pl?gene=AQP2
RANBP2	RAN Binding Protein 2	Protein Coding	46	GC02P108719	3.22147965431213	https://www.genecards.org/cgi-bin/carddisp.pl?gene=RANBP2
ALKBH7	AlkB Homolog 7	Protein Coding	29	GC19P006372	3.21876931190491	https://www.genecards.org/cgi-bin/carddisp.pl?gene=ALKBH7
CXCL2	C-X-C Motif Chemokine Ligand 2	Protein Coding	39	GC04M074097	3.19537329673767	https://www.genecards.org/cgi-bin/carddisp.pl?gene=CXCL2
PLA2G2A	Phospholipase A2 Group IIA	Protein Coding	46	GC01M019975	3.19509053230286	https://www.genecards.org/cgi-bin/carddisp.pl?gene=PLA2G2A
CYBA	Cytochrome B-245 Alpha Chain	Protein Coding	47	GC16M088643	3.18392038345337	https://www.genecards.org/cgi-bin/carddisp.pl?gene=CYBA
EPHB2	EPH Receptor B2	Protein Coding	50	GC01P022710	3.17840886116028	https://www.genecards.org/cgi-bin/carddisp.pl?gene=EPHB2
SURF1	SURF1 Cytochrome C Oxidase Assembly Factor	Protein Coding	42	GC09M133351	3.17675518989563	https://www.genecards.org/cgi-bin/carddisp.pl?gene=SURF1
UNC93B1	Unc-93 Homolog B1, TLR Signaling Regulator	Protein Coding	39	GC11M067991	3.17232251167297	https://www.genecards.org/cgi-bin/carddisp.pl?gene=UNC93B1
HFE	Homeostatic Iron Regulator	Protein Coding	44	GC06P026087	3.16363120079041	https://www.genecards.org/cgi-bin/carddisp.pl?gene=HFE
RALBP1	RalA Binding Protein 1	Protein Coding	44	GC18P009465	3.14553928375244	https://www.genecards.org/cgi-bin/carddisp.pl?gene=RALBP1
PEPD	Peptidase D	Protein Coding	44	GC19M033386	3.14430546760559	https://www.genecards.org/cgi-bin/carddisp.pl?gene=PEPD
CCL27	C-C Motif Chemokine Ligand 27	Protein Coding	35	GC09M034662	3.13568043708801	https://www.genecards.org/cgi-bin/carddisp.pl?gene=CCL27
IGHE	Immunoglobulin Heavy Constant Epsilon	Protein Coding	30	GC14M112095	3.13227343559265	https://www.genecards.org/cgi-bin/carddisp.pl?gene=IGHE
FLNA	Filamin A	Protein Coding	48	GC0XM154348	3.13191914558411	https://www.genecards.org/cgi-bin/carddisp.pl?gene=FLNA
MUC5AC	Mucin 5AC, Oligomeric Mucus/Gel-Forming	Protein Coding	39	GC11P001581	3.12468957901001	https://www.genecards.org/cgi-bin/carddisp.pl?gene=MUC5AC
NGF	Nerve Growth Factor	Protein Coding	49	GC01M115285	3.12038636207581	https://www.genecards.org/cgi-bin/carddisp.pl?gene=NGF
SLC2A4	Solute Carrier Family 2 Member 4	Protein Coding	45	GC17P010574	3.11961507797241	https://www.genecards.org/cgi-bin/carddisp.pl?gene=SLC2A4
GCLM	Glutamate-Cysteine Ligase Modifier Subunit	Protein Coding	41	GC01M093885	3.11795711517334	https://www.genecards.org/cgi-bin/carddisp.pl?gene=GCLM
CTSB	Cathepsin B	Protein Coding	50	GC08M011842	3.10269379615784	https://www.genecards.org/cgi-bin/carddisp.pl?gene=CTSB
DIABLO	Diablo IAP-Binding Mitochondrial Protein	Protein Coding	46	GC12M122208	3.09798908233643	https://www.genecards.org/cgi-bin/carddisp.pl?gene=DIABLO
CALCA	Calcitonin Related Polypeptide Alpha	Protein Coding	44	GC11M014945	3.0937328338623	https://www.genecards.org/cgi-bin/carddisp.pl?gene=CALCA
CCL17	C-C Motif Chemokine Ligand 17	Protein Coding	38	GC16P057411	3.09321546554565	https://www.genecards.org/cgi-bin/carddisp.pl?gene=CCL17
CD163	CD163 Molecule	Protein Coding	43	GC12M007646	3.09074568748474	https://www.genecards.org/cgi-bin/carddisp.pl?gene=CD163
FCGR3B	Fc Gamma Receptor IIIb	Protein Coding	43	GC01M161623	3.08634996414185	https://www.genecards.org/cgi-bin/carddisp.pl?gene=FCGR3B
MIAT	Myocardial Infarction Associated Transcript	RNA Gene	24	GC22P026646	3.08456683158875	https://www.genecards.org/cgi-bin/carddisp.pl?gene=MIAT
MVK	Mevalonate Kinase	Protein Coding	47	GC12P109573	3.08014321327209	https://www.genecards.org/cgi-bin/carddisp.pl?gene=MVK
IGF2	Insulin Like Growth Factor 2	Protein Coding	48	GC11M002733	3.07987117767334	https://www.genecards.org/cgi-bin/carddisp.pl?gene=IGF2
BPI	Bactericidal Permeability Increasing Protein	Protein Coding	41	GC20P038304	3.07704615592957	https://www.genecards.org/cgi-bin/carddisp.pl?gene=BPI
TRAF3IP2	TRAF3 Interacting Protein 2	Protein Coding	45	GC06M111555	3.07642769813538	https://www.genecards.org/cgi-bin/carddisp.pl?gene=TRAF3IP2
LGALS2	Galectin 2	Protein Coding	40	GC22M037570	3.06466245651245	https://www.genecards.org/cgi-bin/carddisp.pl?gene=LGALS2
HLA-E	Major Histocompatibility Complex, Class I, E	Protein Coding	42	GC06P076836	3.0612108707428	https://www.genecards.org/cgi-bin/carddisp.pl?gene=HLA-E
CYP2B6	Cytochrome P450 Family 2 Subfamily B Member 6	Protein Coding	46	GC19P040991	3.05830049514771	https://www.genecards.org/cgi-bin/carddisp.pl?gene=CYP2B6
REL	REL Proto-Oncogene, NF-KB Subunit	Protein Coding	45	GC02P060881	3.0564329624176	https://www.genecards.org/cgi-bin/carddisp.pl?gene=REL
TSPO	Translocator Protein	Protein Coding	42	GC22P043151	3.05575180053711	https://www.genecards.org/cgi-bin/carddisp.pl?gene=TSPO
PGR	Progesterone Receptor	Protein Coding	48	GC11M101030	3.05220794677734	https://www.genecards.org/cgi-bin/carddisp.pl?gene=PGR
MAPK9	Mitogen-Activated Protein Kinase 9	Protein Coding	47	GC05M180246	3.049320936203	https://www.genecards.org/cgi-bin/carddisp.pl?gene=MAPK9
SDHB	Succinate Dehydrogenase Complex Iron Sulfur Subunit B	Protein Coding	47	GC01M017842	3.04905867576599	https://www.genecards.org/cgi-bin/carddisp.pl?gene=SDHB
TRAIP	TRAF Interacting Protein	Protein Coding	40	GC03M050923	3.04695558547974	https://www.genecards.org/cgi-bin/carddisp.pl?gene=TRAIP
TXN	Thioredoxin	Protein Coding	45	GC09M110243	3.04377150535583	https://www.genecards.org/cgi-bin/carddisp.pl?gene=TXN
APC	APC Regulator Of WNT Signaling Pathway	Protein Coding	48	GC05P112707	3.03856825828552	https://www.genecards.org/cgi-bin/carddisp.pl?gene=APC
SMAD7	SMAD Family Member 7	Protein Coding	44	GC18M048919	3.03769969940186	https://www.genecards.org/cgi-bin/carddisp.pl?gene=SMAD7
SIGLEC5	Sialic Acid Binding Ig Like Lectin 5	Protein Coding	38	GC19M062340	3.03714847564697	https://www.genecards.org/cgi-bin/carddisp.pl?gene=SIGLEC5
ADAMTS1	ADAM Metallopeptidase With Thrombospondin Type 1 Motif 1	Protein Coding	45	GC21M026835	3.03633379936218	https://www.genecards.org/cgi-bin/carddisp.pl?gene=ADAMTS1
PTK2	Protein Tyrosine Kinase 2	Protein Coding	46	GC08M140657	3.03480958938599	https://www.genecards.org/cgi-bin/carddisp.pl?gene=PTK2
CYBB	Cytochrome B-245 Beta Chain	Protein Coding	46	GC0XP037780	3.03341913223267	https://www.genecards.org/cgi-bin/carddisp.pl?gene=CYBB
TAT	Tyrosine Aminotransferase	Protein Coding	44	GC16M071565	3.02819037437439	https://www.genecards.org/cgi-bin/carddisp.pl?gene=TAT
IL10RA	Interleukin 10 Receptor Subunit Alpha	Protein Coding	45	GC11P117987	3.02662181854248	https://www.genecards.org/cgi-bin/carddisp.pl?gene=IL10RA
AIMP1	Aminoacyl TRNA Synthetase Complex Interacting Multifunctional Protein 1	Protein Coding	42	GC04P106315	3.02385687828064	https://www.genecards.org/cgi-bin/carddisp.pl?gene=AIMP1
CX3CL1	C-X3-C Motif Chemokine Ligand 1	Protein Coding	42	GC16P057372	3.01722502708435	https://www.genecards.org/cgi-bin/carddisp.pl?gene=CX3CL1
LPIN1	Lipin 1	Protein Coding	46	GC02P011677	3.01527571678162	https://www.genecards.org/cgi-bin/carddisp.pl?gene=LPIN1
CEBPB	CCAAT Enhancer Binding Protein Beta	Protein Coding	43	GC20P050190	3.01307725906372	https://www.genecards.org/cgi-bin/carddisp.pl?gene=CEBPB
LST1	Leukocyte Specific Transcript 1	Protein Coding	37	GC06P076866	3.01084232330322	https://www.genecards.org/cgi-bin/carddisp.pl?gene=LST1
BDNF	Brain Derived Neurotrophic Factor	Protein Coding	46	GC11M027654	3.00476121902466	https://www.genecards.org/cgi-bin/carddisp.pl?gene=BDNF
NFAT5	Nuclear Factor Of Activated T Cells 5	Protein Coding	42	GC16P069565	2.99971032142639	https://www.genecards.org/cgi-bin/carddisp.pl?gene=NFAT5
KRT19	Keratin 19	Protein Coding	44	GC17M041523	2.99543738365173	https://www.genecards.org/cgi-bin/carddisp.pl?gene=KRT19
CXCL16	C-X-C Motif Chemokine Ligand 16	Protein Coding	39	GC17M004733	2.9948205947876	https://www.genecards.org/cgi-bin/carddisp.pl?gene=CXCL16
MIR181B1	MicroRNA 181b-1	RNA Gene	21	GC01M198858	2.98897171020508	https://www.genecards.org/cgi-bin/carddisp.pl?gene=MIR181B1
SPATA2	Spermatogenesis Associated 2	Protein Coding	33	GC20M049903	2.98587417602539	https://www.genecards.org/cgi-bin/carddisp.pl?gene=SPATA2
SBDS	SBDS Ribosome Maturation Factor	Protein Coding	41	GC07M066987	2.97820782661438	https://www.genecards.org/cgi-bin/carddisp.pl?gene=SBDS
GSTM1	Glutathione S-Transferase Mu 1	Protein Coding	41	GC01P109687	2.9764575958252	https://www.genecards.org/cgi-bin/carddisp.pl?gene=GSTM1
CD28	CD28 Molecule	Protein Coding	45	GC02P203706	2.97643709182739	https://www.genecards.org/cgi-bin/carddisp.pl?gene=CD28
ADAMTSL1	ADAMTS Like 1	Protein Coding	42	GC09P017906	2.97572350502014	https://www.genecards.org/cgi-bin/carddisp.pl?gene=ADAMTSL1
CAMP	Cathelicidin Antimicrobial Peptide	Protein Coding	40	GC03P048674	2.96678400039673	https://www.genecards.org/cgi-bin/carddisp.pl?gene=CAMP
CDH1	Cadherin 1	Protein Coding	49	GC16P068737	2.96564245223999	https://www.genecards.org/cgi-bin/carddisp.pl?gene=CDH1
APP	Amyloid Beta Precursor Protein	Protein Coding	50	GC21M025880	2.96233510971069	https://www.genecards.org/cgi-bin/carddisp.pl?gene=APP
FCER2	Fc Epsilon Receptor II	Protein Coding	43	GC19M007689	2.96171712875366	https://www.genecards.org/cgi-bin/carddisp.pl?gene=FCER2
LY96	Lymphocyte Antigen 96	Protein Coding	42	GC08P073991	2.96134305000305	https://www.genecards.org/cgi-bin/carddisp.pl?gene=LY96
CYP1A2	Cytochrome P450 Family 1 Subfamily A Member 2	Protein Coding	46	GC15P074748	2.95833873748779	https://www.genecards.org/cgi-bin/carddisp.pl?gene=CYP1A2
COL6A3	Collagen Type VI Alpha 3 Chain	Protein Coding	45	GC02M237324	2.94760632514954	https://www.genecards.org/cgi-bin/carddisp.pl?gene=COL6A3
COL6A1	Collagen Type VI Alpha 1 Chain	Protein Coding	44	GC21P045981	2.94760632514954	https://www.genecards.org/cgi-bin/carddisp.pl?gene=COL6A1
CXCL9	C-X-C Motif Chemokine Ligand 9	Protein Coding	38	GC04M076001	2.93842172622681	https://www.genecards.org/cgi-bin/carddisp.pl?gene=CXCL9
NFKB2	Nuclear Factor Kappa B Subunit 2	Protein Coding	50	GC10P102394	2.93533968925476	https://www.genecards.org/cgi-bin/carddisp.pl?gene=NFKB2
DES	Desmin	Protein Coding	46	GC02P219418	2.93452000617981	https://www.genecards.org/cgi-bin/carddisp.pl?gene=DES
PLAT	Plasminogen Activator, Tissue Type	Protein Coding	48	GC08M042174	2.9234893321991	https://www.genecards.org/cgi-bin/carddisp.pl?gene=PLAT
NSMAF	Neutral Sphingomyelinase Activation Associated Factor	Protein Coding	40	GC08M058569	2.91994476318359	https://www.genecards.org/cgi-bin/carddisp.pl?gene=NSMAF
FHL1	Four And A Half LIM Domains 1	Protein Coding	45	GC0XP136146	2.91766715049744	https://www.genecards.org/cgi-bin/carddisp.pl?gene=FHL1
CFI	Complement Factor I	Protein Coding	46	GC04M109732	2.91227340698242	https://www.genecards.org/cgi-bin/carddisp.pl?gene=CFI
MT-ND2	Mitochondrially Encoded NADH:Ubiquinone Oxidoreductase Core Subunit 2	Protein Coding	35	GCMTP004472	2.91125082969666	https://www.genecards.org/cgi-bin/carddisp.pl?gene=MT-ND2
XDH	Xanthine Dehydrogenase	Protein Coding	46	GC02M031334	2.90979743003845	https://www.genecards.org/cgi-bin/carddisp.pl?gene=XDH
PLAA	Phospholipase A2 Activating Protein	Protein Coding	44	GC09M026903	2.90826034545898	https://www.genecards.org/cgi-bin/carddisp.pl?gene=PLAA
IDUA	Alpha-L-Iduronidase	Protein Coding	44	GC04P000986	2.9037823677063	https://www.genecards.org/cgi-bin/carddisp.pl?gene=IDUA
MT-ND1	Mitochondrially Encoded NADH:Ubiquinone Oxidoreductase Core Subunit 1	Protein Coding	33	GCMTP003309	2.90190887451172	https://www.genecards.org/cgi-bin/carddisp.pl?gene=MT-ND1
MT-TK	Mitochondrially Encoded TRNA-Lys (AAA/G)	RNA Gene	14	GCMTP008297	2.90083169937134	https://www.genecards.org/cgi-bin/carddisp.pl?gene=MT-TK
IGF2R	Insulin Like Growth Factor 2 Receptor	Protein Coding	46	GC06P159969	2.8999924659729	https://www.genecards.org/cgi-bin/carddisp.pl?gene=IGF2R
KNG1	Kininogen 1	Protein Coding	46	GC03P186717	2.89640069007874	https://www.genecards.org/cgi-bin/carddisp.pl?gene=KNG1
ATF2	Activating Transcription Factor 2	Protein Coding	45	GC02M175072	2.89528036117554	https://www.genecards.org/cgi-bin/carddisp.pl?gene=ATF2
CCT7	Chaperonin Containing TCP1 Subunit 7	Protein Coding	41	GC02P073233	2.89508271217346	https://www.genecards.org/cgi-bin/carddisp.pl?gene=CCT7
NCF2	Neutrophil Cytosolic Factor 2	Protein Coding	46	GC01M183555	2.89102482795715	https://www.genecards.org/cgi-bin/carddisp.pl?gene=NCF2
MBP	Myelin Basic Protein	Protein Coding	44	GC18M076978	2.8886775970459	https://www.genecards.org/cgi-bin/carddisp.pl?gene=MBP
BAK1	BCL2 Antagonist/Killer 1	Protein Coding	44	GC06M033572	2.88741302490234	https://www.genecards.org/cgi-bin/carddisp.pl?gene=BAK1
KIT	KIT Proto-Oncogene, Receptor Tyrosine Kinase	Protein Coding	52	GC04P054657	2.8869469165802	https://www.genecards.org/cgi-bin/carddisp.pl?gene=KIT
ACTG1	Actin Gamma 1	Protein Coding	48	GC17M081509	2.88658046722412	https://www.genecards.org/cgi-bin/carddisp.pl?gene=ACTG1
TRPC4AP	Transient Receptor Potential Cation Channel Subfamily C Member 4 Associated Protein	Protein Coding	37	GC20M035002	2.88630533218384	https://www.genecards.org/cgi-bin/carddisp.pl?gene=TRPC4AP
IL4R	Interleukin 4 Receptor	Protein Coding	47	GC16P027659	2.8856954574585	https://www.genecards.org/cgi-bin/carddisp.pl?gene=IL4R
PRKCD	Protein Kinase C Delta	Protein Coding	52	GC03P053156	2.88117408752441	https://www.genecards.org/cgi-bin/carddisp.pl?gene=PRKCD
DNAJC21	DnaJ Heat Shock Protein Family (Hsp40) Member C21	Protein Coding	35	GC05P034929	2.87315368652344	https://www.genecards.org/cgi-bin/carddisp.pl?gene=DNAJC21
MIR181A2	MicroRNA 181a-2	RNA Gene	21	GC09P124692	2.86990976333618	https://www.genecards.org/cgi-bin/carddisp.pl?gene=MIR181A2
GSDME	Gasdermin E	Protein Coding	32	GC07M024699	2.86910557746887	https://www.genecards.org/cgi-bin/carddisp.pl?gene=GSDME
SRF	Serum Response Factor	Protein Coding	41	GC06P043171	2.86893510818481	https://www.genecards.org/cgi-bin/carddisp.pl?gene=SRF
SHBG	Sex Hormone Binding Globulin	Protein Coding	41	GC17P007613	2.86619758605957	https://www.genecards.org/cgi-bin/carddisp.pl?gene=SHBG
AMACR	Alpha-Methylacyl-CoA Racemase	Protein Coding	45	GC05M033986	2.86289834976196	https://www.genecards.org/cgi-bin/carddisp.pl?gene=AMACR
CHGA	Chromogranin A	Protein Coding	44	GC14P092929	2.85875654220581	https://www.genecards.org/cgi-bin/carddisp.pl?gene=CHGA
CYP2D6	Cytochrome P450 Family 2 Subfamily D Member 6	Protein Coding	48	GC22M042126	2.85817003250122	https://www.genecards.org/cgi-bin/carddisp.pl?gene=CYP2D6
TAB2	TGF-Beta Activated Kinase 1 (MAP3K7) Binding Protein 2	Protein Coding	48	GC06P149218	2.85814309120178	https://www.genecards.org/cgi-bin/carddisp.pl?gene=TAB2
MRTFA	Myocardin Related Transcription Factor A	Protein Coding	34	GC22M055557	2.85779881477356	https://www.genecards.org/cgi-bin/carddisp.pl?gene=MRTFA
ACTC1	Actin Alpha Cardiac Muscle 1	Protein Coding	42	GC15M034790	2.84840226173401	https://www.genecards.org/cgi-bin/carddisp.pl?gene=ACTC1
HS3ST1	Heparan Sulfate-Glucosamine 3-Sulfotransferase 1	Protein Coding	41	GC04M011394	2.84492945671082	https://www.genecards.org/cgi-bin/carddisp.pl?gene=HS3ST1
HSPD1	Heat Shock Protein Family D (Hsp60) Member 1	Protein Coding	46	GC02M197486	2.84488868713379	https://www.genecards.org/cgi-bin/carddisp.pl?gene=HSPD1
PTPN22	Protein Tyrosine Phosphatase Non-Receptor Type 22	Protein Coding	47	GC01M113813	2.84484314918518	https://www.genecards.org/cgi-bin/carddisp.pl?gene=PTPN22
IGF1R	Insulin Like Growth Factor 1 Receptor	Protein Coding	53	GC15P098648	2.8416063785553	https://www.genecards.org/cgi-bin/carddisp.pl?gene=IGF1R
TXNDC17	Thioredoxin Domain Containing 17	Protein Coding	36	GC17P006640	2.8406081199646	https://www.genecards.org/cgi-bin/carddisp.pl?gene=TXNDC17
NOL3	Nucleolar Protein 3	Protein Coding	42	GC16P067204	2.82493114471436	https://www.genecards.org/cgi-bin/carddisp.pl?gene=NOL3
CYP1A1	Cytochrome P450 Family 1 Subfamily A Member 1	Protein Coding	48	GC15M074719	2.82376265525818	https://www.genecards.org/cgi-bin/carddisp.pl?gene=CYP1A1
EWSR1	EWS RNA Binding Protein 1	Protein Coding	44	GC22P033676	2.82169961929321	https://www.genecards.org/cgi-bin/carddisp.pl?gene=EWSR1
HSPA8	Heat Shock Protein Family A (Hsp70) Member 8	Protein Coding	47	GC11M123057	2.81369519233704	https://www.genecards.org/cgi-bin/carddisp.pl?gene=HSPA8
FOXP3	Forkhead Box P3	Protein Coding	46	GC0XM049250	2.81233859062195	https://www.genecards.org/cgi-bin/carddisp.pl?gene=FOXP3
MIR223	MicroRNA 223	RNA Gene	22	GC0XP066018	2.80801630020142	https://www.genecards.org/cgi-bin/carddisp.pl?gene=MIR223
FTL	Ferritin Light Chain	Protein Coding	46	GC19P048965	2.8016300201416	https://www.genecards.org/cgi-bin/carddisp.pl?gene=FTL
RELB	RELB Proto-Oncogene, NF-KB Subunit	Protein Coding	44	GC19P052007	2.79690337181091	https://www.genecards.org/cgi-bin/carddisp.pl?gene=RELB
MTAP	Methylthioadenosine Phosphorylase	Protein Coding	48	GC09P021792	2.79685473442078	https://www.genecards.org/cgi-bin/carddisp.pl?gene=MTAP
IL17RA	Interleukin 17 Receptor A	Protein Coding	44	GC22P018163	2.79580640792847	https://www.genecards.org/cgi-bin/carddisp.pl?gene=IL17RA
MAPK10	Mitogen-Activated Protein Kinase 10	Protein Coding	49	GC04M085990	2.79377031326294	https://www.genecards.org/cgi-bin/carddisp.pl?gene=MAPK10
ZFAND6	Zinc Finger AN1-Type Containing 6	Protein Coding	36	GC15P080059	2.7937228679657	https://www.genecards.org/cgi-bin/carddisp.pl?gene=ZFAND6
CD68	CD68 Molecule	Protein Coding	39	GC17P007579	2.79273056983948	https://www.genecards.org/cgi-bin/carddisp.pl?gene=CD68
CLCN1	Chloride Voltage-Gated Channel 1	Protein Coding	44	GC07P143316	2.79002857208252	https://www.genecards.org/cgi-bin/carddisp.pl?gene=CLCN1
MCI2	Myocardial Infarction, Susceptiblity To, 2	Genetic Locus	1	GC13U900611	2.79002857208252	https://www.genecards.org/cgi-bin/carddisp.pl?gene=MCI2
NDUFAF2	NADH:Ubiquinone Oxidoreductase Complex Assembly Factor 2	Protein Coding	40	GC05P060945	2.78743577003479	https://www.genecards.org/cgi-bin/carddisp.pl?gene=NDUFAF2
PRPF8	Pre-MRNA Processing Factor 8	Protein Coding	41	GC17M001650	2.78578090667725	https://www.genecards.org/cgi-bin/carddisp.pl?gene=PRPF8
PYCARD	PYD And CARD Domain Containing	Protein Coding	41	GC16M031201	2.78156423568726	https://www.genecards.org/cgi-bin/carddisp.pl?gene=PYCARD
SMPD2	Sphingomyelin Phosphodiesterase 2	Protein Coding	40	GC06P109440	2.7804582118988	https://www.genecards.org/cgi-bin/carddisp.pl?gene=SMPD2
DPEP1	Dipeptidase 1	Protein Coding	42	GC16P089613	2.77585601806641	https://www.genecards.org/cgi-bin/carddisp.pl?gene=DPEP1
DNASE1L3	Deoxyribonuclease 1 Like 3	Protein Coding	43	GC03M058192	2.76922297477722	https://www.genecards.org/cgi-bin/carddisp.pl?gene=DNASE1L3
ADRB2	Adrenoceptor Beta 2	Protein Coding	48	GC05P148825	2.7549409866333	https://www.genecards.org/cgi-bin/carddisp.pl?gene=ADRB2
UBD	Ubiquitin D	Protein Coding	38	GC06M061175	2.74883842468262	https://www.genecards.org/cgi-bin/carddisp.pl?gene=UBD
IL23A	Interleukin 23 Subunit Alpha	Protein Coding	37	GC12P057101	2.74801063537598	https://www.genecards.org/cgi-bin/carddisp.pl?gene=IL23A
LEPR	Leptin Receptor	Protein Coding	49	GC01P065421	2.74377512931824	https://www.genecards.org/cgi-bin/carddisp.pl?gene=LEPR
TIMP4	TIMP Metallopeptidase Inhibitor 4	Protein Coding	40	GC03M012153	2.74051094055176	https://www.genecards.org/cgi-bin/carddisp.pl?gene=TIMP4
TFAP2A	Transcription Factor AP-2 Alpha	Protein Coding	47	GC06M010393	2.74023509025574	https://www.genecards.org/cgi-bin/carddisp.pl?gene=TFAP2A
EIF2AK2	Eukaryotic Translation Initiation Factor 2 Alpha Kinase 2	Protein Coding	46	GC02M037099	2.73816609382629	https://www.genecards.org/cgi-bin/carddisp.pl?gene=EIF2AK2
MMP7	Matrix Metallopeptidase 7	Protein Coding	47	GC11M102425	2.73670196533203	https://www.genecards.org/cgi-bin/carddisp.pl?gene=MMP7
CHKA	Choline Kinase Alpha	Protein Coding	42	GC11M068052	2.73569941520691	https://www.genecards.org/cgi-bin/carddisp.pl?gene=CHKA
BMP7	Bone Morphogenetic Protein 7	Protein Coding	45	GC20M057168	2.73446846008301	https://www.genecards.org/cgi-bin/carddisp.pl?gene=BMP7
AIF1	Allograft Inflammatory Factor 1	Protein Coding	38	GC06P076863	2.73288083076477	https://www.genecards.org/cgi-bin/carddisp.pl?gene=AIF1
PPP4C	Protein Phosphatase 4 Catalytic Subunit	Protein Coding	44	GC16P039386	2.73025178909302	https://www.genecards.org/cgi-bin/carddisp.pl?gene=PPP4C
DMP1	Dentin Matrix Acidic Phosphoprotein 1	Protein Coding	42	GC04P087650	2.72973012924194	https://www.genecards.org/cgi-bin/carddisp.pl?gene=DMP1
NR1H4	Nuclear Receptor Subfamily 1 Group H Member 4	Protein Coding	48	GC12P100473	2.71033930778503	https://www.genecards.org/cgi-bin/carddisp.pl?gene=NR1H4
SRP54	Signal Recognition Particle 54	Protein Coding	42	GC14P034981	2.70772910118103	https://www.genecards.org/cgi-bin/carddisp.pl?gene=SRP54
MTOR	Mechanistic Target Of Rapamycin Kinase	Protein Coding	52	GC01M011106	2.70719742774963	https://www.genecards.org/cgi-bin/carddisp.pl?gene=MTOR
THPO	Thrombopoietin	Protein Coding	42	GC03M184371	2.70320677757263	https://www.genecards.org/cgi-bin/carddisp.pl?gene=THPO
ADM	Adrenomedullin	Protein Coding	44	GC11P010304	2.69680213928223	https://www.genecards.org/cgi-bin/carddisp.pl?gene=ADM
C3	Complement C3	Protein Coding	48	GC19M006677	2.69592547416687	https://www.genecards.org/cgi-bin/carddisp.pl?gene=C3
ITGA4	Integrin Subunit Alpha 4	Protein Coding	47	GC02P181456	2.6937358379364	https://www.genecards.org/cgi-bin/carddisp.pl?gene=ITGA4
ALPP	Alkaline Phosphatase, Placental	Protein Coding	45	GC02P232378	2.69120573997498	https://www.genecards.org/cgi-bin/carddisp.pl?gene=ALPP
FOXO3	Forkhead Box O3	Protein Coding	44	GC06P108559	2.69052577018738	https://www.genecards.org/cgi-bin/carddisp.pl?gene=FOXO3
HBEGF	Heparin Binding EGF Like Growth Factor	Protein Coding	43	GC05M140332	2.68955326080322	https://www.genecards.org/cgi-bin/carddisp.pl?gene=HBEGF
UST	Uronyl 2-Sulfotransferase	Protein Coding	38	GC06P148721	2.68513822555542	https://www.genecards.org/cgi-bin/carddisp.pl?gene=UST
DYRK1A	Dual Specificity Tyrosine Phosphorylation Regulated Kinase 1A	Protein Coding	49	GC21P037365	2.68320369720459	https://www.genecards.org/cgi-bin/carddisp.pl?gene=DYRK1A
SH3PXD2A	SH3 And PX Domains 2A	Protein Coding	38	GC10M103594	2.68311023712158	https://www.genecards.org/cgi-bin/carddisp.pl?gene=SH3PXD2A
NOS1	Nitric Oxide Synthase 1	Protein Coding	49	GC12M117208	2.68254351615906	https://www.genecards.org/cgi-bin/carddisp.pl?gene=NOS1
MIR17	MicroRNA 17	RNA Gene	21	GC13P091350	2.6743586063385	https://www.genecards.org/cgi-bin/carddisp.pl?gene=MIR17
CCR6	C-C Motif Chemokine Receptor 6	Protein Coding	44	GC06P167111	2.66966414451599	https://www.genecards.org/cgi-bin/carddisp.pl?gene=CCR6
PGAM5	PGAM Family Member 5, Mitochondrial Serine/Threonine Protein Phosphatase	Protein Coding	34	GC12P132710	2.66966199874878	https://www.genecards.org/cgi-bin/carddisp.pl?gene=PGAM5
BRCA1	BRCA1 DNA Repair Associated	Protein Coding	49	GC17M043044	2.66887354850769	https://www.genecards.org/cgi-bin/carddisp.pl?gene=BRCA1
MIR195	MicroRNA 195	RNA Gene	20	GC17M007018	2.66719818115234	https://www.genecards.org/cgi-bin/carddisp.pl?gene=MIR195
FLI1	Fli-1 Proto-Oncogene, ETS Transcription Factor	Protein Coding	47	GC11P128686	2.66396832466125	https://www.genecards.org/cgi-bin/carddisp.pl?gene=FLI1
S100A12	S100 Calcium Binding Protein A12	Protein Coding	39	GC01M153373	2.65800285339355	https://www.genecards.org/cgi-bin/carddisp.pl?gene=S100A12
PLOD1	Procollagen-Lysine,2-Oxoglutarate 5-Dioxygenase 1	Protein Coding	43	GC01P011934	2.65762305259705	https://www.genecards.org/cgi-bin/carddisp.pl?gene=PLOD1
TRAF7	TNF Receptor Associated Factor 7	Protein Coding	42	GC16P009901	2.65461778640747	https://www.genecards.org/cgi-bin/carddisp.pl?gene=TRAF7
NCR3	Natural Cytotoxicity Triggering Receptor 3	Protein Coding	38	GC06M031588	2.65164852142334	https://www.genecards.org/cgi-bin/carddisp.pl?gene=NCR3
MT-ND5	Mitochondrially Encoded NADH:Ubiquinone Oxidoreductase Core Subunit 5	Protein Coding	34	GCMTP012339	2.65088558197021	https://www.genecards.org/cgi-bin/carddisp.pl?gene=MT-ND5
TLR1	Toll Like Receptor 1	Protein Coding	46	GC04M038793	2.64698886871338	https://www.genecards.org/cgi-bin/carddisp.pl?gene=TLR1
HP	Haptoglobin	Protein Coding	45	GC16P072089	2.64292883872986	https://www.genecards.org/cgi-bin/carddisp.pl?gene=HP
RAF1	Raf-1 Proto-Oncogene, Serine/Threonine Kinase	Protein Coding	52	GC03M012583	2.64252781867981	https://www.genecards.org/cgi-bin/carddisp.pl?gene=RAF1
IKBKE	Inhibitor Of Nuclear Factor Kappa B Kinase Subunit Epsilon	Protein Coding	45	GC01P206470	2.63909721374512	https://www.genecards.org/cgi-bin/carddisp.pl?gene=IKBKE
DUSP1	Dual Specificity Phosphatase 1	Protein Coding	46	GC05M172768	2.63708686828613	https://www.genecards.org/cgi-bin/carddisp.pl?gene=DUSP1
STAR	Steroidogenic Acute Regulatory Protein	Protein Coding	45	GC08M038145	2.63664436340332	https://www.genecards.org/cgi-bin/carddisp.pl?gene=STAR
HTRA1	HtrA Serine Peptidase 1	Protein Coding	45	GC10P122461	2.63346481323242	https://www.genecards.org/cgi-bin/carddisp.pl?gene=HTRA1
FCGR2B	Fc Gamma Receptor IIb	Protein Coding	46	GC01P161663	2.62784695625305	https://www.genecards.org/cgi-bin/carddisp.pl?gene=FCGR2B
MEPE	Matrix Extracellular Phosphoglycoprotein	Protein Coding	36	GC04P087821	2.62467575073242	https://www.genecards.org/cgi-bin/carddisp.pl?gene=MEPE
CP	Ceruloplasmin	Protein Coding	49	GC03M149162	2.61999988555908	https://www.genecards.org/cgi-bin/carddisp.pl?gene=CP
PLA2G6	Phospholipase A2 Group VI	Protein Coding	48	GC22M056043	2.61610579490662	https://www.genecards.org/cgi-bin/carddisp.pl?gene=PLA2G6
HDAC1	Histone Deacetylase 1	Protein Coding	48	GC01P032292	2.6159656047821	https://www.genecards.org/cgi-bin/carddisp.pl?gene=HDAC1
ADA	Adenosine Deaminase	Protein Coding	49	GC20M044620	2.61464643478394	https://www.genecards.org/cgi-bin/carddisp.pl?gene=ADA
ABCA12	ATP Binding Cassette Subfamily A Member 12	Protein Coding	43	GC02M214931	2.61458349227905	https://www.genecards.org/cgi-bin/carddisp.pl?gene=ABCA12
PPARGC1A	PPARG Coactivator 1 Alpha	Protein Coding	45	GC04M023755	2.61145162582397	https://www.genecards.org/cgi-bin/carddisp.pl?gene=PPARGC1A
EIF5A	Eukaryotic Translation Initiation Factor 5A	Protein Coding	43	GC17P007306	2.60920977592468	https://www.genecards.org/cgi-bin/carddisp.pl?gene=EIF5A
SULT2B1	Sulfotransferase Family 2B Member 1	Protein Coding	45	GC19P048552	2.60111618041992	https://www.genecards.org/cgi-bin/carddisp.pl?gene=SULT2B1
KLRK1	Killer Cell Lectin Like Receptor K1	Protein Coding	40	GC12M019788	2.59871602058411	https://www.genecards.org/cgi-bin/carddisp.pl?gene=KLRK1
CAV1	Caveolin 1	Protein Coding	47	GC07P116524	2.59109258651733	https://www.genecards.org/cgi-bin/carddisp.pl?gene=CAV1
LIFR	LIF Receptor Subunit Alpha	Protein Coding	46	GC05M038475	2.58775854110718	https://www.genecards.org/cgi-bin/carddisp.pl?gene=LIFR
CD58	CD58 Molecule	Protein Coding	40	GC01M116514	2.58765459060669	https://www.genecards.org/cgi-bin/carddisp.pl?gene=CD58
PF4	Platelet Factor 4	Protein Coding	40	GC04M073980	2.58715796470642	https://www.genecards.org/cgi-bin/carddisp.pl?gene=PF4
AGT	Angiotensinogen	Protein Coding	48	GC01M230702	2.58663582801819	https://www.genecards.org/cgi-bin/carddisp.pl?gene=AGT
NLRP12	NLR Family Pyrin Domain Containing 12	Protein Coding	43	GC19M053793	2.58442759513855	https://www.genecards.org/cgi-bin/carddisp.pl?gene=NLRP12
GPX4	Glutathione Peroxidase 4	Protein Coding	46	GC19P001103	2.58224964141846	https://www.genecards.org/cgi-bin/carddisp.pl?gene=GPX4
FOXRED1	FAD Dependent Oxidoreductase Domain Containing 1	Protein Coding	40	GC11P126269	2.58154773712158	https://www.genecards.org/cgi-bin/carddisp.pl?gene=FOXRED1
MRPS34	Mitochondrial Ribosomal Protein S34	Protein Coding	37	GC16M001771	2.58154773712158	https://www.genecards.org/cgi-bin/carddisp.pl?gene=MRPS34
FABP4	Fatty Acid Binding Protein 4	Protein Coding	43	GC08M081478	2.57976675033569	https://www.genecards.org/cgi-bin/carddisp.pl?gene=FABP4
SPTLC1	Serine Palmitoyltransferase Long Chain Base Subunit 1	Protein Coding	45	GC09M092007	2.57555913925171	https://www.genecards.org/cgi-bin/carddisp.pl?gene=SPTLC1
ZC3H12A	Zinc Finger CCCH-Type Containing 12A	Protein Coding	36	GC01P037474	2.57153344154358	https://www.genecards.org/cgi-bin/carddisp.pl?gene=ZC3H12A
CFL1	Cofilin 1	Protein Coding	45	GC11M065823	2.57100486755371	https://www.genecards.org/cgi-bin/carddisp.pl?gene=CFL1
CIITA	Class II Major Histocompatibility Complex Transactivator	Protein Coding	44	GC16P010880	2.57039785385132	https://www.genecards.org/cgi-bin/carddisp.pl?gene=CIITA
MIR19A	MicroRNA 19a	RNA Gene	20	GC13P091532	2.56627631187439	https://www.genecards.org/cgi-bin/carddisp.pl?gene=MIR19A
AIFM1	Apoptosis Inducing Factor Mitochondria Associated 1	Protein Coding	47	GC0XM130129	2.56435346603394	https://www.genecards.org/cgi-bin/carddisp.pl?gene=AIFM1
CD47	CD47 Molecule	Protein Coding	42	GC03M108043	2.55916166305542	https://www.genecards.org/cgi-bin/carddisp.pl?gene=CD47
MAP2K4	Mitogen-Activated Protein Kinase Kinase 4	Protein Coding	45	GC17P012020	2.55892252922058	https://www.genecards.org/cgi-bin/carddisp.pl?gene=MAP2K4
SLCO1C1	Solute Carrier Organic Anion Transporter Family Member 1C1	Protein Coding	39	GC12P020695	2.55732297897339	https://www.genecards.org/cgi-bin/carddisp.pl?gene=SLCO1C1
CARD16	Caspase Recruitment Domain Family Member 16	Protein Coding	36	GC11M105041	2.55567741394043	https://www.genecards.org/cgi-bin/carddisp.pl?gene=CARD16
GYPC	Glycophorin C (Gerbich Blood Group)	Protein Coding	42	GC02P126655	2.55299115180969	https://www.genecards.org/cgi-bin/carddisp.pl?gene=GYPC
ADCY10	Adenylate Cyclase 10	Protein Coding	44	GC01M167809	2.54472517967224	https://www.genecards.org/cgi-bin/carddisp.pl?gene=ADCY10
SST	Somatostatin	Protein Coding	41	GC03M187668	2.54124593734741	https://www.genecards.org/cgi-bin/carddisp.pl?gene=SST
HSPA5	Heat Shock Protein Family A (Hsp70) Member 5	Protein Coding	46	GC09M125234	2.54110908508301	https://www.genecards.org/cgi-bin/carddisp.pl?gene=HSPA5
DHX16	DEAH-Box Helicase 16	Protein Coding	40	GC06M030653	2.53720235824585	https://www.genecards.org/cgi-bin/carddisp.pl?gene=DHX16
POPDC3	Popeye Domain Containing 3	Protein Coding	35	GC06M105157	2.53720235824585	https://www.genecards.org/cgi-bin/carddisp.pl?gene=POPDC3
PTAFR	Platelet Activating Factor Receptor	Protein Coding	42	GC01M028147	2.5287823677063	https://www.genecards.org/cgi-bin/carddisp.pl?gene=PTAFR
SLC2A9	Solute Carrier Family 2 Member 9	Protein Coding	45	GC04M009772	2.52875781059265	https://www.genecards.org/cgi-bin/carddisp.pl?gene=SLC2A9
SREBF1	Sterol Regulatory Element Binding Transcription Factor 1	Protein Coding	45	GC17M017810	2.52304339408875	https://www.genecards.org/cgi-bin/carddisp.pl?gene=SREBF1
TSC2	TSC Complex Subunit 2	Protein Coding	49	GC16P009895	2.52108216285706	https://www.genecards.org/cgi-bin/carddisp.pl?gene=TSC2
CD86	CD86 Molecule	Protein Coding	42	GC03P122055	2.51326489448547	https://www.genecards.org/cgi-bin/carddisp.pl?gene=CD86
VCAN	Versican	Protein Coding	48	GC05P083471	2.51223373413086	https://www.genecards.org/cgi-bin/carddisp.pl?gene=VCAN
ANGPT2	Angiopoietin 2	Protein Coding	46	GC08M006499	2.51113486289978	https://www.genecards.org/cgi-bin/carddisp.pl?gene=ANGPT2
RHOA	Ras Homolog Family Member A	Protein Coding	46	GC03M049359	2.51070213317871	https://www.genecards.org/cgi-bin/carddisp.pl?gene=RHOA
TIA1	TIA1 Cytotoxic Granule Associated RNA Binding Protein	Protein Coding	42	GC02M070209	2.50666999816895	https://www.genecards.org/cgi-bin/carddisp.pl?gene=TIA1
MYH7	Myosin Heavy Chain 7	Protein Coding	47	GC14M023412	2.50425815582275	https://www.genecards.org/cgi-bin/carddisp.pl?gene=MYH7
PHF6	PHD Finger Protein 6	Protein Coding	40	GC0XP134373	2.50190877914429	https://www.genecards.org/cgi-bin/carddisp.pl?gene=PHF6
JAG2	Jagged Canonical Notch Ligand 2	Protein Coding	43	GC14M105140	2.49306869506836	https://www.genecards.org/cgi-bin/carddisp.pl?gene=JAG2
BABAM2	BRISC And BRCA1 A Complex Member 2	Protein Coding	31	GC02P027889	2.49193692207336	https://www.genecards.org/cgi-bin/carddisp.pl?gene=BABAM2
ABCA1	ATP Binding Cassette Subfamily A Member 1	Protein Coding	47	GC09M104781	2.49146866798401	https://www.genecards.org/cgi-bin/carddisp.pl?gene=ABCA1
PYDC1	Pyrin Domain Containing 1	Protein Coding	32	GC16M035915	2.49003458023071	https://www.genecards.org/cgi-bin/carddisp.pl?gene=PYDC1
ADAMTS7	ADAM Metallopeptidase With Thrombospondin Type 1 Motif 7	Protein Coding	40	GC15M078759	2.4884626865387	https://www.genecards.org/cgi-bin/carddisp.pl?gene=ADAMTS7
MIR23A	MicroRNA 23a	RNA Gene	21	GC19M014388	2.48787045478821	https://www.genecards.org/cgi-bin/carddisp.pl?gene=MIR23A
MRPL19	Mitochondrial Ribosomal Protein L19	Protein Coding	37	GC02P075646	2.48484778404236	https://www.genecards.org/cgi-bin/carddisp.pl?gene=MRPL19
SLC22A9	Solute Carrier Family 22 Member 9	Protein Coding	37	GC11P063388	2.48484778404236	https://www.genecards.org/cgi-bin/carddisp.pl?gene=SLC22A9
GH1	Growth Hormone 1	Protein Coding	44	GC17M063917	2.48464941978455	https://www.genecards.org/cgi-bin/carddisp.pl?gene=GH1
GCDH	Glutaryl-CoA Dehydrogenase	Protein Coding	45	GC19P012891	2.48287296295166	https://www.genecards.org/cgi-bin/carddisp.pl?gene=GCDH
ORAI1	ORAI Calcium Release-Activated Calcium Modulator 1	Protein Coding	43	GC12P125513	2.48120450973511	https://www.genecards.org/cgi-bin/carddisp.pl?gene=ORAI1
PTPN6	Protein Tyrosine Phosphatase Non-Receptor Type 6	Protein Coding	48	GC12P018571	2.47913408279419	https://www.genecards.org/cgi-bin/carddisp.pl?gene=PTPN6
AMELX	Amelogenin X-Linked	Protein Coding	36	GC0XP011293	2.47870659828186	https://www.genecards.org/cgi-bin/carddisp.pl?gene=AMELX
CXCR1	C-X-C Motif Chemokine Receptor 1	Protein Coding	42	GC02M218162	2.47834062576294	https://www.genecards.org/cgi-bin/carddisp.pl?gene=CXCR1
HAVCR2	Hepatitis A Virus Cellular Receptor 2	Protein Coding	44	GC05M157063	2.47826313972473	https://www.genecards.org/cgi-bin/carddisp.pl?gene=HAVCR2
DEFB4A	Defensin Beta 4A	Protein Coding	34	GC08P007895	2.47638034820557	https://www.genecards.org/cgi-bin/carddisp.pl?gene=DEFB4A
CYP1B1	Cytochrome P450 Family 1 Subfamily B Member 1	Protein Coding	48	GC02M038066	2.47404551506042	https://www.genecards.org/cgi-bin/carddisp.pl?gene=CYP1B1
GSK3B	Glycogen Synthase Kinase 3 Beta	Protein Coding	48	GC03M119821	2.47348403930664	https://www.genecards.org/cgi-bin/carddisp.pl?gene=GSK3B
MAPKAPK3	MAPK Activated Protein Kinase 3	Protein Coding	48	GC03P050611	2.46760320663452	https://www.genecards.org/cgi-bin/carddisp.pl?gene=MAPKAPK3
MAP2K7	Mitogen-Activated Protein Kinase Kinase 7	Protein Coding	45	GC19P007903	2.4569046497345	https://www.genecards.org/cgi-bin/carddisp.pl?gene=MAP2K7
WWOX	WW Domain Containing Oxidoreductase	Protein Coding	46	GC16P078099	2.45500469207764	https://www.genecards.org/cgi-bin/carddisp.pl?gene=WWOX
CCR2	C-C Motif Chemokine Receptor 2	Protein Coding	44	GC03P046356	2.45405864715576	https://www.genecards.org/cgi-bin/carddisp.pl?gene=CCR2
SMPD3	Sphingomyelin Phosphodiesterase 3	Protein Coding	40	GC16M068358	2.45295023918152	https://www.genecards.org/cgi-bin/carddisp.pl?gene=SMPD3
FABP3	Fatty Acid Binding Protein 3	Protein Coding	42	GC01M031365	2.45236396789551	https://www.genecards.org/cgi-bin/carddisp.pl?gene=FABP3
LMX1B	LIM Homeobox Transcription Factor 1 Beta	Protein Coding	44	GC09P126614	2.45106482505798	https://www.genecards.org/cgi-bin/carddisp.pl?gene=LMX1B
HSP90AA1	Heat Shock Protein 90 Alpha Family Class A Member 1	Protein Coding	47	GC14M102080	2.45072197914124	https://www.genecards.org/cgi-bin/carddisp.pl?gene=HSP90AA1
SCO2	Synthesis Of Cytochrome C Oxidase 2	Protein Coding	44	GC22M050523	2.45015478134155	https://www.genecards.org/cgi-bin/carddisp.pl?gene=SCO2
NQO1	NAD(P)H Quinone Dehydrogenase 1	Protein Coding	47	GC16M069706	2.44535541534424	https://www.genecards.org/cgi-bin/carddisp.pl?gene=NQO1
HSPG2	Heparan Sulfate Proteoglycan 2	Protein Coding	47	GC01M021822	2.44056606292725	https://www.genecards.org/cgi-bin/carddisp.pl?gene=HSPG2
MYOG	Myogenin	Protein Coding	39	GC01M203083	2.43987965583801	https://www.genecards.org/cgi-bin/carddisp.pl?gene=MYOG
PSORS1C1	Psoriasis Susceptibility 1 Candidate 1	Protein Coding	30	GC06P031114	2.43832969665527	https://www.genecards.org/cgi-bin/carddisp.pl?gene=PSORS1C1
FGF14	Fibroblast Growth Factor 14	Protein Coding	44	GC13M101710	2.43670105934143	https://www.genecards.org/cgi-bin/carddisp.pl?gene=FGF14
S100A9	S100 Calcium Binding Protein A9	Protein Coding	42	GC01P153357	2.43529009819031	https://www.genecards.org/cgi-bin/carddisp.pl?gene=S100A9
MIR22	MicroRNA 22	RNA Gene	21	GC17M001713	2.43412971496582	https://www.genecards.org/cgi-bin/carddisp.pl?gene=MIR22
TDP2	Tyrosyl-DNA Phosphodiesterase 2	Protein Coding	42	GC06M024651	2.43108630180359	https://www.genecards.org/cgi-bin/carddisp.pl?gene=TDP2
MIF4GD-DT	MIF4GD Divergent Transcript	RNA Gene	12	GC17P075500	2.42930841445923	https://www.genecards.org/cgi-bin/carddisp.pl?gene=MIF4GD-DT
C1QL2	Complement C1q Like 2	Protein Coding	32	GC02M119156	2.42561173439026	https://www.genecards.org/cgi-bin/carddisp.pl?gene=C1QL2
NDUFA13	NADH:Ubiquinone Oxidoreductase Subunit A13	Protein Coding	44	GC19P019515	2.42190098762512	https://www.genecards.org/cgi-bin/carddisp.pl?gene=NDUFA13
FOXO1	Forkhead Box O1	Protein Coding	48	GC13M040555	2.41924238204956	https://www.genecards.org/cgi-bin/carddisp.pl?gene=FOXO1
PRKCA	Protein Kinase C Alpha	Protein Coding	49	GC17P066302	2.41840171813965	https://www.genecards.org/cgi-bin/carddisp.pl?gene=PRKCA
GSTT1	Glutathione S-Transferase Theta 1	Protein Coding	33	GC22Mi00270	2.41779756546021	https://www.genecards.org/cgi-bin/carddisp.pl?gene=GSTT1
CYP11B1	Cytochrome P450 Family 11 Subfamily B Member 1	Protein Coding	48	GC08M142872	2.41694307327271	https://www.genecards.org/cgi-bin/carddisp.pl?gene=CYP11B1
TRMU	TRNA Mitochondrial 2-Thiouridylase	Protein Coding	39	GC22P046330	2.4164867401123	https://www.genecards.org/cgi-bin/carddisp.pl?gene=TRMU
LTBP1	Latent Transforming Growth Factor Beta Binding Protein 1	Protein Coding	45	GC02P033060	2.41571187973022	https://www.genecards.org/cgi-bin/carddisp.pl?gene=LTBP1
CCDC3	Coiled-Coil Domain Containing 3	Protein Coding	32	GC10M012896	2.4150128364563	https://www.genecards.org/cgi-bin/carddisp.pl?gene=CCDC3
PGF	Placental Growth Factor	Protein Coding	42	GC14M074941	2.41480994224548	https://www.genecards.org/cgi-bin/carddisp.pl?gene=PGF
PPIG	Peptidylprolyl Isomerase G	Protein Coding	41	GC02P169584	2.41261267662048	https://www.genecards.org/cgi-bin/carddisp.pl?gene=PPIG
TIRAP	TIR Domain Containing Adaptor Protein	Protein Coding	42	GC11P126284	2.41187047958374	https://www.genecards.org/cgi-bin/carddisp.pl?gene=TIRAP
UBC	Ubiquitin C	Protein Coding	41	GC12M124911	2.41019511222839	https://www.genecards.org/cgi-bin/carddisp.pl?gene=UBC
RB1	RB Transcriptional Corepressor 1	Protein Coding	46	GC13P048303	2.40541648864746	https://www.genecards.org/cgi-bin/carddisp.pl?gene=RB1
FANCI	FA Complementation Group I	Protein Coding	41	GC15P089243	2.40505433082581	https://www.genecards.org/cgi-bin/carddisp.pl?gene=FANCI
SDHA	Succinate Dehydrogenase Complex Flavoprotein Subunit A	Protein Coding	46	GC05P000208	2.40459656715393	https://www.genecards.org/cgi-bin/carddisp.pl?gene=SDHA
MMACHC	Metabolism Of Cobalamin Associated C	Protein Coding	42	GC01P045500	2.40382146835327	https://www.genecards.org/cgi-bin/carddisp.pl?gene=MMACHC
ATRN	Attractin	Protein Coding	37	GC20P003471	2.40382146835327	https://www.genecards.org/cgi-bin/carddisp.pl?gene=ATRN
FLT1	Fms Related Receptor Tyrosine Kinase 1	Protein Coding	50	GC13M028300	2.40118527412415	https://www.genecards.org/cgi-bin/carddisp.pl?gene=FLT1
ESR2	Estrogen Receptor 2	Protein Coding	48	GC14M064084	2.3953115940094	https://www.genecards.org/cgi-bin/carddisp.pl?gene=ESR2
SLPI	Secretory Leukocyte Peptidase Inhibitor	Protein Coding	40	GC20M045252	2.3940212726593	https://www.genecards.org/cgi-bin/carddisp.pl?gene=SLPI
STIM1	Stromal Interaction Molecule 1	Protein Coding	48	GC11P003855	2.39345121383667	https://www.genecards.org/cgi-bin/carddisp.pl?gene=STIM1
TTF2	Transcription Termination Factor 2	Protein Coding	40	GC01P117060	2.38986110687256	https://www.genecards.org/cgi-bin/carddisp.pl?gene=TTF2
C5	Complement C5	Protein Coding	46	GC09M120952	2.3883216381073	https://www.genecards.org/cgi-bin/carddisp.pl?gene=C5
TNNT2	Troponin T2, Cardiac Type	Protein Coding	48	GC01M201359	2.38644027709961	https://www.genecards.org/cgi-bin/carddisp.pl?gene=TNNT2
HMGCR	3-Hydroxy-3-Methylglutaryl-CoA Reductase	Protein Coding	45	GC05P075336	2.38570547103882	https://www.genecards.org/cgi-bin/carddisp.pl?gene=HMGCR
CRYAB	Crystallin Alpha B	Protein Coding	44	GC11M111908	2.37865567207336	https://www.genecards.org/cgi-bin/carddisp.pl?gene=CRYAB
GRB2	Growth Factor Receptor Bound Protein 2	Protein Coding	46	GC17M075318	2.37818241119385	https://www.genecards.org/cgi-bin/carddisp.pl?gene=GRB2
SLC40A1	Solute Carrier Family 40 Member 1	Protein Coding	45	GC02M189560	2.37720727920532	https://www.genecards.org/cgi-bin/carddisp.pl?gene=SLC40A1
CYP2C19	Cytochrome P450 Family 2 Subfamily C Member 19	Protein Coding	48	GC10P094762	2.37394142150879	https://www.genecards.org/cgi-bin/carddisp.pl?gene=CYP2C19
SHARPIN	SHANK Associated RH Domain Interactor	Protein Coding	40	GC08M144098	2.37292909622192	https://www.genecards.org/cgi-bin/carddisp.pl?gene=SHARPIN
MIR18A	MicroRNA 18a	RNA Gene	19	GC13P091536	2.37185311317444	https://www.genecards.org/cgi-bin/carddisp.pl?gene=MIR18A
LRPPRC	Leucine Rich Pentatricopeptide Repeat Containing	Protein Coding	42	GC02M043850	2.36864352226257	https://www.genecards.org/cgi-bin/carddisp.pl?gene=LRPPRC
PRDX2	Peroxiredoxin 2	Protein Coding	45	GC19M012796	2.36387348175049	https://www.genecards.org/cgi-bin/carddisp.pl?gene=PRDX2
WRN	WRN RecQ Like Helicase	Protein Coding	45	GC08P031033	2.36191987991333	https://www.genecards.org/cgi-bin/carddisp.pl?gene=WRN
CLEC4A	C-Type Lectin Domain Family 4 Member A	Protein Coding	37	GC12P018599	2.36106252670288	https://www.genecards.org/cgi-bin/carddisp.pl?gene=CLEC4A
COL11A2	Collagen Type XI Alpha 2 Chain	Protein Coding	44	GC06M033162	2.35980176925659	https://www.genecards.org/cgi-bin/carddisp.pl?gene=COL11A2
IRF7	Interferon Regulatory Factor 7	Protein Coding	47	GC11M000612	2.35484528541565	https://www.genecards.org/cgi-bin/carddisp.pl?gene=IRF7
A2M	Alpha-2-Macroglobulin	Protein Coding	44	GC12M009067	2.35197758674622	https://www.genecards.org/cgi-bin/carddisp.pl?gene=A2M
GNAI2	G Protein Subunit Alpha I2	Protein Coding	45	GC03P050226	2.35021638870239	https://www.genecards.org/cgi-bin/carddisp.pl?gene=GNAI2
CLEC7A	C-Type Lectin Domain Containing 7A	Protein Coding	44	GC12M019786	2.3502025604248	https://www.genecards.org/cgi-bin/carddisp.pl?gene=CLEC7A
ACE2	Angiotensin Converting Enzyme 2	Protein Coding	48	GC0XM015494	2.3484582901001	https://www.genecards.org/cgi-bin/carddisp.pl?gene=ACE2
CYP19A1	Cytochrome P450 Family 19 Subfamily A Member 1	Protein Coding	48	GC15M051208	2.34768843650818	https://www.genecards.org/cgi-bin/carddisp.pl?gene=CYP19A1
PTGER3	Prostaglandin E Receptor 3	Protein Coding	46	GC01M070852	2.34642195701599	https://www.genecards.org/cgi-bin/carddisp.pl?gene=PTGER3
ENPP1	Ectonucleotide Pyrophosphatase/Phosphodiesterase 1	Protein Coding	48	GC06P131808	2.33659029006958	https://www.genecards.org/cgi-bin/carddisp.pl?gene=ENPP1
SQSTM1	Sequestosome 1	Protein Coding	47	GC05P179806	2.33125448226929	https://www.genecards.org/cgi-bin/carddisp.pl?gene=SQSTM1
CD34	CD34 Molecule	Protein Coding	43	GC01M207880	2.33022785186768	https://www.genecards.org/cgi-bin/carddisp.pl?gene=CD34
BCL2L11	BCL2 Like 11	Protein Coding	44	GC02P111119	2.32999682426453	https://www.genecards.org/cgi-bin/carddisp.pl?gene=BCL2L11
RIPK2	Receptor Interacting Serine/Threonine Kinase 2	Protein Coding	45	GC08P089786	2.32822394371033	https://www.genecards.org/cgi-bin/carddisp.pl?gene=RIPK2
HNRNPDL	Heterogeneous Nuclear Ribonucleoprotein D Like	Protein Coding	40	GC04M082422	2.32534670829773	https://www.genecards.org/cgi-bin/carddisp.pl?gene=HNRNPDL
HNF4A	Hepatocyte Nuclear Factor 4 Alpha	Protein Coding	49	GC20P044355	2.3252010345459	https://www.genecards.org/cgi-bin/carddisp.pl?gene=HNF4A
GRN	Granulin Precursor	Protein Coding	46	GC17P044345	2.32293367385864	https://www.genecards.org/cgi-bin/carddisp.pl?gene=GRN
TBK1	TANK Binding Kinase 1	Protein Coding	48	GC12P064451	2.32266855239868	https://www.genecards.org/cgi-bin/carddisp.pl?gene=TBK1
SOCS1	Suppressor Of Cytokine Signaling 1	Protein Coding	43	GC16M011783	2.31989669799805	https://www.genecards.org/cgi-bin/carddisp.pl?gene=SOCS1
CCR7	C-C Motif Chemokine Receptor 7	Protein Coding	44	GC17M041052	2.31754493713379	https://www.genecards.org/cgi-bin/carddisp.pl?gene=CCR7
CCK	Cholecystokinin	Protein Coding	42	GC03M042274	2.31554365158081	https://www.genecards.org/cgi-bin/carddisp.pl?gene=CCK
IL9	Interleukin 9	Protein Coding	42	GC05M135891	2.31072354316711	https://www.genecards.org/cgi-bin/carddisp.pl?gene=IL9
IL18BP	Interleukin 18 Binding Protein	Protein Coding	40	GC11P071998	2.30724287033081	https://www.genecards.org/cgi-bin/carddisp.pl?gene=IL18BP
CDKN2B-AS1	CDKN2B Antisense RNA 1	RNA Gene	22	GC09P021994	2.30619382858276	https://www.genecards.org/cgi-bin/carddisp.pl?gene=CDKN2B-AS1
GAS6	Growth Arrest Specific 6	Protein Coding	44	GC13M113820	2.30464267730713	https://www.genecards.org/cgi-bin/carddisp.pl?gene=GAS6
MAVS	Mitochondrial Antiviral Signaling Protein	Protein Coding	38	GC20P003907	2.30441832542419	https://www.genecards.org/cgi-bin/carddisp.pl?gene=MAVS
MIR93	MicroRNA 93	RNA Gene	22	GC07M101539	2.30333352088928	https://www.genecards.org/cgi-bin/carddisp.pl?gene=MIR93
HNRNPU	Heterogeneous Nuclear Ribonucleoprotein U	Protein Coding	42	GC01M244844	2.30236673355103	https://www.genecards.org/cgi-bin/carddisp.pl?gene=HNRNPU
RNASE3	Ribonuclease A Family Member 3	Protein Coding	40	GC14P020891	2.30221438407898	https://www.genecards.org/cgi-bin/carddisp.pl?gene=RNASE3
GRP	Gastrin Releasing Peptide	Protein Coding	40	GC18P059220	2.29778575897217	https://www.genecards.org/cgi-bin/carddisp.pl?gene=GRP
PRKCZ	Protein Kinase C Zeta	Protein Coding	48	GC01P002050	2.28604960441589	https://www.genecards.org/cgi-bin/carddisp.pl?gene=PRKCZ
ETV4	ETS Variant Transcription Factor 4	Protein Coding	42	GC17M043527	2.28433394432068	https://www.genecards.org/cgi-bin/carddisp.pl?gene=ETV4
JAG1	Jagged Canonical Notch Ligand 1	Protein Coding	50	GC20M010637	2.28413558006287	https://www.genecards.org/cgi-bin/carddisp.pl?gene=JAG1
KRT7	Keratin 7	Protein Coding	42	GC12P052232	2.28183341026306	https://www.genecards.org/cgi-bin/carddisp.pl?gene=KRT7
HRAS	HRas Proto-Oncogene, GTPase	Protein Coding	50	GC11M002647	2.27863168716431	https://www.genecards.org/cgi-bin/carddisp.pl?gene=HRAS
ODC1	Ornithine Decarboxylase 1	Protein Coding	47	GC02M010432	2.27770519256592	https://www.genecards.org/cgi-bin/carddisp.pl?gene=ODC1
CXCR2	C-X-C Motif Chemokine Receptor 2	Protein Coding	48	GC02P218125	2.27643752098083	https://www.genecards.org/cgi-bin/carddisp.pl?gene=CXCR2
NDUFV1	NADH:Ubiquinone Oxidoreductase Core Subunit V1	Protein Coding	45	GC11P069317	2.27593183517456	https://www.genecards.org/cgi-bin/carddisp.pl?gene=NDUFV1
IARS2	Isoleucyl-TRNA Synthetase 2, Mitochondrial	Protein Coding	41	GC01P220094	2.27593183517456	https://www.genecards.org/cgi-bin/carddisp.pl?gene=IARS2
MTFMT	Mitochondrial Methionyl-TRNA Formyltransferase	Protein Coding	41	GC15M065001	2.27593183517456	https://www.genecards.org/cgi-bin/carddisp.pl?gene=MTFMT
FASTKD2	FAST Kinase Domains 2	Protein Coding	38	GC02P206766	2.27593183517456	https://www.genecards.org/cgi-bin/carddisp.pl?gene=FASTKD2
MT-ND4	Mitochondrially Encoded NADH:Ubiquinone Oxidoreductase Core Subunit 4	Protein Coding	34	GCMTP010762	2.27593183517456	https://www.genecards.org/cgi-bin/carddisp.pl?gene=MT-ND4
MT-ND3	Mitochondrially Encoded NADH:Ubiquinone Oxidoreductase Core Subunit 3	Protein Coding	33	GCMTP010061	2.27593183517456	https://www.genecards.org/cgi-bin/carddisp.pl?gene=MT-ND3
MT-TL1	Mitochondrially Encoded TRNA-Leu (UUA/G) 1	RNA Gene	16	GCMTP003232	2.27593183517456	https://www.genecards.org/cgi-bin/carddisp.pl?gene=MT-TL1
MT-TV	Mitochondrially Encoded TRNA-Val (GUN)	RNA Gene	14	GCMTP001605	2.27593183517456	https://www.genecards.org/cgi-bin/carddisp.pl?gene=MT-TV
MT-TW	Mitochondrially Encoded TRNA-Trp (UGA/G)	RNA Gene	13	GCMTP005514	2.27593183517456	https://www.genecards.org/cgi-bin/carddisp.pl?gene=MT-TW
ERVFRD-3	Endogenous Retrovirus Group FRD Member 3	Pseudogene	8	GC09P021931	2.27593183517456	https://www.genecards.org/cgi-bin/carddisp.pl?gene=ERVFRD-3
AKR1D1	Aldo-Keto Reductase Family 1 Member D1	Protein Coding	45	GC07P138003	2.2730565071106	https://www.genecards.org/cgi-bin/carddisp.pl?gene=AKR1D1
PTHLH	Parathyroid Hormone Like Hormone	Protein Coding	46	GC12M027959	2.27122163772583	https://www.genecards.org/cgi-bin/carddisp.pl?gene=PTHLH
PSMB8	Proteasome 20S Subunit Beta 8	Protein Coding	49	GC06M032840	2.27044868469238	https://www.genecards.org/cgi-bin/carddisp.pl?gene=PSMB8
RAB7A	RAB7A, Member RAS Oncogene Family	Protein Coding	46	GC03P133360	2.26994347572327	https://www.genecards.org/cgi-bin/carddisp.pl?gene=RAB7A
ACP1	Acid Phosphatase 1	Protein Coding	43	GC02P000293	2.26945281028748	https://www.genecards.org/cgi-bin/carddisp.pl?gene=ACP1
PRDX1	Peroxiredoxin 1	Protein Coding	47	GC01M045511	2.26841974258423	https://www.genecards.org/cgi-bin/carddisp.pl?gene=PRDX1
CD83	CD83 Molecule	Protein Coding	40	GC06P014117	2.26824855804443	https://www.genecards.org/cgi-bin/carddisp.pl?gene=CD83
USP18	Ubiquitin Specific Peptidase 18	Protein Coding	40	GC22P018149	2.26499629020691	https://www.genecards.org/cgi-bin/carddisp.pl?gene=USP18
VIP	Vasoactive Intestinal Peptide	Protein Coding	44	GC06P152750	2.26326060295105	https://www.genecards.org/cgi-bin/carddisp.pl?gene=VIP
BRAF	B-Raf Proto-Oncogene, Serine/Threonine Kinase	Protein Coding	52	GC07M140730	2.26211857795715	https://www.genecards.org/cgi-bin/carddisp.pl?gene=BRAF
ERCC8	ERCC Excision Repair 8, CSA Ubiquitin Ligase Complex Subunit	Protein Coding	41	GC05M060888	2.26178669929504	https://www.genecards.org/cgi-bin/carddisp.pl?gene=ERCC8
GALNS	Galactosamine (N-Acetyl)-6-Sulfatase	Protein Coding	46	GC16M088813	2.261554479599	https://www.genecards.org/cgi-bin/carddisp.pl?gene=GALNS
MIR29B1	MicroRNA 29b-1	RNA Gene	21	GC07M130877	2.26154637336731	https://www.genecards.org/cgi-bin/carddisp.pl?gene=MIR29B1
ARFGEF2	ADP Ribosylation Factor Guanine Nucleotide Exchange Factor 2	Protein Coding	41	GC20P048921	2.26042485237122	https://www.genecards.org/cgi-bin/carddisp.pl?gene=ARFGEF2
ELAVL1	ELAV Like RNA Binding Protein 1	Protein Coding	41	GC19M007958	2.26006841659546	https://www.genecards.org/cgi-bin/carddisp.pl?gene=ELAVL1
IDH1	Isocitrate Dehydrogenase (NADP(+)) 1	Protein Coding	51	GC02M208236	2.25451350212097	https://www.genecards.org/cgi-bin/carddisp.pl?gene=IDH1
BAD	BCL2 Associated Agonist Of Cell Death	Protein Coding	44	GC11M084618	2.25229406356812	https://www.genecards.org/cgi-bin/carddisp.pl?gene=BAD
F10	Coagulation Factor X	Protein Coding	49	GC13P113122	2.24903535842896	https://www.genecards.org/cgi-bin/carddisp.pl?gene=F10
GCH1	GTP Cyclohydrolase 1	Protein Coding	47	GC14M054842	2.24796509742737	https://www.genecards.org/cgi-bin/carddisp.pl?gene=GCH1
CDK4	Cyclin Dependent Kinase 4	Protein Coding	52	GC12M057743	2.2459990978241	https://www.genecards.org/cgi-bin/carddisp.pl?gene=CDK4
ETS1	ETS Proto-Oncogene 1, Transcription Factor	Protein Coding	46	GC11M128458	2.24055576324463	https://www.genecards.org/cgi-bin/carddisp.pl?gene=ETS1
IL10RB	Interleukin 10 Receptor Subunit Beta	Protein Coding	44	GC21P033266	2.2396605014801	https://www.genecards.org/cgi-bin/carddisp.pl?gene=IL10RB
ATL1	Atlastin GTPase 1	Protein Coding	41	GC14P050532	2.2342267036438	https://www.genecards.org/cgi-bin/carddisp.pl?gene=ATL1
LRP5	LDL Receptor Related Protein 5	Protein Coding	49	GC11P068298	2.23278641700745	https://www.genecards.org/cgi-bin/carddisp.pl?gene=LRP5
MIR126	MicroRNA 126	RNA Gene	23	GC09P136670	2.23225045204163	https://www.genecards.org/cgi-bin/carddisp.pl?gene=MIR126
TMEM120A	Transmembrane Protein 120A	Protein Coding	32	GC07M075986	2.2322313785553	https://www.genecards.org/cgi-bin/carddisp.pl?gene=TMEM120A
PCNA	Proliferating Cell Nuclear Antigen	Protein Coding	49	GC20M005114	2.23172736167908	https://www.genecards.org/cgi-bin/carddisp.pl?gene=PCNA
SCGB1A1	Secretoglobin Family 1A Member 1	Protein Coding	40	GC11P062405	2.23124980926514	https://www.genecards.org/cgi-bin/carddisp.pl?gene=SCGB1A1
LGALS3	Galectin 3	Protein Coding	44	GC14P055124	2.22860789299011	https://www.genecards.org/cgi-bin/carddisp.pl?gene=LGALS3
DPP4	Dipeptidyl Peptidase 4	Protein Coding	49	GC02M161992	2.21824073791504	https://www.genecards.org/cgi-bin/carddisp.pl?gene=DPP4
DDIT3	DNA Damage Inducible Transcript 3	Protein Coding	45	GC12M057516	2.21793413162231	https://www.genecards.org/cgi-bin/carddisp.pl?gene=DDIT3
GATA4	GATA Binding Protein 4	Protein Coding	48	GC08P011676	2.21704435348511	https://www.genecards.org/cgi-bin/carddisp.pl?gene=GATA4
LONP1	Lon Peptidase 1, Mitochondrial	Protein Coding	44	GC19M005691	2.21456289291382	https://www.genecards.org/cgi-bin/carddisp.pl?gene=LONP1
TNIP1	TNFAIP3 Interacting Protein 1	Protein Coding	40	GC05M151029	2.21341776847839	https://www.genecards.org/cgi-bin/carddisp.pl?gene=TNIP1
MIR200B	MicroRNA 200b	RNA Gene	21	GC01P001167	2.20178508758545	https://www.genecards.org/cgi-bin/carddisp.pl?gene=MIR200B
HDAC4	Histone Deacetylase 4	Protein Coding	50	GC02M239048	2.19944453239441	https://www.genecards.org/cgi-bin/carddisp.pl?gene=HDAC4
NFATC2	Nuclear Factor Of Activated T Cells 2	Protein Coding	44	GC20M051386	2.19821786880493	https://www.genecards.org/cgi-bin/carddisp.pl?gene=NFATC2
HDAC3	Histone Deacetylase 3	Protein Coding	48	GC05M141583	2.19682478904724	https://www.genecards.org/cgi-bin/carddisp.pl?gene=HDAC3
LOC111365141	NOS2 5' Regulatory Region	Biological Region	2	GC17P027800	2.1963963508606	https://www.genecards.org/cgi-bin/carddisp.pl?gene=LOC111365141
DUSP19	Dual Specificity Phosphatase 19	Protein Coding	38	GC02P183078	2.19585728645325	https://www.genecards.org/cgi-bin/carddisp.pl?gene=DUSP19
CTSD	Cathepsin D	Protein Coding	50	GC11M001752	2.19558048248291	https://www.genecards.org/cgi-bin/carddisp.pl?gene=CTSD
CTSK	Cathepsin K	Protein Coding	49	GC01M151456	2.19336891174316	https://www.genecards.org/cgi-bin/carddisp.pl?gene=CTSK
PCIF1	Phosphorylated CTD Interacting Factor 1	Protein Coding	32	GC20P045934	2.19268131256104	https://www.genecards.org/cgi-bin/carddisp.pl?gene=PCIF1
SLC12A5-AS1	SLC12A5 And MMP9 Antisense RNA 1	RNA Gene	13	GC20M046015	2.19268131256104	https://www.genecards.org/cgi-bin/carddisp.pl?gene=SLC12A5-AS1
BRI3	Brain Protein I3	Protein Coding	34	GC07P098253	2.18489527702332	https://www.genecards.org/cgi-bin/carddisp.pl?gene=BRI3
S100B	S100 Calcium Binding Protein B	Protein Coding	45	GC21M050156	2.18480062484741	https://www.genecards.org/cgi-bin/carddisp.pl?gene=S100B
PML	PML Nuclear Body Scaffold	Protein Coding	45	GC15P073994	2.18348360061646	https://www.genecards.org/cgi-bin/carddisp.pl?gene=PML
LRP1	LDL Receptor Related Protein 1	Protein Coding	48	GC12P057128	2.18186593055725	https://www.genecards.org/cgi-bin/carddisp.pl?gene=LRP1
GATA2	GATA Binding Protein 2	Protein Coding	48	GC03M128479	2.17821979522705	https://www.genecards.org/cgi-bin/carddisp.pl?gene=GATA2
NFKBIB	NFKB Inhibitor Beta	Protein Coding	41	GC19P038899	2.17532110214233	https://www.genecards.org/cgi-bin/carddisp.pl?gene=NFKBIB
PSMG2	Proteasome Assembly Chaperone 2	Protein Coding	36	GC18P016752	2.17458844184875	https://www.genecards.org/cgi-bin/carddisp.pl?gene=PSMG2
CDKN1B	Cyclin Dependent Kinase Inhibitor 1B	Protein Coding	46	GC12P018790	2.17432427406311	https://www.genecards.org/cgi-bin/carddisp.pl?gene=CDKN1B
SLC25A4	Solute Carrier Family 25 Member 4	Protein Coding	48	GC04P185143	2.1735520362854	https://www.genecards.org/cgi-bin/carddisp.pl?gene=SLC25A4
TAB1	TGF-Beta Activated Kinase 1 (MAP3K7) Binding Protein 1	Protein Coding	41	GC22P039419	2.17280650138855	https://www.genecards.org/cgi-bin/carddisp.pl?gene=TAB1
NR3C2	Nuclear Receptor Subfamily 3 Group C Member 2	Protein Coding	46	GC04M148078	2.17224550247192	https://www.genecards.org/cgi-bin/carddisp.pl?gene=NR3C2
DAP3	Death Associated Protein 3	Protein Coding	40	GC01P155758	2.16988825798035	https://www.genecards.org/cgi-bin/carddisp.pl?gene=DAP3
PRKN	Parkin RBR E3 Ubiquitin Protein Ligase	Protein Coding	38	GC06M161348	2.1680281162262	https://www.genecards.org/cgi-bin/carddisp.pl?gene=PRKN
GJA1	Gap Junction Protein Alpha 1	Protein Coding	49	GC06P121436	2.16518926620483	https://www.genecards.org/cgi-bin/carddisp.pl?gene=GJA1
MYH6	Myosin Heavy Chain 6	Protein Coding	46	GC14M023381	2.16425371170044	https://www.genecards.org/cgi-bin/carddisp.pl?gene=MYH6
ABCB11	ATP Binding Cassette Subfamily B Member 11	Protein Coding	47	GC02M168922	2.16270804405212	https://www.genecards.org/cgi-bin/carddisp.pl?gene=ABCB11
PLCG1	Phospholipase C Gamma 1	Protein Coding	47	GC20P041136	2.16210532188416	https://www.genecards.org/cgi-bin/carddisp.pl?gene=PLCG1
HLA-DPB1	Major Histocompatibility Complex, Class II, DP Beta 1	Protein Coding	45	GC06P076901	2.16127872467041	https://www.genecards.org/cgi-bin/carddisp.pl?gene=HLA-DPB1
UCP2	Uncoupling Protein 2	Protein Coding	45	GC11M073974	2.15911889076233	https://www.genecards.org/cgi-bin/carddisp.pl?gene=UCP2
CRAT	Carnitine O-Acetyltransferase	Protein Coding	45	GC09M129094	2.15758562088013	https://www.genecards.org/cgi-bin/carddisp.pl?gene=CRAT
MAP2K6	Mitogen-Activated Protein Kinase Kinase 6	Protein Coding	45	GC17P069414	2.15401911735535	https://www.genecards.org/cgi-bin/carddisp.pl?gene=MAP2K6
NR1I2	Nuclear Receptor Subfamily 1 Group I Member 2	Protein Coding	45	GC03P119780	2.15074944496155	https://www.genecards.org/cgi-bin/carddisp.pl?gene=NR1I2
ALK	ALK Receptor Tyrosine Kinase	Protein Coding	50	GC02M029190	2.15043663978577	https://www.genecards.org/cgi-bin/carddisp.pl?gene=ALK
MYOCD	Myocardin	Protein Coding	42	GC17P012665	2.14975094795227	https://www.genecards.org/cgi-bin/carddisp.pl?gene=MYOCD
MRC1	Mannose Receptor C-Type 1	Protein Coding	40	GC10P017809	2.14943623542786	https://www.genecards.org/cgi-bin/carddisp.pl?gene=MRC1
ACKR1	Atypical Chemokine Receptor 1 (Duffy Blood Group)	Protein Coding	37	GC01P159203	2.14535117149353	https://www.genecards.org/cgi-bin/carddisp.pl?gene=ACKR1
CYP2C8	Cytochrome P450 Family 2 Subfamily C Member 8	Protein Coding	47	GC10M095038	2.14452624320984	https://www.genecards.org/cgi-bin/carddisp.pl?gene=CYP2C8
S100A8	S100 Calcium Binding Protein A8	Protein Coding	42	GC01M153391	2.14427042007446	https://www.genecards.org/cgi-bin/carddisp.pl?gene=S100A8
C5AR1	Complement C5a Receptor 1	Protein Coding	44	GC19P047290	2.14336466789246	https://www.genecards.org/cgi-bin/carddisp.pl?gene=C5AR1
HDAC2	Histone Deacetylase 2	Protein Coding	50	GC06M113933	2.14306950569153	https://www.genecards.org/cgi-bin/carddisp.pl?gene=HDAC2
CACNA1C	Calcium Voltage-Gated Channel Subunit Alpha1 C	Protein Coding	49	GC12P001970	2.14110326766968	https://www.genecards.org/cgi-bin/carddisp.pl?gene=CACNA1C
ABCF1	ATP Binding Cassette Subfamily F Member 1	Protein Coding	39	GC06P030571	2.13941740989685	https://www.genecards.org/cgi-bin/carddisp.pl?gene=ABCF1
APOL3	Apolipoprotein L3	Protein Coding	37	GC22M036140	2.13941740989685	https://www.genecards.org/cgi-bin/carddisp.pl?gene=APOL3
ACVRL1	Activin A Receptor Like Type 1	Protein Coding	48	GC12P051906	2.13923525810242	https://www.genecards.org/cgi-bin/carddisp.pl?gene=ACVRL1
HGSNAT	Heparan-Alpha-Glucosaminide N-Acetyltransferase	Protein Coding	38	GC08P043140	2.13866901397705	https://www.genecards.org/cgi-bin/carddisp.pl?gene=HGSNAT
CLNK	Cytokine Dependent Hematopoietic Cell Linker	Protein Coding	36	GC04M010491	2.13817453384399	https://www.genecards.org/cgi-bin/carddisp.pl?gene=CLNK
HDAC9	Histone Deacetylase 9	Protein Coding	46	GC07P018086	2.13741588592529	https://www.genecards.org/cgi-bin/carddisp.pl?gene=HDAC9
AREG	Amphiregulin	Protein Coding	42	GC04P074445	2.13716578483582	https://www.genecards.org/cgi-bin/carddisp.pl?gene=AREG
KRT14	Keratin 14	Protein Coding	46	GC17M041582	2.13451766967773	https://www.genecards.org/cgi-bin/carddisp.pl?gene=KRT14
CASP14	Caspase 14	Protein Coding	45	GC19P015049	2.13330149650574	https://www.genecards.org/cgi-bin/carddisp.pl?gene=CASP14
CDC6	Cell Division Cycle 6	Protein Coding	44	GC17P040287	2.13298201560974	https://www.genecards.org/cgi-bin/carddisp.pl?gene=CDC6
MIR203A	MicroRNA 203a	RNA Gene	21	GC14P108823	2.13226222991943	https://www.genecards.org/cgi-bin/carddisp.pl?gene=MIR203A
LOC100287329	Uncharacterized LOC100287329	RNA Gene	12	GC06M061304	2.13038849830627	https://www.genecards.org/cgi-bin/carddisp.pl?gene=LOC100287329
RBCK1	RANBP2-Type And C3HC4-Type Zinc Finger Containing 1	Protein Coding	41	GC20P000407	2.12769317626953	https://www.genecards.org/cgi-bin/carddisp.pl?gene=RBCK1
IL1R2	Interleukin 1 Receptor Type 2	Protein Coding	45	GC02P101991	2.1244113445282	https://www.genecards.org/cgi-bin/carddisp.pl?gene=IL1R2
ABCC3	ATP Binding Cassette Subfamily C Member 3	Protein Coding	46	GC17P050634	2.12433815002441	https://www.genecards.org/cgi-bin/carddisp.pl?gene=ABCC3
IRAK4	Interleukin 1 Receptor Associated Kinase 4	Protein Coding	46	GC12P043758	2.123619556427	https://www.genecards.org/cgi-bin/carddisp.pl?gene=IRAK4
PLA2G7	Phospholipase A2 Group VII	Protein Coding	49	GC06M061586	2.12140727043152	https://www.genecards.org/cgi-bin/carddisp.pl?gene=PLA2G7
SMARCA5	SWI/SNF Related, Matrix Associated, Actin Dependent Regulator Of Chromatin, Subfamily A, Member 5	Protein Coding	41	GC04P143513	2.11881732940674	https://www.genecards.org/cgi-bin/carddisp.pl?gene=SMARCA5
GFAP	Glial Fibrillary Acidic Protein	Protein Coding	46	GC17M044905	2.11737704277039	https://www.genecards.org/cgi-bin/carddisp.pl?gene=GFAP
JUNB	JunB Proto-Oncogene, AP-1 Transcription Factor Subunit	Protein Coding	41	GC19P012791	2.11646389961243	https://www.genecards.org/cgi-bin/carddisp.pl?gene=JUNB
PPBP	Pro-Platelet Basic Protein	Protein Coding	42	GC04M073986	2.11631464958191	https://www.genecards.org/cgi-bin/carddisp.pl?gene=PPBP
CHI3L1	Chitinase 3 Like 1	Protein Coding	44	GC01M203148	2.11224937438965	https://www.genecards.org/cgi-bin/carddisp.pl?gene=CHI3L1
IL16	Interleukin 16	Protein Coding	40	GC15P081159	2.10998702049255	https://www.genecards.org/cgi-bin/carddisp.pl?gene=IL16
SNCA	Synuclein Alpha	Protein Coding	49	GC04M089724	2.10913276672363	https://www.genecards.org/cgi-bin/carddisp.pl?gene=SNCA
CX3CR1	C-X3-C Motif Chemokine Receptor 1	Protein Coding	43	GC03M039279	2.1060802936554	https://www.genecards.org/cgi-bin/carddisp.pl?gene=CX3CR1
LIPE	Lipase E, Hormone Sensitive Type	Protein Coding	46	GC19M042401	2.10547518730164	https://www.genecards.org/cgi-bin/carddisp.pl?gene=LIPE
LOC111255642	TNFRSF10B 5' Regulatory Region	Biological Region	1	GC08P023099	2.10398721694946	https://www.genecards.org/cgi-bin/carddisp.pl?gene=LOC111255642
NLRC4	NLR Family CARD Domain Containing 4	Protein Coding	44	GC02M032224	2.10305070877075	https://www.genecards.org/cgi-bin/carddisp.pl?gene=NLRC4
ZFP36L1	ZFP36 Ring Finger Protein Like 1	Protein Coding	42	GC14M068787	2.10240626335144	https://www.genecards.org/cgi-bin/carddisp.pl?gene=ZFP36L1
ZFP36L2	ZFP36 Ring Finger Protein Like 2	Protein Coding	38	GC02M043184	2.10240626335144	https://www.genecards.org/cgi-bin/carddisp.pl?gene=ZFP36L2
ATP5F1A	ATP Synthase F1 Subunit Alpha	Protein Coding	37	GC18M046081	2.10182905197144	https://www.genecards.org/cgi-bin/carddisp.pl?gene=ATP5F1A
PTGER1	Prostaglandin E Receptor 1	Protein Coding	41	GC19M014444	2.09805345535278	https://www.genecards.org/cgi-bin/carddisp.pl?gene=PTGER1
CD79A	CD79a Molecule	Protein Coding	46	GC19P041877	2.09766721725464	https://www.genecards.org/cgi-bin/carddisp.pl?gene=CD79A
APOM	Apolipoprotein M	Protein Coding	40	GC06P076872	2.09711408615112	https://www.genecards.org/cgi-bin/carddisp.pl?gene=APOM
CASP5	Caspase 5	Protein Coding	42	GC11M104995	2.09632182121277	https://www.genecards.org/cgi-bin/carddisp.pl?gene=CASP5
IRAK3	Interleukin 1 Receptor Associated Kinase 3	Protein Coding	46	GC12P066242	2.0939724445343	https://www.genecards.org/cgi-bin/carddisp.pl?gene=IRAK3
GNPTAB	N-Acetylglucosamine-1-Phosphate Transferase Subunits Alpha And Beta	Protein Coding	41	GC12M101745	2.09214925765991	https://www.genecards.org/cgi-bin/carddisp.pl?gene=GNPTAB
MIR4693	MicroRNA 4693	RNA Gene	13	GC11P103849	2.09214925765991	https://www.genecards.org/cgi-bin/carddisp.pl?gene=MIR4693
SOD3	Superoxide Dismutase 3	Protein Coding	42	GC04P024798	2.09062480926514	https://www.genecards.org/cgi-bin/carddisp.pl?gene=SOD3
ERFE	Erythroferrone	Protein Coding	25	GC02P238159	2.08828139305115	https://www.genecards.org/cgi-bin/carddisp.pl?gene=ERFE
GNRH1	Gonadotropin Releasing Hormone 1	Protein Coding	40	GC08M025419	2.08616828918457	https://www.genecards.org/cgi-bin/carddisp.pl?gene=GNRH1
ENO2	Enolase 2	Protein Coding	46	GC12P006913	2.08613252639771	https://www.genecards.org/cgi-bin/carddisp.pl?gene=ENO2
CEBPA	CCAAT Enhancer Binding Protein Alpha	Protein Coding	46	GC19M033299	2.08263468742371	https://www.genecards.org/cgi-bin/carddisp.pl?gene=CEBPA
ACTG2	Actin Gamma 2, Smooth Muscle	Protein Coding	45	GC02P073892	2.08122420310974	https://www.genecards.org/cgi-bin/carddisp.pl?gene=ACTG2
PIGR	Polymeric Immunoglobulin Receptor	Protein Coding	41	GC01M206928	2.08011507987976	https://www.genecards.org/cgi-bin/carddisp.pl?gene=PIGR
C1QTNF3-AMACR	C1QTNF3-AMACR Readthrough (NMD Candidate)	RNA Gene	17	GC05M033989	2.0744948387146	https://www.genecards.org/cgi-bin/carddisp.pl?gene=C1QTNF3-AMACR
TRPV1	Transient Receptor Potential Cation Channel Subfamily V Member 1	Protein Coding	46	GC17M003565	2.06895875930786	https://www.genecards.org/cgi-bin/carddisp.pl?gene=TRPV1
LDLR	Low Density Lipoprotein Receptor	Protein Coding	50	GC19P011091	2.06855940818787	https://www.genecards.org/cgi-bin/carddisp.pl?gene=LDLR
MIR130A	MicroRNA 130a	RNA Gene	22	GC11P057641	2.06743192672729	https://www.genecards.org/cgi-bin/carddisp.pl?gene=MIR130A
FASN	Fatty Acid Synthase	Protein Coding	48	GC17M082078	2.06617093086243	https://www.genecards.org/cgi-bin/carddisp.pl?gene=FASN
MGMT	O-6-Methylguanine-DNA Methyltransferase	Protein Coding	49	GC10P129467	2.06442809104919	https://www.genecards.org/cgi-bin/carddisp.pl?gene=MGMT
COL5A1	Collagen Type V Alpha 1 Chain	Protein Coding	46	GC09P134641	2.06308460235596	https://www.genecards.org/cgi-bin/carddisp.pl?gene=COL5A1
STAT6	Signal Transducer And Activator Of Transcription 6	Protein Coding	49	GC12M057095	2.0623345375061	https://www.genecards.org/cgi-bin/carddisp.pl?gene=STAT6
SPPL2B	Signal Peptide Peptidase Like 2B	Protein Coding	34	GC19P002328	2.06174921989441	https://www.genecards.org/cgi-bin/carddisp.pl?gene=SPPL2B
SUMO1	Small Ubiquitin Like Modifier 1	Protein Coding	45	GC02M202206	2.06131052970886	https://www.genecards.org/cgi-bin/carddisp.pl?gene=SUMO1
SGSH	N-Sulfoglucosamine Sulfohydrolase	Protein Coding	45	GC17M080206	2.0609118938446	https://www.genecards.org/cgi-bin/carddisp.pl?gene=SGSH
MAFB	MAF BZIP Transcription Factor B	Protein Coding	44	GC20M040685	2.0608983039856	https://www.genecards.org/cgi-bin/carddisp.pl?gene=MAFB
ATP5F1E	ATP Synthase F1 Subunit Epsilon	Protein Coding	33	GC20M059026	2.05949878692627	https://www.genecards.org/cgi-bin/carddisp.pl?gene=ATP5F1E
CCL22	C-C Motif Chemokine Ligand 22	Protein Coding	37	GC16P057359	2.05887651443481	https://www.genecards.org/cgi-bin/carddisp.pl?gene=CCL22
LIPC	Lipase C, Hepatic Type	Protein Coding	46	GC15P058410	2.0555465221405	https://www.genecards.org/cgi-bin/carddisp.pl?gene=LIPC
CTSL	Cathepsin L	Protein Coding	46	GC09P087725	2.05516481399536	https://www.genecards.org/cgi-bin/carddisp.pl?gene=CTSL
BECN1	Beclin 1	Protein Coding	44	GC17M042810	2.05466604232788	https://www.genecards.org/cgi-bin/carddisp.pl?gene=BECN1
PRKCE	Protein Kinase C Epsilon	Protein Coding	48	GC02P045651	2.05450558662415	https://www.genecards.org/cgi-bin/carddisp.pl?gene=PRKCE
IER3IP1	Immediate Early Response 3 Interacting Protein 1	Protein Coding	37	GC18M047152	2.05280685424805	https://www.genecards.org/cgi-bin/carddisp.pl?gene=IER3IP1
CYP21A2	Cytochrome P450 Family 21 Subfamily A Member 2	Protein Coding	45	GC06P076889	2.05170893669128	https://www.genecards.org/cgi-bin/carddisp.pl?gene=CYP21A2
KLRD1	Killer Cell Lectin Like Receptor D1	Protein Coding	41	GC12P010226	2.04797267913818	https://www.genecards.org/cgi-bin/carddisp.pl?gene=KLRD1
TEK	TEK Receptor Tyrosine Kinase	Protein Coding	50	GC09P027109	2.04664850234985	https://www.genecards.org/cgi-bin/carddisp.pl?gene=TEK
TFRC	Transferrin Receptor	Protein Coding	47	GC03M196027	2.04559516906738	https://www.genecards.org/cgi-bin/carddisp.pl?gene=TFRC
E2F1	E2F Transcription Factor 1	Protein Coding	43	GC20M033675	2.04430150985718	https://www.genecards.org/cgi-bin/carddisp.pl?gene=E2F1
ATRIP	ATR Interacting Protein	Protein Coding	41	GC03P048688	2.04360723495483	https://www.genecards.org/cgi-bin/carddisp.pl?gene=ATRIP
SPTLC2	Serine Palmitoyltransferase Long Chain Base Subunit 2	Protein Coding	47	GC14M077505	2.04153299331665	https://www.genecards.org/cgi-bin/carddisp.pl?gene=SPTLC2
NAXE	NAD(P)HX Epimerase	Protein Coding	34	GC01P156591	2.04153299331665	https://www.genecards.org/cgi-bin/carddisp.pl?gene=NAXE
CD81	CD81 Molecule	Protein Coding	45	GC11P002505	2.04007601737976	https://www.genecards.org/cgi-bin/carddisp.pl?gene=CD81
RPS6KB1	Ribosomal Protein S6 Kinase B1	Protein Coding	48	GC17P059893	2.03716778755188	https://www.genecards.org/cgi-bin/carddisp.pl?gene=RPS6KB1
FBLN5	Fibulin 5	Protein Coding	46	GC14M091869	2.03689861297607	https://www.genecards.org/cgi-bin/carddisp.pl?gene=FBLN5
F2R	Coagulation Factor II Thrombin Receptor	Protein Coding	46	GC05P076716	2.03617930412292	https://www.genecards.org/cgi-bin/carddisp.pl?gene=F2R
CCL7	C-C Motif Chemokine Ligand 7	Protein Coding	41	GC17P034270	2.03523898124695	https://www.genecards.org/cgi-bin/carddisp.pl?gene=CCL7
ERVW-1	Endogenous Retrovirus Group W Member 1, Envelope	Protein Coding	34	GC07M092468	2.03427386283875	https://www.genecards.org/cgi-bin/carddisp.pl?gene=ERVW-1
RFFL	Ring Finger And FYVE Like Domain Containing E3 Ubiquitin Protein Ligase	Protein Coding	37	GC17M035006	2.03240132331848	https://www.genecards.org/cgi-bin/carddisp.pl?gene=RFFL
IL17C	Interleukin 17C	Protein Coding	37	GC16P088638	2.03199434280396	https://www.genecards.org/cgi-bin/carddisp.pl?gene=IL17C
YBX3	Y-Box Binding Protein 3	Protein Coding	38	GC12M019797	2.03131604194641	https://www.genecards.org/cgi-bin/carddisp.pl?gene=YBX3
IGFBP1	Insulin Like Growth Factor Binding Protein 1	Protein Coding	42	GC07P047504	2.03041982650757	https://www.genecards.org/cgi-bin/carddisp.pl?gene=IGFBP1
GATA3	GATA Binding Protein 3	Protein Coding	48	GC10P008045	2.02844429016113	https://www.genecards.org/cgi-bin/carddisp.pl?gene=GATA3
ASS1	Argininosuccinate Synthase 1	Protein Coding	48	GC09P130444	2.02682304382324	https://www.genecards.org/cgi-bin/carddisp.pl?gene=ASS1
KRT17	Keratin 17	Protein Coding	44	GC17M041619	2.02675843238831	https://www.genecards.org/cgi-bin/carddisp.pl?gene=KRT17
ATP6V1G2	ATPase H+ Transporting V1 Subunit G2	Protein Coding	37	GC06M061301	2.025066614151	https://www.genecards.org/cgi-bin/carddisp.pl?gene=ATP6V1G2
HAS2	Hyaluronan Synthase 2	Protein Coding	41	GC08M121594	2.02316403388977	https://www.genecards.org/cgi-bin/carddisp.pl?gene=HAS2
DHX9	DExH-Box Helicase 9	Protein Coding	41	GC01P182839	2.02141070365906	https://www.genecards.org/cgi-bin/carddisp.pl?gene=DHX9
CHIT1	Chitinase 1	Protein Coding	43	GC01M203181	2.02006840705872	https://www.genecards.org/cgi-bin/carddisp.pl?gene=CHIT1
TK2	Thymidine Kinase 2	Protein Coding	41	GC16M066508	2.01999688148499	https://www.genecards.org/cgi-bin/carddisp.pl?gene=TK2
CA9	Carbonic Anhydrase 9	Protein Coding	45	GC09P035673	2.01808285713196	https://www.genecards.org/cgi-bin/carddisp.pl?gene=CA9
TSLP	Thymic Stromal Lymphopoietin	Protein Coding	38	GC05P111070	2.01509094238281	https://www.genecards.org/cgi-bin/carddisp.pl?gene=TSLP
GNB3	G Protein Subunit Beta 3	Protein Coding	46	GC12P006839	2.01473164558411	https://www.genecards.org/cgi-bin/carddisp.pl?gene=GNB3
CPOX	Coproporphyrinogen Oxidase	Protein Coding	43	GC03M098576	2.01386189460754	https://www.genecards.org/cgi-bin/carddisp.pl?gene=CPOX
ACOD1	Aconitate Decarboxylase 1	Protein Coding	25	GC13P076949	2.0128538608551	https://www.genecards.org/cgi-bin/carddisp.pl?gene=ACOD1
TNIP3	TNFAIP3 Interacting Protein 3	Protein Coding	37	GC04M121131	2.0122766494751	https://www.genecards.org/cgi-bin/carddisp.pl?gene=TNIP3
AXIN1	Axin 1	Protein Coding	46	GC16M000287	2.01072192192078	https://www.genecards.org/cgi-bin/carddisp.pl?gene=AXIN1
GDF15	Growth Differentiation Factor 15	Protein Coding	42	GC19P050952	2.01064991950989	https://www.genecards.org/cgi-bin/carddisp.pl?gene=GDF15
CYP17A1	Cytochrome P450 Family 17 Subfamily A Member 1	Protein Coding	48	GC10M102830	2.00878095626831	https://www.genecards.org/cgi-bin/carddisp.pl?gene=CYP17A1
KLRC1	Killer Cell Lectin Like Receptor C1	Protein Coding	41	GC12M019793	2.00396966934204	https://www.genecards.org/cgi-bin/carddisp.pl?gene=KLRC1
TAB3	TGF-Beta Activated Kinase 1 (MAP3K7) Binding Protein 3	Protein Coding	40	GC0XM030876	2.00223350524902	https://www.genecards.org/cgi-bin/carddisp.pl?gene=TAB3
VEGFC	Vascular Endothelial Growth Factor C	Protein Coding	46	GC04M176683	1.99746358394623	https://www.genecards.org/cgi-bin/carddisp.pl?gene=VEGFC
EPHX1	Epoxide Hydrolase 1	Protein Coding	45	GC01P225810	1.99719989299774	https://www.genecards.org/cgi-bin/carddisp.pl?gene=EPHX1
SYP	Synaptophysin	Protein Coding	45	GC0XM049187	1.99638032913208	https://www.genecards.org/cgi-bin/carddisp.pl?gene=SYP
IER3	Immediate Early Response 3	Protein Coding	38	GC06M030743	1.99349761009216	https://www.genecards.org/cgi-bin/carddisp.pl?gene=IER3
AMBP	Alpha-1-Microglobulin/Bikunin Precursor	Protein Coding	42	GC09M114060	1.99057865142822	https://www.genecards.org/cgi-bin/carddisp.pl?gene=AMBP
HLA-DRA	Major Histocompatibility Complex, Class II, DR Alpha	Protein Coding	46	GC06P032439	1.98923909664154	https://www.genecards.org/cgi-bin/carddisp.pl?gene=HLA-DRA
HSPB2	Heat Shock Protein Family B (Small) Member 2	Protein Coding	39	GC11P111913	1.98811459541321	https://www.genecards.org/cgi-bin/carddisp.pl?gene=HSPB2
IFIH1	Interferon Induced With Helicase C Domain 1	Protein Coding	45	GC02M162267	1.98635566234589	https://www.genecards.org/cgi-bin/carddisp.pl?gene=IFIH1
PIK3R1	Phosphoinositide-3-Kinase Regulatory Subunit 1	Protein Coding	49	GC05P068215	1.98626124858856	https://www.genecards.org/cgi-bin/carddisp.pl?gene=PIK3R1
FHL2	Four And A Half LIM Domains 2	Protein Coding	45	GC02M105357	1.98558831214905	https://www.genecards.org/cgi-bin/carddisp.pl?gene=FHL2
IL21	Interleukin 21	Protein Coding	42	GC04M122612	1.98510384559631	https://www.genecards.org/cgi-bin/carddisp.pl?gene=IL21
TIFA	TRAF Interacting Protein With Forkhead Associated Domain	Protein Coding	34	GC04M112274	1.9848735332489	https://www.genecards.org/cgi-bin/carddisp.pl?gene=TIFA
ASAH2	N-Acylsphingosine Amidohydrolase 2	Protein Coding	41	GC10M050182	1.981241106987	https://www.genecards.org/cgi-bin/carddisp.pl?gene=ASAH2
RNF213	Ring Finger Protein 213	Protein Coding	39	GC17P080260	1.97991275787354	https://www.genecards.org/cgi-bin/carddisp.pl?gene=RNF213
CCR4	C-C Motif Chemokine Receptor 4	Protein Coding	44	GC03P032951	1.97959053516388	https://www.genecards.org/cgi-bin/carddisp.pl?gene=CCR4
PCK2	Phosphoenolpyruvate Carboxykinase 2, Mitochondrial	Protein Coding	46	GC14P024094	1.97726678848267	https://www.genecards.org/cgi-bin/carddisp.pl?gene=PCK2
ETV1	ETS Variant Transcription Factor 1	Protein Coding	46	GC07M013891	1.97284817695618	https://www.genecards.org/cgi-bin/carddisp.pl?gene=ETV1
CASQ1	Calsequestrin 1	Protein Coding	44	GC01P160190	1.97284817695618	https://www.genecards.org/cgi-bin/carddisp.pl?gene=CASQ1
RLBP1	Retinaldehyde Binding Protein 1	Protein Coding	44	GC15M089209	1.97284817695618	https://www.genecards.org/cgi-bin/carddisp.pl?gene=RLBP1
INSL6	Insulin Like 6	Protein Coding	34	GC09M004991	1.97284817695618	https://www.genecards.org/cgi-bin/carddisp.pl?gene=INSL6
SNHG31	Small Nucleolar RNA Host Gene 31	RNA Gene	13	GC02P214811	1.97284817695618	https://www.genecards.org/cgi-bin/carddisp.pl?gene=SNHG31
LOC110121121	VISTA Enhancer Hs1479	Biological Region	2	GC02P071670	1.97284817695618	https://www.genecards.org/cgi-bin/carddisp.pl?gene=LOC110121121
CDK2	Cyclin Dependent Kinase 2	Protein Coding	50	GC12P055966	1.97224831581116	https://www.genecards.org/cgi-bin/carddisp.pl?gene=CDK2
C1QL3	Complement C1q Like 3	Protein Coding	34	GC10M016513	1.9691174030304	https://www.genecards.org/cgi-bin/carddisp.pl?gene=C1QL3
TAP2	Transporter 2, ATP Binding Cassette Subfamily B Member	Protein Coding	44	GC06M032821	1.96859180927277	https://www.genecards.org/cgi-bin/carddisp.pl?gene=TAP2
MIR20A	MicroRNA 20a	RNA Gene	20	GC13P091533	1.96540451049805	https://www.genecards.org/cgi-bin/carddisp.pl?gene=MIR20A
PSEN1	Presenilin 1	Protein Coding	51	GC14P073136	1.96069979667664	https://www.genecards.org/cgi-bin/carddisp.pl?gene=PSEN1
MPP1	MAGUK P55 Scaffold Protein 1	Protein Coding	40	GC0XM154779	1.95913314819336	https://www.genecards.org/cgi-bin/carddisp.pl?gene=MPP1
IL36G	Interleukin 36 Gamma	Protein Coding	37	GC02P112973	1.95909821987152	https://www.genecards.org/cgi-bin/carddisp.pl?gene=IL36G
CXCL5	C-X-C Motif Chemokine Ligand 5	Protein Coding	40	GC04M073995	1.95734024047852	https://www.genecards.org/cgi-bin/carddisp.pl?gene=CXCL5
MC1R	Melanocortin 1 Receptor	Protein Coding	46	GC16P089912	1.95713973045349	https://www.genecards.org/cgi-bin/carddisp.pl?gene=MC1R
MTDH	Metadherin	Protein Coding	40	GC08P097643	1.95528924465179	https://www.genecards.org/cgi-bin/carddisp.pl?gene=MTDH
RSF1	Remodeling And Spacing Factor 1	Protein Coding	36	GC11M085116	1.95296025276184	https://www.genecards.org/cgi-bin/carddisp.pl?gene=RSF1
TLR7	Toll Like Receptor 7	Protein Coding	46	GC0XP012867	1.95146250724792	https://www.genecards.org/cgi-bin/carddisp.pl?gene=TLR7
SIGLEC7	Sialic Acid Binding Ig Like Lectin 7	Protein Coding	41	GC19P051142	1.95088577270508	https://www.genecards.org/cgi-bin/carddisp.pl?gene=SIGLEC7
IL22	Interleukin 22	Protein Coding	41	GC12M068248	1.94774007797241	https://www.genecards.org/cgi-bin/carddisp.pl?gene=IL22
PTGER4	Prostaglandin E Receptor 4	Protein Coding	45	GC05P040679	1.94654858112335	https://www.genecards.org/cgi-bin/carddisp.pl?gene=PTGER4
MAP2K3	Mitogen-Activated Protein Kinase Kinase 3	Protein Coding	48	GC17P049577	1.94560694694519	https://www.genecards.org/cgi-bin/carddisp.pl?gene=MAP2K3
COL12A1	Collagen Type XII Alpha 1 Chain	Protein Coding	42	GC06M075084	1.94544625282288	https://www.genecards.org/cgi-bin/carddisp.pl?gene=COL12A1
TTC7A	Tetratricopeptide Repeat Domain 7A	Protein Coding	38	GC02P046906	1.94544625282288	https://www.genecards.org/cgi-bin/carddisp.pl?gene=TTC7A
MMP15	Matrix Metallopeptidase 15	Protein Coding	46	GC16P058025	1.94378256797791	https://www.genecards.org/cgi-bin/carddisp.pl?gene=MMP15
CCL21	C-C Motif Chemokine Ligand 21	Protein Coding	41	GC09M034709	1.94298481941223	https://www.genecards.org/cgi-bin/carddisp.pl?gene=CCL21
GPD1	Glycerol-3-Phosphate Dehydrogenase 1	Protein Coding	44	GC12P050110	1.94253361225128	https://www.genecards.org/cgi-bin/carddisp.pl?gene=GPD1
C1QL4	Complement C1q Like 4	Protein Coding	33	GC12M049332	1.94231235980988	https://www.genecards.org/cgi-bin/carddisp.pl?gene=C1QL4
MIR125B1	MicroRNA 125b-1	RNA Gene	22	GC11M122100	1.9414302110672	https://www.genecards.org/cgi-bin/carddisp.pl?gene=MIR125B1
DMD	Dystrophin	Protein Coding	46	GC0XM031097	1.93882143497467	https://www.genecards.org/cgi-bin/carddisp.pl?gene=DMD
TKT	Transketolase	Protein Coding	45	GC03M053224	1.93770980834961	https://www.genecards.org/cgi-bin/carddisp.pl?gene=TKT
TSC1	TSC Complex Subunit 1	Protein Coding	47	GC09M132891	1.93643736839294	https://www.genecards.org/cgi-bin/carddisp.pl?gene=TSC1
MCM7	Minichromosome Maintenance Complex Component 7	Protein Coding	44	GC07M100092	1.93643736839294	https://www.genecards.org/cgi-bin/carddisp.pl?gene=MCM7
SRP19	Signal Recognition Particle 19	Protein Coding	38	GC05P112862	1.93643736839294	https://www.genecards.org/cgi-bin/carddisp.pl?gene=SRP19
MIR23B	MicroRNA 23b	RNA Gene	21	GC09P095085	1.93643736839294	https://www.genecards.org/cgi-bin/carddisp.pl?gene=MIR23B
MAP3K3	Mitogen-Activated Protein Kinase Kinase Kinase 3	Protein Coding	46	GC17P063622	1.93221497535706	https://www.genecards.org/cgi-bin/carddisp.pl?gene=MAP3K3
MME	Membrane Metalloendopeptidase	Protein Coding	49	GC03P155024	1.93169188499451	https://www.genecards.org/cgi-bin/carddisp.pl?gene=MME
BAG6	BAG Cochaperone 6	Protein Coding	37	GC06M031639	1.92806887626648	https://www.genecards.org/cgi-bin/carddisp.pl?gene=BAG6
CD55	CD55 Molecule (Cromer Blood Group)	Protein Coding	46	GC01P207321	1.92706024646759	https://www.genecards.org/cgi-bin/carddisp.pl?gene=CD55
DAPK1	Death Associated Protein Kinase 1	Protein Coding	48	GC09P087497	1.92662847042084	https://www.genecards.org/cgi-bin/carddisp.pl?gene=DAPK1
ITGA5	Integrin Subunit Alpha 5	Protein Coding	48	GC12M054793	1.92291641235352	https://www.genecards.org/cgi-bin/carddisp.pl?gene=ITGA5
ADORA2A	Adenosine A2a Receptor	Protein Coding	45	GC22P024417	1.92210292816162	https://www.genecards.org/cgi-bin/carddisp.pl?gene=ADORA2A
MIR181C	MicroRNA 181c	RNA Gene	21	GC19P014002	1.92081260681152	https://www.genecards.org/cgi-bin/carddisp.pl?gene=MIR181C
MIR181B2	MicroRNA 181b-2	RNA Gene	20	GC09P124693	1.92081260681152	https://www.genecards.org/cgi-bin/carddisp.pl?gene=MIR181B2
MIR199A1	MicroRNA 199a-1	RNA Gene	20	GC19M010817	1.92021322250366	https://www.genecards.org/cgi-bin/carddisp.pl?gene=MIR199A1
TTR	Transthyretin	Protein Coding	48	GC18P031557	1.92000699043274	https://www.genecards.org/cgi-bin/carddisp.pl?gene=TTR
PAPPA	Pappalysin 1	Protein Coding	42	GC09P118342	1.91885626316071	https://www.genecards.org/cgi-bin/carddisp.pl?gene=PAPPA
IRS2	Insulin Receptor Substrate 2	Protein Coding	45	GC13M109752	1.91881322860718	https://www.genecards.org/cgi-bin/carddisp.pl?gene=IRS2
DDX3X	DEAD-Box Helicase 3 X-Linked	Protein Coding	46	GC0XP041333	1.91829574108124	https://www.genecards.org/cgi-bin/carddisp.pl?gene=DDX3X
FDPS	Farnesyl Diphosphate Synthase	Protein Coding	45	GC01P155308	1.9179584980011	https://www.genecards.org/cgi-bin/carddisp.pl?gene=FDPS
NRIP1	Nuclear Receptor Interacting Protein 1	Protein Coding	43	GC21M014961	1.91619563102722	https://www.genecards.org/cgi-bin/carddisp.pl?gene=NRIP1
NFU1	NFU1 Iron-Sulfur Cluster Scaffold	Protein Coding	41	GC02M069395	1.91494274139404	https://www.genecards.org/cgi-bin/carddisp.pl?gene=NFU1
MRPL44	Mitochondrial Ribosomal Protein L44	Protein Coding	40	GC02P223957	1.91494274139404	https://www.genecards.org/cgi-bin/carddisp.pl?gene=MRPL44
TBCD	Tubulin Folding Cofactor D	Protein Coding	40	GC17P082752	1.91494274139404	https://www.genecards.org/cgi-bin/carddisp.pl?gene=TBCD
VMA21	Vacuolar ATPase Assembly Factor VMA21	Protein Coding	36	GC0XP151396	1.91494274139404	https://www.genecards.org/cgi-bin/carddisp.pl?gene=VMA21
EFL1	Elongation Factor Like GTPase 1	Protein Coding	32	GC15M082131	1.91494274139404	https://www.genecards.org/cgi-bin/carddisp.pl?gene=EFL1
CA3-AS1	CA3 Antisense RNA 1	RNA Gene	13	GC08M085442	1.91494274139404	https://www.genecards.org/cgi-bin/carddisp.pl?gene=CA3-AS1
KRT10	Keratin 10	Protein Coding	42	GC17M040818	1.91425561904907	https://www.genecards.org/cgi-bin/carddisp.pl?gene=KRT10
IL1RAP	Interleukin 1 Receptor Accessory Protein	Protein Coding	44	GC03P190514	1.9141651391983	https://www.genecards.org/cgi-bin/carddisp.pl?gene=IL1RAP
NCF1	Neutrophil Cytosolic Factor 1	Protein Coding	46	GC07P074773	1.91065084934235	https://www.genecards.org/cgi-bin/carddisp.pl?gene=NCF1
ADAM9	ADAM Metallopeptidase Domain 9	Protein Coding	49	GC08P038996	1.90805792808533	https://www.genecards.org/cgi-bin/carddisp.pl?gene=ADAM9
ATM	ATM Serine/Threonine Kinase	Protein Coding	52	GC11P108222	1.90704274177551	https://www.genecards.org/cgi-bin/carddisp.pl?gene=ATM
CD59	CD59 Molecule (CD59 Blood Group)	Protein Coding	45	GC11M033704	1.90653467178345	https://www.genecards.org/cgi-bin/carddisp.pl?gene=CD59
ERN1	Endoplasmic Reticulum To Nucleus Signaling 1	Protein Coding	45	GC17M064039	1.90324521064758	https://www.genecards.org/cgi-bin/carddisp.pl?gene=ERN1
SCARB1	Scavenger Receptor Class B Member 1	Protein Coding	46	GC12M124776	1.90196347236633	https://www.genecards.org/cgi-bin/carddisp.pl?gene=SCARB1
ABCG2	ATP Binding Cassette Subfamily G Member 2 (Junior Blood Group)	Protein Coding	49	GC04M088090	1.89850747585297	https://www.genecards.org/cgi-bin/carddisp.pl?gene=ABCG2
EPCAM	Epithelial Cell Adhesion Molecule	Protein Coding	47	GC02P047345	1.89592313766479	https://www.genecards.org/cgi-bin/carddisp.pl?gene=EPCAM
ANXA1	Annexin A1	Protein Coding	48	GC09P073151	1.89581489562988	https://www.genecards.org/cgi-bin/carddisp.pl?gene=ANXA1
TGFBR3	Transforming Growth Factor Beta Receptor 3	Protein Coding	46	GC01M091680	1.89454674720764	https://www.genecards.org/cgi-bin/carddisp.pl?gene=TGFBR3
TAGLN	Transgelin	Protein Coding	43	GC11P117199	1.89107406139374	https://www.genecards.org/cgi-bin/carddisp.pl?gene=TAGLN
ADAMTSL4	ADAMTS Like 4	Protein Coding	39	GC01P150549	1.89107406139374	https://www.genecards.org/cgi-bin/carddisp.pl?gene=ADAMTSL4
VHL	Von Hippel-Lindau Tumor Suppressor	Protein Coding	45	GC03P012055	1.89106440544128	https://www.genecards.org/cgi-bin/carddisp.pl?gene=VHL
IVL	Involucrin	Protein Coding	38	GC01P152881	1.88982474803925	https://www.genecards.org/cgi-bin/carddisp.pl?gene=IVL
SELENON	Selenoprotein N	Protein Coding	33	GC01P025800	1.88709223270416	https://www.genecards.org/cgi-bin/carddisp.pl?gene=SELENON
RRAGA	Ras Related GTP Binding A	Protein Coding	38	GC09P019049	1.8870325088501	https://www.genecards.org/cgi-bin/carddisp.pl?gene=RRAGA
SETD2	SET Domain Containing 2, Histone Lysine Methyltransferase	Protein Coding	46	GC03M047033	1.88544094562531	https://www.genecards.org/cgi-bin/carddisp.pl?gene=SETD2
MAP3K8	Mitogen-Activated Protein Kinase Kinase Kinase 8	Protein Coding	45	GC10P030489	1.88508021831512	https://www.genecards.org/cgi-bin/carddisp.pl?gene=MAP3K8
VAV1	Vav Guanine Nucleotide Exchange Factor 1	Protein Coding	45	GC19P006772	1.8842111825943	https://www.genecards.org/cgi-bin/carddisp.pl?gene=VAV1
ST3GAL4	ST3 Beta-Galactoside Alpha-2,3-Sialyltransferase 4	Protein Coding	41	GC11P126355	1.88361346721649	https://www.genecards.org/cgi-bin/carddisp.pl?gene=ST3GAL4
TNNI3	Troponin I3, Cardiac Type	Protein Coding	48	GC19M055151	1.88084280490875	https://www.genecards.org/cgi-bin/carddisp.pl?gene=TNNI3
BCL10	BCL10 Immune Signaling Adaptor	Protein Coding	43	GC01M085265	1.8806483745575	https://www.genecards.org/cgi-bin/carddisp.pl?gene=BCL10
MYCN	MYCN Proto-Oncogene, BHLH Transcription Factor	Protein Coding	46	GC02P015949	1.87902140617371	https://www.genecards.org/cgi-bin/carddisp.pl?gene=MYCN
LCK	LCK Proto-Oncogene, Src Family Tyrosine Kinase	Protein Coding	51	GC01P032251	1.87330758571625	https://www.genecards.org/cgi-bin/carddisp.pl?gene=LCK
MCCD1	Mitochondrial Coiled-Coil Domain 1	Protein Coding	30	GC06P031528	1.87171101570129	https://www.genecards.org/cgi-bin/carddisp.pl?gene=MCCD1
LOC110013312	BGLAP Promoter Region	Biological Region	1	GC01P156240	1.87091886997223	https://www.genecards.org/cgi-bin/carddisp.pl?gene=LOC110013312
PLAUR	Plasminogen Activator, Urokinase Receptor	Protein Coding	44	GC19M043646	1.8705712556839	https://www.genecards.org/cgi-bin/carddisp.pl?gene=PLAUR
AMPD1	Adenosine Monophosphate Deaminase 1	Protein Coding	46	GC01M114673	1.86948144435883	https://www.genecards.org/cgi-bin/carddisp.pl?gene=AMPD1
AR	Androgen Receptor	Protein Coding	51	GC0XP067544	1.86895775794983	https://www.genecards.org/cgi-bin/carddisp.pl?gene=AR
IL1RL2	Interleukin 1 Receptor Like 2	Protein Coding	42	GC02P102186	1.8684229850769	https://www.genecards.org/cgi-bin/carddisp.pl?gene=IL1RL2
TFAP2B	Transcription Factor AP-2 Beta	Protein Coding	44	GC06P077131	1.86735880374908	https://www.genecards.org/cgi-bin/carddisp.pl?gene=TFAP2B
FGB	Fibrinogen Beta Chain	Protein Coding	46	GC04P154587	1.86602008342743	https://www.genecards.org/cgi-bin/carddisp.pl?gene=FGB
MIR30A	MicroRNA 30a	RNA Gene	21	GC06M071403	1.86583316326141	https://www.genecards.org/cgi-bin/carddisp.pl?gene=MIR30A
SH3KBP1	SH3 Domain Containing Kinase Binding Protein 1	Protein Coding	40	GC0XM019552	1.86564755439758	https://www.genecards.org/cgi-bin/carddisp.pl?gene=SH3KBP1
SLC6A4	Solute Carrier Family 6 Member 4	Protein Coding	48	GC17M030194	1.86557817459106	https://www.genecards.org/cgi-bin/carddisp.pl?gene=SLC6A4
SH2B3	SH2B Adaptor Protein 3	Protein Coding	46	GC12P111405	1.86365723609924	https://www.genecards.org/cgi-bin/carddisp.pl?gene=SH2B3
PTPA	Protein Phosphatase 2 Phosphatase Activator	Protein Coding	34	GC09P129111	1.86212074756622	https://www.genecards.org/cgi-bin/carddisp.pl?gene=PTPA
FBN2	Fibrillin 2	Protein Coding	42	GC05M128257	1.86097061634064	https://www.genecards.org/cgi-bin/carddisp.pl?gene=FBN2
PRKCB	Protein Kinase C Beta	Protein Coding	46	GC16P024142	1.85776114463806	https://www.genecards.org/cgi-bin/carddisp.pl?gene=PRKCB
GFER	Growth Factor, Augmenter Of Liver Regeneration	Protein Coding	45	GC16P001984	1.85585510730743	https://www.genecards.org/cgi-bin/carddisp.pl?gene=GFER
CR1	Complement C3b/C4b Receptor 1 (Knops Blood Group)	Protein Coding	46	GC01P207496	1.85448241233826	https://www.genecards.org/cgi-bin/carddisp.pl?gene=CR1
MIR132	MicroRNA 132	RNA Gene	22	GC17M002049	1.85361993312836	https://www.genecards.org/cgi-bin/carddisp.pl?gene=MIR132
IL17F	Interleukin 17F	Protein Coding	42	GC06M061661	1.85306966304779	https://www.genecards.org/cgi-bin/carddisp.pl?gene=IL17F
TRIM32	Tripartite Motif Containing 32	Protein Coding	42	GC09P116687	1.85225701332092	https://www.genecards.org/cgi-bin/carddisp.pl?gene=TRIM32
SNAI1	Snail Family Transcriptional Repressor 1	Protein Coding	42	GC20P049982	1.85210704803467	https://www.genecards.org/cgi-bin/carddisp.pl?gene=SNAI1
TG	Thyroglobulin	Protein Coding	44	GC08P132866	1.85079836845398	https://www.genecards.org/cgi-bin/carddisp.pl?gene=TG
SNX6	Sorting Nexin 6	Protein Coding	36	GC14M034561	1.84915196895599	https://www.genecards.org/cgi-bin/carddisp.pl?gene=SNX6
FPR1	Formyl Peptide Receptor 1	Protein Coding	47	GC19M051745	1.84819102287292	https://www.genecards.org/cgi-bin/carddisp.pl?gene=FPR1
CSN1S1	Casein Alpha S1	Protein Coding	35	GC04P069932	1.84764921665192	https://www.genecards.org/cgi-bin/carddisp.pl?gene=CSN1S1
ITIH4	Inter-Alpha-Trypsin Inhibitor Heavy Chain 4	Protein Coding	42	GC03M052812	1.84707713127136	https://www.genecards.org/cgi-bin/carddisp.pl?gene=ITIH4
SFTPD	Surfactant Protein D	Protein Coding	43	GC10M079937	1.84618163108826	https://www.genecards.org/cgi-bin/carddisp.pl?gene=SFTPD
PDGFB	Platelet Derived Growth Factor Subunit B	Protein Coding	49	GC22M055561	1.84493184089661	https://www.genecards.org/cgi-bin/carddisp.pl?gene=PDGFB
UBE2N	Ubiquitin Conjugating Enzyme E2 N	Protein Coding	46	GC12M093406	1.84237372875214	https://www.genecards.org/cgi-bin/carddisp.pl?gene=UBE2N
IL36RN	Interleukin 36 Receptor Antagonist	Protein Coding	40	GC02P120920	1.84223902225494	https://www.genecards.org/cgi-bin/carddisp.pl?gene=IL36RN
TWIST1	Twist Family BHLH Transcription Factor 1	Protein Coding	46	GC07M019020	1.83938193321228	https://www.genecards.org/cgi-bin/carddisp.pl?gene=TWIST1
TLR6	Toll Like Receptor 6	Protein Coding	43	GC04M038828	1.83718228340149	https://www.genecards.org/cgi-bin/carddisp.pl?gene=TLR6
TACR1	Tachykinin Receptor 1	Protein Coding	45	GC02M075047	1.83702909946442	https://www.genecards.org/cgi-bin/carddisp.pl?gene=TACR1
SMAD6	SMAD Family Member 6	Protein Coding	46	GC15P066702	1.83633697032928	https://www.genecards.org/cgi-bin/carddisp.pl?gene=SMAD6
ROBO4	Roundabout Guidance Receptor 4	Protein Coding	42	GC11M124883	1.83633697032928	https://www.genecards.org/cgi-bin/carddisp.pl?gene=ROBO4
DFFA	DNA Fragmentation Factor Subunit Alpha	Protein Coding	43	GC01M010456	1.83313465118408	https://www.genecards.org/cgi-bin/carddisp.pl?gene=DFFA
EFEMP2	EGF Containing Fibulin Extracellular Matrix Protein 2	Protein Coding	45	GC11M084712	1.8304671049118	https://www.genecards.org/cgi-bin/carddisp.pl?gene=EFEMP2
SYCE2	Synaptonemal Complex Central Element Protein 2	Protein Coding	33	GC19M012898	1.82958054542542	https://www.genecards.org/cgi-bin/carddisp.pl?gene=SYCE2
MIR24-2	MicroRNA 24-2	RNA Gene	20	GC19M014386	1.82958054542542	https://www.genecards.org/cgi-bin/carddisp.pl?gene=MIR24-2
MIR224	MicroRNA 224	RNA Gene	18	GC0XM151958	1.82958054542542	https://www.genecards.org/cgi-bin/carddisp.pl?gene=MIR224
BCL3	BCL3 Transcription Coactivator	Protein Coding	41	GC19P044742	1.82510137557983	https://www.genecards.org/cgi-bin/carddisp.pl?gene=BCL3
FGF7	Fibroblast Growth Factor 7	Protein Coding	41	GC15P049423	1.82488405704498	https://www.genecards.org/cgi-bin/carddisp.pl?gene=FGF7
FPR2	Formyl Peptide Receptor 2	Protein Coding	45	GC19P051752	1.82438063621521	https://www.genecards.org/cgi-bin/carddisp.pl?gene=FPR2
AHR	Aryl Hydrocarbon Receptor	Protein Coding	48	GC07P016916	1.82433545589447	https://www.genecards.org/cgi-bin/carddisp.pl?gene=AHR
MIR124-1	MicroRNA 124-1	RNA Gene	22	GC08M009903	1.82326316833496	https://www.genecards.org/cgi-bin/carddisp.pl?gene=MIR124-1
COL5A2	Collagen Type V Alpha 2 Chain	Protein Coding	43	GC02M189031	1.81997931003571	https://www.genecards.org/cgi-bin/carddisp.pl?gene=COL5A2
MFRP	Membrane Frizzled-Related Protein	Protein Coding	35	GC11M119339	1.81756615638733	https://www.genecards.org/cgi-bin/carddisp.pl?gene=MFRP
ABHD16A	Abhydrolase Domain Containing 16A, Phospholipase	Protein Coding	35	GC06M061310	1.81213104724884	https://www.genecards.org/cgi-bin/carddisp.pl?gene=ABHD16A
CTSG	Cathepsin G	Protein Coding	45	GC14M024573	1.8100323677063	https://www.genecards.org/cgi-bin/carddisp.pl?gene=CTSG
TJP1	Tight Junction Protein 1	Protein Coding	43	GC15M029699	1.80571961402893	https://www.genecards.org/cgi-bin/carddisp.pl?gene=TJP1
CAMLG	Calcium Modulating Ligand	Protein Coding	40	GC05P134738	1.80398416519165	https://www.genecards.org/cgi-bin/carddisp.pl?gene=CAMLG
MAP4K4	Mitogen-Activated Protein Kinase Kinase Kinase Kinase 4	Protein Coding	47	GC02P101696	1.80313122272491	https://www.genecards.org/cgi-bin/carddisp.pl?gene=MAP4K4
H2AX	H2A.X Variant Histone	Protein Coding	35	GC11M119155	1.80028915405273	https://www.genecards.org/cgi-bin/carddisp.pl?gene=H2AX
MICB	MHC Class I Polypeptide-Related Sequence B	Protein Coding	41	GC06P076856	1.79933786392212	https://www.genecards.org/cgi-bin/carddisp.pl?gene=MICB
ALOX5AP	Arachidonate 5-Lipoxygenase Activating Protein	Protein Coding	44	GC13P030713	1.79879069328308	https://www.genecards.org/cgi-bin/carddisp.pl?gene=ALOX5AP
TP53BP1	Tumor Protein P53 Binding Protein 1	Protein Coding	44	GC15M043403	1.79834723472595	https://www.genecards.org/cgi-bin/carddisp.pl?gene=TP53BP1
P2RX7	Purinergic Receptor P2X 7	Protein Coding	46	GC12P125508	1.79801678657532	https://www.genecards.org/cgi-bin/carddisp.pl?gene=P2RX7
FGA	Fibrinogen Alpha Chain	Protein Coding	48	GC04M154583	1.7967541217804	https://www.genecards.org/cgi-bin/carddisp.pl?gene=FGA
IL7R	Interleukin 7 Receptor	Protein Coding	45	GC05P035852	1.79474592208862	https://www.genecards.org/cgi-bin/carddisp.pl?gene=IL7R
KLF2	Kruppel Like Factor 2	Protein Coding	40	GC19P050893	1.79160213470459	https://www.genecards.org/cgi-bin/carddisp.pl?gene=KLF2
GLUD1	Glutamate Dehydrogenase 1	Protein Coding	49	GC10M087050	1.79083573818207	https://www.genecards.org/cgi-bin/carddisp.pl?gene=GLUD1
SLAMF1	Signaling Lymphocytic Activation Molecule Family Member 1	Protein Coding	40	GC01M160608	1.78535068035126	https://www.genecards.org/cgi-bin/carddisp.pl?gene=SLAMF1
RORA	RAR Related Orphan Receptor A	Protein Coding	48	GC15M060488	1.78480768203735	https://www.genecards.org/cgi-bin/carddisp.pl?gene=RORA
SFTPC	Surfactant Protein C	Protein Coding	42	GC08P022156	1.78081095218658	https://www.genecards.org/cgi-bin/carddisp.pl?gene=SFTPC
MAP3K2	Mitogen-Activated Protein Kinase Kinase Kinase 2	Protein Coding	45	GC02M127298	1.78046381473541	https://www.genecards.org/cgi-bin/carddisp.pl?gene=MAP3K2
IL17B	Interleukin 17B	Protein Coding	40	GC05M149371	1.78045225143433	https://www.genecards.org/cgi-bin/carddisp.pl?gene=IL17B
APLN	Apelin	Protein Coding	37	GC0XM129645	1.77821564674377	https://www.genecards.org/cgi-bin/carddisp.pl?gene=APLN
SFTPB	Surfactant Protein B	Protein Coding	44	GC02M085657	1.77795088291168	https://www.genecards.org/cgi-bin/carddisp.pl?gene=SFTPB
BMX	BMX Non-Receptor Tyrosine Kinase	Protein Coding	44	GC0XP015392	1.77598941326141	https://www.genecards.org/cgi-bin/carddisp.pl?gene=BMX
GOLM1	Golgi Membrane Protein 1	Protein Coding	38	GC09M086026	1.77566778659821	https://www.genecards.org/cgi-bin/carddisp.pl?gene=GOLM1
AZU1	Azurocidin 1	Protein Coding	40	GC19P000825	1.7748589515686	https://www.genecards.org/cgi-bin/carddisp.pl?gene=AZU1
ARHGEF2	Rho/Rac Guanine Nucleotide Exchange Factor 2	Protein Coding	45	GC01M155946	1.77093529701233	https://www.genecards.org/cgi-bin/carddisp.pl?gene=ARHGEF2
KRT16	Keratin 16	Protein Coding	42	GC17M041609	1.76949715614319	https://www.genecards.org/cgi-bin/carddisp.pl?gene=KRT16
SIRPA	Signal Regulatory Protein Alpha	Protein Coding	43	GC20P001894	1.76890981197357	https://www.genecards.org/cgi-bin/carddisp.pl?gene=SIRPA
TMSB4X	Thymosin Beta 4 X-Linked	Protein Coding	40	GC0XP012975	1.76771426200867	https://www.genecards.org/cgi-bin/carddisp.pl?gene=TMSB4X
GPX3	Glutathione Peroxidase 3	Protein Coding	42	GC05P150997	1.7664829492569	https://www.genecards.org/cgi-bin/carddisp.pl?gene=GPX3
IL12RB1	Interleukin 12 Receptor Subunit Beta 1	Protein Coding	44	GC19M018058	1.76073718070984	https://www.genecards.org/cgi-bin/carddisp.pl?gene=IL12RB1
PLVAP	Plasmalemma Vesicle Associated Protein	Protein Coding	38	GC19M017351	1.7586841583252	https://www.genecards.org/cgi-bin/carddisp.pl?gene=PLVAP
SLC19A3	Solute Carrier Family 19 Member 3	Protein Coding	45	GC02M227685	1.75739741325378	https://www.genecards.org/cgi-bin/carddisp.pl?gene=SLC19A3
BIRC7	Baculoviral IAP Repeat Containing 7	Protein Coding	38	GC20P063235	1.75618410110474	https://www.genecards.org/cgi-bin/carddisp.pl?gene=BIRC7
STAT5B	Signal Transducer And Activator Of Transcription 5B	Protein Coding	48	GC17M042199	1.75602030754089	https://www.genecards.org/cgi-bin/carddisp.pl?gene=STAT5B
ABCC2	ATP Binding Cassette Subfamily C Member 2	Protein Coding	48	GC10P099782	1.75567853450775	https://www.genecards.org/cgi-bin/carddisp.pl?gene=ABCC2
GMNN	Geminin DNA Replication Inhibitor	Protein Coding	45	GC06P024779	1.75529599189758	https://www.genecards.org/cgi-bin/carddisp.pl?gene=GMNN
ORC6	Origin Recognition Complex Subunit 6	Protein Coding	39	GC16P046689	1.75529599189758	https://www.genecards.org/cgi-bin/carddisp.pl?gene=ORC6
SLC26A1	Solute Carrier Family 26 Member 1	Protein Coding	38	GC04M000979	1.75529599189758	https://www.genecards.org/cgi-bin/carddisp.pl?gene=SLC26A1
MIR127	MicroRNA 127	RNA Gene	22	GC14P108752	1.75529599189758	https://www.genecards.org/cgi-bin/carddisp.pl?gene=MIR127
CYP2C9	Cytochrome P450 Family 2 Subfamily C Member 9	Protein Coding	48	GC10P094938	1.75348794460297	https://www.genecards.org/cgi-bin/carddisp.pl?gene=CYP2C9
PRKD1	Protein Kinase D1	Protein Coding	49	GC14M029576	1.75303649902344	https://www.genecards.org/cgi-bin/carddisp.pl?gene=PRKD1
CXCL13	C-X-C Motif Chemokine Ligand 13	Protein Coding	41	GC04P077511	1.75202906131744	https://www.genecards.org/cgi-bin/carddisp.pl?gene=CXCL13
IFI27	Interferon Alpha Inducible Protein 27	Protein Coding	38	GC14P094104	1.75171220302582	https://www.genecards.org/cgi-bin/carddisp.pl?gene=IFI27
RPS6KA5	Ribosomal Protein S6 Kinase A5	Protein Coding	45	GC14M090847	1.75145030021667	https://www.genecards.org/cgi-bin/carddisp.pl?gene=RPS6KA5
CCL18	C-C Motif Chemokine Ligand 18	Protein Coding	35	GC17P036064	1.75114154815674	https://www.genecards.org/cgi-bin/carddisp.pl?gene=CCL18
ATG5	Autophagy Related 5	Protein Coding	43	GC06M106045	1.7506240606308	https://www.genecards.org/cgi-bin/carddisp.pl?gene=ATG5
APOC3	Apolipoprotein C3	Protein Coding	45	GC11P116829	1.74874544143677	https://www.genecards.org/cgi-bin/carddisp.pl?gene=APOC3
LTBP4	Latent Transforming Growth Factor Beta Binding Protein 4	Protein Coding	41	GC19P040592	1.74857759475708	https://www.genecards.org/cgi-bin/carddisp.pl?gene=LTBP4
SPN	Sialophorin	Protein Coding	39	GC16P029662	1.74641871452332	https://www.genecards.org/cgi-bin/carddisp.pl?gene=SPN
PDIA2	Protein Disulfide Isomerase Family A Member 2	Protein Coding	41	GC16P009816	1.74510490894318	https://www.genecards.org/cgi-bin/carddisp.pl?gene=PDIA2
ARHGAP18	Rho GTPase Activating Protein 18	Protein Coding	37	GC06M129576	1.74510490894318	https://www.genecards.org/cgi-bin/carddisp.pl?gene=ARHGAP18
C1QL1	Complement C1q Like 1	Protein Coding	34	GC17M044959	1.74409770965576	https://www.genecards.org/cgi-bin/carddisp.pl?gene=C1QL1
MTTP	Microsomal Triglyceride Transfer Protein	Protein Coding	44	GC04P099563	1.74341535568237	https://www.genecards.org/cgi-bin/carddisp.pl?gene=MTTP
ABCC1	ATP Binding Cassette Subfamily C Member 1	Protein Coding	48	GC16P015949	1.74314546585083	https://www.genecards.org/cgi-bin/carddisp.pl?gene=ABCC1
FOXM1	Forkhead Box M1	Protein Coding	43	GC12M002857	1.74130249023438	https://www.genecards.org/cgi-bin/carddisp.pl?gene=FOXM1
CSNK2A1	Casein Kinase 2 Alpha 1	Protein Coding	50	GC20M000472	1.74003350734711	https://www.genecards.org/cgi-bin/carddisp.pl?gene=CSNK2A1
DNASE1	Deoxyribonuclease 1	Protein Coding	42	GC16P003611	1.73801803588867	https://www.genecards.org/cgi-bin/carddisp.pl?gene=DNASE1
ATRIP-TREX1	ATRIP-TREX1 Readthrough	RNA Gene	6	GC03P048689	1.7379914522171	https://www.genecards.org/cgi-bin/carddisp.pl?gene=ATRIP-TREX1
SDC1	Syndecan 1	Protein Coding	42	GC02M020200	1.7379891872406	https://www.genecards.org/cgi-bin/carddisp.pl?gene=SDC1
SH3BP2	SH3 Domain Binding Protein 2	Protein Coding	41	GC04P002794	1.73595786094666	https://www.genecards.org/cgi-bin/carddisp.pl?gene=SH3BP2
DGKA	Diacylglycerol Kinase Alpha	Protein Coding	44	GC12P055927	1.73441660404205	https://www.genecards.org/cgi-bin/carddisp.pl?gene=DGKA
IL1RL1	Interleukin 1 Receptor Like 1	Protein Coding	41	GC02P102294	1.73394906520844	https://www.genecards.org/cgi-bin/carddisp.pl?gene=IL1RL1
CD38	CD38 Molecule	Protein Coding	45	GC04P017266	1.73330962657928	https://www.genecards.org/cgi-bin/carddisp.pl?gene=CD38
CFH	Complement Factor H	Protein Coding	46	GC01P196621	1.73312258720398	https://www.genecards.org/cgi-bin/carddisp.pl?gene=CFH
THSD4	Thrombospondin Type 1 Domain Containing 4	Protein Coding	37	GC15P071096	1.73128271102905	https://www.genecards.org/cgi-bin/carddisp.pl?gene=THSD4
GSR	Glutathione-Disulfide Reductase	Protein Coding	48	GC08M030678	1.72907447814941	https://www.genecards.org/cgi-bin/carddisp.pl?gene=GSR
COMMD7	COMM Domain Containing 7	Protein Coding	35	GC20M032702	1.7279144525528	https://www.genecards.org/cgi-bin/carddisp.pl?gene=COMMD7
PI3	Peptidase Inhibitor 3	Protein Coding	38	GC20P045174	1.72530519962311	https://www.genecards.org/cgi-bin/carddisp.pl?gene=PI3
PTGER2	Prostaglandin E Receptor 2	Protein Coding	48	GC14P052314	1.72508430480957	https://www.genecards.org/cgi-bin/carddisp.pl?gene=PTGER2
POU5F1	POU Class 5 Homeobox 1	Protein Coding	45	GC06M061255	1.72503626346588	https://www.genecards.org/cgi-bin/carddisp.pl?gene=POU5F1
ADAM8	ADAM Metallopeptidase Domain 8	Protein Coding	42	GC10M133262	1.71867835521698	https://www.genecards.org/cgi-bin/carddisp.pl?gene=ADAM8
EPHA3	EPH Receptor A3	Protein Coding	45	GC03P089077	1.71841621398926	https://www.genecards.org/cgi-bin/carddisp.pl?gene=EPHA3
FUT4	Fucosyltransferase 4	Protein Coding	36	GC11P094544	1.71792507171631	https://www.genecards.org/cgi-bin/carddisp.pl?gene=FUT4
ICAM2	Intercellular Adhesion Molecule 2	Protein Coding	44	GC17M064002	1.71607375144958	https://www.genecards.org/cgi-bin/carddisp.pl?gene=ICAM2
MIR106B	MicroRNA 106b	RNA Gene	23	GC07M101540	1.71438109874725	https://www.genecards.org/cgi-bin/carddisp.pl?gene=MIR106B
MIR196A2	MicroRNA 196a-2	RNA Gene	23	GC12P054900	1.71438109874725	https://www.genecards.org/cgi-bin/carddisp.pl?gene=MIR196A2
FRMD8	FERM Domain Containing 8	Protein Coding	32	GC11P065386	1.71409225463867	https://www.genecards.org/cgi-bin/carddisp.pl?gene=FRMD8
CTF1	Cardiotrophin 1	Protein Coding	38	GC16P039457	1.71157240867615	https://www.genecards.org/cgi-bin/carddisp.pl?gene=CTF1
ERBB3	Erb-B2 Receptor Tyrosine Kinase 3	Protein Coding	52	GC12P057065	1.71021437644958	https://www.genecards.org/cgi-bin/carddisp.pl?gene=ERBB3
FURIN	Furin, Paired Basic Amino Acid Cleaving Enzyme	Protein Coding	45	GC15P090868	1.70719420909882	https://www.genecards.org/cgi-bin/carddisp.pl?gene=FURIN
MYB	MYB Proto-Oncogene, Transcription Factor	Protein Coding	49	GC06P135180	1.7058447599411	https://www.genecards.org/cgi-bin/carddisp.pl?gene=MYB
LOC109433677	BMP4 Promoter Region	Biological Region	2	GC14P053953	1.70330893993378	https://www.genecards.org/cgi-bin/carddisp.pl?gene=LOC109433677
LOC110386948	CYP19A1 Promoter I.4	Biological Region	1	GC15P051794	1.70330893993378	https://www.genecards.org/cgi-bin/carddisp.pl?gene=LOC110386948
CDK1	Cyclin Dependent Kinase 1	Protein Coding	44	GC10P060772	1.70241141319275	https://www.genecards.org/cgi-bin/carddisp.pl?gene=CDK1
TNC	Tenascin C	Protein Coding	49	GC09M115019	1.70130944252014	https://www.genecards.org/cgi-bin/carddisp.pl?gene=TNC
PRSS1	Serine Protease 1	Protein Coding	45	GC07P147603	1.70120811462402	https://www.genecards.org/cgi-bin/carddisp.pl?gene=PRSS1
RBP4	Retinol Binding Protein 4	Protein Coding	44	GC10M093591	1.69948077201843	https://www.genecards.org/cgi-bin/carddisp.pl?gene=RBP4
VCP	Valosin Containing Protein	Protein Coding	48	GC09M035056	1.69770455360413	https://www.genecards.org/cgi-bin/carddisp.pl?gene=VCP
PLA2G1B	Phospholipase A2 Group IB	Protein Coding	44	GC12M120322	1.6969279050827	https://www.genecards.org/cgi-bin/carddisp.pl?gene=PLA2G1B
POSTN	Periostin	Protein Coding	44	GC13M037562	1.69497907161713	https://www.genecards.org/cgi-bin/carddisp.pl?gene=POSTN
LINC01389	Long Intergenic Non-Protein Coding RNA 1389	RNA Gene	14	GC01M047380	1.6933890581131	https://www.genecards.org/cgi-bin/carddisp.pl?gene=LINC01389
BNIP3	BCL2 Interacting Protein 3	Protein Coding	41	GC10M131966	1.69293606281281	https://www.genecards.org/cgi-bin/carddisp.pl?gene=BNIP3
ABCB7	ATP Binding Cassette Subfamily B Member 7	Protein Coding	42	GC0XM075053	1.69191110134125	https://www.genecards.org/cgi-bin/carddisp.pl?gene=ABCB7
CAPN3	Calpain 3	Protein Coding	48	GC15P042359	1.68990874290466	https://www.genecards.org/cgi-bin/carddisp.pl?gene=CAPN3
ELK1	ETS Transcription Factor ELK1	Protein Coding	42	GC0XM047635	1.68979096412659	https://www.genecards.org/cgi-bin/carddisp.pl?gene=ELK1
HNRNPM	Heterogeneous Nuclear Ribonucleoprotein M	Protein Coding	38	GC19P008444	1.68924522399902	https://www.genecards.org/cgi-bin/carddisp.pl?gene=HNRNPM
RNF31	Ring Finger Protein 31	Protein Coding	40	GC14P024146	1.68845880031586	https://www.genecards.org/cgi-bin/carddisp.pl?gene=RNF31
C1QC	Complement C1q C Chain	Protein Coding	45	GC01P022643	1.68775510787964	https://www.genecards.org/cgi-bin/carddisp.pl?gene=C1QC
PSMC6	Proteasome 26S Subunit, ATPase 6	Protein Coding	40	GC14P052707	1.68767988681793	https://www.genecards.org/cgi-bin/carddisp.pl?gene=PSMC6
GHRH	Growth Hormone Releasing Hormone	Protein Coding	38	GC20M037251	1.68669903278351	https://www.genecards.org/cgi-bin/carddisp.pl?gene=GHRH
ITGA1	Integrin Subunit Alpha 1	Protein Coding	43	GC05P052788	1.68591618537903	https://www.genecards.org/cgi-bin/carddisp.pl?gene=ITGA1
BTRC	Beta-Transducin Repeat Containing E3 Ubiquitin Protein Ligase	Protein Coding	45	GC10P101354	1.68506669998169	https://www.genecards.org/cgi-bin/carddisp.pl?gene=BTRC
IL37	Interleukin 37	Protein Coding	37	GC02P120918	1.68446481227875	https://www.genecards.org/cgi-bin/carddisp.pl?gene=IL37
GFM1	G Elongation Factor Mitochondrial 1	Protein Coding	44	GC03P158644	1.68361139297485	https://www.genecards.org/cgi-bin/carddisp.pl?gene=GFM1
MIR25	MicroRNA 25	RNA Gene	21	GC07M100093	1.68361139297485	https://www.genecards.org/cgi-bin/carddisp.pl?gene=MIR25
PEA15	Proliferation And Apoptosis Adaptor Protein 15	Protein Coding	42	GC01P160205	1.68046545982361	https://www.genecards.org/cgi-bin/carddisp.pl?gene=PEA15
SULT1A3	Sulfotransferase Family 1A Member 3	Protein Coding	38	GC16P030199	1.67947173118591	https://www.genecards.org/cgi-bin/carddisp.pl?gene=SULT1A3
SERPINF1	Serpin Family F Member 1	Protein Coding	44	GC17P001761	1.67925763130188	https://www.genecards.org/cgi-bin/carddisp.pl?gene=SERPINF1
CXCL11	C-X-C Motif Chemokine Ligand 11	Protein Coding	40	GC04M076033	1.67917275428772	https://www.genecards.org/cgi-bin/carddisp.pl?gene=CXCL11
HSD11B1	Hydroxysteroid 11-Beta Dehydrogenase 1	Protein Coding	49	GC01P209686	1.67754697799683	https://www.genecards.org/cgi-bin/carddisp.pl?gene=HSD11B1
PEBP4	Phosphatidylethanolamine Binding Protein 4	Protein Coding	36	GC08M022713	1.67562520503998	https://www.genecards.org/cgi-bin/carddisp.pl?gene=PEBP4
ABCC6	ATP Binding Cassette Subfamily C Member 6	Protein Coding	46	GC16M016148	1.6755473613739	https://www.genecards.org/cgi-bin/carddisp.pl?gene=ABCC6
KCTD13	Potassium Channel Tetramerization Domain Containing 13	Protein Coding	36	GC16M029905	1.67468321323395	https://www.genecards.org/cgi-bin/carddisp.pl?gene=KCTD13
SPINK1	Serine Peptidase Inhibitor Kazal Type 1	Protein Coding	42	GC05M147825	1.67272281646729	https://www.genecards.org/cgi-bin/carddisp.pl?gene=SPINK1
RARA	Retinoic Acid Receptor Alpha	Protein Coding	48	GC17P040309	1.66798174381256	https://www.genecards.org/cgi-bin/carddisp.pl?gene=RARA
ZFAND5	Zinc Finger AN1-Type Containing 5	Protein Coding	38	GC09M072351	1.66265285015106	https://www.genecards.org/cgi-bin/carddisp.pl?gene=ZFAND5
HPX	Hemopexin	Protein Coding	40	GC11M006435	1.66260969638824	https://www.genecards.org/cgi-bin/carddisp.pl?gene=HPX
CSNK2B	Casein Kinase 2 Beta	Protein Coding	47	GC06P076868	1.6611750125885	https://www.genecards.org/cgi-bin/carddisp.pl?gene=CSNK2B
KRT1	Keratin 1	Protein Coding	46	GC12M052674	1.66112959384918	https://www.genecards.org/cgi-bin/carddisp.pl?gene=KRT1
BDKRB2	Bradykinin Receptor B2	Protein Coding	44	GC14P096205	1.65660905838013	https://www.genecards.org/cgi-bin/carddisp.pl?gene=BDKRB2
HADHA	Hydroxyacyl-CoA Dehydrogenase Trifunctional Multienzyme Complex Subunit Alpha	Protein Coding	46	GC02M026190	1.65645217895508	https://www.genecards.org/cgi-bin/carddisp.pl?gene=HADHA
PNPLA3	Patatin Like Phospholipase Domain Containing 3	Protein Coding	41	GC22P043923	1.65502095222473	https://www.genecards.org/cgi-bin/carddisp.pl?gene=PNPLA3
PLEK	Pleckstrin	Protein Coding	40	GC02P068365	1.65449941158295	https://www.genecards.org/cgi-bin/carddisp.pl?gene=PLEK
AXL	AXL Receptor Tyrosine Kinase	Protein Coding	50	GC19P041219	1.6530933380127	https://www.genecards.org/cgi-bin/carddisp.pl?gene=AXL
RNF34	Ring Finger Protein 34	Protein Coding	39	GC12P121400	1.64774167537689	https://www.genecards.org/cgi-bin/carddisp.pl?gene=RNF34
ENDOG	Endonuclease G	Protein Coding	42	GC09P128818	1.64365792274475	https://www.genecards.org/cgi-bin/carddisp.pl?gene=ENDOG
CD2	CD2 Molecule	Protein Coding	42	GC01P116754	1.64365792274475	https://www.genecards.org/cgi-bin/carddisp.pl?gene=CD2
MRAS	Muscle RAS Oncogene Homolog	Protein Coding	45	GC03P138347	1.64284658432007	https://www.genecards.org/cgi-bin/carddisp.pl?gene=MRAS
CASP12	Caspase 12 (Gene/Pseudogene)	Protein Coding	34	GC11M104885	1.64284658432007	https://www.genecards.org/cgi-bin/carddisp.pl?gene=CASP12
CKB	Creatine Kinase B	Protein Coding	44	GC14M103519	1.64202988147736	https://www.genecards.org/cgi-bin/carddisp.pl?gene=CKB
G6PC1	Glucose-6-Phosphatase Catalytic Subunit 1	Protein Coding	36	GC17P051152	1.6378436088562	https://www.genecards.org/cgi-bin/carddisp.pl?gene=G6PC1
UXT	Ubiquitously Expressed Prefoldin Like Chaperone	Protein Coding	36	GC0XM047651	1.63781344890594	https://www.genecards.org/cgi-bin/carddisp.pl?gene=UXT
CYP7A1	Cytochrome P450 Family 7 Subfamily A Member 1	Protein Coding	44	GC08M058476	1.63763344287872	https://www.genecards.org/cgi-bin/carddisp.pl?gene=CYP7A1
KRIT1	KRIT1 Ankyrin Repeat Containing	Protein Coding	42	GC07M092198	1.63531517982483	https://www.genecards.org/cgi-bin/carddisp.pl?gene=KRIT1
ITGA2B	Integrin Subunit Alpha 2b	Protein Coding	50	GC17M044797	1.63528668880463	https://www.genecards.org/cgi-bin/carddisp.pl?gene=ITGA2B
GHSR	Growth Hormone Secretagogue Receptor	Protein Coding	46	GC03M172443	1.6325101852417	https://www.genecards.org/cgi-bin/carddisp.pl?gene=GHSR
APAF1	Apoptotic Peptidase Activating Factor 1	Protein Coding	46	GC12P098645	1.63096690177917	https://www.genecards.org/cgi-bin/carddisp.pl?gene=APAF1
MIR10A	MicroRNA 10a	RNA Gene	22	GC17M048579	1.62990546226501	https://www.genecards.org/cgi-bin/carddisp.pl?gene=MIR10A
MEF2A	Myocyte Enhancer Factor 2A	Protein Coding	46	GC15P099565	1.62891042232513	https://www.genecards.org/cgi-bin/carddisp.pl?gene=MEF2A
ZBP1	Z-DNA Binding Protein 1	Protein Coding	38	GC20M057603	1.62819421291351	https://www.genecards.org/cgi-bin/carddisp.pl?gene=ZBP1
CSNK1A1	Casein Kinase 1 Alpha 1	Protein Coding	48	GC05M149492	1.62765395641327	https://www.genecards.org/cgi-bin/carddisp.pl?gene=CSNK1A1
ABL1	ABL Proto-Oncogene 1, Non-Receptor Tyrosine Kinase	Protein Coding	51	GC09P130713	1.62752163410187	https://www.genecards.org/cgi-bin/carddisp.pl?gene=ABL1
ATF3	Activating Transcription Factor 3	Protein Coding	44	GC01P212565	1.62515890598297	https://www.genecards.org/cgi-bin/carddisp.pl?gene=ATF3
CHRM3	Cholinergic Receptor Muscarinic 3	Protein Coding	48	GC01P239386	1.62381625175476	https://www.genecards.org/cgi-bin/carddisp.pl?gene=CHRM3
ADORA3	Adenosine A3 Receptor	Protein Coding	45	GC01M111499	1.623295545578	https://www.genecards.org/cgi-bin/carddisp.pl?gene=ADORA3
CDK11A	Cyclin Dependent Kinase 11A	Protein Coding	38	GC01M001702	1.62214970588684	https://www.genecards.org/cgi-bin/carddisp.pl?gene=CDK11A
BCL2A1	BCL2 Related Protein A1	Protein Coding	40	GC15M080585	1.61507976055145	https://www.genecards.org/cgi-bin/carddisp.pl?gene=BCL2A1
NCOA1	Nuclear Receptor Coactivator 1	Protein Coding	44	GC02P024492	1.61353886127472	https://www.genecards.org/cgi-bin/carddisp.pl?gene=NCOA1
COL9A1	Collagen Type IX Alpha 1 Chain	Protein Coding	42	GC06M070215	1.61082422733307	https://www.genecards.org/cgi-bin/carddisp.pl?gene=COL9A1
PISD	Phosphatidylserine Decarboxylase	Protein Coding	46	GC22M035332	1.60932683944702	https://www.genecards.org/cgi-bin/carddisp.pl?gene=PISD
DVL2	Dishevelled Segment Polarity Protein 2	Protein Coding	45	GC17M007225	1.60932683944702	https://www.genecards.org/cgi-bin/carddisp.pl?gene=DVL2
CDC45	Cell Division Cycle 45	Protein Coding	44	GC22P019479	1.60932683944702	https://www.genecards.org/cgi-bin/carddisp.pl?gene=CDC45
CDT1	Chromatin Licensing And DNA Replication Factor 1	Protein Coding	43	GC16P088803	1.60932683944702	https://www.genecards.org/cgi-bin/carddisp.pl?gene=CDT1
IGHMBP2	Immunoglobulin Mu DNA Binding Protein 2	Protein Coding	42	GC11P068903	1.60932683944702	https://www.genecards.org/cgi-bin/carddisp.pl?gene=IGHMBP2
MEGF10	Multiple EGF Like Domains 10	Protein Coding	42	GC05P127230	1.60932683944702	https://www.genecards.org/cgi-bin/carddisp.pl?gene=MEGF10
PDGFRL	Platelet Derived Growth Factor Receptor Like	Protein Coding	42	GC08P017576	1.60932683944702	https://www.genecards.org/cgi-bin/carddisp.pl?gene=PDGFRL
SLC39A4	Solute Carrier Family 39 Member 4	Protein Coding	42	GC08M144409	1.60932683944702	https://www.genecards.org/cgi-bin/carddisp.pl?gene=SLC39A4
ORC4	Origin Recognition Complex Subunit 4	Protein Coding	41	GC02M147930	1.60932683944702	https://www.genecards.org/cgi-bin/carddisp.pl?gene=ORC4
PPA2	Inorganic Pyrophosphatase 2	Protein Coding	41	GC04M105369	1.60932683944702	https://www.genecards.org/cgi-bin/carddisp.pl?gene=PPA2
ACADL	Acyl-CoA Dehydrogenase Long Chain	Protein Coding	41	GC02M210187	1.60932683944702	https://www.genecards.org/cgi-bin/carddisp.pl?gene=ACADL
FLAD1	Flavin Adenine Dinucleotide Synthetase 1	Protein Coding	40	GC01P154983	1.60932683944702	https://www.genecards.org/cgi-bin/carddisp.pl?gene=FLAD1
RALGAPA1	Ral GTPase Activating Protein Catalytic Subunit Alpha 1	Protein Coding	39	GC14M035538	1.60932683944702	https://www.genecards.org/cgi-bin/carddisp.pl?gene=RALGAPA1
PRICKLE2	Prickle Planar Cell Polarity Protein 2	Protein Coding	38	GC03M064079	1.60932683944702	https://www.genecards.org/cgi-bin/carddisp.pl?gene=PRICKLE2
NCAPH2	Non-SMC Condensin II Complex Subunit H2	Protein Coding	37	GC22P050508	1.60932683944702	https://www.genecards.org/cgi-bin/carddisp.pl?gene=NCAPH2
MTUS1	Microtubule Associated Scaffold Protein 1	Protein Coding	37	GC08M017643	1.60932683944702	https://www.genecards.org/cgi-bin/carddisp.pl?gene=MTUS1
DONSON	DNA Replication Fork Stabilization Factor DONSON	Protein Coding	35	GC21M033559	1.60932683944702	https://www.genecards.org/cgi-bin/carddisp.pl?gene=DONSON
SRPRA	SRP Receptor Subunit Alpha	Protein Coding	30	GC11M126255	1.60932683944702	https://www.genecards.org/cgi-bin/carddisp.pl?gene=SRPRA
C4orf47	Chromosome 4 Open Reading Frame 47	Protein Coding	26	GC04P185426	1.60932683944702	https://www.genecards.org/cgi-bin/carddisp.pl?gene=C4orf47
BVES-AS1	BVES Antisense RNA 1	RNA Gene	20	GC06P105136	1.60932683944702	https://www.genecards.org/cgi-bin/carddisp.pl?gene=BVES-AS1
DGUOK-AS1	DGUOK Antisense RNA 1	RNA Gene	17	GC02M073947	1.60932683944702	https://www.genecards.org/cgi-bin/carddisp.pl?gene=DGUOK-AS1
PRICKLE2-AS1	PRICKLE2 Antisense RNA 1	RNA Gene	14	GC03P064085	1.60932683944702	https://www.genecards.org/cgi-bin/carddisp.pl?gene=PRICKLE2-AS1
TONSL-AS1	TONSL Antisense RNA 1	RNA Gene	13	GC08P144436	1.60932683944702	https://www.genecards.org/cgi-bin/carddisp.pl?gene=TONSL-AS1
RCCD1-AS1	RCCD1 And UNC45A Antisense RNA 1	RNA Gene	10	GC15M090950	1.60932683944702	https://www.genecards.org/cgi-bin/carddisp.pl?gene=RCCD1-AS1
ARVD3	Arrhythmogenic Right Ventricular Dysplasia 3	Genetic Locus	4	GC14U990003	1.60932683944702	https://www.genecards.org/cgi-bin/carddisp.pl?gene=ARVD3
ARVD4	Arrhythmogenic Right Ventricular Dysplasia 4	Genetic Locus	3	GC02U990003	1.60932683944702	https://www.genecards.org/cgi-bin/carddisp.pl?gene=ARVD4
LOC106799833	CYP11B1 Recombination Region	Biological Region	2	GC08P142874	1.60932683944702	https://www.genecards.org/cgi-bin/carddisp.pl?gene=LOC106799833
LOC117125594	CRISPRi-FlowFISH-Validated KLF1 Regulatory Element	Biological Region	2	GC19P012890	1.60932683944702	https://www.genecards.org/cgi-bin/carddisp.pl?gene=LOC117125594
LOC122889011	Sharpr-MPRA Regulatory Region 1020	Biological Region	2	GC02P237359	1.60932683944702	https://www.genecards.org/cgi-bin/carddisp.pl?gene=LOC122889011
SPDT	Spondyloepiphyseal Dysplasia Tarda, Autosomal Dominant	Genetic Locus	1	GC12U902501	1.60932683944702	https://www.genecards.org/cgi-bin/carddisp.pl?gene=SPDT
DEL16P13.3	Chromosome 16p13.3 Deletion Syndrome	Genetic Locus	1	GC16U901753	1.60932683944702	https://www.genecards.org/cgi-bin/carddisp.pl?gene=DEL16P13.3
HTR2A	5-Hydroxytryptamine Receptor 2A	Protein Coding	47	GC13M046831	1.60772669315338	https://www.genecards.org/cgi-bin/carddisp.pl?gene=HTR2A
CLDN3	Claudin 3	Protein Coding	40	GC07M073768	1.60419607162476	https://www.genecards.org/cgi-bin/carddisp.pl?gene=CLDN3
TREM1	Triggering Receptor Expressed On Myeloid Cells 1	Protein Coding	40	GC06M041267	1.60336184501648	https://www.genecards.org/cgi-bin/carddisp.pl?gene=TREM1
CYP11A1	Cytochrome P450 Family 11 Subfamily A Member 1	Protein Coding	48	GC15M074337	1.6027899980545	https://www.genecards.org/cgi-bin/carddisp.pl?gene=CYP11A1
ANPEP	Alanyl Aminopeptidase, Membrane	Protein Coding	49	GC15M089784	1.59990692138672	https://www.genecards.org/cgi-bin/carddisp.pl?gene=ANPEP
NR1H2	Nuclear Receptor Subfamily 1 Group H Member 2	Protein Coding	46	GC19P050329	1.59990692138672	https://www.genecards.org/cgi-bin/carddisp.pl?gene=NR1H2
CISH	Cytokine Inducible SH2 Containing Protein	Protein Coding	45	GC03M050974	1.59990692138672	https://www.genecards.org/cgi-bin/carddisp.pl?gene=CISH
ADAMTS3	ADAM Metallopeptidase With Thrombospondin Type 1 Motif 3	Protein Coding	41	GC04M072280	1.59913575649261	https://www.genecards.org/cgi-bin/carddisp.pl?gene=ADAMTS3
GBP6	Guanylate Binding Protein Family Member 6	Protein Coding	37	GC01P089363	1.59818315505981	https://www.genecards.org/cgi-bin/carddisp.pl?gene=GBP6
MYLK3	Myosin Light Chain Kinase 3	Protein Coding	41	GC16M046952	1.59748196601868	https://www.genecards.org/cgi-bin/carddisp.pl?gene=MYLK3
IDH2	Isocitrate Dehydrogenase (NADP(+)) 2	Protein Coding	51	GC15M090083	1.596604347229	https://www.genecards.org/cgi-bin/carddisp.pl?gene=IDH2
AGPAT1	1-Acylglycerol-3-Phosphate O-Acyltransferase 1	Protein Coding	41	GC06M032168	1.59613156318665	https://www.genecards.org/cgi-bin/carddisp.pl?gene=AGPAT1
GNMT	Glycine N-Methyltransferase	Protein Coding	45	GC06P042960	1.59532284736633	https://www.genecards.org/cgi-bin/carddisp.pl?gene=GNMT
UGCG	UDP-Glucose Ceramide Glucosyltransferase	Protein Coding	42	GC09P111896	1.59322547912598	https://www.genecards.org/cgi-bin/carddisp.pl?gene=UGCG
KRT20	Keratin 20	Protein Coding	40	GC17M040875	1.59311270713806	https://www.genecards.org/cgi-bin/carddisp.pl?gene=KRT20
CLDN4	Claudin 4	Protein Coding	41	GC07P073799	1.59265685081482	https://www.genecards.org/cgi-bin/carddisp.pl?gene=CLDN4
TTN	Titin	Protein Coding	46	GC02M178525	1.59093117713928	https://www.genecards.org/cgi-bin/carddisp.pl?gene=TTN
TAC1	Tachykinin Precursor 1	Protein Coding	42	GC07P097731	1.59041678905487	https://www.genecards.org/cgi-bin/carddisp.pl?gene=TAC1
TFF3	Trefoil Factor 3	Protein Coding	40	GC21M042311	1.58962035179138	https://www.genecards.org/cgi-bin/carddisp.pl?gene=TFF3
PCSK9	Proprotein Convertase Subtilisin/Kexin Type 9	Protein Coding	49	GC01P055039	1.58957099914551	https://www.genecards.org/cgi-bin/carddisp.pl?gene=PCSK9
CGB5	Chorionic Gonadotropin Subunit Beta 5	Protein Coding	33	GC19P049043	1.58919501304626	https://www.genecards.org/cgi-bin/carddisp.pl?gene=CGB5
CAMK2G	Calcium/Calmodulin Dependent Protein Kinase II Gamma	Protein Coding	48	GC10M073812	1.58909773826599	https://www.genecards.org/cgi-bin/carddisp.pl?gene=CAMK2G
ENTR1	Endosome Associated Trafficking Regulator 1	Protein Coding	28	GC09M136403	1.58908188343048	https://www.genecards.org/cgi-bin/carddisp.pl?gene=ENTR1
APEX1	Apurinic/Apyrimidinic Endodeoxyribonuclease 1	Protein Coding	44	GC14P020455	1.58799910545349	https://www.genecards.org/cgi-bin/carddisp.pl?gene=APEX1
G6PD	Glucose-6-Phosphate Dehydrogenase	Protein Coding	49	GC0XM154531	1.58615016937256	https://www.genecards.org/cgi-bin/carddisp.pl?gene=G6PD
ISG15	ISG15 Ubiquitin Like Modifier	Protein Coding	45	GC01P001001	1.58545196056366	https://www.genecards.org/cgi-bin/carddisp.pl?gene=ISG15
DNM3	Dynamin 3	Protein Coding	43	GC01P171842	1.58545196056366	https://www.genecards.org/cgi-bin/carddisp.pl?gene=DNM3
PRKAA1	Protein Kinase AMP-Activated Catalytic Subunit Alpha 1	Protein Coding	46	GC05M040759	1.58529806137085	https://www.genecards.org/cgi-bin/carddisp.pl?gene=PRKAA1
TNXB	Tenascin XB	Protein Coding	44	GC06M061322	1.58309209346771	https://www.genecards.org/cgi-bin/carddisp.pl?gene=TNXB
SERPINA6	Serpin Family A Member 6	Protein Coding	44	GC14M099728	1.58239006996155	https://www.genecards.org/cgi-bin/carddisp.pl?gene=SERPINA6
GPR18	G Protein-Coupled Receptor 18	Protein Coding	39	GC13M099254	1.58194530010223	https://www.genecards.org/cgi-bin/carddisp.pl?gene=GPR18
IL6ST	Interleukin 6 Cytokine Family Signal Transducer	Protein Coding	48	GC05M055935	1.58130621910095	https://www.genecards.org/cgi-bin/carddisp.pl?gene=IL6ST
CHRNA7	Cholinergic Receptor Nicotinic Alpha 7 Subunit	Protein Coding	45	GC15P031923	1.57880878448486	https://www.genecards.org/cgi-bin/carddisp.pl?gene=CHRNA7
FCAR	Fc Alpha Receptor	Protein Coding	41	GC19P062555	1.57864153385162	https://www.genecards.org/cgi-bin/carddisp.pl?gene=FCAR
MAP4K5	Mitogen-Activated Protein Kinase Kinase Kinase Kinase 5	Protein Coding	44	GC14M050418	1.57657361030579	https://www.genecards.org/cgi-bin/carddisp.pl?gene=MAP4K5
COL11A1	Collagen Type XI Alpha 1 Chain	Protein Coding	44	GC01M102876	1.57594394683838	https://www.genecards.org/cgi-bin/carddisp.pl?gene=COL11A1
PSIP1	PC4 And SFRS1 Interacting Protein 1	Protein Coding	39	GC09M015464	1.57391309738159	https://www.genecards.org/cgi-bin/carddisp.pl?gene=PSIP1
PIGA	Phosphatidylinositol Glycan Anchor Biosynthesis Class A	Protein Coding	44	GC0XM015319	1.57376289367676	https://www.genecards.org/cgi-bin/carddisp.pl?gene=PIGA
PPARD	Peroxisome Proliferator Activated Receptor Delta	Protein Coding	46	GC06P076988	1.5733814239502	https://www.genecards.org/cgi-bin/carddisp.pl?gene=PPARD
CSF1R	Colony Stimulating Factor 1 Receptor	Protein Coding	50	GC05M150053	1.57243931293488	https://www.genecards.org/cgi-bin/carddisp.pl?gene=CSF1R
DGKQ	Diacylglycerol Kinase Theta	Protein Coding	41	GC04M000958	1.57103419303894	https://www.genecards.org/cgi-bin/carddisp.pl?gene=DGKQ
TFPI	Tissue Factor Pathway Inhibitor	Protein Coding	45	GC02M187464	1.57055068016052	https://www.genecards.org/cgi-bin/carddisp.pl?gene=TFPI
TCF19	Transcription Factor 19	Protein Coding	36	GC06P076850	1.5693541765213	https://www.genecards.org/cgi-bin/carddisp.pl?gene=TCF19
GRIA1	Glutamate Ionotropic Receptor AMPA Type Subunit 1	Protein Coding	48	GC05P153467	1.5689617395401	https://www.genecards.org/cgi-bin/carddisp.pl?gene=GRIA1
POR	Cytochrome P450 Oxidoreductase	Protein Coding	49	GC07P075899	1.56802582740784	https://www.genecards.org/cgi-bin/carddisp.pl?gene=POR
MOB3B	MOB Kinase Activator 3B	Protein Coding	34	GC09M028143	1.5674135684967	https://www.genecards.org/cgi-bin/carddisp.pl?gene=MOB3B
NPC1	NPC Intracellular Cholesterol Transporter 1	Protein Coding	48	GC18M023506	1.56736135482788	https://www.genecards.org/cgi-bin/carddisp.pl?gene=NPC1
HLA-DRB5	Major Histocompatibility Complex, Class II, DR Beta 5	Protein Coding	40	GC06M061346	1.56648302078247	https://www.genecards.org/cgi-bin/carddisp.pl?gene=HLA-DRB5
MPL	MPL Proto-Oncogene, Thrombopoietin Receptor	Protein Coding	46	GC01P043337	1.56508374214172	https://www.genecards.org/cgi-bin/carddisp.pl?gene=MPL
SAA4	Serum Amyloid A4, Constitutive	Protein Coding	40	GC11M018234	1.56477701663971	https://www.genecards.org/cgi-bin/carddisp.pl?gene=SAA4
MVP	Major Vault Protein	Protein Coding	40	GC16P039370	1.56057190895081	https://www.genecards.org/cgi-bin/carddisp.pl?gene=MVP
PDE5A	Phosphodiesterase 5A	Protein Coding	45	GC04M119494	1.56056427955627	https://www.genecards.org/cgi-bin/carddisp.pl?gene=PDE5A
AGTR2	Angiotensin II Receptor Type 2	Protein Coding	43	GC0XP116170	1.56056427955627	https://www.genecards.org/cgi-bin/carddisp.pl?gene=AGTR2
EPAS1	Endothelial PAS Domain Protein 1	Protein Coding	48	GC02P046293	1.55922079086304	https://www.genecards.org/cgi-bin/carddisp.pl?gene=EPAS1
CSF3R	Colony Stimulating Factor 3 Receptor	Protein Coding	46	GC01M036466	1.55857181549072	https://www.genecards.org/cgi-bin/carddisp.pl?gene=CSF3R
PRKCG	Protein Kinase C Gamma	Protein Coding	50	GC19P053879	1.55831217765808	https://www.genecards.org/cgi-bin/carddisp.pl?gene=PRKCG
ATF1	Activating Transcription Factor 1	Protein Coding	44	GC12P050763	1.55661129951477	https://www.genecards.org/cgi-bin/carddisp.pl?gene=ATF1
MIR146B	MicroRNA 146b	RNA Gene	21	GC10P102436	1.55626153945923	https://www.genecards.org/cgi-bin/carddisp.pl?gene=MIR146B
CCL19	C-C Motif Chemokine Ligand 19	Protein Coding	40	GC09M034692	1.55503451824188	https://www.genecards.org/cgi-bin/carddisp.pl?gene=CCL19
ERBB4	Erb-B2 Receptor Tyrosine Kinase 4	Protein Coding	53	GC02M211375	1.55494511127472	https://www.genecards.org/cgi-bin/carddisp.pl?gene=ERBB4
CLDN1	Claudin 1	Protein Coding	46	GC03M190305	1.55447232723236	https://www.genecards.org/cgi-bin/carddisp.pl?gene=CLDN1
PLIN1	Perilipin 1	Protein Coding	45	GC15M089664	1.55390655994415	https://www.genecards.org/cgi-bin/carddisp.pl?gene=PLIN1
GLRX	Glutaredoxin	Protein Coding	43	GC05M095752	1.5534827709198	https://www.genecards.org/cgi-bin/carddisp.pl?gene=GLRX
OXT	Oxytocin/Neurophysin I Prepropeptide	Protein Coding	38	GC20P003068	1.5533173084259	https://www.genecards.org/cgi-bin/carddisp.pl?gene=OXT
KLF5	Kruppel Like Factor 5	Protein Coding	44	GC13P073054	1.55283212661743	https://www.genecards.org/cgi-bin/carddisp.pl?gene=KLF5
EREG	Epiregulin	Protein Coding	42	GC04P074366	1.55150103569031	https://www.genecards.org/cgi-bin/carddisp.pl?gene=EREG
MYMK	Myomaker, Myoblast Fusion Factor	Protein Coding	24	GC09M133515	1.5509729385376	https://www.genecards.org/cgi-bin/carddisp.pl?gene=MYMK
PAK4	P21 (RAC1) Activated Kinase 4	Protein Coding	47	GC19P039125	1.54908788204193	https://www.genecards.org/cgi-bin/carddisp.pl?gene=PAK4
GP1BA	Glycoprotein Ib Platelet Subunit Alpha	Protein Coding	46	GC17P004932	1.5490106344223	https://www.genecards.org/cgi-bin/carddisp.pl?gene=GP1BA
TYR	Tyrosinase	Protein Coding	46	GC11P089177	1.54747796058655	https://www.genecards.org/cgi-bin/carddisp.pl?gene=TYR
PRKAB1	Protein Kinase AMP-Activated Non-Catalytic Subunit Beta 1	Protein Coding	46	GC12P119632	1.54745376110077	https://www.genecards.org/cgi-bin/carddisp.pl?gene=PRKAB1
MIR144	MicroRNA 144	RNA Gene	19	GC17M033777	1.5458482503891	https://www.genecards.org/cgi-bin/carddisp.pl?gene=MIR144
RXRA	Retinoid X Receptor Alpha	Protein Coding	48	GC09P134317	1.54395604133606	https://www.genecards.org/cgi-bin/carddisp.pl?gene=RXRA
POMGNT2	Protein O-Linked Mannose N-Acetylglucosaminyltransferase 2 (Beta 1,4-)	Protein Coding	36	GC03M043121	1.54282128810883	https://www.genecards.org/cgi-bin/carddisp.pl?gene=POMGNT2
RPSA	Ribosomal Protein SA	Protein Coding	44	GC03P039406	1.54277443885803	https://www.genecards.org/cgi-bin/carddisp.pl?gene=RPSA
RNF122	Ring Finger Protein 122	Protein Coding	32	GC08M033524	1.54268741607666	https://www.genecards.org/cgi-bin/carddisp.pl?gene=RNF122
CCL13	C-C Motif Chemokine Ligand 13	Protein Coding	36	GC17P034356	1.54254245758057	https://www.genecards.org/cgi-bin/carddisp.pl?gene=CCL13
TAP1	Transporter 1, ATP Binding Cassette Subfamily B Member	Protein Coding	46	GC06M061365	1.54207348823547	https://www.genecards.org/cgi-bin/carddisp.pl?gene=TAP1
CARD9	Caspase Recruitment Domain Family Member 9	Protein Coding	42	GC09M136361	1.5414115190506	https://www.genecards.org/cgi-bin/carddisp.pl?gene=CARD9
SLC1A2	Solute Carrier Family 1 Member 2	Protein Coding	49	GC11M035256	1.54130625724792	https://www.genecards.org/cgi-bin/carddisp.pl?gene=SLC1A2
EIF4E	Eukaryotic Translation Initiation Factor 4E	Protein Coding	48	GC04M098879	1.53779792785645	https://www.genecards.org/cgi-bin/carddisp.pl?gene=EIF4E
ADORA2B	Adenosine A2b Receptor	Protein Coding	46	GC17P015927	1.53779792785645	https://www.genecards.org/cgi-bin/carddisp.pl?gene=ADORA2B
LOC286059	TNF Receptor Superfamily Member 10d Pseudogene	Pseudogene	10	GC08P023068	1.53766620159149	https://www.genecards.org/cgi-bin/carddisp.pl?gene=LOC286059
MYOD1	Myogenic Differentiation 1	Protein Coding	46	GC11P017741	1.53477072715759	https://www.genecards.org/cgi-bin/carddisp.pl?gene=MYOD1
TH	Tyrosine Hydroxylase	Protein Coding	50	GC11M002163	1.53335559368134	https://www.genecards.org/cgi-bin/carddisp.pl?gene=TH
USP2	Ubiquitin Specific Peptidase 2	Protein Coding	44	GC11M119355	1.53280937671661	https://www.genecards.org/cgi-bin/carddisp.pl?gene=USP2
LRR1	Leucine Rich Repeat Protein 1	Protein Coding	34	GC14P049598	1.53280937671661	https://www.genecards.org/cgi-bin/carddisp.pl?gene=LRR1
TLR8	Toll Like Receptor 8	Protein Coding	47	GC0XP012924	1.53253066539764	https://www.genecards.org/cgi-bin/carddisp.pl?gene=TLR8
MEG3	Maternally Expressed 3	RNA Gene	30	GC14P109055	1.52912080287933	https://www.genecards.org/cgi-bin/carddisp.pl?gene=MEG3
COL9A2	Collagen Type IX Alpha 2 Chain	Protein Coding	43	GC01M040300	1.52893471717834	https://www.genecards.org/cgi-bin/carddisp.pl?gene=COL9A2
COL9A3	Collagen Type IX Alpha 3 Chain	Protein Coding	43	GC20P062816	1.52893471717834	https://www.genecards.org/cgi-bin/carddisp.pl?gene=COL9A3
C9orf72	C9orf72-SMCR8 Complex Subunit	Protein Coding	41	GC09M028148	1.52830123901367	https://www.genecards.org/cgi-bin/carddisp.pl?gene=C9orf72
DNAH8	Dynein Axonemal Heavy Chain 8	Protein Coding	38	GC06P077030	1.52739763259888	https://www.genecards.org/cgi-bin/carddisp.pl?gene=DNAH8
CCNA2	Cyclin A2	Protein Coding	44	GC04M121816	1.52659749984741	https://www.genecards.org/cgi-bin/carddisp.pl?gene=CCNA2
IRF2	Interferon Regulatory Factor 2	Protein Coding	43	GC04M184387	1.52505266666412	https://www.genecards.org/cgi-bin/carddisp.pl?gene=IRF2
HCN4	Hyperpolarization Activated Cyclic Nucleotide Gated Potassium Channel 4	Protein Coding	48	GC15M073319	1.52485120296478	https://www.genecards.org/cgi-bin/carddisp.pl?gene=HCN4
KCNJ2	Potassium Inwardly Rectifying Channel Subfamily J Member 2	Protein Coding	48	GC17P070168	1.52485120296478	https://www.genecards.org/cgi-bin/carddisp.pl?gene=KCNJ2
PLOD3	Procollagen-Lysine,2-Oxoglutarate 5-Dioxygenase 3	Protein Coding	46	GC07M101205	1.52485120296478	https://www.genecards.org/cgi-bin/carddisp.pl?gene=PLOD3
LTBP2	Latent Transforming Growth Factor Beta Binding Protein 2	Protein Coding	45	GC14M074498	1.52485120296478	https://www.genecards.org/cgi-bin/carddisp.pl?gene=LTBP2
NKX2-5	NK2 Homeobox 5	Protein Coding	44	GC05M173232	1.52485120296478	https://www.genecards.org/cgi-bin/carddisp.pl?gene=NKX2-5
ADAMTS10	ADAM Metallopeptidase With Thrombospondin Type 1 Motif 10	Protein Coding	43	GC19M008580	1.52485120296478	https://www.genecards.org/cgi-bin/carddisp.pl?gene=ADAMTS10
LTBP3	Latent Transforming Growth Factor Beta Binding Protein 3	Protein Coding	43	GC11M065538	1.52485120296478	https://www.genecards.org/cgi-bin/carddisp.pl?gene=LTBP3
TBX20	T-Box Transcription Factor 20	Protein Coding	42	GC07M035237	1.52485120296478	https://www.genecards.org/cgi-bin/carddisp.pl?gene=TBX20
ADAMTS17	ADAM Metallopeptidase With Thrombospondin Type 1 Motif 17	Protein Coding	41	GC15M099971	1.52485120296478	https://www.genecards.org/cgi-bin/carddisp.pl?gene=ADAMTS17
CNN1	Calponin 1	Protein Coding	41	GC19P011539	1.52485120296478	https://www.genecards.org/cgi-bin/carddisp.pl?gene=CNN1
MFAP2	Microfibril Associated Protein 2	Protein Coding	41	GC01M016974	1.52485120296478	https://www.genecards.org/cgi-bin/carddisp.pl?gene=MFAP2
MCTP2	Multiple C2 And Transmembrane Domain Containing 2	Protein Coding	40	GC15P113078	1.52485120296478	https://www.genecards.org/cgi-bin/carddisp.pl?gene=MCTP2
GATA5	GATA Binding Protein 5	Protein Coding	39	GC20M062464	1.52485120296478	https://www.genecards.org/cgi-bin/carddisp.pl?gene=GATA5
ARIH1	Ariadne RBR E3 Ubiquitin Protein Ligase 1	Protein Coding	39	GC15P072474	1.52485120296478	https://www.genecards.org/cgi-bin/carddisp.pl?gene=ARIH1
SMTN	Smoothelin	Protein Coding	38	GC22P033751	1.52485120296478	https://www.genecards.org/cgi-bin/carddisp.pl?gene=SMTN
ZNF394	Zinc Finger Protein 394	Protein Coding	36	GC07M099475	1.52485120296478	https://www.genecards.org/cgi-bin/carddisp.pl?gene=ZNF394
TBRG1	Transforming Growth Factor Beta Regulator 1	Protein Coding	33	GC11P124622	1.52485120296478	https://www.genecards.org/cgi-bin/carddisp.pl?gene=TBRG1
LINC00540	Long Intergenic Non-Protein Coding RNA 540	RNA Gene	16	GC13P021974	1.52485120296478	https://www.genecards.org/cgi-bin/carddisp.pl?gene=LINC00540
HIF1A-AS1	HIF1A Antisense RNA 1	RNA Gene	16	GC14M061681	1.52485120296478	https://www.genecards.org/cgi-bin/carddisp.pl?gene=HIF1A-AS1
MIR3688-1	MicroRNA 3688-1	RNA Gene	13	GC04M159128	1.52485120296478	https://www.genecards.org/cgi-bin/carddisp.pl?gene=MIR3688-1
PURPL	P53 Upregulated Regulator Of P53 Levels	RNA Gene	13	GC05P027217	1.52485120296478	https://www.genecards.org/cgi-bin/carddisp.pl?gene=PURPL
MIR6132	MicroRNA 6132	RNA Gene	11	GC07P117020	1.52485120296478	https://www.genecards.org/cgi-bin/carddisp.pl?gene=MIR6132
LOC100506472	Uncharacterized LOC100506472	RNA Gene	8	GC22P039432	1.52485120296478	https://www.genecards.org/cgi-bin/carddisp.pl?gene=LOC100506472
FCGR2C	Fc Gamma Receptor IIc (Gene/Pseudogene)	Protein Coding	35	GC01P161647	1.5222384929657	https://www.genecards.org/cgi-bin/carddisp.pl?gene=FCGR2C
GRK2	G Protein-Coupled Receptor Kinase 2	Protein Coding	38	GC11P067266	1.51764726638794	https://www.genecards.org/cgi-bin/carddisp.pl?gene=GRK2
PTPN3	Protein Tyrosine Phosphatase Non-Receptor Type 3	Protein Coding	44	GC09M109375	1.51726126670837	https://www.genecards.org/cgi-bin/carddisp.pl?gene=PTPN3
AHCY	Adenosylhomocysteinase	Protein Coding	48	GC20M034468	1.51711440086365	https://www.genecards.org/cgi-bin/carddisp.pl?gene=AHCY
LILRA2	Leukocyte Immunoglobulin Like Receptor A2	Protein Coding	40	GC19P054572	1.51542437076569	https://www.genecards.org/cgi-bin/carddisp.pl?gene=LILRA2
NRAS	NRAS Proto-Oncogene, GTPase	Protein Coding	48	GC01M114704	1.51281833648682	https://www.genecards.org/cgi-bin/carddisp.pl?gene=NRAS
TYMS	Thymidylate Synthetase	Protein Coding	46	GC18P000657	1.51280272006989	https://www.genecards.org/cgi-bin/carddisp.pl?gene=TYMS
CTNNA2	Catenin Alpha 2	Protein Coding	42	GC02P079185	1.51267647743225	https://www.genecards.org/cgi-bin/carddisp.pl?gene=CTNNA2
CFB	Complement Factor B	Protein Coding	45	GC06P031945	1.5125777721405	https://www.genecards.org/cgi-bin/carddisp.pl?gene=CFB
FOSL1	FOS Like 1, AP-1 Transcription Factor Subunit	Protein Coding	44	GC11M084714	1.51231777667999	https://www.genecards.org/cgi-bin/carddisp.pl?gene=FOSL1
SLC6A6	Solute Carrier Family 6 Member 6	Protein Coding	45	GC03P014402	1.51148271560669	https://www.genecards.org/cgi-bin/carddisp.pl?gene=SLC6A6
NUCB2	Nucleobindin 2	Protein Coding	39	GC11P017268	1.51044893264771	https://www.genecards.org/cgi-bin/carddisp.pl?gene=NUCB2
CSRP3	Cysteine And Glycine Rich Protein 3	Protein Coding	42	GC11M019160	1.50680649280548	https://www.genecards.org/cgi-bin/carddisp.pl?gene=CSRP3
FABP2	Fatty Acid Binding Protein 2	Protein Coding	41	GC04M119317	1.50621259212494	https://www.genecards.org/cgi-bin/carddisp.pl?gene=FABP2
HIPK1	Homeodomain Interacting Protein Kinase 1	Protein Coding	40	GC01P113929	1.50247740745544	https://www.genecards.org/cgi-bin/carddisp.pl?gene=HIPK1
CPNE1	Copine 1	Protein Coding	39	GC20M035626	1.50247740745544	https://www.genecards.org/cgi-bin/carddisp.pl?gene=CPNE1
AKR1B1	Aldo-Keto Reductase Family 1 Member B	Protein Coding	46	GC07M134442	1.50111210346222	https://www.genecards.org/cgi-bin/carddisp.pl?gene=AKR1B1
CD9	CD9 Molecule	Protein Coding	42	GC12P018518	1.50111210346222	https://www.genecards.org/cgi-bin/carddisp.pl?gene=CD9
DLAT	Dihydrolipoamide S-Acetyltransferase	Protein Coding	45	GC11P112026	1.50000619888306	https://www.genecards.org/cgi-bin/carddisp.pl?gene=DLAT
ORM1	Orosomucoid 1	Protein Coding	41	GC09P114323	1.49860143661499	https://www.genecards.org/cgi-bin/carddisp.pl?gene=ORM1
LYN	LYN Proto-Oncogene, Src Family Tyrosine Kinase	Protein Coding	48	GC08P055879	1.49783372879028	https://www.genecards.org/cgi-bin/carddisp.pl?gene=LYN
SLC10A1	Solute Carrier Family 10 Member 1	Protein Coding	44	GC14M069775	1.49709749221802	https://www.genecards.org/cgi-bin/carddisp.pl?gene=SLC10A1
OSCAR	Osteoclast Associated Ig-Like Receptor	Protein Coding	38	GC19M054094	1.49647736549377	https://www.genecards.org/cgi-bin/carddisp.pl?gene=OSCAR
HSF1	Heat Shock Transcription Factor 1	Protein Coding	44	GC08P144291	1.49500370025635	https://www.genecards.org/cgi-bin/carddisp.pl?gene=HSF1
PRKDC	Protein Kinase, DNA-Activated, Catalytic Subunit	Protein Coding	49	GC08M047773	1.492751121521	https://www.genecards.org/cgi-bin/carddisp.pl?gene=PRKDC
SEPSECS	Sep (O-Phosphoserine) TRNA:Sec (Selenocysteine) TRNA Synthase	Protein Coding	42	GC04M025121	1.49078893661499	https://www.genecards.org/cgi-bin/carddisp.pl?gene=SEPSECS
NOX1	NADPH Oxidase 1	Protein Coding	41	GC0XM100843	1.48926496505737	https://www.genecards.org/cgi-bin/carddisp.pl?gene=NOX1
GC	GC Vitamin D Binding Protein	Protein Coding	45	GC04M071741	1.48802220821381	https://www.genecards.org/cgi-bin/carddisp.pl?gene=GC
PRKAR1A	Protein Kinase CAMP-Dependent Type I Regulatory Subunit Alpha	Protein Coding	50	GC17P068941	1.48688876628876	https://www.genecards.org/cgi-bin/carddisp.pl?gene=PRKAR1A
DSG2	Desmoglein 2	Protein Coding	45	GC18P031498	1.48661088943481	https://www.genecards.org/cgi-bin/carddisp.pl?gene=DSG2
TRIM37	Tripartite Motif Containing 37	Protein Coding	41	GC17M058982	1.48558473587036	https://www.genecards.org/cgi-bin/carddisp.pl?gene=TRIM37
IFNAR2	Interferon Alpha And Beta Receptor Subunit 2	Protein Coding	48	GC21P033229	1.48420834541321	https://www.genecards.org/cgi-bin/carddisp.pl?gene=IFNAR2
HIVEP3	HIVEP Zinc Finger 3	Protein Coding	35	GC01M041506	1.48402762413025	https://www.genecards.org/cgi-bin/carddisp.pl?gene=HIVEP3
SFTPA1	Surfactant Protein A1	Protein Coding	43	GC10P091431	1.48099565505981	https://www.genecards.org/cgi-bin/carddisp.pl?gene=SFTPA1
CYP3A5	Cytochrome P450 Family 3 Subfamily A Member 5	Protein Coding	46	GC07M099648	1.47721648216248	https://www.genecards.org/cgi-bin/carddisp.pl?gene=CYP3A5
FYN	FYN Proto-Oncogene, Src Family Tyrosine Kinase	Protein Coding	46	GC06M111660	1.47635757923126	https://www.genecards.org/cgi-bin/carddisp.pl?gene=FYN
MALT1	MALT1 Paracaspase	Protein Coding	46	GC18P058671	1.47607910633087	https://www.genecards.org/cgi-bin/carddisp.pl?gene=MALT1
CCR3	C-C Motif Chemokine Receptor 3	Protein Coding	45	GC03P046276	1.47459387779236	https://www.genecards.org/cgi-bin/carddisp.pl?gene=CCR3
F2RL2	Coagulation Factor II Thrombin Receptor Like 2	Protein Coding	40	GC05M076615	1.47435641288757	https://www.genecards.org/cgi-bin/carddisp.pl?gene=F2RL2
GLUL	Glutamate-Ammonia Ligase	Protein Coding	48	GC01M182378	1.47417843341827	https://www.genecards.org/cgi-bin/carddisp.pl?gene=GLUL
PLCG2	Phospholipase C Gamma 2	Protein Coding	51	GC16P081773	1.47332859039307	https://www.genecards.org/cgi-bin/carddisp.pl?gene=PLCG2
ANXA2	Annexin A2	Protein Coding	47	GC15M060347	1.47324323654175	https://www.genecards.org/cgi-bin/carddisp.pl?gene=ANXA2
MX1	MX Dynamin Like GTPase 1	Protein Coding	41	GC21P041420	1.47269546985626	https://www.genecards.org/cgi-bin/carddisp.pl?gene=MX1
NOTCH4	Notch Receptor 4	Protein Coding	45	GC06M061333	1.47269427776337	https://www.genecards.org/cgi-bin/carddisp.pl?gene=NOTCH4
DFFB	DNA Fragmentation Factor Subunit Beta	Protein Coding	43	GC01P003797	1.47098577022552	https://www.genecards.org/cgi-bin/carddisp.pl?gene=DFFB
MALAT1	Metastasis Associated Lung Adenocarcinoma Transcript 1	RNA Gene	24	GC11P068989	1.47018039226532	https://www.genecards.org/cgi-bin/carddisp.pl?gene=MALAT1
BAG3	BAG Cochaperone 3	Protein Coding	43	GC10P119651	1.46980762481689	https://www.genecards.org/cgi-bin/carddisp.pl?gene=BAG3
MAPK11	Mitogen-Activated Protein Kinase 11	Protein Coding	46	GC22M050263	1.46949803829193	https://www.genecards.org/cgi-bin/carddisp.pl?gene=MAPK11
POLG2	DNA Polymerase Gamma 2, Accessory Subunit	Protein Coding	41	GC17M064477	1.46896147727966	https://www.genecards.org/cgi-bin/carddisp.pl?gene=POLG2
CD247	CD247 Molecule	Protein Coding	48	GC01M167399	1.46653699874878	https://www.genecards.org/cgi-bin/carddisp.pl?gene=CD247
CD244	CD244 Molecule	Protein Coding	42	GC01M160830	1.4652932882309	https://www.genecards.org/cgi-bin/carddisp.pl?gene=CD244
PPP2CA	Protein Phosphatase 2 Catalytic Subunit Alpha	Protein Coding	48	GC05M134194	1.46384882926941	https://www.genecards.org/cgi-bin/carddisp.pl?gene=PPP2CA
CCL23	C-C Motif Chemokine Ligand 23	Protein Coding	34	GC17M036013	1.46251749992371	https://www.genecards.org/cgi-bin/carddisp.pl?gene=CCL23
CCND3	Cyclin D3	Protein Coding	46	GC06M041934	1.46200180053711	https://www.genecards.org/cgi-bin/carddisp.pl?gene=CCND3
KL	Klotho	Protein Coding	45	GC13P033016	1.45982384681702	https://www.genecards.org/cgi-bin/carddisp.pl?gene=KL
AFF3	AF4/FMR2 Family Member 3	Protein Coding	37	GC02M099545	1.45896255970001	https://www.genecards.org/cgi-bin/carddisp.pl?gene=AFF3
COPS5	COP9 Signalosome Subunit 5	Protein Coding	42	GC08M067043	1.45827555656433	https://www.genecards.org/cgi-bin/carddisp.pl?gene=COPS5
AVP	Arginine Vasopressin	Protein Coding	45	GC20M003082	1.45631897449493	https://www.genecards.org/cgi-bin/carddisp.pl?gene=AVP
HAMP	Hepcidin Antimicrobial Peptide	Protein Coding	44	GC19P051384	1.45456695556641	https://www.genecards.org/cgi-bin/carddisp.pl?gene=HAMP
EZH2	Enhancer Of Zeste 2 Polycomb Repressive Complex 2 Subunit	Protein Coding	52	GC07M148807	1.45405840873718	https://www.genecards.org/cgi-bin/carddisp.pl?gene=EZH2
CDKAL1	CDK5 Regulatory Subunit Associated Protein 1 Like 1	Protein Coding	39	GC06P020534	1.45401668548584	https://www.genecards.org/cgi-bin/carddisp.pl?gene=CDKAL1
YWHAB	Tyrosine 3-Monooxygenase/Tryptophan 5-Monooxygenase Activation Protein Beta	Protein Coding	46	GC20P044885	1.45282936096191	https://www.genecards.org/cgi-bin/carddisp.pl?gene=YWHAB
NEU1	Neuraminidase 1	Protein Coding	44	GC06M031857	1.45281052589417	https://www.genecards.org/cgi-bin/carddisp.pl?gene=NEU1
CERS6	Ceramide Synthase 6	Protein Coding	37	GC02P168455	1.45221400260925	https://www.genecards.org/cgi-bin/carddisp.pl?gene=CERS6
PLEKHO1	Pleckstrin Homology Domain Containing O1	Protein Coding	33	GC01P150150	1.45145535469055	https://www.genecards.org/cgi-bin/carddisp.pl?gene=PLEKHO1
C1QB	Complement C1q B Chain	Protein Coding	44	GC01P022652	1.45055389404297	https://www.genecards.org/cgi-bin/carddisp.pl?gene=C1QB
KCNA2	Potassium Voltage-Gated Channel Subfamily A Member 2	Protein Coding	45	GC01M110519	1.45002055168152	https://www.genecards.org/cgi-bin/carddisp.pl?gene=KCNA2
SLCO1B1	Solute Carrier Organic Anion Transporter Family Member 1B1	Protein Coding	48	GC12P021132	1.44986653327942	https://www.genecards.org/cgi-bin/carddisp.pl?gene=SLCO1B1
ZNF675	Zinc Finger Protein 675	Protein Coding	29	GC19M023525	1.44757533073425	https://www.genecards.org/cgi-bin/carddisp.pl?gene=ZNF675
ARRB2	Arrestin Beta 2	Protein Coding	45	GC17P004711	1.44666349887848	https://www.genecards.org/cgi-bin/carddisp.pl?gene=ARRB2
HTRA2	HtrA Serine Peptidase 2	Protein Coding	45	GC02P074529	1.44387519359589	https://www.genecards.org/cgi-bin/carddisp.pl?gene=HTRA2
IL27	Interleukin 27	Protein Coding	37	GC16M028645	1.44354486465454	https://www.genecards.org/cgi-bin/carddisp.pl?gene=IL27
KRT2	Keratin 2	Protein Coding	41	GC12M052695	1.44309592247009	https://www.genecards.org/cgi-bin/carddisp.pl?gene=KRT2
SERPINF2	Serpin Family F Member 2	Protein Coding	45	GC17P001742	1.44247591495514	https://www.genecards.org/cgi-bin/carddisp.pl?gene=SERPINF2
CS	Citrate Synthase	Protein Coding	44	GC12M056271	1.44234454631805	https://www.genecards.org/cgi-bin/carddisp.pl?gene=CS
LAMP1	Lysosomal Associated Membrane Protein 1	Protein Coding	41	GC13P113297	1.44234454631805	https://www.genecards.org/cgi-bin/carddisp.pl?gene=LAMP1
SOAT1	Sterol O-Acyltransferase 1	Protein Coding	44	GC01P179262	1.44222140312195	https://www.genecards.org/cgi-bin/carddisp.pl?gene=SOAT1
TPP1	Tripeptidyl Peptidase 1	Protein Coding	43	GC11M006620	1.44126880168915	https://www.genecards.org/cgi-bin/carddisp.pl?gene=TPP1
FLG	Filaggrin	Protein Coding	40	GC01M152274	1.4397120475769	https://www.genecards.org/cgi-bin/carddisp.pl?gene=FLG
GNAS	GNAS Complex Locus	Protein Coding	50	GC20P058839	1.43924736976624	https://www.genecards.org/cgi-bin/carddisp.pl?gene=GNAS
MIR140	MicroRNA 140	RNA Gene	24	GC16P069934	1.43885719776154	https://www.genecards.org/cgi-bin/carddisp.pl?gene=MIR140
GJA4	Gap Junction Protein Alpha 4	Protein Coding	44	GC01P034792	1.43761694431305	https://www.genecards.org/cgi-bin/carddisp.pl?gene=GJA4
PAK1	P21 (RAC1) Activated Kinase 1	Protein Coding	48	GC11M085111	1.43727540969849	https://www.genecards.org/cgi-bin/carddisp.pl?gene=PAK1
APOA4	Apolipoprotein A4	Protein Coding	41	GC11M116820	1.43695759773254	https://www.genecards.org/cgi-bin/carddisp.pl?gene=APOA4
AHSG	Alpha 2-HS Glycoprotein	Protein Coding	44	GC03P186622	1.43673992156982	https://www.genecards.org/cgi-bin/carddisp.pl?gene=AHSG
RET	Ret Proto-Oncogene	Protein Coding	52	GC10P043121	1.43428802490234	https://www.genecards.org/cgi-bin/carddisp.pl?gene=RET
HRG	Histidine Rich Glycoprotein	Protein Coding	45	GC03P186660	1.43382096290588	https://www.genecards.org/cgi-bin/carddisp.pl?gene=HRG
STAT5A	Signal Transducer And Activator Of Transcription 5A	Protein Coding	46	GC17P042287	1.4284884929657	https://www.genecards.org/cgi-bin/carddisp.pl?gene=STAT5A
NR5A2	Nuclear Receptor Subfamily 5 Group A Member 2	Protein Coding	45	GC01P199996	1.42625617980957	https://www.genecards.org/cgi-bin/carddisp.pl?gene=NR5A2
PLSCR3	Phospholipid Scramblase 3	Protein Coding	37	GC17M007389	1.42596173286438	https://www.genecards.org/cgi-bin/carddisp.pl?gene=PLSCR3
HRH1	Histamine Receptor H1	Protein Coding	45	GC03P012069	1.42485272884369	https://www.genecards.org/cgi-bin/carddisp.pl?gene=HRH1
HLA-DPA1	Major Histocompatibility Complex, Class II, DP Alpha 1	Protein Coding	41	GC06M033064	1.42455244064331	https://www.genecards.org/cgi-bin/carddisp.pl?gene=HLA-DPA1
CACNA1S	Calcium Voltage-Gated Channel Subunit Alpha1 S	Protein Coding	48	GC01M201008	1.42438268661499	https://www.genecards.org/cgi-bin/carddisp.pl?gene=CACNA1S
STAC	SH3 And Cysteine Rich Domain	Protein Coding	37	GC03P036421	1.42438268661499	https://www.genecards.org/cgi-bin/carddisp.pl?gene=STAC
STAC2	SH3 And Cysteine Rich Domain 2	Protein Coding	37	GC17M040952	1.42438268661499	https://www.genecards.org/cgi-bin/carddisp.pl?gene=STAC2
CCDC78	Coiled-Coil Domain Containing 78	Protein Coding	35	GC16M006210	1.42438268661499	https://www.genecards.org/cgi-bin/carddisp.pl?gene=CCDC78
UBE2D1	Ubiquitin Conjugating Enzyme E2 D1	Protein Coding	44	GC10P058334	1.42396950721741	https://www.genecards.org/cgi-bin/carddisp.pl?gene=UBE2D1
EZR	Ezrin	Protein Coding	44	GC06M158765	1.42235422134399	https://www.genecards.org/cgi-bin/carddisp.pl?gene=EZR
FUS	FUS RNA Binding Protein	Protein Coding	44	GC16P031180	1.42217588424683	https://www.genecards.org/cgi-bin/carddisp.pl?gene=FUS
LGALS9	Galectin 9	Protein Coding	39	GC17P027629	1.42199194431305	https://www.genecards.org/cgi-bin/carddisp.pl?gene=LGALS9
TERF2IP	TERF2 Interacting Protein	Protein Coding	42	GC16P075647	1.42031192779541	https://www.genecards.org/cgi-bin/carddisp.pl?gene=TERF2IP
NR4A2	Nuclear Receptor Subfamily 4 Group A Member 2	Protein Coding	46	GC02M156324	1.4202995300293	https://www.genecards.org/cgi-bin/carddisp.pl?gene=NR4A2
CD209	CD209 Molecule	Protein Coding	42	GC19M007739	1.41968929767609	https://www.genecards.org/cgi-bin/carddisp.pl?gene=CD209
CBS	Cystathionine Beta-Synthase	Protein Coding	48	GC21M043053	1.4186874628067	https://www.genecards.org/cgi-bin/carddisp.pl?gene=CBS
MIR150	MicroRNA 150	RNA Gene	22	GC19M049500	1.41861701011658	https://www.genecards.org/cgi-bin/carddisp.pl?gene=MIR150
TLR5	Toll Like Receptor 5	Protein Coding	46	GC01M223643	1.41817724704742	https://www.genecards.org/cgi-bin/carddisp.pl?gene=TLR5
F9	Coagulation Factor IX	Protein Coding	47	GC0XP139530	1.4179892539978	https://www.genecards.org/cgi-bin/carddisp.pl?gene=F9
CASR	Calcium Sensing Receptor	Protein Coding	50	GC03P122183	1.41531670093536	https://www.genecards.org/cgi-bin/carddisp.pl?gene=CASR
SIK2	Salt Inducible Kinase 2	Protein Coding	43	GC11P111692	1.4137179851532	https://www.genecards.org/cgi-bin/carddisp.pl?gene=SIK2
NCL	Nucleolin	Protein Coding	41	GC02M231453	1.4137179851532	https://www.genecards.org/cgi-bin/carddisp.pl?gene=NCL
AKT2	AKT Serine/Threonine Kinase 2	Protein Coding	52	GC19M040230	1.41330504417419	https://www.genecards.org/cgi-bin/carddisp.pl?gene=AKT2
IRAK1BP1	Interleukin 1 Receptor Associated Kinase 1 Binding Protein 1	Protein Coding	29	GC06P078867	1.41330504417419	https://www.genecards.org/cgi-bin/carddisp.pl?gene=IRAK1BP1
HSPA1L	Heat Shock Protein Family A (Hsp70) Member 1 Like	Protein Coding	44	GC06M031809	1.41310095787048	https://www.genecards.org/cgi-bin/carddisp.pl?gene=HSPA1L
HLA-G	Major Histocompatibility Complex, Class I, G	Protein Coding	44	GC06P076812	1.41233372688293	https://www.genecards.org/cgi-bin/carddisp.pl?gene=HLA-G
NR1I3	Nuclear Receptor Subfamily 1 Group I Member 3	Protein Coding	44	GC01M161229	1.40985310077667	https://www.genecards.org/cgi-bin/carddisp.pl?gene=NR1I3
TMEM120B	Transmembrane Protein 120B	Protein Coding	32	GC12P121712	1.40945363044739	https://www.genecards.org/cgi-bin/carddisp.pl?gene=TMEM120B
MAD2L1	Mitotic Arrest Deficient 2 Like 1	Protein Coding	44	GC04M120055	1.40787863731384	https://www.genecards.org/cgi-bin/carddisp.pl?gene=MAD2L1
CDK6	Cyclin Dependent Kinase 6	Protein Coding	52	GC07M092604	1.40784621238708	https://www.genecards.org/cgi-bin/carddisp.pl?gene=CDK6
YWHAQ	Tyrosine 3-Monooxygenase/Tryptophan 5-Monooxygenase Activation Protein Theta	Protein Coding	45	GC02M009583	1.40784621238708	https://www.genecards.org/cgi-bin/carddisp.pl?gene=YWHAQ
SFPQ	Splicing Factor Proline And Glutamine Rich	Protein Coding	43	GC01M035176	1.40784621238708	https://www.genecards.org/cgi-bin/carddisp.pl?gene=SFPQ
CST5	Cystatin D	Protein Coding	37	GC20M023875	1.40762221813202	https://www.genecards.org/cgi-bin/carddisp.pl?gene=CST5
UGT1A1	UDP Glucuronosyltransferase Family 1 Member A1	Protein Coding	49	GC02P233760	1.40742170810699	https://www.genecards.org/cgi-bin/carddisp.pl?gene=UGT1A1
MIR9-1	MicroRNA 9-1	RNA Gene	21	GC01M156420	1.40742170810699	https://www.genecards.org/cgi-bin/carddisp.pl?gene=MIR9-1
STUB1	STIP1 Homology And U-Box Containing Protein 1	Protein Coding	44	GC16P009834	1.40661191940308	https://www.genecards.org/cgi-bin/carddisp.pl?gene=STUB1
TGM2	Transglutaminase 2	Protein Coding	46	GC20M038127	1.40480637550354	https://www.genecards.org/cgi-bin/carddisp.pl?gene=TGM2
NOX4	NADPH Oxidase 4	Protein Coding	41	GC11M089324	1.40170693397522	https://www.genecards.org/cgi-bin/carddisp.pl?gene=NOX4
YAP1	Yes1 Associated Transcriptional Regulator	Protein Coding	46	GC11P102110	1.40107250213623	https://www.genecards.org/cgi-bin/carddisp.pl?gene=YAP1
PYY	Peptide YY	Protein Coding	42	GC17M043952	1.40080738067627	https://www.genecards.org/cgi-bin/carddisp.pl?gene=PYY
BMP1	Bone Morphogenetic Protein 1	Protein Coding	48	GC08P022164	1.39670157432556	https://www.genecards.org/cgi-bin/carddisp.pl?gene=BMP1
PRKCQ	Protein Kinase C Theta	Protein Coding	48	GC10M006393	1.39636993408203	https://www.genecards.org/cgi-bin/carddisp.pl?gene=PRKCQ
CBL	Cbl Proto-Oncogene	Protein Coding	50	GC11P119206	1.39610433578491	https://www.genecards.org/cgi-bin/carddisp.pl?gene=CBL
SLC3A2	Solute Carrier Family 3 Member 2	Protein Coding	41	GC11P062856	1.39548647403717	https://www.genecards.org/cgi-bin/carddisp.pl?gene=SLC3A2
SDC4	Syndecan 4	Protein Coding	43	GC20M045325	1.39510107040405	https://www.genecards.org/cgi-bin/carddisp.pl?gene=SDC4
TP73	Tumor Protein P73	Protein Coding	45	GC01P003652	1.39471065998077	https://www.genecards.org/cgi-bin/carddisp.pl?gene=TP73
UCHL1	Ubiquitin C-Terminal Hydrolase L1	Protein Coding	49	GC04P041256	1.39454340934753	https://www.genecards.org/cgi-bin/carddisp.pl?gene=UCHL1
WT1	WT1 Transcription Factor	Protein Coding	48	GC11M032365	1.39447903633118	https://www.genecards.org/cgi-bin/carddisp.pl?gene=WT1
SHC1	SHC Adaptor Protein 1	Protein Coding	44	GC01M154962	1.39094066619873	https://www.genecards.org/cgi-bin/carddisp.pl?gene=SHC1
GLA	Galactosidase Alpha	Protein Coding	47	GC0XM101393	1.3878585100174	https://www.genecards.org/cgi-bin/carddisp.pl?gene=GLA
DNM2	Dynamin 2	Protein Coding	49	GC19P010718	1.38671743869781	https://www.genecards.org/cgi-bin/carddisp.pl?gene=DNM2
LOC111255645	TNFRSF10A 5' Regulatory Region	Biological Region	1	GC08P023229	1.38625931739807	https://www.genecards.org/cgi-bin/carddisp.pl?gene=LOC111255645
EPOR	Erythropoietin Receptor	Protein Coding	46	GC19M011377	1.38625812530518	https://www.genecards.org/cgi-bin/carddisp.pl?gene=EPOR
NRP1	Neuropilin 1	Protein Coding	45	GC10M033177	1.38625812530518	https://www.genecards.org/cgi-bin/carddisp.pl?gene=NRP1
VDAC1	Voltage Dependent Anion Channel 1	Protein Coding	45	GC05M133975	1.38625812530518	https://www.genecards.org/cgi-bin/carddisp.pl?gene=VDAC1
HBG1	Hemoglobin Subunit Gamma 1	Protein Coding	42	GC11M006225	1.38595271110535	https://www.genecards.org/cgi-bin/carddisp.pl?gene=HBG1
PXN	Paxillin	Protein Coding	45	GC12M120210	1.38531637191772	https://www.genecards.org/cgi-bin/carddisp.pl?gene=PXN
TRPC1	Transient Receptor Potential Cation Channel Subfamily C Member 1	Protein Coding	41	GC03P142724	1.38514912128448	https://www.genecards.org/cgi-bin/carddisp.pl?gene=TRPC1
SPRY1	Sprouty RTK Signaling Antagonist 1	Protein Coding	41	GC04P123396	1.38396203517914	https://www.genecards.org/cgi-bin/carddisp.pl?gene=SPRY1
CREB3	CAMP Responsive Element Binding Protein 3	Protein Coding	37	GC09P039492	1.38396203517914	https://www.genecards.org/cgi-bin/carddisp.pl?gene=CREB3
OPRM1	Opioid Receptor Mu 1	Protein Coding	48	GC06P154075	1.38156759738922	https://www.genecards.org/cgi-bin/carddisp.pl?gene=OPRM1
IRAK2	Interleukin 1 Receptor Associated Kinase 2	Protein Coding	40	GC03P012054	1.38156759738922	https://www.genecards.org/cgi-bin/carddisp.pl?gene=IRAK2
NOD1	Nucleotide Binding Oligomerization Domain Containing 1	Protein Coding	43	GC07M030424	1.37993180751801	https://www.genecards.org/cgi-bin/carddisp.pl?gene=NOD1
ADIPOR2	Adiponectin Receptor 2	Protein Coding	42	GC12P001670	1.37958455085754	https://www.genecards.org/cgi-bin/carddisp.pl?gene=ADIPOR2
MSX2	Msh Homeobox 2	Protein Coding	46	GC05P174724	1.37744951248169	https://www.genecards.org/cgi-bin/carddisp.pl?gene=MSX2
IAPP	Islet Amyloid Polypeptide	Protein Coding	41	GC12P021354	1.37650263309479	https://www.genecards.org/cgi-bin/carddisp.pl?gene=IAPP
C1QA	Complement C1q A Chain	Protein Coding	46	GC01P022636	1.37626934051514	https://www.genecards.org/cgi-bin/carddisp.pl?gene=C1QA
HNRNPD	Heterogeneous Nuclear Ribonucleoprotein D	Protein Coding	42	GC04M082352	1.37250053882599	https://www.genecards.org/cgi-bin/carddisp.pl?gene=HNRNPD
ABCB4	ATP Binding Cassette Subfamily B Member 4	Protein Coding	47	GC07M087401	1.37074077129364	https://www.genecards.org/cgi-bin/carddisp.pl?gene=ABCB4
PIP4K2B	Phosphatidylinositol-5-Phosphate 4-Kinase Type 2 Beta	Protein Coding	41	GC17M038765	1.37072443962097	https://www.genecards.org/cgi-bin/carddisp.pl?gene=PIP4K2B
TPMT	Thiopurine S-Methyltransferase	Protein Coding	46	GC06M018128	1.37015116214752	https://www.genecards.org/cgi-bin/carddisp.pl?gene=TPMT
SUMO4	Small Ubiquitin Like Modifier 4	Protein Coding	39	GC06P149401	1.36912417411804	https://www.genecards.org/cgi-bin/carddisp.pl?gene=SUMO4
CADM1	Cell Adhesion Molecule 1	Protein Coding	42	GC11M115169	1.36593186855316	https://www.genecards.org/cgi-bin/carddisp.pl?gene=CADM1
NAT2	N-Acetyltransferase 2	Protein Coding	42	GC08P018391	1.36578917503357	https://www.genecards.org/cgi-bin/carddisp.pl?gene=NAT2
SMARCA4	SWI/SNF Related, Matrix Associated, Actin Dependent Regulator Of Chromatin, Subfamily A, Member 4	Protein Coding	48	GC19P010932	1.35978770256042	https://www.genecards.org/cgi-bin/carddisp.pl?gene=SMARCA4
COMT	Catechol-O-Methyltransferase	Protein Coding	50	GC22P019941	1.35888636112213	https://www.genecards.org/cgi-bin/carddisp.pl?gene=COMT
FGF1	Fibroblast Growth Factor 1	Protein Coding	46	GC05M142555	1.3585878610611	https://www.genecards.org/cgi-bin/carddisp.pl?gene=FGF1
SYNE1	Spectrin Repeat Containing Nuclear Envelope Protein 1	Protein Coding	41	GC06M152121	1.35786712169647	https://www.genecards.org/cgi-bin/carddisp.pl?gene=SYNE1
MUC16	Mucin 16, Cell Surface Associated	Protein Coding	38	GC19M008848	1.35764992237091	https://www.genecards.org/cgi-bin/carddisp.pl?gene=MUC16
FANCA	FA Complementation Group A	Protein Coding	48	GC16M089801	1.35641050338745	https://www.genecards.org/cgi-bin/carddisp.pl?gene=FANCA
STMN1	Stathmin 1	Protein Coding	42	GC01M025884	1.35355162620544	https://www.genecards.org/cgi-bin/carddisp.pl?gene=STMN1
STAT2	Signal Transducer And Activator Of Transcription 2	Protein Coding	46	GC12M056341	1.35333096981049	https://www.genecards.org/cgi-bin/carddisp.pl?gene=STAT2
LCAT	Lecithin-Cholesterol Acyltransferase	Protein Coding	47	GC16M067939	1.35145080089569	https://www.genecards.org/cgi-bin/carddisp.pl?gene=LCAT
CDKN2B	Cyclin Dependent Kinase Inhibitor 2B	Protein Coding	47	GC09M022002	1.35074329376221	https://www.genecards.org/cgi-bin/carddisp.pl?gene=CDKN2B
GPX1	Glutathione Peroxidase 1	Protein Coding	46	GC03M050895	1.34901368618011	https://www.genecards.org/cgi-bin/carddisp.pl?gene=GPX1
ATF4	Activating Transcription Factor 4	Protein Coding	45	GC22P039599	1.34760463237762	https://www.genecards.org/cgi-bin/carddisp.pl?gene=ATF4
ARAP2	ArfGAP With RhoGAP Domain, Ankyrin Repeat And PH Domain 2	Protein Coding	36	GC04M035950	1.34715986251831	https://www.genecards.org/cgi-bin/carddisp.pl?gene=ARAP2
CNPY4	Canopy FGF Signaling Regulator 4	Protein Coding	33	GC07P100119	1.34715986251831	https://www.genecards.org/cgi-bin/carddisp.pl?gene=CNPY4
RPS19	Ribosomal Protein S19	Protein Coding	48	GC19P051849	1.34666907787323	https://www.genecards.org/cgi-bin/carddisp.pl?gene=RPS19
CDK9	Cyclin Dependent Kinase 9	Protein Coding	45	GC09P127966	1.34492933750153	https://www.genecards.org/cgi-bin/carddisp.pl?gene=CDK9
SIRT6	Sirtuin 6	Protein Coding	44	GC19M004174	1.34470796585083	https://www.genecards.org/cgi-bin/carddisp.pl?gene=SIRT6
MSH6	MutS Homolog 6	Protein Coding	49	GC02P047695	1.34233593940735	https://www.genecards.org/cgi-bin/carddisp.pl?gene=MSH6
CCNT1	Cyclin T1	Protein Coding	40	GC12M048688	1.34127628803253	https://www.genecards.org/cgi-bin/carddisp.pl?gene=CCNT1
IGES	Immunoglobulin E Concentration, Serum	Genetic Locus	4	GC05U990033	1.33788084983826	https://www.genecards.org/cgi-bin/carddisp.pl?gene=IGES
THBS4	Thrombospondin 4	Protein Coding	43	GC05P079991	1.33630585670471	https://www.genecards.org/cgi-bin/carddisp.pl?gene=THBS4
SAT1	Spermidine/Spermine N1-Acetyltransferase 1	Protein Coding	44	GC0XP023784	1.33560061454773	https://www.genecards.org/cgi-bin/carddisp.pl?gene=SAT1
BTK	Bruton Tyrosine Kinase	Protein Coding	51	GC0XM101349	1.33523726463318	https://www.genecards.org/cgi-bin/carddisp.pl?gene=BTK
MIR149	MicroRNA 149	RNA Gene	22	GC02P240456	1.33483910560608	https://www.genecards.org/cgi-bin/carddisp.pl?gene=MIR149
SERPINB4	Serpin Family B Member 4	Protein Coding	36	GC18M063637	1.33356165885925	https://www.genecards.org/cgi-bin/carddisp.pl?gene=SERPINB4
PIK3CB	Phosphatidylinositol-4,5-Bisphosphate 3-Kinase Catalytic Subunit Beta	Protein Coding	48	GC03M138652	1.33346366882324	https://www.genecards.org/cgi-bin/carddisp.pl?gene=PIK3CB
DPYD	Dihydropyrimidine Dehydrogenase	Protein Coding	51	GC01M097015	1.33323359489441	https://www.genecards.org/cgi-bin/carddisp.pl?gene=DPYD
SP7	Sp7 Transcription Factor	Protein Coding	42	GC12M053326	1.33293342590332	https://www.genecards.org/cgi-bin/carddisp.pl?gene=SP7
CNR2	Cannabinoid Receptor 2	Protein Coding	45	GC01M023870	1.32893741130829	https://www.genecards.org/cgi-bin/carddisp.pl?gene=CNR2
NIPAL4	NIPA Like Domain Containing 4	Protein Coding	38	GC05P157460	1.32817482948303	https://www.genecards.org/cgi-bin/carddisp.pl?gene=NIPAL4
RPAIN	RPA Interacting Protein	Protein Coding	35	GC17P005419	1.32625436782837	https://www.genecards.org/cgi-bin/carddisp.pl?gene=RPAIN
TOP1	DNA Topoisomerase I	Protein Coding	48	GC20P041028	1.32532620429993	https://www.genecards.org/cgi-bin/carddisp.pl?gene=TOP1
LSM2	LSM2 Homolog, U6 Small Nuclear RNA And MRNA Degradation Associated	Protein Coding	39	GC06M061319	1.32435476779938	https://www.genecards.org/cgi-bin/carddisp.pl?gene=LSM2
IFNA10	Interferon Alpha 10	Protein Coding	34	GC09M021690	1.32383918762207	https://www.genecards.org/cgi-bin/carddisp.pl?gene=IFNA10
IFNA17	Interferon Alpha 17	Protein Coding	34	GC09M021227	1.32383918762207	https://www.genecards.org/cgi-bin/carddisp.pl?gene=IFNA17
NR1H3	Nuclear Receptor Subfamily 1 Group H Member 3	Protein Coding	46	GC11P047248	1.32140898704529	https://www.genecards.org/cgi-bin/carddisp.pl?gene=NR1H3
PKD2	Polycystin 2, Transient Receptor Potential Cation Channel	Protein Coding	46	GC04P088007	1.31939935684204	https://www.genecards.org/cgi-bin/carddisp.pl?gene=PKD2
CD1A	CD1a Molecule	Protein Coding	41	GC01P158255	1.31931376457214	https://www.genecards.org/cgi-bin/carddisp.pl?gene=CD1A
MMP16	Matrix Metallopeptidase 16	Protein Coding	45	GC08M088032	1.31924760341644	https://www.genecards.org/cgi-bin/carddisp.pl?gene=MMP16
WNT10B	Wnt Family Member 10B	Protein Coding	47	GC12M048965	1.31764841079712	https://www.genecards.org/cgi-bin/carddisp.pl?gene=WNT10B
MSR1	Macrophage Scavenger Receptor 1	Protein Coding	45	GC08M016107	1.31644654273987	https://www.genecards.org/cgi-bin/carddisp.pl?gene=MSR1
RASA1	RAS P21 Protein Activator 1	Protein Coding	46	GC05P087267	1.31640148162842	https://www.genecards.org/cgi-bin/carddisp.pl?gene=RASA1
SI	Sucrase-Isomaltase	Protein Coding	44	GC03M164978	1.31547904014587	https://www.genecards.org/cgi-bin/carddisp.pl?gene=SI
VTN	Vitronectin	Protein Coding	43	GC17M033771	1.31371021270752	https://www.genecards.org/cgi-bin/carddisp.pl?gene=VTN
RPS6KA3	Ribosomal Protein S6 Kinase A3	Protein Coding	51	GC0XM020149	1.31181836128235	https://www.genecards.org/cgi-bin/carddisp.pl?gene=RPS6KA3
ARG1	Arginase 1	Protein Coding	48	GC06P131473	1.31144917011261	https://www.genecards.org/cgi-bin/carddisp.pl?gene=ARG1
ZEB1	Zinc Finger E-Box Binding Homeobox 1	Protein Coding	47	GC10P031318	1.31074976921082	https://www.genecards.org/cgi-bin/carddisp.pl?gene=ZEB1
MAP2K2	Mitogen-Activated Protein Kinase Kinase 2	Protein Coding	52	GC19M004090	1.31026923656464	https://www.genecards.org/cgi-bin/carddisp.pl?gene=MAP2K2
GHR	Growth Hormone Receptor	Protein Coding	45	GC05P042429	1.31026923656464	https://www.genecards.org/cgi-bin/carddisp.pl?gene=GHR
PTMA	Prothymosin Alpha	Protein Coding	40	GC02P231707	1.31026923656464	https://www.genecards.org/cgi-bin/carddisp.pl?gene=PTMA
AICDA	Activation Induced Cytidine Deaminase	Protein Coding	44	GC12M008602	1.30874764919281	https://www.genecards.org/cgi-bin/carddisp.pl?gene=AICDA
S100A6	S100 Calcium Binding Protein A6	Protein Coding	42	GC01M153545	1.30858445167542	https://www.genecards.org/cgi-bin/carddisp.pl?gene=S100A6
LTA4H	Leukotriene A4 Hydrolase	Protein Coding	45	GC12M096000	1.30744767189026	https://www.genecards.org/cgi-bin/carddisp.pl?gene=LTA4H
MERTK	MER Proto-Oncogene, Tyrosine Kinase	Protein Coding	50	GC02P111898	1.30730175971985	https://www.genecards.org/cgi-bin/carddisp.pl?gene=MERTK
KLK3	Kallikrein Related Peptidase 3	Protein Coding	46	GC19P050854	1.30730175971985	https://www.genecards.org/cgi-bin/carddisp.pl?gene=KLK3
NFKBIZ	NFKB Inhibitor Zeta	Protein Coding	37	GC03P101827	1.30368542671204	https://www.genecards.org/cgi-bin/carddisp.pl?gene=NFKBIZ
NR4A1	Nuclear Receptor Subfamily 4 Group A Member 1	Protein Coding	46	GC12P052022	1.30363059043884	https://www.genecards.org/cgi-bin/carddisp.pl?gene=NR4A1
ITLN1	Intelectin 1	Protein Coding	38	GC01M160876	1.30363059043884	https://www.genecards.org/cgi-bin/carddisp.pl?gene=ITLN1
CNR1	Cannabinoid Receptor 1	Protein Coding	46	GC06M088139	1.30337500572205	https://www.genecards.org/cgi-bin/carddisp.pl?gene=CNR1
EPHA2	EPH Receptor A2	Protein Coding	51	GC01M016124	1.30325508117676	https://www.genecards.org/cgi-bin/carddisp.pl?gene=EPHA2
XAF1	XIAP Associated Factor 1	Protein Coding	39	GC17P006757	1.30275499820709	https://www.genecards.org/cgi-bin/carddisp.pl?gene=XAF1
SGCB	Sarcoglycan Beta	Protein Coding	40	GC04M052019	1.30207085609436	https://www.genecards.org/cgi-bin/carddisp.pl?gene=SGCB
SNN	Stannin	Protein Coding	33	GC16P011669	1.30179452896118	https://www.genecards.org/cgi-bin/carddisp.pl?gene=SNN
SSBP1	Single Stranded DNA Binding Protein 1	Protein Coding	39	GC07P147868	1.30128848552704	https://www.genecards.org/cgi-bin/carddisp.pl?gene=SSBP1
LRRK2	Leucine Rich Repeat Kinase 2	Protein Coding	48	GC12P040196	1.29977238178253	https://www.genecards.org/cgi-bin/carddisp.pl?gene=LRRK2
GPANK1	G-Patch Domain And Ankyrin Repeats 1	Protein Coding	33	GC06M061308	1.29945504665375	https://www.genecards.org/cgi-bin/carddisp.pl?gene=GPANK1
ROCK1	Rho Associated Coiled-Coil Containing Protein Kinase 1	Protein Coding	49	GC18M020946	1.29944109916687	https://www.genecards.org/cgi-bin/carddisp.pl?gene=ROCK1
BCL2L12	BCL2 Like 12	Protein Coding	38	GC19P052342	1.29908907413483	https://www.genecards.org/cgi-bin/carddisp.pl?gene=BCL2L12
ITGAX	Integrin Subunit Alpha X	Protein Coding	44	GC16P039491	1.2978663444519	https://www.genecards.org/cgi-bin/carddisp.pl?gene=ITGAX
M6PR	Mannose-6-Phosphate Receptor, Cation Dependent	Protein Coding	43	GC12M009008	1.29659402370453	https://www.genecards.org/cgi-bin/carddisp.pl?gene=M6PR
MSBP1	Minisatellite Binding Protein 1	Protein Coding	5	GC00U990213	1.29569005966187	https://www.genecards.org/cgi-bin/carddisp.pl?gene=MSBP1
CXCL6	C-X-C Motif Chemokine Ligand 6	Protein Coding	38	GC04P073837	1.2941951751709	https://www.genecards.org/cgi-bin/carddisp.pl?gene=CXCL6
CCL26	C-C Motif Chemokine Ligand 26	Protein Coding	37	GC07M075769	1.29396057128906	https://www.genecards.org/cgi-bin/carddisp.pl?gene=CCL26
TRIM63	Tripartite Motif Containing 63	Protein Coding	41	GC01M026062	1.29299855232239	https://www.genecards.org/cgi-bin/carddisp.pl?gene=TRIM63
H2AC18	H2A Clustered Histone 18	Protein Coding	26	GC01M151368	1.29180145263672	https://www.genecards.org/cgi-bin/carddisp.pl?gene=H2AC18
SPHK2	Sphingosine Kinase 2	Protein Coding	43	GC19P048619	1.29135262966156	https://www.genecards.org/cgi-bin/carddisp.pl?gene=SPHK2
MYDGF	Myeloid Derived Growth Factor	Protein Coding	33	GC19M004641	1.28991150856018	https://www.genecards.org/cgi-bin/carddisp.pl?gene=MYDGF
XBP1	X-Box Binding Protein 1	Protein Coding	45	GC22M028794	1.28801643848419	https://www.genecards.org/cgi-bin/carddisp.pl?gene=XBP1
FGF23	Fibroblast Growth Factor 23	Protein Coding	45	GC12M004368	1.28795611858368	https://www.genecards.org/cgi-bin/carddisp.pl?gene=FGF23
CCN4	Cellular Communication Network Factor 4	Protein Coding	31	GC08P133192	1.28734421730042	https://www.genecards.org/cgi-bin/carddisp.pl?gene=CCN4
AGO2	Argonaute RISC Catalytic Component 2	Protein Coding	40	GC08M140522	1.28728485107422	https://www.genecards.org/cgi-bin/carddisp.pl?gene=AGO2
LAMB1	Laminin Subunit Beta 1	Protein Coding	49	GC07M107923	1.28621673583984	https://www.genecards.org/cgi-bin/carddisp.pl?gene=LAMB1
RACK1	Receptor For Activated C Kinase 1	Protein Coding	36	GC05M181618	1.28566098213196	https://www.genecards.org/cgi-bin/carddisp.pl?gene=RACK1
IRS4	Insulin Receptor Substrate 4	Protein Coding	40	GC0XM108720	1.2842583656311	https://www.genecards.org/cgi-bin/carddisp.pl?gene=IRS4
PDE3B	Phosphodiesterase 3B	Protein Coding	44	GC11P014643	1.28360414505005	https://www.genecards.org/cgi-bin/carddisp.pl?gene=PDE3B
RNF216	Ring Finger Protein 216	Protein Coding	42	GC07M005620	1.28360414505005	https://www.genecards.org/cgi-bin/carddisp.pl?gene=RNF216
PELI1	Pellino E3 Ubiquitin Protein Ligase 1	Protein Coding	41	GC02M064092	1.28360414505005	https://www.genecards.org/cgi-bin/carddisp.pl?gene=PELI1
IL24	Interleukin 24	Protein Coding	40	GC01P206897	1.28127002716064	https://www.genecards.org/cgi-bin/carddisp.pl?gene=IL24
SLC25A13	Solute Carrier Family 25 Member 13	Protein Coding	46	GC07M096120	1.28083145618439	https://www.genecards.org/cgi-bin/carddisp.pl?gene=SLC25A13
UBE2V1	Ubiquitin Conjugating Enzyme E2 V1	Protein Coding	41	GC20M050082	1.28022503852844	https://www.genecards.org/cgi-bin/carddisp.pl?gene=UBE2V1
HCP5	HLA Complex P5	RNA Gene	29	GC06P031400	1.27955055236816	https://www.genecards.org/cgi-bin/carddisp.pl?gene=HCP5
PPIAP9	Peptidylprolyl Isomerase A Pseudogene 9	Pseudogene	9	GC06M031518	1.27955055236816	https://www.genecards.org/cgi-bin/carddisp.pl?gene=PPIAP9
RPS6KA1	Ribosomal Protein S6 Kinase A1	Protein Coding	49	GC01P026540	1.27841925621033	https://www.genecards.org/cgi-bin/carddisp.pl?gene=RPS6KA1
EDN2	Endothelin 2	Protein Coding	40	GC01M041478	1.27800023555756	https://www.genecards.org/cgi-bin/carddisp.pl?gene=EDN2
GZMA	Granzyme A	Protein Coding	42	GC05P055102	1.27626526355743	https://www.genecards.org/cgi-bin/carddisp.pl?gene=GZMA
KIF5A	Kinesin Family Member 5A	Protein Coding	44	GC12P057549	1.27486443519592	https://www.genecards.org/cgi-bin/carddisp.pl?gene=KIF5A
BCL2L2	BCL2 Like 2	Protein Coding	43	GC14P030949	1.27363860607147	https://www.genecards.org/cgi-bin/carddisp.pl?gene=BCL2L2
ITGAV	Integrin Subunit Alpha V	Protein Coding	46	GC02P186589	1.271360039711	https://www.genecards.org/cgi-bin/carddisp.pl?gene=ITGAV
CYP11B2	Cytochrome P450 Family 11 Subfamily B Member 2	Protein Coding	48	GC08M142910	1.27066576480865	https://www.genecards.org/cgi-bin/carddisp.pl?gene=CYP11B2
NCOA3	Nuclear Receptor Coactivator 3	Protein Coding	46	GC20P047501	1.27031481266022	https://www.genecards.org/cgi-bin/carddisp.pl?gene=NCOA3
MIR31	MicroRNA 31	RNA Gene	21	GC09M021705	1.27029597759247	https://www.genecards.org/cgi-bin/carddisp.pl?gene=MIR31
GPI	Glucose-6-Phosphate Isomerase	Protein Coding	47	GC19P051335	1.26902496814728	https://www.genecards.org/cgi-bin/carddisp.pl?gene=GPI
GATA1	GATA Binding Protein 1	Protein Coding	46	GC0XP048786	1.26902496814728	https://www.genecards.org/cgi-bin/carddisp.pl?gene=GATA1
NECTIN4	Nectin Cell Adhesion Molecule 4	Protein Coding	38	GC01M161071	1.26902496814728	https://www.genecards.org/cgi-bin/carddisp.pl?gene=NECTIN4
DNTT	DNA Nucleotidylexotransferase	Protein Coding	41	GC10P096304	1.2680766582489	https://www.genecards.org/cgi-bin/carddisp.pl?gene=DNTT
SERPINB10	Serpin Family B Member 10	Protein Coding	37	GC18P063897	1.26733589172363	https://www.genecards.org/cgi-bin/carddisp.pl?gene=SERPINB10
PTPN13	Protein Tyrosine Phosphatase Non-Receptor Type 13	Protein Coding	43	GC04P086594	1.26597535610199	https://www.genecards.org/cgi-bin/carddisp.pl?gene=PTPN13
PDGFRB	Platelet Derived Growth Factor Receptor Beta	Protein Coding	53	GC05M150113	1.26531028747559	https://www.genecards.org/cgi-bin/carddisp.pl?gene=PDGFRB
ATP7B	ATPase Copper Transporting Beta	Protein Coding	47	GC13M051930	1.26388394832611	https://www.genecards.org/cgi-bin/carddisp.pl?gene=ATP7B
PLK1	Polo Like Kinase 1	Protein Coding	48	GC16P024137	1.26256537437439	https://www.genecards.org/cgi-bin/carddisp.pl?gene=PLK1
TFAM	Transcription Factor A, Mitochondrial	Protein Coding	42	GC10P058385	1.26217615604401	https://www.genecards.org/cgi-bin/carddisp.pl?gene=TFAM
XK	X-Linked Kx Blood Group	Protein Coding	40	GC0XP037685	1.26176989078522	https://www.genecards.org/cgi-bin/carddisp.pl?gene=XK
GNLY	Granulysin	Protein Coding	38	GC02P085685	1.26097321510315	https://www.genecards.org/cgi-bin/carddisp.pl?gene=GNLY
CSE1L	Chromosome Segregation 1 Like	Protein Coding	40	GC20P049046	1.26064276695251	https://www.genecards.org/cgi-bin/carddisp.pl?gene=CSE1L
HPSE	Heparanase	Protein Coding	44	GC04M083292	1.25952959060669	https://www.genecards.org/cgi-bin/carddisp.pl?gene=HPSE
SSTR2	Somatostatin Receptor 2	Protein Coding	47	GC17P073165	1.25951266288757	https://www.genecards.org/cgi-bin/carddisp.pl?gene=SSTR2
OPA1	OPA1 Mitochondrial Dynamin Like GTPase	Protein Coding	44	GC03P193594	1.25936245918274	https://www.genecards.org/cgi-bin/carddisp.pl?gene=OPA1
MGP	Matrix Gla Protein	Protein Coding	42	GC12M019862	1.25884056091309	https://www.genecards.org/cgi-bin/carddisp.pl?gene=MGP
NR2C2	Nuclear Receptor Subfamily 2 Group C Member 2	Protein Coding	44	GC03P014947	1.25768506526947	https://www.genecards.org/cgi-bin/carddisp.pl?gene=NR2C2
IFN1@	Interferon, Type 1, Cluster	Gene Cluster	5	GC09U990039	1.25768506526947	https://www.genecards.org/cgi-bin/carddisp.pl?gene=IFN1%40
ITGA6	Integrin Subunit Alpha 6	Protein Coding	49	GC02P172427	1.2567046880722	https://www.genecards.org/cgi-bin/carddisp.pl?gene=ITGA6
C6orf47	Chromosome 6 Open Reading Frame 47	Protein Coding	30	GC06M061307	1.25594019889832	https://www.genecards.org/cgi-bin/carddisp.pl?gene=C6orf47
S100A1	S100 Calcium Binding Protein A1	Protein Coding	40	GC01P153627	1.2559050321579	https://www.genecards.org/cgi-bin/carddisp.pl?gene=S100A1
PRNP	Prion Protein	Protein Coding	46	GC20P004686	1.25495600700378	https://www.genecards.org/cgi-bin/carddisp.pl?gene=PRNP
SOX2	SRY-Box Transcription Factor 2	Protein Coding	45	GC03P181711	1.25481188297272	https://www.genecards.org/cgi-bin/carddisp.pl?gene=SOX2
EIF2AK3	Eukaryotic Translation Initiation Factor 2 Alpha Kinase 3	Protein Coding	48	GC02M088556	1.25360488891602	https://www.genecards.org/cgi-bin/carddisp.pl?gene=EIF2AK3
GCG	Glucagon	Protein Coding	41	GC02M162142	1.25317096710205	https://www.genecards.org/cgi-bin/carddisp.pl?gene=GCG
HOXA9	Homeobox A9	Protein Coding	38	GC07M027162	1.2529559135437	https://www.genecards.org/cgi-bin/carddisp.pl?gene=HOXA9
IRF9	Interferon Regulatory Factor 9	Protein Coding	43	GC14P024161	1.2529194355011	https://www.genecards.org/cgi-bin/carddisp.pl?gene=IRF9
OAS3	2'-5'-Oligoadenylate Synthetase 3	Protein Coding	40	GC12P112938	1.25224030017853	https://www.genecards.org/cgi-bin/carddisp.pl?gene=OAS3
DNAJB11	DnaJ Heat Shock Protein Family (Hsp40) Member B11	Protein Coding	40	GC03P186567	1.25006175041199	https://www.genecards.org/cgi-bin/carddisp.pl?gene=DNAJB11
URGCP	Upregulator Of Cell Proliferation	Protein Coding	34	GC07M043876	1.25006175041199	https://www.genecards.org/cgi-bin/carddisp.pl?gene=URGCP
GSTM3	Glutathione S-Transferase Mu 3	Protein Coding	46	GC01M109733	1.24979972839355	https://www.genecards.org/cgi-bin/carddisp.pl?gene=GSTM3
UBASH3B	Ubiquitin Associated And SH3 Domain Containing B	Protein Coding	40	GC11P122655	1.24977123737335	https://www.genecards.org/cgi-bin/carddisp.pl?gene=UBASH3B
CDX2	Caudal Type Homeobox 2	Protein Coding	42	GC13M027962	1.24615693092346	https://www.genecards.org/cgi-bin/carddisp.pl?gene=CDX2
IFNL1	Interferon Lambda 1	Protein Coding	34	GC19P039296	1.24244844913483	https://www.genecards.org/cgi-bin/carddisp.pl?gene=IFNL1
BTLA	B And T Lymphocyte Associated	Protein Coding	38	GC03M112463	1.24226629734039	https://www.genecards.org/cgi-bin/carddisp.pl?gene=BTLA
MAGEA3	MAGE Family Member A3	Protein Coding	37	GC0XP152698	1.24194514751434	https://www.genecards.org/cgi-bin/carddisp.pl?gene=MAGEA3
NDUFS1	NADH:Ubiquinone Oxidoreductase Core Subunit S1	Protein Coding	45	GC02M206114	1.24190509319305	https://www.genecards.org/cgi-bin/carddisp.pl?gene=NDUFS1
B4GALT1	Beta-1,4-Galactosyltransferase 1	Protein Coding	45	GC09M033100	1.24037683010101	https://www.genecards.org/cgi-bin/carddisp.pl?gene=B4GALT1
FSCN1	Fascin Actin-Bundling Protein 1	Protein Coding	42	GC07P005592	1.24037683010101	https://www.genecards.org/cgi-bin/carddisp.pl?gene=FSCN1
CCL1	C-C Motif Chemokine Ligand 1	Protein Coding	37	GC17M034441	1.23901188373566	https://www.genecards.org/cgi-bin/carddisp.pl?gene=CCL1
BMPR1A	Bone Morphogenetic Protein Receptor Type 1A	Protein Coding	49	GC10P090639	1.23787093162537	https://www.genecards.org/cgi-bin/carddisp.pl?gene=BMPR1A
MAT1A	Methionine Adenosyltransferase 1A	Protein Coding	46	GC10M080271	1.23575210571289	https://www.genecards.org/cgi-bin/carddisp.pl?gene=MAT1A
ETV7	ETS Variant Transcription Factor 7	Protein Coding	35	GC06M061445	1.23466145992279	https://www.genecards.org/cgi-bin/carddisp.pl?gene=ETV7
CCL8	C-C Motif Chemokine Ligand 8	Protein Coding	38	GC17P034319	1.23390448093414	https://www.genecards.org/cgi-bin/carddisp.pl?gene=CCL8
PTH1R	Parathyroid Hormone 1 Receptor	Protein Coding	49	GC03P046877	1.23319745063782	https://www.genecards.org/cgi-bin/carddisp.pl?gene=PTH1R
GJB1	Gap Junction Protein Beta 1	Protein Coding	46	GC0XP071212	1.23319745063782	https://www.genecards.org/cgi-bin/carddisp.pl?gene=GJB1
GLS	Glutaminase	Protein Coding	48	GC02P190880	1.23301720619202	https://www.genecards.org/cgi-bin/carddisp.pl?gene=GLS
SAA2	Serum Amyloid A2	Protein Coding	36	GC11M018238	1.23301720619202	https://www.genecards.org/cgi-bin/carddisp.pl?gene=SAA2
ICMT	Isoprenylcysteine Carboxyl Methyltransferase	Protein Coding	42	GC01M006222	1.23287260532379	https://www.genecards.org/cgi-bin/carddisp.pl?gene=ICMT
SCD	Stearoyl-CoA Desaturase	Protein Coding	49	GC10P100347	1.23185420036316	https://www.genecards.org/cgi-bin/carddisp.pl?gene=SCD
UTRN	Utrophin	Protein Coding	40	GC06P144285	1.23092484474182	https://www.genecards.org/cgi-bin/carddisp.pl?gene=UTRN
RARRES2	Retinoic Acid Receptor Responder 2	Protein Coding	39	GC07M150333	1.22918570041656	https://www.genecards.org/cgi-bin/carddisp.pl?gene=RARRES2
CYSLTR1	Cysteinyl Leukotriene Receptor 1	Protein Coding	42	GC0XM078271	1.2262909412384	https://www.genecards.org/cgi-bin/carddisp.pl?gene=CYSLTR1
LOC107832851	SIRT1 Promoter Region	Biological Region	2	GC10P067881	1.22437822818756	https://www.genecards.org/cgi-bin/carddisp.pl?gene=LOC107832851
ACHE	Acetylcholinesterase (Cartwright Blood Group)	Protein Coding	45	GC07M100889	1.22270727157593	https://www.genecards.org/cgi-bin/carddisp.pl?gene=ACHE
HAS3	Hyaluronan Synthase 3	Protein Coding	41	GC16P069105	1.22002756595612	https://www.genecards.org/cgi-bin/carddisp.pl?gene=HAS3
SELPLG	Selectin P Ligand	Protein Coding	42	GC12M108621	1.22002530097961	https://www.genecards.org/cgi-bin/carddisp.pl?gene=SELPLG
TRH	Thyrotropin Releasing Hormone	Protein Coding	42	GC03P129974	1.21984624862671	https://www.genecards.org/cgi-bin/carddisp.pl?gene=TRH
PDGFRA	Platelet Derived Growth Factor Receptor Alpha	Protein Coding	53	GC04P054229	1.21932458877563	https://www.genecards.org/cgi-bin/carddisp.pl?gene=PDGFRA
MSN	Moesin	Protein Coding	46	GC0XP065588	1.21864819526672	https://www.genecards.org/cgi-bin/carddisp.pl?gene=MSN
HNRNPC	Heterogeneous Nuclear Ribonucleoprotein C	Protein Coding	40	GC14M021930	1.21638107299805	https://www.genecards.org/cgi-bin/carddisp.pl?gene=HNRNPC
ADCYAP1	Adenylate Cyclase Activating Polypeptide 1	Protein Coding	42	GC18P000895	1.21635615825653	https://www.genecards.org/cgi-bin/carddisp.pl?gene=ADCYAP1
HM13	Histocompatibility Minor 13	Protein Coding	38	GC20P031514	1.21603322029114	https://www.genecards.org/cgi-bin/carddisp.pl?gene=HM13
CD226	CD226 Molecule	Protein Coding	41	GC18M069831	1.21581029891968	https://www.genecards.org/cgi-bin/carddisp.pl?gene=CD226
CGA	Glycoprotein Hormones, Alpha Polypeptide	Protein Coding	44	GC06M087085	1.21466660499573	https://www.genecards.org/cgi-bin/carddisp.pl?gene=CGA
LGR5	Leucine Rich Repeat Containing G Protein-Coupled Receptor 5	Protein Coding	43	GC12P071439	1.2143851518631	https://www.genecards.org/cgi-bin/carddisp.pl?gene=LGR5
NR5A1	Nuclear Receptor Subfamily 5 Group A Member 1	Protein Coding	49	GC09M124481	1.21296811103821	https://www.genecards.org/cgi-bin/carddisp.pl?gene=NR5A1
MFN2	Mitofusin 2	Protein Coding	46	GC01P011980	1.21296811103821	https://www.genecards.org/cgi-bin/carddisp.pl?gene=MFN2
C4B	Complement C4B (Chido Blood Group)	Protein Coding	44	GC06P032014	1.2123087644577	https://www.genecards.org/cgi-bin/carddisp.pl?gene=C4B
PHACTR1	Phosphatase And Actin Regulator 1	Protein Coding	38	GC06P012717	1.20954465866089	https://www.genecards.org/cgi-bin/carddisp.pl?gene=PHACTR1
JPH4	Junctophilin 4	Protein Coding	34	GC14M023568	1.20922386646271	https://www.genecards.org/cgi-bin/carddisp.pl?gene=JPH4
HBG2	Hemoglobin Subunit Gamma 2	Protein Coding	41	GC11M006236	1.20862221717834	https://www.genecards.org/cgi-bin/carddisp.pl?gene=HBG2
DDAH2	Dimethylarginine Dimethylaminohydrolase 2	Protein Coding	42	GC06M031727	1.20814192295074	https://www.genecards.org/cgi-bin/carddisp.pl?gene=DDAH2
EPX	Eosinophil Peroxidase	Protein Coding	44	GC17P058192	1.2077534198761	https://www.genecards.org/cgi-bin/carddisp.pl?gene=EPX
PDCD6IP	Programmed Cell Death 6 Interacting Protein	Protein Coding	41	GC03P033798	1.20698666572571	https://www.genecards.org/cgi-bin/carddisp.pl?gene=PDCD6IP
BAIAP2L1	BAR/IMD Domain Containing Adaptor Protein 2 Like 1	Protein Coding	38	GC07M098294	1.20698666572571	https://www.genecards.org/cgi-bin/carddisp.pl?gene=BAIAP2L1
ASB3	Ankyrin Repeat And SOCS Box Containing 3	Protein Coding	36	GC02M053532	1.20698666572571	https://www.genecards.org/cgi-bin/carddisp.pl?gene=ASB3
KLF4	Kruppel Like Factor 4	Protein Coding	45	GC09M107484	1.20460033416748	https://www.genecards.org/cgi-bin/carddisp.pl?gene=KLF4
MIR214	MicroRNA 214	RNA Gene	21	GC01M172234	1.2042248249054	https://www.genecards.org/cgi-bin/carddisp.pl?gene=MIR214
MAGEA1	MAGE Family Member A1	Protein Coding	38	GC0XP153179	1.20415246486664	https://www.genecards.org/cgi-bin/carddisp.pl?gene=MAGEA1
MMP10	Matrix Metallopeptidase 10	Protein Coding	46	GC11M102770	1.20393371582031	https://www.genecards.org/cgi-bin/carddisp.pl?gene=MMP10
LPAR3	Lysophosphatidic Acid Receptor 3	Protein Coding	42	GC01M084811	1.20276427268982	https://www.genecards.org/cgi-bin/carddisp.pl?gene=LPAR3
MIR24-1	MicroRNA 24-1	RNA Gene	21	GC09P095086	1.20263624191284	https://www.genecards.org/cgi-bin/carddisp.pl?gene=MIR24-1
PGLYRP4	Peptidoglycan Recognition Protein 4	Protein Coding	38	GC01M153327	1.20119071006775	https://www.genecards.org/cgi-bin/carddisp.pl?gene=PGLYRP4
SLC12A8	Solute Carrier Family 12 Member 8	Protein Coding	37	GC03M125082	1.20119071006775	https://www.genecards.org/cgi-bin/carddisp.pl?gene=SLC12A8
FBXL19	F-Box And Leucine Rich Repeat Protein 19	Protein Coding	34	GC16P039460	1.20119071006775	https://www.genecards.org/cgi-bin/carddisp.pl?gene=FBXL19
ZNF816	Zinc Finger Protein 816	Protein Coding	30	GC19M052949	1.20119071006775	https://www.genecards.org/cgi-bin/carddisp.pl?gene=ZNF816
NEDD9	Neural Precursor Cell Expressed, Developmentally Down-Regulated 9	Protein Coding	42	GC06M011183	1.19878220558167	https://www.genecards.org/cgi-bin/carddisp.pl?gene=NEDD9
FTH1	Ferritin Heavy Chain 1	Protein Coding	48	GC11M061959	1.19873881340027	https://www.genecards.org/cgi-bin/carddisp.pl?gene=FTH1
FANCC	FA Complementation Group C	Protein Coding	47	GC09M095099	1.19800090789795	https://www.genecards.org/cgi-bin/carddisp.pl?gene=FANCC
ADIPOR1	Adiponectin Receptor 1	Protein Coding	44	GC01M202940	1.19800090789795	https://www.genecards.org/cgi-bin/carddisp.pl?gene=ADIPOR1
CCL24	C-C Motif Chemokine Ligand 24	Protein Coding	36	GC07M076562	1.19768297672272	https://www.genecards.org/cgi-bin/carddisp.pl?gene=CCL24
CFD	Complement Factor D	Protein Coding	44	GC19P000859	1.19764280319214	https://www.genecards.org/cgi-bin/carddisp.pl?gene=CFD
TCF7	Transcription Factor 7	Protein Coding	44	GC05P134114	1.19647657871246	https://www.genecards.org/cgi-bin/carddisp.pl?gene=TCF7
PLEC	Plectin	Protein Coding	42	GC08M144096	1.19582712650299	https://www.genecards.org/cgi-bin/carddisp.pl?gene=PLEC
USP7	Ubiquitin Specific Peptidase 7	Protein Coding	48	GC16M008892	1.19579124450684	https://www.genecards.org/cgi-bin/carddisp.pl?gene=USP7
FBL	Fibrillarin	Protein Coding	41	GC19M039834	1.19536161422729	https://www.genecards.org/cgi-bin/carddisp.pl?gene=FBL
POU2F1	POU Class 2 Homeobox 1	Protein Coding	43	GC01P167190	1.19522762298584	https://www.genecards.org/cgi-bin/carddisp.pl?gene=POU2F1
MIR212	MicroRNA 212	RNA Gene	21	GC17M002050	1.19376075267792	https://www.genecards.org/cgi-bin/carddisp.pl?gene=MIR212
CYP21A1P	Cytochrome P450 Family 21 Subfamily A Member 1, Pseudogene	Pseudogene	17	GC06P032005	1.19369971752167	https://www.genecards.org/cgi-bin/carddisp.pl?gene=CYP21A1P
RAMP2	Receptor Activity Modifying Protein 2	Protein Coding	42	GC17P042758	1.19336986541748	https://www.genecards.org/cgi-bin/carddisp.pl?gene=RAMP2
SH3BGRL3	SH3 Domain Binding Glutamate Rich Protein Like 3	Protein Coding	35	GC01P026289	1.19336986541748	https://www.genecards.org/cgi-bin/carddisp.pl?gene=SH3BGRL3
LTB4R	Leukotriene B4 Receptor	Protein Coding	44	GC14P024311	1.19336247444153	https://www.genecards.org/cgi-bin/carddisp.pl?gene=LTB4R
LMBRD1	LMBR1 Domain Containing 1	Protein Coding	39	GC06M069675	1.19307208061218	https://www.genecards.org/cgi-bin/carddisp.pl?gene=LMBRD1
MIR101-1	MicroRNA 101-1	RNA Gene	20	GC01M065058	1.1923223733902	https://www.genecards.org/cgi-bin/carddisp.pl?gene=MIR101-1
SKP2	S-Phase Kinase Associated Protein 2	Protein Coding	43	GC05P036151	1.19219934940338	https://www.genecards.org/cgi-bin/carddisp.pl?gene=SKP2
NFKBIE	NFKB Inhibitor Epsilon	Protein Coding	40	GC06M044258	1.1921226978302	https://www.genecards.org/cgi-bin/carddisp.pl?gene=NFKBIE
MPZ	Myelin Protein Zero	Protein Coding	44	GC01M161304	1.19185292720795	https://www.genecards.org/cgi-bin/carddisp.pl?gene=MPZ
F11R	F11 Receptor	Protein Coding	42	GC01M160995	1.19004607200623	https://www.genecards.org/cgi-bin/carddisp.pl?gene=F11R
HULC	Hepatocellular Carcinoma Up-Regulated Long Non-Coding RNA	RNA Gene	22	GC06P008438	1.18935763835907	https://www.genecards.org/cgi-bin/carddisp.pl?gene=HULC
JUP	Junction Plakoglobin	Protein Coding	47	GC17M041754	1.18713521957397	https://www.genecards.org/cgi-bin/carddisp.pl?gene=JUP
AOC3	Amine Oxidase Copper Containing 3	Protein Coding	44	GC17P042851	1.18713521957397	https://www.genecards.org/cgi-bin/carddisp.pl?gene=AOC3
GAST	Gastrin	Protein Coding	39	GC17P041712	1.18713521957397	https://www.genecards.org/cgi-bin/carddisp.pl?gene=GAST
CALCRL	Calcitonin Receptor Like Receptor	Protein Coding	45	GC02M187341	1.18708229064941	https://www.genecards.org/cgi-bin/carddisp.pl?gene=CALCRL
DEFB1	Defensin Beta 1	Protein Coding	39	GC08M006870	1.18599510192871	https://www.genecards.org/cgi-bin/carddisp.pl?gene=DEFB1
MIR125A	MicroRNA 125a	RNA Gene	22	GC19P053334	1.18522810935974	https://www.genecards.org/cgi-bin/carddisp.pl?gene=MIR125A
TUG1	Taurine Up-Regulated 1	Protein Coding	25	GC22P030969	1.18415951728821	https://www.genecards.org/cgi-bin/carddisp.pl?gene=TUG1
AMH	Anti-Mullerian Hormone	Protein Coding	44	GC19P002375	1.1827244758606	https://www.genecards.org/cgi-bin/carddisp.pl?gene=AMH
CORD1	Cone Rod Dystrophy 1 (Autosomal Dominant)	Genetic Locus	4	GC18U990008	1.18242013454437	https://www.genecards.org/cgi-bin/carddisp.pl?gene=CORD1
RHOD	Ras Homolog Family Member D	Protein Coding	37	GC11P069262	1.18165755271912	https://www.genecards.org/cgi-bin/carddisp.pl?gene=RHOD
NTF4	Neurotrophin 4	Protein Coding	43	GC19M062182	1.18140387535095	https://www.genecards.org/cgi-bin/carddisp.pl?gene=NTF4
KISS1	KiSS-1 Metastasis Suppressor	Protein Coding	42	GC01M204190	1.18130779266357	https://www.genecards.org/cgi-bin/carddisp.pl?gene=KISS1
PRKCI	Protein Kinase C Iota	Protein Coding	47	GC03P170222	1.18009066581726	https://www.genecards.org/cgi-bin/carddisp.pl?gene=PRKCI
AHSP	Alpha Hemoglobin Stabilizing Protein	Protein Coding	36	GC16P031527	1.17935991287231	https://www.genecards.org/cgi-bin/carddisp.pl?gene=AHSP
EIF2S1	Eukaryotic Translation Initiation Factor 2 Subunit Alpha	Protein Coding	43	GC14P067359	1.17813491821289	https://www.genecards.org/cgi-bin/carddisp.pl?gene=EIF2S1
TNIP2	TNFAIP3 Interacting Protein 2	Protein Coding	38	GC04M002741	1.1766402721405	https://www.genecards.org/cgi-bin/carddisp.pl?gene=TNIP2
FABP12	Fatty Acid Binding Protein 12	Protein Coding	32	GC08M081524	1.1766003370285	https://www.genecards.org/cgi-bin/carddisp.pl?gene=FABP12
CD2-LCR	CD2 Locus Control Region	Biological Region	1	GC01P116769	1.17626881599426	https://www.genecards.org/cgi-bin/carddisp.pl?gene=CD2-LCR
IL3RA	Interleukin 3 Receptor Subunit Alpha	Protein Coding	42	GC0XP001336	1.17618000507355	https://www.genecards.org/cgi-bin/carddisp.pl?gene=IL3RA
GLO1	Glyoxalase I	Protein Coding	45	GC06M061455	1.1758337020874	https://www.genecards.org/cgi-bin/carddisp.pl?gene=GLO1
PSMB10	Proteasome 20S Subunit Beta 10	Protein Coding	44	GC16M067937	1.1750762462616	https://www.genecards.org/cgi-bin/carddisp.pl?gene=PSMB10
TRIM27	Tripartite Motif Containing 27	Protein Coding	41	GC06M028903	1.1750762462616	https://www.genecards.org/cgi-bin/carddisp.pl?gene=TRIM27
PID1	Phosphotyrosine Interaction Domain Containing 1	Protein Coding	34	GC02M228850	1.1750762462616	https://www.genecards.org/cgi-bin/carddisp.pl?gene=PID1
GALC	Galactosylceramidase	Protein Coding	45	GC14M087837	1.17480647563934	https://www.genecards.org/cgi-bin/carddisp.pl?gene=GALC
PRDX6	Peroxiredoxin 6	Protein Coding	45	GC01P173477	1.17476522922516	https://www.genecards.org/cgi-bin/carddisp.pl?gene=PRDX6
PDPK1	3-Phosphoinositide Dependent Protein Kinase 1	Protein Coding	48	GC16P002537	1.17366635799408	https://www.genecards.org/cgi-bin/carddisp.pl?gene=PDPK1
[truncated: 6,927 more rows]
