# Supplementary material for: Identification of hub programmed cell death-related genes and immune infiltration in Crohn’s disease using bioinformatics
Source: Front Genet. 2024 Dec 18;15:1425062. doi: 10.3389/fgene.2024.1425062 (PMC11688285; doi:10.3389/fgene.2024.1425062)
Supplement: Supplementary file 1 [file DataSheet3.zip › Input data and script2/Proerammed cell death genes collection/Pyroptosis_gene_collection/GeneCards-SearchResults.csv]

Gene Symbol	Description	Category	Gifts	GC Id	Relevance score	GeneCards Link
GSDMD	Gasdermin D	Protein Coding	38	GC08P143553	16.1197319030762	https://www.genecards.org/cgi-bin/carddisp.pl?gene=GSDMD
GSDME	Gasdermin E	Protein Coding	32	GC07M024699	13.0207977294922	https://www.genecards.org/cgi-bin/carddisp.pl?gene=GSDME
NLRP3	NLR Family Pyrin Domain Containing 3	Protein Coding	46	GC01P247415	11.3875093460083	https://www.genecards.org/cgi-bin/carddisp.pl?gene=NLRP3
CASP1	Caspase 1	Protein Coding	49	GC11M105025	9.85451698303223	https://www.genecards.org/cgi-bin/carddisp.pl?gene=CASP1
GSDMC	Gasdermin C	Protein Coding	33	GC08M129705	8.53779697418213	https://www.genecards.org/cgi-bin/carddisp.pl?gene=GSDMC
GSDMB	Gasdermin B	Protein Coding	36	GC17M039904	8.3024959564209	https://www.genecards.org/cgi-bin/carddisp.pl?gene=GSDMB
CASP4	Caspase 4	Protein Coding	46	GC11M104942	7.36176156997681	https://www.genecards.org/cgi-bin/carddisp.pl?gene=CASP4
NLRP1	NLR Family Pyrin Domain Containing 1	Protein Coding	43	GC17M005499	6.15055465698242	https://www.genecards.org/cgi-bin/carddisp.pl?gene=NLRP1
GSDMA	Gasdermin A	Protein Coding	36	GC17P050345	5.79446220397949	https://www.genecards.org/cgi-bin/carddisp.pl?gene=GSDMA
GZMB	Granzyme B	Protein Coding	46	GC14M024630	5.49081516265869	https://www.genecards.org/cgi-bin/carddisp.pl?gene=GZMB
CARD8	Caspase Recruitment Domain Family Member 8	Protein Coding	40	GC19M062134	5.41139841079712	https://www.genecards.org/cgi-bin/carddisp.pl?gene=CARD8
CASP8	Caspase 8	Protein Coding	50	GC02P201233	5.34341430664063	https://www.genecards.org/cgi-bin/carddisp.pl?gene=CASP8
GZMA	Granzyme A	Protein Coding	42	GC05P055102	5.12324953079224	https://www.genecards.org/cgi-bin/carddisp.pl?gene=GZMA
IL1B	Interleukin 1 Beta	Protein Coding	46	GC02M112829	5.00875759124756	https://www.genecards.org/cgi-bin/carddisp.pl?gene=IL1B
DPP9	Dipeptidyl Peptidase 9	Protein Coding	42	GC19M004675	4.64287328720093	https://www.genecards.org/cgi-bin/carddisp.pl?gene=DPP9
DPP8	Dipeptidyl Peptidase 8	Protein Coding	38	GC15M065442	4.62006235122681	https://www.genecards.org/cgi-bin/carddisp.pl?gene=DPP8
NLRC4	NLR Family CARD Domain Containing 4	Protein Coding	44	GC02M032224	4.23415851593018	https://www.genecards.org/cgi-bin/carddisp.pl?gene=NLRC4
AIM2	Absent In Melanoma 2	Protein Coding	41	GC01M159062	3.86015200614929	https://www.genecards.org/cgi-bin/carddisp.pl?gene=AIM2
CASP5	Caspase 5	Protein Coding	42	GC11M104995	3.8164598941803	https://www.genecards.org/cgi-bin/carddisp.pl?gene=CASP5
ZBP1	Z-DNA Binding Protein 1	Protein Coding	38	GC20M057603	3.7255232334137	https://www.genecards.org/cgi-bin/carddisp.pl?gene=ZBP1
PYCARD	PYD And CARD Domain Containing	Protein Coding	41	GC16M031201	3.59522724151611	https://www.genecards.org/cgi-bin/carddisp.pl?gene=PYCARD
CASP3	Caspase 3	Protein Coding	48	GC04M184627	3.50668096542358	https://www.genecards.org/cgi-bin/carddisp.pl?gene=CASP3
NAIP	NLR Family Apoptosis Inhibitory Protein	Protein Coding	40	GC05M070968	3.17204475402832	https://www.genecards.org/cgi-bin/carddisp.pl?gene=NAIP
CASP6	Caspase 6	Protein Coding	47	GC04M109688	2.95621180534363	https://www.genecards.org/cgi-bin/carddisp.pl?gene=CASP6
DHX9	DExH-Box Helicase 9	Protein Coding	41	GC01P182839	2.95621180534363	https://www.genecards.org/cgi-bin/carddisp.pl?gene=DHX9
NLRP9	NLR Family Pyrin Domain Containing 9	Protein Coding	34	GC19M062536	2.95621180534363	https://www.genecards.org/cgi-bin/carddisp.pl?gene=NLRP9
APIP	APAF1 Interacting Protein	Protein Coding	37	GC11M034854	2.71208047866821	https://www.genecards.org/cgi-bin/carddisp.pl?gene=APIP
IL18	Interleukin 18	Protein Coding	42	GC11M112143	2.6651623249054	https://www.genecards.org/cgi-bin/carddisp.pl?gene=IL18
HMGB1	High Mobility Group Box 1	Protein Coding	44	GC13M030456	2.6630973815918	https://www.genecards.org/cgi-bin/carddisp.pl?gene=HMGB1
STAT3	Signal Transducer And Activator Of Transcription 3	Protein Coding	50	GC17M042313	2.5311381816864	https://www.genecards.org/cgi-bin/carddisp.pl?gene=STAT3
MALAT1	Metastasis Associated Lung Adenocarcinoma Transcript 1	RNA Gene	24	GC11P068989	2.48637890815735	https://www.genecards.org/cgi-bin/carddisp.pl?gene=MALAT1
SIRT1	Sirtuin 1	Protein Coding	47	GC10P067884	2.14543080329895	https://www.genecards.org/cgi-bin/carddisp.pl?gene=SIRT1
KCNQ1OT1	KCNQ1 Opposite Strand/Antisense Transcript 1	RNA Gene	27	GC11M002796	2.08441996574402	https://www.genecards.org/cgi-bin/carddisp.pl?gene=KCNQ1OT1
TREM2	Triggering Receptor Expressed On Myeloid Cells 2	Protein Coding	43	GC06M061491	2.05875110626221	https://www.genecards.org/cgi-bin/carddisp.pl?gene=TREM2
MIR223	MicroRNA 223	RNA Gene	22	GC0XP066018	2.03973054885864	https://www.genecards.org/cgi-bin/carddisp.pl?gene=MIR223
FOXO3	Forkhead Box O3	Protein Coding	44	GC06P108559	2.02175641059875	https://www.genecards.org/cgi-bin/carddisp.pl?gene=FOXO3
MIR30C1	MicroRNA 30c-1	RNA Gene	23	GC01P040757	2.00144362449646	https://www.genecards.org/cgi-bin/carddisp.pl?gene=MIR30C1
NFE2L2	NFE2 Like BZIP Transcription Factor 2	Protein Coding	48	GC02M177227	1.95851314067841	https://www.genecards.org/cgi-bin/carddisp.pl?gene=NFE2L2
NEK7	NIMA Related Kinase 7	Protein Coding	40	GC01P198156	1.95851314067841	https://www.genecards.org/cgi-bin/carddisp.pl?gene=NEK7
TXNIP	Thioredoxin Interacting Protein	Protein Coding	37	GC01M145992	1.80157935619354	https://www.genecards.org/cgi-bin/carddisp.pl?gene=TXNIP
DDX3X	DEAD-Box Helicase 3 X-Linked	Protein Coding	46	GC0XP041333	1.70849692821503	https://www.genecards.org/cgi-bin/carddisp.pl?gene=DDX3X
MIR22	MicroRNA 22	RNA Gene	21	GC17M001713	1.69926249980927	https://www.genecards.org/cgi-bin/carddisp.pl?gene=MIR22
MIR125A	MicroRNA 125a	RNA Gene	22	GC19P053334	1.65457320213318	https://www.genecards.org/cgi-bin/carddisp.pl?gene=MIR125A
GBP1	Guanylate Binding Protein 1	Protein Coding	41	GC01M089052	1.57906186580658	https://www.genecards.org/cgi-bin/carddisp.pl?gene=GBP1
MEG3	Maternally Expressed 3	RNA Gene	30	GC14P109055	1.52045023441315	https://www.genecards.org/cgi-bin/carddisp.pl?gene=MEG3
MIR135B	MicroRNA 135b	RNA Gene	21	GC01M205448	1.52045023441315	https://www.genecards.org/cgi-bin/carddisp.pl?gene=MIR135B
MIR556	MicroRNA 556	RNA Gene	17	GC01P162342	1.52045023441315	https://www.genecards.org/cgi-bin/carddisp.pl?gene=MIR556
GJA1	Gap Junction Protein Alpha 1	Protein Coding	49	GC06P121436	1.4951274394989	https://www.genecards.org/cgi-bin/carddisp.pl?gene=GJA1
UBR2	Ubiquitin Protein Ligase E3 Component N-Recognin 2	Protein Coding	40	GC06P077059	1.4897552728653	https://www.genecards.org/cgi-bin/carddisp.pl?gene=UBR2
CPTP	Ceramide-1-Phosphate Transfer Protein	Protein Coding	28	GC01P003366	1.4897552728653	https://www.genecards.org/cgi-bin/carddisp.pl?gene=CPTP
PRDM1	PR/SET Domain 1	Protein Coding	44	GC06P105993	1.45092594623566	https://www.genecards.org/cgi-bin/carddisp.pl?gene=PRDM1
MIR214	MicroRNA 214	RNA Gene	21	GC01M172234	1.45092594623566	https://www.genecards.org/cgi-bin/carddisp.pl?gene=MIR214
GAS5	Growth Arrest Specific 5	RNA Gene	25	GC01M173947	1.44348955154419	https://www.genecards.org/cgi-bin/carddisp.pl?gene=GAS5
TP53	Tumor Protein P53	Protein Coding	51	GC17M007661	1.41523444652557	https://www.genecards.org/cgi-bin/carddisp.pl?gene=TP53
VDR	Vitamin D Receptor	Protein Coding	50	GC12M047841	1.41523444652557	https://www.genecards.org/cgi-bin/carddisp.pl?gene=VDR
PCSK9	Proprotein Convertase Subtilisin/Kexin Type 9	Protein Coding	49	GC01P055039	1.41523444652557	https://www.genecards.org/cgi-bin/carddisp.pl?gene=PCSK9
BRD4	Bromodomain Containing 4	Protein Coding	46	GC19M015236	1.41523444652557	https://www.genecards.org/cgi-bin/carddisp.pl?gene=BRD4
IKBKE	Inhibitor Of Nuclear Factor Kappa B Kinase Subunit Epsilon	Protein Coding	45	GC01P206470	1.41523444652557	https://www.genecards.org/cgi-bin/carddisp.pl?gene=IKBKE
AGER	Advanced Glycosylation End-Product Specific Receptor	Protein Coding	44	GC06M032180	1.41523444652557	https://www.genecards.org/cgi-bin/carddisp.pl?gene=AGER
PKM	Pyruvate Kinase M1/2	Protein Coding	44	GC15M072199	1.41523444652557	https://www.genecards.org/cgi-bin/carddisp.pl?gene=PKM
CRTAC1	Cartilage Acidic Protein 1	Protein Coding	37	GC10M097865	1.41523444652557	https://www.genecards.org/cgi-bin/carddisp.pl?gene=CRTAC1
TET2	Tet Methylcytosine Dioxygenase 2	Protein Coding	45	GC04P105145	1.38487792015076	https://www.genecards.org/cgi-bin/carddisp.pl?gene=TET2
CTSV	Cathepsin V	Protein Coding	41	GC09M097029	1.38487792015076	https://www.genecards.org/cgi-bin/carddisp.pl?gene=CTSV
UTS2	Urotensin 2	Protein Coding	40	GC01M007843	1.38487792015076	https://www.genecards.org/cgi-bin/carddisp.pl?gene=UTS2
MIR155	MicroRNA 155	RNA Gene	20	GC21P025573	1.38487792015076	https://www.genecards.org/cgi-bin/carddisp.pl?gene=MIR155
MLKL	Mixed Lineage Kinase Domain Like Pseudokinase	Protein Coding	41	GC16M074672	1.36032021045685	https://www.genecards.org/cgi-bin/carddisp.pl?gene=MLKL
NFKB1	Nuclear Factor Kappa B Subunit 1	Protein Coding	50	GC04P102501	1.35186719894409	https://www.genecards.org/cgi-bin/carddisp.pl?gene=NFKB1
APOE	Apolipoprotein E	Protein Coding	50	GC19P051999	1.35186719894409	https://www.genecards.org/cgi-bin/carddisp.pl?gene=APOE
SDHB	Succinate Dehydrogenase Complex Iron Sulfur Subunit B	Protein Coding	47	GC01M017842	1.35186719894409	https://www.genecards.org/cgi-bin/carddisp.pl?gene=SDHB
P2RX7	Purinergic Receptor P2X 7	Protein Coding	46	GC12P125508	1.35186719894409	https://www.genecards.org/cgi-bin/carddisp.pl?gene=P2RX7
EEF2K	Eukaryotic Elongation Factor 2 Kinase	Protein Coding	45	GC16P022217	1.35186719894409	https://www.genecards.org/cgi-bin/carddisp.pl?gene=EEF2K
CD274	CD274 Molecule	Protein Coding	43	GC09P005450	1.35186719894409	https://www.genecards.org/cgi-bin/carddisp.pl?gene=CD274
FGF21	Fibroblast Growth Factor 21	Protein Coding	38	GC19P052252	1.35186719894409	https://www.genecards.org/cgi-bin/carddisp.pl?gene=FGF21
DLX6-AS1	DLX6 Antisense RNA 1	RNA Gene	21	GC07M096966	1.35186719894409	https://www.genecards.org/cgi-bin/carddisp.pl?gene=DLX6-AS1
MIR23A	MicroRNA 23a	RNA Gene	21	GC19M014388	1.35186719894409	https://www.genecards.org/cgi-bin/carddisp.pl?gene=MIR23A
KLF3-AS1	KLF3 Antisense RNA 1	RNA Gene	17	GC04M038594	1.35186719894409	https://www.genecards.org/cgi-bin/carddisp.pl?gene=KLF3-AS1
CEBPB	CCAAT Enhancer Binding Protein Beta	Protein Coding	43	GC20P050190	1.31535363197327	https://www.genecards.org/cgi-bin/carddisp.pl?gene=CEBPB
BSG	Basigin (Ok Blood Group)	Protein Coding	43	GC19P000571	1.31535363197327	https://www.genecards.org/cgi-bin/carddisp.pl?gene=BSG
TFAM	Transcription Factor A, Mitochondrial	Protein Coding	42	GC10P058385	1.31535363197327	https://www.genecards.org/cgi-bin/carddisp.pl?gene=TFAM
PGF	Placental Growth Factor	Protein Coding	42	GC14M074941	1.31535363197327	https://www.genecards.org/cgi-bin/carddisp.pl?gene=PGF
NLRX1	NLR Family Member X1	Protein Coding	40	GC11P119166	1.31535363197327	https://www.genecards.org/cgi-bin/carddisp.pl?gene=NLRX1
SLC16A4	Solute Carrier Family 16 Member 4	Protein Coding	39	GC01M110362	1.31535363197327	https://www.genecards.org/cgi-bin/carddisp.pl?gene=SLC16A4
IL32	Interleukin 32	Protein Coding	38	GC16P009928	1.31535363197327	https://www.genecards.org/cgi-bin/carddisp.pl?gene=IL32
CHRFAM7A	CHRNA7 (Exons 5-10) And FAM7A (Exons A-E) Fusion	Protein Coding	33	GC15M030360	1.31535363197327	https://www.genecards.org/cgi-bin/carddisp.pl?gene=CHRFAM7A
MIR21	MicroRNA 21	RNA Gene	25	GC17P059841	1.31535363197327	https://www.genecards.org/cgi-bin/carddisp.pl?gene=MIR21
MIR124-1	MicroRNA 124-1	RNA Gene	22	GC08M009903	1.31535363197327	https://www.genecards.org/cgi-bin/carddisp.pl?gene=MIR124-1
MIR195	MicroRNA 195	RNA Gene	20	GC17M007018	1.31535363197327	https://www.genecards.org/cgi-bin/carddisp.pl?gene=MIR195
MIR485	MicroRNA 485	RNA Gene	19	GC14P109086	1.31535363197327	https://www.genecards.org/cgi-bin/carddisp.pl?gene=MIR485
MALT1	MALT1 Paracaspase	Protein Coding	46	GC18P058671	1.29625225067139	https://www.genecards.org/cgi-bin/carddisp.pl?gene=MALT1
TLR2	Toll Like Receptor 2	Protein Coding	50	GC04P153684	1.27390897274017	https://www.genecards.org/cgi-bin/carddisp.pl?gene=TLR2
GSK3B	Glycogen Synthase Kinase 3 Beta	Protein Coding	48	GC03M119821	1.27390897274017	https://www.genecards.org/cgi-bin/carddisp.pl?gene=GSK3B
STK4	Serine/Threonine Kinase 4	Protein Coding	48	GC20P044966	1.27390897274017	https://www.genecards.org/cgi-bin/carddisp.pl?gene=STK4
PTGS2	Prostaglandin-Endoperoxide Synthase 2	Protein Coding	48	GC01M186640	1.27390897274017	https://www.genecards.org/cgi-bin/carddisp.pl?gene=PTGS2
MST1	Macrophage Stimulating 1	Protein Coding	46	GC03M049683	1.27390897274017	https://www.genecards.org/cgi-bin/carddisp.pl?gene=MST1
PRF1	Perforin 1	Protein Coding	45	GC10M070597	1.27390897274017	https://www.genecards.org/cgi-bin/carddisp.pl?gene=PRF1
TRIM24	Tripartite Motif Containing 24	Protein Coding	42	GC07P138460	1.27390897274017	https://www.genecards.org/cgi-bin/carddisp.pl?gene=TRIM24
ELAVL1	ELAV Like RNA Binding Protein 1	Protein Coding	41	GC19M007958	1.27390897274017	https://www.genecards.org/cgi-bin/carddisp.pl?gene=ELAVL1
MPEG1	Macrophage Expressed 1	Protein Coding	36	GC11M059208	1.27390897274017	https://www.genecards.org/cgi-bin/carddisp.pl?gene=MPEG1
MIR204	MicroRNA 204	RNA Gene	24	GC09M070809	1.27390897274017	https://www.genecards.org/cgi-bin/carddisp.pl?gene=MIR204
HOTTIP	HOXA Distal Transcript Antisense RNA	RNA Gene	23	GC07P027198	1.27390897274017	https://www.genecards.org/cgi-bin/carddisp.pl?gene=HOTTIP
CDKN2B-AS1	CDKN2B Antisense RNA 1	RNA Gene	22	GC09P021994	1.27390897274017	https://www.genecards.org/cgi-bin/carddisp.pl?gene=CDKN2B-AS1
MIR9-1	MicroRNA 9-1	RNA Gene	21	GC01M156420	1.27390897274017	https://www.genecards.org/cgi-bin/carddisp.pl?gene=MIR9-1
MIR9-2	MicroRNA 9-2	RNA Gene	20	GC05M088666	1.27390897274017	https://www.genecards.org/cgi-bin/carddisp.pl?gene=MIR9-2
MIR9-3	MicroRNA 9-3	RNA Gene	20	GC15P089368	1.27390897274017	https://www.genecards.org/cgi-bin/carddisp.pl?gene=MIR9-3
MIR497	MicroRNA 497	RNA Gene	19	GC17M007022	1.27390897274017	https://www.genecards.org/cgi-bin/carddisp.pl?gene=MIR497
EPHA2	EPH Receptor A2	Protein Coding	51	GC01M016124	1.22474789619446	https://www.genecards.org/cgi-bin/carddisp.pl?gene=EPHA2
ABL1	ABL Proto-Oncogene 1, Non-Receptor Tyrosine Kinase	Protein Coding	51	GC09P130713	1.22474789619446	https://www.genecards.org/cgi-bin/carddisp.pl?gene=ABL1
HDAC6	Histone Deacetylase 6	Protein Coding	51	GC0XP048801	1.22474789619446	https://www.genecards.org/cgi-bin/carddisp.pl?gene=HDAC6
SQSTM1	Sequestosome 1	Protein Coding	47	GC05P179806	1.22474789619446	https://www.genecards.org/cgi-bin/carddisp.pl?gene=SQSTM1
IRF3	Interferon Regulatory Factor 3	Protein Coding	45	GC19M049659	1.22474789619446	https://www.genecards.org/cgi-bin/carddisp.pl?gene=IRF3
CDK9	Cyclin Dependent Kinase 9	Protein Coding	45	GC09P127966	1.22474789619446	https://www.genecards.org/cgi-bin/carddisp.pl?gene=CDK9
TREM1	Triggering Receptor Expressed On Myeloid Cells 1	Protein Coding	40	GC06M041267	1.22474789619446	https://www.genecards.org/cgi-bin/carddisp.pl?gene=TREM1
TSLP	Thymic Stromal Lymphopoietin	Protein Coding	38	GC05P111070	1.22474789619446	https://www.genecards.org/cgi-bin/carddisp.pl?gene=TSLP
ZDHHC1	Zinc Finger DHHC-Type Containing 1	Protein Coding	36	GC16M067394	1.22474789619446	https://www.genecards.org/cgi-bin/carddisp.pl?gene=ZDHHC1
STING1	Stimulator Of Interferon Response CGAMP Interactor 1	Protein Coding	33	GC05M139476	1.22474789619446	https://www.genecards.org/cgi-bin/carddisp.pl?gene=STING1
HNP1	Hypertensive Nephropathy	Genetic Locus	2	GC09U900671	1.22474789619446	https://www.genecards.org/cgi-bin/carddisp.pl?gene=HNP1
PTEN	Phosphatase And Tensin Homolog	Protein Coding	50	GC10P090708	1.16068005561829	https://www.genecards.org/cgi-bin/carddisp.pl?gene=PTEN
DRD2	Dopamine Receptor D2	Protein Coding	49	GC11M113409	1.16068005561829	https://www.genecards.org/cgi-bin/carddisp.pl?gene=DRD2
ADORA1	Adenosine A1 Receptor	Protein Coding	46	GC01P203090	1.16068005561829	https://www.genecards.org/cgi-bin/carddisp.pl?gene=ADORA1
ADORA2B	Adenosine A2b Receptor	Protein Coding	46	GC17P015927	1.16068005561829	https://www.genecards.org/cgi-bin/carddisp.pl?gene=ADORA2B
ADORA2A	Adenosine A2a Receptor	Protein Coding	45	GC22P024417	1.16068005561829	https://www.genecards.org/cgi-bin/carddisp.pl?gene=ADORA2A
ADORA3	Adenosine A3 Receptor	Protein Coding	45	GC01M111499	1.16068005561829	https://www.genecards.org/cgi-bin/carddisp.pl?gene=ADORA3
METTL3	Methyltransferase 3, N6-Adenosine-Methyltransferase Complex Catalytic Subunit	Protein Coding	40	GC14M021498	1.16068005561829	https://www.genecards.org/cgi-bin/carddisp.pl?gene=METTL3
PECAM1	Platelet And Endothelial Cell Adhesion Molecule 1	Protein Coding	40	GC17M064319	1.16068005561829	https://www.genecards.org/cgi-bin/carddisp.pl?gene=PECAM1
TRIM31	Tripartite Motif Containing 31	Protein Coding	38	GC06M061208	1.16068005561829	https://www.genecards.org/cgi-bin/carddisp.pl?gene=TRIM31
METTL14	Methyltransferase 14, N6-Adenosine-Methyltransferase Subunit	Protein Coding	37	GC04P118685	1.16068005561829	https://www.genecards.org/cgi-bin/carddisp.pl?gene=METTL14
MIR25	MicroRNA 25	RNA Gene	21	GC07M100093	1.16068005561829	https://www.genecards.org/cgi-bin/carddisp.pl?gene=MIR25
IFI16	Interferon Gamma Inducible Protein 16	Protein Coding	41	GC01P158969	1.05757749080658	https://www.genecards.org/cgi-bin/carddisp.pl?gene=IFI16
CAMP	Cathelicidin Antimicrobial Peptide	Protein Coding	40	GC03P048674	1.02456676959991	https://www.genecards.org/cgi-bin/carddisp.pl?gene=CAMP
MRE11	MRE11 Homolog, Double Strand Break Repair Nuclease	Protein Coding	40	GC11M095776	1.00600636005402	https://www.genecards.org/cgi-bin/carddisp.pl?gene=MRE11
FNDC4	Fibronectin Type III Domain Containing 4	Protein Coding	36	GC02M027491	1.00600636005402	https://www.genecards.org/cgi-bin/carddisp.pl?gene=FNDC4
FNDC5	Fibronectin Type III Domain Containing 5	Protein Coding	34	GC01M033105	1.00600636005402	https://www.genecards.org/cgi-bin/carddisp.pl?gene=FNDC5
ELANE	Elastase, Neutrophil Expressed	Protein Coding	48	GC19P002165	1.00358366966248	https://www.genecards.org/cgi-bin/carddisp.pl?gene=ELANE
PARP1	Poly(ADP-Ribose) Polymerase 1	Protein Coding	48	GC01M226360	0.988053202629089	https://www.genecards.org/cgi-bin/carddisp.pl?gene=PARP1
TRIM21	Tripartite Motif Containing 21	Protein Coding	41	GC11M004384	0.988053202629089	https://www.genecards.org/cgi-bin/carddisp.pl?gene=TRIM21
PRKN	Parkin RBR E3 Ubiquitin Protein Ligase	Protein Coding	38	GC06M161348	0.988053202629089	https://www.genecards.org/cgi-bin/carddisp.pl?gene=PRKN
GBP5	Guanylate Binding Protein 5	Protein Coding	37	GC01M089259	0.988053202629089	https://www.genecards.org/cgi-bin/carddisp.pl?gene=GBP5
NR1H2	Nuclear Receptor Subfamily 1 Group H Member 2	Protein Coding	46	GC19P050329	0.946608543395996	https://www.genecards.org/cgi-bin/carddisp.pl?gene=NR1H2
CTSG	Cathepsin G	Protein Coding	45	GC14M024573	0.897447466850281	https://www.genecards.org/cgi-bin/carddisp.pl?gene=CTSG
MKI67	Marker Of Proliferation Ki-67	Protein Coding	44	GC10M128096	0.897447466850281	https://www.genecards.org/cgi-bin/carddisp.pl?gene=MKI67
IL36G	Interleukin 36 Gamma	Protein Coding	37	GC02P112973	0.833379566669464	https://www.genecards.org/cgi-bin/carddisp.pl?gene=IL36G
IL36B	Interleukin 36 Beta	Protein Coding	33	GC02M113022	0.833379566669464	https://www.genecards.org/cgi-bin/carddisp.pl?gene=IL36B
NLRP6	NLR Family Pyrin Domain Containing 6	Protein Coding	38	GC11P000269	0.784842073917389	https://www.genecards.org/cgi-bin/carddisp.pl?gene=NLRP6
PRTN3	Proteinase 3	Protein Coding	45	GC19P000840	0.772220134735107	https://www.genecards.org/cgi-bin/carddisp.pl?gene=PRTN3
SERPINB1	Serpin Family B Member 1	Protein Coding	40	GC06M002833	0.772220134735107	https://www.genecards.org/cgi-bin/carddisp.pl?gene=SERPINB1
DUOX1	Dual Oxidase 1	Protein Coding	41	GC15P045129	0.736528515815735	https://www.genecards.org/cgi-bin/carddisp.pl?gene=DUOX1
APOL1	Apolipoprotein L1	Protein Coding	44	GC22P036253	0.730775415897369	https://www.genecards.org/cgi-bin/carddisp.pl?gene=APOL1
MEFV	MEFV Innate Immuity Regulator, Pyrin	Protein Coding	43	GC16M006424	0.681614339351654	https://www.genecards.org/cgi-bin/carddisp.pl?gene=MEFV
FOXP3	Forkhead Box P3	Protein Coding	46	GC0XM049250	0.673161327838898	https://www.genecards.org/cgi-bin/carddisp.pl?gene=FOXP3
NLRP7	NLR Family Pyrin Domain Containing 7	Protein Coding	43	GC19M054923	0.673161327838898	https://www.genecards.org/cgi-bin/carddisp.pl?gene=NLRP7
ANO6	Anoctamin 6	Protein Coding	41	GC12P045215	0.673161327838898	https://www.genecards.org/cgi-bin/carddisp.pl?gene=ANO6
BNIP3	BCL2 Interacting Protein 3	Protein Coding	41	GC10M131966	0.673161327838898	https://www.genecards.org/cgi-bin/carddisp.pl?gene=BNIP3
XIST	X Inactive Specific Transcript	RNA Gene	25	GC0XM073820	0.673161327838898	https://www.genecards.org/cgi-bin/carddisp.pl?gene=XIST
MIR107	MicroRNA 107	RNA Gene	20	GC10M089600	0.673161327838898	https://www.genecards.org/cgi-bin/carddisp.pl?gene=MIR107
MIR103A2	MicroRNA 103a-2	RNA Gene	19	GC20P003917	0.673161327838898	https://www.genecards.org/cgi-bin/carddisp.pl?gene=MIR103A2
MIR103A1	MicroRNA 103a-1	RNA Gene	18	GC05M168560	0.673161327838898	https://www.genecards.org/cgi-bin/carddisp.pl?gene=MIR103A1
FADD	Fas Associated Via Death Domain	Protein Coding	45	GC11P070203	0.636647820472717	https://www.genecards.org/cgi-bin/carddisp.pl?gene=FADD
VCAM1	Vascular Cell Adhesion Molecule 1	Protein Coding	45	GC01P100719	0.636647820472717	https://www.genecards.org/cgi-bin/carddisp.pl?gene=VCAM1
SESN2	Sestrin 2	Protein Coding	37	GC01P028270	0.636647820472717	https://www.genecards.org/cgi-bin/carddisp.pl?gene=SESN2
TNF	Tumor Necrosis Factor	Protein Coding	50	GC06P076864	0.595203161239624	https://www.genecards.org/cgi-bin/carddisp.pl?gene=TNF
VIM	Vimentin	Protein Coding	49	GC10P017227	0.595203161239624	https://www.genecards.org/cgi-bin/carddisp.pl?gene=VIM
CAPN1	Calpain 1	Protein Coding	48	GC11P068856	0.595203161239624	https://www.genecards.org/cgi-bin/carddisp.pl?gene=CAPN1
JUN	Jun Proto-Oncogene, AP-1 Transcription Factor Subunit	Protein Coding	47	GC01M058780	0.595203161239624	https://www.genecards.org/cgi-bin/carddisp.pl?gene=JUN
RIPK3	Receptor Interacting Serine/Threonine Kinase 3	Protein Coding	42	GC14M024336	0.595203161239624	https://www.genecards.org/cgi-bin/carddisp.pl?gene=RIPK3
MIR139	MicroRNA 139	RNA Gene	21	GC11M072615	0.595203161239624	https://www.genecards.org/cgi-bin/carddisp.pl?gene=MIR139
BHLHE40	Basic Helix-Loop-Helix Family Member E40	Protein Coding	40	GC03P004980	0.546042084693909	https://www.genecards.org/cgi-bin/carddisp.pl?gene=BHLHE40
BHLHE41	Basic Helix-Loop-Helix Family Member E41	Protein Coding	40	GC12M026120	0.546042084693909	https://www.genecards.org/cgi-bin/carddisp.pl?gene=BHLHE41
ALK	ALK Receptor Tyrosine Kinase	Protein Coding	50	GC02M029190	0.481974124908447	https://www.genecards.org/cgi-bin/carddisp.pl?gene=ALK
TFAP2A	Transcription Factor AP-2 Alpha	Protein Coding	47	GC06M010393	0.481974124908447	https://www.genecards.org/cgi-bin/carddisp.pl?gene=TFAP2A
BIRC3	Baculoviral IAP Repeat Containing 3	Protein Coding	45	GC11P102317	0.481974124908447	https://www.genecards.org/cgi-bin/carddisp.pl?gene=BIRC3
E2F4	E2F Transcription Factor 4	Protein Coding	44	GC16P067192	0.481974124908447	https://www.genecards.org/cgi-bin/carddisp.pl?gene=E2F4
BIRC2	Baculoviral IAP Repeat Containing 2	Protein Coding	44	GC11P102347	0.481974124908447	https://www.genecards.org/cgi-bin/carddisp.pl?gene=BIRC2
UBE2D2	Ubiquitin Conjugating Enzyme E2 D2	Protein Coding	43	GC05P139526	0.481974124908447	https://www.genecards.org/cgi-bin/carddisp.pl?gene=UBE2D2
LY96	Lymphocyte Antigen 96	Protein Coding	42	GC08P073991	0.481974124908447	https://www.genecards.org/cgi-bin/carddisp.pl?gene=LY96
GLMN	Glomulin, FKBP Associated Protein	Protein Coding	40	GC01M092246	0.481974124908447	https://www.genecards.org/cgi-bin/carddisp.pl?gene=GLMN
IRGM	Immunity Related GTPase M	Protein Coding	36	GC05P150846	0.481974124908447	https://www.genecards.org/cgi-bin/carddisp.pl?gene=IRGM
SCAF11	SR-Related CTD Associated Factor 11	Protein Coding	36	GC12M045919	0.481974124908447	https://www.genecards.org/cgi-bin/carddisp.pl?gene=SCAF11
NLRP13	NLR Family Pyrin Domain Containing 13	Protein Coding	35	GC19M062541	0.481974124908447	https://www.genecards.org/cgi-bin/carddisp.pl?gene=NLRP13
ADAMTS9-AS2	ADAMTS9 Antisense RNA 2	RNA Gene	18	GC03P064671	0.481974124908447	https://www.genecards.org/cgi-bin/carddisp.pl?gene=ADAMTS9-AS2
NINJ1	Ninjurin 1	Protein Coding	40	GC09M093121	0.462872743606567	https://www.genecards.org/cgi-bin/carddisp.pl?gene=NINJ1
TUBB6	Tubulin Beta 6 Class V	Protein Coding	41	GC18P012307	0.437483221292496	https://www.genecards.org/cgi-bin/carddisp.pl?gene=TUBB6
MYD88	MYD88 Innate Immune Signal Transduction Adaptor	Protein Coding	49	GC03P038139	0.378871589899063	https://www.genecards.org/cgi-bin/carddisp.pl?gene=MYD88
TLR8	Toll Like Receptor 8	Protein Coding	47	GC0XP012924	0.378871589899063	https://www.genecards.org/cgi-bin/carddisp.pl?gene=TLR8
APAF1	Apoptotic Peptidase Activating Factor 1	Protein Coding	46	GC12P098645	0.378871589899063	https://www.genecards.org/cgi-bin/carddisp.pl?gene=APAF1
NOS1	Nitric Oxide Synthase 1	Protein Coding	49	GC12M117208	0.3273004591465	https://www.genecards.org/cgi-bin/carddisp.pl?gene=NOS1
NOS2	Nitric Oxide Synthase 2	Protein Coding	48	GC17M027756	0.3273004591465	https://www.genecards.org/cgi-bin/carddisp.pl?gene=NOS2
PKN2	Protein Kinase N2	Protein Coding	44	GC01P088684	0.3273004591465	https://www.genecards.org/cgi-bin/carddisp.pl?gene=PKN2
DPEP1	Dipeptidase 1	Protein Coding	42	GC16P089613	0.3273004591465	https://www.genecards.org/cgi-bin/carddisp.pl?gene=DPEP1
CHMP1A	Charged Multivesicular Body Protein 1A	Protein Coding	39	GC16M089644	0.3273004591465	https://www.genecards.org/cgi-bin/carddisp.pl?gene=CHMP1A
PYDC2	Pyrin Domain Containing 2	Protein Coding	22	GC03P191461	0.3273004591465	https://www.genecards.org/cgi-bin/carddisp.pl?gene=PYDC2
ACE2	Angiotensin Converting Enzyme 2	Protein Coding	48	GC0XM015494	0.267902672290802	https://www.genecards.org/cgi-bin/carddisp.pl?gene=ACE2
AKT1	AKT Serine/Threonine Kinase 1	Protein Coding	52	GC14M104769	0.218741610646248	https://www.genecards.org/cgi-bin/carddisp.pl?gene=AKT1
EGFR	Epidermal Growth Factor Receptor	Protein Coding	52	GC07P055019	0.218741610646248	https://www.genecards.org/cgi-bin/carddisp.pl?gene=EGFR
TP63	Tumor Protein P63	Protein Coding	47	GC03P189598	0.218741610646248	https://www.genecards.org/cgi-bin/carddisp.pl?gene=TP63
IRF1	Interferon Regulatory Factor 1	Protein Coding	46	GC05M132440	0.218741610646248	https://www.genecards.org/cgi-bin/carddisp.pl?gene=IRF1
ATF6	Activating Transcription Factor 6	Protein Coding	46	GC01P161766	0.218741610646248	https://www.genecards.org/cgi-bin/carddisp.pl?gene=ATF6
CASP9	Caspase 9	Protein Coding	46	GC01M015491	0.218741610646248	https://www.genecards.org/cgi-bin/carddisp.pl?gene=CASP9
IRF2	Interferon Regulatory Factor 2	Protein Coding	43	GC04M184387	0.218741610646248	https://www.genecards.org/cgi-bin/carddisp.pl?gene=IRF2
ORMDL3	ORMDL Sphingolipid Biosynthesis Regulator 3	Protein Coding	40	GC17M039921	0.218741610646248	https://www.genecards.org/cgi-bin/carddisp.pl?gene=ORMDL3
POP1	POP1 Homolog, Ribonuclease P/MRP Subunit	Protein Coding	38	GC08P098117	0.218741610646248	https://www.genecards.org/cgi-bin/carddisp.pl?gene=POP1
LINC00958	Long Intergenic Non-Protein Coding RNA 958	RNA Gene	17	GC11M012877	0.218741610646248	https://www.genecards.org/cgi-bin/carddisp.pl?gene=LINC00958
MIR4306	MicroRNA 4306	RNA Gene	13	GC13P099643	0.218741610646248	https://www.genecards.org/cgi-bin/carddisp.pl?gene=MIR4306
MDM2	MDM2 Proto-Oncogene	Protein Coding	52	GC12P068808	0.154673680663109	https://www.genecards.org/cgi-bin/carddisp.pl?gene=MDM2
BTK	Bruton Tyrosine Kinase	Protein Coding	51	GC0XM101349	0.154673680663109	https://www.genecards.org/cgi-bin/carddisp.pl?gene=BTK
BCL2	BCL2 Apoptosis Regulator	Protein Coding	49	GC18M063123	0.154673680663109	https://www.genecards.org/cgi-bin/carddisp.pl?gene=BCL2
IL1RN	Interleukin 1 Receptor Antagonist	Protein Coding	48	GC02P120921	0.154673680663109	https://www.genecards.org/cgi-bin/carddisp.pl?gene=IL1RN
RIPK1	Receptor Interacting Serine/Threonine Kinase 1	Protein Coding	48	GC06P003155	0.154673680663109	https://www.genecards.org/cgi-bin/carddisp.pl?gene=RIPK1
YWHAE	Tyrosine 3-Monooxygenase/Tryptophan 5-Monooxygenase Activation Protein Epsilon	Protein Coding	48	GC17M002492	0.154673680663109	https://www.genecards.org/cgi-bin/carddisp.pl?gene=YWHAE
HSP90AA1	Heat Shock Protein 90 Alpha Family Class A Member 1	Protein Coding	47	GC14M102080	0.154673680663109	https://www.genecards.org/cgi-bin/carddisp.pl?gene=HSP90AA1
ANXA2	Annexin A2	Protein Coding	47	GC15M060347	0.154673680663109	https://www.genecards.org/cgi-bin/carddisp.pl?gene=ANXA2
NEDD4	NEDD4 E3 Ubiquitin Protein Ligase	Protein Coding	46	GC15M055826	0.154673680663109	https://www.genecards.org/cgi-bin/carddisp.pl?gene=NEDD4
HSP90AB1	Heat Shock Protein 90 Alpha Family Class B Member 1	Protein Coding	46	GC06P044246	0.154673680663109	https://www.genecards.org/cgi-bin/carddisp.pl?gene=HSP90AB1
IRAK3	Interleukin 1 Receptor Associated Kinase 3	Protein Coding	46	GC12P066242	0.154673680663109	https://www.genecards.org/cgi-bin/carddisp.pl?gene=IRAK3
MELK	Maternal Embryonic Leucine Zipper Kinase	Protein Coding	46	GC09P036572	0.154673680663109	https://www.genecards.org/cgi-bin/carddisp.pl?gene=MELK
YWHAZ	Tyrosine 3-Monooxygenase/Tryptophan 5-Monooxygenase Activation Protein Zeta	Protein Coding	46	GC08M100917	0.154673680663109	https://www.genecards.org/cgi-bin/carddisp.pl?gene=YWHAZ
STXBP2	Syntaxin Binding Protein 2	Protein Coding	45	GC19P007785	0.154673680663109	https://www.genecards.org/cgi-bin/carddisp.pl?gene=STXBP2
UBE2D3	Ubiquitin Conjugating Enzyme E2 D3	Protein Coding	45	GC04M102794	0.154673680663109	https://www.genecards.org/cgi-bin/carddisp.pl?gene=UBE2D3
TLR9	Toll Like Receptor 9	Protein Coding	45	GC03M052222	0.154673680663109	https://www.genecards.org/cgi-bin/carddisp.pl?gene=TLR9
CD14	CD14 Molecule	Protein Coding	45	GC05M140631	0.154673680663109	https://www.genecards.org/cgi-bin/carddisp.pl?gene=CD14
IFIH1	Interferon Induced With Helicase C Domain 1	Protein Coding	45	GC02M162267	0.154673680663109	https://www.genecards.org/cgi-bin/carddisp.pl?gene=IFIH1
GSTO1	Glutathione S-Transferase Omega 1	Protein Coding	44	GC10P104235	0.154673680663109	https://www.genecards.org/cgi-bin/carddisp.pl?gene=GSTO1
HUWE1	HECT, UBA And WWE Domain Containing E3 Ubiquitin Protein Ligase 1	Protein Coding	44	GC0XM053532	0.154673680663109	https://www.genecards.org/cgi-bin/carddisp.pl?gene=HUWE1
TNFSF13B	TNF Superfamily Member 13b	Protein Coding	44	GC13P108251	0.154673680663109	https://www.genecards.org/cgi-bin/carddisp.pl?gene=TNFSF13B
BECN1	Beclin 1	Protein Coding	44	GC17M042810	0.154673680663109	https://www.genecards.org/cgi-bin/carddisp.pl?gene=BECN1
CHI3L1	Chitinase 3 Like 1	Protein Coding	44	GC01M203148	0.154673680663109	https://www.genecards.org/cgi-bin/carddisp.pl?gene=CHI3L1
RAB5A	RAB5A, Member RAS Oncogene Family	Protein Coding	44	GC03P019948	0.154673680663109	https://www.genecards.org/cgi-bin/carddisp.pl?gene=RAB5A
PANX1	Pannexin 1	Protein Coding	43	GC11P094128	0.154673680663109	https://www.genecards.org/cgi-bin/carddisp.pl?gene=PANX1
IL13	Interleukin 13	Protein Coding	42	GC05P132656	0.154673680663109	https://www.genecards.org/cgi-bin/carddisp.pl?gene=IL13
ASIC1	Acid Sensing Ion Channel Subunit 1	Protein Coding	42	GC12P050057	0.154673680663109	https://www.genecards.org/cgi-bin/carddisp.pl?gene=ASIC1
BRCC3	BRCA1/BRCA2-Containing Complex Subunit 3	Protein Coding	42	GC0XP155071	0.154673680663109	https://www.genecards.org/cgi-bin/carddisp.pl?gene=BRCC3
ATG7	Autophagy Related 7	Protein Coding	42	GC03P012072	0.154673680663109	https://www.genecards.org/cgi-bin/carddisp.pl?gene=ATG7
LRPPRC	Leucine Rich Pentatricopeptide Repeat Containing	Protein Coding	42	GC02M043850	0.154673680663109	https://www.genecards.org/cgi-bin/carddisp.pl?gene=LRPPRC
ERP44	Endoplasmic Reticulum Protein 44	Protein Coding	41	GC09M099979	0.154673680663109	https://www.genecards.org/cgi-bin/carddisp.pl?gene=ERP44
CDC37	Cell Division Cycle 37, HSP90 Cochaperone	Protein Coding	41	GC19M010391	0.154673680663109	https://www.genecards.org/cgi-bin/carddisp.pl?gene=CDC37
TRPM2	Transient Receptor Potential Cation Channel Subfamily M Member 2	Protein Coding	41	GC21P044350	0.154673680663109	https://www.genecards.org/cgi-bin/carddisp.pl?gene=TRPM2
CHMP4B	Charged Multivesicular Body Protein 4B	Protein Coding	41	GC20P033984	0.154673680663109	https://www.genecards.org/cgi-bin/carddisp.pl?gene=CHMP4B
PDCD6IP	Programmed Cell Death 6 Interacting Protein	Protein Coding	41	GC03P033798	0.154673680663109	https://www.genecards.org/cgi-bin/carddisp.pl?gene=PDCD6IP
VPS4B	Vacuolar Protein Sorting 4 Homolog B	Protein Coding	41	GC18M063389	0.154673680663109	https://www.genecards.org/cgi-bin/carddisp.pl?gene=VPS4B
ATG3	Autophagy Related 3	Protein Coding	40	GC03M112532	0.154673680663109	https://www.genecards.org/cgi-bin/carddisp.pl?gene=ATG3
CXCL8	C-X-C Motif Chemokine Ligand 8	Protein Coding	40	GC04P073740	0.154673680663109	https://www.genecards.org/cgi-bin/carddisp.pl?gene=CXCL8
IL13RA2	Interleukin 13 Receptor Subunit Alpha 2	Protein Coding	39	GC0XM115003	0.154673680663109	https://www.genecards.org/cgi-bin/carddisp.pl?gene=IL13RA2
STXBP3	Syntaxin Binding Protein 3	Protein Coding	39	GC01P108746	0.154673680663109	https://www.genecards.org/cgi-bin/carddisp.pl?gene=STXBP3
GPER1	G Protein-Coupled Estrogen Receptor 1	Protein Coding	38	GC07P001885	0.154673680663109	https://www.genecards.org/cgi-bin/carddisp.pl?gene=GPER1
BST2	Bone Marrow Stromal Cell Antigen 2	Protein Coding	38	GC19M017403	0.154673680663109	https://www.genecards.org/cgi-bin/carddisp.pl?gene=BST2
LYST	Lysosomal Trafficking Regulator	Protein Coding	38	GC01M235661	0.154673680663109	https://www.genecards.org/cgi-bin/carddisp.pl?gene=LYST
VPS28	VPS28 Subunit Of ESCRT-I	Protein Coding	38	GC08M145249	0.154673680663109	https://www.genecards.org/cgi-bin/carddisp.pl?gene=VPS28
NCR1	Natural Cytotoxicity Triggering Receptor 1	Protein Coding	37	GC19P054906	0.154673680663109	https://www.genecards.org/cgi-bin/carddisp.pl?gene=NCR1
IL27	Interleukin 27	Protein Coding	37	GC16M028645	0.154673680663109	https://www.genecards.org/cgi-bin/carddisp.pl?gene=IL27
SEC22B	SEC22 Homolog B, Vesicle Trafficking Protein	Protein Coding	35	GC01M120150	0.154673680663109	https://www.genecards.org/cgi-bin/carddisp.pl?gene=SEC22B
SIGLEC14	Sialic Acid Binding Ig Like Lectin 14	Protein Coding	34	GC19M062342	0.154673680663109	https://www.genecards.org/cgi-bin/carddisp.pl?gene=SIGLEC14
CLEC5A	C-Type Lectin Domain Containing 5A	Protein Coding	34	GC07M141927	0.154673680663109	https://www.genecards.org/cgi-bin/carddisp.pl?gene=CLEC5A
CGAS	Cyclic GMP-AMP Synthase	Protein Coding	29	GC06M073414	0.154673680663109	https://www.genecards.org/cgi-bin/carddisp.pl?gene=CGAS
MIR20B	MicroRNA 20b	RNA Gene	17	GC0XM134217	0.154673680663109	https://www.genecards.org/cgi-bin/carddisp.pl?gene=MIR20B
MIR15A	MicroRNA 15a	RNA Gene	17	GC13M050049	0.154673680663109	https://www.genecards.org/cgi-bin/carddisp.pl?gene=MIR15A
