# Supplementary material for: Identification of hub programmed cell death-related genes and immune infiltration in Crohn’s disease using bioinformatics
Source: Front Genet. 2024 Dec 18;15:1425062. doi: 10.3389/fgene.2024.1425062 (PMC11688285; doi:10.3389/fgene.2024.1425062)
Supplement: Supplementary file 1 [file DataSheet3.zip › Input data and script2/Proerammed cell death genes collection/Apoptosis_gene_collection/GeneCards-SearchResults.csv]

Gene Symbol	Description	Category	Gifts	GC Id	Relevance score	GeneCards Link
CASP8	Caspase 8	Protein Coding	50	GC02P201233	49.5614929199219	https://www.genecards.org/cgi-bin/carddisp.pl?gene=CASP8
BCL2	BCL2 Apoptosis Regulator	Protein Coding	49	GC18M063123	47.9960327148438	https://www.genecards.org/cgi-bin/carddisp.pl?gene=BCL2
CASP3	Caspase 3	Protein Coding	48	GC04M184627	44.3881721496582	https://www.genecards.org/cgi-bin/carddisp.pl?gene=CASP3
BAX	BCL2 Associated X, Apoptosis Regulator	Protein Coding	47	GC19P048954	42.3641357421875	https://www.genecards.org/cgi-bin/carddisp.pl?gene=BAX
FAS	Fas Cell Surface Death Receptor	Protein Coding	49	GC10P090723	40.9580612182617	https://www.genecards.org/cgi-bin/carddisp.pl?gene=FAS
XIAP	X-Linked Inhibitor Of Apoptosis	Protein Coding	47	GC0XP123859	37.2887077331543	https://www.genecards.org/cgi-bin/carddisp.pl?gene=XIAP
CFLAR	CASP8 And FADD Like Apoptosis Regulator	Protein Coding	44	GC02P201117	35.8991241455078	https://www.genecards.org/cgi-bin/carddisp.pl?gene=CFLAR
CASP10	Caspase 10	Protein Coding	48	GC02P201182	34.9689788818359	https://www.genecards.org/cgi-bin/carddisp.pl?gene=CASP10
FASLG	Fas Ligand	Protein Coding	46	GC01P172628	33.212646484375	https://www.genecards.org/cgi-bin/carddisp.pl?gene=FASLG
AIFM1	Apoptosis Inducing Factor Mitochondria Associated 1	Protein Coding	47	GC0XM130129	32.9979248046875	https://www.genecards.org/cgi-bin/carddisp.pl?gene=AIFM1
TP53	Tumor Protein P53	Protein Coding	51	GC17M007661	32.9076957702637	https://www.genecards.org/cgi-bin/carddisp.pl?gene=TP53
CASP9	Caspase 9	Protein Coding	46	GC01M015491	32.5573921203613	https://www.genecards.org/cgi-bin/carddisp.pl?gene=CASP9
TNFSF10	TNF Superfamily Member 10	Protein Coding	44	GC03M172505	31.5243587493896	https://www.genecards.org/cgi-bin/carddisp.pl?gene=TNFSF10
MCL1	MCL1 Apoptosis Regulator, BCL2 Family Member	Protein Coding	45	GC01M151420	30.2130947113037	https://www.genecards.org/cgi-bin/carddisp.pl?gene=MCL1
BCL2L1	BCL2 Like 1	Protein Coding	45	GC20M031664	28.9502010345459	https://www.genecards.org/cgi-bin/carddisp.pl?gene=BCL2L1
CYCS	Cytochrome C, Somatic	Protein Coding	47	GC07M025118	25.2616329193115	https://www.genecards.org/cgi-bin/carddisp.pl?gene=CYCS
BIRC5	Baculoviral IAP Repeat Containing 5	Protein Coding	45	GC17P078214	24.7640686035156	https://www.genecards.org/cgi-bin/carddisp.pl?gene=BIRC5
BCL2L11	BCL2 Like 11	Protein Coding	44	GC02P111119	24.1183986663818	https://www.genecards.org/cgi-bin/carddisp.pl?gene=BCL2L11
CASP7	Caspase 7	Protein Coding	48	GC10P113679	23.4857769012451	https://www.genecards.org/cgi-bin/carddisp.pl?gene=CASP7
PRKCD	Protein Kinase C Delta	Protein Coding	52	GC03P053156	22.9924221038818	https://www.genecards.org/cgi-bin/carddisp.pl?gene=PRKCD
TNFRSF10B	TNF Receptor Superfamily Member 10b	Protein Coding	49	GC08M023020	22.7193965911865	https://www.genecards.org/cgi-bin/carddisp.pl?gene=TNFRSF10B
CASP2	Caspase 2	Protein Coding	47	GC07P147632	22.1556339263916	https://www.genecards.org/cgi-bin/carddisp.pl?gene=CASP2
BOK	BCL2 Family Apoptosis Regulator BOK	Protein Coding	40	GC02P241558	21.7163581848145	https://www.genecards.org/cgi-bin/carddisp.pl?gene=BOK
CASP1	Caspase 1	Protein Coding	49	GC11M105025	20.9536228179932	https://www.genecards.org/cgi-bin/carddisp.pl?gene=CASP1
NAIP	NLR Family Apoptosis Inhibitory Protein	Protein Coding	40	GC05M070968	20.9371852874756	https://www.genecards.org/cgi-bin/carddisp.pl?gene=NAIP
MAPK8	Mitogen-Activated Protein Kinase 8	Protein Coding	48	GC10P048306	20.5592918395996	https://www.genecards.org/cgi-bin/carddisp.pl?gene=MAPK8
CASP6	Caspase 6	Protein Coding	47	GC04M109688	20.2655811309814	https://www.genecards.org/cgi-bin/carddisp.pl?gene=CASP6
PAWR	Pro-Apoptotic WT1 Regulator	Protein Coding	41	GC12M079574	19.8798084259033	https://www.genecards.org/cgi-bin/carddisp.pl?gene=PAWR
BIRC2	Baculoviral IAP Repeat Containing 2	Protein Coding	44	GC11P102347	19.8368473052979	https://www.genecards.org/cgi-bin/carddisp.pl?gene=BIRC2
TNF	Tumor Necrosis Factor	Protein Coding	50	GC06P076864	19.6585121154785	https://www.genecards.org/cgi-bin/carddisp.pl?gene=TNF
AKT1	AKT Serine/Threonine Kinase 1	Protein Coding	52	GC14M104769	19.022388458252	https://www.genecards.org/cgi-bin/carddisp.pl?gene=AKT1
SIVA1	SIVA1 Apoptosis Inducing Factor	Protein Coding	36	GC14P108830	18.8594074249268	https://www.genecards.org/cgi-bin/carddisp.pl?gene=SIVA1
BIRC3	Baculoviral IAP Repeat Containing 3	Protein Coding	45	GC11P102317	18.7818737030029	https://www.genecards.org/cgi-bin/carddisp.pl?gene=BIRC3
TNFRSF10A	TNF Receptor Superfamily Member 10a	Protein Coding	44	GC08M023190	18.5765838623047	https://www.genecards.org/cgi-bin/carddisp.pl?gene=TNFRSF10A
AIFM3	Apoptosis Inducing Factor Mitochondria Associated 3	Protein Coding	37	GC22P020965	18.5747814178467	https://www.genecards.org/cgi-bin/carddisp.pl?gene=AIFM3
PARP1	Poly(ADP-Ribose) Polymerase 1	Protein Coding	48	GC01M226360	18.4374828338623	https://www.genecards.org/cgi-bin/carddisp.pl?gene=PARP1
BID	BH3 Interacting Domain Death Agonist	Protein Coding	44	GC22M017734	18.1583137512207	https://www.genecards.org/cgi-bin/carddisp.pl?gene=BID
KRAS	KRAS Proto-Oncogene, GTPase	Protein Coding	49	GC12M025204	17.4570064544678	https://www.genecards.org/cgi-bin/carddisp.pl?gene=KRAS
DIABLO	Diablo IAP-Binding Mitochondrial Protein	Protein Coding	46	GC12M122208	17.40966796875	https://www.genecards.org/cgi-bin/carddisp.pl?gene=DIABLO
AIFM2	Apoptosis Inducing Factor Mitochondria Associated 2	Protein Coding	38	GC10M070098	17.1643524169922	https://www.genecards.org/cgi-bin/carddisp.pl?gene=AIFM2
API5	Apoptosis Inhibitor 5	Protein Coding	37	GC11P043311	17.0847835540771	https://www.genecards.org/cgi-bin/carddisp.pl?gene=API5
BAK1	BCL2 Antagonist/Killer 1	Protein Coding	44	GC06M033572	16.8331089019775	https://www.genecards.org/cgi-bin/carddisp.pl?gene=BAK1
AATK	Apoptosis Associated Tyrosine Kinase	Protein Coding	39	GC17M081117	16.6645278930664	https://www.genecards.org/cgi-bin/carddisp.pl?gene=AATK
NRAS	NRAS Proto-Oncogene, GTPase	Protein Coding	48	GC01M114704	16.4352989196777	https://www.genecards.org/cgi-bin/carddisp.pl?gene=NRAS
CDKN1A	Cyclin Dependent Kinase Inhibitor 1A	Protein Coding	48	GC06P077011	16.4325637817383	https://www.genecards.org/cgi-bin/carddisp.pl?gene=CDKN1A
MAP3K5	Mitogen-Activated Protein Kinase Kinase Kinase 5	Protein Coding	46	GC06M136557	16.3648338317871	https://www.genecards.org/cgi-bin/carddisp.pl?gene=MAP3K5
MAPK1	Mitogen-Activated Protein Kinase 1	Protein Coding	50	GC22M021759	16.3093395233154	https://www.genecards.org/cgi-bin/carddisp.pl?gene=MAPK1
BIRC7	Baculoviral IAP Repeat Containing 7	Protein Coding	38	GC20P063235	16.2919158935547	https://www.genecards.org/cgi-bin/carddisp.pl?gene=BIRC7
MOAP1	Modulator Of Apoptosis 1	Protein Coding	36	GC14M093182	16.1801338195801	https://www.genecards.org/cgi-bin/carddisp.pl?gene=MOAP1
CCAR2	Cell Cycle And Apoptosis Regulator 2	Protein Coding	37	GC08P022604	16.1103191375732	https://www.genecards.org/cgi-bin/carddisp.pl?gene=CCAR2
CCAR1	Cell Division Cycle And Apoptosis Regulator 1	Protein Coding	37	GC10P068721	15.9091882705688	https://www.genecards.org/cgi-bin/carddisp.pl?gene=CCAR1
FADD	Fas Associated Via Death Domain	Protein Coding	45	GC11P070203	15.8972835540771	https://www.genecards.org/cgi-bin/carddisp.pl?gene=FADD
RIPK1	Receptor Interacting Serine/Threonine Kinase 1	Protein Coding	48	GC06P003155	15.6628122329712	https://www.genecards.org/cgi-bin/carddisp.pl?gene=RIPK1
PEA15	Proliferation And Apoptosis Adaptor Protein 15	Protein Coding	42	GC01P160205	15.4408006668091	https://www.genecards.org/cgi-bin/carddisp.pl?gene=PEA15
MYC	MYC Proto-Oncogene, BHLH Transcription Factor	Protein Coding	50	GC08P127735	15.1479091644287	https://www.genecards.org/cgi-bin/carddisp.pl?gene=MYC
AEN	Apoptosis Enhancing Nuclease	Protein Coding	34	GC15P088604	15.0334091186523	https://www.genecards.org/cgi-bin/carddisp.pl?gene=AEN
TNFRSF1A	TNF Receptor Superfamily Member 1A	Protein Coding	48	GC12M006328	14.9794321060181	https://www.genecards.org/cgi-bin/carddisp.pl?gene=TNFRSF1A
CASP4	Caspase 4	Protein Coding	46	GC11M104942	14.9571924209595	https://www.genecards.org/cgi-bin/carddisp.pl?gene=CASP4
BFAR	Bifunctional Apoptosis Regulator	Protein Coding	38	GC16P014643	14.8804626464844	https://www.genecards.org/cgi-bin/carddisp.pl?gene=BFAR
STAT3	Signal Transducer And Activator Of Transcription 3	Protein Coding	50	GC17M042313	14.8563461303711	https://www.genecards.org/cgi-bin/carddisp.pl?gene=STAT3
TP53AIP1	Tumor Protein P53 Regulated Apoptosis Inducing Protein 1	Protein Coding	36	GC11M128934	14.848726272583	https://www.genecards.org/cgi-bin/carddisp.pl?gene=TP53AIP1
AATF	Apoptosis Antagonizing Transcription Factor	Protein Coding	40	GC17P036948	14.7653837203979	https://www.genecards.org/cgi-bin/carddisp.pl?gene=AATF
CIAPIN1	Cytokine Induced Apoptosis Inhibitor 1	Protein Coding	38	GC16M057428	14.6145486831665	https://www.genecards.org/cgi-bin/carddisp.pl?gene=CIAPIN1
AVEN	Apoptosis And Caspase Activation Inhibitor	Protein Coding	36	GC15M033853	14.5781660079956	https://www.genecards.org/cgi-bin/carddisp.pl?gene=AVEN
MAPK14	Mitogen-Activated Protein Kinase 14	Protein Coding	50	GC06P077003	14.4933385848999	https://www.genecards.org/cgi-bin/carddisp.pl?gene=MAPK14
APAF1	Apoptotic Peptidase Activating Factor 1	Protein Coding	46	GC12P098645	14.4528551101685	https://www.genecards.org/cgi-bin/carddisp.pl?gene=APAF1
PERP	P53 Apoptosis Effector Related To PMP22	Protein Coding	41	GC06M138088	14.428807258606	https://www.genecards.org/cgi-bin/carddisp.pl?gene=PERP
NAIF1	Nuclear Apoptosis Inducing Factor 1	Protein Coding	33	GC09M128061	14.4015398025513	https://www.genecards.org/cgi-bin/carddisp.pl?gene=NAIF1
AREL1	Apoptosis Resistant E3 Ubiquitin Protein Ligase 1	Protein Coding	34	GC14M074653	14.2631244659424	https://www.genecards.org/cgi-bin/carddisp.pl?gene=AREL1
ANXA5	Annexin A5	Protein Coding	45	GC04M121667	14.2602548599243	https://www.genecards.org/cgi-bin/carddisp.pl?gene=ANXA5
TRIAP1	TP53 Regulated Inhibitor Of Apoptosis 1	Protein Coding	35	GC12M120443	14.2541246414185	https://www.genecards.org/cgi-bin/carddisp.pl?gene=TRIAP1
BAD	BCL2 Associated Agonist Of Cell Death	Protein Coding	44	GC11M084618	14.2016801834106	https://www.genecards.org/cgi-bin/carddisp.pl?gene=BAD
BBC3	BCL2 Binding Component 3	Protein Coding	40	GC19M047220	14.1538591384888	https://www.genecards.org/cgi-bin/carddisp.pl?gene=BBC3
MDM2	MDM2 Proto-Oncogene	Protein Coding	52	GC12P068808	13.0219078063965	https://www.genecards.org/cgi-bin/carddisp.pl?gene=MDM2
ECSCR	Endothelial Cell Surface Expressed Chemotaxis And Apoptosis Regulator	Protein Coding	29	GC05M139448	12.6999006271362	https://www.genecards.org/cgi-bin/carddisp.pl?gene=ECSCR
TNFRSF10C	TNF Receptor Superfamily Member 10c	Protein Coding	38	GC08P023102	12.6451787948608	https://www.genecards.org/cgi-bin/carddisp.pl?gene=TNFRSF10C
CAAP1	Caspase Activity And Apoptosis Inhibitor 1	Protein Coding	29	GC09M026840	12.5872793197632	https://www.genecards.org/cgi-bin/carddisp.pl?gene=CAAP1
NFKB1	Nuclear Factor Kappa B Subunit 1	Protein Coding	50	GC04P102501	12.5718908309937	https://www.genecards.org/cgi-bin/carddisp.pl?gene=NFKB1
TNFRSF10D	TNF Receptor Superfamily Member 10d	Protein Coding	41	GC08M023135	12.5538196563721	https://www.genecards.org/cgi-bin/carddisp.pl?gene=TNFRSF10D
CASP14	Caspase 14	Protein Coding	45	GC19P015049	12.5294466018677	https://www.genecards.org/cgi-bin/carddisp.pl?gene=CASP14
TRAF2	TNF Receptor Associated Factor 2	Protein Coding	44	GC09P136881	12.2820587158203	https://www.genecards.org/cgi-bin/carddisp.pl?gene=TRAF2
BCL2L2	BCL2 Like 2	Protein Coding	43	GC14P030949	12.1803550720215	https://www.genecards.org/cgi-bin/carddisp.pl?gene=BCL2L2
CASP5	Caspase 5	Protein Coding	42	GC11M104995	12.0519466400146	https://www.genecards.org/cgi-bin/carddisp.pl?gene=CASP5
MTOR	Mechanistic Target Of Rapamycin Kinase	Protein Coding	52	GC01M011106	11.9324684143066	https://www.genecards.org/cgi-bin/carddisp.pl?gene=MTOR
BIK	BCL2 Interacting Killer	Protein Coding	39	GC22P043110	11.8760442733765	https://www.genecards.org/cgi-bin/carddisp.pl?gene=BIK
JUN	Jun Proto-Oncogene, AP-1 Transcription Factor Subunit	Protein Coding	47	GC01M058780	11.842700958252	https://www.genecards.org/cgi-bin/carddisp.pl?gene=JUN
ELAPOR1	Endosome-Lysosome Associated Apoptosis And Autophagy Regulator 1	Protein Coding	28	GC01P109175	11.807728767395	https://www.genecards.org/cgi-bin/carddisp.pl?gene=ELAPOR1
TP53BP2	Tumor Protein P53 Binding Protein 2	Protein Coding	42	GC01M223779	11.8044815063477	https://www.genecards.org/cgi-bin/carddisp.pl?gene=TP53BP2
GZMB	Granzyme B	Protein Coding	46	GC14M024630	11.6743831634521	https://www.genecards.org/cgi-bin/carddisp.pl?gene=GZMB
DDIAS	DNA Damage Induced Apoptosis Suppressor	Protein Coding	30	GC11P082899	11.6674270629883	https://www.genecards.org/cgi-bin/carddisp.pl?gene=DDIAS
E2F1	E2F Transcription Factor 1	Protein Coding	43	GC20M033675	11.3478288650513	https://www.genecards.org/cgi-bin/carddisp.pl?gene=E2F1
BLCAP	BLCAP Apoptosis Inducing Factor	Protein Coding	31	GC20M037492	11.1716871261597	https://www.genecards.org/cgi-bin/carddisp.pl?gene=BLCAP
NIBAN2	Niban Apoptosis Regulator 2	Protein Coding	30	GC09M127558	11.0125274658203	https://www.genecards.org/cgi-bin/carddisp.pl?gene=NIBAN2
PTEN	Phosphatase And Tensin Homolog	Protein Coding	50	GC10P090708	10.7980318069458	https://www.genecards.org/cgi-bin/carddisp.pl?gene=PTEN
DFFA	DNA Fragmentation Factor Subunit Alpha	Protein Coding	43	GC01M010456	10.7293109893799	https://www.genecards.org/cgi-bin/carddisp.pl?gene=DFFA
BCL2L14	BCL2 Like 14	Protein Coding	38	GC12P012049	10.6868000030518	https://www.genecards.org/cgi-bin/carddisp.pl?gene=BCL2L14
CDK1	Cyclin Dependent Kinase 1	Protein Coding	44	GC10P060772	10.4830980300903	https://www.genecards.org/cgi-bin/carddisp.pl?gene=CDK1
PYCARD	PYD And CARD Domain Containing	Protein Coding	41	GC16M031201	10.4808864593506	https://www.genecards.org/cgi-bin/carddisp.pl?gene=PYCARD
NIBAN1	Niban Apoptosis Regulator 1	Protein Coding	30	GC01M184791	10.44455909729	https://www.genecards.org/cgi-bin/carddisp.pl?gene=NIBAN1
NOL3	Nucleolar Protein 3	Protein Coding	42	GC16P067204	10.4352703094482	https://www.genecards.org/cgi-bin/carddisp.pl?gene=NOL3
EGFR	Epidermal Growth Factor Receptor	Protein Coding	52	GC07P055019	10.4002065658569	https://www.genecards.org/cgi-bin/carddisp.pl?gene=EGFR
BECN1	Beclin 1	Protein Coding	44	GC17M042810	10.2609615325928	https://www.genecards.org/cgi-bin/carddisp.pl?gene=BECN1
TRADD	TNFRSF1A Associated Via Death Domain	Protein Coding	42	GC16M067154	10.2322721481323	https://www.genecards.org/cgi-bin/carddisp.pl?gene=TRADD
RAF1	Raf-1 Proto-Oncogene, Serine/Threonine Kinase	Protein Coding	52	GC03M012583	10.1845693588257	https://www.genecards.org/cgi-bin/carddisp.pl?gene=RAF1
PTGS2	Prostaglandin-Endoperoxide Synthase 2	Protein Coding	48	GC01M186640	10.1245079040527	https://www.genecards.org/cgi-bin/carddisp.pl?gene=PTGS2
ATM	ATM Serine/Threonine Kinase	Protein Coding	52	GC11P108222	10.1012916564941	https://www.genecards.org/cgi-bin/carddisp.pl?gene=ATM
MAPK3	Mitogen-Activated Protein Kinase 3	Protein Coding	48	GC16M035783	10.0922813415527	https://www.genecards.org/cgi-bin/carddisp.pl?gene=MAPK3
CCND1	Cyclin D1	Protein Coding	50	GC11P069641	10.0905542373657	https://www.genecards.org/cgi-bin/carddisp.pl?gene=CCND1
ELAPOR2	Endosome-Lysosome Associated Apoptosis And Autophagy Regulator Family Member 2	Protein Coding	26	GC07M086877	10.0672550201416	https://www.genecards.org/cgi-bin/carddisp.pl?gene=ELAPOR2
BCL2L10	BCL2 Like 10	Protein Coding	38	GC15M079646	10.0423994064331	https://www.genecards.org/cgi-bin/carddisp.pl?gene=BCL2L10
HSPA5	Heat Shock Protein Family A (Hsp70) Member 5	Protein Coding	46	GC09M125234	9.9748010635376	https://www.genecards.org/cgi-bin/carddisp.pl?gene=HSPA5
DAXX	Death Domain Associated Protein	Protein Coding	42	GC06M033318	9.8697395324707	https://www.genecards.org/cgi-bin/carddisp.pl?gene=DAXX
MAPK10	Mitogen-Activated Protein Kinase 10	Protein Coding	49	GC04M085990	9.83767414093018	https://www.genecards.org/cgi-bin/carddisp.pl?gene=MAPK10
TET2	Tet Methylcytosine Dioxygenase 2	Protein Coding	45	GC04P105145	9.63571166992188	https://www.genecards.org/cgi-bin/carddisp.pl?gene=TET2
AATBC	Apoptosis Associated Transcript In Bladder Cancer	RNA Gene	16	GC21M043806	9.62225818634033	https://www.genecards.org/cgi-bin/carddisp.pl?gene=AATBC
TP73	Tumor Protein P73	Protein Coding	45	GC01P003652	9.54060077667236	https://www.genecards.org/cgi-bin/carddisp.pl?gene=TP73
TNFRSF25	TNF Receptor Superfamily Member 25	Protein Coding	41	GC01M006460	9.53285884857178	https://www.genecards.org/cgi-bin/carddisp.pl?gene=TNFRSF25
TNFSF12	TNF Superfamily Member 12	Protein Coding	40	GC17P010605	9.51771926879883	https://www.genecards.org/cgi-bin/carddisp.pl?gene=TNFSF12
RELA	RELA Proto-Oncogene, NF-KB Subunit	Protein Coding	50	GC11M065653	9.49038028717041	https://www.genecards.org/cgi-bin/carddisp.pl?gene=RELA
TGFB1	Transforming Growth Factor Beta 1	Protein Coding	50	GC19M041301	9.35768032073975	https://www.genecards.org/cgi-bin/carddisp.pl?gene=TGFB1
FOXO3	Forkhead Box O3	Protein Coding	44	GC06P108559	9.33562183380127	https://www.genecards.org/cgi-bin/carddisp.pl?gene=FOXO3
CLU	Clusterin	Protein Coding	45	GC08M027596	9.32183265686035	https://www.genecards.org/cgi-bin/carddisp.pl?gene=CLU
MAPK9	Mitogen-Activated Protein Kinase 9	Protein Coding	47	GC05M180246	9.25970077514648	https://www.genecards.org/cgi-bin/carddisp.pl?gene=MAPK9
CDKN2A	Cyclin Dependent Kinase Inhibitor 2A	Protein Coding	49	GC09M021967	9.24697303771973	https://www.genecards.org/cgi-bin/carddisp.pl?gene=CDKN2A
BCL2L13	BCL2 Like 13	Protein Coding	37	GC22P017628	9.24534130096436	https://www.genecards.org/cgi-bin/carddisp.pl?gene=BCL2L13
HTRA2	HtrA Serine Peptidase 2	Protein Coding	45	GC02P074529	9.19166564941406	https://www.genecards.org/cgi-bin/carddisp.pl?gene=HTRA2
PIK3CG	Phosphatidylinositol-4,5-Bisphosphate 3-Kinase Catalytic Subunit Gamma	Protein Coding	47	GC07P106865	9.15331554412842	https://www.genecards.org/cgi-bin/carddisp.pl?gene=PIK3CG
VEGFA	Vascular Endothelial Growth Factor A	Protein Coding	47	GC06P043770	9.13131713867188	https://www.genecards.org/cgi-bin/carddisp.pl?gene=VEGFA
CSE1L	Chromosome Segregation 1 Like	Protein Coding	40	GC20P049046	9.08138370513916	https://www.genecards.org/cgi-bin/carddisp.pl?gene=CSE1L
HIF1A	Hypoxia Inducible Factor 1 Subunit Alpha	Protein Coding	46	GC14P061695	9.06235313415527	https://www.genecards.org/cgi-bin/carddisp.pl?gene=HIF1A
SIRT1	Sirtuin 1	Protein Coding	47	GC10P067884	9.02695369720459	https://www.genecards.org/cgi-bin/carddisp.pl?gene=SIRT1
XAF1	XIAP Associated Factor 1	Protein Coding	39	GC17P006757	9.00738525390625	https://www.genecards.org/cgi-bin/carddisp.pl?gene=XAF1
IGF1R	Insulin Like Growth Factor 1 Receptor	Protein Coding	53	GC15P098648	8.97880458831787	https://www.genecards.org/cgi-bin/carddisp.pl?gene=IGF1R
NIBAN3	Niban Apoptosis Regulator 3	Protein Coding	25	GC19P053497	8.97147846221924	https://www.genecards.org/cgi-bin/carddisp.pl?gene=NIBAN3
NFKBIA	NFKB Inhibitor Alpha	Protein Coding	49	GC14M035401	8.96222305297852	https://www.genecards.org/cgi-bin/carddisp.pl?gene=NFKBIA
IGF1	Insulin Like Growth Factor 1	Protein Coding	48	GC12M102395	8.90525722503662	https://www.genecards.org/cgi-bin/carddisp.pl?gene=IGF1
DFFB	DNA Fragmentation Factor Subunit Beta	Protein Coding	43	GC01P003797	8.88933944702148	https://www.genecards.org/cgi-bin/carddisp.pl?gene=DFFB
HRK	Harakiri, BCL2 Interacting Protein	Protein Coding	38	GC12M116820	8.84460067749023	https://www.genecards.org/cgi-bin/carddisp.pl?gene=HRK
XIAPP3	X-Linked Inhibitor Of Apoptosis Pseudogene 3	Pseudogene	5	GC02P120916	8.67289447784424	https://www.genecards.org/cgi-bin/carddisp.pl?gene=XIAPP3
XIAPP2	X-Linked Inhibitor Of Apoptosis Pseudogene 2	Pseudogene	4	GC11M087095	8.67289447784424	https://www.genecards.org/cgi-bin/carddisp.pl?gene=XIAPP2
VDAC1	Voltage Dependent Anion Channel 1	Protein Coding	45	GC05M133975	8.65888690948486	https://www.genecards.org/cgi-bin/carddisp.pl?gene=VDAC1
IL2	Interleukin 2	Protein Coding	44	GC04M122451	8.64943027496338	https://www.genecards.org/cgi-bin/carddisp.pl?gene=IL2
PMAIP1	Phorbol-12-Myristate-13-Acetate-Induced Protein 1	Protein Coding	39	GC18P059899	8.61423301696777	https://www.genecards.org/cgi-bin/carddisp.pl?gene=PMAIP1
PDCD6	Programmed Cell Death 6	Protein Coding	38	GC05P000272	8.55186939239502	https://www.genecards.org/cgi-bin/carddisp.pl?gene=PDCD6
RIPK3	Receptor Interacting Serine/Threonine Kinase 3	Protein Coding	42	GC14M024336	8.47083950042725	https://www.genecards.org/cgi-bin/carddisp.pl?gene=RIPK3
CDK2	Cyclin Dependent Kinase 2	Protein Coding	50	GC12P055966	8.42442893981934	https://www.genecards.org/cgi-bin/carddisp.pl?gene=CDK2
HMGB1	High Mobility Group Box 1	Protein Coding	44	GC13M030456	8.41207504272461	https://www.genecards.org/cgi-bin/carddisp.pl?gene=HMGB1
IFNG	Interferon Gamma	Protein Coding	47	GC12M068154	8.32291603088379	https://www.genecards.org/cgi-bin/carddisp.pl?gene=IFNG
API5P1	Apoptosis Inhibitor 5 Pseudogene 1	Pseudogene	6	GC0XM116104	8.2434139251709	https://www.genecards.org/cgi-bin/carddisp.pl?gene=API5P1
HDAC9	Histone Deacetylase 9	Protein Coding	46	GC07P018086	8.21212577819824	https://www.genecards.org/cgi-bin/carddisp.pl?gene=HDAC9
BCL2A1	BCL2 Related Protein A1	Protein Coding	40	GC15M080585	8.21143627166748	https://www.genecards.org/cgi-bin/carddisp.pl?gene=BCL2A1
RNF7	Ring Finger Protein 7	Protein Coding	39	GC03P141738	8.20916843414307	https://www.genecards.org/cgi-bin/carddisp.pl?gene=RNF7
IL6	Interleukin 6	Protein Coding	48	GC07P022725	8.19256591796875	https://www.genecards.org/cgi-bin/carddisp.pl?gene=IL6
DDIT3	DNA Damage Inducible Transcript 3	Protein Coding	45	GC12M057516	8.18411445617676	https://www.genecards.org/cgi-bin/carddisp.pl?gene=DDIT3
PPP1R13B	Protein Phosphatase 1 Regulatory Subunit 13B	Protein Coding	38	GC14M103733	8.15573406219482	https://www.genecards.org/cgi-bin/carddisp.pl?gene=PPP1R13B
RASGRP1	RAS Guanyl Releasing Protein 1	Protein Coding	46	GC15M038488	8.10817909240723	https://www.genecards.org/cgi-bin/carddisp.pl?gene=RASGRP1
CIAPIN1P	Cytokine Induced Apoptosis Inhibitor 1 Pseudogene	Pseudogene	7	GC18P026599	8.08378505706787	https://www.genecards.org/cgi-bin/carddisp.pl?gene=CIAPIN1P
TRIAP1P1	TP53 Regulated Inhibitor Of Apoptosis 1 Pseudogene 1	Pseudogene	6	GC10M027376	8.08378505706787	https://www.genecards.org/cgi-bin/carddisp.pl?gene=TRIAP1P1
API5P2	Apoptosis Inhibitor 5 Pseudogene 2	Pseudogene	5	GC02M177994	8.08378505706787	https://www.genecards.org/cgi-bin/carddisp.pl?gene=API5P2
ENSG00000228998	PERP, TP53 Apoptosis Effector (PERP) Pseudogene	Pseudogene	5	GC15P112414	8.08378505706787	https://www.genecards.org/cgi-bin/carddisp.pl?gene=ENSG00000228998
ENSG00000271623	PRKC, Apoptosis, WT1, Regulator (PAWR) Pseudogene	Pseudogene	4	GC16P039172	8.08378505706787	https://www.genecards.org/cgi-bin/carddisp.pl?gene=ENSG00000271623
LOC100505995	Apoptosis-Inducing, TAF9-Like Domain 1 Pseudogene	Pseudogene	4	GC07P012740	8.08378505706787	https://www.genecards.org/cgi-bin/carddisp.pl?gene=LOC100505995
LOC100131159	PERP, TP53 Apoptosis Effector Pseudogene	Pseudogene	4	GC06P016418	8.08378505706787	https://www.genecards.org/cgi-bin/carddisp.pl?gene=LOC100131159
XIAPP1	X-Linked Inhibitor Of Apoptosis Pseudogene 1	Pseudogene	4	GC10P109663	8.08378505706787	https://www.genecards.org/cgi-bin/carddisp.pl?gene=XIAPP1
LOC390600	Cytokine Induced Apoptosis Inhibitor 1 Pseudogene	Pseudogene	4	GC15P068833	8.08378505706787	https://www.genecards.org/cgi-bin/carddisp.pl?gene=LOC390600
ENSG00000218073	PERP, TP53 Apoptosis Effector (PERP) Pseudogene	Pseudogene	3	GC06P016416	8.08378505706787	https://www.genecards.org/cgi-bin/carddisp.pl?gene=ENSG00000218073
ENSG00000271253	Apoptosis-Inducing, TAF9-Like Domain 1, Pseudogene	Pseudogene	3	GC07P012685	8.08378505706787	https://www.genecards.org/cgi-bin/carddisp.pl?gene=ENSG00000271253
ENSG00000237653	PERP, TP53 Apoptosis Effector (PERP) Pseudogene	Pseudogene	3	GC03M191952	8.08378505706787	https://www.genecards.org/cgi-bin/carddisp.pl?gene=ENSG00000237653
ENSG00000288255	Caspase 1, Apoptosis-Related Cysteine Peptidase (Interleukin 1, Beta, Convertase) (CASP1) Pseudogene	Pseudogene	2	GC11M105055	8.08378505706787	https://www.genecards.org/cgi-bin/carddisp.pl?gene=ENSG00000288255
ENSG00000259286	Cytokine Induced Apoptosis Inhibitor 1 (CIAPIN1)	Pseudogene	2	GC15P112465	8.08378505706787	https://www.genecards.org/cgi-bin/carddisp.pl?gene=ENSG00000259286
LOC100129725	PERP, TP53 Apoptosis Effector Pseudogene	Pseudogene	2	GC03M191951	8.08378505706787	https://www.genecards.org/cgi-bin/carddisp.pl?gene=LOC100129725
PDCD5	Programmed Cell Death 5	Protein Coding	38	GC19P032581	8.058518409729	https://www.genecards.org/cgi-bin/carddisp.pl?gene=PDCD5
TRAF1	TNF Receptor Associated Factor 1	Protein Coding	42	GC09M120902	8.02563858032227	https://www.genecards.org/cgi-bin/carddisp.pl?gene=TRAF1
PPARG	Peroxisome Proliferator Activated Receptor Gamma	Protein Coding	51	GC03P012287	7.98224067687988	https://www.genecards.org/cgi-bin/carddisp.pl?gene=PPARG
APP	Amyloid Beta Precursor Protein	Protein Coding	50	GC21M025880	7.95450019836426	https://www.genecards.org/cgi-bin/carddisp.pl?gene=APP
MIR21	MicroRNA 21	RNA Gene	25	GC17P059841	7.88416957855225	https://www.genecards.org/cgi-bin/carddisp.pl?gene=MIR21
ABL1	ABL Proto-Oncogene 1, Non-Receptor Tyrosine Kinase	Protein Coding	51	GC09P130713	7.84113788604736	https://www.genecards.org/cgi-bin/carddisp.pl?gene=ABL1
TNFRSF11B	TNF Receptor Superfamily Member 11b	Protein Coding	48	GC08M118923	7.81477546691895	https://www.genecards.org/cgi-bin/carddisp.pl?gene=TNFRSF11B
CTNNB1	Catenin Beta 1	Protein Coding	52	GC03P041236	7.81198263168335	https://www.genecards.org/cgi-bin/carddisp.pl?gene=CTNNB1
THAP1	THAP Domain Containing 1	Protein Coding	39	GC08M042836	7.80742835998535	https://www.genecards.org/cgi-bin/carddisp.pl?gene=THAP1
FAF1	Fas Associated Factor 1	Protein Coding	42	GC01M050439	7.74692392349243	https://www.genecards.org/cgi-bin/carddisp.pl?gene=FAF1
HSPB1	Heat Shock Protein Family B (Small) Member 1	Protein Coding	50	GC07P076302	7.74265956878662	https://www.genecards.org/cgi-bin/carddisp.pl?gene=HSPB1
BCL10	BCL10 Immune Signaling Adaptor	Protein Coding	43	GC01M085265	7.73520469665527	https://www.genecards.org/cgi-bin/carddisp.pl?gene=BCL10
SEPTIN4	Septin 4	Protein Coding	30	GC17M058522	7.72095203399658	https://www.genecards.org/cgi-bin/carddisp.pl?gene=SEPTIN4
AKT2	AKT Serine/Threonine Kinase 2	Protein Coding	52	GC19M040230	7.68972539901733	https://www.genecards.org/cgi-bin/carddisp.pl?gene=AKT2
RB1	RB Transcriptional Corepressor 1	Protein Coding	46	GC13P048303	7.6687068939209	https://www.genecards.org/cgi-bin/carddisp.pl?gene=RB1
GSK3B	Glycogen Synthase Kinase 3 Beta	Protein Coding	48	GC03M119821	7.64616537094116	https://www.genecards.org/cgi-bin/carddisp.pl?gene=GSK3B
CHUK	Component Of Inhibitor Of Nuclear Factor Kappa B Kinase Complex	Protein Coding	50	GC10M100188	7.6209864616394	https://www.genecards.org/cgi-bin/carddisp.pl?gene=CHUK
PTK2	Protein Tyrosine Kinase 2	Protein Coding	46	GC08M140657	7.56702613830566	https://www.genecards.org/cgi-bin/carddisp.pl?gene=PTK2
MAP2K1	Mitogen-Activated Protein Kinase Kinase 1	Protein Coding	52	GC15P066386	7.56409072875977	https://www.genecards.org/cgi-bin/carddisp.pl?gene=MAP2K1
DAPK1	Death Associated Protein Kinase 1	Protein Coding	48	GC09P087497	7.56311655044556	https://www.genecards.org/cgi-bin/carddisp.pl?gene=DAPK1
IL1B	Interleukin 1 Beta	Protein Coding	46	GC02M112829	7.54490089416504	https://www.genecards.org/cgi-bin/carddisp.pl?gene=IL1B
RIPK2	Receptor Interacting Serine/Threonine Kinase 2	Protein Coding	45	GC08P089786	7.50476598739624	https://www.genecards.org/cgi-bin/carddisp.pl?gene=RIPK2
CD40	CD40 Molecule	Protein Coding	47	GC20P046118	7.46007871627808	https://www.genecards.org/cgi-bin/carddisp.pl?gene=CD40
SYVN1	Synoviolin 1	Protein Coding	40	GC11M084659	7.45885276794434	https://www.genecards.org/cgi-bin/carddisp.pl?gene=SYVN1
TNFRSF1B	TNF Receptor Superfamily Member 1B	Protein Coding	46	GC01P012167	7.4437837600708	https://www.genecards.org/cgi-bin/carddisp.pl?gene=TNFRSF1B
SRC	SRC Proto-Oncogene, Non-Receptor Tyrosine Kinase	Protein Coding	50	GC20P037344	7.42973756790161	https://www.genecards.org/cgi-bin/carddisp.pl?gene=SRC
PML	PML Nuclear Body Scaffold	Protein Coding	45	GC15P073994	7.41767120361328	https://www.genecards.org/cgi-bin/carddisp.pl?gene=PML
HRAS	HRas Proto-Oncogene, GTPase	Protein Coding	50	GC11M002647	7.41488027572632	https://www.genecards.org/cgi-bin/carddisp.pl?gene=HRAS
CHEK2	Checkpoint Kinase 2	Protein Coding	52	GC22M028687	7.40136528015137	https://www.genecards.org/cgi-bin/carddisp.pl?gene=CHEK2
STK4	Serine/Threonine Kinase 4	Protein Coding	48	GC20P044966	7.38892793655396	https://www.genecards.org/cgi-bin/carddisp.pl?gene=STK4
MAP3K1	Mitogen-Activated Protein Kinase Kinase Kinase 1	Protein Coding	48	GC05P056815	7.37666463851929	https://www.genecards.org/cgi-bin/carddisp.pl?gene=MAP3K1
ENDOG	Endonuclease G	Protein Coding	42	GC09P128818	7.36883115768433	https://www.genecards.org/cgi-bin/carddisp.pl?gene=ENDOG
CD4	CD4 Molecule	Protein Coding	48	GC12P006786	7.35900211334229	https://www.genecards.org/cgi-bin/carddisp.pl?gene=CD4
CDKN1B	Cyclin Dependent Kinase Inhibitor 1B	Protein Coding	46	GC12P018790	7.3211932182312	https://www.genecards.org/cgi-bin/carddisp.pl?gene=CDKN1B
PIK3CA	Phosphatidylinositol-4,5-Bisphosphate 3-Kinase Catalytic Subunit Alpha	Protein Coding	52	GC03P179148	7.30074977874756	https://www.genecards.org/cgi-bin/carddisp.pl?gene=PIK3CA
NFE2L2	NFE2 Like BZIP Transcription Factor 2	Protein Coding	48	GC02M177227	7.29855728149414	https://www.genecards.org/cgi-bin/carddisp.pl?gene=NFE2L2
IKBKB	Inhibitor Of Nuclear Factor Kappa B Kinase Subunit Beta	Protein Coding	52	GC08P042271	7.28276062011719	https://www.genecards.org/cgi-bin/carddisp.pl?gene=IKBKB
IRF1	Interferon Regulatory Factor 1	Protein Coding	46	GC05M132440	7.24107313156128	https://www.genecards.org/cgi-bin/carddisp.pl?gene=IRF1
RNF34	Ring Finger Protein 34	Protein Coding	39	GC12P121400	7.22606945037842	https://www.genecards.org/cgi-bin/carddisp.pl?gene=RNF34
BIRC8	Baculoviral IAP Repeat Containing 8	Pseudogene	31	GC19M053289	7.21631813049316	https://www.genecards.org/cgi-bin/carddisp.pl?gene=BIRC8
PCNA	Proliferating Cell Nuclear Antigen	Protein Coding	49	GC20M005114	7.19708442687988	https://www.genecards.org/cgi-bin/carddisp.pl?gene=PCNA
NGF	Nerve Growth Factor	Protein Coding	49	GC01M115285	7.1837739944458	https://www.genecards.org/cgi-bin/carddisp.pl?gene=NGF
TNFAIP3	TNF Alpha Induced Protein 3	Protein Coding	47	GC06P137866	7.11892795562744	https://www.genecards.org/cgi-bin/carddisp.pl?gene=TNFAIP3
TXN	Thioredoxin	Protein Coding	45	GC09M110243	7.08610391616821	https://www.genecards.org/cgi-bin/carddisp.pl?gene=TXN
BRCA1	BRCA1 DNA Repair Associated	Protein Coding	49	GC17M043044	7.07925033569336	https://www.genecards.org/cgi-bin/carddisp.pl?gene=BRCA1
ESR1	Estrogen Receptor 1	Protein Coding	52	GC06P151656	7.07770538330078	https://www.genecards.org/cgi-bin/carddisp.pl?gene=ESR1
AKT3	AKT Serine/Threonine Kinase 3	Protein Coding	52	GC01M243488	7.06688976287842	https://www.genecards.org/cgi-bin/carddisp.pl?gene=AKT3
CAT	Catalase	Protein Coding	49	GC11P034460	7.03165817260742	https://www.genecards.org/cgi-bin/carddisp.pl?gene=CAT
YWHAB	Tyrosine 3-Monooxygenase/Tryptophan 5-Monooxygenase Activation Protein Beta	Protein Coding	46	GC20P044885	7.0267219543457	https://www.genecards.org/cgi-bin/carddisp.pl?gene=YWHAB
PAK2	P21 (RAC1) Activated Kinase 2	Protein Coding	45	GC03P196739	7.02614974975586	https://www.genecards.org/cgi-bin/carddisp.pl?gene=PAK2
HSPA4	Heat Shock Protein Family A (Hsp70) Member 4	Protein Coding	41	GC05P133051	6.98739385604858	https://www.genecards.org/cgi-bin/carddisp.pl?gene=HSPA4
HMOX1	Heme Oxygenase 1	Protein Coding	50	GC22P035380	6.86784076690674	https://www.genecards.org/cgi-bin/carddisp.pl?gene=HMOX1
KRT18	Keratin 18	Protein Coding	48	GC12P052948	6.85623741149902	https://www.genecards.org/cgi-bin/carddisp.pl?gene=KRT18
JAK2	Janus Kinase 2	Protein Coding	51	GC09P004985	6.84460306167603	https://www.genecards.org/cgi-bin/carddisp.pl?gene=JAK2
EGF	Epidermal Growth Factor	Protein Coding	50	GC04P109912	6.84265089035034	https://www.genecards.org/cgi-bin/carddisp.pl?gene=EGF
PRPF8	Pre-MRNA Processing Factor 8	Protein Coding	41	GC17M001650	6.83334112167358	https://www.genecards.org/cgi-bin/carddisp.pl?gene=PRPF8
MAP2K4	Mitogen-Activated Protein Kinase Kinase 4	Protein Coding	45	GC17P012020	6.82616853713989	https://www.genecards.org/cgi-bin/carddisp.pl?gene=MAP2K4
IL10	Interleukin 10	Protein Coding	46	GC01M206767	6.80988216400146	https://www.genecards.org/cgi-bin/carddisp.pl?gene=IL10
HSP90AA1	Heat Shock Protein 90 Alpha Family Class A Member 1	Protein Coding	47	GC14M102080	6.79523754119873	https://www.genecards.org/cgi-bin/carddisp.pl?gene=HSP90AA1
IL3	Interleukin 3	Protein Coding	42	GC05P132060	6.78976821899414	https://www.genecards.org/cgi-bin/carddisp.pl?gene=IL3
CCNB1	Cyclin B1	Protein Coding	45	GC05P069167	6.78137874603271	https://www.genecards.org/cgi-bin/carddisp.pl?gene=CCNB1
TERT	Telomerase Reverse Transcriptase	Protein Coding	50	GC05M001253	6.77606391906738	https://www.genecards.org/cgi-bin/carddisp.pl?gene=TERT
TET2-AS1	TET2 Antisense RNA 1	RNA Gene	14	GC04M105171	6.74906063079834	https://www.genecards.org/cgi-bin/carddisp.pl?gene=TET2-AS1
NLRP1	NLR Family Pyrin Domain Containing 1	Protein Coding	43	GC17M005499	6.72739362716675	https://www.genecards.org/cgi-bin/carddisp.pl?gene=NLRP1
MAP3K7	Mitogen-Activated Protein Kinase Kinase Kinase 7	Protein Coding	50	GC06M090513	6.72120189666748	https://www.genecards.org/cgi-bin/carddisp.pl?gene=MAP3K7
BIRC6	Baculoviral IAP Repeat Containing 6	Protein Coding	41	GC02P032484	6.70575046539307	https://www.genecards.org/cgi-bin/carddisp.pl?gene=BIRC6
FOS	Fos Proto-Oncogene, AP-1 Transcription Factor Subunit	Protein Coding	50	GC14P075278	6.69478559494019	https://www.genecards.org/cgi-bin/carddisp.pl?gene=FOS
PDCD6IP	Programmed Cell Death 6 Interacting Protein	Protein Coding	41	GC03P033798	6.66129064559937	https://www.genecards.org/cgi-bin/carddisp.pl?gene=PDCD6IP
STK17B	Serine/Threonine Kinase 17b	Protein Coding	41	GC02M196133	6.65897750854492	https://www.genecards.org/cgi-bin/carddisp.pl?gene=STK17B
IFI27	Interferon Alpha Inducible Protein 27	Protein Coding	38	GC14P094104	6.65821504592896	https://www.genecards.org/cgi-bin/carddisp.pl?gene=IFI27
IFNA1	Interferon Alpha 1	Protein Coding	40	GC09P021577	6.65284633636475	https://www.genecards.org/cgi-bin/carddisp.pl?gene=IFNA1
YWHAQ	Tyrosine 3-Monooxygenase/Tryptophan 5-Monooxygenase Activation Protein Theta	Protein Coding	45	GC02M009583	6.65250682830811	https://www.genecards.org/cgi-bin/carddisp.pl?gene=YWHAQ
IL2RA	Interleukin 2 Receptor Subunit Alpha	Protein Coding	49	GC10M006010	6.65112209320068	https://www.genecards.org/cgi-bin/carddisp.pl?gene=IL2RA
PRKCA	Protein Kinase C Alpha	Protein Coding	49	GC17P066302	6.60898780822754	https://www.genecards.org/cgi-bin/carddisp.pl?gene=PRKCA
STK17A	Serine/Threonine Kinase 17a	Protein Coding	41	GC07P043582	6.57273769378662	https://www.genecards.org/cgi-bin/carddisp.pl?gene=STK17A
NR4A1	Nuclear Receptor Subfamily 4 Group A Member 1	Protein Coding	46	GC12P052022	6.57060623168945	https://www.genecards.org/cgi-bin/carddisp.pl?gene=NR4A1
NR3C1	Nuclear Receptor Subfamily 3 Group C Member 1	Protein Coding	49	GC05M143277	6.54093170166016	https://www.genecards.org/cgi-bin/carddisp.pl?gene=NR3C1
AR	Androgen Receptor	Protein Coding	51	GC0XP067544	6.53600215911865	https://www.genecards.org/cgi-bin/carddisp.pl?gene=AR
STAT1	Signal Transducer And Activator Of Transcription 1	Protein Coding	51	GC02M190908	6.52907991409302	https://www.genecards.org/cgi-bin/carddisp.pl?gene=STAT1
SOD2	Superoxide Dismutase 2	Protein Coding	49	GC06M159669	6.49933099746704	https://www.genecards.org/cgi-bin/carddisp.pl?gene=SOD2
SOD1	Superoxide Dismutase 1	Protein Coding	50	GC21P031659	6.48979091644287	https://www.genecards.org/cgi-bin/carddisp.pl?gene=SOD1
ERBB2	Erb-B2 Receptor Tyrosine Kinase 2	Protein Coding	53	GC17P039687	6.48690986633301	https://www.genecards.org/cgi-bin/carddisp.pl?gene=ERBB2
BNIP3	BCL2 Interacting Protein 3	Protein Coding	41	GC10M131966	6.48635530471802	https://www.genecards.org/cgi-bin/carddisp.pl?gene=BNIP3
TNFRSF6B	TNF Receptor Superfamily Member 6b	Protein Coding	42	GC20P063696	6.45748996734619	https://www.genecards.org/cgi-bin/carddisp.pl?gene=TNFRSF6B
FOXO1	Forkhead Box O1	Protein Coding	48	GC13M040555	6.42037105560303	https://www.genecards.org/cgi-bin/carddisp.pl?gene=FOXO1
ATG5	Autophagy Related 5	Protein Coding	43	GC06M106045	6.40653991699219	https://www.genecards.org/cgi-bin/carddisp.pl?gene=ATG5
SMPD1	Sphingomyelin Phosphodiesterase 1	Protein Coding	48	GC11P006390	6.40541553497314	https://www.genecards.org/cgi-bin/carddisp.pl?gene=SMPD1
CCNA2	Cyclin A2	Protein Coding	44	GC04M121816	6.38050174713135	https://www.genecards.org/cgi-bin/carddisp.pl?gene=CCNA2
CTSD	Cathepsin D	Protein Coding	50	GC11M001752	6.33715629577637	https://www.genecards.org/cgi-bin/carddisp.pl?gene=CTSD
RARA	Retinoic Acid Receptor Alpha	Protein Coding	48	GC17P040309	6.3146653175354	https://www.genecards.org/cgi-bin/carddisp.pl?gene=RARA
HDAC1	Histone Deacetylase 1	Protein Coding	48	GC01P032292	6.30331325531006	https://www.genecards.org/cgi-bin/carddisp.pl?gene=HDAC1
NOS2	Nitric Oxide Synthase 2	Protein Coding	48	GC17M027756	6.27239465713501	https://www.genecards.org/cgi-bin/carddisp.pl?gene=NOS2
PRKN	Parkin RBR E3 Ubiquitin Protein Ligase	Protein Coding	38	GC06M161348	6.26961040496826	https://www.genecards.org/cgi-bin/carddisp.pl?gene=PRKN
TP63	Tumor Protein P63	Protein Coding	47	GC03P189598	6.24154806137085	https://www.genecards.org/cgi-bin/carddisp.pl?gene=TP63
IER3IP1	Immediate Early Response 3 Interacting Protein 1	Protein Coding	37	GC18M047152	6.22540378570557	https://www.genecards.org/cgi-bin/carddisp.pl?gene=IER3IP1
CASP12	Caspase 12 (Gene/Pseudogene)	Protein Coding	34	GC11M104885	6.22123003005981	https://www.genecards.org/cgi-bin/carddisp.pl?gene=CASP12
ABCB1	ATP Binding Cassette Subfamily B Member 1	Protein Coding	50	GC07M087504	6.212806224823	https://www.genecards.org/cgi-bin/carddisp.pl?gene=ABCB1
HSPA1A	Heat Shock Protein Family A (Hsp70) Member 1A	Protein Coding	44	GC06P076883	6.21069669723511	https://www.genecards.org/cgi-bin/carddisp.pl?gene=HSPA1A
TNFSF11	TNF Superfamily Member 11	Protein Coding	46	GC13P042562	6.20771455764771	https://www.genecards.org/cgi-bin/carddisp.pl?gene=TNFSF11
ATR	ATR Serine/Threonine Kinase	Protein Coding	51	GC03M142449	6.20503664016724	https://www.genecards.org/cgi-bin/carddisp.pl?gene=ATR
SP1	Sp1 Transcription Factor	Protein Coding	45	GC12P053380	6.19714403152466	https://www.genecards.org/cgi-bin/carddisp.pl?gene=SP1
CDH1	Cadherin 1	Protein Coding	49	GC16P068737	6.19400596618652	https://www.genecards.org/cgi-bin/carddisp.pl?gene=CDH1
MADD	MAP Kinase Activating Death Domain	Protein Coding	43	GC11P047290	6.18022727966309	https://www.genecards.org/cgi-bin/carddisp.pl?gene=MADD
CDK4	Cyclin Dependent Kinase 4	Protein Coding	52	GC12M057743	6.17435646057129	https://www.genecards.org/cgi-bin/carddisp.pl?gene=CDK4
PRF1	Perforin 1	Protein Coding	45	GC10M070597	6.16416311264038	https://www.genecards.org/cgi-bin/carddisp.pl?gene=PRF1
YWHAE	Tyrosine 3-Monooxygenase/Tryptophan 5-Monooxygenase Activation Protein Epsilon	Protein Coding	48	GC17M002492	6.15709686279297	https://www.genecards.org/cgi-bin/carddisp.pl?gene=YWHAE
SQSTM1	Sequestosome 1	Protein Coding	47	GC05P179806	6.14770650863647	https://www.genecards.org/cgi-bin/carddisp.pl?gene=SQSTM1
PDCD4	Programmed Cell Death 4	Protein Coding	41	GC10P110871	6.14688539505005	https://www.genecards.org/cgi-bin/carddisp.pl?gene=PDCD4
IGFBP3	Insulin Like Growth Factor Binding Protein 3	Protein Coding	45	GC07M045912	6.14395093917847	https://www.genecards.org/cgi-bin/carddisp.pl?gene=IGFBP3
CSNK2A1	Casein Kinase 2 Alpha 1	Protein Coding	50	GC20M000472	6.12066030502319	https://www.genecards.org/cgi-bin/carddisp.pl?gene=CSNK2A1
DNM1L	Dynamin 1 Like	Protein Coding	46	GC12P032679	6.10862731933594	https://www.genecards.org/cgi-bin/carddisp.pl?gene=DNM1L
DAPK3	Death Associated Protein Kinase 3	Protein Coding	43	GC19M003958	6.06600761413574	https://www.genecards.org/cgi-bin/carddisp.pl?gene=DAPK3
LGALS1	Galectin 1	Protein Coding	42	GC22P037675	6.05144214630127	https://www.genecards.org/cgi-bin/carddisp.pl?gene=LGALS1
BDNF	Brain Derived Neurotrophic Factor	Protein Coding	46	GC11M027654	6.04831981658936	https://www.genecards.org/cgi-bin/carddisp.pl?gene=BDNF
PDCD10	Programmed Cell Death 10	Protein Coding	42	GC03M167683	6.03678178787231	https://www.genecards.org/cgi-bin/carddisp.pl?gene=PDCD10
PRKCE	Protein Kinase C Epsilon	Protein Coding	48	GC02P045651	6.03408193588257	https://www.genecards.org/cgi-bin/carddisp.pl?gene=PRKCE
TNFSF13B	TNF Superfamily Member 13b	Protein Coding	44	GC13P108251	6.0313515663147	https://www.genecards.org/cgi-bin/carddisp.pl?gene=TNFSF13B
YAP1	Yes1 Associated Transcriptional Regulator	Protein Coding	46	GC11P102110	6.01348352432251	https://www.genecards.org/cgi-bin/carddisp.pl?gene=YAP1
IRF3	Interferon Regulatory Factor 3	Protein Coding	45	GC19M049659	6.00424385070801	https://www.genecards.org/cgi-bin/carddisp.pl?gene=IRF3
CXCR4	C-X-C Motif Chemokine Receptor 4	Protein Coding	50	GC02M136114	5.9921760559082	https://www.genecards.org/cgi-bin/carddisp.pl?gene=CXCR4
CDK5	Cyclin Dependent Kinase 5	Protein Coding	51	GC07M151053	5.97353219985962	https://www.genecards.org/cgi-bin/carddisp.pl?gene=CDK5
MMP9	Matrix Metallopeptidase 9	Protein Coding	53	GC20P046008	5.96885251998901	https://www.genecards.org/cgi-bin/carddisp.pl?gene=MMP9
FAM215A	Family With Sequence Similarity 215 Member A	RNA Gene	23	GC17P043917	5.96458053588867	https://www.genecards.org/cgi-bin/carddisp.pl?gene=FAM215A
GAS2	Growth Arrest Specific 2	Protein Coding	39	GC11P022626	5.96210813522339	https://www.genecards.org/cgi-bin/carddisp.pl?gene=GAS2
PIK3R1	Phosphoinositide-3-Kinase Regulatory Subunit 1	Protein Coding	49	GC05P068215	5.94967555999756	https://www.genecards.org/cgi-bin/carddisp.pl?gene=PIK3R1
TGM2	Transglutaminase 2	Protein Coding	46	GC20M038127	5.93761301040649	https://www.genecards.org/cgi-bin/carddisp.pl?gene=TGM2
NGFR	Nerve Growth Factor Receptor	Protein Coding	45	GC17P049495	5.92578220367432	https://www.genecards.org/cgi-bin/carddisp.pl?gene=NGFR
BAG1	BAG Cochaperone 1	Protein Coding	41	GC09M033245	5.91237354278564	https://www.genecards.org/cgi-bin/carddisp.pl?gene=BAG1
HIPK2	Homeodomain Interacting Protein Kinase 2	Protein Coding	44	GC07M139561	5.89112138748169	https://www.genecards.org/cgi-bin/carddisp.pl?gene=HIPK2
TIGAR	TP53 Induced Glycolysis Regulatory Phosphatase	Protein Coding	37	GC12P018506	5.87129878997803	https://www.genecards.org/cgi-bin/carddisp.pl?gene=TIGAR
FHIT	Fragile Histidine Triad Diadenosine Triphosphatase	Protein Coding	43	GC03M059747	5.83357191085815	https://www.genecards.org/cgi-bin/carddisp.pl?gene=FHIT
CD27	CD27 Molecule	Protein Coding	45	GC12P018529	5.82988214492798	https://www.genecards.org/cgi-bin/carddisp.pl?gene=CD27
YWHAZ	Tyrosine 3-Monooxygenase/Tryptophan 5-Monooxygenase Activation Protein Zeta	Protein Coding	46	GC08M100917	5.82291841506958	https://www.genecards.org/cgi-bin/carddisp.pl?gene=YWHAZ
PIM1	Pim-1 Proto-Oncogene, Serine/Threonine Kinase	Protein Coding	48	GC06P077019	5.82043170928955	https://www.genecards.org/cgi-bin/carddisp.pl?gene=PIM1
CARD8	Caspase Recruitment Domain Family Member 8	Protein Coding	40	GC19M062134	5.82021808624268	https://www.genecards.org/cgi-bin/carddisp.pl?gene=CARD8
CXCL8	C-X-C Motif Chemokine Ligand 8	Protein Coding	40	GC04P073740	5.81658744812012	https://www.genecards.org/cgi-bin/carddisp.pl?gene=CXCL8
PTPA	Protein Phosphatase 2 Phosphatase Activator	Protein Coding	34	GC09P129111	5.76872873306274	https://www.genecards.org/cgi-bin/carddisp.pl?gene=PTPA
CRADD	CASP2 And RIPK1 Domain Containing Adaptor With Death Domain	Protein Coding	43	GC12P093677	5.74478721618652	https://www.genecards.org/cgi-bin/carddisp.pl?gene=CRADD
PLK1	Polo Like Kinase 1	Protein Coding	48	GC16P024137	5.74305582046509	https://www.genecards.org/cgi-bin/carddisp.pl?gene=PLK1
PRKCI	Protein Kinase C Iota	Protein Coding	47	GC03P170222	5.73621892929077	https://www.genecards.org/cgi-bin/carddisp.pl?gene=PRKCI
IL15	Interleukin 15	Protein Coding	40	GC04P141636	5.73304843902588	https://www.genecards.org/cgi-bin/carddisp.pl?gene=IL15
IER3	Immediate Early Response 3	Protein Coding	38	GC06M030743	5.72409009933472	https://www.genecards.org/cgi-bin/carddisp.pl?gene=IER3
PIDD1	P53-Induced Death Domain Protein 1	Protein Coding	36	GC11M002666	5.71554660797119	https://www.genecards.org/cgi-bin/carddisp.pl?gene=PIDD1
STK11	Serine/Threonine Kinase 11	Protein Coding	48	GC19P001177	5.70301342010498	https://www.genecards.org/cgi-bin/carddisp.pl?gene=STK11
IL24	Interleukin 24	Protein Coding	40	GC01P206897	5.66885614395142	https://www.genecards.org/cgi-bin/carddisp.pl?gene=IL24
CHEK1	Checkpoint Kinase 1	Protein Coding	48	GC11P125625	5.66588306427002	https://www.genecards.org/cgi-bin/carddisp.pl?gene=CHEK1
GSN	Gelsolin	Protein Coding	48	GC09P121201	5.63212585449219	https://www.genecards.org/cgi-bin/carddisp.pl?gene=GSN
CARD16	Caspase Recruitment Domain Family Member 16	Protein Coding	36	GC11M105041	5.62680673599243	https://www.genecards.org/cgi-bin/carddisp.pl?gene=CARD16
DNASE1L3	Deoxyribonuclease 1 Like 3	Protein Coding	43	GC03M058192	5.62397861480713	https://www.genecards.org/cgi-bin/carddisp.pl?gene=DNASE1L3
WWOX	WW Domain Containing Oxidoreductase	Protein Coding	46	GC16P078099	5.60474967956543	https://www.genecards.org/cgi-bin/carddisp.pl?gene=WWOX
TRAF6	TNF Receptor Associated Factor 6	Protein Coding	45	GC11M036467	5.58933448791504	https://www.genecards.org/cgi-bin/carddisp.pl?gene=TRAF6
TLR4	Toll Like Receptor 4	Protein Coding	50	GC09P117704	5.57733631134033	https://www.genecards.org/cgi-bin/carddisp.pl?gene=TLR4
PTPN13	Protein Tyrosine Phosphatase Non-Receptor Type 13	Protein Coding	43	GC04P086594	5.55901670455933	https://www.genecards.org/cgi-bin/carddisp.pl?gene=PTPN13
RPS3	Ribosomal Protein S3	Protein Coding	42	GC11P077447	5.55804634094238	https://www.genecards.org/cgi-bin/carddisp.pl?gene=RPS3
TLR3	Toll Like Receptor 3	Protein Coding	50	GC04P186059	5.55483484268188	https://www.genecards.org/cgi-bin/carddisp.pl?gene=TLR3
JAK1	Janus Kinase 1	Protein Coding	52	GC01M064833	5.5514178276062	https://www.genecards.org/cgi-bin/carddisp.pl?gene=JAK1
BAG3	BAG Cochaperone 3	Protein Coding	43	GC10P119651	5.54598808288574	https://www.genecards.org/cgi-bin/carddisp.pl?gene=BAG3
PLEKHF1	Pleckstrin Homology And FYVE Domain Containing 1	Protein Coding	33	GC19P029665	5.52365255355835	https://www.genecards.org/cgi-bin/carddisp.pl?gene=PLEKHF1
SPHK1	Sphingosine Kinase 1	Protein Coding	46	GC17P076376	5.48224020004272	https://www.genecards.org/cgi-bin/carddisp.pl?gene=SPHK1
TNFRSF21	TNF Receptor Superfamily Member 21	Protein Coding	45	GC06M047231	5.4735050201416	https://www.genecards.org/cgi-bin/carddisp.pl?gene=TNFRSF21
H2AX	H2A.X Variant Histone	Protein Coding	35	GC11M119155	5.42999315261841	https://www.genecards.org/cgi-bin/carddisp.pl?gene=H2AX
STK3	Serine/Threonine Kinase 3	Protein Coding	44	GC08M098372	5.42852449417114	https://www.genecards.org/cgi-bin/carddisp.pl?gene=STK3
BMF	Bcl2 Modifying Factor	Protein Coding	38	GC15M040087	5.39600610733032	https://www.genecards.org/cgi-bin/carddisp.pl?gene=BMF
FLT3	Fms Related Receptor Tyrosine Kinase 3	Protein Coding	51	GC13M028003	5.38621997833252	https://www.genecards.org/cgi-bin/carddisp.pl?gene=FLT3
YWHAH	Tyrosine 3-Monooxygenase/Tryptophan 5-Monooxygenase Activation Protein Eta	Protein Coding	46	GC22P031944	5.38155269622803	https://www.genecards.org/cgi-bin/carddisp.pl?gene=YWHAH
NOTCH1	Notch Receptor 1	Protein Coding	49	GC09M137332	5.35263633728027	https://www.genecards.org/cgi-bin/carddisp.pl?gene=NOTCH1
TRAF3	TNF Receptor Associated Factor 3	Protein Coding	46	GC14P108806	5.34022760391235	https://www.genecards.org/cgi-bin/carddisp.pl?gene=TRAF3
YWHAG	Tyrosine 3-Monooxygenase/Tryptophan 5-Monooxygenase Activation Protein Gamma	Protein Coding	48	GC07M076608	5.33695268630981	https://www.genecards.org/cgi-bin/carddisp.pl?gene=YWHAG
ACIN1	Apoptotic Chromatin Condensation Inducer 1	Protein Coding	39	GC14M023058	5.33545541763306	https://www.genecards.org/cgi-bin/carddisp.pl?gene=ACIN1
TNFSF14	TNF Superfamily Member 14	Protein Coding	41	GC19M006663	5.32077503204346	https://www.genecards.org/cgi-bin/carddisp.pl?gene=TNFSF14
EIF2AK2	Eukaryotic Translation Initiation Factor 2 Alpha Kinase 2	Protein Coding	46	GC02M037099	5.30408525466919	https://www.genecards.org/cgi-bin/carddisp.pl?gene=EIF2AK2
IKBKG	Inhibitor Of Nuclear Factor Kappa B Kinase Regulatory Subunit Gamma	Protein Coding	47	GC0XP154541	5.2973895072937	https://www.genecards.org/cgi-bin/carddisp.pl?gene=IKBKG
ITPR1	Inositol 1,4,5-Trisphosphate Receptor Type 1	Protein Coding	48	GC03P004486	5.29561471939087	https://www.genecards.org/cgi-bin/carddisp.pl?gene=ITPR1
PPP1R13L	Protein Phosphatase 1 Regulatory Subunit 13 Like	Protein Coding	41	GC19M045379	5.25083875656128	https://www.genecards.org/cgi-bin/carddisp.pl?gene=PPP1R13L
EP300	E1A Binding Protein P300	Protein Coding	49	GC22P041091	5.24083805084229	https://www.genecards.org/cgi-bin/carddisp.pl?gene=EP300
SHC1	SHC Adaptor Protein 1	Protein Coding	44	GC01M154962	5.21387624740601	https://www.genecards.org/cgi-bin/carddisp.pl?gene=SHC1
CIDEC	Cell Death Inducing DFFA Like Effector C	Protein Coding	40	GC03M009866	5.21192646026611	https://www.genecards.org/cgi-bin/carddisp.pl?gene=CIDEC
KIT	KIT Proto-Oncogene, Receptor Tyrosine Kinase	Protein Coding	52	GC04P054657	5.20412635803223	https://www.genecards.org/cgi-bin/carddisp.pl?gene=KIT
MAP3K14	Mitogen-Activated Protein Kinase Kinase Kinase 14	Protein Coding	43	GC17M045263	5.19071435928345	https://www.genecards.org/cgi-bin/carddisp.pl?gene=MAP3K14
TLR2	Toll Like Receptor 2	Protein Coding	50	GC04P153684	5.18698453903198	https://www.genecards.org/cgi-bin/carddisp.pl?gene=TLR2
PRKCB	Protein Kinase C Beta	Protein Coding	46	GC16P024142	5.18481588363647	https://www.genecards.org/cgi-bin/carddisp.pl?gene=PRKCB
BMP6	Bone Morphogenetic Protein 6	Protein Coding	43	GC06P007726	5.15649175643921	https://www.genecards.org/cgi-bin/carddisp.pl?gene=BMP6
GDF15	Growth Differentiation Factor 15	Protein Coding	42	GC19P050952	5.12213325500488	https://www.genecards.org/cgi-bin/carddisp.pl?gene=GDF15
TNFRSF12A	TNF Receptor Superfamily Member 12A	Protein Coding	42	GC16P003018	5.1177544593811	https://www.genecards.org/cgi-bin/carddisp.pl?gene=TNFRSF12A
ATRAID	All-Trans Retinoic Acid Induced Differentiation Factor	Protein Coding	36	GC02P027212	5.10485649108887	https://www.genecards.org/cgi-bin/carddisp.pl?gene=ATRAID
LGALS3	Galectin 3	Protein Coding	44	GC14P055124	5.10023784637451	https://www.genecards.org/cgi-bin/carddisp.pl?gene=LGALS3
CIDEA	Cell Death Inducing DFFA Like Effector A	Protein Coding	40	GC18P012254	5.09978008270264	https://www.genecards.org/cgi-bin/carddisp.pl?gene=CIDEA
MIR34A	MicroRNA 34a	RNA Gene	23	GC01M009151	5.09188652038574	https://www.genecards.org/cgi-bin/carddisp.pl?gene=MIR34A
NPM1	Nucleophosmin 1	Protein Coding	49	GC05P171387	5.05853319168091	https://www.genecards.org/cgi-bin/carddisp.pl?gene=NPM1
TOP1	DNA Topoisomerase I	Protein Coding	48	GC20P041028	4.99823951721191	https://www.genecards.org/cgi-bin/carddisp.pl?gene=TOP1
BNIP3L	BCL2 Interacting Protein 3 Like	Protein Coding	41	GC08P026296	4.99416637420654	https://www.genecards.org/cgi-bin/carddisp.pl?gene=BNIP3L
IL5	Interleukin 5	Protein Coding	44	GC05M132541	4.98539113998413	https://www.genecards.org/cgi-bin/carddisp.pl?gene=IL5
FGF2	Fibroblast Growth Factor 2	Protein Coding	45	GC04P122826	4.96423721313477	https://www.genecards.org/cgi-bin/carddisp.pl?gene=FGF2
BCAP31	B Cell Receptor Associated Protein 31	Protein Coding	40	GC0XM153701	4.95547437667847	https://www.genecards.org/cgi-bin/carddisp.pl?gene=BCAP31
NTRK1	Neurotrophic Receptor Tyrosine Kinase 1	Protein Coding	48	GC01P156815	4.93431997299194	https://www.genecards.org/cgi-bin/carddisp.pl?gene=NTRK1
RARB	Retinoic Acid Receptor Beta	Protein Coding	49	GC03P024689	4.93373012542725	https://www.genecards.org/cgi-bin/carddisp.pl?gene=RARB
STK24	Serine/Threonine Kinase 24	Protein Coding	44	GC13M098445	4.93203687667847	https://www.genecards.org/cgi-bin/carddisp.pl?gene=STK24
BRAF	B-Raf Proto-Oncogene, Serine/Threonine Kinase	Protein Coding	52	GC07M140730	4.92872905731201	https://www.genecards.org/cgi-bin/carddisp.pl?gene=BRAF
SFRP1	Secreted Frizzled Related Protein 1	Protein Coding	43	GC08M041262	4.91989994049072	https://www.genecards.org/cgi-bin/carddisp.pl?gene=SFRP1
CD5L	CD5 Molecule Like	Protein Coding	38	GC01M157800	4.91764450073242	https://www.genecards.org/cgi-bin/carddisp.pl?gene=CD5L
THOC1	THO Complex 1	Protein Coding	36	GC18M000204	4.91747570037842	https://www.genecards.org/cgi-bin/carddisp.pl?gene=THOC1
MIR146A	MicroRNA 146a	RNA Gene	23	GC05P160485	4.91314077377319	https://www.genecards.org/cgi-bin/carddisp.pl?gene=MIR146A
PPP1R15A	Protein Phosphatase 1 Regulatory Subunit 15A	Protein Coding	40	GC19P048872	4.90725040435791	https://www.genecards.org/cgi-bin/carddisp.pl?gene=PPP1R15A
INS	Insulin	Protein Coding	46	GC11M002159	4.90380573272705	https://www.genecards.org/cgi-bin/carddisp.pl?gene=INS
ERN1	Endoplasmic Reticulum To Nucleus Signaling 1	Protein Coding	45	GC17M064039	4.89626789093018	https://www.genecards.org/cgi-bin/carddisp.pl?gene=ERN1
CSF2	Colony Stimulating Factor 2	Protein Coding	42	GC05P132073	4.89353704452515	https://www.genecards.org/cgi-bin/carddisp.pl?gene=CSF2
CDKN3	Cyclin Dependent Kinase Inhibitor 3	Protein Coding	42	GC14P054398	4.89198398590088	https://www.genecards.org/cgi-bin/carddisp.pl?gene=CDKN3
CDK6	Cyclin Dependent Kinase 6	Protein Coding	52	GC07M092604	4.88229894638062	https://www.genecards.org/cgi-bin/carddisp.pl?gene=CDK6
CENPS	Centromere Protein S	Protein Coding	29	GC01P010467	4.87725591659546	https://www.genecards.org/cgi-bin/carddisp.pl?gene=CENPS
CREB1	CAMP Responsive Element Binding Protein 1	Protein Coding	48	GC02P207529	4.87053298950195	https://www.genecards.org/cgi-bin/carddisp.pl?gene=CREB1
OLR1	Oxidized Low Density Lipoprotein Receptor 1	Protein Coding	42	GC12M019787	4.86727428436279	https://www.genecards.org/cgi-bin/carddisp.pl?gene=OLR1
HGF	Hepatocyte Growth Factor	Protein Coding	51	GC07M081699	4.86390590667725	https://www.genecards.org/cgi-bin/carddisp.pl?gene=HGF
GAPDH	Glyceraldehyde-3-Phosphate Dehydrogenase	Protein Coding	48	GC12P018545	4.86221408843994	https://www.genecards.org/cgi-bin/carddisp.pl?gene=GAPDH
FGFR3	Fibroblast Growth Factor Receptor 3	Protein Coding	53	GC04P001795	4.85195350646973	https://www.genecards.org/cgi-bin/carddisp.pl?gene=FGFR3
DNAJA3	DnaJ Heat Shock Protein Family (Hsp40) Member A3	Protein Coding	39	GC16P004425	4.84409189224243	https://www.genecards.org/cgi-bin/carddisp.pl?gene=DNAJA3
DEDD	Death Effector Domain Containing	Protein Coding	34	GC01M161120	4.831955909729	https://www.genecards.org/cgi-bin/carddisp.pl?gene=DEDD
MALAT1	Metastasis Associated Lung Adenocarcinoma Transcript 1	RNA Gene	24	GC11P068989	4.82999086380005	https://www.genecards.org/cgi-bin/carddisp.pl?gene=MALAT1
MET	MET Proto-Oncogene, Receptor Tyrosine Kinase	Protein Coding	52	GC07P116672	4.8235034942627	https://www.genecards.org/cgi-bin/carddisp.pl?gene=MET
MT-RNR2	Mitochondrially Encoded 16S RRNA	RNA Gene	19	GCMTP001674	4.81356573104858	https://www.genecards.org/cgi-bin/carddisp.pl?gene=MT-RNR2
ICAM1	Intercellular Adhesion Molecule 1	Protein Coding	49	GC19P010310	4.8093147277832	https://www.genecards.org/cgi-bin/carddisp.pl?gene=ICAM1
ESR2	Estrogen Receptor 2	Protein Coding	48	GC14M064084	4.79977369308472	https://www.genecards.org/cgi-bin/carddisp.pl?gene=ESR2
CASP8AP2	Caspase 8 Associated Protein 2	Protein Coding	34	GC06P089829	4.78508901596069	https://www.genecards.org/cgi-bin/carddisp.pl?gene=CASP8AP2
KAT5	Lysine Acetyltransferase 5	Protein Coding	45	GC11P065711	4.77165269851685	https://www.genecards.org/cgi-bin/carddisp.pl?gene=KAT5
GAS5	Growth Arrest Specific 5	RNA Gene	25	GC01M173947	4.75960636138916	https://www.genecards.org/cgi-bin/carddisp.pl?gene=GAS5
BAG6	BAG Cochaperone 6	Protein Coding	37	GC06M031639	4.75824546813965	https://www.genecards.org/cgi-bin/carddisp.pl?gene=BAG6
IL1A	Interleukin 1 Alpha	Protein Coding	43	GC02M112773	4.75782918930054	https://www.genecards.org/cgi-bin/carddisp.pl?gene=IL1A
NQO1	NAD(P)H Quinone Dehydrogenase 1	Protein Coding	47	GC16M069706	4.75631380081177	https://www.genecards.org/cgi-bin/carddisp.pl?gene=NQO1
AK2	Adenylate Kinase 2	Protein Coding	47	GC01M033007	4.75126981735229	https://www.genecards.org/cgi-bin/carddisp.pl?gene=AK2
PDCD1	Programmed Cell Death 1	Protein Coding	46	GC02M241849	4.72849798202515	https://www.genecards.org/cgi-bin/carddisp.pl?gene=PDCD1
REL	REL Proto-Oncogene, NF-KB Subunit	Protein Coding	45	GC02P060881	4.72698259353638	https://www.genecards.org/cgi-bin/carddisp.pl?gene=REL
RPS6KB1	Ribosomal Protein S6 Kinase B1	Protein Coding	48	GC17P059893	4.72458267211914	https://www.genecards.org/cgi-bin/carddisp.pl?gene=RPS6KB1
RBM5	RNA Binding Motif Protein 5	Protein Coding	39	GC03P050258	4.71952104568481	https://www.genecards.org/cgi-bin/carddisp.pl?gene=RBM5
TSC2	TSC Complex Subunit 2	Protein Coding	49	GC16P009895	4.71531867980957	https://www.genecards.org/cgi-bin/carddisp.pl?gene=TSC2
CTSB	Cathepsin B	Protein Coding	50	GC08M011842	4.71223449707031	https://www.genecards.org/cgi-bin/carddisp.pl?gene=CTSB
DAPK2	Death Associated Protein Kinase 2	Protein Coding	40	GC15M063907	4.70731067657471	https://www.genecards.org/cgi-bin/carddisp.pl?gene=DAPK2
SPP1	Secreted Phosphoprotein 1	Protein Coding	46	GC04P087975	4.7038779258728	https://www.genecards.org/cgi-bin/carddisp.pl?gene=SPP1
IL4	Interleukin 4	Protein Coding	45	GC05P132673	4.69360828399658	https://www.genecards.org/cgi-bin/carddisp.pl?gene=IL4
PCSK9	Proprotein Convertase Subtilisin/Kexin Type 9	Protein Coding	49	GC01P055039	4.69309377670288	https://www.genecards.org/cgi-bin/carddisp.pl?gene=PCSK9
NDRG1	N-Myc Downstream Regulated 1	Protein Coding	44	GC08M133237	4.68674659729004	https://www.genecards.org/cgi-bin/carddisp.pl?gene=NDRG1
CENPS-CORT	CENPS-CORT Readthrough	Protein Coding	18	GC01P010466	4.68615865707397	https://www.genecards.org/cgi-bin/carddisp.pl?gene=CENPS-CORT
PLEKHF2	Pleckstrin Homology And FYVE Domain Containing 2	Protein Coding	36	GC08P095133	4.6725959777832	https://www.genecards.org/cgi-bin/carddisp.pl?gene=PLEKHF2
VIM	Vimentin	Protein Coding	49	GC10P017227	4.65604114532471	https://www.genecards.org/cgi-bin/carddisp.pl?gene=VIM
UNC5B	Unc-5 Netrin Receptor B	Protein Coding	39	GC10P071212	4.64889764785767	https://www.genecards.org/cgi-bin/carddisp.pl?gene=UNC5B
IFNB1	Interferon Beta 1	Protein Coding	42	GC09M021077	4.64014196395874	https://www.genecards.org/cgi-bin/carddisp.pl?gene=IFNB1
MAPK8IP1	Mitogen-Activated Protein Kinase 8 Interacting Protein 1	Protein Coding	45	GC11P046399	4.6385817527771	https://www.genecards.org/cgi-bin/carddisp.pl?gene=MAPK8IP1
KDR	Kinase Insert Domain Receptor	Protein Coding	52	GC04M055078	4.62761116027832	https://www.genecards.org/cgi-bin/carddisp.pl?gene=KDR
EPO	Erythropoietin	Protein Coding	41	GC07P100720	4.62531137466431	https://www.genecards.org/cgi-bin/carddisp.pl?gene=EPO
PRKCZ	Protein Kinase C Zeta	Protein Coding	48	GC01P002050	4.61856698989868	https://www.genecards.org/cgi-bin/carddisp.pl?gene=PRKCZ
OPA1	OPA1 Mitochondrial Dynamin Like GTPase	Protein Coding	44	GC03P193594	4.60402011871338	https://www.genecards.org/cgi-bin/carddisp.pl?gene=OPA1
RNASEL	Ribonuclease L	Protein Coding	44	GC01M182573	4.60276174545288	https://www.genecards.org/cgi-bin/carddisp.pl?gene=RNASEL
ATF2	Activating Transcription Factor 2	Protein Coding	45	GC02M175072	4.59709072113037	https://www.genecards.org/cgi-bin/carddisp.pl?gene=ATF2
LCK	LCK Proto-Oncogene, Src Family Tyrosine Kinase	Protein Coding	51	GC01P032251	4.59121131896973	https://www.genecards.org/cgi-bin/carddisp.pl?gene=LCK
MDM4	MDM4 Regulator Of P53	Protein Coding	44	GC01P204516	4.58004331588745	https://www.genecards.org/cgi-bin/carddisp.pl?gene=MDM4
EGR1	Early Growth Response 1	Protein Coding	44	GC05P138465	4.57624626159668	https://www.genecards.org/cgi-bin/carddisp.pl?gene=EGR1
MLKL	Mixed Lineage Kinase Domain Like Pseudokinase	Protein Coding	41	GC16M074672	4.56923055648804	https://www.genecards.org/cgi-bin/carddisp.pl?gene=MLKL
PTRH2	Peptidyl-TRNA Hydrolase 2	Protein Coding	42	GC17M059674	4.55520868301392	https://www.genecards.org/cgi-bin/carddisp.pl?gene=PTRH2
STPG1	Sperm Tail PG-Rich Repeat Containing 1	Protein Coding	30	GC01M024356	4.54820680618286	https://www.genecards.org/cgi-bin/carddisp.pl?gene=STPG1
DAP3	Death Associated Protein 3	Protein Coding	40	GC01P155758	4.54784774780273	https://www.genecards.org/cgi-bin/carddisp.pl?gene=DAP3
BAG4	BAG Cochaperone 4	Protein Coding	38	GC08P038176	4.54489183425903	https://www.genecards.org/cgi-bin/carddisp.pl?gene=BAG4
EIF2S1	Eukaryotic Translation Initiation Factor 2 Subunit Alpha	Protein Coding	43	GC14P067359	4.53911113739014	https://www.genecards.org/cgi-bin/carddisp.pl?gene=EIF2S1
SLC25A6	Solute Carrier Family 25 Member 6	Protein Coding	41	GC0XM001386	4.52257633209229	https://www.genecards.org/cgi-bin/carddisp.pl?gene=SLC25A6
TIA1	TIA1 Cytotoxic Granule Associated RNA Binding Protein	Protein Coding	42	GC02M070209	4.5216817855835	https://www.genecards.org/cgi-bin/carddisp.pl?gene=TIA1
NFKB2	Nuclear Factor Kappa B Subunit 2	Protein Coding	50	GC10P102394	4.52153730392456	https://www.genecards.org/cgi-bin/carddisp.pl?gene=NFKB2
FNIP2	Folliculin Interacting Protein 2	Protein Coding	36	GC04P158769	4.51965188980103	https://www.genecards.org/cgi-bin/carddisp.pl?gene=FNIP2
BCL2L12	BCL2 Like 12	Protein Coding	38	GC19P052342	4.51374959945679	https://www.genecards.org/cgi-bin/carddisp.pl?gene=BCL2L12
CCL2	C-C Motif Chemokine Ligand 2	Protein Coding	47	GC17P034255	4.50829553604126	https://www.genecards.org/cgi-bin/carddisp.pl?gene=CCL2
GORASP1	Golgi Reassembly Stacking Protein 1	Protein Coding	41	GC03M039096	4.50664854049683	https://www.genecards.org/cgi-bin/carddisp.pl?gene=GORASP1
FGFR2	Fibroblast Growth Factor Receptor 2	Protein Coding	53	GC10M121478	4.5045804977417	https://www.genecards.org/cgi-bin/carddisp.pl?gene=FGFR2
GADD45A	Growth Arrest And DNA Damage Inducible Alpha	Protein Coding	43	GC01P067685	4.50303649902344	https://www.genecards.org/cgi-bin/carddisp.pl?gene=GADD45A
HSPD1	Heat Shock Protein Family D (Hsp60) Member 1	Protein Coding	46	GC02M197486	4.49491119384766	https://www.genecards.org/cgi-bin/carddisp.pl?gene=HSPD1
DAD1	Defender Against Cell Death 1	Protein Coding	40	GC14M022565	4.49243116378784	https://www.genecards.org/cgi-bin/carddisp.pl?gene=DAD1
RAC1	Rac Family Small GTPase 1	Protein Coding	48	GC07P006377	4.47958040237427	https://www.genecards.org/cgi-bin/carddisp.pl?gene=RAC1
XBP1	X-Box Binding Protein 1	Protein Coding	45	GC22M028794	4.47567081451416	https://www.genecards.org/cgi-bin/carddisp.pl?gene=XBP1
MFN2	Mitofusin 2	Protein Coding	46	GC01P011980	4.47135877609253	https://www.genecards.org/cgi-bin/carddisp.pl?gene=MFN2
PSEN1	Presenilin 1	Protein Coding	51	GC14P073136	4.465576171875	https://www.genecards.org/cgi-bin/carddisp.pl?gene=PSEN1
MKI67	Marker Of Proliferation Ki-67	Protein Coding	44	GC10M128096	4.45831680297852	https://www.genecards.org/cgi-bin/carddisp.pl?gene=MKI67
ACHE	Acetylcholinesterase (Cartwright Blood Group)	Protein Coding	45	GC07M100889	4.45278024673462	https://www.genecards.org/cgi-bin/carddisp.pl?gene=ACHE
BMP2	Bone Morphogenetic Protein 2	Protein Coding	46	GC20P006767	4.4498143196106	https://www.genecards.org/cgi-bin/carddisp.pl?gene=BMP2
ERBB4	Erb-B2 Receptor Tyrosine Kinase 4	Protein Coding	53	GC02M211375	4.43860578536987	https://www.genecards.org/cgi-bin/carddisp.pl?gene=ERBB4
SLC25A5	Solute Carrier Family 25 Member 5	Protein Coding	43	GC0XP119468	4.43298482894897	https://www.genecards.org/cgi-bin/carddisp.pl?gene=SLC25A5
CXCL12	C-X-C Motif Chemokine Ligand 12	Protein Coding	44	GC10M044294	4.43117427825928	https://www.genecards.org/cgi-bin/carddisp.pl?gene=CXCL12
RASSF1	Ras Association Domain Family Member 1	Protein Coding	43	GC03M050329	4.42822027206421	https://www.genecards.org/cgi-bin/carddisp.pl?gene=RASSF1
STAT5A	Signal Transducer And Activator Of Transcription 5A	Protein Coding	46	GC17P042287	4.42420482635498	https://www.genecards.org/cgi-bin/carddisp.pl?gene=STAT5A
SUMO1	Small Ubiquitin Like Modifier 1	Protein Coding	45	GC02M202206	4.41690874099731	https://www.genecards.org/cgi-bin/carddisp.pl?gene=SUMO1
AXIN1	Axin 1	Protein Coding	46	GC16M000287	4.41616535186768	https://www.genecards.org/cgi-bin/carddisp.pl?gene=AXIN1
BCL6	BCL6 Transcription Repressor	Protein Coding	44	GC03M187721	4.4055871963501	https://www.genecards.org/cgi-bin/carddisp.pl?gene=BCL6
SMPD2	Sphingomyelin Phosphodiesterase 2	Protein Coding	40	GC06P109440	4.39409446716309	https://www.genecards.org/cgi-bin/carddisp.pl?gene=SMPD2
CD40LG	CD40 Ligand	Protein Coding	47	GC0XP136649	4.38706207275391	https://www.genecards.org/cgi-bin/carddisp.pl?gene=CD40LG
MAP2K6	Mitogen-Activated Protein Kinase Kinase 6	Protein Coding	45	GC17P069414	4.38355493545532	https://www.genecards.org/cgi-bin/carddisp.pl?gene=MAP2K6
CD69	CD69 Molecule	Protein Coding	41	GC12M019779	4.38158226013184	https://www.genecards.org/cgi-bin/carddisp.pl?gene=CD69
FASN	Fatty Acid Synthase	Protein Coding	48	GC17M082078	4.37824153900146	https://www.genecards.org/cgi-bin/carddisp.pl?gene=FASN
MEF2A	Myocyte Enhancer Factor 2A	Protein Coding	46	GC15P099565	4.37452459335327	https://www.genecards.org/cgi-bin/carddisp.pl?gene=MEF2A
FCMR	Fc Mu Receptor	Protein Coding	28	GC01M206904	4.37380456924438	https://www.genecards.org/cgi-bin/carddisp.pl?gene=FCMR
PRKD1	Protein Kinase D1	Protein Coding	49	GC14M029576	4.37240934371948	https://www.genecards.org/cgi-bin/carddisp.pl?gene=PRKD1
BMP4	Bone Morphogenetic Protein 4	Protein Coding	48	GC14M053949	4.37081432342529	https://www.genecards.org/cgi-bin/carddisp.pl?gene=BMP4
CDK11B	Cyclin Dependent Kinase 11B	Protein Coding	40	GC01M005159	4.36668300628662	https://www.genecards.org/cgi-bin/carddisp.pl?gene=CDK11B
LYN	LYN Proto-Oncogene, Src Family Tyrosine Kinase	Protein Coding	48	GC08P055879	4.35806322097778	https://www.genecards.org/cgi-bin/carddisp.pl?gene=LYN
IGF2	Insulin Like Growth Factor 2	Protein Coding	48	GC11M002733	4.35426998138428	https://www.genecards.org/cgi-bin/carddisp.pl?gene=IGF2
SET	SET Nuclear Proto-Oncogene	Protein Coding	45	GC09P128809	4.35125160217285	https://www.genecards.org/cgi-bin/carddisp.pl?gene=SET
HSP90AB1	Heat Shock Protein 90 Alpha Family Class B Member 1	Protein Coding	46	GC06P044246	4.34866809844971	https://www.genecards.org/cgi-bin/carddisp.pl?gene=HSP90AB1
BCL2L2-PABPN1	BCL2L2-PABPN1 Readthrough	Protein Coding	26	GC14P030950	4.34771823883057	https://www.genecards.org/cgi-bin/carddisp.pl?gene=BCL2L2-PABPN1
NOS3	Nitric Oxide Synthase 3	Protein Coding	50	GC07P150990	4.34705209732056	https://www.genecards.org/cgi-bin/carddisp.pl?gene=NOS3
SLC25A4	Solute Carrier Family 25 Member 4	Protein Coding	48	GC04P185143	4.3381519317627	https://www.genecards.org/cgi-bin/carddisp.pl?gene=SLC25A4
SATB1	SATB Homeobox 1	Protein Coding	43	GC03M019799	4.33222961425781	https://www.genecards.org/cgi-bin/carddisp.pl?gene=SATB1
PTPN3	Protein Tyrosine Phosphatase Non-Receptor Type 3	Protein Coding	44	GC09M109375	4.32935762405396	https://www.genecards.org/cgi-bin/carddisp.pl?gene=PTPN3
CCND3	Cyclin D3	Protein Coding	46	GC06M041934	4.32757377624512	https://www.genecards.org/cgi-bin/carddisp.pl?gene=CCND3
KITLG	KIT Ligand	Protein Coding	44	GC12M088492	4.32486152648926	https://www.genecards.org/cgi-bin/carddisp.pl?gene=KITLG
ODC1	Ornithine Decarboxylase 1	Protein Coding	47	GC02M010432	4.31894159317017	https://www.genecards.org/cgi-bin/carddisp.pl?gene=ODC1
EZH2	Enhancer Of Zeste 2 Polycomb Repressive Complex 2 Subunit	Protein Coding	52	GC07M148807	4.3134183883667	https://www.genecards.org/cgi-bin/carddisp.pl?gene=EZH2
SIAH1	Siah E3 Ubiquitin Protein Ligase 1	Protein Coding	45	GC16M048357	4.31274127960205	https://www.genecards.org/cgi-bin/carddisp.pl?gene=SIAH1
CAV1	Caveolin 1	Protein Coding	47	GC07P116524	4.31058216094971	https://www.genecards.org/cgi-bin/carddisp.pl?gene=CAV1
SPHK2	Sphingosine Kinase 2	Protein Coding	43	GC19P048619	4.29972457885742	https://www.genecards.org/cgi-bin/carddisp.pl?gene=SPHK2
HSPA8	Heat Shock Protein Family A (Hsp70) Member 8	Protein Coding	47	GC11M123057	4.2868013381958	https://www.genecards.org/cgi-bin/carddisp.pl?gene=HSPA8
EIF2AK3	Eukaryotic Translation Initiation Factor 2 Alpha Kinase 3	Protein Coding	48	GC02M088556	4.28488206863403	https://www.genecards.org/cgi-bin/carddisp.pl?gene=EIF2AK3
ZC3H12A	Zinc Finger CCCH-Type Containing 12A	Protein Coding	36	GC01P037474	4.27893161773682	https://www.genecards.org/cgi-bin/carddisp.pl?gene=ZC3H12A
MYCN	MYCN Proto-Oncogene, BHLH Transcription Factor	Protein Coding	46	GC02P015949	4.27326631546021	https://www.genecards.org/cgi-bin/carddisp.pl?gene=MYCN
IRS1	Insulin Receptor Substrate 1	Protein Coding	46	GC02M226731	4.26599979400635	https://www.genecards.org/cgi-bin/carddisp.pl?gene=IRS1
LMNB1	Lamin B1	Protein Coding	46	GC05P126776	4.25337266921997	https://www.genecards.org/cgi-bin/carddisp.pl?gene=LMNB1
LTBR	Lymphotoxin Beta Receptor	Protein Coding	41	GC12P006375	4.24803256988525	https://www.genecards.org/cgi-bin/carddisp.pl?gene=LTBR
TXN2	Thioredoxin 2	Protein Coding	44	GC22M036467	4.24730587005615	https://www.genecards.org/cgi-bin/carddisp.pl?gene=TXN2
BTK	Bruton Tyrosine Kinase	Protein Coding	51	GC0XM101349	4.22525596618652	https://www.genecards.org/cgi-bin/carddisp.pl?gene=BTK
MAP2K7	Mitogen-Activated Protein Kinase Kinase 7	Protein Coding	45	GC19P007903	4.21720266342163	https://www.genecards.org/cgi-bin/carddisp.pl?gene=MAP2K7
MALT1	MALT1 Paracaspase	Protein Coding	46	GC18P058671	4.21603393554688	https://www.genecards.org/cgi-bin/carddisp.pl?gene=MALT1
AIMP1	Aminoacyl TRNA Synthetase Complex Interacting Multifunctional Protein 1	Protein Coding	42	GC04P106315	4.21571731567383	https://www.genecards.org/cgi-bin/carddisp.pl?gene=AIMP1
DPF2	Double PHD Fingers 2	Protein Coding	41	GC11P068981	4.20965814590454	https://www.genecards.org/cgi-bin/carddisp.pl?gene=DPF2
FAIM2	Fas Apoptotic Inhibitory Molecule 2	Protein Coding	36	GC12M049866	4.20701837539673	https://www.genecards.org/cgi-bin/carddisp.pl?gene=FAIM2
UNC5A	Unc-5 Netrin Receptor A	Protein Coding	39	GC05P176956	4.20581007003784	https://www.genecards.org/cgi-bin/carddisp.pl?gene=UNC5A
TSC1	TSC Complex Subunit 1	Protein Coding	47	GC09M132891	4.20113372802734	https://www.genecards.org/cgi-bin/carddisp.pl?gene=TSC1
PAK1	P21 (RAC1) Activated Kinase 1	Protein Coding	48	GC11M085111	4.19461917877197	https://www.genecards.org/cgi-bin/carddisp.pl?gene=PAK1
EI24	EI24 Autophagy Associated Transmembrane Protein	Protein Coding	36	GC11P125570	4.19272327423096	https://www.genecards.org/cgi-bin/carddisp.pl?gene=EI24
NOD1	Nucleotide Binding Oligomerization Domain Containing 1	Protein Coding	43	GC07M030424	4.1869683265686	https://www.genecards.org/cgi-bin/carddisp.pl?gene=NOD1
APEX1	Apurinic/Apyrimidinic Endodeoxyribonuclease 1	Protein Coding	44	GC14P020455	4.18277454376221	https://www.genecards.org/cgi-bin/carddisp.pl?gene=APEX1
SMAD7	SMAD Family Member 7	Protein Coding	44	GC18M048919	4.1796669960022	https://www.genecards.org/cgi-bin/carddisp.pl?gene=SMAD7
NLRP3	NLR Family Pyrin Domain Containing 3	Protein Coding	46	GC01P247415	4.17872381210327	https://www.genecards.org/cgi-bin/carddisp.pl?gene=NLRP3
TAX1BP1	Tax1 Binding Protein 1	Protein Coding	39	GC07P027739	4.17799997329712	https://www.genecards.org/cgi-bin/carddisp.pl?gene=TAX1BP1
MEG3	Maternally Expressed 3	RNA Gene	30	GC14P109055	4.17471313476563	https://www.genecards.org/cgi-bin/carddisp.pl?gene=MEG3
TRAF5	TNF Receptor Associated Factor 5	Protein Coding	41	GC01P211326	4.16305875778198	https://www.genecards.org/cgi-bin/carddisp.pl?gene=TRAF5
SH3GLB1	SH3 Domain Containing GRB2 Like, Endophilin B1	Protein Coding	40	GC01P086704	4.16208839416504	https://www.genecards.org/cgi-bin/carddisp.pl?gene=SH3GLB1
LCN2	Lipocalin 2	Protein Coding	43	GC09P128149	4.15557289123535	https://www.genecards.org/cgi-bin/carddisp.pl?gene=LCN2
CSNK2A2	Casein Kinase 2 Alpha 2	Protein Coding	46	GC16M058157	4.15360546112061	https://www.genecards.org/cgi-bin/carddisp.pl?gene=CSNK2A2
ALOX12	Arachidonate 12-Lipoxygenase, 12S Type	Protein Coding	44	GC17P006995	4.15023374557495	https://www.genecards.org/cgi-bin/carddisp.pl?gene=ALOX12
TIAL1	TIA1 Cytotoxic Granule Associated RNA Binding Protein Like 1	Protein Coding	40	GC10M119571	4.14052486419678	https://www.genecards.org/cgi-bin/carddisp.pl?gene=TIAL1
HK2	Hexokinase 2	Protein Coding	46	GC02P074833	4.1361198425293	https://www.genecards.org/cgi-bin/carddisp.pl?gene=HK2
RELB	RELB Proto-Oncogene, NF-KB Subunit	Protein Coding	44	GC19P052007	4.1330246925354	https://www.genecards.org/cgi-bin/carddisp.pl?gene=RELB
NOX4	NADPH Oxidase 4	Protein Coding	41	GC11M089324	4.12846183776855	https://www.genecards.org/cgi-bin/carddisp.pl?gene=NOX4
PHLDA1	Pleckstrin Homology Like Domain Family A Member 1	Protein Coding	35	GC12M076025	4.12644100189209	https://www.genecards.org/cgi-bin/carddisp.pl?gene=PHLDA1
MAPT	Microtubule Associated Protein Tau	Protein Coding	49	GC17P045894	4.11631774902344	https://www.genecards.org/cgi-bin/carddisp.pl?gene=MAPT
NTRK2	Neurotrophic Receptor Tyrosine Kinase 2	Protein Coding	52	GC09P084668	4.10960388183594	https://www.genecards.org/cgi-bin/carddisp.pl?gene=NTRK2
CSF3	Colony Stimulating Factor 3	Protein Coding	40	GC17P040015	4.10123586654663	https://www.genecards.org/cgi-bin/carddisp.pl?gene=CSF3
CASP16P	Caspase 16, Pseudogene	Pseudogene	14	GC16P009933	4.09805631637573	https://www.genecards.org/cgi-bin/carddisp.pl?gene=CASP16P
GCG	Glucagon	Protein Coding	41	GC02M162142	4.09520387649536	https://www.genecards.org/cgi-bin/carddisp.pl?gene=GCG
LTA	Lymphotoxin Alpha	Protein Coding	41	GC06P076862	4.09321594238281	https://www.genecards.org/cgi-bin/carddisp.pl?gene=LTA
PTK2B	Protein Tyrosine Kinase 2 Beta	Protein Coding	48	GC08P027311	4.09317445755005	https://www.genecards.org/cgi-bin/carddisp.pl?gene=PTK2B
MIR155	MicroRNA 155	RNA Gene	20	GC21P025573	4.09284734725952	https://www.genecards.org/cgi-bin/carddisp.pl?gene=MIR155
MIR145	MicroRNA 145	RNA Gene	23	GC05P149430	4.0820779800415	https://www.genecards.org/cgi-bin/carddisp.pl?gene=MIR145
BCL2L15	BCL2 Like 15	Protein Coding	33	GC01M113876	4.08181858062744	https://www.genecards.org/cgi-bin/carddisp.pl?gene=BCL2L15
RET	Ret Proto-Oncogene	Protein Coding	52	GC10P043121	4.07590103149414	https://www.genecards.org/cgi-bin/carddisp.pl?gene=RET
AURKA	Aurora Kinase A	Protein Coding	49	GC20M056370	4.06184101104736	https://www.genecards.org/cgi-bin/carddisp.pl?gene=AURKA
IFIH1	Interferon Induced With Helicase C Domain 1	Protein Coding	45	GC02M162267	4.04244375228882	https://www.genecards.org/cgi-bin/carddisp.pl?gene=IFIH1
S100A9	S100 Calcium Binding Protein A9	Protein Coding	42	GC01P153357	4.02372169494629	https://www.genecards.org/cgi-bin/carddisp.pl?gene=S100A9
CDC25C	Cell Division Cycle 25C	Protein Coding	48	GC05M138285	4.02043724060059	https://www.genecards.org/cgi-bin/carddisp.pl?gene=CDC25C
LMNA	Lamin A/C	Protein Coding	48	GC01P156082	4.01378393173218	https://www.genecards.org/cgi-bin/carddisp.pl?gene=LMNA
DUSP19	Dual Specificity Phosphatase 19	Protein Coding	38	GC02P183078	4.008704662323	https://www.genecards.org/cgi-bin/carddisp.pl?gene=DUSP19
PPM1D	Protein Phosphatase, Mg2+/Mn2+ Dependent 1D	Protein Coding	46	GC17P060600	4.00747871398926	https://www.genecards.org/cgi-bin/carddisp.pl?gene=PPM1D
MAPK11	Mitogen-Activated Protein Kinase 11	Protein Coding	46	GC22M050263	3.99391865730286	https://www.genecards.org/cgi-bin/carddisp.pl?gene=MAPK11
TG	Thyroglobulin	Protein Coding	44	GC08P132866	3.9845187664032	https://www.genecards.org/cgi-bin/carddisp.pl?gene=TG
GIMAP5	GTPase, IMAP Family Member 5	Protein Coding	38	GC07P150722	3.98091530799866	https://www.genecards.org/cgi-bin/carddisp.pl?gene=GIMAP5
CXCR3	C-X-C Motif Chemokine Receptor 3	Protein Coding	44	GC0XM071615	3.9795229434967	https://www.genecards.org/cgi-bin/carddisp.pl?gene=CXCR3
SPTAN1	Spectrin Alpha, Non-Erythrocytic 1	Protein Coding	47	GC09P128552	3.97947788238525	https://www.genecards.org/cgi-bin/carddisp.pl?gene=SPTAN1
PTPN11	Protein Tyrosine Phosphatase Non-Receptor Type 11	Protein Coding	51	GC12P112418	3.97696924209595	https://www.genecards.org/cgi-bin/carddisp.pl?gene=PTPN11
SMAD2	SMAD Family Member 2	Protein Coding	49	GC18M047809	3.97197461128235	https://www.genecards.org/cgi-bin/carddisp.pl?gene=SMAD2
CTLA4	Cytotoxic T-Lymphocyte Associated Protein 4	Protein Coding	44	GC02P203867	3.96499586105347	https://www.genecards.org/cgi-bin/carddisp.pl?gene=CTLA4
HOTAIR	HOX Transcript Antisense RNA	RNA Gene	26	GC12M053962	3.95937466621399	https://www.genecards.org/cgi-bin/carddisp.pl?gene=HOTAIR
GADD45B	Growth Arrest And DNA Damage Inducible Beta	Protein Coding	36	GC19P002476	3.95598173141479	https://www.genecards.org/cgi-bin/carddisp.pl?gene=GADD45B
ANXA1	Annexin A1	Protein Coding	48	GC09P073151	3.95558524131775	https://www.genecards.org/cgi-bin/carddisp.pl?gene=ANXA1
PHLPP1	PH Domain And Leucine Rich Repeat Protein Phosphatase 1	Protein Coding	39	GC18P062715	3.9433159828186	https://www.genecards.org/cgi-bin/carddisp.pl?gene=PHLPP1
STAT5B	Signal Transducer And Activator Of Transcription 5B	Protein Coding	48	GC17M042199	3.94210934638977	https://www.genecards.org/cgi-bin/carddisp.pl?gene=STAT5B
PIK3CB	Phosphatidylinositol-4,5-Bisphosphate 3-Kinase Catalytic Subunit Beta	Protein Coding	48	GC03M138652	3.94128084182739	https://www.genecards.org/cgi-bin/carddisp.pl?gene=PIK3CB
FAIM	Fas Apoptotic Inhibitory Molecule	Protein Coding	38	GC03P138608	3.93962073326111	https://www.genecards.org/cgi-bin/carddisp.pl?gene=FAIM
PTPRC	Protein Tyrosine Phosphatase Receptor Type C	Protein Coding	50	GC01P198607	3.93046379089355	https://www.genecards.org/cgi-bin/carddisp.pl?gene=PTPRC
THAP3	THAP Domain Containing 3	Protein Coding	36	GC01P006917	3.92742204666138	https://www.genecards.org/cgi-bin/carddisp.pl?gene=THAP3
PDPK1	3-Phosphoinositide Dependent Protein Kinase 1	Protein Coding	48	GC16P002537	3.92095756530762	https://www.genecards.org/cgi-bin/carddisp.pl?gene=PDPK1
MEF2D	Myocyte Enhancer Factor 2D	Protein Coding	45	GC01M156463	3.91873669624329	https://www.genecards.org/cgi-bin/carddisp.pl?gene=MEF2D
CBL	Cbl Proto-Oncogene	Protein Coding	50	GC11P119206	3.91813206672668	https://www.genecards.org/cgi-bin/carddisp.pl?gene=CBL
PRKCQ	Protein Kinase C Theta	Protein Coding	48	GC10M006393	3.90598702430725	https://www.genecards.org/cgi-bin/carddisp.pl?gene=PRKCQ
UACA	Uveal Autoantigen With Coiled-Coil Domains And Ankyrin Repeats	Protein Coding	37	GC15M070654	3.90585660934448	https://www.genecards.org/cgi-bin/carddisp.pl?gene=UACA
JAK3	Janus Kinase 3	Protein Coding	50	GC19M017824	3.8872230052948	https://www.genecards.org/cgi-bin/carddisp.pl?gene=JAK3
PRKDC	Protein Kinase, DNA-Activated, Catalytic Subunit	Protein Coding	49	GC08M047773	3.88629078865051	https://www.genecards.org/cgi-bin/carddisp.pl?gene=PRKDC
HBB	Hemoglobin Subunit Beta	Protein Coding	45	GC11M006229	3.88566493988037	https://www.genecards.org/cgi-bin/carddisp.pl?gene=HBB
MMP2	Matrix Metallopeptidase 2	Protein Coding	52	GC16P055390	3.87759590148926	https://www.genecards.org/cgi-bin/carddisp.pl?gene=MMP2
XRCC6	X-Ray Repair Cross Complementing 6	Protein Coding	44	GC22P041622	3.87369465827942	https://www.genecards.org/cgi-bin/carddisp.pl?gene=XRCC6
GSK3A	Glycogen Synthase Kinase 3 Alpha	Protein Coding	48	GC19M061925	3.87071371078491	https://www.genecards.org/cgi-bin/carddisp.pl?gene=GSK3A
RAC2	Rac Family Small GTPase 2	Protein Coding	50	GC22M037227	3.87062978744507	https://www.genecards.org/cgi-bin/carddisp.pl?gene=RAC2
TNFSF13	TNF Superfamily Member 13	Protein Coding	44	GC17P007558	3.8640239238739	https://www.genecards.org/cgi-bin/carddisp.pl?gene=TNFSF13
ITGB1	Integrin Subunit Beta 1	Protein Coding	49	GC10M032932	3.85490608215332	https://www.genecards.org/cgi-bin/carddisp.pl?gene=ITGB1
DUSP1	Dual Specificity Phosphatase 1	Protein Coding	46	GC05M172768	3.85303235054016	https://www.genecards.org/cgi-bin/carddisp.pl?gene=DUSP1
SH2D1A	SH2 Domain Containing 1A	Protein Coding	45	GC0XP124227	3.84942579269409	https://www.genecards.org/cgi-bin/carddisp.pl?gene=SH2D1A
AXL	AXL Receptor Tyrosine Kinase	Protein Coding	50	GC19P041219	3.84744453430176	https://www.genecards.org/cgi-bin/carddisp.pl?gene=AXL
RHOB	Ras Homolog Family Member B	Protein Coding	44	GC02P020447	3.8389253616333	https://www.genecards.org/cgi-bin/carddisp.pl?gene=RHOB
JUND	JunD Proto-Oncogene, AP-1 Transcription Factor Subunit	Protein Coding	41	GC19M018279	3.83274698257446	https://www.genecards.org/cgi-bin/carddisp.pl?gene=JUND
S100A8	S100 Calcium Binding Protein A8	Protein Coding	42	GC01M153391	3.8260223865509	https://www.genecards.org/cgi-bin/carddisp.pl?gene=S100A8
HDAC2	Histone Deacetylase 2	Protein Coding	50	GC06M113933	3.81929707527161	https://www.genecards.org/cgi-bin/carddisp.pl?gene=HDAC2
TNFSF15	TNF Superfamily Member 15	Protein Coding	43	GC09M114784	3.81503367424011	https://www.genecards.org/cgi-bin/carddisp.pl?gene=TNFSF15
APC	APC Regulator Of WNT Signaling Pathway	Protein Coding	48	GC05P112707	3.81285047531128	https://www.genecards.org/cgi-bin/carddisp.pl?gene=APC
ROCK1	Rho Associated Coiled-Coil Containing Protein Kinase 1	Protein Coding	49	GC18M020946	3.80994081497192	https://www.genecards.org/cgi-bin/carddisp.pl?gene=ROCK1
ATF3	Activating Transcription Factor 3	Protein Coding	44	GC01P212565	3.80670261383057	https://www.genecards.org/cgi-bin/carddisp.pl?gene=ATF3
PRKAA1	Protein Kinase AMP-Activated Catalytic Subunit Alpha 1	Protein Coding	46	GC05M040759	3.80581045150757	https://www.genecards.org/cgi-bin/carddisp.pl?gene=PRKAA1
CD274	CD274 Molecule	Protein Coding	43	GC09P005450	3.79930114746094	https://www.genecards.org/cgi-bin/carddisp.pl?gene=CD274
PINK1	PTEN Induced Kinase 1	Protein Coding	46	GC01P020634	3.76241064071655	https://www.genecards.org/cgi-bin/carddisp.pl?gene=PINK1
IAPP	Islet Amyloid Polypeptide	Protein Coding	41	GC12P021354	3.76050710678101	https://www.genecards.org/cgi-bin/carddisp.pl?gene=IAPP
PPARA	Peroxisome Proliferator Activated Receptor Alpha	Protein Coding	45	GC22P046150	3.75963497161865	https://www.genecards.org/cgi-bin/carddisp.pl?gene=PPARA
TIMP1	TIMP Metallopeptidase Inhibitor 1	Protein Coding	43	GC0XP047583	3.75886821746826	https://www.genecards.org/cgi-bin/carddisp.pl?gene=TIMP1
BNIP1	BCL2 Interacting Protein 1	Protein Coding	34	GC05P173144	3.75861501693726	https://www.genecards.org/cgi-bin/carddisp.pl?gene=BNIP1
TGFBR1	Transforming Growth Factor Beta Receptor 1	Protein Coding	52	GC09P099104	3.75850915908813	https://www.genecards.org/cgi-bin/carddisp.pl?gene=TGFBR1
ING1	Inhibitor Of Growth Family Member 1	Protein Coding	42	GC13P110712	3.75848174095154	https://www.genecards.org/cgi-bin/carddisp.pl?gene=ING1
NUPR1	Nuclear Protein 1, Transcriptional Regulator	Protein Coding	35	GC16M028532	3.75302386283875	https://www.genecards.org/cgi-bin/carddisp.pl?gene=NUPR1
SYK	Spleen Associated Tyrosine Kinase	Protein Coding	49	GC09P091849	3.75236034393311	https://www.genecards.org/cgi-bin/carddisp.pl?gene=SYK
ASAH2	N-Acylsphingosine Amidohydrolase 2	Protein Coding	41	GC10M050182	3.75223231315613	https://www.genecards.org/cgi-bin/carddisp.pl?gene=ASAH2
LOC111255642	TNFRSF10B 5' Regulatory Region	Biological Region	1	GC08P023099	3.75211358070374	https://www.genecards.org/cgi-bin/carddisp.pl?gene=LOC111255642
ITGAM	Integrin Subunit Alpha M	Protein Coding	46	GC16P039480	3.74866199493408	https://www.genecards.org/cgi-bin/carddisp.pl?gene=ITGAM
CELF2	CUGBP Elav-Like Family Member 2	Protein Coding	43	GC10P010462	3.74766540527344	https://www.genecards.org/cgi-bin/carddisp.pl?gene=CELF2
ZFAT	Zinc Finger And AT-Hook Domain Containing	Protein Coding	37	GC08M134477	3.74626970291138	https://www.genecards.org/cgi-bin/carddisp.pl?gene=ZFAT
MIF	Macrophage Migration Inhibitory Factor	Protein Coding	47	GC22P023894	3.74349880218506	https://www.genecards.org/cgi-bin/carddisp.pl?gene=MIF
PPM1F	Protein Phosphatase, Mg2+/Mn2+ Dependent 1F	Protein Coding	40	GC22M021919	3.73571181297302	https://www.genecards.org/cgi-bin/carddisp.pl?gene=PPM1F
PPP2CA	Protein Phosphatase 2 Catalytic Subunit Alpha	Protein Coding	48	GC05M134194	3.73565530776978	https://www.genecards.org/cgi-bin/carddisp.pl?gene=PPP2CA
PKN1	Protein Kinase N1	Protein Coding	45	GC19P014433	3.73390769958496	https://www.genecards.org/cgi-bin/carddisp.pl?gene=PKN1
MLH1	MutL Homolog 1	Protein Coding	47	GC03P036993	3.73040986061096	https://www.genecards.org/cgi-bin/carddisp.pl?gene=MLH1
TNFRSF8	TNF Receptor Superfamily Member 8	Protein Coding	42	GC01P012063	3.72922229766846	https://www.genecards.org/cgi-bin/carddisp.pl?gene=TNFRSF8
PRKCH	Protein Kinase C Eta	Protein Coding	49	GC14P061187	3.7283947467804	https://www.genecards.org/cgi-bin/carddisp.pl?gene=PRKCH
LGALS9	Galectin 9	Protein Coding	39	GC17P027629	3.72433066368103	https://www.genecards.org/cgi-bin/carddisp.pl?gene=LGALS9
AGER	Advanced Glycosylation End-Product Specific Receptor	Protein Coding	44	GC06M032180	3.70438575744629	https://www.genecards.org/cgi-bin/carddisp.pl?gene=AGER
TGFA	Transforming Growth Factor Alpha	Protein Coding	45	GC02M070447	3.69875454902649	https://www.genecards.org/cgi-bin/carddisp.pl?gene=TGFA
DIDO1	Death Inducer-Obliterator 1	Protein Coding	38	GC20M062877	3.69859027862549	https://www.genecards.org/cgi-bin/carddisp.pl?gene=DIDO1
SFRP2	Secreted Frizzled Related Protein 2	Protein Coding	41	GC04M153780	3.6975359916687	https://www.genecards.org/cgi-bin/carddisp.pl?gene=SFRP2
THBS1	Thrombospondin 1	Protein Coding	45	GC15P039581	3.69375705718994	https://www.genecards.org/cgi-bin/carddisp.pl?gene=THBS1
NOS1	Nitric Oxide Synthase 1	Protein Coding	49	GC12M117208	3.68433165550232	https://www.genecards.org/cgi-bin/carddisp.pl?gene=NOS1
TYMP	Thymidine Phosphorylase	Protein Coding	46	GC22M050525	3.67928743362427	https://www.genecards.org/cgi-bin/carddisp.pl?gene=TYMP
MAP3K6	Mitogen-Activated Protein Kinase Kinase Kinase 6	Protein Coding	42	GC01M027354	3.66856503486633	https://www.genecards.org/cgi-bin/carddisp.pl?gene=MAP3K6
DNMT1	DNA Methyltransferase 1	Protein Coding	50	GC19M010133	3.66227054595947	https://www.genecards.org/cgi-bin/carddisp.pl?gene=DNMT1
ERBB3	Erb-B2 Receptor Tyrosine Kinase 3	Protein Coding	52	GC12P057065	3.66139054298401	https://www.genecards.org/cgi-bin/carddisp.pl?gene=ERBB3
PRKAB1	Protein Kinase AMP-Activated Non-Catalytic Subunit Beta 1	Protein Coding	46	GC12P119632	3.65935230255127	https://www.genecards.org/cgi-bin/carddisp.pl?gene=PRKAB1
TFAP2A	Transcription Factor AP-2 Alpha	Protein Coding	47	GC06M010393	3.65090870857239	https://www.genecards.org/cgi-bin/carddisp.pl?gene=TFAP2A
IFI6	Interferon Alpha Inducible Protein 6	Protein Coding	37	GC01M027666	3.65041160583496	https://www.genecards.org/cgi-bin/carddisp.pl?gene=IFI6
PEG10	Paternally Expressed 10	Protein Coding	40	GC07P094656	3.64667391777039	https://www.genecards.org/cgi-bin/carddisp.pl?gene=PEG10
RHOA	Ras Homolog Family Member A	Protein Coding	46	GC03M049359	3.64322853088379	https://www.genecards.org/cgi-bin/carddisp.pl?gene=RHOA
CSF1	Colony Stimulating Factor 1	Protein Coding	43	GC01P109911	3.63059520721436	https://www.genecards.org/cgi-bin/carddisp.pl?gene=CSF1
SERPINB5	Serpin Family B Member 5	Protein Coding	42	GC18P063476	3.62361693382263	https://www.genecards.org/cgi-bin/carddisp.pl?gene=SERPINB5
PIK3R2	Phosphoinositide-3-Kinase Regulatory Subunit 2	Protein Coding	48	GC19P018153	3.62247180938721	https://www.genecards.org/cgi-bin/carddisp.pl?gene=PIK3R2
SPATA4	Spermatogenesis Associated 4	Protein Coding	33	GC04M176184	3.61961317062378	https://www.genecards.org/cgi-bin/carddisp.pl?gene=SPATA4
TSPO	Translocator Protein	Protein Coding	42	GC22P043151	3.61467218399048	https://www.genecards.org/cgi-bin/carddisp.pl?gene=TSPO
ADA	Adenosine Deaminase	Protein Coding	49	GC20M044620	3.60550141334534	https://www.genecards.org/cgi-bin/carddisp.pl?gene=ADA
BCR	BCR Activator Of RhoGEF And GTPase	Protein Coding	50	GC22P023179	3.59383773803711	https://www.genecards.org/cgi-bin/carddisp.pl?gene=BCR
RNF144B	Ring Finger Protein 144B	Protein Coding	37	GC06P018560	3.59158205986023	https://www.genecards.org/cgi-bin/carddisp.pl?gene=RNF144B
PLK3	Polo Like Kinase 3	Protein Coding	41	GC01P044799	3.58951926231384	https://www.genecards.org/cgi-bin/carddisp.pl?gene=PLK3
TIMP3	TIMP Metallopeptidase Inhibitor 3	Protein Coding	44	GC22P033834	3.58838772773743	https://www.genecards.org/cgi-bin/carddisp.pl?gene=TIMP3
SFRP4	Secreted Frizzled Related Protein 4	Protein Coding	44	GC07M037912	3.58835434913635	https://www.genecards.org/cgi-bin/carddisp.pl?gene=SFRP4
FOXP3	Forkhead Box P3	Protein Coding	46	GC0XM049250	3.57966232299805	https://www.genecards.org/cgi-bin/carddisp.pl?gene=FOXP3
TGFBR2	Transforming Growth Factor Beta Receptor 2	Protein Coding	50	GC03P030623	3.57818603515625	https://www.genecards.org/cgi-bin/carddisp.pl?gene=TGFBR2
SFN	Stratifin	Protein Coding	45	GC01P027280	3.57776427268982	https://www.genecards.org/cgi-bin/carddisp.pl?gene=SFN
ATF6	Activating Transcription Factor 6	Protein Coding	46	GC01P161766	3.57754158973694	https://www.genecards.org/cgi-bin/carddisp.pl?gene=ATF6
ATF4	Activating Transcription Factor 4	Protein Coding	45	GC22P039599	3.57390642166138	https://www.genecards.org/cgi-bin/carddisp.pl?gene=ATF4
PPIA	Peptidylprolyl Isomerase A	Protein Coding	45	GC07P044807	3.57105207443237	https://www.genecards.org/cgi-bin/carddisp.pl?gene=PPIA
SRGN	Serglycin	Protein Coding	38	GC10P069088	3.57044577598572	https://www.genecards.org/cgi-bin/carddisp.pl?gene=SRGN
PLSCR1	Phospholipid Scramblase 1	Protein Coding	43	GC03M146515	3.56764054298401	https://www.genecards.org/cgi-bin/carddisp.pl?gene=PLSCR1
GDNF	Glial Cell Derived Neurotrophic Factor	Protein Coding	47	GC05M037812	3.56630659103394	https://www.genecards.org/cgi-bin/carddisp.pl?gene=GDNF
EIF5A	Eukaryotic Translation Initiation Factor 5A	Protein Coding	43	GC17P007306	3.56217432022095	https://www.genecards.org/cgi-bin/carddisp.pl?gene=EIF5A
CDK11A	Cyclin Dependent Kinase 11A	Protein Coding	38	GC01M001702	3.55825257301331	https://www.genecards.org/cgi-bin/carddisp.pl?gene=CDK11A
TFRC	Transferrin Receptor	Protein Coding	47	GC03M196027	3.55809569358826	https://www.genecards.org/cgi-bin/carddisp.pl?gene=TFRC
HNRNPA1	Heterogeneous Nuclear Ribonucleoprotein A1	Protein Coding	45	GC12P054280	3.55576419830322	https://www.genecards.org/cgi-bin/carddisp.pl?gene=HNRNPA1
IL13	Interleukin 13	Protein Coding	42	GC05P132656	3.55158615112305	https://www.genecards.org/cgi-bin/carddisp.pl?gene=IL13
TFPT	TCF3 Fusion Partner	Protein Coding	35	GC19M054107	3.54925060272217	https://www.genecards.org/cgi-bin/carddisp.pl?gene=TFPT
DYNLL1	Dynein Light Chain LC8-Type 1	Protein Coding	40	GC12P120469	3.54653692245483	https://www.genecards.org/cgi-bin/carddisp.pl?gene=DYNLL1
IL18	Interleukin 18	Protein Coding	42	GC11M112143	3.53798174858093	https://www.genecards.org/cgi-bin/carddisp.pl?gene=IL18
FIS1	Fission, Mitochondrial 1	Protein Coding	37	GC07M101239	3.53493881225586	https://www.genecards.org/cgi-bin/carddisp.pl?gene=FIS1
TAF6	TATA-Box Binding Protein Associated Factor 6	Protein Coding	40	GC07M101541	3.53357791900635	https://www.genecards.org/cgi-bin/carddisp.pl?gene=TAF6
GAS6	Growth Arrest Specific 6	Protein Coding	44	GC13M113820	3.53348016738892	https://www.genecards.org/cgi-bin/carddisp.pl?gene=GAS6
THAP2	THAP Domain Containing 2	Protein Coding	34	GC12P071663	3.52928018569946	https://www.genecards.org/cgi-bin/carddisp.pl?gene=THAP2
LATS2	Large Tumor Suppressor Kinase 2	Protein Coding	44	GC13M020973	3.52531886100769	https://www.genecards.org/cgi-bin/carddisp.pl?gene=LATS2
ITGB3BP	Integrin Subunit Beta 3 Binding Protein	Protein Coding	40	GC01M063440	3.51535797119141	https://www.genecards.org/cgi-bin/carddisp.pl?gene=ITGB3BP
PIM2	Pim-2 Proto-Oncogene, Serine/Threonine Kinase	Protein Coding	43	GC0XM048913	3.51368975639343	https://www.genecards.org/cgi-bin/carddisp.pl?gene=PIM2
MIR221	MicroRNA 221	RNA Gene	21	GC0XM045746	3.50848126411438	https://www.genecards.org/cgi-bin/carddisp.pl?gene=MIR221
YY1	YY1 Transcription Factor	Protein Coding	47	GC14P100238	3.50689959526062	https://www.genecards.org/cgi-bin/carddisp.pl?gene=YY1
DAB2IP	DAB2 Interacting Protein	Protein Coding	40	GC09P121566	3.50545573234558	https://www.genecards.org/cgi-bin/carddisp.pl?gene=DAB2IP
ID1	Inhibitor Of DNA Binding 1, HLH Protein	Protein Coding	41	GC20P031605	3.49715113639832	https://www.genecards.org/cgi-bin/carddisp.pl?gene=ID1
HAX1	HCLS1 Associated Protein X-1	Protein Coding	42	GC01P154273	3.49382948875427	https://www.genecards.org/cgi-bin/carddisp.pl?gene=HAX1
CD8A	CD8a Molecule	Protein Coding	45	GC02M086784	3.4932656288147	https://www.genecards.org/cgi-bin/carddisp.pl?gene=CD8A
SIRT3	Sirtuin 3	Protein Coding	46	GC11M000215	3.4905788898468	https://www.genecards.org/cgi-bin/carddisp.pl?gene=SIRT3
RPS6KA1	Ribosomal Protein S6 Kinase A1	Protein Coding	49	GC01P026540	3.4868106842041	https://www.genecards.org/cgi-bin/carddisp.pl?gene=RPS6KA1
DNAJB13	DnaJ Heat Shock Protein Family (Hsp40) Member B13	Protein Coding	36	GC11P073950	3.48509645462036	https://www.genecards.org/cgi-bin/carddisp.pl?gene=DNAJB13
PRNP	Prion Protein	Protein Coding	46	GC20P004686	3.47843837738037	https://www.genecards.org/cgi-bin/carddisp.pl?gene=PRNP
TNFRSF9	TNF Receptor Superfamily Member 9	Protein Coding	42	GC01M007915	3.47573351860046	https://www.genecards.org/cgi-bin/carddisp.pl?gene=TNFRSF9
RACK1	Receptor For Activated C Kinase 1	Protein Coding	36	GC05M181618	3.47558307647705	https://www.genecards.org/cgi-bin/carddisp.pl?gene=RACK1
CXCL10	C-X-C Motif Chemokine Ligand 10	Protein Coding	43	GC04M076021	3.47546815872192	https://www.genecards.org/cgi-bin/carddisp.pl?gene=CXCL10
IL1R1	Interleukin 1 Receptor Type 1	Protein Coding	45	GC02P102136	3.47304773330688	https://www.genecards.org/cgi-bin/carddisp.pl?gene=IL1R1
NRG1	Neuregulin 1	Protein Coding	46	GC08P031639	3.46766805648804	https://www.genecards.org/cgi-bin/carddisp.pl?gene=NRG1
KMT2A	Lysine Methyltransferase 2A	Protein Coding	45	GC11P118436	3.46753144264221	https://www.genecards.org/cgi-bin/carddisp.pl?gene=KMT2A
HDAC3	Histone Deacetylase 3	Protein Coding	48	GC05M141583	3.46011972427368	https://www.genecards.org/cgi-bin/carddisp.pl?gene=HDAC3
PTGES	Prostaglandin E Synthase	Protein Coding	41	GC09M129738	3.4580340385437	https://www.genecards.org/cgi-bin/carddisp.pl?gene=PTGES
SOX4	SRY-Box Transcription Factor 4	Protein Coding	42	GC06P021593	3.45393800735474	https://www.genecards.org/cgi-bin/carddisp.pl?gene=SOX4
DNASE1	Deoxyribonuclease 1	Protein Coding	42	GC16P003611	3.44185829162598	https://www.genecards.org/cgi-bin/carddisp.pl?gene=DNASE1
CD44	CD44 Molecule (Indian Blood Group)	Protein Coding	46	GC11P035139	3.44030141830444	https://www.genecards.org/cgi-bin/carddisp.pl?gene=CD44
SMAD4	SMAD Family Member 4	Protein Coding	49	GC18P051028	3.43240070343018	https://www.genecards.org/cgi-bin/carddisp.pl?gene=SMAD4
NEAT1	Nuclear Paraspeckle Assembly Transcript 1	RNA Gene	24	GC11P068984	3.42906332015991	https://www.genecards.org/cgi-bin/carddisp.pl?gene=NEAT1
CD36	CD36 Molecule	Protein Coding	47	GC07P080369	3.42280721664429	https://www.genecards.org/cgi-bin/carddisp.pl?gene=CD36
NRP1	Neuropilin 1	Protein Coding	45	GC10M033177	3.41928672790527	https://www.genecards.org/cgi-bin/carddisp.pl?gene=NRP1
SKP2	S-Phase Kinase Associated Protein 2	Protein Coding	43	GC05P036151	3.41394066810608	https://www.genecards.org/cgi-bin/carddisp.pl?gene=SKP2
TUG1	Taurine Up-Regulated 1	Protein Coding	25	GC22P030969	3.40854549407959	https://www.genecards.org/cgi-bin/carddisp.pl?gene=TUG1
KLF11	Kruppel Like Factor 11	Protein Coding	39	GC02P010044	3.39689898490906	https://www.genecards.org/cgi-bin/carddisp.pl?gene=KLF11
RASSF6	Ras Association Domain Family Member 6	Protein Coding	37	GC04M073571	3.39679956436157	https://www.genecards.org/cgi-bin/carddisp.pl?gene=RASSF6
SAV1	Salvador Family WW Domain Containing Protein 1	Protein Coding	38	GC14M050632	3.39026665687561	https://www.genecards.org/cgi-bin/carddisp.pl?gene=SAV1
P2RX7	Purinergic Receptor P2X 7	Protein Coding	46	GC12P125508	3.38851284980774	https://www.genecards.org/cgi-bin/carddisp.pl?gene=P2RX7
SOCS3	Suppressor Of Cytokine Signaling 3	Protein Coding	42	GC17M078356	3.3859965801239	https://www.genecards.org/cgi-bin/carddisp.pl?gene=SOCS3
WT1	WT1 Transcription Factor	Protein Coding	48	GC11M032365	3.37380623817444	https://www.genecards.org/cgi-bin/carddisp.pl?gene=WT1
GRB2	Growth Factor Receptor Bound Protein 2	Protein Coding	46	GC17M075318	3.37183785438538	https://www.genecards.org/cgi-bin/carddisp.pl?gene=GRB2
HTT	Huntingtin	Protein Coding	43	GC04P003041	3.37005090713501	https://www.genecards.org/cgi-bin/carddisp.pl?gene=HTT
EAF2	ELL Associated Factor 2	Protein Coding	38	GC03P121835	3.36899948120117	https://www.genecards.org/cgi-bin/carddisp.pl?gene=EAF2
IL9	Interleukin 9	Protein Coding	42	GC05M135891	3.36856126785278	https://www.genecards.org/cgi-bin/carddisp.pl?gene=IL9
ITCH	Itchy E3 Ubiquitin Protein Ligase	Protein Coding	45	GC20P034363	3.36455464363098	https://www.genecards.org/cgi-bin/carddisp.pl?gene=ITCH
ITGB4	Integrin Subunit Beta 4	Protein Coding	48	GC17P075721	3.36178469657898	https://www.genecards.org/cgi-bin/carddisp.pl?gene=ITGB4
DEDD2	Death Effector Domain Containing 2	Protein Coding	35	GC19M042198	3.35999298095703	https://www.genecards.org/cgi-bin/carddisp.pl?gene=DEDD2
ALOX5	Arachidonate 5-Lipoxygenase	Protein Coding	48	GC10P045374	3.35988020896912	https://www.genecards.org/cgi-bin/carddisp.pl?gene=ALOX5
RPS27A	Ribosomal Protein S27a	Protein Coding	41	GC02P055231	3.35865330696106	https://www.genecards.org/cgi-bin/carddisp.pl?gene=RPS27A
ABCC1	ATP Binding Cassette Subfamily C Member 1	Protein Coding	48	GC16P015949	3.35728716850281	https://www.genecards.org/cgi-bin/carddisp.pl?gene=ABCC1
MAX	MYC Associated Factor X	Protein Coding	45	GC14M065073	3.35690093040466	https://www.genecards.org/cgi-bin/carddisp.pl?gene=MAX
PDGFRB	Platelet Derived Growth Factor Receptor Beta	Protein Coding	53	GC05M150113	3.34655809402466	https://www.genecards.org/cgi-bin/carddisp.pl?gene=PDGFRB
PLCG1	Phospholipase C Gamma 1	Protein Coding	47	GC20P041136	3.34302186965942	https://www.genecards.org/cgi-bin/carddisp.pl?gene=PLCG1
VDAC2	Voltage Dependent Anion Channel 2	Protein Coding	42	GC10P075210	3.33909940719604	https://www.genecards.org/cgi-bin/carddisp.pl?gene=VDAC2
MAP2K3	Mitogen-Activated Protein Kinase Kinase 3	Protein Coding	48	GC17P049577	3.33556699752808	https://www.genecards.org/cgi-bin/carddisp.pl?gene=MAP2K3
CAPN1	Calpain 1	Protein Coding	48	GC11P068856	3.3351423740387	https://www.genecards.org/cgi-bin/carddisp.pl?gene=CAPN1
MYB	MYB Proto-Oncogene, Transcription Factor	Protein Coding	49	GC06P135180	3.32830619812012	https://www.genecards.org/cgi-bin/carddisp.pl?gene=MYB
MT-CO1	Mitochondrially Encoded Cytochrome C Oxidase I	Protein Coding	34	GCMTP005906	3.32674264907837	https://www.genecards.org/cgi-bin/carddisp.pl?gene=MT-CO1
HSP90B1	Heat Shock Protein 90 Beta Family Member 1	Protein Coding	44	GC12P103930	3.32616400718689	https://www.genecards.org/cgi-bin/carddisp.pl?gene=HSP90B1
PARK7	Parkinsonism Associated Deglycase	Protein Coding	44	GC01P008078	3.32579231262207	https://www.genecards.org/cgi-bin/carddisp.pl?gene=PARK7
PSIP1	PC4 And SFRS1 Interacting Protein 1	Protein Coding	39	GC09M015464	3.32523941993713	https://www.genecards.org/cgi-bin/carddisp.pl?gene=PSIP1
IL7	Interleukin 7	Protein Coding	41	GC08M078689	3.32454037666321	https://www.genecards.org/cgi-bin/carddisp.pl?gene=IL7
PDCD2	Programmed Cell Death 2	Protein Coding	37	GC06M170589	3.32194852828979	https://www.genecards.org/cgi-bin/carddisp.pl?gene=PDCD2
NFKBIB	NFKB Inhibitor Beta	Protein Coding	41	GC19P038899	3.31851053237915	https://www.genecards.org/cgi-bin/carddisp.pl?gene=NFKBIB
VDR	Vitamin D Receptor	Protein Coding	50	GC12M047841	3.31511926651001	https://www.genecards.org/cgi-bin/carddisp.pl?gene=VDR
TMBIM6	Transmembrane BAX Inhibitor Motif Containing 6	Protein Coding	37	GC12P049707	3.3092679977417	https://www.genecards.org/cgi-bin/carddisp.pl?gene=TMBIM6
ETS1	ETS Proto-Oncogene 1, Transcription Factor	Protein Coding	46	GC11M128458	3.30771231651306	https://www.genecards.org/cgi-bin/carddisp.pl?gene=ETS1
EPHA3	EPH Receptor A3	Protein Coding	45	GC03P089077	3.30756950378418	https://www.genecards.org/cgi-bin/carddisp.pl?gene=EPHA3
PPP1CA	Protein Phosphatase 1 Catalytic Subunit Alpha	Protein Coding	46	GC11M084788	3.3045060634613	https://www.genecards.org/cgi-bin/carddisp.pl?gene=PPP1CA
TRIM28	Tripartite Motif Containing 28	Protein Coding	42	GC19P058544	3.30122518539429	https://www.genecards.org/cgi-bin/carddisp.pl?gene=TRIM28
ANGPT2	Angiopoietin 2	Protein Coding	46	GC08M006499	3.30066418647766	https://www.genecards.org/cgi-bin/carddisp.pl?gene=ANGPT2
GSTP1	Glutathione S-Transferase Pi 1	Protein Coding	49	GC11P067583	3.29741191864014	https://www.genecards.org/cgi-bin/carddisp.pl?gene=GSTP1
FEM1B	Fem-1 Homolog B	Protein Coding	36	GC15P092247	3.29698133468628	https://www.genecards.org/cgi-bin/carddisp.pl?gene=FEM1B
TUBB	Tubulin Beta Class I	Protein Coding	48	GC06P076841	3.29434156417847	https://www.genecards.org/cgi-bin/carddisp.pl?gene=TUBB
CCN4	Cellular Communication Network Factor 4	Protein Coding	31	GC08P133192	3.29283380508423	https://www.genecards.org/cgi-bin/carddisp.pl?gene=CCN4
HUWE1	HECT, UBA And WWE Domain Containing E3 Ubiquitin Protein Ligase 1	Protein Coding	44	GC0XM053532	3.29127907752991	https://www.genecards.org/cgi-bin/carddisp.pl?gene=HUWE1
LEP	Leptin	Protein Coding	46	GC07P128241	3.29066061973572	https://www.genecards.org/cgi-bin/carddisp.pl?gene=LEP
AHR	Aryl Hydrocarbon Receptor	Protein Coding	48	GC07P016916	3.28879523277283	https://www.genecards.org/cgi-bin/carddisp.pl?gene=AHR
CREBBP	CREB Binding Protein	Protein Coding	51	GC16M006452	3.28496408462524	https://www.genecards.org/cgi-bin/carddisp.pl?gene=CREBBP
CCND2	Cyclin D2	Protein Coding	47	GC12P018505	3.28469514846802	https://www.genecards.org/cgi-bin/carddisp.pl?gene=CCND2
SGK1	Serum/Glucocorticoid Regulated Kinase 1	Protein Coding	48	GC06M134169	3.28228116035461	https://www.genecards.org/cgi-bin/carddisp.pl?gene=SGK1
HMGCR	3-Hydroxy-3-Methylglutaryl-CoA Reductase	Protein Coding	45	GC05P075336	3.27797889709473	https://www.genecards.org/cgi-bin/carddisp.pl?gene=HMGCR
HSF1	Heat Shock Transcription Factor 1	Protein Coding	44	GC08P144291	3.27584671974182	https://www.genecards.org/cgi-bin/carddisp.pl?gene=HSF1
RALA	RAS Like Proto-Oncogene A	Protein Coding	45	GC07P039622	3.27382659912109	https://www.genecards.org/cgi-bin/carddisp.pl?gene=RALA
DCC	DCC Netrin 1 Receptor	Protein Coding	45	GC18P052340	3.27345371246338	https://www.genecards.org/cgi-bin/carddisp.pl?gene=DCC
PTHLH	Parathyroid Hormone Like Hormone	Protein Coding	46	GC12M027959	3.26989030838013	https://www.genecards.org/cgi-bin/carddisp.pl?gene=PTHLH
TNFRSF4	TNF Receptor Superfamily Member 4	Protein Coding	41	GC01M001211	3.26726984977722	https://www.genecards.org/cgi-bin/carddisp.pl?gene=TNFRSF4
SNCA	Synuclein Alpha	Protein Coding	49	GC04M089724	3.26504635810852	https://www.genecards.org/cgi-bin/carddisp.pl?gene=SNCA
PIR	Pirin	Protein Coding	37	GC0XM015402	3.26493406295776	https://www.genecards.org/cgi-bin/carddisp.pl?gene=PIR
TMBIM4	Transmembrane BAX Inhibitor Motif Containing 4	Protein Coding	33	GC12M066135	3.25827932357788	https://www.genecards.org/cgi-bin/carddisp.pl?gene=TMBIM4
BUB1B	BUB1 Mitotic Checkpoint Serine/Threonine Kinase B	Protein Coding	49	GC15P040161	3.25757241249084	https://www.genecards.org/cgi-bin/carddisp.pl?gene=BUB1B
MPO	Myeloperoxidase	Protein Coding	50	GC17M058269	3.25752353668213	https://www.genecards.org/cgi-bin/carddisp.pl?gene=MPO
USP7	Ubiquitin Specific Peptidase 7	Protein Coding	48	GC16M008892	3.25747156143188	https://www.genecards.org/cgi-bin/carddisp.pl?gene=USP7
RFFL	Ring Finger And FYVE Like Domain Containing E3 Ubiquitin Protein Ligase	Protein Coding	37	GC17M035006	3.25156235694885	https://www.genecards.org/cgi-bin/carddisp.pl?gene=RFFL
NUMA1	Nuclear Mitotic Apparatus Protein 1	Protein Coding	44	GC11M072002	3.24105429649353	https://www.genecards.org/cgi-bin/carddisp.pl?gene=NUMA1
BEX3	Brain Expressed X-Linked 3	Protein Coding	29	GC0XP103377	3.2387592792511	https://www.genecards.org/cgi-bin/carddisp.pl?gene=BEX3
MXD1	MAX Dimerization Protein 1	Protein Coding	37	GC02P069897	3.23283076286316	https://www.genecards.org/cgi-bin/carddisp.pl?gene=MXD1
KLLN	Killin, P53 Regulated DNA Replication Inhibitor	Protein Coding	30	GC10M087860	3.22303342819214	https://www.genecards.org/cgi-bin/carddisp.pl?gene=KLLN
CIDEB	Cell Death Inducing DFFA Like Effector B	Protein Coding	36	GC14M024305	3.22264838218689	https://www.genecards.org/cgi-bin/carddisp.pl?gene=CIDEB
UBC	Ubiquitin C	Protein Coding	41	GC12M124911	3.22174882888794	https://www.genecards.org/cgi-bin/carddisp.pl?gene=UBC
PECAM1	Platelet And Endothelial Cell Adhesion Molecule 1	Protein Coding	40	GC17M064319	3.22094440460205	https://www.genecards.org/cgi-bin/carddisp.pl?gene=PECAM1
ETS2	ETS Proto-Oncogene 2, Transcription Factor	Protein Coding	41	GC21P038805	3.21419405937195	https://www.genecards.org/cgi-bin/carddisp.pl?gene=ETS2
AURKB	Aurora Kinase B	Protein Coding	48	GC17M010127	3.20964860916138	https://www.genecards.org/cgi-bin/carddisp.pl?gene=AURKB
GZMA	Granzyme A	Protein Coding	42	GC05P055102	3.20951294898987	https://www.genecards.org/cgi-bin/carddisp.pl?gene=GZMA
RUNX2	RUNX Family Transcription Factor 2	Protein Coding	46	GC06P077087	3.205806016922	https://www.genecards.org/cgi-bin/carddisp.pl?gene=RUNX2
EPHA2	EPH Receptor A2	Protein Coding	51	GC01M016124	3.20002555847168	https://www.genecards.org/cgi-bin/carddisp.pl?gene=EPHA2
EIF4G2	Eukaryotic Translation Initiation Factor 4 Gamma 2	Protein Coding	42	GC11M011004	3.19890594482422	https://www.genecards.org/cgi-bin/carddisp.pl?gene=EIF4G2
DKK1	Dickkopf WNT Signaling Pathway Inhibitor 1	Protein Coding	44	GC10P052314	3.19785737991333	https://www.genecards.org/cgi-bin/carddisp.pl?gene=DKK1
F2R	Coagulation Factor II Thrombin Receptor	Protein Coding	46	GC05P076716	3.19632983207703	https://www.genecards.org/cgi-bin/carddisp.pl?gene=F2R
GLI1	GLI Family Zinc Finger 1	Protein Coding	46	GC12P057460	3.19615888595581	https://www.genecards.org/cgi-bin/carddisp.pl?gene=GLI1
ING3	Inhibitor Of Growth Family Member 3	Protein Coding	39	GC07P120950	3.19603252410889	https://www.genecards.org/cgi-bin/carddisp.pl?gene=ING3
NTN1	Netrin 1	Protein Coding	45	GC17P009021	3.19096612930298	https://www.genecards.org/cgi-bin/carddisp.pl?gene=NTN1
MAGEH1	MAGE Family Member H1	Protein Coding	34	GC0XP055452	3.18911623954773	https://www.genecards.org/cgi-bin/carddisp.pl?gene=MAGEH1
UCA1	Urothelial Cancer Associated 1	RNA Gene	24	GC19P015828	3.18490815162659	https://www.genecards.org/cgi-bin/carddisp.pl?gene=UCA1
PLSCR3	Phospholipid Scramblase 3	Protein Coding	37	GC17M007389	3.18426394462585	https://www.genecards.org/cgi-bin/carddisp.pl?gene=PLSCR3
MAP2K2	Mitogen-Activated Protein Kinase Kinase 2	Protein Coding	52	GC19M004090	3.18327736854553	https://www.genecards.org/cgi-bin/carddisp.pl?gene=MAP2K2
UBD	Ubiquitin D	Protein Coding	38	GC06M061175	3.18313908576965	https://www.genecards.org/cgi-bin/carddisp.pl?gene=UBD
SFRP5	Secreted Frizzled Related Protein 5	Protein Coding	38	GC10M097766	3.18057322502136	https://www.genecards.org/cgi-bin/carddisp.pl?gene=SFRP5
PLA2G6	Phospholipase A2 Group VI	Protein Coding	48	GC22M056043	3.17641735076904	https://www.genecards.org/cgi-bin/carddisp.pl?gene=PLA2G6
HNRNPK	Heterogeneous Nuclear Ribonucleoprotein K	Protein Coding	44	GC09M091384	3.17512369155884	https://www.genecards.org/cgi-bin/carddisp.pl?gene=HNRNPK
RALBP1	RalA Binding Protein 1	Protein Coding	44	GC18P009465	3.1747419834137	https://www.genecards.org/cgi-bin/carddisp.pl?gene=RALBP1
CDK5R1	Cyclin Dependent Kinase 5 Regulatory Subunit 1	Protein Coding	45	GC17P049886	3.17269158363342	https://www.genecards.org/cgi-bin/carddisp.pl?gene=CDK5R1
FYN	FYN Proto-Oncogene, Src Family Tyrosine Kinase	Protein Coding	46	GC06M111660	3.16919851303101	https://www.genecards.org/cgi-bin/carddisp.pl?gene=FYN
CCN1	Cellular Communication Network Factor 1	Protein Coding	30	GC01P085581	3.1666579246521	https://www.genecards.org/cgi-bin/carddisp.pl?gene=CCN1
CD47	CD47 Molecule	Protein Coding	42	GC03M108043	3.16234540939331	https://www.genecards.org/cgi-bin/carddisp.pl?gene=CD47
NLRP10	NLR Family Pyrin Domain Containing 10	Protein Coding	38	GC11M007959	3.16210079193115	https://www.genecards.org/cgi-bin/carddisp.pl?gene=NLRP10
GABARAP	GABA Type A Receptor-Associated Protein	Protein Coding	42	GC17M007240	3.15451574325562	https://www.genecards.org/cgi-bin/carddisp.pl?gene=GABARAP
E2F3	E2F Transcription Factor 3	Protein Coding	41	GC06P020402	3.1526951789856	https://www.genecards.org/cgi-bin/carddisp.pl?gene=E2F3
CAPNS1	Calpain Small Subunit 1	Protein Coding	40	GC19P051440	3.15045094490051	https://www.genecards.org/cgi-bin/carddisp.pl?gene=CAPNS1
TPT1	Tumor Protein, Translationally-Controlled 1	Protein Coding	45	GC13M045333	3.15018272399902	https://www.genecards.org/cgi-bin/carddisp.pl?gene=TPT1
PIM3	Pim-3 Proto-Oncogene, Serine/Threonine Kinase	Protein Coding	39	GC22P049960	3.14621043205261	https://www.genecards.org/cgi-bin/carddisp.pl?gene=PIM3
PRKACA	Protein Kinase CAMP-Activated Catalytic Subunit Alpha	Protein Coding	50	GC19M014403	3.14560317993164	https://www.genecards.org/cgi-bin/carddisp.pl?gene=PRKACA
UNC5D	Unc-5 Netrin Receptor D	Protein Coding	39	GC08P035235	3.14480710029602	https://www.genecards.org/cgi-bin/carddisp.pl?gene=UNC5D
OSMR	Oncostatin M Receptor	Protein Coding	45	GC05P038845	3.14276528358459	https://www.genecards.org/cgi-bin/carddisp.pl?gene=OSMR
THPO	Thrombopoietin	Protein Coding	42	GC03M184371	3.14037728309631	https://www.genecards.org/cgi-bin/carddisp.pl?gene=THPO
MIR210	MicroRNA 210	RNA Gene	22	GC11M002651	3.13732957839966	https://www.genecards.org/cgi-bin/carddisp.pl?gene=MIR210
MAP3K15	Mitogen-Activated Protein Kinase Kinase Kinase 15	Protein Coding	36	GC0XM019360	3.13642168045044	https://www.genecards.org/cgi-bin/carddisp.pl?gene=MAP3K15
TYMS	Thymidylate Synthetase	Protein Coding	46	GC18P000657	3.13018655776978	https://www.genecards.org/cgi-bin/carddisp.pl?gene=TYMS
MMP1	Matrix Metallopeptidase 1	Protein Coding	51	GC11M102810	3.119797706604	https://www.genecards.org/cgi-bin/carddisp.pl?gene=MMP1
TICAM1	Toll Like Receptor Adaptor Molecule 1	Protein Coding	43	GC19M004815	3.11919546127319	https://www.genecards.org/cgi-bin/carddisp.pl?gene=TICAM1
PKM	Pyruvate Kinase M1/2	Protein Coding	44	GC15M072199	3.11905002593994	https://www.genecards.org/cgi-bin/carddisp.pl?gene=PKM
PRKCG	Protein Kinase C Gamma	Protein Coding	50	GC19P053879	3.11710643768311	https://www.genecards.org/cgi-bin/carddisp.pl?gene=PRKCG
IRAK1	Interleukin 1 Receptor Associated Kinase 1	Protein Coding	48	GC0XM154010	3.116455078125	https://www.genecards.org/cgi-bin/carddisp.pl?gene=IRAK1
NOD2	Nucleotide Binding Oligomerization Domain Containing 2	Protein Coding	47	GC16P050693	3.1150279045105	https://www.genecards.org/cgi-bin/carddisp.pl?gene=NOD2
ACTA2	Actin Alpha 2, Smooth Muscle	Protein Coding	46	GC10M088935	3.11466360092163	https://www.genecards.org/cgi-bin/carddisp.pl?gene=ACTA2
PEG3	Paternally Expressed 3	Protein Coding	38	GC19M056810	3.11419296264648	https://www.genecards.org/cgi-bin/carddisp.pl?gene=PEG3
ACP1	Acid Phosphatase 1	Protein Coding	43	GC02P000293	3.11292958259583	https://www.genecards.org/cgi-bin/carddisp.pl?gene=ACP1
CRP	C-Reactive Protein	Protein Coding	45	GC01M159725	3.10425090789795	https://www.genecards.org/cgi-bin/carddisp.pl?gene=CRP
ADIPOQ	Adiponectin, C1Q And Collagen Domain Containing	Protein Coding	45	GC03P186842	3.10326027870178	https://www.genecards.org/cgi-bin/carddisp.pl?gene=ADIPOQ
WEE1	WEE1 G2 Checkpoint Kinase	Protein Coding	45	GC11P009573	3.10306072235107	https://www.genecards.org/cgi-bin/carddisp.pl?gene=WEE1
KRT8	Keratin 8	Protein Coding	46	GC12M052897	3.10267305374146	https://www.genecards.org/cgi-bin/carddisp.pl?gene=KRT8
IGF2R	Insulin Like Growth Factor 2 Receptor	Protein Coding	46	GC06P159969	3.10105228424072	https://www.genecards.org/cgi-bin/carddisp.pl?gene=IGF2R
GRAMD4	GRAM Domain Containing 4	Protein Coding	34	GC22P046576	3.09999895095825	https://www.genecards.org/cgi-bin/carddisp.pl?gene=GRAMD4
MIR143	MicroRNA 143	RNA Gene	24	GC05P149410	3.09276008605957	https://www.genecards.org/cgi-bin/carddisp.pl?gene=MIR143
NME6	NME/NM23 Nucleoside Diphosphate Kinase 6	Protein Coding	39	GC03M048292	3.09274482727051	https://www.genecards.org/cgi-bin/carddisp.pl?gene=NME6
IKBKE	Inhibitor Of Nuclear Factor Kappa B Kinase Subunit Epsilon	Protein Coding	45	GC01P206470	3.0919508934021	https://www.genecards.org/cgi-bin/carddisp.pl?gene=IKBKE
RNF13	Ring Finger Protein 13	Protein Coding	41	GC03P149812	3.09099197387695	https://www.genecards.org/cgi-bin/carddisp.pl?gene=RNF13
MAGED1	MAGE Family Member D1	Protein Coding	41	GC0XP051803	3.08728003501892	https://www.genecards.org/cgi-bin/carddisp.pl?gene=MAGED1
AGAP2	ArfGAP With GTPase Domain, Ankyrin Repeat And PH Domain 2	Protein Coding	41	GC12M057723	3.08613014221191	https://www.genecards.org/cgi-bin/carddisp.pl?gene=AGAP2
PPP2R2B	Protein Phosphatase 2 Regulatory Subunit Bbeta	Protein Coding	44	GC05M146582	3.08607983589172	https://www.genecards.org/cgi-bin/carddisp.pl?gene=PPP2R2B
IRF4	Interferon Regulatory Factor 4	Protein Coding	42	GC06P000391	3.08371162414551	https://www.genecards.org/cgi-bin/carddisp.pl?gene=IRF4
MSH2	MutS Homolog 2	Protein Coding	48	GC02P047402	3.0821692943573	https://www.genecards.org/cgi-bin/carddisp.pl?gene=MSH2
EIF4E	Eukaryotic Translation Initiation Factor 4E	Protein Coding	48	GC04M098879	3.08123874664307	https://www.genecards.org/cgi-bin/carddisp.pl?gene=EIF4E
BLK	BLK Proto-Oncogene, Src Family Tyrosine Kinase	Protein Coding	49	GC08P011486	3.08079719543457	https://www.genecards.org/cgi-bin/carddisp.pl?gene=BLK
CUL1	Cullin 1	Protein Coding	43	GC07P148697	3.07655692100525	https://www.genecards.org/cgi-bin/carddisp.pl?gene=CUL1
SIRT6	Sirtuin 6	Protein Coding	44	GC19M004174	3.073157787323	https://www.genecards.org/cgi-bin/carddisp.pl?gene=SIRT6
PROM1	Prominin 1	Protein Coding	45	GC04M015965	3.07311677932739	https://www.genecards.org/cgi-bin/carddisp.pl?gene=PROM1
PLAUR	Plasminogen Activator, Urokinase Receptor	Protein Coding	44	GC19M043646	3.07290315628052	https://www.genecards.org/cgi-bin/carddisp.pl?gene=PLAUR
TGFB2	Transforming Growth Factor Beta 2	Protein Coding	50	GC01P218345	3.07194256782532	https://www.genecards.org/cgi-bin/carddisp.pl?gene=TGFB2
CD80	CD80 Molecule	Protein Coding	41	GC03M119524	3.06905937194824	https://www.genecards.org/cgi-bin/carddisp.pl?gene=CD80
CDC25A	Cell Division Cycle 25A	Protein Coding	46	GC03M048173	3.06793165206909	https://www.genecards.org/cgi-bin/carddisp.pl?gene=CDC25A
MAF	MAF BZIP Transcription Factor	Protein Coding	45	GC16M079204	3.06706190109253	https://www.genecards.org/cgi-bin/carddisp.pl?gene=MAF
RARS1	Arginyl-TRNA Synthetase 1	Protein Coding	36	GC05P168487	3.06669425964355	https://www.genecards.org/cgi-bin/carddisp.pl?gene=RARS1
SHISA5	Shisa Family Member 5	Protein Coding	36	GC03M048468	3.06375503540039	https://www.genecards.org/cgi-bin/carddisp.pl?gene=SHISA5
TRAF4	TNF Receptor Associated Factor 4	Protein Coding	42	GC17P049706	3.06331205368042	https://www.genecards.org/cgi-bin/carddisp.pl?gene=TRAF4
MIR15A	MicroRNA 15a	RNA Gene	17	GC13M050049	3.06142830848694	https://www.genecards.org/cgi-bin/carddisp.pl?gene=MIR15A
HBEGF	Heparin Binding EGF Like Growth Factor	Protein Coding	43	GC05M140332	3.05353021621704	https://www.genecards.org/cgi-bin/carddisp.pl?gene=HBEGF
PIN1	Peptidylprolyl Cis/Trans Isomerase, NIMA-Interacting 1	Protein Coding	46	GC19P009835	3.05329346656799	https://www.genecards.org/cgi-bin/carddisp.pl?gene=PIN1
APOE	Apolipoprotein E	Protein Coding	50	GC19P051999	3.04951310157776	https://www.genecards.org/cgi-bin/carddisp.pl?gene=APOE
PRDX5	Peroxiredoxin 5	Protein Coding	44	GC11P064317	3.04898166656494	https://www.genecards.org/cgi-bin/carddisp.pl?gene=PRDX5
MECOM	MDS1 And EVI1 Complex Locus	Protein Coding	46	GC03M169083	3.04441165924072	https://www.genecards.org/cgi-bin/carddisp.pl?gene=MECOM
RXRA	Retinoid X Receptor Alpha	Protein Coding	48	GC09P134317	3.0403208732605	https://www.genecards.org/cgi-bin/carddisp.pl?gene=RXRA
C1QBP	Complement C1q Binding Protein	Protein Coding	44	GC17M005432	3.03890371322632	https://www.genecards.org/cgi-bin/carddisp.pl?gene=C1QBP
TNFRSF11A	TNF Receptor Superfamily Member 11a	Protein Coding	45	GC18P062325	3.03805828094482	https://www.genecards.org/cgi-bin/carddisp.pl?gene=TNFRSF11A
PPM1L	Protein Phosphatase, Mg2+/Mn2+ Dependent 1L	Protein Coding	37	GC03P160755	3.03698468208313	https://www.genecards.org/cgi-bin/carddisp.pl?gene=PPM1L
TUBA1B	Tubulin Alpha 1b	Protein Coding	42	GC12M049127	3.03581547737122	https://www.genecards.org/cgi-bin/carddisp.pl?gene=TUBA1B
PTPN6	Protein Tyrosine Phosphatase Non-Receptor Type 6	Protein Coding	48	GC12P018571	3.03538846969604	https://www.genecards.org/cgi-bin/carddisp.pl?gene=PTPN6
JADE1	Jade Family PHD Finger 1	Protein Coding	36	GC04P128809	3.03401899337769	https://www.genecards.org/cgi-bin/carddisp.pl?gene=JADE1
BEX2	Brain Expressed X-Linked 2	Protein Coding	31	GC0XM103309	3.032386302948	https://www.genecards.org/cgi-bin/carddisp.pl?gene=BEX2
CALR	Calreticulin	Protein Coding	50	GC19P012938	3.02605414390564	https://www.genecards.org/cgi-bin/carddisp.pl?gene=CALR
BMI1	BMI1 Proto-Oncogene, Polycomb Ring Finger	Protein Coding	42	GC10P022326	3.02575349807739	https://www.genecards.org/cgi-bin/carddisp.pl?gene=BMI1
PRL	Prolactin	Protein Coding	42	GC06M022287	3.01985239982605	https://www.genecards.org/cgi-bin/carddisp.pl?gene=PRL
G6PD	Glucose-6-Phosphate Dehydrogenase	Protein Coding	49	GC0XM154531	3.01872968673706	https://www.genecards.org/cgi-bin/carddisp.pl?gene=G6PD
BCAR1	BCAR1 Scaffold Protein, Cas Family Member	Protein Coding	44	GC16M075228	3.01498675346375	https://www.genecards.org/cgi-bin/carddisp.pl?gene=BCAR1
BMX	BMX Non-Receptor Tyrosine Kinase	Protein Coding	44	GC0XP015392	3.01166915893555	https://www.genecards.org/cgi-bin/carddisp.pl?gene=BMX
ABCG2	ATP Binding Cassette Subfamily G Member 2 (Junior Blood Group)	Protein Coding	49	GC04M088090	3.00933814048767	https://www.genecards.org/cgi-bin/carddisp.pl?gene=ABCG2
CTSL	Cathepsin L	Protein Coding	46	GC09P087725	3.00708532333374	https://www.genecards.org/cgi-bin/carddisp.pl?gene=CTSL
MIR181A1	MicroRNA 181a-1	RNA Gene	20	GC01M198860	3.00605463981628	https://www.genecards.org/cgi-bin/carddisp.pl?gene=MIR181A1
TNFAIP8	TNF Alpha Induced Protein 8	Protein Coding	37	GC05P119268	3.00380611419678	https://www.genecards.org/cgi-bin/carddisp.pl?gene=TNFAIP8
EPOR	Erythropoietin Receptor	Protein Coding	46	GC19M011377	3.00364351272583	https://www.genecards.org/cgi-bin/carddisp.pl?gene=EPOR
PVT1	Pvt1 Oncogene	RNA Gene	26	GC08P127849	2.99967694282532	https://www.genecards.org/cgi-bin/carddisp.pl?gene=PVT1
PARM1	Prostate Androgen-Regulated Mucin-Like Protein 1	Protein Coding	32	GC04P074934	2.99889016151428	https://www.genecards.org/cgi-bin/carddisp.pl?gene=PARM1
SMAD3	SMAD Family Member 3	Protein Coding	49	GC15P067063	2.99821329116821	https://www.genecards.org/cgi-bin/carddisp.pl?gene=SMAD3
NR1H2	Nuclear Receptor Subfamily 1 Group H Member 2	Protein Coding	46	GC19P050329	2.99598526954651	https://www.genecards.org/cgi-bin/carddisp.pl?gene=NR1H2
HSPA9	Heat Shock Protein Family A (Hsp70) Member 9	Protein Coding	46	GC05M138554	2.99597787857056	https://www.genecards.org/cgi-bin/carddisp.pl?gene=HSPA9
RAD21	RAD21 Cohesin Complex Component	Protein Coding	44	GC08M116846	2.99308848381042	https://www.genecards.org/cgi-bin/carddisp.pl?gene=RAD21
CAPN2	Calpain 2	Protein Coding	46	GC01P223701	2.99145936965942	https://www.genecards.org/cgi-bin/carddisp.pl?gene=CAPN2
DNTT	DNA Nucleotidylexotransferase	Protein Coding	41	GC10P096304	2.99104499816895	https://www.genecards.org/cgi-bin/carddisp.pl?gene=DNTT
SMPD3	Sphingomyelin Phosphodiesterase 3	Protein Coding	40	GC16M068358	2.98615908622742	https://www.genecards.org/cgi-bin/carddisp.pl?gene=SMPD3
UBE2K	Ubiquitin Conjugating Enzyme E2 K	Protein Coding	39	GC04P039700	2.98560309410095	https://www.genecards.org/cgi-bin/carddisp.pl?gene=UBE2K
ANP32A	Acidic Nuclear Phosphoprotein 32 Family Member A	Protein Coding	42	GC15M068778	2.98511457443237	https://www.genecards.org/cgi-bin/carddisp.pl?gene=ANP32A
INPP5D	Inositol Polyphosphate-5-Phosphatase D	Protein Coding	45	GC02P233059	2.98350834846497	https://www.genecards.org/cgi-bin/carddisp.pl?gene=INPP5D
PTGS1	Prostaglandin-Endoperoxide Synthase 1	Protein Coding	46	GC09P122370	2.98346161842346	https://www.genecards.org/cgi-bin/carddisp.pl?gene=PTGS1
MIR29A	MicroRNA 29a	RNA Gene	22	GC07M130876	2.97679948806763	https://www.genecards.org/cgi-bin/carddisp.pl?gene=MIR29A
PSMC6	Proteasome 26S Subunit, ATPase 6	Protein Coding	40	GC14P052707	2.97541308403015	https://www.genecards.org/cgi-bin/carddisp.pl?gene=PSMC6
S100A4	S100 Calcium Binding Protein A4	Protein Coding	44	GC01M153543	2.96611762046814	https://www.genecards.org/cgi-bin/carddisp.pl?gene=S100A4
TNIP2	TNFAIP3 Interacting Protein 2	Protein Coding	38	GC04M002741	2.96517181396484	https://www.genecards.org/cgi-bin/carddisp.pl?gene=TNIP2
PHB1	Prohibitin 1	Protein Coding	35	GC17M049406	2.96467709541321	https://www.genecards.org/cgi-bin/carddisp.pl?gene=PHB1
MIR222	MicroRNA 222	RNA Gene	22	GC0XM045747	2.96356749534607	https://www.genecards.org/cgi-bin/carddisp.pl?gene=MIR222
BMP7	Bone Morphogenetic Protein 7	Protein Coding	45	GC20M057168	2.96169543266296	https://www.genecards.org/cgi-bin/carddisp.pl?gene=BMP7
CYLD	CYLD Lysine 63 Deubiquitinase	Protein Coding	48	GC16P050742	2.96123814582825	https://www.genecards.org/cgi-bin/carddisp.pl?gene=CYLD
PIK3C3	Phosphatidylinositol 3-Kinase Catalytic Subunit Type 3	Protein Coding	48	GC18P041955	2.95496106147766	https://www.genecards.org/cgi-bin/carddisp.pl?gene=PIK3C3
TP73-AS1	TP73 Antisense RNA 1	RNA Gene	22	GC01M005222	2.95425701141357	https://www.genecards.org/cgi-bin/carddisp.pl?gene=TP73-AS1
CCL5	C-C Motif Chemokine Ligand 5	Protein Coding	42	GC17M035871	2.95398807525635	https://www.genecards.org/cgi-bin/carddisp.pl?gene=CCL5
TOP2A	DNA Topoisomerase II Alpha	Protein Coding	49	GC17M040388	2.95394992828369	https://www.genecards.org/cgi-bin/carddisp.pl?gene=TOP2A
MYD88	MYD88 Innate Immune Signal Transduction Adaptor	Protein Coding	49	GC03P038139	2.95362305641174	https://www.genecards.org/cgi-bin/carddisp.pl?gene=MYD88
TRIM27	Tripartite Motif Containing 27	Protein Coding	41	GC06M028903	2.95055055618286	https://www.genecards.org/cgi-bin/carddisp.pl?gene=TRIM27
CEACAM1	CEA Cell Adhesion Molecule 1	Protein Coding	43	GC19M042507	2.95044636726379	https://www.genecards.org/cgi-bin/carddisp.pl?gene=CEACAM1
FASTK	Fas Activated Serine/Threonine Kinase	Protein Coding	37	GC07M151077	2.94828367233276	https://www.genecards.org/cgi-bin/carddisp.pl?gene=FASTK
MIR126	MicroRNA 126	RNA Gene	23	GC09P136670	2.9478542804718	https://www.genecards.org/cgi-bin/carddisp.pl?gene=MIR126
MIR195	MicroRNA 195	RNA Gene	20	GC17M007018	2.94668579101563	https://www.genecards.org/cgi-bin/carddisp.pl?gene=MIR195
ELAVL1	ELAV Like RNA Binding Protein 1	Protein Coding	41	GC19M007958	2.94627237319946	https://www.genecards.org/cgi-bin/carddisp.pl?gene=ELAVL1
NTRK3	Neurotrophic Receptor Tyrosine Kinase 3	Protein Coding	50	GC15M087859	2.94447731971741	https://www.genecards.org/cgi-bin/carddisp.pl?gene=NTRK3
IL6ST	Interleukin 6 Cytokine Family Signal Transducer	Protein Coding	48	GC05M055935	2.94430160522461	https://www.genecards.org/cgi-bin/carddisp.pl?gene=IL6ST
LALBA	Lactalbumin Alpha	Protein Coding	39	GC12M048567	2.94332480430603	https://www.genecards.org/cgi-bin/carddisp.pl?gene=LALBA
PTPMT1	Protein Tyrosine Phosphatase Mitochondrial 1	Protein Coding	36	GC11P047568	2.93947315216064	https://www.genecards.org/cgi-bin/carddisp.pl?gene=PTPMT1
KLF10	Kruppel Like Factor 10	Protein Coding	42	GC08M102648	2.93854165077209	https://www.genecards.org/cgi-bin/carddisp.pl?gene=KLF10
RNPS1	RNA Binding Protein With Serine Rich Domain 1	Protein Coding	37	GC16M002253	2.93823027610779	https://www.genecards.org/cgi-bin/carddisp.pl?gene=RNPS1
HTATIP2	HIV-1 Tat Interactive Protein 2	Protein Coding	40	GC11P020363	2.93678045272827	https://www.genecards.org/cgi-bin/carddisp.pl?gene=HTATIP2
RNF41	Ring Finger Protein 41	Protein Coding	40	GC12M056202	2.93229961395264	https://www.genecards.org/cgi-bin/carddisp.pl?gene=RNF41
LATS1	Large Tumor Suppressor Kinase 1	Protein Coding	44	GC06M149658	2.92719984054565	https://www.genecards.org/cgi-bin/carddisp.pl?gene=LATS1
BCLAF1	BCL2 Associated Transcription Factor 1	Protein Coding	40	GC06M136256	2.92642450332642	https://www.genecards.org/cgi-bin/carddisp.pl?gene=BCLAF1
FN1	Fibronectin 1	Protein Coding	49	GC02M215360	2.92463755607605	https://www.genecards.org/cgi-bin/carddisp.pl?gene=FN1
MIR16-1	MicroRNA 16-1	RNA Gene	22	GC13M050048	2.9230945110321	https://www.genecards.org/cgi-bin/carddisp.pl?gene=MIR16-1
FGF7	Fibroblast Growth Factor 7	Protein Coding	41	GC15P049423	2.92196893692017	https://www.genecards.org/cgi-bin/carddisp.pl?gene=FGF7
KRIT1	KRIT1 Ankyrin Repeat Containing	Protein Coding	42	GC07M092198	2.92100596427917	https://www.genecards.org/cgi-bin/carddisp.pl?gene=KRIT1
IL31RA	Interleukin 31 Receptor A	Protein Coding	43	GC05P055840	2.91800761222839	https://www.genecards.org/cgi-bin/carddisp.pl?gene=IL31RA
STEAP3	STEAP3 Metalloreductase	Protein Coding	44	GC02P119222	2.91281390190125	https://www.genecards.org/cgi-bin/carddisp.pl?gene=STEAP3
BRCA2	BRCA2 DNA Repair Associated	Protein Coding	48	GC13P032315	2.91176271438599	https://www.genecards.org/cgi-bin/carddisp.pl?gene=BRCA2
ITGB2	Integrin Subunit Beta 2	Protein Coding	49	GC21M044885	2.91158080101013	https://www.genecards.org/cgi-bin/carddisp.pl?gene=ITGB2
TNFRSF13C	TNF Receptor Superfamily Member 13C	Protein Coding	43	GC22M055099	2.91116738319397	https://www.genecards.org/cgi-bin/carddisp.pl?gene=TNFRSF13C
MIR125A	MicroRNA 125a	RNA Gene	22	GC19P053334	2.90817904472351	https://www.genecards.org/cgi-bin/carddisp.pl?gene=MIR125A
SH3KBP1	SH3 Domain Containing Kinase Binding Protein 1	Protein Coding	40	GC0XM019552	2.90800023078918	https://www.genecards.org/cgi-bin/carddisp.pl?gene=SH3KBP1
PGR	Progesterone Receptor	Protein Coding	48	GC11M101030	2.90729331970215	https://www.genecards.org/cgi-bin/carddisp.pl?gene=PGR
UGCG	UDP-Glucose Ceramide Glucosyltransferase	Protein Coding	42	GC09P111896	2.90621256828308	https://www.genecards.org/cgi-bin/carddisp.pl?gene=UGCG
KEAP1	Kelch Like ECH Associated Protein 1	Protein Coding	47	GC19M010486	2.90528678894043	https://www.genecards.org/cgi-bin/carddisp.pl?gene=KEAP1
S100B	S100 Calcium Binding Protein B	Protein Coding	45	GC21M050156	2.90423154830933	https://www.genecards.org/cgi-bin/carddisp.pl?gene=S100B
MIR122	MicroRNA 122	RNA Gene	22	GC18P058451	2.89881038665771	https://www.genecards.org/cgi-bin/carddisp.pl?gene=MIR122
PSMB8	Proteasome 20S Subunit Beta 8	Protein Coding	49	GC06M032840	2.89849996566772	https://www.genecards.org/cgi-bin/carddisp.pl?gene=PSMB8
FGFR1	Fibroblast Growth Factor Receptor 1	Protein Coding	53	GC08M038400	2.89834022521973	https://www.genecards.org/cgi-bin/carddisp.pl?gene=FGFR1
CSRNP3	Cysteine And Serine Rich Nuclear Protein 3	Protein Coding	33	GC02P165469	2.89628291130066	https://www.genecards.org/cgi-bin/carddisp.pl?gene=CSRNP3
FGF1	Fibroblast Growth Factor 1	Protein Coding	46	GC05M142555	2.89569568634033	https://www.genecards.org/cgi-bin/carddisp.pl?gene=FGF1
ACTB	Actin Beta	Protein Coding	48	GC07M005527	2.8949134349823	https://www.genecards.org/cgi-bin/carddisp.pl?gene=ACTB
TWIST1	Twist Family BHLH Transcription Factor 1	Protein Coding	46	GC07M019020	2.89166116714478	https://www.genecards.org/cgi-bin/carddisp.pl?gene=TWIST1
TXNIP	Thioredoxin Interacting Protein	Protein Coding	37	GC01M145992	2.89147806167603	https://www.genecards.org/cgi-bin/carddisp.pl?gene=TXNIP
CCNE1	Cyclin E1	Protein Coding	47	GC19P029811	2.88503861427307	https://www.genecards.org/cgi-bin/carddisp.pl?gene=CCNE1
DNAJA1	DnaJ Heat Shock Protein Family (Hsp40) Member A1	Protein Coding	40	GC09P033025	2.88446378707886	https://www.genecards.org/cgi-bin/carddisp.pl?gene=DNAJA1
SAP18	Sin3A Associated Protein 18	Protein Coding	38	GC13P021140	2.88408160209656	https://www.genecards.org/cgi-bin/carddisp.pl?gene=SAP18
MAEA	Macrophage Erythroblast Attacher, E3 Ubiquitin Ligase	Protein Coding	38	GC04P001289	2.8838415145874	https://www.genecards.org/cgi-bin/carddisp.pl?gene=MAEA
DAP	Death Associated Protein	Protein Coding	38	GC05M010679	2.88079237937927	https://www.genecards.org/cgi-bin/carddisp.pl?gene=DAP
PSMC4	Proteasome 26S Subunit, ATPase 4	Protein Coding	41	GC19P051655	2.88067054748535	https://www.genecards.org/cgi-bin/carddisp.pl?gene=PSMC4
GJA1	Gap Junction Protein Alpha 1	Protein Coding	49	GC06P121436	2.87989473342896	https://www.genecards.org/cgi-bin/carddisp.pl?gene=GJA1
COX5A	Cytochrome C Oxidase Subunit 5A	Protein Coding	43	GC15M074919	2.87764811515808	https://www.genecards.org/cgi-bin/carddisp.pl?gene=COX5A
SELE	Selectin E	Protein Coding	42	GC01M169722	2.87183976173401	https://www.genecards.org/cgi-bin/carddisp.pl?gene=SELE
TP53INP1	Tumor Protein P53 Inducible Nuclear Protein 1	Protein Coding	37	GC08M094925	2.87108063697815	https://www.genecards.org/cgi-bin/carddisp.pl?gene=TP53INP1
SRF	Serum Response Factor	Protein Coding	41	GC06P043171	2.86736249923706	https://www.genecards.org/cgi-bin/carddisp.pl?gene=SRF
MIR23A	MicroRNA 23a	RNA Gene	21	GC19M014388	2.86511063575745	https://www.genecards.org/cgi-bin/carddisp.pl?gene=MIR23A
EDN1	Endothelin 1	Protein Coding	48	GC06P012256	2.8649435043335	https://www.genecards.org/cgi-bin/carddisp.pl?gene=EDN1
GSDME	Gasdermin E	Protein Coding	32	GC07M024699	2.86413073539734	https://www.genecards.org/cgi-bin/carddisp.pl?gene=GSDME
FOXM1	Forkhead Box M1	Protein Coding	43	GC12M002857	2.86401081085205	https://www.genecards.org/cgi-bin/carddisp.pl?gene=FOXM1
RARG	Retinoic Acid Receptor Gamma	Protein Coding	48	GC12M053210	2.8615927696228	https://www.genecards.org/cgi-bin/carddisp.pl?gene=RARG
GLRX2	Glutaredoxin 2	Protein Coding	37	GC01M193065	2.86031818389893	https://www.genecards.org/cgi-bin/carddisp.pl?gene=GLRX2
UBE2D3	Ubiquitin Conjugating Enzyme E2 D3	Protein Coding	45	GC04M102794	2.85995030403137	https://www.genecards.org/cgi-bin/carddisp.pl?gene=UBE2D3
CLPTM1L	CLPTM1 Like	Protein Coding	37	GC05M001317	2.85911560058594	https://www.genecards.org/cgi-bin/carddisp.pl?gene=CLPTM1L
MGMT	O-6-Methylguanine-DNA Methyltransferase	Protein Coding	49	GC10P129467	2.85278797149658	https://www.genecards.org/cgi-bin/carddisp.pl?gene=MGMT
DHCR24	24-Dehydrocholesterol Reductase	Protein Coding	45	GC01M054849	2.84911823272705	https://www.genecards.org/cgi-bin/carddisp.pl?gene=DHCR24
XRCC5	X-Ray Repair Cross Complementing 5	Protein Coding	44	GC02P216107	2.84785437583923	https://www.genecards.org/cgi-bin/carddisp.pl?gene=XRCC5
NME5	NME/NM23 Family Member 5	Protein Coding	37	GC05M138115	2.84280490875244	https://www.genecards.org/cgi-bin/carddisp.pl?gene=NME5
PSME3	Proteasome Activator Subunit 3	Protein Coding	41	GC17P042824	2.84200978279114	https://www.genecards.org/cgi-bin/carddisp.pl?gene=PSME3
PPARD	Peroxisome Proliferator Activated Receptor Delta	Protein Coding	46	GC06P076988	2.84094214439392	https://www.genecards.org/cgi-bin/carddisp.pl?gene=PPARD
MYLK	Myosin Light Chain Kinase	Protein Coding	51	GC03M123610	2.83939409255981	https://www.genecards.org/cgi-bin/carddisp.pl?gene=MYLK
CDIP1	Cell Death Inducing P53 Target 1	Protein Coding	35	GC16M004510	2.83648490905762	https://www.genecards.org/cgi-bin/carddisp.pl?gene=CDIP1
CDK7	Cyclin Dependent Kinase 7	Protein Coding	45	GC05P069332	2.83531379699707	https://www.genecards.org/cgi-bin/carddisp.pl?gene=CDK7
CCR5	C-C Motif Chemokine Receptor 5	Protein Coding	45	GC03P046383	2.83375453948975	https://www.genecards.org/cgi-bin/carddisp.pl?gene=CCR5
CARD14	Caspase Recruitment Domain Family Member 14	Protein Coding	42	GC17P080170	2.83267045021057	https://www.genecards.org/cgi-bin/carddisp.pl?gene=CARD14
NTF3	Neurotrophin 3	Protein Coding	42	GC12P005432	2.83168649673462	https://www.genecards.org/cgi-bin/carddisp.pl?gene=NTF3
CIB1	Calcium And Integrin Binding 1	Protein Coding	41	GC15M090229	2.83162307739258	https://www.genecards.org/cgi-bin/carddisp.pl?gene=CIB1
HYOU1	Hypoxia Up-Regulated 1	Protein Coding	44	GC11M119156	2.83050060272217	https://www.genecards.org/cgi-bin/carddisp.pl?gene=HYOU1
PIK3CD	Phosphatidylinositol-4,5-Bisphosphate 3-Kinase Catalytic Subunit Delta	Protein Coding	52	GC01P009629	2.82431149482727	https://www.genecards.org/cgi-bin/carddisp.pl?gene=PIK3CD
SREBF1	Sterol Regulatory Element Binding Transcription Factor 1	Protein Coding	45	GC17M017810	2.82330632209778	https://www.genecards.org/cgi-bin/carddisp.pl?gene=SREBF1
PDGFRA	Platelet Derived Growth Factor Receptor Alpha	Protein Coding	53	GC04P054229	2.81904602050781	https://www.genecards.org/cgi-bin/carddisp.pl?gene=PDGFRA
HBB-LCR	Beta-Globin Locus Control Region	Biological Region	5	GC11P005334	2.81871914863586	https://www.genecards.org/cgi-bin/carddisp.pl?gene=HBB-LCR
PTTG1	PTTG1 Regulator Of Sister Chromatid Separation, Securin	Protein Coding	41	GC05P160422	2.8175528049469	https://www.genecards.org/cgi-bin/carddisp.pl?gene=PTTG1
VCAM1	Vascular Cell Adhesion Molecule 1	Protein Coding	45	GC01P100719	2.81496596336365	https://www.genecards.org/cgi-bin/carddisp.pl?gene=VCAM1
CLN3	CLN3 Lysosomal/Endosomal Transmembrane Protein, Battenin	Protein Coding	43	GC16M028466	2.81337857246399	https://www.genecards.org/cgi-bin/carddisp.pl?gene=CLN3
ADM	Adrenomedullin	Protein Coding	44	GC11P010304	2.81314897537231	https://www.genecards.org/cgi-bin/carddisp.pl?gene=ADM
ING4	Inhibitor Of Growth Family Member 4	Protein Coding	37	GC12M006650	2.80933952331543	https://www.genecards.org/cgi-bin/carddisp.pl?gene=ING4
HSD17B10	Hydroxysteroid 17-Beta Dehydrogenase 10	Protein Coding	44	GC0XM053431	2.80762648582458	https://www.genecards.org/cgi-bin/carddisp.pl?gene=HSD17B10
RNF212	Ring Finger Protein 212	Protein Coding	34	GC04M001284	2.80761981010437	https://www.genecards.org/cgi-bin/carddisp.pl?gene=RNF212
STN1	STN1 Subunit Of CST Complex	Protein Coding	32	GC10M103917	2.80761981010437	https://www.genecards.org/cgi-bin/carddisp.pl?gene=STN1
STAT6	Signal Transducer And Activator Of Transcription 6	Protein Coding	49	GC12M057095	2.80388069152832	https://www.genecards.org/cgi-bin/carddisp.pl?gene=STAT6
C1D	C1D Nuclear Receptor Corepressor	Protein Coding	38	GC02M068041	2.79758906364441	https://www.genecards.org/cgi-bin/carddisp.pl?gene=C1D
IFT57	Intraflagellar Transport 57	Protein Coding	39	GC03M108160	2.79629468917847	https://www.genecards.org/cgi-bin/carddisp.pl?gene=IFT57
ELANE	Elastase, Neutrophil Expressed	Protein Coding	48	GC19P002165	2.79301810264587	https://www.genecards.org/cgi-bin/carddisp.pl?gene=ELANE
KPNB1	Karyopherin Subunit Beta 1	Protein Coding	42	GC17P047649	2.78894591331482	https://www.genecards.org/cgi-bin/carddisp.pl?gene=KPNB1
MOB1A	MOB Kinase Activator 1A	Protein Coding	38	GC02M074152	2.78831243515015	https://www.genecards.org/cgi-bin/carddisp.pl?gene=MOB1A
PPM1A	Protein Phosphatase, Mg2+/Mn2+ Dependent 1A	Protein Coding	44	GC14P060245	2.78800892829895	https://www.genecards.org/cgi-bin/carddisp.pl?gene=PPM1A
PSMD10	Proteasome 26S Subunit, Non-ATPase 10	Protein Coding	38	GC0XM108084	2.78785157203674	https://www.genecards.org/cgi-bin/carddisp.pl?gene=PSMD10
HSPB2	Heat Shock Protein Family B (Small) Member 2	Protein Coding	39	GC11P111913	2.78763103485107	https://www.genecards.org/cgi-bin/carddisp.pl?gene=HSPB2
FLT1	Fms Related Receptor Tyrosine Kinase 1	Protein Coding	50	GC13M028300	2.78573536872864	https://www.genecards.org/cgi-bin/carddisp.pl?gene=FLT1
STUB1	STIP1 Homology And U-Box Containing Protein 1	Protein Coding	44	GC16P009834	2.78375816345215	https://www.genecards.org/cgi-bin/carddisp.pl?gene=STUB1
RUNX3	RUNX Family Transcription Factor 3	Protein Coding	43	GC01M024899	2.77872252464294	https://www.genecards.org/cgi-bin/carddisp.pl?gene=RUNX3
MAVS	Mitochondrial Antiviral Signaling Protein	Protein Coding	38	GC20P003907	2.77827668190002	https://www.genecards.org/cgi-bin/carddisp.pl?gene=MAVS
MIR106B	MicroRNA 106b	RNA Gene	23	GC07M101540	2.77685689926147	https://www.genecards.org/cgi-bin/carddisp.pl?gene=MIR106B
IDO1	Indoleamine 2,3-Dioxygenase 1	Protein Coding	44	GC08P039891	2.77601957321167	https://www.genecards.org/cgi-bin/carddisp.pl?gene=IDO1
PSMC5	Proteasome 26S Subunit, ATPase 5	Protein Coding	41	GC17P063827	2.77001452445984	https://www.genecards.org/cgi-bin/carddisp.pl?gene=PSMC5
HSPA1B	Heat Shock Protein Family A (Hsp70) Member 1B	Protein Coding	40	GC06P076882	2.76985788345337	https://www.genecards.org/cgi-bin/carddisp.pl?gene=HSPA1B
SPATA3	Spermatogenesis Associated 3	Protein Coding	30	GC02P230996	2.76640510559082	https://www.genecards.org/cgi-bin/carddisp.pl?gene=SPATA3
SERPINF1	Serpin Family F Member 1	Protein Coding	44	GC17P001761	2.76545238494873	https://www.genecards.org/cgi-bin/carddisp.pl?gene=SERPINF1
HIPK1	Homeodomain Interacting Protein Kinase 1	Protein Coding	40	GC01P113929	2.76053190231323	https://www.genecards.org/cgi-bin/carddisp.pl?gene=HIPK1
MIR27A	MicroRNA 27a	RNA Gene	24	GC19M014387	2.75973439216614	https://www.genecards.org/cgi-bin/carddisp.pl?gene=MIR27A
TSC22D3	TSC22 Domain Family Member 3	Protein Coding	39	GC0XM107713	2.75885701179504	https://www.genecards.org/cgi-bin/carddisp.pl?gene=TSC22D3
RPS16	Ribosomal Protein S16	Protein Coding	40	GC19M039433	2.75381851196289	https://www.genecards.org/cgi-bin/carddisp.pl?gene=RPS16
MTDH	Metadherin	Protein Coding	40	GC08P097643	2.75047731399536	https://www.genecards.org/cgi-bin/carddisp.pl?gene=MTDH
UXT	Ubiquitously Expressed Prefoldin Like Chaperone	Protein Coding	36	GC0XM047651	2.74985003471375	https://www.genecards.org/cgi-bin/carddisp.pl?gene=UXT
KLK3	Kallikrein Related Peptidase 3	Protein Coding	46	GC19P050854	2.74974918365479	https://www.genecards.org/cgi-bin/carddisp.pl?gene=KLK3
NCL	Nucleolin	Protein Coding	41	GC02M231453	2.74938988685608	https://www.genecards.org/cgi-bin/carddisp.pl?gene=NCL
PARL	Presenilin Associated Rhomboid Like	Protein Coding	41	GC03M183826	2.74487781524658	https://www.genecards.org/cgi-bin/carddisp.pl?gene=PARL
H19	H19 Imprinted Maternally Expressed Transcript	RNA Gene	28	GC11M001995	2.7445604801178	https://www.genecards.org/cgi-bin/carddisp.pl?gene=H19
FBXW7	F-Box And WD Repeat Domain Containing 7	Protein Coding	44	GC04M152321	2.74452710151672	https://www.genecards.org/cgi-bin/carddisp.pl?gene=FBXW7
GPER1	G Protein-Coupled Estrogen Receptor 1	Protein Coding	38	GC07P001885	2.74450302124023	https://www.genecards.org/cgi-bin/carddisp.pl?gene=GPER1
PLG	Plasminogen	Protein Coding	48	GC06P160702	2.74416613578796	https://www.genecards.org/cgi-bin/carddisp.pl?gene=PLG
ILK	Integrin Linked Kinase	Protein Coding	45	GC11P006604	2.74387741088867	https://www.genecards.org/cgi-bin/carddisp.pl?gene=ILK
NLRC4	NLR Family CARD Domain Containing 4	Protein Coding	44	GC02M032224	2.74276733398438	https://www.genecards.org/cgi-bin/carddisp.pl?gene=NLRC4
CDKN2B-AS1	CDKN2B Antisense RNA 1	RNA Gene	22	GC09P021994	2.74165439605713	https://www.genecards.org/cgi-bin/carddisp.pl?gene=CDKN2B-AS1
FKBP8	FKBP Prolyl Isomerase 8	Protein Coding	42	GC19M018503	2.73781251907349	https://www.genecards.org/cgi-bin/carddisp.pl?gene=FKBP8
MT-CYB	Mitochondrially Encoded Cytochrome B	Protein Coding	32	GCMTP014749	2.73710227012634	https://www.genecards.org/cgi-bin/carddisp.pl?gene=MT-CYB
PDCD7	Programmed Cell Death 7	Protein Coding	34	GC15M065117	2.73589515686035	https://www.genecards.org/cgi-bin/carddisp.pl?gene=PDCD7
IL19	Interleukin 19	Protein Coding	40	GC01P206770	2.73388385772705	https://www.genecards.org/cgi-bin/carddisp.pl?gene=IL19
MIR101-1	MicroRNA 101-1	RNA Gene	20	GC01M065058	2.73258876800537	https://www.genecards.org/cgi-bin/carddisp.pl?gene=MIR101-1
NDUFS4	NADH:Ubiquinone Oxidoreductase Subunit S4	Protein Coding	44	GC05P053560	2.73050022125244	https://www.genecards.org/cgi-bin/carddisp.pl?gene=NDUFS4
PDK1	Pyruvate Dehydrogenase Kinase 1	Protein Coding	45	GC02P172555	2.72859811782837	https://www.genecards.org/cgi-bin/carddisp.pl?gene=PDK1
SELP	Selectin P	Protein Coding	45	GC01M169558	2.72718548774719	https://www.genecards.org/cgi-bin/carddisp.pl?gene=SELP
FAP	Fibroblast Activation Protein Alpha	Protein Coding	44	GC02M162170	2.72535443305969	https://www.genecards.org/cgi-bin/carddisp.pl?gene=FAP
MIR204	MicroRNA 204	RNA Gene	24	GC09M070809	2.72383165359497	https://www.genecards.org/cgi-bin/carddisp.pl?gene=MIR204
NDRG2	NDRG Family Member 2	Protein Coding	38	GC14M021016	2.72050976753235	https://www.genecards.org/cgi-bin/carddisp.pl?gene=NDRG2
GSR	Glutathione-Disulfide Reductase	Protein Coding	48	GC08M030678	2.72033166885376	https://www.genecards.org/cgi-bin/carddisp.pl?gene=GSR
BAG5	BAG Cochaperone 5	Protein Coding	39	GC14M103556	2.71944642066956	https://www.genecards.org/cgi-bin/carddisp.pl?gene=BAG5
TP53BP1	Tumor Protein P53 Binding Protein 1	Protein Coding	44	GC15M043403	2.71880435943604	https://www.genecards.org/cgi-bin/carddisp.pl?gene=TP53BP1
PLA2G4A	Phospholipase A2 Group IVA	Protein Coding	48	GC01P186798	2.71764421463013	https://www.genecards.org/cgi-bin/carddisp.pl?gene=PLA2G4A
GAB1	GRB2 Associated Binding Protein 1	Protein Coding	44	GC04P143336	2.71710467338562	https://www.genecards.org/cgi-bin/carddisp.pl?gene=GAB1
MIR214	MicroRNA 214	RNA Gene	21	GC01M172234	2.7126293182373	https://www.genecards.org/cgi-bin/carddisp.pl?gene=MIR214
AKTIP	AKT Interacting Protein	Protein Coding	39	GC16M053492	2.71185064315796	https://www.genecards.org/cgi-bin/carddisp.pl?gene=AKTIP
RUNX1	RUNX Family Transcription Factor 1	Protein Coding	48	GC21M034787	2.71025109291077	https://www.genecards.org/cgi-bin/carddisp.pl?gene=RUNX1
CCNL2	Cyclin L2	Protein Coding	36	GC01M001385	2.70994424819946	https://www.genecards.org/cgi-bin/carddisp.pl?gene=CCNL2
SLK	STE20 Like Kinase	Protein Coding	44	GC10P103967	2.70853972434998	https://www.genecards.org/cgi-bin/carddisp.pl?gene=SLK
RTN4	Reticulon 4	Protein Coding	44	GC02M054934	2.70848941802979	https://www.genecards.org/cgi-bin/carddisp.pl?gene=RTN4
GZMM	Granzyme M	Protein Coding	40	GC19P000544	2.70420455932617	https://www.genecards.org/cgi-bin/carddisp.pl?gene=GZMM
ATP8A1	ATPase Phospholipid Transporting 8A1	Protein Coding	42	GC04M042410	2.70269584655762	https://www.genecards.org/cgi-bin/carddisp.pl?gene=ATP8A1
CCN2	Cellular Communication Network Factor 2	Protein Coding	38	GC06M131948	2.70267629623413	https://www.genecards.org/cgi-bin/carddisp.pl?gene=CCN2
RPS6KA3	Ribosomal Protein S6 Kinase A3	Protein Coding	51	GC0XM020149	2.70139527320862	https://www.genecards.org/cgi-bin/carddisp.pl?gene=RPS6KA3
RUVBL2	RuvB Like AAA ATPase 2	Protein Coding	44	GC19P048993	2.69865298271179	https://www.genecards.org/cgi-bin/carddisp.pl?gene=RUVBL2
MAPK13	Mitogen-Activated Protein Kinase 13	Protein Coding	45	GC06P077004	2.69747352600098	https://www.genecards.org/cgi-bin/carddisp.pl?gene=MAPK13
CERKL	Ceramide Kinase Like	Protein Coding	40	GC02M181536	2.69658732414246	https://www.genecards.org/cgi-bin/carddisp.pl?gene=CERKL
SHH	Sonic Hedgehog Signaling Molecule	Protein Coding	49	GC07M155799	2.69583463668823	https://www.genecards.org/cgi-bin/carddisp.pl?gene=SHH
SFPQ	Splicing Factor Proline And Glutamine Rich	Protein Coding	43	GC01M035176	2.68833231925964	https://www.genecards.org/cgi-bin/carddisp.pl?gene=SFPQ
ASAH1	N-Acylsphingosine Amidohydrolase 1	Protein Coding	46	GC08M018055	2.68537330627441	https://www.genecards.org/cgi-bin/carddisp.pl?gene=ASAH1
EZR	Ezrin	Protein Coding	44	GC06M158765	2.68426132202148	https://www.genecards.org/cgi-bin/carddisp.pl?gene=EZR
CCR8	C-C Motif Chemokine Receptor 8	Protein Coding	42	GC03P039757	2.68116593360901	https://www.genecards.org/cgi-bin/carddisp.pl?gene=CCR8
PRDX1	Peroxiredoxin 1	Protein Coding	47	GC01M045511	2.67965173721313	https://www.genecards.org/cgi-bin/carddisp.pl?gene=PRDX1
FOXA1	Forkhead Box A1	Protein Coding	42	GC14M037589	2.67705965042114	https://www.genecards.org/cgi-bin/carddisp.pl?gene=FOXA1
CD14	CD14 Molecule	Protein Coding	45	GC05M140631	2.67321157455444	https://www.genecards.org/cgi-bin/carddisp.pl?gene=CD14
SRSF2	Serine And Arginine Rich Splicing Factor 2	Protein Coding	40	GC17M076734	2.67041635513306	https://www.genecards.org/cgi-bin/carddisp.pl?gene=SRSF2
ALK	ALK Receptor Tyrosine Kinase	Protein Coding	50	GC02M029190	2.66995763778687	https://www.genecards.org/cgi-bin/carddisp.pl?gene=ALK
PLAU	Plasminogen Activator, Urokinase	Protein Coding	50	GC10P073909	2.66957378387451	https://www.genecards.org/cgi-bin/carddisp.pl?gene=PLAU
RB1CC1	RB1 Inducible Coiled-Coil 1	Protein Coding	41	GC08M052622	2.6695716381073	https://www.genecards.org/cgi-bin/carddisp.pl?gene=RB1CC1
GFAP	Glial Fibrillary Acidic Protein	Protein Coding	46	GC17M044905	2.66501617431641	https://www.genecards.org/cgi-bin/carddisp.pl?gene=GFAP
ID3	Inhibitor Of DNA Binding 3, HLH Protein	Protein Coding	41	GC01M023557	2.66357040405273	https://www.genecards.org/cgi-bin/carddisp.pl?gene=ID3
DNASE2	Deoxyribonuclease 2, Lysosomal	Protein Coding	39	GC19M012875	2.66003203392029	https://www.genecards.org/cgi-bin/carddisp.pl?gene=DNASE2
TFDP1	Transcription Factor Dp-1	Protein Coding	44	GC13P113584	2.65973305702209	https://www.genecards.org/cgi-bin/carddisp.pl?gene=TFDP1
RHEB	Ras Homolog, MTORC1 Binding	Protein Coding	47	GC07M151466	2.65953779220581	https://www.genecards.org/cgi-bin/carddisp.pl?gene=RHEB
PHLPP2	PH Domain And Leucine Rich Repeat Protein Phosphatase 2	Protein Coding	40	GC16M071637	2.65753483772278	https://www.genecards.org/cgi-bin/carddisp.pl?gene=PHLPP2
NME1	NME/NM23 Nucleoside Diphosphate Kinase 1	Protein Coding	45	GC17P051161	2.65712594985962	https://www.genecards.org/cgi-bin/carddisp.pl?gene=NME1
RASSF5	Ras Association Domain Family Member 5	Protein Coding	39	GC01P206507	2.6485698223114	https://www.genecards.org/cgi-bin/carddisp.pl?gene=RASSF5
ARRB2	Arrestin Beta 2	Protein Coding	45	GC17P004711	2.64823365211487	https://www.genecards.org/cgi-bin/carddisp.pl?gene=ARRB2
XDH	Xanthine Dehydrogenase	Protein Coding	46	GC02M031334	2.64512014389038	https://www.genecards.org/cgi-bin/carddisp.pl?gene=XDH
ITGAV	Integrin Subunit Alpha V	Protein Coding	46	GC02P186589	2.64392185211182	https://www.genecards.org/cgi-bin/carddisp.pl?gene=ITGAV
PRODH	Proline Dehydrogenase 1	Protein Coding	45	GC22M018912	2.63892316818237	https://www.genecards.org/cgi-bin/carddisp.pl?gene=PRODH
UNC5C	Unc-5 Netrin Receptor C	Protein Coding	41	GC04M095162	2.63840985298157	https://www.genecards.org/cgi-bin/carddisp.pl?gene=UNC5C
CCNG1	Cyclin G1	Protein Coding	40	GC05P163438	2.63791990280151	https://www.genecards.org/cgi-bin/carddisp.pl?gene=CCNG1
DDX5	DEAD-Box Helicase 5	Protein Coding	45	GC17M064498	2.63729858398438	https://www.genecards.org/cgi-bin/carddisp.pl?gene=DDX5
PPP5C	Protein Phosphatase 5 Catalytic Subunit	Protein Coding	44	GC19P052069	2.6365282535553	https://www.genecards.org/cgi-bin/carddisp.pl?gene=PPP5C
ADK	Adenosine Kinase	Protein Coding	49	GC10P074152	2.63301372528076	https://www.genecards.org/cgi-bin/carddisp.pl?gene=ADK
CAMK2G	Calcium/Calmodulin Dependent Protein Kinase II Gamma	Protein Coding	48	GC10M073812	2.63080430030823	https://www.genecards.org/cgi-bin/carddisp.pl?gene=CAMK2G
MMP7	Matrix Metallopeptidase 7	Protein Coding	47	GC11M102425	2.62941074371338	https://www.genecards.org/cgi-bin/carddisp.pl?gene=MMP7
MIR139	MicroRNA 139	RNA Gene	21	GC11M072615	2.62881565093994	https://www.genecards.org/cgi-bin/carddisp.pl?gene=MIR139
IL7R	Interleukin 7 Receptor	Protein Coding	45	GC05P035852	2.62835335731506	https://www.genecards.org/cgi-bin/carddisp.pl?gene=IL7R
CCR7	C-C Motif Chemokine Receptor 7	Protein Coding	44	GC17M041052	2.62824010848999	https://www.genecards.org/cgi-bin/carddisp.pl?gene=CCR7
CSRNP1	Cysteine And Serine Rich Nuclear Protein 1	Protein Coding	32	GC03M039159	2.6275577545166	https://www.genecards.org/cgi-bin/carddisp.pl?gene=CSRNP1
MIR125B1	MicroRNA 125b-1	RNA Gene	22	GC11M122100	2.62565445899963	https://www.genecards.org/cgi-bin/carddisp.pl?gene=MIR125B1
AREG	Amphiregulin	Protein Coding	42	GC04P074445	2.62445783615112	https://www.genecards.org/cgi-bin/carddisp.pl?gene=AREG
ELK1	ETS Transcription Factor ELK1	Protein Coding	42	GC0XM047635	2.62245845794678	https://www.genecards.org/cgi-bin/carddisp.pl?gene=ELK1
EIF3F	Eukaryotic Translation Initiation Factor 3 Subunit F	Protein Coding	41	GC11P007966	2.62221765518188	https://www.genecards.org/cgi-bin/carddisp.pl?gene=EIF3F
MIR17	MicroRNA 17	RNA Gene	21	GC13P091350	2.62189435958862	https://www.genecards.org/cgi-bin/carddisp.pl?gene=MIR17
BARD1	BRCA1 Associated RING Domain 1	Protein Coding	46	GC02M214725	2.62146329879761	https://www.genecards.org/cgi-bin/carddisp.pl?gene=BARD1
MAPKAPK2	MAPK Activated Protein Kinase 2	Protein Coding	47	GC01P206684	2.62108540534973	https://www.genecards.org/cgi-bin/carddisp.pl?gene=MAPKAPK2
CERK	Ceramide Kinase	Protein Coding	40	GC22M046684	2.62104082107544	https://www.genecards.org/cgi-bin/carddisp.pl?gene=CERK
TMBIM1	Transmembrane BAX Inhibitor Motif Containing 1	Protein Coding	36	GC02M218274	2.61828804016113	https://www.genecards.org/cgi-bin/carddisp.pl?gene=TMBIM1
TIMP2	TIMP Metallopeptidase Inhibitor 2	Protein Coding	43	GC17M078852	2.61628913879395	https://www.genecards.org/cgi-bin/carddisp.pl?gene=TIMP2
APBB1	Amyloid Beta Precursor Protein Binding Family B Member 1	Protein Coding	44	GC11M006396	2.61518526077271	https://www.genecards.org/cgi-bin/carddisp.pl?gene=APBB1
MIR203A	MicroRNA 203a	RNA Gene	21	GC14P108823	2.61474251747131	https://www.genecards.org/cgi-bin/carddisp.pl?gene=MIR203A
EIF4EBP1	Eukaryotic Translation Initiation Factor 4E Binding Protein 1	Protein Coding	45	GC08P038359	2.61303019523621	https://www.genecards.org/cgi-bin/carddisp.pl?gene=EIF4EBP1
KAT2B	Lysine Acetyltransferase 2B	Protein Coding	46	GC03P020043	2.61247706413269	https://www.genecards.org/cgi-bin/carddisp.pl?gene=KAT2B
LOC107133510	Origin Of Replication At HBB	Biological Region	2	GC11P005222	2.61065316200256	https://www.genecards.org/cgi-bin/carddisp.pl?gene=LOC107133510
LOC110006319	Beta-Globin Gene 3' Regulatory Region	Biological Region	2	GC11P005223	2.61065316200256	https://www.genecards.org/cgi-bin/carddisp.pl?gene=LOC110006319
LOC106099062	HBB Recombination Region	Biological Region	2	GC11P005326	2.61065316200256	https://www.genecards.org/cgi-bin/carddisp.pl?gene=LOC106099062
FL1	Follicular Lymphoma, Susceptibility To, 1	Genetic Locus	1	GC06U901764	2.61065316200256	https://www.genecards.org/cgi-bin/carddisp.pl?gene=FL1
TOLLIP	Toll Interacting Protein	Protein Coding	43	GC11M001274	2.6078507900238	https://www.genecards.org/cgi-bin/carddisp.pl?gene=TOLLIP
FGFR4	Fibroblast Growth Factor Receptor 4	Protein Coding	50	GC05P177086	2.6032383441925	https://www.genecards.org/cgi-bin/carddisp.pl?gene=FGFR4
ING5	Inhibitor Of Growth Family Member 5	Protein Coding	38	GC02P241702	2.60256361961365	https://www.genecards.org/cgi-bin/carddisp.pl?gene=ING5
MIR29B1	MicroRNA 29b-1	RNA Gene	21	GC07M130877	2.58956098556519	https://www.genecards.org/cgi-bin/carddisp.pl?gene=MIR29B1
CHI3L1	Chitinase 3 Like 1	Protein Coding	44	GC01M203148	2.58677744865417	https://www.genecards.org/cgi-bin/carddisp.pl?gene=CHI3L1
IL17A	Interleukin 17A	Protein Coding	41	GC06P052186	2.58479142189026	https://www.genecards.org/cgi-bin/carddisp.pl?gene=IL17A
WWTR1	WW Domain Containing Transcription Regulator 1	Protein Coding	40	GC03M149517	2.58170819282532	https://www.genecards.org/cgi-bin/carddisp.pl?gene=WWTR1
XPO1	Exportin 1	Protein Coding	46	GC02M061445	2.58129405975342	https://www.genecards.org/cgi-bin/carddisp.pl?gene=XPO1
RTN3	Reticulon 3	Protein Coding	41	GC11P063700	2.5802104473114	https://www.genecards.org/cgi-bin/carddisp.pl?gene=RTN3
ITIH4	Inter-Alpha-Trypsin Inhibitor Heavy Chain 4	Protein Coding	42	GC03M052812	2.5783257484436	https://www.genecards.org/cgi-bin/carddisp.pl?gene=ITIH4
MCM2	Minichromosome Maintenance Complex Component 2	Protein Coding	46	GC03P127598	2.57675218582153	https://www.genecards.org/cgi-bin/carddisp.pl?gene=MCM2
TTF2	Transcription Termination Factor 2	Protein Coding	40	GC01P117060	2.57609748840332	https://www.genecards.org/cgi-bin/carddisp.pl?gene=TTF2
BSG	Basigin (Ok Blood Group)	Protein Coding	43	GC19P000571	2.57405972480774	https://www.genecards.org/cgi-bin/carddisp.pl?gene=BSG
NAMPT	Nicotinamide Phosphoribosyltransferase	Protein Coding	46	GC07M106248	2.57299542427063	https://www.genecards.org/cgi-bin/carddisp.pl?gene=NAMPT
CRYAB	Crystallin Alpha B	Protein Coding	44	GC11M111908	2.5691933631897	https://www.genecards.org/cgi-bin/carddisp.pl?gene=CRYAB
E2F2	E2F Transcription Factor 2	Protein Coding	41	GC01M023624	2.56872224807739	https://www.genecards.org/cgi-bin/carddisp.pl?gene=E2F2
SNAI2	Snail Family Transcriptional Repressor 2	Protein Coding	42	GC08M048917	2.56506562232971	https://www.genecards.org/cgi-bin/carddisp.pl?gene=SNAI2
IRF7	Interferon Regulatory Factor 7	Protein Coding	47	GC11M000612	2.56501507759094	https://www.genecards.org/cgi-bin/carddisp.pl?gene=IRF7
CYP2E1	Cytochrome P450 Family 2 Subfamily E Member 1	Protein Coding	45	GC10P133520	2.56177520751953	https://www.genecards.org/cgi-bin/carddisp.pl?gene=CYP2E1
MTCH1	Mitochondrial Carrier 1	Protein Coding	37	GC06M061450	2.56097149848938	https://www.genecards.org/cgi-bin/carddisp.pl?gene=MTCH1
MUC4	Mucin 4, Cell Surface Associated	Protein Coding	40	GC03M195746	2.56044721603394	https://www.genecards.org/cgi-bin/carddisp.pl?gene=MUC4
WNT1	Wnt Family Member 1	Protein Coding	45	GC12P049230	2.56007194519043	https://www.genecards.org/cgi-bin/carddisp.pl?gene=WNT1
EBAG9	Estrogen Receptor Binding Site Associated Antigen 9	Protein Coding	37	GC08P109536	2.55915451049805	https://www.genecards.org/cgi-bin/carddisp.pl?gene=EBAG9
DRAM1	DNA Damage Regulated Autophagy Modulator 1	Protein Coding	31	GC12P101877	2.5554211139679	https://www.genecards.org/cgi-bin/carddisp.pl?gene=DRAM1
CD247	CD247 Molecule	Protein Coding	48	GC01M167399	2.55482339859009	https://www.genecards.org/cgi-bin/carddisp.pl?gene=CD247
COL4A2	Collagen Type IV Alpha 2 Chain	Protein Coding	45	GC13P110305	2.55360174179077	https://www.genecards.org/cgi-bin/carddisp.pl?gene=COL4A2
P2RX1	Purinergic Receptor P2X 1	Protein Coding	43	GC17M003896	2.55123448371887	https://www.genecards.org/cgi-bin/carddisp.pl?gene=P2RX1
PSEN2	Presenilin 2	Protein Coding	48	GC01P226870	2.55109977722168	https://www.genecards.org/cgi-bin/carddisp.pl?gene=PSEN2
PRDX2	Peroxiredoxin 2	Protein Coding	45	GC19M012796	2.54841232299805	https://www.genecards.org/cgi-bin/carddisp.pl?gene=PRDX2
MIR205	MicroRNA 205	RNA Gene	21	GC01P209432	2.54704856872559	https://www.genecards.org/cgi-bin/carddisp.pl?gene=MIR205
LYRM1	LYR Motif Containing 1	Protein Coding	34	GC16P020911	2.54687786102295	https://www.genecards.org/cgi-bin/carddisp.pl?gene=LYRM1
PLEKHO1	Pleckstrin Homology Domain Containing O1	Protein Coding	33	GC01P150150	2.54493260383606	https://www.genecards.org/cgi-bin/carddisp.pl?gene=PLEKHO1
CYP1B1	Cytochrome P450 Family 1 Subfamily B Member 1	Protein Coding	48	GC02M038066	2.54346895217896	https://www.genecards.org/cgi-bin/carddisp.pl?gene=CYP1B1
GHRL	Ghrelin And Obestatin Prepropeptide	Protein Coding	43	GC03M010285	2.54162693023682	https://www.genecards.org/cgi-bin/carddisp.pl?gene=GHRL
MKRN1	Makorin Ring Finger Protein 1	Protein Coding	40	GC07M140453	2.54100203514099	https://www.genecards.org/cgi-bin/carddisp.pl?gene=MKRN1
GPX1	Glutathione Peroxidase 1	Protein Coding	46	GC03M050895	2.54092931747437	https://www.genecards.org/cgi-bin/carddisp.pl?gene=GPX1
ARF1	ADP Ribosylation Factor 1	Protein Coding	45	GC01P228082	2.53802537918091	https://www.genecards.org/cgi-bin/carddisp.pl?gene=ARF1
TKT	Transketolase	Protein Coding	45	GC03M053224	2.53778767585754	https://www.genecards.org/cgi-bin/carddisp.pl?gene=TKT
GNRH1	Gonadotropin Releasing Hormone 1	Protein Coding	40	GC08M025419	2.53475046157837	https://www.genecards.org/cgi-bin/carddisp.pl?gene=GNRH1
NCAM1	Neural Cell Adhesion Molecule 1	Protein Coding	46	GC11P112961	2.53369212150574	https://www.genecards.org/cgi-bin/carddisp.pl?gene=NCAM1
PPP3CA	Protein Phosphatase 3 Catalytic Subunit Alpha	Protein Coding	51	GC04M101024	2.53324437141418	https://www.genecards.org/cgi-bin/carddisp.pl?gene=PPP3CA
NEDD9	Neural Precursor Cell Expressed, Developmentally Down-Regulated 9	Protein Coding	42	GC06M011183	2.53150153160095	https://www.genecards.org/cgi-bin/carddisp.pl?gene=NEDD9
CTNNA1	Catenin Alpha 1	Protein Coding	46	GC05P138613	2.53093862533569	https://www.genecards.org/cgi-bin/carddisp.pl?gene=CTNNA1
SERPINE1	Serpin Family E Member 1	Protein Coding	49	GC07P101127	2.52748036384583	https://www.genecards.org/cgi-bin/carddisp.pl?gene=SERPINE1
COL5A1	Collagen Type V Alpha 1 Chain	Protein Coding	46	GC09P134641	2.5246365070343	https://www.genecards.org/cgi-bin/carddisp.pl?gene=COL5A1
ACVR1C	Activin A Receptor Type 1C	Protein Coding	41	GC02M157526	2.52393507957458	https://www.genecards.org/cgi-bin/carddisp.pl?gene=ACVR1C
PAK6	P21 (RAC1) Activated Kinase 6	Protein Coding	44	GC15P040217	2.52390170097351	https://www.genecards.org/cgi-bin/carddisp.pl?gene=PAK6
TRIB3	Tribbles Pseudokinase 3	Protein Coding	42	GC20P000361	2.52314686775208	https://www.genecards.org/cgi-bin/carddisp.pl?gene=TRIB3
KLF6	Kruppel Like Factor 6	Protein Coding	42	GC10M003779	2.51831007003784	https://www.genecards.org/cgi-bin/carddisp.pl?gene=KLF6
HCK	HCK Proto-Oncogene, Src Family Tyrosine Kinase	Protein Coding	48	GC20P032052	2.51765131950378	https://www.genecards.org/cgi-bin/carddisp.pl?gene=HCK
HELLS	Helicase, Lymphoid Specific	Protein Coding	45	GC10P094501	2.51386976242065	https://www.genecards.org/cgi-bin/carddisp.pl?gene=HELLS
ARRB1	Arrestin Beta 1	Protein Coding	43	GC11M085031	2.51203751564026	https://www.genecards.org/cgi-bin/carddisp.pl?gene=ARRB1
MAPK7	Mitogen-Activated Protein Kinase 7	Protein Coding	48	GC17P049488	2.51047110557556	https://www.genecards.org/cgi-bin/carddisp.pl?gene=MAPK7
RHBDD3	Rhomboid Domain Containing 3	Protein Coding	34	GC22M029259	2.50747919082642	https://www.genecards.org/cgi-bin/carddisp.pl?gene=RHBDD3
TAT	Tyrosine Aminotransferase	Protein Coding	44	GC16M071565	2.505699634552	https://www.genecards.org/cgi-bin/carddisp.pl?gene=TAT
C6orf120	Chromosome 6 Open Reading Frame 120	Protein Coding	31	GC06P169702	2.50230741500854	https://www.genecards.org/cgi-bin/carddisp.pl?gene=C6orf120
LRBA	LPS Responsive Beige-Like Anchor Protein	Protein Coding	41	GC04M150264	2.50160384178162	https://www.genecards.org/cgi-bin/carddisp.pl?gene=LRBA
MDC1	Mediator Of DNA Damage Checkpoint 1	Protein Coding	41	GC06M061228	2.50151348114014	https://www.genecards.org/cgi-bin/carddisp.pl?gene=MDC1
CCAT2	Colon Cancer Associated Transcript 2	RNA Gene	14	GC08P127400	2.50090670585632	https://www.genecards.org/cgi-bin/carddisp.pl?gene=CCAT2
NOP53	NOP53 Ribosome Biogenesis Factor	Protein Coding	29	GC19P052154	2.49992156028748	https://www.genecards.org/cgi-bin/carddisp.pl?gene=NOP53
ANXA2	Annexin A2	Protein Coding	47	GC15M060347	2.49957418441772	https://www.genecards.org/cgi-bin/carddisp.pl?gene=ANXA2
MIR206	MicroRNA 206	RNA Gene	22	GC06P052144	2.49957418441772	https://www.genecards.org/cgi-bin/carddisp.pl?gene=MIR206
GFER	Growth Factor, Augmenter Of Liver Regeneration	Protein Coding	45	GC16P001984	2.498854637146	https://www.genecards.org/cgi-bin/carddisp.pl?gene=GFER
GADD45G	Growth Arrest And DNA Damage Inducible Gamma	Protein Coding	38	GC09P089605	2.49781608581543	https://www.genecards.org/cgi-bin/carddisp.pl?gene=GADD45G
CALM1	Calmodulin 1	Protein Coding	44	GC14P090396	2.49724841117859	https://www.genecards.org/cgi-bin/carddisp.pl?gene=CALM1
FASTKD2	FAST Kinase Domains 2	Protein Coding	38	GC02P206766	2.49392342567444	https://www.genecards.org/cgi-bin/carddisp.pl?gene=FASTKD2
RAD51	RAD51 Recombinase	Protein Coding	51	GC15P040694	2.49363589286804	https://www.genecards.org/cgi-bin/carddisp.pl?gene=RAD51
SPRY4-IT1	SPRY4 Intronic Transcript 1	RNA Gene	16	GC05M142318	2.49018907546997	https://www.genecards.org/cgi-bin/carddisp.pl?gene=SPRY4-IT1
MIR140	MicroRNA 140	RNA Gene	24	GC16P069934	2.48884296417236	https://www.genecards.org/cgi-bin/carddisp.pl?gene=MIR140
F3	Coagulation Factor III, Tissue Factor	Protein Coding	45	GC01M094570	2.48883008956909	https://www.genecards.org/cgi-bin/carddisp.pl?gene=F3
EGLN3	Egl-9 Family Hypoxia Inducible Factor 3	Protein Coding	45	GC14M033924	2.48448514938354	https://www.genecards.org/cgi-bin/carddisp.pl?gene=EGLN3
NGB	Neuroglobin	Protein Coding	37	GC14M077265	2.48351907730103	https://www.genecards.org/cgi-bin/carddisp.pl?gene=NGB
PAX3	Paired Box 3	Protein Coding	46	GC02M222199	2.48311710357666	https://www.genecards.org/cgi-bin/carddisp.pl?gene=PAX3
PSMD2	Proteasome 26S Subunit Ubiquitin Receptor, Non-ATPase 2	Protein Coding	42	GC03P184298	2.48200011253357	https://www.genecards.org/cgi-bin/carddisp.pl?gene=PSMD2
IFNA2	Interferon Alpha 2	Protein Coding	42	GC09M021384	2.47980785369873	https://www.genecards.org/cgi-bin/carddisp.pl?gene=IFNA2
MIR223	MicroRNA 223	RNA Gene	22	GC0XP066018	2.4768385887146	https://www.genecards.org/cgi-bin/carddisp.pl?gene=MIR223
PPARGC1A	PPARG Coactivator 1 Alpha	Protein Coding	45	GC04M023755	2.47588801383972	https://www.genecards.org/cgi-bin/carddisp.pl?gene=PPARGC1A
SIX1	SIX Homeobox 1	Protein Coding	42	GC14M060643	2.47502708435059	https://www.genecards.org/cgi-bin/carddisp.pl?gene=SIX1
ANGPT1	Angiopoietin 1	Protein Coding	45	GC08M107246	2.47486734390259	https://www.genecards.org/cgi-bin/carddisp.pl?gene=ANGPT1
PEBP4	Phosphatidylethanolamine Binding Protein 4	Protein Coding	36	GC08M022713	2.4729630947113	https://www.genecards.org/cgi-bin/carddisp.pl?gene=PEBP4
DCAF1	DDB1 And CUL4 Associated Factor 1	Protein Coding	30	GC03M051395	2.47136974334717	https://www.genecards.org/cgi-bin/carddisp.pl?gene=DCAF1
SOS1	SOS Ras/Rac Guanine Nucleotide Exchange Factor 1	Protein Coding	47	GC02M039016	2.46943044662476	https://www.genecards.org/cgi-bin/carddisp.pl?gene=SOS1
HLA-G	Major Histocompatibility Complex, Class I, G	Protein Coding	44	GC06P076812	2.46909952163696	https://www.genecards.org/cgi-bin/carddisp.pl?gene=HLA-G
DCK	Deoxycytidine Kinase	Protein Coding	43	GC04P070992	2.46784257888794	https://www.genecards.org/cgi-bin/carddisp.pl?gene=DCK
PUF60	Poly(U) Binding Splicing Factor 60	Protein Coding	41	GC08M143816	2.46771240234375	https://www.genecards.org/cgi-bin/carddisp.pl?gene=PUF60
NUP107	Nucleoporin 107	Protein Coding	42	GC12P068686	2.46647620201111	https://www.genecards.org/cgi-bin/carddisp.pl?gene=NUP107
USP10	Ubiquitin Specific Peptidase 10	Protein Coding	43	GC16P084702	2.46640801429749	https://www.genecards.org/cgi-bin/carddisp.pl?gene=USP10
MRPL41	Mitochondrial Ribosomal Protein L41	Protein Coding	34	GC09P137551	2.46552872657776	https://www.genecards.org/cgi-bin/carddisp.pl?gene=MRPL41
MTRNR2L12	MT-RNR2 Like 12 (Pseudogene)	Pseudogene	12	GC03M096617	2.46429538726807	https://www.genecards.org/cgi-bin/carddisp.pl?gene=MTRNR2L12
PPID	Peptidylprolyl Isomerase D	Protein Coding	42	GC04M158709	2.46418619155884	https://www.genecards.org/cgi-bin/carddisp.pl?gene=PPID
SLC2A1	Solute Carrier Family 2 Member 1	Protein Coding	52	GC01M042925	2.46344876289368	https://www.genecards.org/cgi-bin/carddisp.pl?gene=SLC2A1
TUBB3	Tubulin Beta 3 Class III	Protein Coding	47	GC16P091061	2.46198153495789	https://www.genecards.org/cgi-bin/carddisp.pl?gene=TUBB3
HLA-B	Major Histocompatibility Complex, Class I, B	Protein Coding	46	GC06M061261	2.46194219589233	https://www.genecards.org/cgi-bin/carddisp.pl?gene=HLA-B
HOXA5	Homeobox A5	Protein Coding	41	GC07M027482	2.46193861961365	https://www.genecards.org/cgi-bin/carddisp.pl?gene=HOXA5
ARNT	Aryl Hydrocarbon Receptor Nuclear Translocator	Protein Coding	44	GC01M150809	2.46024465560913	https://www.genecards.org/cgi-bin/carddisp.pl?gene=ARNT
NBN	Nibrin	Protein Coding	46	GC08M089933	2.45899534225464	https://www.genecards.org/cgi-bin/carddisp.pl?gene=NBN
ALOX15	Arachidonate 15-Lipoxygenase	Protein Coding	45	GC17M004630	2.45824527740479	https://www.genecards.org/cgi-bin/carddisp.pl?gene=ALOX15
CCR6	C-C Motif Chemokine Receptor 6	Protein Coding	44	GC06P167111	2.45113563537598	https://www.genecards.org/cgi-bin/carddisp.pl?gene=CCR6
MELK	Maternal Embryonic Leucine Zipper Kinase	Protein Coding	46	GC09P036572	2.44998455047607	https://www.genecards.org/cgi-bin/carddisp.pl?gene=MELK
RUVBL1	RuvB Like AAA ATPase 1	Protein Coding	42	GC03M128064	2.44911074638367	https://www.genecards.org/cgi-bin/carddisp.pl?gene=RUVBL1
MUC1	Mucin 1, Cell Surface Associated	Protein Coding	48	GC01M155185	2.44584536552429	https://www.genecards.org/cgi-bin/carddisp.pl?gene=MUC1
KL	Klotho	Protein Coding	45	GC13P033016	2.44537401199341	https://www.genecards.org/cgi-bin/carddisp.pl?gene=KL
CNR1	Cannabinoid Receptor 1	Protein Coding	46	GC06M088139	2.44519090652466	https://www.genecards.org/cgi-bin/carddisp.pl?gene=CNR1
STYXL1	Serine/Threonine/Tyrosine Interacting Like 1	Protein Coding	33	GC07M075995	2.44415140151978	https://www.genecards.org/cgi-bin/carddisp.pl?gene=STYXL1
KNG1	Kininogen 1	Protein Coding	46	GC03P186717	2.44409990310669	https://www.genecards.org/cgi-bin/carddisp.pl?gene=KNG1
LTF	Lactotransferrin	Protein Coding	44	GC03M046435	2.44319581985474	https://www.genecards.org/cgi-bin/carddisp.pl?gene=LTF
HIPK3	Homeodomain Interacting Protein Kinase 3	Protein Coding	41	GC11P033301	2.43893003463745	https://www.genecards.org/cgi-bin/carddisp.pl?gene=HIPK3
GRINA	Glutamate Ionotropic Receptor NMDA Type Subunit Associated Protein 1	Protein Coding	34	GC08P143990	2.43700695037842	https://www.genecards.org/cgi-bin/carddisp.pl?gene=GRINA
IRF5	Interferon Regulatory Factor 5	Protein Coding	46	GC07P128937	2.43673467636108	https://www.genecards.org/cgi-bin/carddisp.pl?gene=IRF5
WDR35	WD Repeat Domain 35	Protein Coding	38	GC02M019910	2.43668556213379	https://www.genecards.org/cgi-bin/carddisp.pl?gene=WDR35
MIR149	MicroRNA 149	RNA Gene	22	GC02P240456	2.43659210205078	https://www.genecards.org/cgi-bin/carddisp.pl?gene=MIR149
TAOK1	TAO Kinase 1	Protein Coding	44	GC17P049732	2.43643140792847	https://www.genecards.org/cgi-bin/carddisp.pl?gene=TAOK1
AGTR1	Angiotensin II Receptor Type 1	Protein Coding	49	GC03P148697	2.43630743026733	https://www.genecards.org/cgi-bin/carddisp.pl?gene=AGTR1
OGG1	8-Oxoguanine DNA Glycosylase	Protein Coding	45	GC03P011996	2.43290114402771	https://www.genecards.org/cgi-bin/carddisp.pl?gene=OGG1
HIVEP1	HIVEP Zinc Finger 1	Protein Coding	37	GC06P012009	2.4316508769989	https://www.genecards.org/cgi-bin/carddisp.pl?gene=HIVEP1
PARP3	Poly(ADP-Ribose) Polymerase Family Member 3	Protein Coding	39	GC03P052220	2.43096804618835	https://www.genecards.org/cgi-bin/carddisp.pl?gene=PARP3
ZAP70	Zeta Chain Of T Cell Receptor Associated Protein Kinase 70	Protein Coding	50	GC02P097734	2.43080258369446	https://www.genecards.org/cgi-bin/carddisp.pl?gene=ZAP70
UBE2D1	Ubiquitin Conjugating Enzyme E2 D1	Protein Coding	44	GC10P058334	2.42996978759766	https://www.genecards.org/cgi-bin/carddisp.pl?gene=UBE2D1
FOXP2	Forkhead Box P2	Protein Coding	44	GC07P114086	2.42990279197693	https://www.genecards.org/cgi-bin/carddisp.pl?gene=FOXP2
BCL3	BCL3 Transcription Coactivator	Protein Coding	41	GC19P044742	2.42873883247375	https://www.genecards.org/cgi-bin/carddisp.pl?gene=BCL3
ATP2A2	ATPase Sarcoplasmic/Endoplasmic Reticulum Ca2+ Transporting 2	Protein Coding	50	GC12P110280	2.42715358734131	https://www.genecards.org/cgi-bin/carddisp.pl?gene=ATP2A2
CTTN	Cortactin	Protein Coding	42	GC11P070398	2.42245078086853	https://www.genecards.org/cgi-bin/carddisp.pl?gene=CTTN
HMGA2	High Mobility Group AT-Hook 2	Protein Coding	44	GC12P065824	2.42018413543701	https://www.genecards.org/cgi-bin/carddisp.pl?gene=HMGA2
VHL	Von Hippel-Lindau Tumor Suppressor	Protein Coding	45	GC03P012055	2.41807055473328	https://www.genecards.org/cgi-bin/carddisp.pl?gene=VHL
PIK3R3	Phosphoinositide-3-Kinase Regulatory Subunit 3	Protein Coding	42	GC01M046041	2.41773509979248	https://www.genecards.org/cgi-bin/carddisp.pl?gene=PIK3R3
SOCS1	Suppressor Of Cytokine Signaling 1	Protein Coding	43	GC16M011783	2.41623830795288	https://www.genecards.org/cgi-bin/carddisp.pl?gene=SOCS1
VRK2	VRK Serine/Threonine Kinase 2	Protein Coding	41	GC02P057907	2.41538906097412	https://www.genecards.org/cgi-bin/carddisp.pl?gene=VRK2
CKS1B	CDC28 Protein Kinase Regulatory Subunit 1B	Protein Coding	40	GC01P154974	2.41466283798218	https://www.genecards.org/cgi-bin/carddisp.pl?gene=CKS1B
MIR124-1	MicroRNA 124-1	RNA Gene	22	GC08M009903	2.4131498336792	https://www.genecards.org/cgi-bin/carddisp.pl?gene=MIR124-1
SERPINB9	Serpin Family B Member 9	Protein Coding	38	GC06M002887	2.41114068031311	https://www.genecards.org/cgi-bin/carddisp.pl?gene=SERPINB9
MIR24-1	MicroRNA 24-1	RNA Gene	21	GC09P095086	2.41099452972412	https://www.genecards.org/cgi-bin/carddisp.pl?gene=MIR24-1
PLOD1	Procollagen-Lysine,2-Oxoglutarate 5-Dioxygenase 1	Protein Coding	43	GC01P011934	2.41093349456787	https://www.genecards.org/cgi-bin/carddisp.pl?gene=PLOD1
TRIM69	Tripartite Motif Containing 69	Protein Coding	36	GC15P044736	2.40650629997253	https://www.genecards.org/cgi-bin/carddisp.pl?gene=TRIM69
SOX2	SRY-Box Transcription Factor 2	Protein Coding	45	GC03P181711	2.40536713600159	https://www.genecards.org/cgi-bin/carddisp.pl?gene=SOX2
ACER2	Alkaline Ceramidase 2	Protein Coding	36	GC09P019408	2.4044406414032	https://www.genecards.org/cgi-bin/carddisp.pl?gene=ACER2
NDUFA13	NADH:Ubiquinone Oxidoreductase Subunit A13	Protein Coding	44	GC19P019515	2.40403628349304	https://www.genecards.org/cgi-bin/carddisp.pl?gene=NDUFA13
MAP2K5	Mitogen-Activated Protein Kinase Kinase 5	Protein Coding	45	GC15P092245	2.40397334098816	https://www.genecards.org/cgi-bin/carddisp.pl?gene=MAP2K5
MIR142	MicroRNA 142	RNA Gene	21	GC17M058331	2.40304327011108	https://www.genecards.org/cgi-bin/carddisp.pl?gene=MIR142
TTR	Transthyretin	Protein Coding	48	GC18P031557	2.39865279197693	https://www.genecards.org/cgi-bin/carddisp.pl?gene=TTR
CHMP5	Charged Multivesicular Body Protein 5	Protein Coding	38	GC09P033257	2.39203000068665	https://www.genecards.org/cgi-bin/carddisp.pl?gene=CHMP5
H1-5	H1.5 Linker Histone, Cluster Member	Protein Coding	33	GC06M061822	2.38904619216919	https://www.genecards.org/cgi-bin/carddisp.pl?gene=H1-5
TNFRSF13B	TNF Receptor Superfamily Member 13B	Protein Coding	46	GC17M016929	2.38757109642029	https://www.genecards.org/cgi-bin/carddisp.pl?gene=TNFRSF13B
RNF31	Ring Finger Protein 31	Protein Coding	40	GC14P024146	2.38594174385071	https://www.genecards.org/cgi-bin/carddisp.pl?gene=RNF31
SRPK2	SRSF Protein Kinase 2	Protein Coding	44	GC07M105110	2.38390970230103	https://www.genecards.org/cgi-bin/carddisp.pl?gene=SRPK2
PXN	Paxillin	Protein Coding	45	GC12M120210	2.38353776931763	https://www.genecards.org/cgi-bin/carddisp.pl?gene=PXN
LGALS8	Galectin 8	Protein Coding	41	GC01P236518	2.38250017166138	https://www.genecards.org/cgi-bin/carddisp.pl?gene=LGALS8
KLF4	Kruppel Like Factor 4	Protein Coding	45	GC09M107484	2.38054776191711	https://www.genecards.org/cgi-bin/carddisp.pl?gene=KLF4
LRRK2	Leucine Rich Repeat Kinase 2	Protein Coding	48	GC12P040196	2.37964820861816	https://www.genecards.org/cgi-bin/carddisp.pl?gene=LRRK2
PSMD4	Proteasome 26S Subunit Ubiquitin Receptor, Non-ATPase 4	Protein Coding	43	GC01P151256	2.37961149215698	https://www.genecards.org/cgi-bin/carddisp.pl?gene=PSMD4
IVL	Involucrin	Protein Coding	38	GC01P152881	2.3792576789856	https://www.genecards.org/cgi-bin/carddisp.pl?gene=IVL
FLT4	Fms Related Receptor Tyrosine Kinase 4	Protein Coding	50	GC05M180607	2.37871742248535	https://www.genecards.org/cgi-bin/carddisp.pl?gene=FLT4
CIP2A	Cellular Inhibitor Of PP2A	Protein Coding	28	GC03M108545	2.37800931930542	https://www.genecards.org/cgi-bin/carddisp.pl?gene=CIP2A
ID2	Inhibitor Of DNA Binding 2	Protein Coding	42	GC02P008678	2.37580227851868	https://www.genecards.org/cgi-bin/carddisp.pl?gene=ID2
GH1	Growth Hormone 1	Protein Coding	44	GC17M063917	2.37220740318298	https://www.genecards.org/cgi-bin/carddisp.pl?gene=GH1
TOPBP1	DNA Topoisomerase II Binding Protein 1	Protein Coding	41	GC03M133600	2.37089967727661	https://www.genecards.org/cgi-bin/carddisp.pl?gene=TOPBP1
GAST	Gastrin	Protein Coding	39	GC17P041712	2.37006616592407	https://www.genecards.org/cgi-bin/carddisp.pl?gene=GAST
HDAC6	Histone Deacetylase 6	Protein Coding	51	GC0XP048801	2.36998391151428	https://www.genecards.org/cgi-bin/carddisp.pl?gene=HDAC6
SORT1	Sortilin 1	Protein Coding	44	GC01M109310	2.3676598072052	https://www.genecards.org/cgi-bin/carddisp.pl?gene=SORT1
NPPA	Natriuretic Peptide A	Protein Coding	45	GC01M011846	2.36690831184387	https://www.genecards.org/cgi-bin/carddisp.pl?gene=NPPA
MIR320A	MicroRNA 320a	RNA Gene	21	GC08M022262	2.36427068710327	https://www.genecards.org/cgi-bin/carddisp.pl?gene=MIR320A
MFGE8	Milk Fat Globule EGF And Factor V/VIII Domain Containing	Protein Coding	44	GC15M088898	2.36399340629578	https://www.genecards.org/cgi-bin/carddisp.pl?gene=MFGE8
ITGA6	Integrin Subunit Alpha 6	Protein Coding	49	GC02P172427	2.36392188072205	https://www.genecards.org/cgi-bin/carddisp.pl?gene=ITGA6
BGLAP	Bone Gamma-Carboxyglutamate Protein	Protein Coding	40	GC01P156242	2.36373662948608	https://www.genecards.org/cgi-bin/carddisp.pl?gene=BGLAP
CDK5RAP3	CDK5 Regulatory Subunit Associated Protein 3	Protein Coding	38	GC17P047967	2.36364507675171	https://www.genecards.org/cgi-bin/carddisp.pl?gene=CDK5RAP3
DUSP13	Dual Specificity Phosphatase 13	Protein Coding	38	GC10M075094	2.36064481735229	https://www.genecards.org/cgi-bin/carddisp.pl?gene=DUSP13
SELENOK	Selenoprotein K	Protein Coding	27	GC03M053884	2.36038255691528	https://www.genecards.org/cgi-bin/carddisp.pl?gene=SELENOK
HMGA1	High Mobility Group AT-Hook 1	Protein Coding	45	GC06P076971	2.35850071907043	https://www.genecards.org/cgi-bin/carddisp.pl?gene=HMGA1
AMBRA1	Autophagy And Beclin 1 Regulator 1	Protein Coding	38	GC11M084308	2.35841536521912	https://www.genecards.org/cgi-bin/carddisp.pl?gene=AMBRA1
ZBTB17	Zinc Finger And BTB Domain Containing 17	Protein Coding	40	GC01M015943	2.35810708999634	https://www.genecards.org/cgi-bin/carddisp.pl?gene=ZBTB17
ALB	Albumin	Protein Coding	49	GC04P073397	2.35795259475708	https://www.genecards.org/cgi-bin/carddisp.pl?gene=ALB
SLC9A1	Solute Carrier Family 9 Member A1	Protein Coding	50	GC01M027109	2.35470390319824	https://www.genecards.org/cgi-bin/carddisp.pl?gene=SLC9A1
COL5A2	Collagen Type V Alpha 2 Chain	Protein Coding	43	GC02M189031	2.35189604759216	https://www.genecards.org/cgi-bin/carddisp.pl?gene=COL5A2
IFIT2	Interferon Induced Protein With Tetratricopeptide Repeats 2	Protein Coding	38	GC10P090732	2.34951615333557	https://www.genecards.org/cgi-bin/carddisp.pl?gene=IFIT2
ANGPTL4	Angiopoietin Like 4	Protein Coding	44	GC19P008363	2.34814977645874	https://www.genecards.org/cgi-bin/carddisp.pl?gene=ANGPTL4
IL21	Interleukin 21	Protein Coding	42	GC04M122612	2.34674477577209	https://www.genecards.org/cgi-bin/carddisp.pl?gene=IL21
MYH13	Myosin Heavy Chain 13	Protein Coding	40	GC17M010300	2.34667348861694	https://www.genecards.org/cgi-bin/carddisp.pl?gene=MYH13
MIR30A	MicroRNA 30a	RNA Gene	21	GC06M071403	2.3461697101593	https://www.genecards.org/cgi-bin/carddisp.pl?gene=MIR30A
UBE2Z	Ubiquitin Conjugating Enzyme E2 Z	Protein Coding	39	GC17P048908	2.34491348266602	https://www.genecards.org/cgi-bin/carddisp.pl?gene=UBE2Z
NOTCH2	Notch Receptor 2	Protein Coding	49	GC01M119911	2.3445348739624	https://www.genecards.org/cgi-bin/carddisp.pl?gene=NOTCH2
HDAC4	Histone Deacetylase 4	Protein Coding	50	GC02M239048	2.34253644943237	https://www.genecards.org/cgi-bin/carddisp.pl?gene=HDAC4
SOAT1	Sterol O-Acyltransferase 1	Protein Coding	44	GC01P179262	2.33903360366821	https://www.genecards.org/cgi-bin/carddisp.pl?gene=SOAT1
PRTN3	Proteinase 3	Protein Coding	45	GC19P000840	2.33762979507446	https://www.genecards.org/cgi-bin/carddisp.pl?gene=PRTN3
PSMC2	Proteasome 26S Subunit, ATPase 2	Protein Coding	40	GC07P103344	2.33415150642395	https://www.genecards.org/cgi-bin/carddisp.pl?gene=PSMC2
XIST	X Inactive Specific Transcript	RNA Gene	25	GC0XM073820	2.33272433280945	https://www.genecards.org/cgi-bin/carddisp.pl?gene=XIST
NF2	NF2, Moesin-Ezrin-Radixin Like (MERLIN) Tumor Suppressor	Protein Coding	48	GC22P029603	2.33176016807556	https://www.genecards.org/cgi-bin/carddisp.pl?gene=NF2
RYBP	RING1 And YY1 Binding Protein	Protein Coding	40	GC03M072371	2.3315532207489	https://www.genecards.org/cgi-bin/carddisp.pl?gene=RYBP
CNR2	Cannabinoid Receptor 2	Protein Coding	45	GC01M023870	2.32984495162964	https://www.genecards.org/cgi-bin/carddisp.pl?gene=CNR2
EPAS1	Endothelial PAS Domain Protein 1	Protein Coding	48	GC02P046293	2.32835984230042	https://www.genecards.org/cgi-bin/carddisp.pl?gene=EPAS1
HLA-A	Major Histocompatibility Complex, Class I, A	Protein Coding	46	GC06P076821	2.32586979866028	https://www.genecards.org/cgi-bin/carddisp.pl?gene=HLA-A
IL15RA	Interleukin 15 Receptor Subunit Alpha	Protein Coding	40	GC10M005943	2.32376933097839	https://www.genecards.org/cgi-bin/carddisp.pl?gene=IL15RA
VEGFC	Vascular Endothelial Growth Factor C	Protein Coding	46	GC04M176683	2.32358717918396	https://www.genecards.org/cgi-bin/carddisp.pl?gene=VEGFC
GAS1	Growth Arrest Specific 1	Protein Coding	42	GC09M086944	2.32180738449097	https://www.genecards.org/cgi-bin/carddisp.pl?gene=GAS1
PRKAR1A	Protein Kinase CAMP-Dependent Type I Regulatory Subunit Alpha	Protein Coding	50	GC17P068941	2.32165813446045	https://www.genecards.org/cgi-bin/carddisp.pl?gene=PRKAR1A
OMA1	OMA1 Zinc Metallopeptidase	Protein Coding	36	GC01M058415	2.32119250297546	https://www.genecards.org/cgi-bin/carddisp.pl?gene=OMA1
SLC25A11	Solute Carrier Family 25 Member 11	Protein Coding	43	GC17M004937	2.31882309913635	https://www.genecards.org/cgi-bin/carddisp.pl?gene=SLC25A11
DDIT4	DNA Damage Inducible Transcript 4	Protein Coding	42	GC10P072273	2.31737685203552	https://www.genecards.org/cgi-bin/carddisp.pl?gene=DDIT4
MIR20A	MicroRNA 20a	RNA Gene	20	GC13P091533	2.31500291824341	https://www.genecards.org/cgi-bin/carddisp.pl?gene=MIR20A
PSMD1	Proteasome 26S Subunit, Non-ATPase 1	Protein Coding	38	GC02P231056	2.31383180618286	https://www.genecards.org/cgi-bin/carddisp.pl?gene=PSMD1
ACTA1	Actin Alpha 1, Skeletal Muscle	Protein Coding	46	GC01M229460	2.31249976158142	https://www.genecards.org/cgi-bin/carddisp.pl?gene=ACTA1
PAK4	P21 (RAC1) Activated Kinase 4	Protein Coding	47	GC19P039125	2.31216526031494	https://www.genecards.org/cgi-bin/carddisp.pl?gene=PAK4
CFL1	Cofilin 1	Protein Coding	45	GC11M065823	2.31152510643005	https://www.genecards.org/cgi-bin/carddisp.pl?gene=CFL1
STK26	Serine/Threonine Kinase 26	Protein Coding	40	GC0XP132023	2.31151700019836	https://www.genecards.org/cgi-bin/carddisp.pl?gene=STK26
DBNDD2	Dysbindin Domain Containing 2	Protein Coding	30	GC20P045405	2.31013584136963	https://www.genecards.org/cgi-bin/carddisp.pl?gene=DBNDD2
TNFRSF17	TNF Receptor Superfamily Member 17	Protein Coding	43	GC16P011965	2.30907297134399	https://www.genecards.org/cgi-bin/carddisp.pl?gene=TNFRSF17
TF	Transferrin	Protein Coding	49	GC03P133805	2.30726170539856	https://www.genecards.org/cgi-bin/carddisp.pl?gene=TF
PPP2CB	Protein Phosphatase 2 Catalytic Subunit Beta	Protein Coding	45	GC08M030762	2.30706930160522	https://www.genecards.org/cgi-bin/carddisp.pl?gene=PPP2CB
ARHGDIB	Rho GDP Dissociation Inhibitor Beta	Protein Coding	41	GC12M014942	2.30564880371094	https://www.genecards.org/cgi-bin/carddisp.pl?gene=ARHGDIB
DLC1	DLC1 Rho GTPase Activating Protein	Protein Coding	45	GC08M013083	2.30529999732971	https://www.genecards.org/cgi-bin/carddisp.pl?gene=DLC1
MIR338	MicroRNA 338	RNA Gene	19	GC17M081126	2.30495762825012	https://www.genecards.org/cgi-bin/carddisp.pl?gene=MIR338
TPX2	TPX2 Microtubule Nucleation Factor	Protein Coding	41	GC20P031739	2.30414819717407	https://www.genecards.org/cgi-bin/carddisp.pl?gene=TPX2
CANX	Calnexin	Protein Coding	43	GC05P179678	2.30351495742798	https://www.genecards.org/cgi-bin/carddisp.pl?gene=CANX
YES1	YES Proto-Oncogene 1, Src Family Tyrosine Kinase	Protein Coding	47	GC18M000721	2.30198693275452	https://www.genecards.org/cgi-bin/carddisp.pl?gene=YES1
ARL6IP1	ADP Ribosylation Factor Like GTPase 6 Interacting Protein 1	Protein Coding	40	GC16M019126	2.30017685890198	https://www.genecards.org/cgi-bin/carddisp.pl?gene=ARL6IP1
NFKBIE	NFKB Inhibitor Epsilon	Protein Coding	40	GC06M044258	2.30016398429871	https://www.genecards.org/cgi-bin/carddisp.pl?gene=NFKBIE
TNFAIP8L2	TNF Alpha Induced Protein 8 Like 2	Protein Coding	33	GC01P151156	2.29993510246277	https://www.genecards.org/cgi-bin/carddisp.pl?gene=TNFAIP8L2
NLRX1	NLR Family Member X1	Protein Coding	40	GC11P119166	2.29973697662354	https://www.genecards.org/cgi-bin/carddisp.pl?gene=NLRX1
TRPV1	Transient Receptor Potential Cation Channel Subfamily V Member 1	Protein Coding	46	GC17M003565	2.29955291748047	https://www.genecards.org/cgi-bin/carddisp.pl?gene=TRPV1
GNRH2	Gonadotropin Releasing Hormone 2	Protein Coding	34	GC20P003866	2.29893350601196	https://www.genecards.org/cgi-bin/carddisp.pl?gene=GNRH2
IRF2	Interferon Regulatory Factor 2	Protein Coding	43	GC04M184387	2.29860067367554	https://www.genecards.org/cgi-bin/carddisp.pl?gene=IRF2
MIR25	MicroRNA 25	RNA Gene	21	GC07M100093	2.29857778549194	https://www.genecards.org/cgi-bin/carddisp.pl?gene=MIR25
INSR	Insulin Receptor	Protein Coding	52	GC19M007112	2.29745078086853	https://www.genecards.org/cgi-bin/carddisp.pl?gene=INSR
SGPP1	Sphingosine-1-Phosphate Phosphatase 1	Protein Coding	38	GC14M063684	2.29452848434448	https://www.genecards.org/cgi-bin/carddisp.pl?gene=SGPP1
CEBPA	CCAAT Enhancer Binding Protein Alpha	Protein Coding	46	GC19M033299	2.29448652267456	https://www.genecards.org/cgi-bin/carddisp.pl?gene=CEBPA
EIF3A	Eukaryotic Translation Initiation Factor 3 Subunit A	Protein Coding	42	GC10M119034	2.2940673828125	https://www.genecards.org/cgi-bin/carddisp.pl?gene=EIF3A
COMP	Cartilage Oligomeric Matrix Protein	Protein Coding	47	GC19M018783	2.29342794418335	https://www.genecards.org/cgi-bin/carddisp.pl?gene=COMP
SMN1	Survival Of Motor Neuron 1, Telomeric	Protein Coding	41	GC05P070924	2.29329586029053	https://www.genecards.org/cgi-bin/carddisp.pl?gene=SMN1
HIP1	Huntingtin Interacting Protein 1	Protein Coding	41	GC07M075533	2.29261469841003	https://www.genecards.org/cgi-bin/carddisp.pl?gene=HIP1
PDP1	Pyruvate Dehydrogenase Phosphatase Catalytic Subunit 1	Protein Coding	46	GC08P093857	2.29100203514099	https://www.genecards.org/cgi-bin/carddisp.pl?gene=PDP1
EEF1A1	Eukaryotic Translation Elongation Factor 1 Alpha 1	Protein Coding	42	GC06M073515	2.29094314575195	https://www.genecards.org/cgi-bin/carddisp.pl?gene=EEF1A1
IRS2	Insulin Receptor Substrate 2	Protein Coding	45	GC13M109752	2.29009890556335	https://www.genecards.org/cgi-bin/carddisp.pl?gene=IRS2
GNAS	GNAS Complex Locus	Protein Coding	50	GC20P058839	2.28761720657349	https://www.genecards.org/cgi-bin/carddisp.pl?gene=GNAS
MSX2	Msh Homeobox 2	Protein Coding	46	GC05P174724	2.28718519210815	https://www.genecards.org/cgi-bin/carddisp.pl?gene=MSX2
SULF1	Sulfatase 1	Protein Coding	42	GC08P069466	2.28558826446533	https://www.genecards.org/cgi-bin/carddisp.pl?gene=SULF1
YBX1	Y-Box Binding Protein 1	Protein Coding	38	GC01P042682	2.28534197807312	https://www.genecards.org/cgi-bin/carddisp.pl?gene=YBX1
PCGEM1	PCGEM1 Prostate-Specific Transcript	RNA Gene	20	GC02P192749	2.28369283676147	https://www.genecards.org/cgi-bin/carddisp.pl?gene=PCGEM1
STMN1	Stathmin 1	Protein Coding	42	GC01M025884	2.28256893157959	https://www.genecards.org/cgi-bin/carddisp.pl?gene=STMN1
AFP	Alpha Fetoprotein	Protein Coding	46	GC04P073431	2.27912330627441	https://www.genecards.org/cgi-bin/carddisp.pl?gene=AFP
MIR150	MicroRNA 150	RNA Gene	22	GC19M049500	2.2787721157074	https://www.genecards.org/cgi-bin/carddisp.pl?gene=MIR150
DSG1	Desmoglein 1	Protein Coding	43	GC18P031318	2.27874398231506	https://www.genecards.org/cgi-bin/carddisp.pl?gene=DSG1
XRCC1	X-Ray Repair Cross Complementing 1	Protein Coding	44	GC19M043543	2.27654671669006	https://www.genecards.org/cgi-bin/carddisp.pl?gene=XRCC1
MIR182	MicroRNA 182	RNA Gene	22	GC07M129770	2.27649211883545	https://www.genecards.org/cgi-bin/carddisp.pl?gene=MIR182
IL1RN	Interleukin 1 Receptor Antagonist	Protein Coding	48	GC02P120921	2.27390289306641	https://www.genecards.org/cgi-bin/carddisp.pl?gene=IL1RN
NSG1	Neuronal Vesicle Trafficking Associated 1	Protein Coding	34	GC04P004350	2.27292656898499	https://www.genecards.org/cgi-bin/carddisp.pl?gene=NSG1
ARL11	ADP Ribosylation Factor Like GTPase 11	Protein Coding	38	GC13P049628	2.27232360839844	https://www.genecards.org/cgi-bin/carddisp.pl?gene=ARL11
HDGF	Heparin Binding Growth Factor	Protein Coding	40	GC01M156882	2.27225828170776	https://www.genecards.org/cgi-bin/carddisp.pl?gene=HDGF
DEK	DEK Proto-Oncogene	Protein Coding	41	GC06M018224	2.27205681800842	https://www.genecards.org/cgi-bin/carddisp.pl?gene=DEK
CSRNP2	Cysteine And Serine Rich Nuclear Protein 2	Protein Coding	33	GC12M051061	2.27202177047729	https://www.genecards.org/cgi-bin/carddisp.pl?gene=CSRNP2
KANK2	KN Motif And Ankyrin Repeat Domains 2	Protein Coding	38	GC19M011165	2.26930022239685	https://www.genecards.org/cgi-bin/carddisp.pl?gene=KANK2
MIR218-1	MicroRNA 218-1	RNA Gene	19	GC04P020821	2.26747012138367	https://www.genecards.org/cgi-bin/carddisp.pl?gene=MIR218-1
GATA4	GATA Binding Protein 4	Protein Coding	48	GC08P011676	2.26508975028992	https://www.genecards.org/cgi-bin/carddisp.pl?gene=GATA4
CTRL	Chymotrypsin Like	Protein Coding	39	GC16M067927	2.26446175575256	https://www.genecards.org/cgi-bin/carddisp.pl?gene=CTRL
CYP1A1	Cytochrome P450 Family 1 Subfamily A Member 1	Protein Coding	48	GC15M074719	2.26413440704346	https://www.genecards.org/cgi-bin/carddisp.pl?gene=CYP1A1
ITPR3	Inositol 1,4,5-Trisphosphate Receptor Type 3	Protein Coding	45	GC06P033620	2.26218962669373	https://www.genecards.org/cgi-bin/carddisp.pl?gene=ITPR3
MTMR6	Myotubularin Related Protein 6	Protein Coding	39	GC13M025246	2.26165246963501	https://www.genecards.org/cgi-bin/carddisp.pl?gene=MTMR6
PDCD11	Programmed Cell Death 11	Protein Coding	34	GC10P103396	2.26054334640503	https://www.genecards.org/cgi-bin/carddisp.pl?gene=PDCD11
KLF5	Kruppel Like Factor 5	Protein Coding	44	GC13P073054	2.25895929336548	https://www.genecards.org/cgi-bin/carddisp.pl?gene=KLF5
F5	Coagulation Factor V	Protein Coding	46	GC01M169511	2.25703120231628	https://www.genecards.org/cgi-bin/carddisp.pl?gene=F5
UHRF1	Ubiquitin Like With PHD And Ring Finger Domains 1	Protein Coding	39	GC19P004912	2.25493407249451	https://www.genecards.org/cgi-bin/carddisp.pl?gene=UHRF1
TNS4	Tensin 4	Protein Coding	37	GC17M040475	2.25409007072449	https://www.genecards.org/cgi-bin/carddisp.pl?gene=TNS4
PTCH1	Patched 1	Protein Coding	49	GC09M095442	2.25338792800903	https://www.genecards.org/cgi-bin/carddisp.pl?gene=PTCH1
PPP2R1B	Protein Phosphatase 2 Scaffold Subunit Abeta	Protein Coding	46	GC11M111695	2.2530620098114	https://www.genecards.org/cgi-bin/carddisp.pl?gene=PPP2R1B
SEMA3A	Semaphorin 3A	Protein Coding	45	GC07M083955	2.25301098823547	https://www.genecards.org/cgi-bin/carddisp.pl?gene=SEMA3A
SEMA5A	Semaphorin 5A	Protein Coding	40	GC05M009036	2.25290203094482	https://www.genecards.org/cgi-bin/carddisp.pl?gene=SEMA5A
IL6R	Interleukin 6 Receptor	Protein Coding	48	GC01P154405	2.25275182723999	https://www.genecards.org/cgi-bin/carddisp.pl?gene=IL6R
DKK3	Dickkopf WNT Signaling Pathway Inhibitor 3	Protein Coding	41	GC11M011962	2.25260829925537	https://www.genecards.org/cgi-bin/carddisp.pl?gene=DKK3
P4HB	Prolyl 4-Hydroxylase Subunit Beta	Protein Coding	47	GC17M081843	2.25080823898315	https://www.genecards.org/cgi-bin/carddisp.pl?gene=P4HB
STRA6	Signaling Receptor And Transporter Of Retinol STRA6	Protein Coding	42	GC15M074179	2.25060224533081	https://www.genecards.org/cgi-bin/carddisp.pl?gene=STRA6
GPT	Glutamic--Pyruvic Transaminase	Protein Coding	41	GC08P144502	2.24931716918945	https://www.genecards.org/cgi-bin/carddisp.pl?gene=GPT
NAIPP2	NAIP Pseudogene 2	Pseudogene	6	GC05M072690	2.24869847297668	https://www.genecards.org/cgi-bin/carddisp.pl?gene=NAIPP2
PRKACB	Protein Kinase CAMP-Activated Catalytic Subunit Beta	Protein Coding	48	GC01P084078	2.2472071647644	https://www.genecards.org/cgi-bin/carddisp.pl?gene=PRKACB
PRKG1	Protein Kinase CGMP-Dependent 1	Protein Coding	49	GC10P050991	2.2451274394989	https://www.genecards.org/cgi-bin/carddisp.pl?gene=PRKG1
CAST	Calpastatin	Protein Coding	45	GC05P096525	2.24362182617188	https://www.genecards.org/cgi-bin/carddisp.pl?gene=CAST
PSMD13	Proteasome 26S Subunit, Non-ATPase 13	Protein Coding	40	GC11P000236	2.24331378936768	https://www.genecards.org/cgi-bin/carddisp.pl?gene=PSMD13
NAE1	NEDD8 Activating Enzyme E1 Subunit 1	Protein Coding	40	GC16M066803	2.24298906326294	https://www.genecards.org/cgi-bin/carddisp.pl?gene=NAE1
MAGT1	Magnesium Transporter 1	Protein Coding	39	GC0XM077913	2.24271988868713	https://www.genecards.org/cgi-bin/carddisp.pl?gene=MAGT1
MTRNR2L1	MT-RNR2 Like 1 (Pseudogene)	Pseudogene	24	GC17P049589	2.24184441566467	https://www.genecards.org/cgi-bin/carddisp.pl?gene=MTRNR2L1
HMGB2	High Mobility Group Box 2	Protein Coding	41	GC04M173331	2.24031043052673	https://www.genecards.org/cgi-bin/carddisp.pl?gene=HMGB2
RTKN	Rhotekin	Protein Coding	40	GC02M074989	2.24030613899231	https://www.genecards.org/cgi-bin/carddisp.pl?gene=RTKN
TNFSF4	TNF Superfamily Member 4	Protein Coding	40	GC01M173183	2.24022531509399	https://www.genecards.org/cgi-bin/carddisp.pl?gene=TNFSF4
TGIF1	TGFB Induced Factor Homeobox 1	Protein Coding	45	GC18P003411	2.23948240280151	https://www.genecards.org/cgi-bin/carddisp.pl?gene=TGIF1
PLK2	Polo Like Kinase 2	Protein Coding	43	GC05M058453	2.23908519744873	https://www.genecards.org/cgi-bin/carddisp.pl?gene=PLK2
MIR34C	MicroRNA 34c	RNA Gene	22	GC11P111675	2.23796248435974	https://www.genecards.org/cgi-bin/carddisp.pl?gene=MIR34C
MIR144	MicroRNA 144	RNA Gene	19	GC17M033777	2.237553358078	https://www.genecards.org/cgi-bin/carddisp.pl?gene=MIR144
ERCC1	ERCC Excision Repair 1, Endonuclease Non-Catalytic Subunit	Protein Coding	45	GC19M062024	2.23731994628906	https://www.genecards.org/cgi-bin/carddisp.pl?gene=ERCC1
CDH2	Cadherin 2	Protein Coding	52	GC18M027950	2.23692202568054	https://www.genecards.org/cgi-bin/carddisp.pl?gene=CDH2
CD28	CD28 Molecule	Protein Coding	45	GC02P203706	2.23675727844238	https://www.genecards.org/cgi-bin/carddisp.pl?gene=CD28
XKR8	XK Related 8	Protein Coding	33	GC01P027959	2.23602843284607	https://www.genecards.org/cgi-bin/carddisp.pl?gene=XKR8
ANKRD49	Ankyrin Repeat Domain 49	Protein Coding	37	GC11P094493	2.23540687561035	https://www.genecards.org/cgi-bin/carddisp.pl?gene=ANKRD49
CDC42	Cell Division Cycle 42	Protein Coding	50	GC01P022264	2.23495078086853	https://www.genecards.org/cgi-bin/carddisp.pl?gene=CDC42
MAP1LC3A	Microtubule Associated Protein 1 Light Chain 3 Alpha	Protein Coding	41	GC20P034546	2.23474621772766	https://www.genecards.org/cgi-bin/carddisp.pl?gene=MAP1LC3A
MAD2L1	Mitotic Arrest Deficient 2 Like 1	Protein Coding	44	GC04M120055	2.23444771766663	https://www.genecards.org/cgi-bin/carddisp.pl?gene=MAD2L1
CDK9	Cyclin Dependent Kinase 9	Protein Coding	45	GC09P127966	2.23414874076843	https://www.genecards.org/cgi-bin/carddisp.pl?gene=CDK9
DPP4	Dipeptidyl Peptidase 4	Protein Coding	49	GC02M161992	2.2338490486145	https://www.genecards.org/cgi-bin/carddisp.pl?gene=DPP4
TP53I3	Tumor Protein P53 Inducible Protein 3	Protein Coding	41	GC02M024078	2.233229637146	https://www.genecards.org/cgi-bin/carddisp.pl?gene=TP53I3
MIR183	MicroRNA 183	RNA Gene	20	GC07M129818	2.23245191574097	https://www.genecards.org/cgi-bin/carddisp.pl?gene=MIR183
PRKRA	Protein Activator Of Interferon Induced Protein Kinase EIF2AK2	Protein Coding	41	GC02M178431	2.23017334938049	https://www.genecards.org/cgi-bin/carddisp.pl?gene=PRKRA
RBX1	Ring-Box 1	Protein Coding	42	GC22P040951	2.22864961624146	https://www.genecards.org/cgi-bin/carddisp.pl?gene=RBX1
LAMTOR5	Late Endosomal/Lysosomal Adaptor, MAPK And MTOR Activator 5	Protein Coding	35	GC01M110401	2.22730541229248	https://www.genecards.org/cgi-bin/carddisp.pl?gene=LAMTOR5
ATG4D	Autophagy Related 4D Cysteine Peptidase	Protein Coding	37	GC19P010543	2.22576689720154	https://www.genecards.org/cgi-bin/carddisp.pl?gene=ATG4D
SIRT2	Sirtuin 2	Protein Coding	46	GC19M038878	2.22553753852844	https://www.genecards.org/cgi-bin/carddisp.pl?gene=SIRT2
PGF	Placental Growth Factor	Protein Coding	42	GC14M074941	2.22401642799377	https://www.genecards.org/cgi-bin/carddisp.pl?gene=PGF
CTNNBL1	Catenin Beta Like 1	Protein Coding	38	GC20P037693	2.22323608398438	https://www.genecards.org/cgi-bin/carddisp.pl?gene=CTNNBL1
HLA-DQB1	Major Histocompatibility Complex, Class II, DQ Beta 1	Protein Coding	43	GC06M061358	2.22220802307129	https://www.genecards.org/cgi-bin/carddisp.pl?gene=HLA-DQB1
ACKR3	Atypical Chemokine Receptor 3	Protein Coding	41	GC02P236537	2.22159194946289	https://www.genecards.org/cgi-bin/carddisp.pl?gene=ACKR3
TUBA1A	Tubulin Alpha 1a	Protein Coding	47	GC12M049184	2.22074604034424	https://www.genecards.org/cgi-bin/carddisp.pl?gene=TUBA1A
CD70	CD70 Molecule	Protein Coding	42	GC19M006624	2.21821117401123	https://www.genecards.org/cgi-bin/carddisp.pl?gene=CD70
CDKN2B	Cyclin Dependent Kinase Inhibitor 2B	Protein Coding	47	GC09M022002	2.21723508834839	https://www.genecards.org/cgi-bin/carddisp.pl?gene=CDKN2B
ING2	Inhibitor Of Growth Family Member 2	Protein Coding	35	GC04P183504	2.21585536003113	https://www.genecards.org/cgi-bin/carddisp.pl?gene=ING2
MIR106A	MicroRNA 106a	RNA Gene	20	GC0XM134219	2.2155077457428	https://www.genecards.org/cgi-bin/carddisp.pl?gene=MIR106A
MIR200C	MicroRNA 200c	RNA Gene	22	GC12P018573	2.21521520614624	https://www.genecards.org/cgi-bin/carddisp.pl?gene=MIR200C
MEFV	MEFV Innate Immuity Regulator, Pyrin	Protein Coding	43	GC16M006424	2.21423482894897	https://www.genecards.org/cgi-bin/carddisp.pl?gene=MEFV
GLO1	Glyoxalase I	Protein Coding	45	GC06M061455	2.21416807174683	https://www.genecards.org/cgi-bin/carddisp.pl?gene=GLO1
ERCC2	ERCC Excision Repair 2, TFIIH Core Complex Helicase Subunit	Protein Coding	47	GC19M045349	2.21362590789795	https://www.genecards.org/cgi-bin/carddisp.pl?gene=ERCC2
IGFBP5	Insulin Like Growth Factor Binding Protein 5	Protein Coding	42	GC02M216672	2.21265864372253	https://www.genecards.org/cgi-bin/carddisp.pl?gene=IGFBP5
TUBB2A	Tubulin Beta 2A Class IIa	Protein Coding	45	GC06M003153	2.21264243125916	https://www.genecards.org/cgi-bin/carddisp.pl?gene=TUBB2A
MIR138-1	MicroRNA 138-1	RNA Gene	21	GC03P044115	2.21262073516846	https://www.genecards.org/cgi-bin/carddisp.pl?gene=MIR138-1
ZNF420	Zinc Finger Protein 420	Protein Coding	33	GC19P037007	2.21199226379395	https://www.genecards.org/cgi-bin/carddisp.pl?gene=ZNF420
NFATC1	Nuclear Factor Of Activated T Cells 1	Protein Coding	46	GC18P079395	2.21059513092041	https://www.genecards.org/cgi-bin/carddisp.pl?gene=NFATC1
CD38	CD38 Molecule	Protein Coding	45	GC04P017266	2.21011471748352	https://www.genecards.org/cgi-bin/carddisp.pl?gene=CD38
TERC	Telomerase RNA Component	RNA Gene	29	GC03M169765	2.21011471748352	https://www.genecards.org/cgi-bin/carddisp.pl?gene=TERC
PPM1G	Protein Phosphatase, Mg2+/Mn2+ Dependent 1G	Protein Coding	42	GC02M027990	2.20779991149902	https://www.genecards.org/cgi-bin/carddisp.pl?gene=PPM1G
RPSA	Ribosomal Protein SA	Protein Coding	44	GC03P039406	2.20713138580322	https://www.genecards.org/cgi-bin/carddisp.pl?gene=RPSA
UBE3A	Ubiquitin Protein Ligase E3A	Protein Coding	46	GC15M025333	2.20644569396973	https://www.genecards.org/cgi-bin/carddisp.pl?gene=UBE3A
WDR26	WD Repeat Domain 26	Protein Coding	41	GC01M224385	2.20487666130066	https://www.genecards.org/cgi-bin/carddisp.pl?gene=WDR26
ADCYAP1	Adenylate Cyclase Activating Polypeptide 1	Protein Coding	42	GC18P000895	2.2027907371521	https://www.genecards.org/cgi-bin/carddisp.pl?gene=ADCYAP1
PHLDA3	Pleckstrin Homology Like Domain Family A Member 3	Protein Coding	35	GC01M201467	2.20172905921936	https://www.genecards.org/cgi-bin/carddisp.pl?gene=PHLDA3
EIF4G1	Eukaryotic Translation Initiation Factor 4 Gamma 1	Protein Coding	46	GC03P184314	2.20131301879883	https://www.genecards.org/cgi-bin/carddisp.pl?gene=EIF4G1
ADIPOR1	Adiponectin Receptor 1	Protein Coding	44	GC01M202940	2.20057559013367	https://www.genecards.org/cgi-bin/carddisp.pl?gene=ADIPOR1
CSNK2B	Casein Kinase 2 Beta	Protein Coding	47	GC06P076868	2.20007658004761	https://www.genecards.org/cgi-bin/carddisp.pl?gene=CSNK2B
SMAD1	SMAD Family Member 1	Protein Coding	42	GC04P145481	2.19988226890564	https://www.genecards.org/cgi-bin/carddisp.pl?gene=SMAD1
OGT	O-Linked N-Acetylglucosamine (GlcNAc) Transferase	Protein Coding	44	GC0XP071534	2.19970703125	https://www.genecards.org/cgi-bin/carddisp.pl?gene=OGT
GATA1	GATA Binding Protein 1	Protein Coding	46	GC0XP048786	2.19776892662048	https://www.genecards.org/cgi-bin/carddisp.pl?gene=GATA1
CAPN6	Calpain 6	Protein Coding	40	GC0XM111245	2.19732975959778	https://www.genecards.org/cgi-bin/carddisp.pl?gene=CAPN6
NUDT6	Nudix Hydrolase 6	Protein Coding	38	GC04M122888	2.19599914550781	https://www.genecards.org/cgi-bin/carddisp.pl?gene=NUDT6
NLK	Nemo Like Kinase	Protein Coding	44	GC17P049653	2.19537448883057	https://www.genecards.org/cgi-bin/carddisp.pl?gene=NLK
PRDX6	Peroxiredoxin 6	Protein Coding	45	GC01P173477	2.19201421737671	https://www.genecards.org/cgi-bin/carddisp.pl?gene=PRDX6
ZFAS1	ZNFX1 Antisense RNA 1	RNA Gene	21	GC20P049276	2.19168043136597	https://www.genecards.org/cgi-bin/carddisp.pl?gene=ZFAS1
MMP3	Matrix Metallopeptidase 3	Protein Coding	49	GC11M102835	2.18757009506226	https://www.genecards.org/cgi-bin/carddisp.pl?gene=MMP3
SPARC	Secreted Protein Acidic And Cysteine Rich	Protein Coding	49	GC05M151661	2.18496656417847	https://www.genecards.org/cgi-bin/carddisp.pl?gene=SPARC
PDK2	Pyruvate Dehydrogenase Kinase 2	Protein Coding	42	GC17P051774	2.18434381484985	https://www.genecards.org/cgi-bin/carddisp.pl?gene=PDK2
JUP	Junction Plakoglobin	Protein Coding	47	GC17M041754	2.18245482444763	https://www.genecards.org/cgi-bin/carddisp.pl?gene=JUP
DUSP6	Dual Specificity Phosphatase 6	Protein Coding	48	GC12M089347	2.18244218826294	https://www.genecards.org/cgi-bin/carddisp.pl?gene=DUSP6
HSPG2	Heparan Sulfate Proteoglycan 2	Protein Coding	47	GC01M021822	2.18235325813293	https://www.genecards.org/cgi-bin/carddisp.pl?gene=HSPG2
GAL	Galanin And GMAP Prepropeptide	Protein Coding	44	GC11P069367	2.18131971359253	https://www.genecards.org/cgi-bin/carddisp.pl?gene=GAL
CAV2	Caveolin 2	Protein Coding	42	GC07P116287	2.17904043197632	https://www.genecards.org/cgi-bin/carddisp.pl?gene=CAV2
NEK6	NIMA Related Kinase 6	Protein Coding	39	GC09P124259	2.17851662635803	https://www.genecards.org/cgi-bin/carddisp.pl?gene=NEK6
ANP32B	Acidic Nuclear Phosphoprotein 32 Family Member B	Protein Coding	37	GC09P097983	2.17841696739197	https://www.genecards.org/cgi-bin/carddisp.pl?gene=ANP32B
PLD1	Phospholipase D1	Protein Coding	48	GC03M171600	2.1778826713562	https://www.genecards.org/cgi-bin/carddisp.pl?gene=PLD1
PSMD3	Proteasome 26S Subunit, Non-ATPase 3	Protein Coding	42	GC17P039980	2.17651391029358	https://www.genecards.org/cgi-bin/carddisp.pl?gene=PSMD3
MIR22	MicroRNA 22	RNA Gene	21	GC17M001713	2.17650413513184	https://www.genecards.org/cgi-bin/carddisp.pl?gene=MIR22
HAVCR2	Hepatitis A Virus Cellular Receptor 2	Protein Coding	44	GC05M157063	2.17631244659424	https://www.genecards.org/cgi-bin/carddisp.pl?gene=HAVCR2
TUBB4B	Tubulin Beta 4B Class IVb	Protein Coding	43	GC09P137241	2.17508149147034	https://www.genecards.org/cgi-bin/carddisp.pl?gene=TUBB4B
RPS6KA2	Ribosomal Protein S6 Kinase A2	Protein Coding	45	GC06M166409	2.17380833625793	https://www.genecards.org/cgi-bin/carddisp.pl?gene=RPS6KA2
TXNRD1	Thioredoxin Reductase 1	Protein Coding	46	GC12P104215	2.17334866523743	https://www.genecards.org/cgi-bin/carddisp.pl?gene=TXNRD1
KHDRBS1	KH RNA Binding Domain Containing, Signal Transduction Associated 1	Protein Coding	42	GC01P032013	2.17288756370544	https://www.genecards.org/cgi-bin/carddisp.pl?gene=KHDRBS1
MIR4707	MicroRNA 4707	RNA Gene	14	GC14M022961	2.1722457408905	https://www.genecards.org/cgi-bin/carddisp.pl?gene=MIR4707
PLAGL1	PLAG1 Like Zinc Finger 1	Protein Coding	43	GC06M143940	2.17038416862488	https://www.genecards.org/cgi-bin/carddisp.pl?gene=PLAGL1
SHB	SH2 Domain Containing Adaptor Protein B	Protein Coding	40	GC09M039716	2.16999435424805	https://www.genecards.org/cgi-bin/carddisp.pl?gene=SHB
SERPINB3	Serpin Family B Member 3	Protein Coding	41	GC18M063655	2.16935420036316	https://www.genecards.org/cgi-bin/carddisp.pl?gene=SERPINB3
USP28	Ubiquitin Specific Peptidase 28	Protein Coding	39	GC11M113797	2.16671895980835	https://www.genecards.org/cgi-bin/carddisp.pl?gene=USP28
MIR186	MicroRNA 186	RNA Gene	20	GC01M071067	2.16651344299316	https://www.genecards.org/cgi-bin/carddisp.pl?gene=MIR186
TUBA4A	Tubulin Alpha 4a	Protein Coding	45	GC02M219249	2.16332364082336	https://www.genecards.org/cgi-bin/carddisp.pl?gene=TUBA4A
TUBB4A	Tubulin Beta 4A Class IVa	Protein Coding	45	GC19M006496	2.16311407089233	https://www.genecards.org/cgi-bin/carddisp.pl?gene=TUBB4A
MTRNR2L8	MT-RNR2 Like 8 (Pseudogene)	Pseudogene	21	GC11M010997	2.16304612159729	https://www.genecards.org/cgi-bin/carddisp.pl?gene=MTRNR2L8
MTRNR2L3	MT-RNR2 Like 3 (Pseudogene)	Pseudogene	20	GC20M057509	2.16304612159729	https://www.genecards.org/cgi-bin/carddisp.pl?gene=MTRNR2L3
MTRNR2L4	MT-RNR2 Like 4 (Pseudogene)	Pseudogene	20	GC16M003370	2.16304612159729	https://www.genecards.org/cgi-bin/carddisp.pl?gene=MTRNR2L4
MTRNR2L5	MT-RNR2 Like 5 (Pseudogene)	Pseudogene	18	GC10P055642	2.16304612159729	https://www.genecards.org/cgi-bin/carddisp.pl?gene=MTRNR2L5
MTRNR2L7	MT-RNR2 Like 7 (Pseudogene)	Pseudogene	18	GC10M037601	2.16304612159729	https://www.genecards.org/cgi-bin/carddisp.pl?gene=MTRNR2L7
MTRNR2L6	MT-RNR2 Like 6 (Pseudogene)	Pseudogene	17	GC07P147591	2.16304612159729	https://www.genecards.org/cgi-bin/carddisp.pl?gene=MTRNR2L6
MTRNR2L10	MT-RNR2 Like 10 (Pseudogene)	Pseudogene	16	GC0XM055464	2.16304612159729	https://www.genecards.org/cgi-bin/carddisp.pl?gene=MTRNR2L10
MTRNR2L9	MT-RNR2 Like 9 (Pseudogene)	Pseudogene	15	GC06P061574	2.16304612159729	https://www.genecards.org/cgi-bin/carddisp.pl?gene=MTRNR2L9
PPP3CB	Protein Phosphatase 3 Catalytic Subunit Beta	Protein Coding	45	GC10M073436	2.16282486915588	https://www.genecards.org/cgi-bin/carddisp.pl?gene=PPP3CB
MIR24-2	MicroRNA 24-2	RNA Gene	20	GC19M014386	2.16266798973083	https://www.genecards.org/cgi-bin/carddisp.pl?gene=MIR24-2
H2BC21	H2B Clustered Histone 21	Protein Coding	32	GC01M151383	2.16217684745789	https://www.genecards.org/cgi-bin/carddisp.pl?gene=H2BC21
SIK2	Salt Inducible Kinase 2	Protein Coding	43	GC11P111692	2.16078352928162	https://www.genecards.org/cgi-bin/carddisp.pl?gene=SIK2
KRT10	Keratin 10	Protein Coding	42	GC17M040818	2.15402221679688	https://www.genecards.org/cgi-bin/carddisp.pl?gene=KRT10
PSMC3	Proteasome 26S Subunit, ATPase 3	Protein Coding	42	GC11M084330	2.15338754653931	https://www.genecards.org/cgi-bin/carddisp.pl?gene=PSMC3
ZFP36	ZFP36 Ring Finger Protein	Protein Coding	38	GC19P039406	2.15297722816467	https://www.genecards.org/cgi-bin/carddisp.pl?gene=ZFP36
SKP1	S-Phase Kinase Associated Protein 1	Protein Coding	42	GC05M134148	2.15291309356689	https://www.genecards.org/cgi-bin/carddisp.pl?gene=SKP1
EIF3C	Eukaryotic Translation Initiation Factor 3 Subunit C	Protein Coding	37	GC16P039237	2.15055060386658	https://www.genecards.org/cgi-bin/carddisp.pl?gene=EIF3C
MVP	Major Vault Protein	Protein Coding	40	GC16P039370	2.14984893798828	https://www.genecards.org/cgi-bin/carddisp.pl?gene=MVP
IL11	Interleukin 11	Protein Coding	40	GC19M055364	2.14674162864685	https://www.genecards.org/cgi-bin/carddisp.pl?gene=IL11
PAX2	Paired Box 2	Protein Coding	47	GC10P100735	2.14584422111511	https://www.genecards.org/cgi-bin/carddisp.pl?gene=PAX2
LOC111255645	TNFRSF10A 5' Regulatory Region	Biological Region	1	GC08P023229	2.14569354057312	https://www.genecards.org/cgi-bin/carddisp.pl?gene=LOC111255645
ADIPOR2	Adiponectin Receptor 2	Protein Coding	42	GC12P001670	2.14471888542175	https://www.genecards.org/cgi-bin/carddisp.pl?gene=ADIPOR2
MMP14	Matrix Metallopeptidase 14	Protein Coding	50	GC14P030861	2.14386892318726	https://www.genecards.org/cgi-bin/carddisp.pl?gene=MMP14
TAB1	TGF-Beta Activated Kinase 1 (MAP3K7) Binding Protein 1	Protein Coding	41	GC22P039419	2.1417384147644	https://www.genecards.org/cgi-bin/carddisp.pl?gene=TAB1
TANK	TRAF Family Member Associated NFKB Activator	Protein Coding	42	GC02P161136	2.14136219024658	https://www.genecards.org/cgi-bin/carddisp.pl?gene=TANK
ERG	ETS Transcription Factor ERG	Protein Coding	45	GC21M038367	2.14075207710266	https://www.genecards.org/cgi-bin/carddisp.pl?gene=ERG
PEBP1	Phosphatidylethanolamine Binding Protein 1	Protein Coding	44	GC12P118135	2.14054989814758	https://www.genecards.org/cgi-bin/carddisp.pl?gene=PEBP1
DDX58	DExD/H-Box Helicase 58	Protein Coding	46	GC09M032455	2.13939666748047	https://www.genecards.org/cgi-bin/carddisp.pl?gene=DDX58
F2RL1	F2R Like Trypsin Receptor 1	Protein Coding	45	GC05P076818	2.13782286643982	https://www.genecards.org/cgi-bin/carddisp.pl?gene=F2RL1
OPTN	Optineurin	Protein Coding	43	GC10P013099	2.13410139083862	https://www.genecards.org/cgi-bin/carddisp.pl?gene=OPTN
PMS2	PMS1 Homolog 2, Mismatch Repair System Component	Protein Coding	48	GC07M005973	2.13326001167297	https://www.genecards.org/cgi-bin/carddisp.pl?gene=PMS2
EIF3B	Eukaryotic Translation Initiation Factor 3 Subunit B	Protein Coding	38	GC07P002354	2.13285684585571	https://www.genecards.org/cgi-bin/carddisp.pl?gene=EIF3B
MAP1LC3B	Microtubule Associated Protein 1 Light Chain 3 Beta	Protein Coding	40	GC16P087384	2.13262248039246	https://www.genecards.org/cgi-bin/carddisp.pl?gene=MAP1LC3B
NOTCH3	Notch Receptor 3	Protein Coding	49	GC19M015159	2.13224911689758	https://www.genecards.org/cgi-bin/carddisp.pl?gene=NOTCH3
MIR100	MicroRNA 100	RNA Gene	22	GC11M122152	2.13110947608948	https://www.genecards.org/cgi-bin/carddisp.pl?gene=MIR100
GLI2	GLI Family Zinc Finger 2	Protein Coding	47	GC02P120735	2.12968993186951	https://www.genecards.org/cgi-bin/carddisp.pl?gene=GLI2
GCLC	Glutamate-Cysteine Ligase Catalytic Subunit	Protein Coding	44	GC06M053497	2.12779068946838	https://www.genecards.org/cgi-bin/carddisp.pl?gene=GCLC
PPP2R1A	Protein Phosphatase 2 Scaffold Subunit Aalpha	Protein Coding	46	GC19P061809	2.12748122215271	https://www.genecards.org/cgi-bin/carddisp.pl?gene=PPP2R1A
H4-16	H4 Histone 16	Protein Coding	31	GC12M019858	2.12656712532043	https://www.genecards.org/cgi-bin/carddisp.pl?gene=H4-16
IRS4	Insulin Receptor Substrate 4	Protein Coding	40	GC0XM108720	2.1259937286377	https://www.genecards.org/cgi-bin/carddisp.pl?gene=IRS4
GSDMD	Gasdermin D	Protein Coding	38	GC08P143553	2.12533783912659	https://www.genecards.org/cgi-bin/carddisp.pl?gene=GSDMD
MIR141	MicroRNA 141	RNA Gene	22	GC12P018574	2.12495875358582	https://www.genecards.org/cgi-bin/carddisp.pl?gene=MIR141
FGR	FGR Proto-Oncogene, Src Family Tyrosine Kinase	Protein Coding	47	GC01M027706	2.12494516372681	https://www.genecards.org/cgi-bin/carddisp.pl?gene=FGR
MIR375	MicroRNA 375	RNA Gene	21	GC02M219001	2.12441682815552	https://www.genecards.org/cgi-bin/carddisp.pl?gene=MIR375
MTRNR2L2	MT-RNR2 Like 2 (Pseudogene)	Pseudogene	17	GC05M080650	2.12342619895935	https://www.genecards.org/cgi-bin/carddisp.pl?gene=MTRNR2L2
DNMT3A	DNA Methyltransferase 3 Alpha	Protein Coding	50	GC02M025228	2.12260937690735	https://www.genecards.org/cgi-bin/carddisp.pl?gene=DNMT3A
POU4F1	POU Class 4 Homeobox 1	Protein Coding	39	GC13M078598	2.12041068077087	https://www.genecards.org/cgi-bin/carddisp.pl?gene=POU4F1
UBASH3A	Ubiquitin Associated And SH3 Domain Containing A	Protein Coding	38	GC21P042403	2.11980223655701	https://www.genecards.org/cgi-bin/carddisp.pl?gene=UBASH3A
PPP3CC	Protein Phosphatase 3 Catalytic Subunit Gamma	Protein Coding	44	GC08P022440	2.11976194381714	https://www.genecards.org/cgi-bin/carddisp.pl?gene=PPP3CC
TUBA1C	Tubulin Alpha 1c	Protein Coding	42	GC12P049188	2.11948394775391	https://www.genecards.org/cgi-bin/carddisp.pl?gene=TUBA1C
STK38	Serine/Threonine Kinase 38	Protein Coding	43	GC06M036493	2.11872053146362	https://www.genecards.org/cgi-bin/carddisp.pl?gene=STK38
FGF14	Fibroblast Growth Factor 14	Protein Coding	44	GC13M101710	2.11781644821167	https://www.genecards.org/cgi-bin/carddisp.pl?gene=FGF14
MAP4K4	Mitogen-Activated Protein Kinase Kinase Kinase Kinase 4	Protein Coding	47	GC02P101696	2.11731195449829	https://www.genecards.org/cgi-bin/carddisp.pl?gene=MAP4K4
B4GALT7	Beta-1,4-Galactosyltransferase 7	Protein Coding	41	GC05P177600	2.11728715896606	https://www.genecards.org/cgi-bin/carddisp.pl?gene=B4GALT7
UCP2	Uncoupling Protein 2	Protein Coding	45	GC11M073974	2.11700439453125	https://www.genecards.org/cgi-bin/carddisp.pl?gene=UCP2
H1-1	H1.1 Linker Histone, Cluster Member	Protein Coding	30	GC06M026018	2.1169376373291	https://www.genecards.org/cgi-bin/carddisp.pl?gene=H1-1
RBBP6	RB Binding Protein 6, Ubiquitin Ligase	Protein Coding	39	GC16P024537	2.11666011810303	https://www.genecards.org/cgi-bin/carddisp.pl?gene=RBBP6
GNLY	Granulysin	Protein Coding	38	GC02P085685	2.11645698547363	https://www.genecards.org/cgi-bin/carddisp.pl?gene=GNLY
PROC	Protein C, Inactivator Of Coagulation Factors Va And VIIIa	Protein Coding	49	GC02P127418	2.11634111404419	https://www.genecards.org/cgi-bin/carddisp.pl?gene=PROC
HNRNPU	Heterogeneous Nuclear Ribonucleoprotein U	Protein Coding	42	GC01M244844	2.11583638191223	https://www.genecards.org/cgi-bin/carddisp.pl?gene=HNRNPU
AGT	Angiotensinogen	Protein Coding	48	GC01M230702	2.11558198928833	https://www.genecards.org/cgi-bin/carddisp.pl?gene=AGT
PTH	Parathyroid Hormone	Protein Coding	45	GC11M013492	2.1147198677063	https://www.genecards.org/cgi-bin/carddisp.pl?gene=PTH
MAP3K11	Mitogen-Activated Protein Kinase Kinase Kinase 11	Protein Coding	46	GC11M084684	2.11085820198059	https://www.genecards.org/cgi-bin/carddisp.pl?gene=MAP3K11
PDGFB	Platelet Derived Growth Factor Subunit B	Protein Coding	49	GC22M055561	2.11016893386841	https://www.genecards.org/cgi-bin/carddisp.pl?gene=PDGFB
KRT14	Keratin 14	Protein Coding	46	GC17M041582	2.11009359359741	https://www.genecards.org/cgi-bin/carddisp.pl?gene=KRT14
TIMM50	Translocase Of Inner Mitochondrial Membrane 50	Protein Coding	38	GC19P039480	2.10968995094299	https://www.genecards.org/cgi-bin/carddisp.pl?gene=TIMM50
ARG2	Arginase 2	Protein Coding	44	GC14P067619	2.10950493812561	https://www.genecards.org/cgi-bin/carddisp.pl?gene=ARG2
H1-2	H1.2 Linker Histone, Cluster Member	Protein Coding	33	GC06M026056	2.10835790634155	https://www.genecards.org/cgi-bin/carddisp.pl?gene=H1-2
TLR9	Toll Like Receptor 9	Protein Coding	45	GC03M052222	2.10759496688843	https://www.genecards.org/cgi-bin/carddisp.pl?gene=TLR9
ULK1	Unc-51 Like Autophagy Activating Kinase 1	Protein Coding	44	GC12P131894	2.1063072681427	https://www.genecards.org/cgi-bin/carddisp.pl?gene=ULK1
MIR152	MicroRNA 152	RNA Gene	22	GC17M048037	2.10497856140137	https://www.genecards.org/cgi-bin/carddisp.pl?gene=MIR152
PTPRO	Protein Tyrosine Phosphatase Receptor Type O	Protein Coding	46	GC12P018866	2.10488247871399	https://www.genecards.org/cgi-bin/carddisp.pl?gene=PTPRO
UNC13D	Unc-13 Homolog D	Protein Coding	44	GC17M075827	2.10371136665344	https://www.genecards.org/cgi-bin/carddisp.pl?gene=UNC13D
UBE2I	Ubiquitin Conjugating Enzyme E2 I	Protein Coding	45	GC16P009841	2.10367727279663	https://www.genecards.org/cgi-bin/carddisp.pl?gene=UBE2I
LBR	Lamin B Receptor	Protein Coding	46	GC01M225401	2.10361194610596	https://www.genecards.org/cgi-bin/carddisp.pl?gene=LBR
TNFSF8	TNF Superfamily Member 8	Protein Coding	36	GC09M114893	2.10323405265808	https://www.genecards.org/cgi-bin/carddisp.pl?gene=TNFSF8
LMTK2	Lemur Tyrosine Kinase 2	Protein Coding	39	GC07P098106	2.10247826576233	https://www.genecards.org/cgi-bin/carddisp.pl?gene=LMTK2
DBNL	Drebrin Like	Protein Coding	40	GC07P044044	2.1008186340332	https://www.genecards.org/cgi-bin/carddisp.pl?gene=DBNL
LIF	LIF Interleukin 6 Family Cytokine	Protein Coding	41	GC22M030240	2.09919261932373	https://www.genecards.org/cgi-bin/carddisp.pl?gene=LIF
SIAH2	Siah E3 Ubiquitin Protein Ligase 2	Protein Coding	44	GC03M150741	2.0989396572113	https://www.genecards.org/cgi-bin/carddisp.pl?gene=SIAH2
KCNIP3	Potassium Voltage-Gated Channel Interacting Protein 3	Protein Coding	38	GC02P095449	2.09809112548828	https://www.genecards.org/cgi-bin/carddisp.pl?gene=KCNIP3
PA2G4	Proliferation-Associated 2G4	Protein Coding	41	GC12P057064	2.09740591049194	https://www.genecards.org/cgi-bin/carddisp.pl?gene=PA2G4
AHCYL1	Adenosylhomocysteinase Like 1	Protein Coding	43	GC01P109984	2.09635901451111	https://www.genecards.org/cgi-bin/carddisp.pl?gene=AHCYL1
SGTA	Small Glutamine Rich Tetratricopeptide Repeat Co-Chaperone Alpha	Protein Coding	36	GC19M002754	2.09544539451599	https://www.genecards.org/cgi-bin/carddisp.pl?gene=SGTA
SST	Somatostatin	Protein Coding	41	GC03M187668	2.09464454650879	https://www.genecards.org/cgi-bin/carddisp.pl?gene=SST
POU5F1	POU Class 5 Homeobox 1	Protein Coding	45	GC06M061255	2.09434962272644	https://www.genecards.org/cgi-bin/carddisp.pl?gene=POU5F1
TGFBI	Transforming Growth Factor Beta Induced	Protein Coding	45	GC05P136027	2.09155535697937	https://www.genecards.org/cgi-bin/carddisp.pl?gene=TGFBI
DYRK2	Dual Specificity Tyrosine Phosphorylation Regulated Kinase 2	Protein Coding	44	GC12P067558	2.09142351150513	https://www.genecards.org/cgi-bin/carddisp.pl?gene=DYRK2
MIR93	MicroRNA 93	RNA Gene	22	GC07M101539	2.0906195640564	https://www.genecards.org/cgi-bin/carddisp.pl?gene=MIR93
UBE2D2	Ubiquitin Conjugating Enzyme E2 D2	Protein Coding	43	GC05P139526	2.090500831604	https://www.genecards.org/cgi-bin/carddisp.pl?gene=UBE2D2
MIR224	MicroRNA 224	RNA Gene	18	GC0XM151958	2.0899965763092	https://www.genecards.org/cgi-bin/carddisp.pl?gene=MIR224
FCER2	Fc Epsilon Receptor II	Protein Coding	43	GC19M007689	2.08945441246033	https://www.genecards.org/cgi-bin/carddisp.pl?gene=FCER2
EPHB2	EPH Receptor B2	Protein Coding	50	GC01P022710	2.08932685852051	https://www.genecards.org/cgi-bin/carddisp.pl?gene=EPHB2
RRM2	Ribonucleotide Reductase Regulatory Subunit M2	Protein Coding	46	GC02P010123	2.08810424804688	https://www.genecards.org/cgi-bin/carddisp.pl?gene=RRM2
DNAAF10	Dynein Axonemal Assembly Factor 10	Protein Coding	26	GC02M068127	2.08810091018677	https://www.genecards.org/cgi-bin/carddisp.pl?gene=DNAAF10
H1-0	H1.0 Linker Histone	Protein Coding	32	GC22P038270	2.0879271030426	https://www.genecards.org/cgi-bin/carddisp.pl?gene=H1-0
PPP4C	Protein Phosphatase 4 Catalytic Subunit	Protein Coding	44	GC16P039386	2.08616209030151	https://www.genecards.org/cgi-bin/carddisp.pl?gene=PPP4C
MIR132	MicroRNA 132	RNA Gene	22	GC17M002049	2.08610892295837	https://www.genecards.org/cgi-bin/carddisp.pl?gene=MIR132
DNMT3B	DNA Methyltransferase 3 Beta	Protein Coding	50	GC20P032762	2.0859899520874	https://www.genecards.org/cgi-bin/carddisp.pl?gene=DNMT3B
IFNGR2	Interferon Gamma Receptor 2	Protein Coding	44	GC21P033402	2.08507776260376	https://www.genecards.org/cgi-bin/carddisp.pl?gene=IFNGR2
RASA1	RAS P21 Protein Activator 1	Protein Coding	46	GC05P087267	2.08504486083984	https://www.genecards.org/cgi-bin/carddisp.pl?gene=RASA1
BIN1	Bridging Integrator 1	Protein Coding	45	GC02M127048	2.08370995521545	https://www.genecards.org/cgi-bin/carddisp.pl?gene=BIN1
ATG7	Autophagy Related 7	Protein Coding	42	GC03P012072	2.08292245864868	https://www.genecards.org/cgi-bin/carddisp.pl?gene=ATG7
SETD2	SET Domain Containing 2, Histone Lysine Methyltransferase	Protein Coding	46	GC03M047033	2.08268427848816	https://www.genecards.org/cgi-bin/carddisp.pl?gene=SETD2
SPAG5	Sperm Associated Antigen 5	Protein Coding	37	GC17M028577	2.08241844177246	https://www.genecards.org/cgi-bin/carddisp.pl?gene=SPAG5
MIR29C	MicroRNA 29c	RNA Gene	19	GC01M207802	2.08127498626709	https://www.genecards.org/cgi-bin/carddisp.pl?gene=MIR29C
CALM2	Calmodulin 2	Protein Coding	45	GC02M047124	2.07973146438599	https://www.genecards.org/cgi-bin/carddisp.pl?gene=CALM2
PPIF	Peptidylprolyl Isomerase F	Protein Coding	44	GC10P090574	2.07900714874268	https://www.genecards.org/cgi-bin/carddisp.pl?gene=PPIF
OSGIN1	Oxidative Stress Induced Growth Inhibitor 1	Protein Coding	36	GC16P083934	2.07879900932312	https://www.genecards.org/cgi-bin/carddisp.pl?gene=OSGIN1
GDF2	Growth Differentiation Factor 2	Protein Coding	43	GC10P047322	2.07777190208435	https://www.genecards.org/cgi-bin/carddisp.pl?gene=GDF2
VCP	Valosin Containing Protein	Protein Coding	48	GC09M035056	2.07730841636658	https://www.genecards.org/cgi-bin/carddisp.pl?gene=VCP
SLC22A17	Solute Carrier Family 22 Member 17	Protein Coding	36	GC14M023346	2.07726240158081	https://www.genecards.org/cgi-bin/carddisp.pl?gene=SLC22A17
ITGA4	Integrin Subunit Alpha 4	Protein Coding	47	GC02P181456	2.07596516609192	https://www.genecards.org/cgi-bin/carddisp.pl?gene=ITGA4
E2F4	E2F Transcription Factor 4	Protein Coding	44	GC16P067192	2.07429313659668	https://www.genecards.org/cgi-bin/carddisp.pl?gene=E2F4
AXIN2	Axin 2	Protein Coding	48	GC17M065528	2.073401927948	https://www.genecards.org/cgi-bin/carddisp.pl?gene=AXIN2
BLID	BH3-Like Motif Containing, Cell Death Inducer	Protein Coding	30	GC11M122115	2.0726203918457	https://www.genecards.org/cgi-bin/carddisp.pl?gene=BLID
ZEB1	Zinc Finger E-Box Binding Homeobox 1	Protein Coding	47	GC10P031318	2.07229995727539	https://www.genecards.org/cgi-bin/carddisp.pl?gene=ZEB1
POLR2L	RNA Polymerase II, I And III Subunit L	Protein Coding	40	GC11M002669	2.07215523719788	https://www.genecards.org/cgi-bin/carddisp.pl?gene=POLR2L
RMDN3	Regulator Of Microtubule Dynamics 3	Protein Coding	33	GC15M040735	2.0703399181366	https://www.genecards.org/cgi-bin/carddisp.pl?gene=RMDN3
MTHFR	Methylenetetrahydrofolate Reductase	Protein Coding	48	GC01M011785	2.06985974311829	https://www.genecards.org/cgi-bin/carddisp.pl?gene=MTHFR
TRPC5	Transient Receptor Potential Cation Channel Subfamily C Member 5	Protein Coding	42	GC0XM111774	2.06919836997986	https://www.genecards.org/cgi-bin/carddisp.pl?gene=TRPC5
PTN	Pleiotrophin	Protein Coding	41	GC07M137227	2.06850814819336	https://www.genecards.org/cgi-bin/carddisp.pl?gene=PTN
NFATC2	Nuclear Factor Of Activated T Cells 2	Protein Coding	44	GC20M051386	2.06846904754639	https://www.genecards.org/cgi-bin/carddisp.pl?gene=NFATC2
CDKN1C	Cyclin Dependent Kinase Inhibitor 1C	Protein Coding	46	GC11M002905	2.06637263298035	https://www.genecards.org/cgi-bin/carddisp.pl?gene=CDKN1C
DDB2	Damage Specific DNA Binding Protein 2	Protein Coding	45	GC11P047237	2.06637263298035	https://www.genecards.org/cgi-bin/carddisp.pl?gene=DDB2
SGPL1	Sphingosine-1-Phosphate Lyase 1	Protein Coding	45	GC10P070815	2.06605672836304	https://www.genecards.org/cgi-bin/carddisp.pl?gene=SGPL1
SUMO2	Small Ubiquitin Like Modifier 2	Protein Coding	38	GC17M075165	2.0652859210968	https://www.genecards.org/cgi-bin/carddisp.pl?gene=SUMO2
PFKFB3	6-Phosphofructo-2-Kinase/Fructose-2,6-Biphosphatase 3	Protein Coding	44	GC10P006144	2.06396317481995	https://www.genecards.org/cgi-bin/carddisp.pl?gene=PFKFB3
TSC22D1	TSC22 Domain Family Member 1	Protein Coding	41	GC13M044432	2.0635712146759	https://www.genecards.org/cgi-bin/carddisp.pl?gene=TSC22D1
ARFGAP2	ADP Ribosylation Factor GTPase Activating Protein 2	Protein Coding	35	GC11M084320	2.06232857704163	https://www.genecards.org/cgi-bin/carddisp.pl?gene=ARFGAP2
MIR137	MicroRNA 137	RNA Gene	20	GC01M098046	2.06182980537415	https://www.genecards.org/cgi-bin/carddisp.pl?gene=MIR137
TNFAIP1	TNF Alpha Induced Protein 1	Protein Coding	41	GC17P028335	2.06103515625	https://www.genecards.org/cgi-bin/carddisp.pl?gene=TNFAIP1
FKBP14	FKBP Prolyl Isomerase 14	Protein Coding	40	GC07M030010	2.05863523483276	https://www.genecards.org/cgi-bin/carddisp.pl?gene=FKBP14
GPR17	G Protein-Coupled Receptor 17	Protein Coding	40	GC02P127645	2.05611276626587	https://www.genecards.org/cgi-bin/carddisp.pl?gene=GPR17
IKZF3	IKAROS Family Zinc Finger 3	Protein Coding	42	GC17M040974	2.05610299110413	https://www.genecards.org/cgi-bin/carddisp.pl?gene=IKZF3
CDKN2AIP	CDKN2A Interacting Protein	Protein Coding	35	GC04P183444	2.05525302886963	https://www.genecards.org/cgi-bin/carddisp.pl?gene=CDKN2AIP
PRAME	PRAME Nuclear Receptor Transcriptional Regulator	Protein Coding	38	GC22M022547	2.05279803276062	https://www.genecards.org/cgi-bin/carddisp.pl?gene=PRAME
PRKAA2	Protein Kinase AMP-Activated Catalytic Subunit Alpha 2	Protein Coding	50	GC01P056645	2.05234169960022	https://www.genecards.org/cgi-bin/carddisp.pl?gene=PRKAA2
MIR494	MicroRNA 494	RNA Gene	18	GC14P109090	2.05056524276733	https://www.genecards.org/cgi-bin/carddisp.pl?gene=MIR494
CTBP1	C-Terminal Binding Protein 1	Protein Coding	47	GC04M001211	2.04952025413513	https://www.genecards.org/cgi-bin/carddisp.pl?gene=CTBP1
TRIM24	Tripartite Motif Containing 24	Protein Coding	42	GC07P138460	2.04804992675781	https://www.genecards.org/cgi-bin/carddisp.pl?gene=TRIM24
H1-3	H1.3 Linker Histone, Cluster Member	Protein Coding	30	GC06M061821	2.04602122306824	https://www.genecards.org/cgi-bin/carddisp.pl?gene=H1-3
LDHA	Lactate Dehydrogenase A	Protein Coding	50	GC11P018394	2.04589152336121	https://www.genecards.org/cgi-bin/carddisp.pl?gene=LDHA
DYRK1A	Dual Specificity Tyrosine Phosphorylation Regulated Kinase 1A	Protein Coding	49	GC21P037365	2.04579424858093	https://www.genecards.org/cgi-bin/carddisp.pl?gene=DYRK1A
HSPB8	Heat Shock Protein Family B (Small) Member 8	Protein Coding	43	GC12P119173	2.04386854171753	https://www.genecards.org/cgi-bin/carddisp.pl?gene=HSPB8
PSMD14	Proteasome 26S Subunit, Non-ATPase 14	Protein Coding	42	GC02P161308	2.0436224937439	https://www.genecards.org/cgi-bin/carddisp.pl?gene=PSMD14
FANCC	FA Complementation Group C	Protein Coding	47	GC09M095099	2.04349803924561	https://www.genecards.org/cgi-bin/carddisp.pl?gene=FANCC
ERAL1	Era Like 12S Mitochondrial RRNA Chaperone 1	Protein Coding	39	GC17P049725	2.04257369041443	https://www.genecards.org/cgi-bin/carddisp.pl?gene=ERAL1
MIR340	MicroRNA 340	RNA Gene	20	GC05M180015	2.04256987571716	https://www.genecards.org/cgi-bin/carddisp.pl?gene=MIR340
MIR451A	MicroRNA 451a	RNA Gene	19	GC17M028861	2.04251217842102	https://www.genecards.org/cgi-bin/carddisp.pl?gene=MIR451A
FHL2	Four And A Half LIM Domains 2	Protein Coding	45	GC02M105357	2.04247236251831	https://www.genecards.org/cgi-bin/carddisp.pl?gene=FHL2
BAG2	BAG Cochaperone 2	Protein Coding	39	GC06P057172	2.04156255722046	https://www.genecards.org/cgi-bin/carddisp.pl?gene=BAG2
MAOB	Monoamine Oxidase B	Protein Coding	42	GC0XM043766	2.03983736038208	https://www.genecards.org/cgi-bin/carddisp.pl?gene=MAOB
KIF1B	Kinesin Family Member 1B	Protein Coding	44	GC01P010210	2.03884959220886	https://www.genecards.org/cgi-bin/carddisp.pl?gene=KIF1B
MAPKAPK5-AS1	MAPKAPK5 Antisense RNA 1	RNA Gene	20	GC12M111839	2.03877401351929	https://www.genecards.org/cgi-bin/carddisp.pl?gene=MAPKAPK5-AS1
ITGA5	Integrin Subunit Alpha 5	Protein Coding	48	GC12M054793	2.03659820556641	https://www.genecards.org/cgi-bin/carddisp.pl?gene=ITGA5
DYRK1B	Dual Specificity Tyrosine Phosphorylation Regulated Kinase 1B	Protein Coding	46	GC19M039825	2.03571271896362	https://www.genecards.org/cgi-bin/carddisp.pl?gene=DYRK1B
MIR15B	MicroRNA 15b	RNA Gene	20	GC03P160404	2.03430938720703	https://www.genecards.org/cgi-bin/carddisp.pl?gene=MIR15B
LMNB2	Lamin B2	Protein Coding	43	GC19M004462	2.03411889076233	https://www.genecards.org/cgi-bin/carddisp.pl?gene=LMNB2
TRAF7	TNF Receptor Associated Factor 7	Protein Coding	42	GC16P009901	2.03301215171814	https://www.genecards.org/cgi-bin/carddisp.pl?gene=TRAF7
TNFRSF18	TNF Receptor Superfamily Member 18	Protein Coding	41	GC01M001203	2.03283381462097	https://www.genecards.org/cgi-bin/carddisp.pl?gene=TNFRSF18
LINC00261	Long Intergenic Non-Protein Coding RNA 261	RNA Gene	20	GC20M022547	2.0305380821228	https://www.genecards.org/cgi-bin/carddisp.pl?gene=LINC00261
F2	Coagulation Factor II, Thrombin	Protein Coding	48	GC11P046720	2.03051805496216	https://www.genecards.org/cgi-bin/carddisp.pl?gene=F2
UBE2L3	Ubiquitin Conjugating Enzyme E2 L3	Protein Coding	44	GC22P021549	2.03005504608154	https://www.genecards.org/cgi-bin/carddisp.pl?gene=UBE2L3
MIR301A	MicroRNA 301a	RNA Gene	21	GC17M059151	2.02938961982727	https://www.genecards.org/cgi-bin/carddisp.pl?gene=MIR301A
ALOX15B	Arachidonate 15-Lipoxygenase Type B	Protein Coding	41	GC17P008039	2.028400182724	https://www.genecards.org/cgi-bin/carddisp.pl?gene=ALOX15B
TRPM2	Transient Receptor Potential Cation Channel Subfamily M Member 2	Protein Coding	41	GC21P044350	2.02804970741272	https://www.genecards.org/cgi-bin/carddisp.pl?gene=TRPM2
PSMD6	Proteasome 26S Subunit, Non-ATPase 6	Protein Coding	38	GC03M063973	2.02774357795715	https://www.genecards.org/cgi-bin/carddisp.pl?gene=PSMD6
UBB	Ubiquitin B	Protein Coding	42	GC17P016380	2.02528858184814	https://www.genecards.org/cgi-bin/carddisp.pl?gene=UBB
COLEC11	Collectin Subfamily Member 11	Protein Coding	42	GC02P003594	2.02506923675537	https://www.genecards.org/cgi-bin/carddisp.pl?gene=COLEC11
STAT2	Signal Transducer And Activator Of Transcription 2	Protein Coding	46	GC12M056341	2.02504944801331	https://www.genecards.org/cgi-bin/carddisp.pl?gene=STAT2
IKZF1	IKAROS Family Zinc Finger 1	Protein Coding	47	GC07P050303	2.02435040473938	https://www.genecards.org/cgi-bin/carddisp.pl?gene=IKZF1
ITK	IL2 Inducible T Cell Kinase	Protein Coding	51	GC05P157158	2.02421522140503	https://www.genecards.org/cgi-bin/carddisp.pl?gene=ITK
MAGEA4	MAGE Family Member A4	Protein Coding	37	GC0XP151912	2.02411556243896	https://www.genecards.org/cgi-bin/carddisp.pl?gene=MAGEA4
MIR124-3	MicroRNA 124-3	RNA Gene	19	GC20P063270	2.02336668968201	https://www.genecards.org/cgi-bin/carddisp.pl?gene=MIR124-3
MIR125B2	MicroRNA 125b-2	RNA Gene	22	GC21P016590	2.02147197723389	https://www.genecards.org/cgi-bin/carddisp.pl?gene=MIR125B2
CALCA	Calcitonin Related Polypeptide Alpha	Protein Coding	44	GC11M014945	2.02138686180115	https://www.genecards.org/cgi-bin/carddisp.pl?gene=CALCA
IL1R2	Interleukin 1 Receptor Type 2	Protein Coding	45	GC02P101991	2.0210542678833	https://www.genecards.org/cgi-bin/carddisp.pl?gene=IL1R2
RRP1B	Ribosomal RNA Processing 1B	Protein Coding	37	GC21P043659	2.01917266845703	https://www.genecards.org/cgi-bin/carddisp.pl?gene=RRP1B
SASH1	SAM And SH3 Domain Containing 1	Protein Coding	40	GC06P148193	2.01796007156372	https://www.genecards.org/cgi-bin/carddisp.pl?gene=SASH1
CHAC2	ChaC Glutathione Specific Gamma-Glutamylcyclotransferase 2	Protein Coding	32	GC02P053767	2.0178964138031	https://www.genecards.org/cgi-bin/carddisp.pl?gene=CHAC2
CCR9	C-C Motif Chemokine Receptor 9	Protein Coding	40	GC03P046268	2.01772165298462	https://www.genecards.org/cgi-bin/carddisp.pl?gene=CCR9
MAP1S	Microtubule Associated Protein 1S	Protein Coding	35	GC19P050937	2.01757383346558	https://www.genecards.org/cgi-bin/carddisp.pl?gene=MAP1S
MIR26A1	MicroRNA 26a-1	RNA Gene	21	GC03P037969	2.01507496833801	https://www.genecards.org/cgi-bin/carddisp.pl?gene=MIR26A1
PDE4A	Phosphodiesterase 4A	Protein Coding	45	GC19P010416	2.01263284683228	https://www.genecards.org/cgi-bin/carddisp.pl?gene=PDE4A
IFNGR1	Interferon Gamma Receptor 1	Protein Coding	49	GC06M137197	2.01220273971558	https://www.genecards.org/cgi-bin/carddisp.pl?gene=IFNGR1
CHIA	Chitinase Acidic	Protein Coding	42	GC01P111291	2.01184606552124	https://www.genecards.org/cgi-bin/carddisp.pl?gene=CHIA
TPT1P8	TPT1 Pseudogene 8	Pseudogene	18	GC08P036888	2.01134610176086	https://www.genecards.org/cgi-bin/carddisp.pl?gene=TPT1P8
LOC100129138	THAP Domain Containing 3 Pseudogene	Pseudogene	8	GC01P104074	2.01134610176086	https://www.genecards.org/cgi-bin/carddisp.pl?gene=LOC100129138
PAWRP2	Pro-Apoptotic WT1 Regulator Pseudogene 2	Pseudogene	6	GC16M035620	2.01134610176086	https://www.genecards.org/cgi-bin/carddisp.pl?gene=PAWRP2
AIFM1P1	AIFM1 Pseudogene 1	Pseudogene	5	GC10P018735	2.01134610176086	https://www.genecards.org/cgi-bin/carddisp.pl?gene=AIFM1P1
CASP1P3	Caspase 1 Pseudogene 3	Pseudogene	3	GC11M105095	2.01134610176086	https://www.genecards.org/cgi-bin/carddisp.pl?gene=CASP1P3
NRP2	Neuropilin 2	Protein Coding	45	GC02P205681	2.0112521648407	https://www.genecards.org/cgi-bin/carddisp.pl?gene=NRP2
MAP3K4	Mitogen-Activated Protein Kinase Kinase Kinase 4	Protein Coding	43	GC06P160991	2.0108950138092	https://www.genecards.org/cgi-bin/carddisp.pl?gene=MAP3K4
SOX9	SRY-Box Transcription Factor 9	Protein Coding	46	GC17P072121	2.01076030731201	https://www.genecards.org/cgi-bin/carddisp.pl?gene=SOX9
CFTR	CF Transmembrane Conductance Regulator	Protein Coding	50	GC07P117287	2.01062488555908	https://www.genecards.org/cgi-bin/carddisp.pl?gene=CFTR
KISS1R	KISS1 Receptor	Protein Coding	44	GC19P002167	2.01040554046631	https://www.genecards.org/cgi-bin/carddisp.pl?gene=KISS1R
PPP1CC	Protein Phosphatase 1 Catalytic Subunit Gamma	Protein Coding	44	GC12M110709	2.00885462760925	https://www.genecards.org/cgi-bin/carddisp.pl?gene=PPP1CC
WNT5A	Wnt Family Member 5A	Protein Coding	49	GC03M055465	2.00867056846619	https://www.genecards.org/cgi-bin/carddisp.pl?gene=WNT5A
CDC20	Cell Division Cycle 20	Protein Coding	43	GC01P043358	2.00592136383057	https://www.genecards.org/cgi-bin/carddisp.pl?gene=CDC20
CSNK1D	Casein Kinase 1 Delta	Protein Coding	49	GC17M082239	2.00438642501831	https://www.genecards.org/cgi-bin/carddisp.pl?gene=CSNK1D
HCAR2	Hydroxycarboxylic Acid Receptor 2	Protein Coding	37	GC12M122701	2.00407218933105	https://www.genecards.org/cgi-bin/carddisp.pl?gene=HCAR2
ITGAL	Integrin Subunit Alpha L	Protein Coding	45	GC16P030472	2.00371885299683	https://www.genecards.org/cgi-bin/carddisp.pl?gene=ITGAL
KRT19	Keratin 19	Protein Coding	44	GC17M041523	2.00356197357178	https://www.genecards.org/cgi-bin/carddisp.pl?gene=KRT19
ACTG1	Actin Gamma 1	Protein Coding	48	GC17M081509	2.000816822052	https://www.genecards.org/cgi-bin/carddisp.pl?gene=ACTG1
TUBG1	Tubulin Gamma 1	Protein Coding	46	GC17P042609	1.99944972991943	https://www.genecards.org/cgi-bin/carddisp.pl?gene=TUBG1
PSMD9	Proteasome 26S Subunit, Non-ATPase 9	Protein Coding	42	GC12P125523	1.99786949157715	https://www.genecards.org/cgi-bin/carddisp.pl?gene=PSMD9
PPM1B	Protein Phosphatase, Mg2+/Mn2+ Dependent 1B	Protein Coding	44	GC02P044167	1.99723339080811	https://www.genecards.org/cgi-bin/carddisp.pl?gene=PPM1B
MIRLET7A1	MicroRNA Let-7a-1	RNA Gene	21	GC09P094175	1.99675035476685	https://www.genecards.org/cgi-bin/carddisp.pl?gene=MIRLET7A1
MIR193A	MicroRNA 193a	RNA Gene	20	GC17P031559	1.99595522880554	https://www.genecards.org/cgi-bin/carddisp.pl?gene=MIR193A
HSPB6	Heat Shock Protein Family B (Small) Member 6	Protein Coding	38	GC19M061813	1.99561727046967	https://www.genecards.org/cgi-bin/carddisp.pl?gene=HSPB6
SSTR2	Somatostatin Receptor 2	Protein Coding	47	GC17P073165	1.99438977241516	https://www.genecards.org/cgi-bin/carddisp.pl?gene=SSTR2
ZFP36L1	ZFP36 Ring Finger Protein Like 1	Protein Coding	42	GC14M068787	1.99389564990997	https://www.genecards.org/cgi-bin/carddisp.pl?gene=ZFP36L1
PRMT5	Protein Arginine Methyltransferase 5	Protein Coding	43	GC14M022920	1.99387192726135	https://www.genecards.org/cgi-bin/carddisp.pl?gene=PRMT5
DGKQ	Diacylglycerol Kinase Theta	Protein Coding	41	GC04M000958	1.99383735656738	https://www.genecards.org/cgi-bin/carddisp.pl?gene=DGKQ
ACSL5	Acyl-CoA Synthetase Long Chain Family Member 5	Protein Coding	42	GC10P112374	1.99382483959198	https://www.genecards.org/cgi-bin/carddisp.pl?gene=ACSL5
PPP1R10	Protein Phosphatase 1 Regulatory Subunit 10	Protein Coding	38	GC06M030600	1.99360167980194	https://www.genecards.org/cgi-bin/carddisp.pl?gene=PPP1R10
HCLS1	Hematopoietic Cell-Specific Lyn Substrate 1	Protein Coding	41	GC03M121631	1.99330544471741	https://www.genecards.org/cgi-bin/carddisp.pl?gene=HCLS1
GPC3	Glypican 3	Protein Coding	45	GC0XM133535	1.99246335029602	https://www.genecards.org/cgi-bin/carddisp.pl?gene=GPC3
NUAK2	NUAK Family Kinase 2	Protein Coding	41	GC01M205302	1.99184775352478	https://www.genecards.org/cgi-bin/carddisp.pl?gene=NUAK2
MIR96	MicroRNA 96	RNA Gene	22	GC07M129774	1.98968517780304	https://www.genecards.org/cgi-bin/carddisp.pl?gene=MIR96
OLFM4	Olfactomedin 4	Protein Coding	39	GC13P053028	1.9888824224472	https://www.genecards.org/cgi-bin/carddisp.pl?gene=OLFM4
PRDX3	Peroxiredoxin 3	Protein Coding	43	GC10M119167	1.98753714561462	https://www.genecards.org/cgi-bin/carddisp.pl?gene=PRDX3
CARD10	Caspase Recruitment Domain Family Member 10	Protein Coding	39	GC22M055077	1.98748219013214	https://www.genecards.org/cgi-bin/carddisp.pl?gene=CARD10
MIR18A	MicroRNA 18a	RNA Gene	19	GC13P091536	1.98737478256226	https://www.genecards.org/cgi-bin/carddisp.pl?gene=MIR18A
HIF3A	Hypoxia Inducible Factor 3 Subunit Alpha	Protein Coding	40	GC19P046297	1.98728168010712	https://www.genecards.org/cgi-bin/carddisp.pl?gene=HIF3A
FGF4	Fibroblast Growth Factor 4	Protein Coding	42	GC11M084877	1.98705470561981	https://www.genecards.org/cgi-bin/carddisp.pl?gene=FGF4
IL5RA	Interleukin 5 Receptor Subunit Alpha	Protein Coding	45	GC03M003066	1.98598551750183	https://www.genecards.org/cgi-bin/carddisp.pl?gene=IL5RA
NME3	NME/NM23 Nucleoside Diphosphate Kinase 3	Protein Coding	42	GC16M001770	1.98574304580688	https://www.genecards.org/cgi-bin/carddisp.pl?gene=NME3
MIR497	MicroRNA 497	RNA Gene	19	GC17M007022	1.9831337928772	https://www.genecards.org/cgi-bin/carddisp.pl?gene=MIR497
PTBP1	Polypyrimidine Tract Binding Protein 1	Protein Coding	42	GC19P000797	1.98225164413452	https://www.genecards.org/cgi-bin/carddisp.pl?gene=PTBP1
CASR	Calcium Sensing Receptor	Protein Coding	50	GC03P122183	1.98199236392975	https://www.genecards.org/cgi-bin/carddisp.pl?gene=CASR
MIR199A1	MicroRNA 199a-1	RNA Gene	20	GC19M010817	1.98122322559357	https://www.genecards.org/cgi-bin/carddisp.pl?gene=MIR199A1
BTRC	Beta-Transducin Repeat Containing E3 Ubiquitin Protein Ligase	Protein Coding	45	GC10P101354	1.98020446300507	https://www.genecards.org/cgi-bin/carddisp.pl?gene=BTRC
CAPN10	Calpain 10	Protein Coding	41	GC02P240586	1.97930121421814	https://www.genecards.org/cgi-bin/carddisp.pl?gene=CAPN10
S100A14	S100 Calcium Binding Protein A14	Protein Coding	37	GC01M153614	1.9790301322937	https://www.genecards.org/cgi-bin/carddisp.pl?gene=S100A14
TRAP1	TNF Receptor Associated Protein 1	Protein Coding	42	GC16M006450	1.97761023044586	https://www.genecards.org/cgi-bin/carddisp.pl?gene=TRAP1
PIWIL2	Piwi Like RNA-Mediated Gene Silencing 2	Protein Coding	37	GC08P022275	1.97702789306641	https://www.genecards.org/cgi-bin/carddisp.pl?gene=PIWIL2
HULC	Hepatocellular Carcinoma Up-Regulated Long Non-Coding RNA	RNA Gene	22	GC06P008438	1.97687041759491	https://www.genecards.org/cgi-bin/carddisp.pl?gene=HULC
RHOD	Ras Homolog Family Member D	Protein Coding	37	GC11P069262	1.97643887996674	https://www.genecards.org/cgi-bin/carddisp.pl?gene=RHOD
CRABP2	Cellular Retinoic Acid Binding Protein 2	Protein Coding	43	GC01M156701	1.97439587116241	https://www.genecards.org/cgi-bin/carddisp.pl?gene=CRABP2
MAP3K10	Mitogen-Activated Protein Kinase Kinase Kinase 10	Protein Coding	42	GC19P040191	1.97426521778107	https://www.genecards.org/cgi-bin/carddisp.pl?gene=MAP3K10
CADM1	Cell Adhesion Molecule 1	Protein Coding	42	GC11M115169	1.97382426261902	https://www.genecards.org/cgi-bin/carddisp.pl?gene=CADM1
VTN	Vitronectin	Protein Coding	43	GC17M033771	1.97350943088531	https://www.genecards.org/cgi-bin/carddisp.pl?gene=VTN
MIR128-1	MicroRNA 128-1	RNA Gene	21	GC02P135665	1.9734982252121	https://www.genecards.org/cgi-bin/carddisp.pl?gene=MIR128-1
NME2	NME/NM23 Nucleoside Diphosphate Kinase 2	Protein Coding	45	GC17P051165	1.97245895862579	https://www.genecards.org/cgi-bin/carddisp.pl?gene=NME2
PPP3R1	Protein Phosphatase 3 Regulatory Subunit B, Alpha	Protein Coding	44	GC02M068143	1.9716180562973	https://www.genecards.org/cgi-bin/carddisp.pl?gene=PPP3R1
MUL1	Mitochondrial E3 Ubiquitin Protein Ligase 1	Protein Coding	38	GC01M020499	1.97107911109924	https://www.genecards.org/cgi-bin/carddisp.pl?gene=MUL1
CARD9	Caspase Recruitment Domain Family Member 9	Protein Coding	42	GC09M136361	1.96980905532837	https://www.genecards.org/cgi-bin/carddisp.pl?gene=CARD9
FCGR2B	Fc Gamma Receptor IIb	Protein Coding	46	GC01P161663	1.96977722644806	https://www.genecards.org/cgi-bin/carddisp.pl?gene=FCGR2B
MIR148A	MicroRNA 148a	RNA Gene	20	GC07M025993	1.9684054851532	https://www.genecards.org/cgi-bin/carddisp.pl?gene=MIR148A
CD86	CD86 Molecule	Protein Coding	42	GC03P122055	1.96800065040588	https://www.genecards.org/cgi-bin/carddisp.pl?gene=CD86
DDB1	Damage Specific DNA Binding Protein 1	Protein Coding	43	GC11M084500	1.9662526845932	https://www.genecards.org/cgi-bin/carddisp.pl?gene=DDB1
ACER1	Alkaline Ceramidase 1	Protein Coding	33	GC19M006306	1.9661568403244	https://www.genecards.org/cgi-bin/carddisp.pl?gene=ACER1
CYBB	Cytochrome B-245 Beta Chain	Protein Coding	46	GC0XP037780	1.9657506942749	https://www.genecards.org/cgi-bin/carddisp.pl?gene=CYBB
PPP2R5C	Protein Phosphatase 2 Regulatory Subunit B'Gamma	Protein Coding	43	GC14P109164	1.96545267105103	https://www.genecards.org/cgi-bin/carddisp.pl?gene=PPP2R5C
OSTF1	Osteoclast Stimulating Factor 1	Protein Coding	39	GC09P075088	1.96419048309326	https://www.genecards.org/cgi-bin/carddisp.pl?gene=OSTF1
MAPK12	Mitogen-Activated Protein Kinase 12	Protein Coding	46	GC22M055226	1.96407067775726	https://www.genecards.org/cgi-bin/carddisp.pl?gene=MAPK12
MIR212	MicroRNA 212	RNA Gene	21	GC17M002050	1.96362376213074	https://www.genecards.org/cgi-bin/carddisp.pl?gene=MIR212
EVA1A	Eva-1 Homolog A, Regulator Of Programmed Cell Death	Protein Coding	34	GC02M075469	1.96308302879333	https://www.genecards.org/cgi-bin/carddisp.pl?gene=EVA1A
MIR107	MicroRNA 107	RNA Gene	20	GC10M089600	1.96242308616638	https://www.genecards.org/cgi-bin/carddisp.pl?gene=MIR107
RALB	RAS Like Proto-Oncogene B	Protein Coding	44	GC02P120240	1.96013689041138	https://www.genecards.org/cgi-bin/carddisp.pl?gene=RALB
CDC6	Cell Division Cycle 6	Protein Coding	44	GC17P040287	1.96004939079285	https://www.genecards.org/cgi-bin/carddisp.pl?gene=CDC6
BRMS1	BRMS1 Transcriptional Repressor And Anoikis Regulator	Protein Coding	37	GC11M084739	1.9583033323288	https://www.genecards.org/cgi-bin/carddisp.pl?gene=BRMS1
ATAD5	ATPase Family AAA Domain Containing 5	Protein Coding	34	GC17P049800	1.95723974704742	https://www.genecards.org/cgi-bin/carddisp.pl?gene=ATAD5
LIMK1	LIM Domain Kinase 1	Protein Coding	49	GC07P074082	1.95553803443909	https://www.genecards.org/cgi-bin/carddisp.pl?gene=LIMK1
PTK6	Protein Tyrosine Kinase 6	Protein Coding	47	GC20M063528	1.95339822769165	https://www.genecards.org/cgi-bin/carddisp.pl?gene=PTK6
MAP3K2	Mitogen-Activated Protein Kinase Kinase Kinase 2	Protein Coding	45	GC02M127298	1.95204782485962	https://www.genecards.org/cgi-bin/carddisp.pl?gene=MAP3K2
PUS10	Pseudouridine Synthase 10	Protein Coding	35	GC02M060940	1.95166647434235	https://www.genecards.org/cgi-bin/carddisp.pl?gene=PUS10
MIR7-1	MicroRNA 7-1	RNA Gene	19	GC09M091385	1.95024859905243	https://www.genecards.org/cgi-bin/carddisp.pl?gene=MIR7-1
SP100	SP100 Nuclear Antigen	Protein Coding	40	GC02P230415	1.95006656646729	https://www.genecards.org/cgi-bin/carddisp.pl?gene=SP100
SMO	Smoothened, Frizzled Class Receptor	Protein Coding	49	GC07P131429	1.94955515861511	https://www.genecards.org/cgi-bin/carddisp.pl?gene=SMO
AKR1C1	Aldo-Keto Reductase Family 1 Member C1	Protein Coding	42	GC10P004963	1.9474515914917	https://www.genecards.org/cgi-bin/carddisp.pl?gene=AKR1C1
SERBP1	SERPINE1 MRNA Binding Protein 1	Protein Coding	36	GC01M067407	1.94700312614441	https://www.genecards.org/cgi-bin/carddisp.pl?gene=SERBP1
CEBPB	CCAAT Enhancer Binding Protein Beta	Protein Coding	43	GC20P050190	1.94686567783356	https://www.genecards.org/cgi-bin/carddisp.pl?gene=CEBPB
SEMA3B	Semaphorin 3B	Protein Coding	39	GC03P050267	1.9461921453476	https://www.genecards.org/cgi-bin/carddisp.pl?gene=SEMA3B
P2RY2	Purinergic Receptor P2Y2	Protein Coding	45	GC11P073202	1.94561421871185	https://www.genecards.org/cgi-bin/carddisp.pl?gene=P2RY2
GLP2R	Glucagon Like Peptide 2 Receptor	Protein Coding	44	GC17P009822	1.94561421871185	https://www.genecards.org/cgi-bin/carddisp.pl?gene=GLP2R
S1PR3	Sphingosine-1-Phosphate Receptor 3	Protein Coding	44	GC09P089142	1.94555413722992	https://www.genecards.org/cgi-bin/carddisp.pl?gene=S1PR3
EWSR1	EWS RNA Binding Protein 1	Protein Coding	44	GC22P033676	1.94406878948212	https://www.genecards.org/cgi-bin/carddisp.pl?gene=EWSR1
PNP	Purine Nucleoside Phosphorylase	Protein Coding	45	GC14P020468	1.94329714775085	https://www.genecards.org/cgi-bin/carddisp.pl?gene=PNP
HNF4A	Hepatocyte Nuclear Factor 4 Alpha	Protein Coding	49	GC20P044355	1.94323933124542	https://www.genecards.org/cgi-bin/carddisp.pl?gene=HNF4A
RPS6KA5	Ribosomal Protein S6 Kinase A5	Protein Coding	45	GC14M090847	1.94187211990356	https://www.genecards.org/cgi-bin/carddisp.pl?gene=RPS6KA5
RELT	RELT TNF Receptor	Protein Coding	41	GC11P073376	1.94153189659119	https://www.genecards.org/cgi-bin/carddisp.pl?gene=RELT
VAV3	Vav Guanine Nucleotide Exchange Factor 3	Protein Coding	43	GC01M107571	1.94152665138245	https://www.genecards.org/cgi-bin/carddisp.pl?gene=VAV3
MIR495	MicroRNA 495	RNA Gene	17	GC14P109091	1.93927121162415	https://www.genecards.org/cgi-bin/carddisp.pl?gene=MIR495
LOX	Lysyl Oxidase	Protein Coding	46	GC05M122063	1.93903493881226	https://www.genecards.org/cgi-bin/carddisp.pl?gene=LOX
MAP3K3	Mitogen-Activated Protein Kinase Kinase Kinase 3	Protein Coding	46	GC17P063622	1.93854105472565	https://www.genecards.org/cgi-bin/carddisp.pl?gene=MAP3K3
HLA-DRB1	Major Histocompatibility Complex, Class II, DR Beta 1	Protein Coding	46	GC06M032578	1.93827879428864	https://www.genecards.org/cgi-bin/carddisp.pl?gene=HLA-DRB1
EPC1	Enhancer Of Polycomb Homolog 1	Protein Coding	39	GC10M032532	1.93793380260468	https://www.genecards.org/cgi-bin/carddisp.pl?gene=EPC1
CDH5	Cadherin 5	Protein Coding	46	GC16P066366	1.93595588207245	https://www.genecards.org/cgi-bin/carddisp.pl?gene=CDH5
JMJD6	Jumonji Domain Containing 6, Arginine Demethylase And Lysine Hydroxylase	Protein Coding	41	GC17M076718	1.93281030654907	https://www.genecards.org/cgi-bin/carddisp.pl?gene=JMJD6
PTK7	Protein Tyrosine Kinase 7 (Inactive)	Protein Coding	45	GC06P043076	1.93190598487854	https://www.genecards.org/cgi-bin/carddisp.pl?gene=PTK7
MIR98	MicroRNA 98	RNA Gene	19	GC0XM053622	1.93189775943756	https://www.genecards.org/cgi-bin/carddisp.pl?gene=MIR98
ITGB3	Integrin Subunit Beta 3	Protein Coding	49	GC17P051053	1.93152248859406	https://www.genecards.org/cgi-bin/carddisp.pl?gene=ITGB3
TCF7L2	Transcription Factor 7 Like 2	Protein Coding	46	GC10P112950	1.93068909645081	https://www.genecards.org/cgi-bin/carddisp.pl?gene=TCF7L2
IL18R1	Interleukin 18 Receptor 1	Protein Coding	42	GC02P102311	1.92941439151764	https://www.genecards.org/cgi-bin/carddisp.pl?gene=IL18R1
TGFB3	Transforming Growth Factor Beta 3	Protein Coding	47	GC14M075958	1.92939186096191	https://www.genecards.org/cgi-bin/carddisp.pl?gene=TGFB3
RPAP3	RNA Polymerase II Associated Protein 3	Protein Coding	33	GC12M047661	1.92818403244019	https://www.genecards.org/cgi-bin/carddisp.pl?gene=RPAP3
APOH	Apolipoprotein H	Protein Coding	44	GC17M066212	1.92791104316711	https://www.genecards.org/cgi-bin/carddisp.pl?gene=APOH
PKN2	Protein Kinase N2	Protein Coding	44	GC01P088684	1.92771625518799	https://www.genecards.org/cgi-bin/carddisp.pl?gene=PKN2
MIR31	MicroRNA 31	RNA Gene	21	GC09M021705	1.92770326137543	https://www.genecards.org/cgi-bin/carddisp.pl?gene=MIR31
LEF1	Lymphoid Enhancer Binding Factor 1	Protein Coding	47	GC04M108047	1.9269927740097	https://www.genecards.org/cgi-bin/carddisp.pl?gene=LEF1
PTGIS	Prostaglandin I2 Synthase	Protein Coding	46	GC20M049503	1.92664241790771	https://www.genecards.org/cgi-bin/carddisp.pl?gene=PTGIS
VCL	Vinculin	Protein Coding	46	GC10P073995	1.92660868167877	https://www.genecards.org/cgi-bin/carddisp.pl?gene=VCL
MIR1-1	MicroRNA 1-1	RNA Gene	21	GC20P063248	1.92660868167877	https://www.genecards.org/cgi-bin/carddisp.pl?gene=MIR1-1
IGF2BP1	Insulin Like Growth Factor 2 MRNA Binding Protein 1	Protein Coding	40	GC17P048997	1.92627096176147	https://www.genecards.org/cgi-bin/carddisp.pl?gene=IGF2BP1
PDIA3	Protein Disulfide Isomerase Family A Member 3	Protein Coding	43	GC15P043746	1.9250248670578	https://www.genecards.org/cgi-bin/carddisp.pl?gene=PDIA3
SREBF2	Sterol Regulatory Element Binding Transcription Factor 2	Protein Coding	42	GC22P041833	1.92401790618896	https://www.genecards.org/cgi-bin/carddisp.pl?gene=SREBF2
MIR129-1	MicroRNA 129-1	RNA Gene	19	GC07P128207	1.92393708229065	https://www.genecards.org/cgi-bin/carddisp.pl?gene=MIR129-1
ADAM17	ADAM Metallopeptidase Domain 17	Protein Coding	50	GC02M009488	1.92350673675537	https://www.genecards.org/cgi-bin/carddisp.pl?gene=ADAM17
CDH13	Cadherin 13	Protein Coding	44	GC16P082626	1.92171692848206	https://www.genecards.org/cgi-bin/carddisp.pl?gene=CDH13
EIF2AK4	Eukaryotic Translation Initiation Factor 2 Alpha Kinase 4	Protein Coding	44	GC15P039934	1.92140090465546	https://www.genecards.org/cgi-bin/carddisp.pl?gene=EIF2AK4
BACH2	BTB Domain And CNC Homolog 2	Protein Coding	42	GC06M089926	1.92104470729828	https://www.genecards.org/cgi-bin/carddisp.pl?gene=BACH2
EFHD2	EF-Hand Domain Family Member D2	Protein Coding	36	GC01P015409	1.9183304309845	https://www.genecards.org/cgi-bin/carddisp.pl?gene=EFHD2
HES1	Hes Family BHLH Transcription Factor 1	Protein Coding	42	GC03P194136	1.91613149642944	https://www.genecards.org/cgi-bin/carddisp.pl?gene=HES1
MIR449A	MicroRNA 449a	RNA Gene	21	GC05M055171	1.91371750831604	https://www.genecards.org/cgi-bin/carddisp.pl?gene=MIR449A
YBX3	Y-Box Binding Protein 3	Protein Coding	38	GC12M019797	1.91308033466339	https://www.genecards.org/cgi-bin/carddisp.pl?gene=YBX3
TMPO	Thymopoietin	Protein Coding	45	GC12P098515	1.91279649734497	https://www.genecards.org/cgi-bin/carddisp.pl?gene=TMPO
NOX5	NADPH Oxidase 5	Protein Coding	37	GC15P092249	1.91218519210815	https://www.genecards.org/cgi-bin/carddisp.pl?gene=NOX5
BLNK	B Cell Linker	Protein Coding	45	GC10M096238	1.91031527519226	https://www.genecards.org/cgi-bin/carddisp.pl?gene=BLNK
ZEB2	Zinc Finger E-Box Binding Homeobox 2	Protein Coding	46	GC02M144384	1.9098414182663	https://www.genecards.org/cgi-bin/carddisp.pl?gene=ZEB2
DCLK1	Doublecortin Like Kinase 1	Protein Coding	44	GC13M035768	1.90943670272827	https://www.genecards.org/cgi-bin/carddisp.pl?gene=DCLK1
FTH1	Ferritin Heavy Chain 1	Protein Coding	48	GC11M061959	1.90922737121582	https://www.genecards.org/cgi-bin/carddisp.pl?gene=FTH1
HADHA	Hydroxyacyl-CoA Dehydrogenase Trifunctional Multienzyme Complex Subunit Alpha	Protein Coding	46	GC02M026190	1.908287525177	https://www.genecards.org/cgi-bin/carddisp.pl?gene=HADHA
TRIM21	Tripartite Motif Containing 21	Protein Coding	41	GC11M004384	1.90748143196106	https://www.genecards.org/cgi-bin/carddisp.pl?gene=TRIM21
KIF14	Kinesin Family Member 14	Protein Coding	40	GC01M200551	1.90727913379669	https://www.genecards.org/cgi-bin/carddisp.pl?gene=KIF14
SERPINA1	Serpin Family A Member 1	Protein Coding	48	GC14M094376	1.90555381774902	https://www.genecards.org/cgi-bin/carddisp.pl?gene=SERPINA1
NEDD8	NEDD8 Ubiquitin Like Modifier	Protein Coding	40	GC14M024216	1.90535914897919	https://www.genecards.org/cgi-bin/carddisp.pl?gene=NEDD8
IGFBP4	Insulin Like Growth Factor Binding Protein 4	Protein Coding	42	GC17P040443	1.90531849861145	https://www.genecards.org/cgi-bin/carddisp.pl?gene=IGFBP4
SERPINB2	Serpin Family B Member 2	Protein Coding	43	GC18P063871	1.90422320365906	https://www.genecards.org/cgi-bin/carddisp.pl?gene=SERPINB2
SNHG1	Small Nucleolar RNA Host Gene 1	RNA Gene	21	GC11M084565	1.90167045593262	https://www.genecards.org/cgi-bin/carddisp.pl?gene=SNHG1
PKD1	Polycystin 1, Transient Receptor Potential Channel Interacting	Protein Coding	46	GC16M006281	1.89982986450195	https://www.genecards.org/cgi-bin/carddisp.pl?gene=PKD1
MIR192	MicroRNA 192	RNA Gene	22	GC11M064891	1.89818072319031	https://www.genecards.org/cgi-bin/carddisp.pl?gene=MIR192
TUBB6	Tubulin Beta 6 Class V	Protein Coding	41	GC18P012307	1.89555168151855	https://www.genecards.org/cgi-bin/carddisp.pl?gene=TUBB6
MIR200B	MicroRNA 200b	RNA Gene	21	GC01P001167	1.89542245864868	https://www.genecards.org/cgi-bin/carddisp.pl?gene=MIR200B
DSP	Desmoplakin	Protein Coding	49	GC06P007541	1.89465498924255	https://www.genecards.org/cgi-bin/carddisp.pl?gene=DSP
MNDA	Myeloid Cell Nuclear Differentiation Antigen	Protein Coding	41	GC01P158801	1.89446115493774	https://www.genecards.org/cgi-bin/carddisp.pl?gene=MNDA
MIR133B	MicroRNA 133b	RNA Gene	22	GC06P052148	1.89388132095337	https://www.genecards.org/cgi-bin/carddisp.pl?gene=MIR133B
IGFBP2	Insulin Like Growth Factor Binding Protein 2	Protein Coding	43	GC02P216632	1.89292871952057	https://www.genecards.org/cgi-bin/carddisp.pl?gene=IGFBP2
MIR330	MicroRNA 330	RNA Gene	20	GC19M062039	1.8929078578949	https://www.genecards.org/cgi-bin/carddisp.pl?gene=MIR330
TYRO3	TYRO3 Protein Tyrosine Kinase	Protein Coding	47	GC15P041557	1.89252316951752	https://www.genecards.org/cgi-bin/carddisp.pl?gene=TYRO3
NTSR1	Neurotensin Receptor 1	Protein Coding	41	GC20P062708	1.89220952987671	https://www.genecards.org/cgi-bin/carddisp.pl?gene=NTSR1
MIR92A1	MicroRNA 92a-1	RNA Gene	20	GC13P091535	1.89155793190002	https://www.genecards.org/cgi-bin/carddisp.pl?gene=MIR92A1
FOXO4	Forkhead Box O4	Protein Coding	41	GC0XP071095	1.8913254737854	https://www.genecards.org/cgi-bin/carddisp.pl?gene=FOXO4
MCTS1	MCTS1 Re-Initiation And Release Factor	Protein Coding	35	GC0XP120594	1.89069128036499	https://www.genecards.org/cgi-bin/carddisp.pl?gene=MCTS1
SNRNP70	Small Nuclear Ribonucleoprotein U1 Subunit 70	Protein Coding	38	GC19P049085	1.88884902000427	https://www.genecards.org/cgi-bin/carddisp.pl?gene=SNRNP70
ARHGEF7	Rho Guanine Nucleotide Exchange Factor 7	Protein Coding	41	GC13P111114	1.88693165779114	https://www.genecards.org/cgi-bin/carddisp.pl?gene=ARHGEF7
CCL4	C-C Motif Chemokine Ligand 4	Protein Coding	38	GC17P036103	1.88679707050323	https://www.genecards.org/cgi-bin/carddisp.pl?gene=CCL4
EEF2	Eukaryotic Translation Elongation Factor 2	Protein Coding	47	GC19M003976	1.88636839389801	https://www.genecards.org/cgi-bin/carddisp.pl?gene=EEF2
AGTR2	Angiotensin II Receptor Type 2	Protein Coding	43	GC0XP116170	1.88634312152863	https://www.genecards.org/cgi-bin/carddisp.pl?gene=AGTR2
HDAC7	Histone Deacetylase 7	Protein Coding	44	GC12M047782	1.88614404201508	https://www.genecards.org/cgi-bin/carddisp.pl?gene=HDAC7
H3C14	H3 Clustered Histone 14	Protein Coding	28	GC01M151373	1.88573062419891	https://www.genecards.org/cgi-bin/carddisp.pl?gene=H3C14
RBL2	RB Transcriptional Corepressor Like 2	Protein Coding	43	GC16P053433	1.88541960716248	https://www.genecards.org/cgi-bin/carddisp.pl?gene=RBL2
SOS2	SOS Ras/Rho Guanine Nucleotide Exchange Factor 2	Protein Coding	44	GC14M050117	1.88486862182617	https://www.genecards.org/cgi-bin/carddisp.pl?gene=SOS2
CCNA1	Cyclin A1	Protein Coding	42	GC13P036431	1.88395297527313	https://www.genecards.org/cgi-bin/carddisp.pl?gene=CCNA1
BMPR2	Bone Morphogenetic Protein Receptor Type 2	Protein Coding	49	GC02P202376	1.88390672206879	https://www.genecards.org/cgi-bin/carddisp.pl?gene=BMPR2
GFI1B	Growth Factor Independent 1B Transcriptional Repressor	Protein Coding	40	GC09P132945	1.88310897350311	https://www.genecards.org/cgi-bin/carddisp.pl?gene=GFI1B
SRA1	Steroid Receptor RNA Activator 1	Protein Coding	37	GC05M140537	1.88308346271515	https://www.genecards.org/cgi-bin/carddisp.pl?gene=SRA1
PKHD1	PKHD1 Ciliary IPT Domain Containing Fibrocystin/Polyductin	Protein Coding	38	GC06M061651	1.88285481929779	https://www.genecards.org/cgi-bin/carddisp.pl?gene=PKHD1
WDR3	WD Repeat Domain 3	Protein Coding	35	GC01P117929	1.8825888633728	https://www.genecards.org/cgi-bin/carddisp.pl?gene=WDR3
PROS1	Protein S	Protein Coding	48	GC03M093873	1.8801851272583	https://www.genecards.org/cgi-bin/carddisp.pl?gene=PROS1
MIR200A	MicroRNA 200a	RNA Gene	22	GC01P003359	1.87903213500977	https://www.genecards.org/cgi-bin/carddisp.pl?gene=MIR200A
HLA-C	Major Histocompatibility Complex, Class I, C	Protein Coding	45	GC06M061260	1.87883388996124	https://www.genecards.org/cgi-bin/carddisp.pl?gene=HLA-C
BMPR1B	Bone Morphogenetic Protein Receptor Type 1B	Protein Coding	50	GC04P094757	1.87638092041016	https://www.genecards.org/cgi-bin/carddisp.pl?gene=BMPR1B
COA8	Cytochrome C Oxidase Assembly Factor 8	Protein Coding	27	GC14P108872	1.87636339664459	https://www.genecards.org/cgi-bin/carddisp.pl?gene=COA8
SELL	Selectin L	Protein Coding	42	GC01M169690	1.87617182731628	https://www.genecards.org/cgi-bin/carddisp.pl?gene=SELL
MERTK	MER Proto-Oncogene, Tyrosine Kinase	Protein Coding	50	GC02P111898	1.87409472465515	https://www.genecards.org/cgi-bin/carddisp.pl?gene=MERTK
XPC	XPC Complex Subunit, DNA Damage Recognition And Repair Factor	Protein Coding	46	GC03M019709	1.8714417219162	https://www.genecards.org/cgi-bin/carddisp.pl?gene=XPC
AKR1B1	Aldo-Keto Reductase Family 1 Member B	Protein Coding	46	GC07M134442	1.87046229839325	https://www.genecards.org/cgi-bin/carddisp.pl?gene=AKR1B1
RHBDD1	Rhomboid Domain Containing 1	Protein Coding	34	GC02P226805	1.86978030204773	https://www.genecards.org/cgi-bin/carddisp.pl?gene=RHBDD1
MIR326	MicroRNA 326	RNA Gene	22	GC11M075335	1.86800503730774	https://www.genecards.org/cgi-bin/carddisp.pl?gene=MIR326
TPP1	Tripeptidyl Peptidase 1	Protein Coding	43	GC11M006620	1.86575794219971	https://www.genecards.org/cgi-bin/carddisp.pl?gene=TPP1
CR2	Complement C3d Receptor 2	Protein Coding	45	GC01P207454	1.86494970321655	https://www.genecards.org/cgi-bin/carddisp.pl?gene=CR2
LARP1	La Ribonucleoprotein 1, Translational Regulator	Protein Coding	38	GC05P154682	1.8646559715271	https://www.genecards.org/cgi-bin/carddisp.pl?gene=LARP1
CUL4A	Cullin 4A	Protein Coding	41	GC13P113208	1.86426436901093	https://www.genecards.org/cgi-bin/carddisp.pl?gene=CUL4A
MIR590	MicroRNA 590	RNA Gene	20	GC07P074191	1.86407589912415	https://www.genecards.org/cgi-bin/carddisp.pl?gene=MIR590
TFDP2	Transcription Factor Dp-2	Protein Coding	38	GC03M141944	1.86323034763336	https://www.genecards.org/cgi-bin/carddisp.pl?gene=TFDP2
CCAT1	Colon Cancer Associated Transcript 1	RNA Gene	16	GC08M127207	1.86286723613739	https://www.genecards.org/cgi-bin/carddisp.pl?gene=CCAT1
MACC1	MET Transcriptional Regulator MACC1	Protein Coding	37	GC07M020140	1.86264038085938	https://www.genecards.org/cgi-bin/carddisp.pl?gene=MACC1
CXCR5	C-X-C Motif Chemokine Receptor 5	Protein Coding	40	GC11P118912	1.86244428157806	https://www.genecards.org/cgi-bin/carddisp.pl?gene=CXCR5
FGF5	Fibroblast Growth Factor 5	Protein Coding	44	GC04P080266	1.86196780204773	https://www.genecards.org/cgi-bin/carddisp.pl?gene=FGF5
ATG3	Autophagy Related 3	Protein Coding	40	GC03M112532	1.86049175262451	https://www.genecards.org/cgi-bin/carddisp.pl?gene=ATG3
PRPS1	Phosphoribosyl Pyrophosphate Synthetase 1	Protein Coding	46	GC0XP107628	1.85996246337891	https://www.genecards.org/cgi-bin/carddisp.pl?gene=PRPS1
NOTCH4	Notch Receptor 4	Protein Coding	45	GC06M061333	1.85956835746765	https://www.genecards.org/cgi-bin/carddisp.pl?gene=NOTCH4
PSMC1	Proteasome 26S Subunit, ATPase 1	Protein Coding	41	GC14P090256	1.85934495925903	https://www.genecards.org/cgi-bin/carddisp.pl?gene=PSMC1
COP1	COP1 E3 Ubiquitin Ligase	Protein Coding	33	GC01M175944	1.85825312137604	https://www.genecards.org/cgi-bin/carddisp.pl?gene=COP1
CASC2	Cancer Susceptibility 2	RNA Gene	25	GC10P118046	1.85667312145233	https://www.genecards.org/cgi-bin/carddisp.pl?gene=CASC2
ENO1	Enolase 1	Protein Coding	46	GC01M008861	1.85626804828644	https://www.genecards.org/cgi-bin/carddisp.pl?gene=ENO1
MIR424	MicroRNA 424	RNA Gene	18	GC0XM134685	1.85574913024902	https://www.genecards.org/cgi-bin/carddisp.pl?gene=MIR424
RPS6	Ribosomal Protein S6	Protein Coding	42	GC09M019375	1.85357618331909	https://www.genecards.org/cgi-bin/carddisp.pl?gene=RPS6
TRIB2	Tribbles Pseudokinase 2	Protein Coding	37	GC02P012717	1.8530535697937	https://www.genecards.org/cgi-bin/carddisp.pl?gene=TRIB2
RAPGEF1	Rap Guanine Nucleotide Exchange Factor 1	Protein Coding	41	GC09M131576	1.85206174850464	https://www.genecards.org/cgi-bin/carddisp.pl?gene=RAPGEF1
DCN	Decorin	Protein Coding	47	GC12M091140	1.85046327114105	https://www.genecards.org/cgi-bin/carddisp.pl?gene=DCN
ROR1	Receptor Tyrosine Kinase Like Orphan Receptor 1	Protein Coding	46	GC01P063774	1.85030090808868	https://www.genecards.org/cgi-bin/carddisp.pl?gene=ROR1
RPTOR	Regulatory Associated Protein Of MTOR Complex 1	Protein Coding	42	GC17P080544	1.85007333755493	https://www.genecards.org/cgi-bin/carddisp.pl?gene=RPTOR
MIR27B	MicroRNA 27b	RNA Gene	22	GC09P095097	1.84971523284912	https://www.genecards.org/cgi-bin/carddisp.pl?gene=MIR27B
CAMP	Cathelicidin Antimicrobial Peptide	Protein Coding	40	GC03P048674	1.84844815731049	https://www.genecards.org/cgi-bin/carddisp.pl?gene=CAMP
EIF3H	Eukaryotic Translation Initiation Factor 3 Subunit H	Protein Coding	40	GC08M116642	1.84844326972961	https://www.genecards.org/cgi-bin/carddisp.pl?gene=EIF3H
CFH	Complement Factor H	Protein Coding	46	GC01P196621	1.84554886817932	https://www.genecards.org/cgi-bin/carddisp.pl?gene=CFH
ALDH1L1	Aldehyde Dehydrogenase 1 Family Member L1	Protein Coding	40	GC03M126103	1.84551012516022	https://www.genecards.org/cgi-bin/carddisp.pl?gene=ALDH1L1
MIR19A	MicroRNA 19a	RNA Gene	20	GC13P091532	1.84534108638763	https://www.genecards.org/cgi-bin/carddisp.pl?gene=MIR19A
ETHE1	ETHE1 Persulfide Dioxygenase	Protein Coding	41	GC19M043506	1.84517884254456	https://www.genecards.org/cgi-bin/carddisp.pl?gene=ETHE1
USP9X	Ubiquitin Specific Peptidase 9 X-Linked	Protein Coding	47	GC0XP041085	1.84440541267395	https://www.genecards.org/cgi-bin/carddisp.pl?gene=USP9X
GLRX	Glutaredoxin	Protein Coding	43	GC05M095752	1.84403610229492	https://www.genecards.org/cgi-bin/carddisp.pl?gene=GLRX
MBP	Myelin Basic Protein	Protein Coding	44	GC18M076978	1.84335494041443	https://www.genecards.org/cgi-bin/carddisp.pl?gene=MBP
MAP4K2	Mitogen-Activated Protein Kinase Kinase Kinase Kinase 2	Protein Coding	45	GC11M084629	1.84211730957031	https://www.genecards.org/cgi-bin/carddisp.pl?gene=MAP4K2
PANX1	Pannexin 1	Protein Coding	43	GC11P094128	1.84007692337036	https://www.genecards.org/cgi-bin/carddisp.pl?gene=PANX1
TFEB	Transcription Factor EB	Protein Coding	41	GC06M061505	1.8395003080368	https://www.genecards.org/cgi-bin/carddisp.pl?gene=TFEB
CLSPN	Claspin	Protein Coding	40	GC01M035720	1.83883368968964	https://www.genecards.org/cgi-bin/carddisp.pl?gene=CLSPN
CTSG	Cathepsin G	Protein Coding	45	GC14M024573	1.83679175376892	https://www.genecards.org/cgi-bin/carddisp.pl?gene=CTSG
S100A6	S100 Calcium Binding Protein A6	Protein Coding	42	GC01M153545	1.83661329746246	https://www.genecards.org/cgi-bin/carddisp.pl?gene=S100A6
MIR26B	MicroRNA 26b	RNA Gene	23	GC02P218402	1.83550190925598	https://www.genecards.org/cgi-bin/carddisp.pl?gene=MIR26B
ELF3	E74 Like ETS Transcription Factor 3	Protein Coding	39	GC01P202007	1.83463358879089	https://www.genecards.org/cgi-bin/carddisp.pl?gene=ELF3
PCAT1	Prostate Cancer Associated Transcript 1	RNA Gene	18	GC08P126553	1.83436667919159	https://www.genecards.org/cgi-bin/carddisp.pl?gene=PCAT1
SMARCA1	SWI/SNF Related, Matrix Associated, Actin Dependent Regulator Of Chromatin, Subfamily A, Member 1	Protein Coding	39	GC0XM129447	1.83368301391602	https://www.genecards.org/cgi-bin/carddisp.pl?gene=SMARCA1
PPP2R2A	Protein Phosphatase 2 Regulatory Subunit Balpha	Protein Coding	43	GC08P026292	1.83356332778931	https://www.genecards.org/cgi-bin/carddisp.pl?gene=PPP2R2A
NCOA3	Nuclear Receptor Coactivator 3	Protein Coding	46	GC20P047501	1.83251178264618	https://www.genecards.org/cgi-bin/carddisp.pl?gene=NCOA3
PIGA	Phosphatidylinositol Glycan Anchor Biosynthesis Class A	Protein Coding	44	GC0XM015319	1.830451130867	https://www.genecards.org/cgi-bin/carddisp.pl?gene=PIGA
CD59	CD59 Molecule (CD59 Blood Group)	Protein Coding	45	GC11M033704	1.82979941368103	https://www.genecards.org/cgi-bin/carddisp.pl?gene=CD59
TFPI2	Tissue Factor Pathway Inhibitor 2	Protein Coding	42	GC07M093885	1.82951784133911	https://www.genecards.org/cgi-bin/carddisp.pl?gene=TFPI2
GRP	Gastrin Releasing Peptide	Protein Coding	40	GC18P059220	1.82935476303101	https://www.genecards.org/cgi-bin/carddisp.pl?gene=GRP
MIR503	MicroRNA 503	RNA Gene	19	GC0XM134684	1.82935476303101	https://www.genecards.org/cgi-bin/carddisp.pl?gene=MIR503
FANK1	Fibronectin Type III And Ankyrin Repeat Domains 1	Protein Coding	32	GC10P125896	1.82700777053833	https://www.genecards.org/cgi-bin/carddisp.pl?gene=FANK1
DNAJB9	DnaJ Heat Shock Protein Family (Hsp40) Member B9	Protein Coding	38	GC07P108569	1.82680988311768	https://www.genecards.org/cgi-bin/carddisp.pl?gene=DNAJB9
CALM3	Calmodulin 3	Protein Coding	42	GC19P046601	1.82630324363708	https://www.genecards.org/cgi-bin/carddisp.pl?gene=CALM3
RSF1	Remodeling And Spacing Factor 1	Protein Coding	36	GC11M085116	1.82615637779236	https://www.genecards.org/cgi-bin/carddisp.pl?gene=RSF1
CCL3	C-C Motif Chemokine Ligand 3	Protein Coding	38	GC17M036088	1.82501864433289	https://www.genecards.org/cgi-bin/carddisp.pl?gene=CCL3
IRF9	Interferon Regulatory Factor 9	Protein Coding	43	GC14P024161	1.82446122169495	https://www.genecards.org/cgi-bin/carddisp.pl?gene=IRF9
G3BP1	G3BP Stress Granule Assembly Factor 1	Protein Coding	39	GC05P151771	1.82347989082336	https://www.genecards.org/cgi-bin/carddisp.pl?gene=G3BP1
EDNRA	Endothelin Receptor Type A	Protein Coding	49	GC04P147480	1.82340776920319	https://www.genecards.org/cgi-bin/carddisp.pl?gene=EDNRA
CYP2C9	Cytochrome P450 Family 2 Subfamily C Member 9	Protein Coding	48	GC10P094938	1.82338511943817	https://www.genecards.org/cgi-bin/carddisp.pl?gene=CYP2C9
MYL12A	Myosin Light Chain 12A	Protein Coding	38	GC18P003238	1.82335090637207	https://www.genecards.org/cgi-bin/carddisp.pl?gene=MYL12A
ABRAXAS2	Abraxas 2, BRISC Complex Subunit	Protein Coding	28	GC10P124802	1.82231795787811	https://www.genecards.org/cgi-bin/carddisp.pl?gene=ABRAXAS2
APIP	APAF1 Interacting Protein	Protein Coding	37	GC11M034854	1.8215137720108	https://www.genecards.org/cgi-bin/carddisp.pl?gene=APIP
PARP4	Poly(ADP-Ribose) Polymerase Family Member 4	Protein Coding	42	GC13M024420	1.82119166851044	https://www.genecards.org/cgi-bin/carddisp.pl?gene=PARP4
MIB1	MIB E3 Ubiquitin Protein Ligase 1	Protein Coding	45	GC18P021704	1.82087278366089	https://www.genecards.org/cgi-bin/carddisp.pl?gene=MIB1
GOLGA2	Golgin A2	Protein Coding	41	GC09M128255	1.82001578807831	https://www.genecards.org/cgi-bin/carddisp.pl?gene=GOLGA2
DELE1	DAP3 Binding Cell Death Enhancer 1	Protein Coding	27	GC05P145588	1.81962013244629	https://www.genecards.org/cgi-bin/carddisp.pl?gene=DELE1
IL12A	Interleukin 12A	Protein Coding	43	GC03P159988	1.8187552690506	https://www.genecards.org/cgi-bin/carddisp.pl?gene=IL12A
HNRNPA2B1	Heterogeneous Nuclear Ribonucleoprotein A2/B1	Protein Coding	45	GC07M026174	1.81767690181732	https://www.genecards.org/cgi-bin/carddisp.pl?gene=HNRNPA2B1
ANGPTL6	Angiopoietin Like 6	Protein Coding	40	GC19M010092	1.81728577613831	https://www.genecards.org/cgi-bin/carddisp.pl?gene=ANGPTL6
BRD4	Bromodomain Containing 4	Protein Coding	46	GC19M015236	1.81682682037354	https://www.genecards.org/cgi-bin/carddisp.pl?gene=BRD4
SAT1	Spermidine/Spermine N1-Acetyltransferase 1	Protein Coding	44	GC0XP023784	1.816162109375	https://www.genecards.org/cgi-bin/carddisp.pl?gene=SAT1
MIR34B	MicroRNA 34b	RNA Gene	22	GC11P111686	1.81516242027283	https://www.genecards.org/cgi-bin/carddisp.pl?gene=MIR34B
CYP19A1	Cytochrome P450 Family 19 Subfamily A Member 1	Protein Coding	48	GC15M051208	1.81486904621124	https://www.genecards.org/cgi-bin/carddisp.pl?gene=CYP19A1
CAMK1D	Calcium/Calmodulin Dependent Protein Kinase ID	Protein Coding	41	GC10P012349	1.81331896781921	https://www.genecards.org/cgi-bin/carddisp.pl?gene=CAMK1D
RAN	RAN, Member RAS Oncogene Family	Protein Coding	43	GC12P130871	1.81303918361664	https://www.genecards.org/cgi-bin/carddisp.pl?gene=RAN
EPB41L3	Erythrocyte Membrane Protein Band 4.1 Like 3	Protein Coding	42	GC18M005382	1.81256306171417	https://www.genecards.org/cgi-bin/carddisp.pl?gene=EPB41L3
NAA40	N-Alpha-Acetyltransferase 40, NatD Catalytic Subunit	Protein Coding	34	GC11P063938	1.81175363063812	https://www.genecards.org/cgi-bin/carddisp.pl?gene=NAA40
MTFP1	Mitochondrial Fission Process 1	Protein Coding	32	GC22P033713	1.81175363063812	https://www.genecards.org/cgi-bin/carddisp.pl?gene=MTFP1
TUSC2	Tumor Suppressor 2, Mitochondrial Calcium Regulator	Protein Coding	33	GC03M050960	1.80884420871735	https://www.genecards.org/cgi-bin/carddisp.pl?gene=TUSC2
CDC37	Cell Division Cycle 37, HSP90 Cochaperone	Protein Coding	41	GC19M010391	1.80812895298004	https://www.genecards.org/cgi-bin/carddisp.pl?gene=CDC37
PSMD12	Proteasome 26S Subunit, Non-ATPase 12	Protein Coding	42	GC17M067337	1.80746340751648	https://www.genecards.org/cgi-bin/carddisp.pl?gene=PSMD12
DNAH8	Dynein Axonemal Heavy Chain 8	Protein Coding	38	GC06P077030	1.80721402168274	https://www.genecards.org/cgi-bin/carddisp.pl?gene=DNAH8
RNF183	Ring Finger Protein 183	Protein Coding	31	GC09M113297	1.8049224615097	https://www.genecards.org/cgi-bin/carddisp.pl?gene=RNF183
MIR10B	MicroRNA 10b	RNA Gene	22	GC02P176150	1.80490791797638	https://www.genecards.org/cgi-bin/carddisp.pl?gene=MIR10B
CAPN3	Calpain 3	Protein Coding	48	GC15P042359	1.80425024032593	https://www.genecards.org/cgi-bin/carddisp.pl?gene=CAPN3
RRM2B	Ribonucleotide Reductase Regulatory TP53 Inducible Subunit M2B	Protein Coding	48	GC08M102204	1.80414652824402	https://www.genecards.org/cgi-bin/carddisp.pl?gene=RRM2B
NUP133	Nucleoporin 133	Protein Coding	40	GC01M229463	1.80358815193176	https://www.genecards.org/cgi-bin/carddisp.pl?gene=NUP133
MIR130A	MicroRNA 130a	RNA Gene	22	GC11P057641	1.80317997932434	https://www.genecards.org/cgi-bin/carddisp.pl?gene=MIR130A
IPO7	Importin 7	Protein Coding	38	GC11P009384	1.80240869522095	https://www.genecards.org/cgi-bin/carddisp.pl?gene=IPO7
TFF1	Trefoil Factor 1	Protein Coding	42	GC21M042362	1.80184483528137	https://www.genecards.org/cgi-bin/carddisp.pl?gene=TFF1
UCHL1	Ubiquitin C-Terminal Hydrolase L1	Protein Coding	49	GC04P041256	1.80081021785736	https://www.genecards.org/cgi-bin/carddisp.pl?gene=UCHL1
DSG3	Desmoglein 3	Protein Coding	40	GC18P031447	1.80027437210083	https://www.genecards.org/cgi-bin/carddisp.pl?gene=DSG3
IL4R	Interleukin 4 Receptor	Protein Coding	47	GC16P027659	1.80017709732056	https://www.genecards.org/cgi-bin/carddisp.pl?gene=IL4R
AHCTF1	AT-Hook Containing Transcription Factor 1	Protein Coding	36	GC01M246840	1.79868125915527	https://www.genecards.org/cgi-bin/carddisp.pl?gene=AHCTF1
HOTTIP	HOXA Distal Transcript Antisense RNA	RNA Gene	23	GC07P027198	1.79790985584259	https://www.genecards.org/cgi-bin/carddisp.pl?gene=HOTTIP
ROCK2	Rho Associated Coiled-Coil Containing Protein Kinase 2	Protein Coding	46	GC02M011289	1.79741811752319	https://www.genecards.org/cgi-bin/carddisp.pl?gene=ROCK2
SMARCA4	SWI/SNF Related, Matrix Associated, Actin Dependent Regulator Of Chromatin, Subfamily A, Member 4	Protein Coding	48	GC19P010932	1.79661452770233	https://www.genecards.org/cgi-bin/carddisp.pl?gene=SMARCA4
MSN	Moesin	Protein Coding	46	GC0XP065588	1.79661452770233	https://www.genecards.org/cgi-bin/carddisp.pl?gene=MSN
FOXP1	Forkhead Box P1	Protein Coding	44	GC03M070926	1.79652607440948	https://www.genecards.org/cgi-bin/carddisp.pl?gene=FOXP1
MT-CO2	Mitochondrially Encoded Cytochrome C Oxidase II	Protein Coding	34	GCMTP007587	1.7960456609726	https://www.genecards.org/cgi-bin/carddisp.pl?gene=MT-CO2
TERF2	Telomeric Repeat Binding Factor 2	Protein Coding	40	GC16M069355	1.79581141471863	https://www.genecards.org/cgi-bin/carddisp.pl?gene=TERF2
TUBB1	Tubulin Beta 1 Class VI	Protein Coding	46	GC20P059020	1.79370427131653	https://www.genecards.org/cgi-bin/carddisp.pl?gene=TUBB1
CORO1A	Coronin 1A	Protein Coding	42	GC16P039395	1.79352581501007	https://www.genecards.org/cgi-bin/carddisp.pl?gene=CORO1A
NR4A2	Nuclear Receptor Subfamily 4 Group A Member 2	Protein Coding	46	GC02M156324	1.79346823692322	https://www.genecards.org/cgi-bin/carddisp.pl?gene=NR4A2
POSTN	Periostin	Protein Coding	44	GC13M037562	1.79289031028748	https://www.genecards.org/cgi-bin/carddisp.pl?gene=POSTN
MTRNR2L11	MT-RNR2 Like 11 (Pseudogene)	Pseudogene	9	GC01M238098	1.79204344749451	https://www.genecards.org/cgi-bin/carddisp.pl?gene=MTRNR2L11
MTRNR2L13	MT-RNR2 Like 13 (Pseudogene)	Pseudogene	9	GC04P116298	1.79204344749451	https://www.genecards.org/cgi-bin/carddisp.pl?gene=MTRNR2L13
MT2A	Metallothionein 2A	Protein Coding	42	GC16P056939	1.79171562194824	https://www.genecards.org/cgi-bin/carddisp.pl?gene=MT2A
IL32	Interleukin 32	Protein Coding	38	GC16P009928	1.79094409942627	https://www.genecards.org/cgi-bin/carddisp.pl?gene=IL32
PHLDA2	Pleckstrin Homology Like Domain Family A Member 2	Protein Coding	37	GC11M002928	1.78971004486084	https://www.genecards.org/cgi-bin/carddisp.pl?gene=PHLDA2
PLA2G2A	Phospholipase A2 Group IIA	Protein Coding	46	GC01M019975	1.78937065601349	https://www.genecards.org/cgi-bin/carddisp.pl?gene=PLA2G2A
TMSB4X	Thymosin Beta 4 X-Linked	Protein Coding	40	GC0XP012975	1.78898453712463	https://www.genecards.org/cgi-bin/carddisp.pl?gene=TMSB4X
CYP3A4	Cytochrome P450 Family 3 Subfamily A Member 4	Protein Coding	49	GC07M099759	1.78882241249084	https://www.genecards.org/cgi-bin/carddisp.pl?gene=CYP3A4
PXDN	Peroxidasin	Protein Coding	44	GC02M001635	1.78803873062134	https://www.genecards.org/cgi-bin/carddisp.pl?gene=PXDN
RCAN1	Regulator Of Calcineurin 1	Protein Coding	42	GC21M034513	1.78752565383911	https://www.genecards.org/cgi-bin/carddisp.pl?gene=RCAN1
CD3E	CD3e Molecule	Protein Coding	45	GC11P118304	1.78680539131165	https://www.genecards.org/cgi-bin/carddisp.pl?gene=CD3E
CNTN2	Contactin 2	Protein Coding	45	GC01P205043	1.78399038314819	https://www.genecards.org/cgi-bin/carddisp.pl?gene=CNTN2
RASSF2	Ras Association Domain Family Member 2	Protein Coding	40	GC20M004780	1.78314363956451	https://www.genecards.org/cgi-bin/carddisp.pl?gene=RASSF2
MED1	Mediator Complex Subunit 1	Protein Coding	40	GC17M039404	1.78305816650391	https://www.genecards.org/cgi-bin/carddisp.pl?gene=MED1
PPT1	Palmitoyl-Protein Thioesterase 1	Protein Coding	45	GC01M040072	1.78161907196045	https://www.genecards.org/cgi-bin/carddisp.pl?gene=PPT1
IRX5	Iroquois Homeobox 5	Protein Coding	41	GC16P054930	1.77955853939056	https://www.genecards.org/cgi-bin/carddisp.pl?gene=IRX5
PLA2G1B	Phospholipase A2 Group IB	Protein Coding	44	GC12M120322	1.77779734134674	https://www.genecards.org/cgi-bin/carddisp.pl?gene=PLA2G1B
S1PR2	Sphingosine-1-Phosphate Receptor 2	Protein Coding	44	GC19M010223	1.77676904201508	https://www.genecards.org/cgi-bin/carddisp.pl?gene=S1PR2
CXCL1	C-X-C Motif Chemokine Ligand 1	Protein Coding	41	GC04P073869	1.77641630172729	https://www.genecards.org/cgi-bin/carddisp.pl?gene=CXCL1
ADAMTS2	ADAM Metallopeptidase With Thrombospondin Type 1 Motif 2	Protein Coding	43	GC05M179110	1.77591669559479	https://www.genecards.org/cgi-bin/carddisp.pl?gene=ADAMTS2
DYRK3	Dual Specificity Tyrosine Phosphorylation Regulated Kinase 3	Protein Coding	41	GC01P206636	1.77561223506927	https://www.genecards.org/cgi-bin/carddisp.pl?gene=DYRK3
NUP93	Nucleoporin 93	Protein Coding	40	GC16P056970	1.77481603622437	https://www.genecards.org/cgi-bin/carddisp.pl?gene=NUP93
CD3D	CD3d Molecule	Protein Coding	46	GC11M118338	1.77458691596985	https://www.genecards.org/cgi-bin/carddisp.pl?gene=CD3D
ALPP	Alkaline Phosphatase, Placental	Protein Coding	45	GC02P232378	1.77457416057587	https://www.genecards.org/cgi-bin/carddisp.pl?gene=ALPP
MYH15	Myosin Heavy Chain 15	Protein Coding	38	GC03M108380	1.77359235286713	https://www.genecards.org/cgi-bin/carddisp.pl?gene=MYH15
BCO1	Beta-Carotene Oxygenase 1	Protein Coding	35	GC16P081238	1.77359235286713	https://www.genecards.org/cgi-bin/carddisp.pl?gene=BCO1
NR1H4	Nuclear Receptor Subfamily 1 Group H Member 4	Protein Coding	48	GC12P100473	1.77331185340881	https://www.genecards.org/cgi-bin/carddisp.pl?gene=NR1H4
ERCC6	ERCC Excision Repair 6, Chromatin Remodeling Factor	Protein Coding	45	GC10M049454	1.77331185340881	https://www.genecards.org/cgi-bin/carddisp.pl?gene=ERCC6
FERMT3	FERM Domain Containing Kindlin 3	Protein Coding	43	GC11P064286	1.77241694927216	https://www.genecards.org/cgi-bin/carddisp.pl?gene=FERMT3
ACE	Angiotensin I Converting Enzyme	Protein Coding	50	GC17P063477	1.77233242988586	https://www.genecards.org/cgi-bin/carddisp.pl?gene=ACE
HLA-DRA	Major Histocompatibility Complex, Class II, DR Alpha	Protein Coding	46	GC06P032439	1.77155125141144	https://www.genecards.org/cgi-bin/carddisp.pl?gene=HLA-DRA
SCRIB	Scribble Planar Cell Polarity Protein	Protein Coding	41	GC08M144074	1.77130746841431	https://www.genecards.org/cgi-bin/carddisp.pl?gene=SCRIB
LGALS12	Galectin 12	Protein Coding	34	GC11P063506	1.77107584476471	https://www.genecards.org/cgi-bin/carddisp.pl?gene=LGALS12
DICER1	Dicer 1, Ribonuclease III	Protein Coding	47	GC14M095086	1.76985168457031	https://www.genecards.org/cgi-bin/carddisp.pl?gene=DICER1
CGA	Glycoprotein Hormones, Alpha Polypeptide	Protein Coding	44	GC06M087085	1.76979804039001	https://www.genecards.org/cgi-bin/carddisp.pl?gene=CGA
TFAP2B	Transcription Factor AP-2 Beta	Protein Coding	44	GC06P077131	1.76972579956055	https://www.genecards.org/cgi-bin/carddisp.pl?gene=TFAP2B
AGO2	Argonaute RISC Catalytic Component 2	Protein Coding	40	GC08M140522	1.76908695697784	https://www.genecards.org/cgi-bin/carddisp.pl?gene=AGO2
KRT17	Keratin 17	Protein Coding	44	GC17M041619	1.76778388023376	https://www.genecards.org/cgi-bin/carddisp.pl?gene=KRT17
NUP160	Nucleoporin 160	Protein Coding	39	GC11M084340	1.76771235466003	https://www.genecards.org/cgi-bin/carddisp.pl?gene=NUP160
RIPK4	Receptor Interacting Serine/Threonine Kinase 4	Protein Coding	44	GC21M041739	1.76768577098846	https://www.genecards.org/cgi-bin/carddisp.pl?gene=RIPK4
SNHG12	Small Nucleolar RNA Host Gene 12	RNA Gene	23	GC01M028578	1.76695239543915	https://www.genecards.org/cgi-bin/carddisp.pl?gene=SNHG12
COPS5	COP9 Signalosome Subunit 5	Protein Coding	42	GC08M067043	1.76593327522278	https://www.genecards.org/cgi-bin/carddisp.pl?gene=COPS5
HTRA1	HtrA Serine Peptidase 1	Protein Coding	45	GC10P122461	1.76528882980347	https://www.genecards.org/cgi-bin/carddisp.pl?gene=HTRA1
GHSR	Growth Hormone Secretagogue Receptor	Protein Coding	46	GC03M172443	1.76485645771027	https://www.genecards.org/cgi-bin/carddisp.pl?gene=GHSR
KDM1A	Lysine Demethylase 1A	Protein Coding	46	GC01P023019	1.76473367214203	https://www.genecards.org/cgi-bin/carddisp.pl?gene=KDM1A
ATP2A3	ATPase Sarcoplasmic/Endoplasmic Reticulum Ca2+ Transporting 3	Protein Coding	45	GC17M003923	1.76460433006287	https://www.genecards.org/cgi-bin/carddisp.pl?gene=ATP2A3
SLAMF1	Signaling Lymphocytic Activation Molecule Family Member 1	Protein Coding	40	GC01M160608	1.7641077041626	https://www.genecards.org/cgi-bin/carddisp.pl?gene=SLAMF1
WRN	WRN RecQ Like Helicase	Protein Coding	45	GC08P031033	1.76284193992615	https://www.genecards.org/cgi-bin/carddisp.pl?gene=WRN
RPS19	Ribosomal Protein S19	Protein Coding	48	GC19P051849	1.76193654537201	https://www.genecards.org/cgi-bin/carddisp.pl?gene=RPS19
TFAP2C	Transcription Factor AP-2 Gamma	Protein Coding	42	GC20P056629	1.76173162460327	https://www.genecards.org/cgi-bin/carddisp.pl?gene=TFAP2C
HINT1	Histidine Triad Nucleotide Binding Protein 1	Protein Coding	45	GC05M131159	1.76119446754456	https://www.genecards.org/cgi-bin/carddisp.pl?gene=HINT1
H1-4	H1.4 Linker Histone, Cluster Member	Protein Coding	36	GC06P077457	1.76070547103882	https://www.genecards.org/cgi-bin/carddisp.pl?gene=H1-4
TXNDC5	Thioredoxin Domain Containing 5	Protein Coding	38	GC06M007893	1.76002430915833	https://www.genecards.org/cgi-bin/carddisp.pl?gene=TXNDC5
CXCR2	C-X-C Motif Chemokine Receptor 2	Protein Coding	48	GC02P218125	1.75957655906677	https://www.genecards.org/cgi-bin/carddisp.pl?gene=CXCR2
CXCL13	C-X-C Motif Chemokine Ligand 13	Protein Coding	41	GC04P077511	1.75823593139648	https://www.genecards.org/cgi-bin/carddisp.pl?gene=CXCL13
PIK3R4	Phosphoinositide-3-Kinase Regulatory Subunit 4	Protein Coding	45	GC03M130678	1.75781416893005	https://www.genecards.org/cgi-bin/carddisp.pl?gene=PIK3R4
EPHA1	EPH Receptor A1	Protein Coding	46	GC07M143390	1.75716280937195	https://www.genecards.org/cgi-bin/carddisp.pl?gene=EPHA1
CDCA7	Cell Division Cycle Associated 7	Protein Coding	42	GC02P173354	1.75716280937195	https://www.genecards.org/cgi-bin/carddisp.pl?gene=CDCA7
CHP1	Calcineurin Like EF-Hand Protein 1	Protein Coding	37	GC15P041230	1.75599193572998	https://www.genecards.org/cgi-bin/carddisp.pl?gene=CHP1
RBMS1	RNA Binding Motif Single Stranded Interacting Protein 1	Protein Coding	39	GC02M160272	1.75565612316132	https://www.genecards.org/cgi-bin/carddisp.pl?gene=RBMS1
ERO1A	Endoplasmic Reticulum Oxidoreductase 1 Alpha	Protein Coding	34	GC14M052640	1.75529313087463	https://www.genecards.org/cgi-bin/carddisp.pl?gene=ERO1A
CRYAA	Crystallin Alpha A	Protein Coding	45	GC21P043169	1.7549614906311	https://www.genecards.org/cgi-bin/carddisp.pl?gene=CRYAA
PTDSS2	Phosphatidylserine Synthase 2	Protein Coding	36	GC11P000448	1.75485467910767	https://www.genecards.org/cgi-bin/carddisp.pl?gene=PTDSS2
TMEM214	Transmembrane Protein 214	Protein Coding	34	GC02P027032	1.75446045398712	https://www.genecards.org/cgi-bin/carddisp.pl?gene=TMEM214
NUAK1	NUAK Family Kinase 1	Protein Coding	44	GC12M106063	1.75277960300446	https://www.genecards.org/cgi-bin/carddisp.pl?gene=NUAK1
RICTOR	RPTOR Independent Companion Of MTOR Complex 2	Protein Coding	44	GC05M038937	1.7525486946106	https://www.genecards.org/cgi-bin/carddisp.pl?gene=RICTOR
HEMGN	Hemogen	Protein Coding	36	GC09M098829	1.75026392936707	https://www.genecards.org/cgi-bin/carddisp.pl?gene=HEMGN
RTN4R	Reticulon 4 Receptor	Protein Coding	42	GC22M020241	1.74942886829376	https://www.genecards.org/cgi-bin/carddisp.pl?gene=RTN4R
VIL1	Villin 1	Protein Coding	41	GC02P218419	1.74942886829376	https://www.genecards.org/cgi-bin/carddisp.pl?gene=VIL1
EIF4A1	Eukaryotic Translation Initiation Factor 4A1	Protein Coding	44	GC17P007572	1.74759590625763	https://www.genecards.org/cgi-bin/carddisp.pl?gene=EIF4A1
GRK5	G Protein-Coupled Receptor Kinase 5	Protein Coding	42	GC10P119207	1.7469048500061	https://www.genecards.org/cgi-bin/carddisp.pl?gene=GRK5
TRAF3IP2-AS1	TRAF3IP2 Antisense RNA 1	RNA Gene	19	GC06P111483	1.74674165248871	https://www.genecards.org/cgi-bin/carddisp.pl?gene=TRAF3IP2-AS1
EXTL3	Exostosin Like Glycosyltransferase 3	Protein Coding	45	GC08P028614	1.74495208263397	https://www.genecards.org/cgi-bin/carddisp.pl?gene=EXTL3
TP53COR1	Tumor Protein P53 Pathway Corepressor 1	RNA Gene	8	GC06U903133	1.74429404735565	https://www.genecards.org/cgi-bin/carddisp.pl?gene=TP53COR1
EIF3E	Eukaryotic Translation Initiation Factor 3 Subunit E	Protein Coding	38	GC08M108163	1.74370324611664	https://www.genecards.org/cgi-bin/carddisp.pl?gene=EIF3E
PDE5A	Phosphodiesterase 5A	Protein Coding	45	GC04M119494	1.74347972869873	https://www.genecards.org/cgi-bin/carddisp.pl?gene=PDE5A
HEPN1	Hepatocellular Carcinoma, Down-Regulated 1	RNA Gene	25	GC11P124919	1.74293255805969	https://www.genecards.org/cgi-bin/carddisp.pl?gene=HEPN1
PLD2	Phospholipase D2	Protein Coding	47	GC17P004808	1.74198484420776	https://www.genecards.org/cgi-bin/carddisp.pl?gene=PLD2
NEDD4	NEDD4 E3 Ubiquitin Protein Ligase	Protein Coding	46	GC15M055826	1.74194920063019	https://www.genecards.org/cgi-bin/carddisp.pl?gene=NEDD4
CST3	Cystatin C	Protein Coding	44	GC20M023646	1.74131464958191	https://www.genecards.org/cgi-bin/carddisp.pl?gene=CST3
TRIM13	Tripartite Motif Containing 13	Protein Coding	36	GC13P049995	1.74037218093872	https://www.genecards.org/cgi-bin/carddisp.pl?gene=TRIM13
ZMAT3	Zinc Finger Matrin-Type 3	Protein Coding	34	GC03M179017	1.74037218093872	https://www.genecards.org/cgi-bin/carddisp.pl?gene=ZMAT3
PDCL3	Phosducin Like 3	Protein Coding	34	GC02P100562	1.73968744277954	https://www.genecards.org/cgi-bin/carddisp.pl?gene=PDCL3
TRIM17	Tripartite Motif Containing 17	Protein Coding	37	GC01M228407	1.73864257335663	https://www.genecards.org/cgi-bin/carddisp.pl?gene=TRIM17
ID4	Inhibitor Of DNA Binding 4, HLH Protein	Protein Coding	39	GC06P019837	1.73859167098999	https://www.genecards.org/cgi-bin/carddisp.pl?gene=ID4
EIF3D	Eukaryotic Translation Initiation Factor 3 Subunit D	Protein Coding	38	GC22M036510	1.73859167098999	https://www.genecards.org/cgi-bin/carddisp.pl?gene=EIF3D
CRNDE	Colorectal Neoplasia Differentially Expressed	RNA Gene	21	GC16M054845	1.73827195167542	https://www.genecards.org/cgi-bin/carddisp.pl?gene=CRNDE
[truncated: 12,447 more rows]
