# Supplementary material for: Identification of hub programmed cell death-related genes and immune infiltration in Crohn’s disease using bioinformatics
Source: Front Genet. 2024 Dec 18;15:1425062. doi: 10.3389/fgene.2024.1425062 (PMC11688285; doi:10.3389/fgene.2024.1425062)
Supplement: Supplementary file 1 [file DataSheet3.zip › Input data and script2/Proerammed cell death genes collection/Ferroptosis_gene_collection/GeneCards-SearchResults.csv]

Gene Symbol	Description	Category	Gifts	GC Id	Relevance score	GeneCards Link
AIFM2	Apoptosis Inducing Factor Mitochondria Associated 2	Protein Coding	38	GC10M070098	11.3456983566284	https://www.genecards.org/cgi-bin/carddisp.pl?gene=AIFM2
GPX4	Glutathione Peroxidase 4	Protein Coding	46	GC19P001103	9.5195198059082	https://www.genecards.org/cgi-bin/carddisp.pl?gene=GPX4
NFE2L2	NFE2 Like BZIP Transcription Factor 2	Protein Coding	48	GC02M177227	4.48543167114258	https://www.genecards.org/cgi-bin/carddisp.pl?gene=NFE2L2
SLC7A11	Solute Carrier Family 7 Member 11	Protein Coding	43	GC04M138164	3.9902982711792	https://www.genecards.org/cgi-bin/carddisp.pl?gene=SLC7A11
TP53	Tumor Protein P53	Protein Coding	51	GC17M007661	3.46642971038818	https://www.genecards.org/cgi-bin/carddisp.pl?gene=TP53
ACSL4	Acyl-CoA Synthetase Long Chain Family Member 4	Protein Coding	44	GC0XM109624	2.70316648483276	https://www.genecards.org/cgi-bin/carddisp.pl?gene=ACSL4
TFRC	Transferrin Receptor	Protein Coding	47	GC03M196027	2.47830820083618	https://www.genecards.org/cgi-bin/carddisp.pl?gene=TFRC
BECN1	Beclin 1	Protein Coding	44	GC17M042810	2.45072484016418	https://www.genecards.org/cgi-bin/carddisp.pl?gene=BECN1
HMOX1	Heme Oxygenase 1	Protein Coding	50	GC22P035380	2.15877485275269	https://www.genecards.org/cgi-bin/carddisp.pl?gene=HMOX1
NCOA4	Nuclear Receptor Coactivator 4	Protein Coding	39	GC10M046005	2.06523609161377	https://www.genecards.org/cgi-bin/carddisp.pl?gene=NCOA4
PRKAA1	Protein Kinase AMP-Activated Catalytic Subunit Alpha 1	Protein Coding	46	GC05M040759	2.03129100799561	https://www.genecards.org/cgi-bin/carddisp.pl?gene=PRKAA1
YAP1	Yes1 Associated Transcriptional Regulator	Protein Coding	46	GC11P102110	1.94893968105316	https://www.genecards.org/cgi-bin/carddisp.pl?gene=YAP1
LCN2	Lipocalin 2	Protein Coding	43	GC09P128149	1.93568754196167	https://www.genecards.org/cgi-bin/carddisp.pl?gene=LCN2
PARK7	Parkinsonism Associated Deglycase	Protein Coding	44	GC01P008078	1.87595951557159	https://www.genecards.org/cgi-bin/carddisp.pl?gene=PARK7
ATF4	Activating Transcription Factor 4	Protein Coding	45	GC22P039599	1.81983435153961	https://www.genecards.org/cgi-bin/carddisp.pl?gene=ATF4
MIR214	MicroRNA 214	RNA Gene	21	GC01M172234	1.80146193504333	https://www.genecards.org/cgi-bin/carddisp.pl?gene=MIR214
SIRT3	Sirtuin 3	Protein Coding	46	GC11M000215	1.78242087364197	https://www.genecards.org/cgi-bin/carddisp.pl?gene=SIRT3
HMGB1	High Mobility Group Box 1	Protein Coding	44	GC13M030456	1.78242087364197	https://www.genecards.org/cgi-bin/carddisp.pl?gene=HMGB1
ELAVL1	ELAV Like RNA Binding Protein 1	Protein Coding	41	GC19M007958	1.7817530632019	https://www.genecards.org/cgi-bin/carddisp.pl?gene=ELAVL1
SLC40A1	Solute Carrier Family 40 Member 1	Protein Coding	45	GC02M189560	1.74200034141541	https://www.genecards.org/cgi-bin/carddisp.pl?gene=SLC40A1
KRAS	KRAS Proto-Oncogene, GTPase	Protein Coding	49	GC12M025204	1.67370212078094	https://www.genecards.org/cgi-bin/carddisp.pl?gene=KRAS
LINC00336	Long Intergenic Non-Protein Coding RNA 336	RNA Gene	23	GC06M033586	1.67370212078094	https://www.genecards.org/cgi-bin/carddisp.pl?gene=LINC00336
SLC3A2	Solute Carrier Family 3 Member 2	Protein Coding	41	GC11P062856	1.64073026180267	https://www.genecards.org/cgi-bin/carddisp.pl?gene=SLC3A2
FTH1	Ferritin Heavy Chain 1	Protein Coding	48	GC11M061959	1.5908317565918	https://www.genecards.org/cgi-bin/carddisp.pl?gene=FTH1
LAMP2	Lysosomal Associated Membrane Protein 2	Protein Coding	43	GC0XM120426	1.57580304145813	https://www.genecards.org/cgi-bin/carddisp.pl?gene=LAMP2
SCD	Stearoyl-CoA Desaturase	Protein Coding	49	GC10P100347	1.55780625343323	https://www.genecards.org/cgi-bin/carddisp.pl?gene=SCD
GOT1	Glutamic-Oxaloacetic Transaminase 1	Protein Coding	45	GC10M099396	1.55180025100708	https://www.genecards.org/cgi-bin/carddisp.pl?gene=GOT1
DECR1	2,4-Dienoyl-CoA Reductase 1	Protein Coding	41	GC08P090001	1.55180025100708	https://www.genecards.org/cgi-bin/carddisp.pl?gene=DECR1
ECH1	Enoyl-CoA Hydratase 1	Protein Coding	40	GC19M038815	1.55180025100708	https://www.genecards.org/cgi-bin/carddisp.pl?gene=ECH1
STK11	Serine/Threonine Kinase 11	Protein Coding	48	GC19P001177	1.52032041549683	https://www.genecards.org/cgi-bin/carddisp.pl?gene=STK11
PLA2G6	Phospholipase A2 Group VI	Protein Coding	48	GC22M056043	1.51021409034729	https://www.genecards.org/cgi-bin/carddisp.pl?gene=PLA2G6
MDM2	MDM2 Proto-Oncogene	Protein Coding	52	GC12P068808	1.4987872838974	https://www.genecards.org/cgi-bin/carddisp.pl?gene=MDM2
CBS	Cystathionine Beta-Synthase	Protein Coding	48	GC21M043053	1.48958230018616	https://www.genecards.org/cgi-bin/carddisp.pl?gene=CBS
RELA	RELA Proto-Oncogene, NF-KB Subunit	Protein Coding	50	GC11M065653	1.44551420211792	https://www.genecards.org/cgi-bin/carddisp.pl?gene=RELA
NF2	NF2, Moesin-Ezrin-Radixin Like (MERLIN) Tumor Suppressor	Protein Coding	48	GC22P029603	1.40810084342957	https://www.genecards.org/cgi-bin/carddisp.pl?gene=NF2
DHODH	Dihydroorotate Dehydrogenase (Quinone)	Protein Coding	45	GC16P072008	1.40810084342957	https://www.genecards.org/cgi-bin/carddisp.pl?gene=DHODH
IREB2	Iron Responsive Element Binding Protein 2	Protein Coding	44	GC15P078437	1.39572787284851	https://www.genecards.org/cgi-bin/carddisp.pl?gene=IREB2
ATM	ATM Serine/Threonine Kinase	Protein Coding	52	GC11P108222	1.38831222057343	https://www.genecards.org/cgi-bin/carddisp.pl?gene=ATM
TNF	Tumor Necrosis Factor	Protein Coding	50	GC06P076864	1.38831222057343	https://www.genecards.org/cgi-bin/carddisp.pl?gene=TNF
FBXW7	F-Box And WD Repeat Domain Containing 7	Protein Coding	44	GC04M152321	1.38831222057343	https://www.genecards.org/cgi-bin/carddisp.pl?gene=FBXW7
ATG16L1	Autophagy Related 16 Like 1	Protein Coding	42	GC02P233246	1.38831222057343	https://www.genecards.org/cgi-bin/carddisp.pl?gene=ATG16L1
SLC39A7	Solute Carrier Family 39 Member 7	Protein Coding	40	GC06P033200	1.38831222057343	https://www.genecards.org/cgi-bin/carddisp.pl?gene=SLC39A7
ZFP36	ZFP36 Ring Finger Protein	Protein Coding	38	GC19P039406	1.38831222057343	https://www.genecards.org/cgi-bin/carddisp.pl?gene=ZFP36
H2AC1	H2A Clustered Histone 1	Protein Coding	29	GC06M025947	1.36827111244202	https://www.genecards.org/cgi-bin/carddisp.pl?gene=H2AC1
MEF2C	Myocyte Enhancer Factor 2C	Protein Coding	48	GC05M088718	1.367680311203	https://www.genecards.org/cgi-bin/carddisp.pl?gene=MEF2C
BAP1	BRCA1 Associated Protein 1	Protein Coding	46	GC03M052401	1.367680311203	https://www.genecards.org/cgi-bin/carddisp.pl?gene=BAP1
ADCY10	Adenylate Cyclase 10	Protein Coding	44	GC01M167809	1.34608733654022	https://www.genecards.org/cgi-bin/carddisp.pl?gene=ADCY10
CTSB	Cathepsin B	Protein Coding	50	GC08M011842	1.32338488101959	https://www.genecards.org/cgi-bin/carddisp.pl?gene=CTSB
YWHAE	Tyrosine 3-Monooxygenase/Tryptophan 5-Monooxygenase Activation Protein Epsilon	Protein Coding	48	GC17M002492	1.32338488101959	https://www.genecards.org/cgi-bin/carddisp.pl?gene=YWHAE
PRDX6	Peroxiredoxin 6	Protein Coding	45	GC01P173477	1.32338488101959	https://www.genecards.org/cgi-bin/carddisp.pl?gene=PRDX6
ATF3	Activating Transcription Factor 3	Protein Coding	44	GC01P212565	1.32338488101959	https://www.genecards.org/cgi-bin/carddisp.pl?gene=ATF3
RPL7	Ribosomal Protein L7	Protein Coding	41	GC08M073290	1.32338488101959	https://www.genecards.org/cgi-bin/carddisp.pl?gene=RPL7
RPS3A	Ribosomal Protein S3A	Protein Coding	41	GC04P151099	1.32338488101959	https://www.genecards.org/cgi-bin/carddisp.pl?gene=RPS3A
FTMT	Ferritin Mitochondrial	Protein Coding	37	GC05P121851	1.32338488101959	https://www.genecards.org/cgi-bin/carddisp.pl?gene=FTMT
RACK1	Receptor For Activated C Kinase 1	Protein Coding	36	GC05M181618	1.32338488101959	https://www.genecards.org/cgi-bin/carddisp.pl?gene=RACK1
HELLS	Helicase, Lymphoid Specific	Protein Coding	45	GC10P094501	1.30420804023743	https://www.genecards.org/cgi-bin/carddisp.pl?gene=HELLS
IDH1	Isocitrate Dehydrogenase (NADP(+)) 1	Protein Coding	51	GC02M208236	1.29938209056854	https://www.genecards.org/cgi-bin/carddisp.pl?gene=IDH1
PTEN	Phosphatase And Tensin Homolog	Protein Coding	50	GC10P090708	1.29938209056854	https://www.genecards.org/cgi-bin/carddisp.pl?gene=PTEN
GSK3B	Glycogen Synthase Kinase 3 Beta	Protein Coding	48	GC03M119821	1.29938209056854	https://www.genecards.org/cgi-bin/carddisp.pl?gene=GSK3B
TNFAIP3	TNF Alpha Induced Protein 3	Protein Coding	47	GC06P137866	1.29938209056854	https://www.genecards.org/cgi-bin/carddisp.pl?gene=TNFAIP3
PRDX1	Peroxiredoxin 1	Protein Coding	47	GC01M045511	1.29938209056854	https://www.genecards.org/cgi-bin/carddisp.pl?gene=PRDX1
SREBF1	Sterol Regulatory Element Binding Transcription Factor 1	Protein Coding	45	GC17M017810	1.29938209056854	https://www.genecards.org/cgi-bin/carddisp.pl?gene=SREBF1
MAP1LC3B	Microtubule Associated Protein 1 Light Chain 3 Beta	Protein Coding	40	GC16P087384	1.29938209056854	https://www.genecards.org/cgi-bin/carddisp.pl?gene=MAP1LC3B
WWTR1	WW Domain Containing Transcription Regulator 1	Protein Coding	40	GC03M149517	1.29938209056854	https://www.genecards.org/cgi-bin/carddisp.pl?gene=WWTR1
OTUB1	OTU Deubiquitinase, Ubiquitin Aldehyde Binding 1	Protein Coding	38	GC11P063985	1.29938209056854	https://www.genecards.org/cgi-bin/carddisp.pl?gene=OTUB1
NEAT1	Nuclear Paraspeckle Assembly Transcript 1	RNA Gene	24	GC11P068984	1.29938209056854	https://www.genecards.org/cgi-bin/carddisp.pl?gene=NEAT1
AHCY	Adenosylhomocysteinase	Protein Coding	48	GC20M034468	1.27382600307465	https://www.genecards.org/cgi-bin/carddisp.pl?gene=AHCY
MYCN	MYCN Proto-Oncogene, BHLH Transcription Factor	Protein Coding	46	GC02P015949	1.27382600307465	https://www.genecards.org/cgi-bin/carddisp.pl?gene=MYCN
XRCC6	X-Ray Repair Cross Complementing 6	Protein Coding	44	GC22P041622	1.27382600307465	https://www.genecards.org/cgi-bin/carddisp.pl?gene=XRCC6
FOXC1	Forkhead Box C1	Protein Coding	42	GC06P001610	1.27382600307465	https://www.genecards.org/cgi-bin/carddisp.pl?gene=FOXC1
STYK1	Serine/Threonine/Tyrosine Kinase 1	Protein Coding	41	GC12M019796	1.27382600307465	https://www.genecards.org/cgi-bin/carddisp.pl?gene=STYK1
RBMS1	RNA Binding Motif Single Stranded Interacting Protein 1	Protein Coding	39	GC02M160272	1.27382600307465	https://www.genecards.org/cgi-bin/carddisp.pl?gene=RBMS1
SESN2	Sestrin 2	Protein Coding	37	GC01P028270	1.27382600307465	https://www.genecards.org/cgi-bin/carddisp.pl?gene=SESN2
PIR	Pirin	Protein Coding	37	GC0XM015402	1.27382600307465	https://www.genecards.org/cgi-bin/carddisp.pl?gene=PIR
PVT1	Pvt1 Oncogene	RNA Gene	26	GC08P127849	1.27382600307465	https://www.genecards.org/cgi-bin/carddisp.pl?gene=PVT1
VDAC1	Voltage Dependent Anion Channel 1	Protein Coding	45	GC05M133975	1.26790237426758	https://www.genecards.org/cgi-bin/carddisp.pl?gene=VDAC1
IDH2	Isocitrate Dehydrogenase (NADP(+)) 2	Protein Coding	51	GC15M090083	1.24636924266815	https://www.genecards.org/cgi-bin/carddisp.pl?gene=IDH2
NFKB1	Nuclear Factor Kappa B Subunit 1	Protein Coding	50	GC04P102501	1.24636924266815	https://www.genecards.org/cgi-bin/carddisp.pl?gene=NFKB1
DLD	Dihydrolipoamide Dehydrogenase	Protein Coding	49	GC07P107890	1.24636924266815	https://www.genecards.org/cgi-bin/carddisp.pl?gene=DLD
CP	Ceruloplasmin	Protein Coding	49	GC03M149162	1.24636924266815	https://www.genecards.org/cgi-bin/carddisp.pl?gene=CP
IL6	Interleukin 6	Protein Coding	48	GC07P022725	1.24636924266815	https://www.genecards.org/cgi-bin/carddisp.pl?gene=IL6
JUN	Jun Proto-Oncogene, AP-1 Transcription Factor Subunit	Protein Coding	47	GC01M058780	1.24636924266815	https://www.genecards.org/cgi-bin/carddisp.pl?gene=JUN
LIFR	LIF Receptor Subunit Alpha	Protein Coding	46	GC05M038475	1.24636924266815	https://www.genecards.org/cgi-bin/carddisp.pl?gene=LIFR
HNRNPA1	Heterogeneous Nuclear Ribonucleoprotein A1	Protein Coding	45	GC12P054280	1.24636924266815	https://www.genecards.org/cgi-bin/carddisp.pl?gene=HNRNPA1
KAT5	Lysine Acetyltransferase 5	Protein Coding	45	GC11P065711	1.24636924266815	https://www.genecards.org/cgi-bin/carddisp.pl?gene=KAT5
SOX2	SRY-Box Transcription Factor 2	Protein Coding	45	GC03P181711	1.24636924266815	https://www.genecards.org/cgi-bin/carddisp.pl?gene=SOX2
STUB1	STIP1 Homology And U-Box Containing Protein 1	Protein Coding	44	GC16P009834	1.24636924266815	https://www.genecards.org/cgi-bin/carddisp.pl?gene=STUB1
DKK1	Dickkopf WNT Signaling Pathway Inhibitor 1	Protein Coding	44	GC10P052314	1.24636924266815	https://www.genecards.org/cgi-bin/carddisp.pl?gene=DKK1
MDM4	MDM4 Regulator Of P53	Protein Coding	44	GC01P204516	1.24636924266815	https://www.genecards.org/cgi-bin/carddisp.pl?gene=MDM4
GPX3	Glutathione Peroxidase 3	Protein Coding	42	GC05P150997	1.24636924266815	https://www.genecards.org/cgi-bin/carddisp.pl?gene=GPX3
GSTZ1	Glutathione S-Transferase Zeta 1	Protein Coding	41	GC14P077320	1.24636924266815	https://www.genecards.org/cgi-bin/carddisp.pl?gene=GSTZ1
ARNTL	Aryl Hydrocarbon Receptor Nuclear Translocator Like	Protein Coding	41	GC11P013276	1.24636924266815	https://www.genecards.org/cgi-bin/carddisp.pl?gene=ARNTL
HCAR1	Hydroxycarboxylic Acid Receptor 1	Protein Coding	37	GC12M122726	1.24636924266815	https://www.genecards.org/cgi-bin/carddisp.pl?gene=HCAR1
CISD1	CDGSH Iron Sulfur Domain 1	Protein Coding	37	GC10P058269	1.24636924266815	https://www.genecards.org/cgi-bin/carddisp.pl?gene=CISD1
PROM2	Prominin 2	Protein Coding	36	GC02P095274	1.24636924266815	https://www.genecards.org/cgi-bin/carddisp.pl?gene=PROM2
YTHDC2	YTH Domain Containing 2	Protein Coding	36	GC05P113513	1.24636924266815	https://www.genecards.org/cgi-bin/carddisp.pl?gene=YTHDC2
USP35	Ubiquitin Specific Peptidase 35	Protein Coding	34	GC11P078188	1.24636924266815	https://www.genecards.org/cgi-bin/carddisp.pl?gene=USP35
MIR424	MicroRNA 424	RNA Gene	18	GC0XM134685	1.24636924266815	https://www.genecards.org/cgi-bin/carddisp.pl?gene=MIR424
DDR2	Discoidin Domain Receptor Tyrosine Kinase 2	Protein Coding	50	GC01P162631	1.21651172637939	https://www.genecards.org/cgi-bin/carddisp.pl?gene=DDR2
LONP1	Lon Peptidase 1, Mitochondrial	Protein Coding	44	GC19M005691	1.21651172637939	https://www.genecards.org/cgi-bin/carddisp.pl?gene=LONP1
CD82	CD82 Molecule	Protein Coding	42	GC11P044586	1.21651172637939	https://www.genecards.org/cgi-bin/carddisp.pl?gene=CD82
ASAH2	N-Acylsphingosine Amidohydrolase 2	Protein Coding	41	GC10M050182	1.21651172637939	https://www.genecards.org/cgi-bin/carddisp.pl?gene=ASAH2
MGST1	Microsomal Glutathione S-Transferase 1	Protein Coding	41	GC12P016347	1.21651172637939	https://www.genecards.org/cgi-bin/carddisp.pl?gene=MGST1
SMG9	SMG9 Nonsense Mediated MRNA Decay Factor	Protein Coding	34	GC19M043727	1.21651172637939	https://www.genecards.org/cgi-bin/carddisp.pl?gene=SMG9
HDDC3	HD Domain Containing 3	Protein Coding	32	GC15M090929	1.21651172637939	https://www.genecards.org/cgi-bin/carddisp.pl?gene=HDDC3
POR	Cytochrome P450 Oxidoreductase	Protein Coding	49	GC07P075899	1.18348610401154	https://www.genecards.org/cgi-bin/carddisp.pl?gene=POR
EP300	E1A Binding Protein P300	Protein Coding	49	GC22P041091	1.18348610401154	https://www.genecards.org/cgi-bin/carddisp.pl?gene=EP300
CREB1	CAMP Responsive Element Binding Protein 1	Protein Coding	48	GC02P207529	1.18348610401154	https://www.genecards.org/cgi-bin/carddisp.pl?gene=CREB1
TFAP2A	Transcription Factor AP-2 Alpha	Protein Coding	47	GC06M010393	1.18348610401154	https://www.genecards.org/cgi-bin/carddisp.pl?gene=TFAP2A
AKR1C3	Aldo-Keto Reductase Family 1 Member C3	Protein Coding	46	GC10P005035	1.18348610401154	https://www.genecards.org/cgi-bin/carddisp.pl?gene=AKR1C3
AKR1C2	Aldo-Keto Reductase Family 1 Member C2	Protein Coding	45	GC10M004987	1.18348610401154	https://www.genecards.org/cgi-bin/carddisp.pl?gene=AKR1C2
PEBP1	Phosphatidylethanolamine Binding Protein 1	Protein Coding	44	GC12P118135	1.18348610401154	https://www.genecards.org/cgi-bin/carddisp.pl?gene=PEBP1
AKR1C1	Aldo-Keto Reductase Family 1 Member C1	Protein Coding	42	GC10P004963	1.18348610401154	https://www.genecards.org/cgi-bin/carddisp.pl?gene=AKR1C1
CCL5	C-C Motif Chemokine Ligand 5	Protein Coding	42	GC17M035871	1.18348610401154	https://www.genecards.org/cgi-bin/carddisp.pl?gene=CCL5
KDM3B	Lysine Demethylase 3B	Protein Coding	42	GC05P138352	1.18348610401154	https://www.genecards.org/cgi-bin/carddisp.pl?gene=KDM3B
PDSS2	Decaprenyl Diphosphate Synthase Subunit 2	Protein Coding	41	GC06M107152	1.18348610401154	https://www.genecards.org/cgi-bin/carddisp.pl?gene=PDSS2
SETDB1	SET Domain Bifurcated Histone Lysine Methyltransferase 1	Protein Coding	41	GC01P150926	1.18348610401154	https://www.genecards.org/cgi-bin/carddisp.pl?gene=SETDB1
CYB5R1	Cytochrome B5 Reductase 1	Protein Coding	41	GC01M202964	1.18348610401154	https://www.genecards.org/cgi-bin/carddisp.pl?gene=CYB5R1
ABCB10	ATP Binding Cassette Subfamily B Member 10	Protein Coding	40	GC01M229516	1.18348610401154	https://www.genecards.org/cgi-bin/carddisp.pl?gene=ABCB10
CYGB	Cytoglobin	Protein Coding	38	GC17M076527	1.18348610401154	https://www.genecards.org/cgi-bin/carddisp.pl?gene=CYGB
PAQR3	Progestin And AdipoQ Receptor Family Member 3	Protein Coding	34	GC04M078887	1.18348610401154	https://www.genecards.org/cgi-bin/carddisp.pl?gene=PAQR3
MIR326	MicroRNA 326	RNA Gene	22	GC11M075335	1.18348610401154	https://www.genecards.org/cgi-bin/carddisp.pl?gene=MIR326
MIR324	MicroRNA 324	RNA Gene	20	GC17M007223	1.18348610401154	https://www.genecards.org/cgi-bin/carddisp.pl?gene=MIR324
ALOX15	Arachidonate 15-Lipoxygenase	Protein Coding	45	GC17M004630	1.1746324300766	https://www.genecards.org/cgi-bin/carddisp.pl?gene=ALOX15
STAT3	Signal Transducer And Activator Of Transcription 3	Protein Coding	50	GC17M042313	1.14600038528442	https://www.genecards.org/cgi-bin/carddisp.pl?gene=STAT3
PTGS2	Prostaglandin-Endoperoxide Synthase 2	Protein Coding	48	GC01M186640	1.14600038528442	https://www.genecards.org/cgi-bin/carddisp.pl?gene=PTGS2
KEAP1	Kelch Like ECH Associated Protein 1	Protein Coding	47	GC19M010486	1.14600038528442	https://www.genecards.org/cgi-bin/carddisp.pl?gene=KEAP1
NEDD4	NEDD4 E3 Ubiquitin Protein Ligase	Protein Coding	46	GC15M055826	1.14600038528442	https://www.genecards.org/cgi-bin/carddisp.pl?gene=NEDD4
NEDD4L	NEDD4 Like E3 Ubiquitin Protein Ligase	Protein Coding	46	GC18P058044	1.14600038528442	https://www.genecards.org/cgi-bin/carddisp.pl?gene=NEDD4L
FXN	Frataxin	Protein Coding	45	GC09P069035	1.14600038528442	https://www.genecards.org/cgi-bin/carddisp.pl?gene=FXN
ABCB6	ATP Binding Cassette Subfamily B Member 6 (Langereis Blood Group)	Protein Coding	45	GC02M219209	1.14600038528442	https://www.genecards.org/cgi-bin/carddisp.pl?gene=ABCB6
ACADSB	Acyl-CoA Dehydrogenase Short/Branched Chain	Protein Coding	45	GC10P123008	1.14600038528442	https://www.genecards.org/cgi-bin/carddisp.pl?gene=ACADSB
GCLC	Glutamate-Cysteine Ligase Catalytic Subunit	Protein Coding	44	GC06M053497	1.14600038528442	https://www.genecards.org/cgi-bin/carddisp.pl?gene=GCLC
LTF	Lactotransferrin	Protein Coding	44	GC03M046435	1.14600038528442	https://www.genecards.org/cgi-bin/carddisp.pl?gene=LTF
PANX1	Pannexin 1	Protein Coding	43	GC11P094128	1.14600038528442	https://www.genecards.org/cgi-bin/carddisp.pl?gene=PANX1
ETV4	ETS Variant Transcription Factor 4	Protein Coding	42	GC17M043527	1.14600038528442	https://www.genecards.org/cgi-bin/carddisp.pl?gene=ETV4
VDAC2	Voltage Dependent Anion Channel 2	Protein Coding	42	GC10P075210	1.14600038528442	https://www.genecards.org/cgi-bin/carddisp.pl?gene=VDAC2
VDAC3	Voltage Dependent Anion Channel 3	Protein Coding	42	GC08P042392	1.14600038528442	https://www.genecards.org/cgi-bin/carddisp.pl?gene=VDAC3
YME1L1	YME1 Like 1 ATPase	Protein Coding	42	GC10M027110	1.14600038528442	https://www.genecards.org/cgi-bin/carddisp.pl?gene=YME1L1
NOX4	NADPH Oxidase 4	Protein Coding	41	GC11M089324	1.14600038528442	https://www.genecards.org/cgi-bin/carddisp.pl?gene=NOX4
RHOT1	Ras Homolog Family Member T1	Protein Coding	41	GC17P032142	1.14600038528442	https://www.genecards.org/cgi-bin/carddisp.pl?gene=RHOT1
KDM4A	Lysine Demethylase 4A	Protein Coding	41	GC01P043650	1.14600038528442	https://www.genecards.org/cgi-bin/carddisp.pl?gene=KDM4A
PLIN2	Perilipin 2	Protein Coding	41	GC09M019159	1.14600038528442	https://www.genecards.org/cgi-bin/carddisp.pl?gene=PLIN2
GABPB1	GA Binding Protein Transcription Factor Subunit Beta 1	Protein Coding	38	GC15M050275	1.14600038528442	https://www.genecards.org/cgi-bin/carddisp.pl?gene=GABPB1
STOML2	Stomatin Like 2	Protein Coding	38	GC09M035099	1.14600038528442	https://www.genecards.org/cgi-bin/carddisp.pl?gene=STOML2
CSRP2	Cysteine And Glycine Rich Protein 2	Protein Coding	38	GC12M076859	1.14600038528442	https://www.genecards.org/cgi-bin/carddisp.pl?gene=CSRP2
DAZAP1	DAZ Associated Protein 1	Protein Coding	38	GC19P001407	1.14600038528442	https://www.genecards.org/cgi-bin/carddisp.pl?gene=DAZAP1
H2AX	H2A.X Variant Histone	Protein Coding	35	GC11M119155	1.14600038528442	https://www.genecards.org/cgi-bin/carddisp.pl?gene=H2AX
SLIRP	SRA Stem-Loop Interacting RNA Binding Protein	Protein Coding	33	GC14P077708	1.14600038528442	https://www.genecards.org/cgi-bin/carddisp.pl?gene=SLIRP
SCGB1D2	Secretoglobin Family 1D Member 2	Protein Coding	32	GC11P062260	1.14600038528442	https://www.genecards.org/cgi-bin/carddisp.pl?gene=SCGB1D2
TMED8	Transmembrane P24 Trafficking Protein Family Member 8	Protein Coding	30	GC14M077335	1.14600038528442	https://www.genecards.org/cgi-bin/carddisp.pl?gene=TMED8
MIR375	MicroRNA 375	RNA Gene	21	GC02M219001	1.14600038528442	https://www.genecards.org/cgi-bin/carddisp.pl?gene=MIR375
MIR106A	MicroRNA 106a	RNA Gene	20	GC0XM134219	1.14600038528442	https://www.genecards.org/cgi-bin/carddisp.pl?gene=MIR106A
GABPB1-AS1	GABPB1 Antisense RNA 1	RNA Gene	15	GC15P050354	1.14600038528442	https://www.genecards.org/cgi-bin/carddisp.pl?gene=GABPB1-AS1
NOTCH2	Notch Receptor 2	Protein Coding	49	GC01M119911	1.10153532028198	https://www.genecards.org/cgi-bin/carddisp.pl?gene=NOTCH2
TYRO3	TYRO3 Protein Tyrosine Kinase	Protein Coding	47	GC15P041557	1.10153532028198	https://www.genecards.org/cgi-bin/carddisp.pl?gene=TYRO3
CA9	Carbonic Anhydrase 9	Protein Coding	45	GC09P035673	1.10153532028198	https://www.genecards.org/cgi-bin/carddisp.pl?gene=CA9
FZD7	Frizzled Class Receptor 7	Protein Coding	44	GC02P202034	1.10153532028198	https://www.genecards.org/cgi-bin/carddisp.pl?gene=FZD7
SIRT6	Sirtuin 6	Protein Coding	44	GC19M004174	1.10153532028198	https://www.genecards.org/cgi-bin/carddisp.pl?gene=SIRT6
BSG	Basigin (Ok Blood Group)	Protein Coding	43	GC19P000571	1.10153532028198	https://www.genecards.org/cgi-bin/carddisp.pl?gene=BSG
TTBK2	Tau Tubulin Kinase 2	Protein Coding	42	GC15M042738	1.10153532028198	https://www.genecards.org/cgi-bin/carddisp.pl?gene=TTBK2
ITGB8	Integrin Subunit Beta 8	Protein Coding	41	GC07P020329	1.10153532028198	https://www.genecards.org/cgi-bin/carddisp.pl?gene=ITGB8
MEG8	Maternally Expressed 8, Small Nucleolar RNA Host Gene	RNA Gene	20	GC14P109056	1.10153532028198	https://www.genecards.org/cgi-bin/carddisp.pl?gene=MEG8
MIR497	MicroRNA 497	RNA Gene	19	GC17M007022	1.10153532028198	https://www.genecards.org/cgi-bin/carddisp.pl?gene=MIR497
MIR761	MicroRNA 761	RNA Gene	13	GC01M051836	1.10153532028198	https://www.genecards.org/cgi-bin/carddisp.pl?gene=MIR761
MIR4443	MicroRNA 4443	RNA Gene	12	GC03P048654	1.10153532028198	https://www.genecards.org/cgi-bin/carddisp.pl?gene=MIR4443
EGFR	Epidermal Growth Factor Receptor	Protein Coding	52	GC07P055019	1.04358732700348	https://www.genecards.org/cgi-bin/carddisp.pl?gene=EGFR
FABP4	Fatty Acid Binding Protein 4	Protein Coding	43	GC08M081478	1.04358732700348	https://www.genecards.org/cgi-bin/carddisp.pl?gene=FABP4
DPEP1	Dipeptidase 1	Protein Coding	42	GC16P089613	1.04358732700348	https://www.genecards.org/cgi-bin/carddisp.pl?gene=DPEP1
DNAJB6	DnaJ Heat Shock Protein Family (Hsp40) Member B6	Protein Coding	41	GC07P157335	1.04358732700348	https://www.genecards.org/cgi-bin/carddisp.pl?gene=DNAJB6
KLF2	Kruppel Like Factor 2	Protein Coding	40	GC19P050893	1.04358732700348	https://www.genecards.org/cgi-bin/carddisp.pl?gene=KLF2
BACH1	BTB Domain And CNC Homolog 1	Protein Coding	40	GC21P029194	1.04358732700348	https://www.genecards.org/cgi-bin/carddisp.pl?gene=BACH1
CHMP1A	Charged Multivesicular Body Protein 1A	Protein Coding	39	GC16M089644	1.04358732700348	https://www.genecards.org/cgi-bin/carddisp.pl?gene=CHMP1A
COPZ1	COPI Coat Complex Subunit Zeta 1	Protein Coding	38	GC12P054301	1.04358732700348	https://www.genecards.org/cgi-bin/carddisp.pl?gene=COPZ1
QSOX1	Quiescin Sulfhydryl Oxidase 1	Protein Coding	38	GC01P180154	1.04358732700348	https://www.genecards.org/cgi-bin/carddisp.pl?gene=QSOX1
MIR1231	MicroRNA 1231	RNA Gene	16	GC01P201777	1.04358732700348	https://www.genecards.org/cgi-bin/carddisp.pl?gene=MIR1231
ITGA6	Integrin Subunit Alpha 6	Protein Coding	49	GC02P172427	1.02908754348755	https://www.genecards.org/cgi-bin/carddisp.pl?gene=ITGA6
PRKAA2	Protein Kinase AMP-Activated Catalytic Subunit Alpha 2	Protein Coding	50	GC01P056645	1.0050847530365	https://www.genecards.org/cgi-bin/carddisp.pl?gene=PRKAA2
FANCD2	FA Complementation Group D2	Protein Coding	46	GC03P010026	1.0050847530365	https://www.genecards.org/cgi-bin/carddisp.pl?gene=FANCD2
CD44	CD44 Molecule (Indian Blood Group)	Protein Coding	46	GC11P035139	1.0050847530365	https://www.genecards.org/cgi-bin/carddisp.pl?gene=CD44
ALOX12	Arachidonate 12-Lipoxygenase, 12S Type	Protein Coding	44	GC17P006995	1.0050847530365	https://www.genecards.org/cgi-bin/carddisp.pl?gene=ALOX12
ATG5	Autophagy Related 5	Protein Coding	43	GC06M106045	0.979528546333313	https://www.genecards.org/cgi-bin/carddisp.pl?gene=ATG5
ATG7	Autophagy Related 7	Protein Coding	42	GC03P012072	0.979528546333313	https://www.genecards.org/cgi-bin/carddisp.pl?gene=ATG7
MYC	MYC Proto-Oncogene, BHLH Transcription Factor	Protein Coding	50	GC08P127735	0.952071785926819	https://www.genecards.org/cgi-bin/carddisp.pl?gene=MYC
LDHA	Lactate Dehydrogenase A	Protein Coding	50	GC11P018394	0.952071785926819	https://www.genecards.org/cgi-bin/carddisp.pl?gene=LDHA
MAPK1	Mitogen-Activated Protein Kinase 1	Protein Coding	50	GC22M021759	0.952071785926819	https://www.genecards.org/cgi-bin/carddisp.pl?gene=MAPK1
PCNA	Proliferating Cell Nuclear Antigen	Protein Coding	49	GC20M005114	0.952071785926819	https://www.genecards.org/cgi-bin/carddisp.pl?gene=PCNA
ALB	Albumin	Protein Coding	49	GC04P073397	0.952071785926819	https://www.genecards.org/cgi-bin/carddisp.pl?gene=ALB
KRT18	Keratin 18	Protein Coding	48	GC12P052948	0.952071785926819	https://www.genecards.org/cgi-bin/carddisp.pl?gene=KRT18
TPM1	Tropomyosin 1	Protein Coding	48	GC15P114623	0.952071785926819	https://www.genecards.org/cgi-bin/carddisp.pl?gene=TPM1
EGLN1	Egl-9 Family Hypoxia Inducible Factor 1	Protein Coding	48	GC01M231363	0.952071785926819	https://www.genecards.org/cgi-bin/carddisp.pl?gene=EGLN1
ACTB	Actin Beta	Protein Coding	48	GC07M005527	0.952071785926819	https://www.genecards.org/cgi-bin/carddisp.pl?gene=ACTB
NQO1	NAD(P)H Quinone Dehydrogenase 1	Protein Coding	47	GC16M069706	0.952071785926819	https://www.genecards.org/cgi-bin/carddisp.pl?gene=NQO1
HSPA8	Heat Shock Protein Family A (Hsp70) Member 8	Protein Coding	47	GC11M123057	0.952071785926819	https://www.genecards.org/cgi-bin/carddisp.pl?gene=HSPA8
ANXA2	Annexin A2	Protein Coding	47	GC15M060347	0.952071785926819	https://www.genecards.org/cgi-bin/carddisp.pl?gene=ANXA2
MDH2	Malate Dehydrogenase 2	Protein Coding	47	GC07P076048	0.952071785926819	https://www.genecards.org/cgi-bin/carddisp.pl?gene=MDH2
KRT14	Keratin 14	Protein Coding	46	GC17M041582	0.952071785926819	https://www.genecards.org/cgi-bin/carddisp.pl?gene=KRT14
TPM3	Tropomyosin 3	Protein Coding	46	GC01M154127	0.952071785926819	https://www.genecards.org/cgi-bin/carddisp.pl?gene=TPM3
ENO1	Enolase 1	Protein Coding	46	GC01M008861	0.952071785926819	https://www.genecards.org/cgi-bin/carddisp.pl?gene=ENO1
MAP3K5	Mitogen-Activated Protein Kinase Kinase Kinase 5	Protein Coding	46	GC06M136557	0.952071785926819	https://www.genecards.org/cgi-bin/carddisp.pl?gene=MAP3K5
FH	Fumarate Hydratase	Protein Coding	45	GC01M241499	0.952071785926819	https://www.genecards.org/cgi-bin/carddisp.pl?gene=FH
ANXA5	Annexin A5	Protein Coding	45	GC04M121667	0.952071785926819	https://www.genecards.org/cgi-bin/carddisp.pl?gene=ANXA5
CTSZ	Cathepsin Z	Protein Coding	45	GC20M058995	0.952071785926819	https://www.genecards.org/cgi-bin/carddisp.pl?gene=CTSZ
KRT19	Keratin 19	Protein Coding	44	GC17M041523	0.952071785926819	https://www.genecards.org/cgi-bin/carddisp.pl?gene=KRT19
LGALS3	Galectin 3	Protein Coding	44	GC14P055124	0.952071785926819	https://www.genecards.org/cgi-bin/carddisp.pl?gene=LGALS3
GNB1	G Protein Subunit Beta 1	Protein Coding	44	GC01M001785	0.952071785926819	https://www.genecards.org/cgi-bin/carddisp.pl?gene=GNB1
PRKCSH	Protein Kinase C Substrate 80K-H	Protein Coding	44	GC19P011435	0.952071785926819	https://www.genecards.org/cgi-bin/carddisp.pl?gene=PRKCSH
ANXA4	Annexin A4	Protein Coding	43	GC02P069644	0.952071785926819	https://www.genecards.org/cgi-bin/carddisp.pl?gene=ANXA4
SOCS1	Suppressor Of Cytokine Signaling 1	Protein Coding	43	GC16M011783	0.952071785926819	https://www.genecards.org/cgi-bin/carddisp.pl?gene=SOCS1
ATP6V1E1	ATPase H+ Transporting V1 Subunit E1	Protein Coding	43	GC22M017592	0.952071785926819	https://www.genecards.org/cgi-bin/carddisp.pl?gene=ATP6V1E1
KRT16	Keratin 16	Protein Coding	42	GC17M041609	0.952071785926819	https://www.genecards.org/cgi-bin/carddisp.pl?gene=KRT16
EEF1A1	Eukaryotic Translation Elongation Factor 1 Alpha 1	Protein Coding	42	GC06M073515	0.952071785926819	https://www.genecards.org/cgi-bin/carddisp.pl?gene=EEF1A1
PSMA1	Proteasome 20S Subunit Alpha 1	Protein Coding	42	GC11M014505	0.952071785926819	https://www.genecards.org/cgi-bin/carddisp.pl?gene=PSMA1
RPL7A	Ribosomal Protein L7a	Protein Coding	42	GC09P133348	0.952071785926819	https://www.genecards.org/cgi-bin/carddisp.pl?gene=RPL7A
RPS3	Ribosomal Protein S3	Protein Coding	42	GC11P077447	0.952071785926819	https://www.genecards.org/cgi-bin/carddisp.pl?gene=RPS3
RPS6	Ribosomal Protein S6	Protein Coding	42	GC09M019375	0.952071785926819	https://www.genecards.org/cgi-bin/carddisp.pl?gene=RPS6
ANP32A	Acidic Nuclear Phosphoprotein 32 Family Member A	Protein Coding	42	GC15M068778	0.952071785926819	https://www.genecards.org/cgi-bin/carddisp.pl?gene=ANP32A
KRT6B	Keratin 6B	Protein Coding	41	GC12M052446	0.952071785926819	https://www.genecards.org/cgi-bin/carddisp.pl?gene=KRT6B
EIF4H	Eukaryotic Translation Initiation Factor 4H	Protein Coding	41	GC07P074174	0.952071785926819	https://www.genecards.org/cgi-bin/carddisp.pl?gene=EIF4H
PSME1	Proteasome Activator Subunit 1	Protein Coding	41	GC14P024136	0.952071785926819	https://www.genecards.org/cgi-bin/carddisp.pl?gene=PSME1
RPS2	Ribosomal Protein S2	Protein Coding	41	GC16M006274	0.952071785926819	https://www.genecards.org/cgi-bin/carddisp.pl?gene=RPS2
SNAP29	Synaptosome Associated Protein 29	Protein Coding	41	GC22P020859	0.952071785926819	https://www.genecards.org/cgi-bin/carddisp.pl?gene=SNAP29
TPM4	Tropomyosin 4	Protein Coding	40	GC19P050886	0.952071785926819	https://www.genecards.org/cgi-bin/carddisp.pl?gene=TPM4
PSMD8	Proteasome 26S Subunit, Non-ATPase 8	Protein Coding	39	GC19P038374	0.952071785926819	https://www.genecards.org/cgi-bin/carddisp.pl?gene=PSMD8
CLTB	Clathrin Light Chain B	Protein Coding	39	GC05M176392	0.952071785926819	https://www.genecards.org/cgi-bin/carddisp.pl?gene=CLTB
TXNL1	Thioredoxin Like 1	Protein Coding	39	GC18M056597	0.952071785926819	https://www.genecards.org/cgi-bin/carddisp.pl?gene=TXNL1
MYL12A	Myosin Light Chain 12A	Protein Coding	38	GC18P003238	0.952071785926819	https://www.genecards.org/cgi-bin/carddisp.pl?gene=MYL12A
FKBP3	FKBP Prolyl Isomerase 3	Protein Coding	38	GC14M045115	0.952071785926819	https://www.genecards.org/cgi-bin/carddisp.pl?gene=FKBP3
STOM	Stomatin	Protein Coding	38	GC09M121338	0.952071785926819	https://www.genecards.org/cgi-bin/carddisp.pl?gene=STOM
TPD52L2	TPD52 Like 2	Protein Coding	38	GC20P063865	0.952071785926819	https://www.genecards.org/cgi-bin/carddisp.pl?gene=TPD52L2
ANP32B	Acidic Nuclear Phosphoprotein 32 Family Member B	Protein Coding	37	GC09P097983	0.952071785926819	https://www.genecards.org/cgi-bin/carddisp.pl?gene=ANP32B
TRIM26	Tripartite Motif Containing 26	Protein Coding	37	GC06M030184	0.952071785926819	https://www.genecards.org/cgi-bin/carddisp.pl?gene=TRIM26
DECR2	2,4-Dienoyl-CoA Reductase 2	Protein Coding	37	GC16P009820	0.952071785926819	https://www.genecards.org/cgi-bin/carddisp.pl?gene=DECR2
DNAJC9	DnaJ Heat Shock Protein Family (Hsp40) Member C9	Protein Coding	37	GC10M073183	0.952071785926819	https://www.genecards.org/cgi-bin/carddisp.pl?gene=DNAJC9
PHB1	Prohibitin 1	Protein Coding	35	GC17M049406	0.952071785926819	https://www.genecards.org/cgi-bin/carddisp.pl?gene=PHB1
CARS1	Cysteinyl-TRNA Synthetase 1	Protein Coding	33	GC11M003000	0.952071785926819	https://www.genecards.org/cgi-bin/carddisp.pl?gene=CARS1
CCDC124	Coiled-Coil Domain Containing 124	Protein Coding	31	GC19P050942	0.952071785926819	https://www.genecards.org/cgi-bin/carddisp.pl?gene=CCDC124
PYM1	PYM Homolog 1, Exon Junction Complex Associated Factor	Protein Coding	26	GC12M055902	0.952071785926819	https://www.genecards.org/cgi-bin/carddisp.pl?gene=PYM1
MIR9-1	MicroRNA 9-1	RNA Gene	21	GC01M156420	0.952071785926819	https://www.genecards.org/cgi-bin/carddisp.pl?gene=MIR9-1
MIR137	MicroRNA 137	RNA Gene	20	GC01M098046	0.952071785926819	https://www.genecards.org/cgi-bin/carddisp.pl?gene=MIR137
CHAC1	ChaC Glutathione Specific Gamma-Glutamylcyclotransferase 1	Protein Coding	36	GC15P040942	0.903688549995422	https://www.genecards.org/cgi-bin/carddisp.pl?gene=CHAC1
BEX1	Brain Expressed X-Linked 1	Protein Coding	29	GC0XM103063	0.903688549995422	https://www.genecards.org/cgi-bin/carddisp.pl?gene=BEX1
UBE2D3	Ubiquitin Conjugating Enzyme E2 D3	Protein Coding	45	GC04M102794	0.889188766479492	https://www.genecards.org/cgi-bin/carddisp.pl?gene=UBE2D3
ERCC6	ERCC Excision Repair 6, Chromatin Remodeling Factor	Protein Coding	45	GC10M049454	0.889188766479492	https://www.genecards.org/cgi-bin/carddisp.pl?gene=ERCC6
DDB1	Damage Specific DNA Binding Protein 1	Protein Coding	43	GC11M084500	0.889188766479492	https://www.genecards.org/cgi-bin/carddisp.pl?gene=DDB1
CUL4B	Cullin 4B	Protein Coding	42	GC0XM120524	0.889188766479492	https://www.genecards.org/cgi-bin/carddisp.pl?gene=CUL4B
RBX1	Ring-Box 1	Protein Coding	42	GC22P040951	0.889188766479492	https://www.genecards.org/cgi-bin/carddisp.pl?gene=RBX1
CUL4A	Cullin 4A	Protein Coding	41	GC13P113208	0.889188766479492	https://www.genecards.org/cgi-bin/carddisp.pl?gene=CUL4A
DCAF8	DDB1 And CUL4 Associated Factor 8	Protein Coding	37	GC01M160215	0.889188766479492	https://www.genecards.org/cgi-bin/carddisp.pl?gene=DCAF8
H1-4	H1.4 Linker Histone, Cluster Member	Protein Coding	36	GC06P077457	0.889188766479492	https://www.genecards.org/cgi-bin/carddisp.pl?gene=H1-4
WDR76	WD Repeat Domain 76	Protein Coding	34	GC15P043826	0.889188766479492	https://www.genecards.org/cgi-bin/carddisp.pl?gene=WDR76
H1-5	H1.5 Linker Histone, Cluster Member	Protein Coding	33	GC06M061822	0.889188766479492	https://www.genecards.org/cgi-bin/carddisp.pl?gene=H1-5
H1-2	H1.2 Linker Histone, Cluster Member	Protein Coding	33	GC06M026056	0.889188766479492	https://www.genecards.org/cgi-bin/carddisp.pl?gene=H1-2
H1-1	H1.1 Linker Histone, Cluster Member	Protein Coding	30	GC06M026018	0.889188766479492	https://www.genecards.org/cgi-bin/carddisp.pl?gene=H1-1
H1-3	H1.3 Linker Histone, Cluster Member	Protein Coding	30	GC06M061821	0.889188766479492	https://www.genecards.org/cgi-bin/carddisp.pl?gene=H1-3
H1-10	H1.10 Linker Histone	Protein Coding	28	GC03M129989	0.889188766479492	https://www.genecards.org/cgi-bin/carddisp.pl?gene=H1-10
EPAS1	Endothelial PAS Domain Protein 1	Protein Coding	48	GC02P046293	0.851702988147736	https://www.genecards.org/cgi-bin/carddisp.pl?gene=EPAS1
NFS1	NFS1 Cysteine Desulfurase	Protein Coding	45	GC20M035668	0.851702988147736	https://www.genecards.org/cgi-bin/carddisp.pl?gene=NFS1
RB1	RB Transcriptional Corepressor 1	Protein Coding	46	GC13P048303	0.807237923145294	https://www.genecards.org/cgi-bin/carddisp.pl?gene=RB1
G3BP1	G3BP Stress Granule Assembly Factor 1	Protein Coding	39	GC05P151771	0.807237923145294	https://www.genecards.org/cgi-bin/carddisp.pl?gene=G3BP1
LINC00472	Long Intergenic Non-Protein Coding RNA 472	RNA Gene	24	GC06M071344	0.807237923145294	https://www.genecards.org/cgi-bin/carddisp.pl?gene=LINC00472
HIF1A	Hypoxia Inducible Factor 1 Subunit Alpha	Protein Coding	46	GC14P061695	0.749289929866791	https://www.genecards.org/cgi-bin/carddisp.pl?gene=HIF1A
G0S2	G0/G1 Switch 2	Protein Coding	33	GC01P209675	0.749289929866791	https://www.genecards.org/cgi-bin/carddisp.pl?gene=G0S2
HILPDA	Hypoxia Inducible Lipid Droplet Associated	Protein Coding	33	GC07P131409	0.749289929866791	https://www.genecards.org/cgi-bin/carddisp.pl?gene=HILPDA
HSPB1	Heat Shock Protein Family B (Small) Member 1	Protein Coding	50	GC07P076302	0.713993787765503	https://www.genecards.org/cgi-bin/carddisp.pl?gene=HSPB1
HSPA5	Heat Shock Protein Family A (Hsp70) Member 5	Protein Coding	46	GC09M125234	0.689990937709808	https://www.genecards.org/cgi-bin/carddisp.pl?gene=HSPA5
GDPD5	Glycerophosphodiester Phosphodiesterase Domain Containing 5	Protein Coding	37	GC11M085043	0.689990937709808	https://www.genecards.org/cgi-bin/carddisp.pl?gene=GDPD5
MIR874	MicroRNA 874	RNA Gene	20	GC05M137647	0.689990937709808	https://www.genecards.org/cgi-bin/carddisp.pl?gene=MIR874
ACSL1	Acyl-CoA Synthetase Long Chain Family Member 1	Protein Coding	44	GC04M184755	0.664434790611267	https://www.genecards.org/cgi-bin/carddisp.pl?gene=ACSL1
PCBP1	Poly(RC) Binding Protein 1	Protein Coding	41	GC02P070087	0.658511161804199	https://www.genecards.org/cgi-bin/carddisp.pl?gene=PCBP1
TIGAR	TP53 Induced Glycolysis Regulatory Phosphatase	Protein Coding	37	GC12P018506	0.609391152858734	https://www.genecards.org/cgi-bin/carddisp.pl?gene=TIGAR
MTOR	Mechanistic Target Of Rapamycin Kinase	Protein Coding	52	GC01M011106	0.607120633125305	https://www.genecards.org/cgi-bin/carddisp.pl?gene=MTOR
PRC1	Protein Regulator Of Cytokinesis 1	Protein Coding	38	GC15M090966	0.607120633125305	https://www.genecards.org/cgi-bin/carddisp.pl?gene=PRC1
MT1G	Metallothionein 1G	Protein Coding	34	GC16M056666	0.574095010757446	https://www.genecards.org/cgi-bin/carddisp.pl?gene=MT1G
H19	H19 Imprinted Maternally Expressed Transcript	RNA Gene	28	GC11M001995	0.574095010757446	https://www.genecards.org/cgi-bin/carddisp.pl?gene=H19
MIR106B	MicroRNA 106b	RNA Gene	23	GC07M101540	0.574095010757446	https://www.genecards.org/cgi-bin/carddisp.pl?gene=MIR106B
TGFBR1	Transforming Growth Factor Beta Receptor 1	Protein Coding	52	GC09P099104	0.53660923242569	https://www.genecards.org/cgi-bin/carddisp.pl?gene=TGFBR1
UCHL1	Ubiquitin C-Terminal Hydrolase L1	Protein Coding	49	GC04P041256	0.53660923242569	https://www.genecards.org/cgi-bin/carddisp.pl?gene=UCHL1
SNCA	Synuclein Alpha	Protein Coding	49	GC04M089724	0.53660923242569	https://www.genecards.org/cgi-bin/carddisp.pl?gene=SNCA
TF	Transferrin	Protein Coding	49	GC03P133805	0.53660923242569	https://www.genecards.org/cgi-bin/carddisp.pl?gene=TF
VIM	Vimentin	Protein Coding	49	GC10P017227	0.53660923242569	https://www.genecards.org/cgi-bin/carddisp.pl?gene=VIM
GSTP1	Glutathione S-Transferase Pi 1	Protein Coding	49	GC11P067583	0.53660923242569	https://www.genecards.org/cgi-bin/carddisp.pl?gene=GSTP1
MYH9	Myosin Heavy Chain 9	Protein Coding	48	GC22M036281	0.53660923242569	https://www.genecards.org/cgi-bin/carddisp.pl?gene=MYH9
FASN	Fatty Acid Synthase	Protein Coding	48	GC17M082078	0.53660923242569	https://www.genecards.org/cgi-bin/carddisp.pl?gene=FASN
ANXA1	Annexin A1	Protein Coding	48	GC09P073151	0.53660923242569	https://www.genecards.org/cgi-bin/carddisp.pl?gene=ANXA1
YWHAG	Tyrosine 3-Monooxygenase/Tryptophan 5-Monooxygenase Activation Protein Gamma	Protein Coding	48	GC07M076608	0.53660923242569	https://www.genecards.org/cgi-bin/carddisp.pl?gene=YWHAG
GPI	Glucose-6-Phosphate Isomerase	Protein Coding	47	GC19P051335	0.53660923242569	https://www.genecards.org/cgi-bin/carddisp.pl?gene=GPI
ALDOA	Aldolase, Fructose-Bisphosphate A	Protein Coding	47	GC16P030064	0.53660923242569	https://www.genecards.org/cgi-bin/carddisp.pl?gene=ALDOA
TUBA1A	Tubulin Alpha 1a	Protein Coding	47	GC12M049184	0.53660923242569	https://www.genecards.org/cgi-bin/carddisp.pl?gene=TUBA1A
PGK1	Phosphoglycerate Kinase 1	Protein Coding	47	GC0XP077980	0.53660923242569	https://www.genecards.org/cgi-bin/carddisp.pl?gene=PGK1
LDHB	Lactate Dehydrogenase B	Protein Coding	46	GC12M021635	0.53660923242569	https://www.genecards.org/cgi-bin/carddisp.pl?gene=LDHB
MYH10	Myosin Heavy Chain 10	Protein Coding	46	GC17M008474	0.53660923242569	https://www.genecards.org/cgi-bin/carddisp.pl?gene=MYH10
HADHA	Hydroxyacyl-CoA Dehydrogenase Trifunctional Multienzyme Complex Subunit Alpha	Protein Coding	46	GC02M026190	0.53660923242569	https://www.genecards.org/cgi-bin/carddisp.pl?gene=HADHA
GNB3	G Protein Subunit Beta 3	Protein Coding	46	GC12P006839	0.53660923242569	https://www.genecards.org/cgi-bin/carddisp.pl?gene=GNB3
HSPA9	Heat Shock Protein Family A (Hsp70) Member 9	Protein Coding	46	GC05M138554	0.53660923242569	https://www.genecards.org/cgi-bin/carddisp.pl?gene=HSPA9
ACVR1B	Activin A Receptor Type 1B	Protein Coding	46	GC12P051951	0.53660923242569	https://www.genecards.org/cgi-bin/carddisp.pl?gene=ACVR1B
RPL5	Ribosomal Protein L5	Protein Coding	46	GC01P092832	0.53660923242569	https://www.genecards.org/cgi-bin/carddisp.pl?gene=RPL5
ENO2	Enolase 2	Protein Coding	46	GC12P006913	0.53660923242569	https://www.genecards.org/cgi-bin/carddisp.pl?gene=ENO2
YWHAZ	Tyrosine 3-Monooxygenase/Tryptophan 5-Monooxygenase Activation Protein Zeta	Protein Coding	46	GC08M100917	0.53660923242569	https://www.genecards.org/cgi-bin/carddisp.pl?gene=YWHAZ
YWHAB	Tyrosine 3-Monooxygenase/Tryptophan 5-Monooxygenase Activation Protein Beta	Protein Coding	46	GC20P044885	0.53660923242569	https://www.genecards.org/cgi-bin/carddisp.pl?gene=YWHAB
HP	Haptoglobin	Protein Coding	45	GC16P072089	0.53660923242569	https://www.genecards.org/cgi-bin/carddisp.pl?gene=HP
TUBB4A	Tubulin Beta 4A Class IVa	Protein Coding	45	GC19M006496	0.53660923242569	https://www.genecards.org/cgi-bin/carddisp.pl?gene=TUBB4A
SMC3	Structural Maintenance Of Chromosomes 3	Protein Coding	45	GC10P110567	0.53660923242569	https://www.genecards.org/cgi-bin/carddisp.pl?gene=SMC3
DPYSL2	Dihydropyrimidinase Like 2	Protein Coding	45	GC08P026514	0.53660923242569	https://www.genecards.org/cgi-bin/carddisp.pl?gene=DPYSL2
DLST	Dihydrolipoamide S-Succinyltransferase	Protein Coding	45	GC14P074881	0.53660923242569	https://www.genecards.org/cgi-bin/carddisp.pl?gene=DLST
CFL1	Cofilin 1	Protein Coding	45	GC11M065823	0.53660923242569	https://www.genecards.org/cgi-bin/carddisp.pl?gene=CFL1
PRDX2	Peroxiredoxin 2	Protein Coding	45	GC19M012796	0.53660923242569	https://www.genecards.org/cgi-bin/carddisp.pl?gene=PRDX2
UBA1	Ubiquitin Like Modifier Activating Enzyme 1	Protein Coding	45	GC0XP047190	0.53660923242569	https://www.genecards.org/cgi-bin/carddisp.pl?gene=UBA1
HSP90B1	Heat Shock Protein 90 Beta Family Member 1	Protein Coding	44	GC12P103930	0.53660923242569	https://www.genecards.org/cgi-bin/carddisp.pl?gene=HSP90B1
RPL10	Ribosomal Protein L10	Protein Coding	44	GC0XP154389	0.53660923242569	https://www.genecards.org/cgi-bin/carddisp.pl?gene=RPL10
RPSA	Ribosomal Protein SA	Protein Coding	44	GC03P039406	0.53660923242569	https://www.genecards.org/cgi-bin/carddisp.pl?gene=RPSA
CCT5	Chaperonin Containing TCP1 Subunit 5	Protein Coding	44	GC05P010236	0.53660923242569	https://www.genecards.org/cgi-bin/carddisp.pl?gene=CCT5
EWSR1	EWS RNA Binding Protein 1	Protein Coding	44	GC22P033676	0.53660923242569	https://www.genecards.org/cgi-bin/carddisp.pl?gene=EWSR1
EIF4A1	Eukaryotic Translation Initiation Factor 4A1	Protein Coding	44	GC17P007572	0.53660923242569	https://www.genecards.org/cgi-bin/carddisp.pl?gene=EIF4A1
CKB	Creatine Kinase B	Protein Coding	44	GC14M103519	0.53660923242569	https://www.genecards.org/cgi-bin/carddisp.pl?gene=CKB
VAPB	VAMP Associated Protein B And C	Protein Coding	44	GC20P058389	0.53660923242569	https://www.genecards.org/cgi-bin/carddisp.pl?gene=VAPB
XRCC5	X-Ray Repair Cross Complementing 5	Protein Coding	44	GC02P216107	0.53660923242569	https://www.genecards.org/cgi-bin/carddisp.pl?gene=XRCC5
PDIA3	Protein Disulfide Isomerase Family A Member 3	Protein Coding	43	GC15P043746	0.53660923242569	https://www.genecards.org/cgi-bin/carddisp.pl?gene=PDIA3
RPA2	Replication Protein A2	Protein Coding	43	GC01M027904	0.53660923242569	https://www.genecards.org/cgi-bin/carddisp.pl?gene=RPA2
RPL15	Ribosomal Protein L15	Protein Coding	43	GC03P023916	0.53660923242569	https://www.genecards.org/cgi-bin/carddisp.pl?gene=RPL15
PROK2	Prokineticin 2	Protein Coding	43	GC03M071771	0.53660923242569	https://www.genecards.org/cgi-bin/carddisp.pl?gene=PROK2
HNRNPD	Heterogeneous Nuclear Ribonucleoprotein D	Protein Coding	42	GC04M082352	0.53660923242569	https://www.genecards.org/cgi-bin/carddisp.pl?gene=HNRNPD
ITIH3	Inter-Alpha-Trypsin Inhibitor Heavy Chain 3	Protein Coding	42	GC03P052794	0.53660923242569	https://www.genecards.org/cgi-bin/carddisp.pl?gene=ITIH3
ACTC1	Actin Alpha Cardiac Muscle 1	Protein Coding	42	GC15M034790	0.53660923242569	https://www.genecards.org/cgi-bin/carddisp.pl?gene=ACTC1
KHDRBS1	KH RNA Binding Domain Containing, Signal Transduction Associated 1	Protein Coding	42	GC01P032013	0.53660923242569	https://www.genecards.org/cgi-bin/carddisp.pl?gene=KHDRBS1
RUVBL1	RuvB Like AAA ATPase 1	Protein Coding	42	GC03M128064	0.53660923242569	https://www.genecards.org/cgi-bin/carddisp.pl?gene=RUVBL1
RPL13A	Ribosomal Protein L13a	Protein Coding	42	GC19P049487	0.53660923242569	https://www.genecards.org/cgi-bin/carddisp.pl?gene=RPL13A
TRIM28	Tripartite Motif Containing 28	Protein Coding	42	GC19P058544	0.53660923242569	https://www.genecards.org/cgi-bin/carddisp.pl?gene=TRIM28
DUT	Deoxyuridine Triphosphatase	Protein Coding	42	GC15P048331	0.53660923242569	https://www.genecards.org/cgi-bin/carddisp.pl?gene=DUT
FSCN1	Fascin Actin-Bundling Protein 1	Protein Coding	42	GC07P005592	0.53660923242569	https://www.genecards.org/cgi-bin/carddisp.pl?gene=FSCN1
LRPPRC	Leucine Rich Pentatricopeptide Repeat Containing	Protein Coding	42	GC02M043850	0.53660923242569	https://www.genecards.org/cgi-bin/carddisp.pl?gene=LRPPRC
PTBP1	Polypyrimidine Tract Binding Protein 1	Protein Coding	42	GC19P000797	0.53660923242569	https://www.genecards.org/cgi-bin/carddisp.pl?gene=PTBP1
VAPA	VAMP Associated Protein A	Protein Coding	42	GC18P009904	0.53660923242569	https://www.genecards.org/cgi-bin/carddisp.pl?gene=VAPA
CBX3	Chromobox 3	Protein Coding	41	GC07P026201	0.53660923242569	https://www.genecards.org/cgi-bin/carddisp.pl?gene=CBX3
RPL26	Ribosomal Protein L26	Protein Coding	41	GC17M008377	0.53660923242569	https://www.genecards.org/cgi-bin/carddisp.pl?gene=RPL26
RPS13	Ribosomal Protein S13	Protein Coding	41	GC11M017507	0.53660923242569	https://www.genecards.org/cgi-bin/carddisp.pl?gene=RPS13
RPS7	Ribosomal Protein S7	Protein Coding	41	GC02P003575	0.53660923242569	https://www.genecards.org/cgi-bin/carddisp.pl?gene=RPS7
DHX9	DExH-Box Helicase 9	Protein Coding	41	GC01P182839	0.53660923242569	https://www.genecards.org/cgi-bin/carddisp.pl?gene=DHX9
CNBP	CCHC-Type Zinc Finger Nucleic Acid Binding Protein	Protein Coding	41	GC03M129167	0.53660923242569	https://www.genecards.org/cgi-bin/carddisp.pl?gene=CNBP
BANF1	BAF Nuclear Assembly Factor 1	Protein Coding	41	GC11P066002	0.53660923242569	https://www.genecards.org/cgi-bin/carddisp.pl?gene=BANF1
MAP4	Microtubule Associated Protein 4	Protein Coding	41	GC03M047850	0.53660923242569	https://www.genecards.org/cgi-bin/carddisp.pl?gene=MAP4
HMGN1	High Mobility Group Nucleosome Binding Domain 1	Protein Coding	40	GC21M039342	0.53660923242569	https://www.genecards.org/cgi-bin/carddisp.pl?gene=HMGN1
PDIA4	Protein Disulfide Isomerase Family A Member 4	Protein Coding	40	GC07M149003	0.53660923242569	https://www.genecards.org/cgi-bin/carddisp.pl?gene=PDIA4
RPLP0	Ribosomal Protein Lateral Stalk Subunit P0	Protein Coding	40	GC12M120196	0.53660923242569	https://www.genecards.org/cgi-bin/carddisp.pl?gene=RPLP0
RPLP2	Ribosomal Protein Lateral Stalk Subunit P2	Protein Coding	40	GC11P001560	0.53660923242569	https://www.genecards.org/cgi-bin/carddisp.pl?gene=RPLP2
SNRPA	Small Nuclear Ribonucleoprotein Polypeptide A	Protein Coding	40	GC19P040750	0.53660923242569	https://www.genecards.org/cgi-bin/carddisp.pl?gene=SNRPA
CCT4	Chaperonin Containing TCP1 Subunit 4	Protein Coding	40	GC02M061868	0.53660923242569	https://www.genecards.org/cgi-bin/carddisp.pl?gene=CCT4
CCT3	Chaperonin Containing TCP1 Subunit 3	Protein Coding	40	GC01M156308	0.53660923242569	https://www.genecards.org/cgi-bin/carddisp.pl?gene=CCT3
PFN2	Profilin 2	Protein Coding	40	GC03M149964	0.53660923242569	https://www.genecards.org/cgi-bin/carddisp.pl?gene=PFN2
NOLC1	Nucleolar And Coiled-Body Phosphoprotein 1	Protein Coding	39	GC10P102152	0.53660923242569	https://www.genecards.org/cgi-bin/carddisp.pl?gene=NOLC1
HNRNPL	Heterogeneous Nuclear Ribonucleoprotein L	Protein Coding	39	GC19M038836	0.53660923242569	https://www.genecards.org/cgi-bin/carddisp.pl?gene=HNRNPL
PDIA6	Protein Disulfide Isomerase Family A Member 6	Protein Coding	39	GC02M010784	0.53660923242569	https://www.genecards.org/cgi-bin/carddisp.pl?gene=PDIA6
SSBP1	Single Stranded DNA Binding Protein 1	Protein Coding	39	GC07P147868	0.53660923242569	https://www.genecards.org/cgi-bin/carddisp.pl?gene=SSBP1
SNRPD2	Small Nuclear Ribonucleoprotein D2 Polypeptide	Protein Coding	39	GC19M062042	0.53660923242569	https://www.genecards.org/cgi-bin/carddisp.pl?gene=SNRPD2
CCT8	Chaperonin Containing TCP1 Subunit 8	Protein Coding	39	GC21M029055	0.53660923242569	https://www.genecards.org/cgi-bin/carddisp.pl?gene=CCT8
CCT6A	Chaperonin Containing TCP1 Subunit 6A	Protein Coding	39	GC07P056051	0.53660923242569	https://www.genecards.org/cgi-bin/carddisp.pl?gene=CCT6A
RPL30	Ribosomal Protein L30	Protein Coding	39	GC08M098024	0.53660923242569	https://www.genecards.org/cgi-bin/carddisp.pl?gene=RPL30
KSR2	Kinase Suppressor Of Ras 2	Protein Coding	38	GC12M117453	0.53660923242569	https://www.genecards.org/cgi-bin/carddisp.pl?gene=KSR2
NAP1L1	Nucleosome Assembly Protein 1 Like 1	Protein Coding	38	GC12M076036	0.53660923242569	https://www.genecards.org/cgi-bin/carddisp.pl?gene=NAP1L1
HNRNPM	Heterogeneous Nuclear Ribonucleoprotein M	Protein Coding	38	GC19P008444	0.53660923242569	https://www.genecards.org/cgi-bin/carddisp.pl?gene=HNRNPM
HNRNPA3	Heterogeneous Nuclear Ribonucleoprotein A3	Protein Coding	38	GC02P177212	0.53660923242569	https://www.genecards.org/cgi-bin/carddisp.pl?gene=HNRNPA3
MYL6B	Myosin Light Chain 6B	Protein Coding	38	GC12P057074	0.53660923242569	https://www.genecards.org/cgi-bin/carddisp.pl?gene=MYL6B
MUC16	Mucin 16, Cell Surface Associated	Protein Coding	38	GC19M008848	0.53660923242569	https://www.genecards.org/cgi-bin/carddisp.pl?gene=MUC16
PLXNA4	Plexin A4	Protein Coding	38	GC07M132123	0.53660923242569	https://www.genecards.org/cgi-bin/carddisp.pl?gene=PLXNA4
RUFY1	RUN And FYVE Domain Containing 1	Protein Coding	38	GC05P179550	0.53660923242569	https://www.genecards.org/cgi-bin/carddisp.pl?gene=RUFY1
RPS4X	Ribosomal Protein S4 X-Linked	Protein Coding	38	GC0XM072255	0.53660923242569	https://www.genecards.org/cgi-bin/carddisp.pl?gene=RPS4X
RPL34	Ribosomal Protein L34	Protein Coding	38	GC04P108620	0.53660923242569	https://www.genecards.org/cgi-bin/carddisp.pl?gene=RPL34
SNRPD1	Small Nuclear Ribonucleoprotein D1 Polypeptide	Protein Coding	38	GC18P021612	0.53660923242569	https://www.genecards.org/cgi-bin/carddisp.pl?gene=SNRPD1
SLC25A31	Solute Carrier Family 25 Member 31	Protein Coding	38	GC04P127730	0.53660923242569	https://www.genecards.org/cgi-bin/carddisp.pl?gene=SLC25A31
SNRPF	Small Nuclear Ribonucleoprotein Polypeptide F	Protein Coding	38	GC12P095858	0.53660923242569	https://www.genecards.org/cgi-bin/carddisp.pl?gene=SNRPF
WTAP	WT1 Associated Protein	Protein Coding	38	GC06P159725	0.53660923242569	https://www.genecards.org/cgi-bin/carddisp.pl?gene=WTAP
YBX1	Y-Box Binding Protein 1	Protein Coding	38	GC01P042682	0.53660923242569	https://www.genecards.org/cgi-bin/carddisp.pl?gene=YBX1
NGB	Neuroglobin	Protein Coding	37	GC14M077265	0.53660923242569	https://www.genecards.org/cgi-bin/carddisp.pl?gene=NGB
NACA	Nascent Polypeptide Associated Complex Subunit Alpha	Protein Coding	37	GC12M056712	0.53660923242569	https://www.genecards.org/cgi-bin/carddisp.pl?gene=NACA
FAM120A	Family With Sequence Similarity 120A	Protein Coding	37	GC09P093716	0.53660923242569	https://www.genecards.org/cgi-bin/carddisp.pl?gene=FAM120A
SNRPC	Small Nuclear Ribonucleoprotein Polypeptide C	Protein Coding	37	GC06P076980	0.53660923242569	https://www.genecards.org/cgi-bin/carddisp.pl?gene=SNRPC
ALYREF	Aly/REF Export Factor	Protein Coding	37	GC17M081887	0.53660923242569	https://www.genecards.org/cgi-bin/carddisp.pl?gene=ALYREF
ATP5F1A	ATP Synthase F1 Subunit Alpha	Protein Coding	37	GC18M046081	0.53660923242569	https://www.genecards.org/cgi-bin/carddisp.pl?gene=ATP5F1A
CNTNAP4	Contactin Associated Protein Family Member 4	Protein Coding	37	GC16P076278	0.53660923242569	https://www.genecards.org/cgi-bin/carddisp.pl?gene=CNTNAP4
RPL38	Ribosomal Protein L38	Protein Coding	37	GC17P074204	0.53660923242569	https://www.genecards.org/cgi-bin/carddisp.pl?gene=RPL38
USP44	Ubiquitin Specific Peptidase 44	Protein Coding	37	GC12M095516	0.53660923242569	https://www.genecards.org/cgi-bin/carddisp.pl?gene=USP44
YTHDF3	YTH N6-Methyladenosine RNA Binding Protein 3	Protein Coding	37	GC08P063168	0.53660923242569	https://www.genecards.org/cgi-bin/carddisp.pl?gene=YTHDF3
TBC1D5	TBC1 Domain Family Member 5	Protein Coding	36	GC03M017157	0.53660923242569	https://www.genecards.org/cgi-bin/carddisp.pl?gene=TBC1D5
ERH	ERH MRNA Splicing And Mitosis Factor	Protein Coding	36	GC14M069380	0.53660923242569	https://www.genecards.org/cgi-bin/carddisp.pl?gene=ERH
PCBP3	Poly(RC) Binding Protein 3	Protein Coding	36	GC21P045643	0.53660923242569	https://www.genecards.org/cgi-bin/carddisp.pl?gene=PCBP3
WBP11	WW Domain Binding Protein 11	Protein Coding	36	GC12M014784	0.53660923242569	https://www.genecards.org/cgi-bin/carddisp.pl?gene=WBP11
RPL36A	Ribosomal Protein L36a	Protein Coding	35	GC0XP101392	0.53660923242569	https://www.genecards.org/cgi-bin/carddisp.pl?gene=RPL36A
RUFY3	RUN And FYVE Domain Containing 3	Protein Coding	35	GC04P070704	0.53660923242569	https://www.genecards.org/cgi-bin/carddisp.pl?gene=RUFY3
IGKC	Immunoglobulin Kappa Constant	Protein Coding	34	GC02M090708	0.53660923242569	https://www.genecards.org/cgi-bin/carddisp.pl?gene=IGKC
TEX264	Testis Expressed 264, ER-Phagy Receptor	Protein Coding	34	GC03P051663	0.53660923242569	https://www.genecards.org/cgi-bin/carddisp.pl?gene=TEX264
ATP5F1B	ATP Synthase F1 Subunit Beta	Protein Coding	34	GC12M056639	0.53660923242569	https://www.genecards.org/cgi-bin/carddisp.pl?gene=ATP5F1B
ACTBL2	Actin Beta Like 2	Protein Coding	34	GC05M057480	0.53660923242569	https://www.genecards.org/cgi-bin/carddisp.pl?gene=ACTBL2
KBTBD3	Kelch Repeat And BTB Domain Containing 3	Protein Coding	32	GC11M106048	0.53660923242569	https://www.genecards.org/cgi-bin/carddisp.pl?gene=KBTBD3
RTL1	Retrotransposon Gag Like 1	Protein Coding	32	GC14M100880	0.53660923242569	https://www.genecards.org/cgi-bin/carddisp.pl?gene=RTL1
SNU13	Small Nuclear Ribonucleoprotein 13	Protein Coding	32	GC22M055097	0.53660923242569	https://www.genecards.org/cgi-bin/carddisp.pl?gene=SNU13
KIAA1614	KIAA1614	Protein Coding	31	GC01P180913	0.53660923242569	https://www.genecards.org/cgi-bin/carddisp.pl?gene=KIAA1614
IGHG4	Immunoglobulin Heavy Constant Gamma 4 (G4m Marker)	Protein Coding	29	GC14M112096	0.53660923242569	https://www.genecards.org/cgi-bin/carddisp.pl?gene=IGHG4
SRSF8	Serine And Arginine Rich Splicing Factor 8	Protein Coding	29	GC11P095066	0.53660923242569	https://www.genecards.org/cgi-bin/carddisp.pl?gene=SRSF8
ABRAXAS2	Abraxas 2, BRISC Complex Subunit	Protein Coding	28	GC10P124802	0.53660923242569	https://www.genecards.org/cgi-bin/carddisp.pl?gene=ABRAXAS2
H2AC21	H2A Clustered Histone 21	Protein Coding	27	GC01M151386	0.53660923242569	https://www.genecards.org/cgi-bin/carddisp.pl?gene=H2AC21
TUBA4B	Tubulin Alpha 4b	Protein Coding	25	GC02P219253	0.53660923242569	https://www.genecards.org/cgi-bin/carddisp.pl?gene=TUBA4B
IGKV1-5	Immunoglobulin Kappa Variable 1-5	Protein Coding	20	GC02M090715	0.53660923242569	https://www.genecards.org/cgi-bin/carddisp.pl?gene=IGKV1-5
IGLV3-19	Immunoglobulin Lambda Variable 3-19	Protein Coding	17	GC22P033450	0.53660923242569	https://www.genecards.org/cgi-bin/carddisp.pl?gene=IGLV3-19
NDUFS7	NADH:Ubiquinone Oxidoreductase Core Subunit S7	Protein Coding	46	GC19P002225	0.434196174144745	https://www.genecards.org/cgi-bin/carddisp.pl?gene=NDUFS7
PDCD1	Programmed Cell Death 1	Protein Coding	46	GC02M241849	0.434196174144745	https://www.genecards.org/cgi-bin/carddisp.pl?gene=PDCD1
LPIN1	Lipin 1	Protein Coding	46	GC02P011677	0.434196174144745	https://www.genecards.org/cgi-bin/carddisp.pl?gene=LPIN1
SIAH2	Siah E3 Ubiquitin Protein Ligase 2	Protein Coding	44	GC03M150741	0.434196174144745	https://www.genecards.org/cgi-bin/carddisp.pl?gene=SIAH2
LPIN2	Lipin 2	Protein Coding	42	GC18M002916	0.434196174144745	https://www.genecards.org/cgi-bin/carddisp.pl?gene=LPIN2
CIAO1	Cytosolic Iron-Sulfur Assembly Component 1	Protein Coding	40	GC02P096281	0.434196174144745	https://www.genecards.org/cgi-bin/carddisp.pl?gene=CIAO1
LPIN3	Lipin 3	Protein Coding	37	GC20P041340	0.434196174144745	https://www.genecards.org/cgi-bin/carddisp.pl?gene=LPIN3
OTUD1	OTU Deubiquitinase 1	Protein Coding	32	GC10P023439	0.434196174144745	https://www.genecards.org/cgi-bin/carddisp.pl?gene=OTUD1
CIAO2A	Cytosolic Iron-Sulfur Assembly Component 2A	Protein Coding	28	GC15M079177	0.434196174144745	https://www.genecards.org/cgi-bin/carddisp.pl?gene=CIAO2A
TGFB2	Transforming Growth Factor Beta 2	Protein Coding	50	GC01P218345	0.294297397136688	https://www.genecards.org/cgi-bin/carddisp.pl?gene=TGFB2
PKN2	Protein Kinase N2	Protein Coding	44	GC01P088684	0.294297397136688	https://www.genecards.org/cgi-bin/carddisp.pl?gene=PKN2
UBR2	Ubiquitin Protein Ligase E3 Component N-Recognin 2	Protein Coding	40	GC06P077059	0.294297397136688	https://www.genecards.org/cgi-bin/carddisp.pl?gene=UBR2
SAT1	Spermidine/Spermine N1-Acetyltransferase 1	Protein Coding	44	GC0XP023784	0.279797583818436	https://www.genecards.org/cgi-bin/carddisp.pl?gene=SAT1
AURKA	Aurora Kinase A	Protein Coding	49	GC20M056370	0.24231182038784	https://www.genecards.org/cgi-bin/carddisp.pl?gene=AURKA
RIPK1	Receptor Interacting Serine/Threonine Kinase 1	Protein Coding	48	GC06P003155	0.24231182038784	https://www.genecards.org/cgi-bin/carddisp.pl?gene=RIPK1
CASP8	Caspase 8	Protein Coding	50	GC02P201233	0.19784677028656	https://www.genecards.org/cgi-bin/carddisp.pl?gene=CASP8
CDKN2A	Cyclin Dependent Kinase Inhibitor 2A	Protein Coding	49	GC09M021967	0.19784677028656	https://www.genecards.org/cgi-bin/carddisp.pl?gene=CDKN2A
MIR4715	MicroRNA 4715	RNA Gene	14	GC15M025848	0.19784677028656	https://www.genecards.org/cgi-bin/carddisp.pl?gene=MIR4715
CFTR	CF Transmembrane Conductance Regulator	Protein Coding	50	GC07P117287	0.139898791909218	https://www.genecards.org/cgi-bin/carddisp.pl?gene=CFTR
TGFB1	Transforming Growth Factor Beta 1	Protein Coding	50	GC19M041301	0.139898791909218	https://www.genecards.org/cgi-bin/carddisp.pl?gene=TGFB1
MUC1	Mucin 1, Cell Surface Associated	Protein Coding	48	GC01M155185	0.139898791909218	https://www.genecards.org/cgi-bin/carddisp.pl?gene=MUC1
MIF	Macrophage Migration Inhibitory Factor	Protein Coding	47	GC22P023894	0.139898791909218	https://www.genecards.org/cgi-bin/carddisp.pl?gene=MIF
FTL	Ferritin Light Chain	Protein Coding	46	GC19P048965	0.139898791909218	https://www.genecards.org/cgi-bin/carddisp.pl?gene=FTL
TXNRD1	Thioredoxin Reductase 1	Protein Coding	46	GC12P104215	0.139898791909218	https://www.genecards.org/cgi-bin/carddisp.pl?gene=TXNRD1
ABCA4	ATP Binding Cassette Subfamily A Member 4	Protein Coding	45	GC01M093992	0.139898791909218	https://www.genecards.org/cgi-bin/carddisp.pl?gene=ABCA4
SF3B1	Splicing Factor 3b Subunit 1	Protein Coding	45	GC02M197401	0.139898791909218	https://www.genecards.org/cgi-bin/carddisp.pl?gene=SF3B1
HAT1	Histone Acetyltransferase 1	Protein Coding	42	GC02P171922	0.139898791909218	https://www.genecards.org/cgi-bin/carddisp.pl?gene=HAT1
DIAPH3	Diaphanous Related Formin 3	Protein Coding	42	GC13M059665	0.139898791909218	https://www.genecards.org/cgi-bin/carddisp.pl?gene=DIAPH3
USP11	Ubiquitin Specific Peptidase 11	Protein Coding	42	GC0XP047232	0.139898791909218	https://www.genecards.org/cgi-bin/carddisp.pl?gene=USP11
ALOX15B	Arachidonate 15-Lipoxygenase Type B	Protein Coding	41	GC17P008039	0.139898791909218	https://www.genecards.org/cgi-bin/carddisp.pl?gene=ALOX15B
ANO6	Anoctamin 6	Protein Coding	41	GC12P045215	0.139898791909218	https://www.genecards.org/cgi-bin/carddisp.pl?gene=ANO6
CISD2	CDGSH Iron Sulfur Domain 2	Protein Coding	41	GC04P102868	0.139898791909218	https://www.genecards.org/cgi-bin/carddisp.pl?gene=CISD2
ACSL3	Acyl-CoA Synthetase Long Chain Family Member 3	Protein Coding	40	GC02P222860	0.139898791909218	https://www.genecards.org/cgi-bin/carddisp.pl?gene=ACSL3
RBM10	RNA Binding Motif Protein 10	Protein Coding	40	GC0XP047418	0.139898791909218	https://www.genecards.org/cgi-bin/carddisp.pl?gene=RBM10
SF3B2	Splicing Factor 3b Subunit 2	Protein Coding	38	GC11P066050	0.139898791909218	https://www.genecards.org/cgi-bin/carddisp.pl?gene=SF3B2
RNF113A	Ring Finger Protein 113A	Protein Coding	37	GC0XM119870	0.139898791909218	https://www.genecards.org/cgi-bin/carddisp.pl?gene=RNF113A
TXNIP	Thioredoxin Interacting Protein	Protein Coding	37	GC01M145992	0.139898791909218	https://www.genecards.org/cgi-bin/carddisp.pl?gene=TXNIP
GUCY1A1	Guanylate Cyclase 1 Soluble Subunit Alpha 1	Protein Coding	36	GC04P155667	0.139898791909218	https://www.genecards.org/cgi-bin/carddisp.pl?gene=GUCY1A1
MIR7-1	MicroRNA 7-1	RNA Gene	19	GC09M091385	0.139898791909218	https://www.genecards.org/cgi-bin/carddisp.pl?gene=MIR7-1
