# Supplementary material for: Identification of hub programmed cell death-related genes and immune infiltration in Crohn’s disease using bioinformatics
Source: Front Genet. 2024 Dec 18;15:1425062. doi: 10.3389/fgene.2024.1425062 (PMC11688285; doi:10.3389/fgene.2024.1425062)
Supplement: Supplementary file 1 [file DataSheet3.zip › Input data and script2/GSEA analysis/PLAU/plot_go/GO_PEPTIDYL_L_CYSTEINE_S_PALMITOYLATION.tsv]

NAME	SYMBOL	TITLE	RANK IN GENE LIST	RANK METRIC SCORE	RUNNING ES	CORE ENRICHMENT
row_0	CLIP3	na	4024	0.15211431682109833	-0.22630733	No
row_1	ZDHHC20	na	4993	0.06961337476968765	-0.27532932	No
row_2	ZDHHC15	na	6046	-0.009568734094500542	-0.33944783	No
row_3	ZDHHC4	na	6208	-0.020387744531035423	-0.3461559	No
row_4	ZDHHC2	na	6986	-0.0651780515909195	-0.3839793	No
row_5	ZDHHC1	na	7811	-0.10787174850702286	-0.41773275	No
row_6	ZDHHC14	na	8036	-0.11992248892784119	-0.4120442	No
row_7	GOLGA7	na	8042	-0.12011563032865524	-0.39264926	No
row_8	ZDHHC22	na	8166	-0.1254933476448059	-0.3797401	No
row_9	ZDHHC3	na	8653	-0.1486707329750061	-0.38569453	No
row_10	ZDHHC18	na	8759	-0.15378765761852264	-0.36701924	No
row_11	ZDHHC19	na	8886	-0.16070155799388885	-0.34852087	No
row_12	ZDHHC24	na	13228	-0.40096840262413025	-0.55379313	Yes
row_13	ZDHHC21	na	13796	-0.4485701322555542	-0.5156014	Yes
row_14	ZDHHC9	na	14097	-0.47948983311653137	-0.45566487	Yes
row_15	GOLGA7B	na	14124	-0.4826148450374603	-0.37810665	Yes
row_16	ZDHHC11	na	14239	-0.4917113780975342	-0.30455083	Yes
row_17	ZDHHC6	na	14495	-0.520393967628479	-0.23509337	Yes
row_18	ZDHHC12	na	14939	-0.5767098069190979	-0.16813527	Yes
row_19	ZDHHC7	na	15568	-0.7038958072662354	-0.09186167	Yes
row_20	ZDHHC23	na	15681	-0.7372519373893738	0.022104397	Yes
