# Supplementary material for: Identification of hub programmed cell death-related genes and immune infiltration in Crohn’s disease using bioinformatics
Source: Front Genet. 2024 Dec 18;15:1425062. doi: 10.3389/fgene.2024.1425062 (PMC11688285; doi:10.3389/fgene.2024.1425062)
Supplement: Supplementary file 1 [file DataSheet3.zip › Input data and script2/GSEA analysis/PLAU/plot_go/GO_HUMORAL_IMMUNE_RESPONSE_MEDIATED_BY_CIRCULATING_IMMUNOGLOBULIN.tsv]

NAME	SYMBOL	TITLE	RANK IN GENE LIST	RANK METRIC SCORE	RUNNING ES	CORE ENRICHMENT
row_0	C1R	na	2	1.116855502128601	0.05938835	Yes
row_1	SERPING1	na	79	0.9252977967262268	0.10394251	Yes
row_2	C1S	na	85	0.9217365384101868	0.15274608	Yes
row_3	CD81	na	128	0.8804682493209839	0.19703722	Yes
row_4	C4BPB	na	237	0.8201326727867126	0.23398675	Yes
row_5	CFI	na	277	0.8007286787033081	0.2742164	Yes
row_6	HLA-DQB1	na	363	0.7692234516143799	0.30989122	Yes
row_7	CD55	na	389	0.7600381970405579	0.34882796	Yes
row_8	C1QA	na	448	0.7373107075691223	0.38449034	Yes
row_9	C3	na	502	0.7232850193977356	0.419718	Yes
row_10	C4A	na	669	0.6811774373054504	0.4456367	Yes
row_11	C1QB	na	670	0.6810325980186462	0.4819266	Yes
row_12	C4B	na	671	0.6808919310569763	0.518209	Yes
row_13	C4BPA	na	778	0.6545105576515198	0.5464581	Yes
row_14	FCGR2B	na	873	0.6299909949302673	0.574151	Yes
row_15	PTPRC	na	1013	0.5987011790275574	0.59736294	Yes
row_16	CR1	na	1103	0.5783266425132751	0.6226154	Yes
row_17	C1QC	na	1274	0.5410577058792114	0.6408175	Yes
row_18	C1RL	na	1586	0.4757312536239624	0.6467228	Yes
row_19	CLU	na	2499	0.331498384475708	0.60736585	No
row_20	PTPN6	na	2567	0.3228127360343933	0.6203784	No
row_21	CR2	na	3644	0.19244319200515747	0.5633578	No
row_22	IGLL1	na	4216	0.13440337777137756	0.53481877	No
row_23	C7	na	4547	0.10627414286136627	0.519849	No
row_24	FCER2	na	4678	0.09478648006916046	0.51677185	No
row_25	C5	na	4754	0.08955186605453491	0.51685447	No
row_26	SUSD4	na	4813	0.08456011861562729	0.51773405	No
row_27	CD46	na	5477	0.032075341790914536	0.47799018	No
row_28	ZP3	na	5547	0.026302997022867203	0.47507766	No
row_29	C8A	na	5714	0.013871723785996437	0.46543795	No
row_30	BCL3	na	5764	0.010167538188397884	0.46291608	No
row_31	C1QBP	na	8934	-0.16331391036510468	0.27348173	No
row_32	MASP2	na	9393	-0.18415504693984985	0.25465897	No
row_33	EXO1	na	9456	-0.18746337294578552	0.2607718	No
row_34	MBL2	na	10424	-0.23277214169502258	0.21271525	No
row_35	APCS	na	11008	-0.26441866159439087	0.19035405	No
row_36	C8B	na	11057	-0.267219215631485	0.20159212	No
row_37	C8G	na	11063	-0.2674386203289032	0.2155304	No
row_38	CRP	na	11134	-0.2711198925971985	0.22560081	No
row_39	HPX	na	13111	-0.39212554693222046	0.122949496	No
row_40	FOXJ1	na	13223	-0.400645911693573	0.13735844	No
row_41	C6	na	15631	-0.7205396294593811	0.025259592	No
