# Supplementary material for: Identification of hub programmed cell death-related genes and immune infiltration in Crohn’s disease using bioinformatics
Source: Front Genet. 2024 Dec 18;15:1425062. doi: 10.3389/fgene.2024.1425062 (PMC11688285; doi:10.3389/fgene.2024.1425062)
Supplement: Supplementary file 1 [file DataSheet3.zip › Input data and script2/GSEA analysis/PLAU/plot_go/GO_2_OXOGLUTARATE_METABOLIC_PROCESS.tsv]

NAME	SYMBOL	TITLE	RANK IN GENE LIST	RANK METRIC SCORE	RUNNING ES	CORE ENRICHMENT
row_0	GPT2	na	3433	0.2146725356578827	-0.18488476	No
row_1	KYAT3	na	3613	0.19607287645339966	-0.16920805	No
row_2	IDH2	na	6837	-0.05678628012537956	-0.3626054	No
row_3	DLST	na	13176	-0.3976507782936096	-0.70375824	Yes
row_4	AADAT	na	13337	-0.4092984199523926	-0.65769726	Yes
row_5	OGDH	na	14111	-0.48137855529785156	-0.6400281	Yes
row_6	DLD	na	14176	-0.4869428873062134	-0.5773426	Yes
row_7	IDH1	na	14214	-0.4899827241897583	-0.5125556	Yes
row_8	L2HGDH	na	14379	-0.5056065917015076	-0.45355618	Yes
row_9	ADHFE1	na	14978	-0.5830888152122498	-0.41103604	Yes
row_10	MRPS36	na	15292	-0.6396270394325256	-0.34298462	Yes
row_11	TAT	na	15478	-0.6799538135528564	-0.26142147	Yes
row_12	GOT2	na	15572	-0.7046328186988831	-0.1707364	Yes
row_13	PHYH	na	15584	-0.708245575428009	-0.07443833	Yes
row_14	GOT1	na	15718	-0.7487151622772217	0.019786488	Yes
