# Supplementary material for: Identification of hub programmed cell death-related genes and immune infiltration in Crohn’s disease using bioinformatics
Source: Front Genet. 2024 Dec 18;15:1425062. doi: 10.3389/fgene.2024.1425062 (PMC11688285; doi:10.3389/fgene.2024.1425062)
Supplement: Supplementary file 1 [file DataSheet3.zip › Input data and script2/GSEA analysis/PLAU/plot_go/GO_REGULATION_OF_POSITIVE_CHEMOTAXIS.tsv]

NAME	SYMBOL	TITLE	RANK IN GENE LIST	RANK METRIC SCORE	RUNNING ES	CORE ENRICHMENT
row_0	VEGFC	na	73	0.9320539832115173	0.09105686	Yes
row_1	CDH13	na	508	0.7222427129745483	0.13804144	Yes
row_2	KDR	na	643	0.6869356036186218	0.20014225	Yes
row_3	CXCL8	na	649	0.6859266757965088	0.270197	Yes
row_4	S1PR1	na	712	0.6696966886520386	0.33502653	Yes
row_5	F3	na	933	0.6156973242759705	0.38444757	Yes
row_6	IL16	na	972	0.6076816916465759	0.44441423	Yes
row_7	ANGPT2	na	1073	0.5844700932502747	0.4981271	Yes
row_8	PGF	na	1260	0.5450218915939331	0.54242146	Yes
row_9	ITGA2	na	1306	0.5357630848884583	0.59457296	Yes
row_10	CXCL12	na	1424	0.509649932384491	0.6395484	Yes
row_11	NTF3	na	1497	0.49440187215805054	0.6857704	Yes
row_12	VEGFB	na	5111	0.059997908771038055	0.46625397	No
row_13	SCG2	na	5152	0.056847505271434784	0.46958733	No
row_14	FGF10	na	5529	0.027878321707248688	0.44896194	No
row_15	F7	na	5597	0.021848557516932487	0.44701844	No
row_16	AGER	na	6036	-0.009112288244068623	0.42059535	No
row_17	CCR4	na	7325	-0.08399312943220139	0.3487622	No
row_18	VEGFD	na	7826	-0.10884582251310349	0.3286979	No
row_19	SMAD3	na	8213	-0.12764820456504822	0.31768298	No
row_20	AZU1	na	8586	-0.1453462392091751	0.30935812	No
row_21	CASR	na	9249	-0.1773897260427475	0.28620684	No
row_22	NTRK3	na	9763	-0.2016516625881195	0.27485117	No
row_23	VEGFA	na	10160	-0.220661461353302	0.2727536	No
row_24	ARTN	na	12426	-0.3434135913848877	0.16650926	No
row_25	F2RL1	na	14916	-0.5736604928970337	0.06989397	No
