# Supplementary material for: Identification of hub programmed cell death-related genes and immune infiltration in Crohn’s disease using bioinformatics
Source: Front Genet. 2024 Dec 18;15:1425062. doi: 10.3389/fgene.2024.1425062 (PMC11688285; doi:10.3389/fgene.2024.1425062)
Supplement: Supplementary file 1 [file DataSheet3.zip › Input data and script2/GSEA analysis/PLAU/plot_go/GO_DETECTION_OF_BIOTIC_STIMULUS.tsv]

NAME	SYMBOL	TITLE	RANK IN GENE LIST	RANK METRIC SCORE	RUNNING ES	CORE ENRICHMENT
row_0	LY96	na	21	1.0030800104141235	0.11832402	Yes
row_1	NOD2	na	64	0.9419392347335815	0.22804464	Yes
row_2	TLR1	na	195	0.839970588684082	0.32010883	Yes
row_3	C4B	na	671	0.6808919310569763	0.3716577	Yes
row_4	TLR4	na	849	0.6344992518424988	0.436281	Yes
row_5	TLR6	na	1075	0.5843852758407593	0.4919301	Yes
row_6	TLR2	na	1097	0.5791491866111755	0.55969274	Yes
row_7	NLRP3	na	1141	0.5703874826431274	0.6250367	Yes
row_8	NLRC4	na	1380	0.5193700194358826	0.67211986	Yes
row_9	CD1D	na	1667	0.4618024230003357	0.7093398	Yes
row_10	CRTAM	na	1942	0.4158000946044922	0.7418225	Yes
row_11	TREM2	na	4144	0.14063681662082672	0.6211623	No
row_12	LBP	na	5488	0.03137443959712982	0.54104537	No
row_13	SMO	na	5553	0.025539495050907135	0.54009515	No
row_14	PGLYRP2	na	6723	-0.050856813788414	0.47316667	No
row_15	PGLYRP1	na	7335	-0.0844576433300972	0.44508803	No
row_16	NOD1	na	7365	-0.08607630431652069	0.45354337	No
row_17	SCARB1	na	8906	-0.16182959079742432	0.3766846	No
row_18	PGLYRP3	na	9132	-0.17206591367721558	0.38315722	No
row_19	PGLYRP4	na	9605	-0.1942439079284668	0.37685192	No
row_20	TREX1	na	9862	-0.2061253935098648	0.38545108	No
