# Supplementary material for: Identification of hub programmed cell death-related genes and immune infiltration in Crohn’s disease using bioinformatics
Source: Front Genet. 2024 Dec 18;15:1425062. doi: 10.3389/fgene.2024.1425062 (PMC11688285; doi:10.3389/fgene.2024.1425062)
Supplement: Supplementary file 1 [file DataSheet3.zip › Input data and script2/GSEA analysis/PLAU/plot_go/GO_INTERLEUKIN_6_BIOSYNTHETIC_PROCESS.tsv]

NAME	SYMBOL	TITLE	RANK IN GENE LIST	RANK METRIC SCORE	RUNNING ES	CORE ENRICHMENT
row_0	TYROBP	na	61	0.9483522176742554	0.11876296	Yes
row_1	TLR1	na	195	0.839970588684082	0.21902211	Yes
row_2	PTAFR	na	420	0.7463765740394592	0.30150232	Yes
row_3	CEBPB	na	483	0.7266699075698853	0.39155102	Yes
row_4	CARD9	na	492	0.7246485352516174	0.4847103	Yes
row_5	INPP5D	na	632	0.6893471479415894	0.56512713	Yes
row_6	IL1B	na	867	0.6309930682182312	0.63206995	Yes
row_7	STAT3	na	874	0.6298125982284546	0.7130968	Yes
row_8	TLR6	na	1075	0.5843852758407593	0.7761387	Yes
row_9	IL17F	na	3908	0.16398809850215912	0.6204995	No
row_10	BCL10	na	4114	0.14241310954093933	0.6261055	No
row_11	NLRP12	na	5025	0.06695935875177383	0.5779381	No
row_12	TIRAP	na	5068	0.06346553564071655	0.58351827	No
row_13	GHRL	na	5427	0.03604503720998764	0.56582296	No
row_14	IL19	na	5711	0.014023588970303535	0.54996455	No
row_15	EREG	na	5969	-0.003602184122428298	0.53438264	No
row_16	APP	na	5984	-0.004667500499635935	0.53411174	No
row_17	AGER	na	6036	-0.009112288244068623	0.53210497	No
row_18	TRAF6	na	6543	-0.041532665491104126	0.50587755	No
row_19	GHSR	na	11116	-0.27009889483451843	0.25530472	No
row_20	FOXJ1	na	13223	-0.400645911693573	0.17558539	No
