# Supplementary material for: Identification of hub programmed cell death-related genes and immune infiltration in Crohn’s disease using bioinformatics
Source: Front Genet. 2024 Dec 18;15:1425062. doi: 10.3389/fgene.2024.1425062 (PMC11688285; doi:10.3389/fgene.2024.1425062)
Supplement: Supplementary file 1 [file DataSheet3.zip › Input data and script2/GSEA analysis/PLAU/plot_kegg/KEGG_VIRAL_MYOCARDITIS.tsv]

NAME	SYMBOL	TITLE	RANK IN GENE LIST	RANK METRIC SCORE	RUNNING ES	CORE ENRICHMENT
row_0	ITGB2	na	8	1.0547523498535156	0.040976167	Yes
row_1	HLA-DRB3	na	31	0.9908923506736755	0.07856479	Yes
row_2	HLA-DRB1	na	59	0.9513023495674133	0.11428362	Yes
row_3	HLA-DRA	na	91	0.9169830679893494	0.14840251	Yes
row_4	CD86	na	174	0.8520152568817139	0.17677432	Yes
row_5	CD40	na	206	0.8325488567352295	0.20757294	Yes
row_6	ICAM1	na	291	0.798110842704773	0.23369983	Yes
row_7	HLA-DQB1	na	363	0.7692234516143799	0.2595045	Yes
row_8	CD55	na	389	0.7600381970405579	0.28782725	Yes
row_9	CD80	na	446	0.7378008961677551	0.31333518	Yes
row_10	HLA-DQA2	na	509	0.7222054600715637	0.33785424	Yes
row_11	HLA-DPA1	na	533	0.7137945294380188	0.3644837	Yes
row_12	RAC2	na	580	0.6988310217857361	0.3890851	Yes
row_13	ITGAL	na	701	0.6731122136116028	0.40804324	Yes
row_14	MYH10	na	715	0.6694316267967224	0.4335541	Yes
row_15	FYN	na	931	0.6162492632865906	0.44432974	Yes
row_16	BID	na	947	0.6129972338676453	0.46749622	Yes
row_17	LAMA2	na	1002	0.6009542346000671	0.487748	Yes
row_18	CD28	na	1225	0.5533219575881958	0.4956109	Yes
row_19	CAV1	na	1539	0.4841412901878357	0.49505728	Yes
row_20	CASP8	na	1707	0.45519697666168213	0.5025042	Yes
row_21	PRF1	na	1720	0.4534146189689636	0.5195831	Yes
row_22	SGCB	na	1994	0.4073345363140106	0.5185129	Yes
row_23	HLA-B	na	2004	0.4054851531982422	0.5338948	Yes
row_24	CCND1	na	2773	0.29619118571281433	0.49747008	No
row_25	SGCA	na	3043	0.26106423139572144	0.49089837	No
row_26	MYH11	na	3121	0.2532074451446533	0.49603572	No
row_27	CD40LG	na	3315	0.22614720463752747	0.49284807	No
row_28	SGCD	na	3405	0.21673037111759186	0.4957999	No
row_29	HLA-DQA1	na	3954	0.15947264432907104	0.4677695	No
row_30	CASP3	na	4183	0.13733677566051483	0.45889872	No
row_31	ACTB	na	4506	0.10955315828323364	0.44305155	No
row_32	HLA-DRB4	na	4931	0.07529796659946442	0.41947272	No
row_33	HLA-F	na	5302	0.0440838485956192	0.39804652	No
row_34	MYH13	na	5465	0.03336922824382782	0.38921854	No
row_35	EIF4G2	na	5643	0.01859242096543312	0.37887055	No
row_36	MYH8	na	5807	0.00695845577865839	0.36894137	No
row_37	HLA-G	na	6357	-0.030278082937002182	0.33576798	No
row_38	EIF4G1	na	6365	-0.03080187365412712	0.33654106	No
row_39	ABL2	na	6957	-0.06361740082502365	0.30204976	No
row_40	MYH1	na	6972	-0.06471041589975357	0.3037181	No
row_41	ACTG1	na	7016	-0.0670282393693924	0.30366236	No
row_42	MYH6	na	8627	-0.1474546492099762	0.20868468	No
row_43	SGCG	na	9184	-0.174236461520195	0.18073413	No
row_44	MYH9	na	9200	-0.1748451143503189	0.18667081	No
row_45	MYH7	na	9491	-0.18935443460941315	0.17596471	No
row_46	MYH4	na	10278	-0.22597858309745789	0.13565227	No
row_47	DMD	na	10526	-0.23822200298309326	0.12955938	No
row_48	RAC1	na	10537	-0.2388824224472046	0.13832721	No
row_49	MYH2	na	10850	-0.25505220890045166	0.12882756	No
row_50	CASP9	na	11611	-0.2961929142475128	0.092903644	No
row_51	ABL1	na	11767	-0.3056527078151703	0.09522103	No
row_52	RAC3	na	12805	-0.3677486777305603	0.04477245	No
row_53	DAG1	na	13103	-0.39133840799331665	0.041570995	No
row_54	MYH3	na	13529	-0.42560476064682007	0.031705007	No
row_55	MYH7B	na	14272	-0.49435955286026	0.0047004544	No
row_56	CYCS	na	15058	-0.5968619585037231	-0.020964844	No
row_57	EIF4G3	na	15238	-0.629690945148468	-0.007407284	No
row_58	MYH14	na	15437	-0.670253336429596	0.0065560625	No
row_59	CXADR	na	15813	-0.7835560441017151	0.013895788	No
