# Supplementary material for: Identification of hub programmed cell death-related genes and immune infiltration in Crohn’s disease using bioinformatics
Source: Front Genet. 2024 Dec 18;15:1425062. doi: 10.3389/fgene.2024.1425062 (PMC11688285; doi:10.3389/fgene.2024.1425062)
Supplement: Supplementary file 1 [file DataSheet3.zip › Input data and script2/GSEA analysis/PLAU/plot_kegg/KEGG_OXIDATIVE_PHOSPHORYLATION.tsv]

NAME	SYMBOL	TITLE	RANK IN GENE LIST	RANK METRIC SCORE	RUNNING ES	CORE ENRICHMENT
row_0	ATP6V1B2	na	883	0.6265959739685059	-0.042085182	No
row_1	PPA1	na	1318	0.5337080359458923	-0.05795529	No
row_2	ATP6V1C1	na	1813	0.4358833432197571	-0.079679966	No
row_3	ATP6V1F	na	1953	0.41318657994270325	-0.07959538	No
row_4	ATP6V0E2	na	2929	0.2778967618942261	-0.134896	No
row_5	COX17	na	3138	0.2504887282848358	-0.14261495	No
row_6	COX7A1	na	3302	0.2288278192281723	-0.14797002	No
row_7	NDUFV3	na	3358	0.22168327867984772	-0.14669527	No
row_8	NDUFA4	na	3687	0.18692325055599213	-0.16330591	No
row_9	ATP6V1G1	na	3820	0.17229151725769043	-0.16792019	No
row_10	ATP6V0A2	na	3974	0.1568821221590042	-0.17418192	No
row_11	ATP6V0E1	na	3979	0.1564105898141861	-0.17109679	No
row_12	TCIRG1	na	4040	0.15046675503253937	-0.17165512	No
row_13	ATP6V1H	na	4148	0.140377938747406	-0.17538019	No
row_14	ATP6AP1	na	5047	0.0652523785829544	-0.23038118	No
row_15	ATP6V0D2	na	5233	0.05046027898788452	-0.24092251	No
row_16	ATP6V1E1	na	5639	0.018745461478829384	-0.26595595	No
row_17	NDUFA4L2	na	5745	0.011993137188255787	-0.27229396	No
row_18	ATP6V1B1	na	5999	-0.006141546182334423	-0.28805092	No
row_19	ATP6V0A4	na	6498	-0.038395561277866364	-0.31850547	No
row_20	COX4I2	na	6516	-0.039686672389507294	-0.3187265	No
row_21	COX8C	na	6863	-0.05807870998978615	-0.33921584	No
row_22	ATP6V1A	na	7191	-0.07670341432094574	-0.35811478	No
row_23	NDUFA5	na	7432	-0.08945148438215256	-0.3712783	No
row_24	ATP4A	na	7871	-0.11133748292922974	-0.39640903	No
row_25	COX6A2	na	8244	-0.12858271598815918	-0.41702726	No
row_26	ATP6V0C	na	8363	-0.134552001953125	-0.42156738	No
row_27	ATP6V1C2	na	8458	-0.1394856572151184	-0.4244951	No
row_28	ATP6V0B	na	8579	-0.1449962705373764	-0.428938	No
row_29	COX7B2	na	9407	-0.1849908083677292	-0.47692624	No
row_30	ATP5F1A	na	9587	-0.1933872401714325	-0.48404205	No
row_31	ATP12A	na	9686	-0.19846759736537933	-0.48596284	No
row_32	NDUFC2	na	9741	-0.2007744163274765	-0.48507127	No
row_33	ATP5F1E	na	10121	-0.21806812286376953	-0.5042203	No
row_34	NDUFV2	na	10245	-0.22444474697113037	-0.5071569	No
row_35	NDUFS6	na	10544	-0.2392575591802597	-0.5207673	No
row_36	NDUFS5	na	10683	-0.24646446108818054	-0.5241762	No
row_37	UQCRB	na	11225	-0.2753235101699829	-0.55227727	No
row_38	NDUFB2	na	11406	-0.2856404483318329	-0.557488	No
row_39	NDUFB5	na	11743	-0.3040575385093689	-0.5721025	No
row_40	UQCRH	na	11820	-0.3085143566131592	-0.5702944	No
row_41	NDUFB6	na	11849	-0.31007570028305054	-0.56543857	No
row_42	ATP4B	na	11912	-0.3136497139930725	-0.56264174	No
row_43	COX7A2L	na	12440	-0.3443870544433594	-0.5883904	Yes
row_44	PPA2	na	12498	-0.3479333519935608	-0.5845483	Yes
row_45	ATP6V0A1	na	12594	-0.3545716106891632	-0.5829509	Yes
row_46	COX6C	na	12709	-0.36221128702163696	-0.58238363	Yes
row_47	SDHD	na	12767	-0.3654661476612091	-0.5781675	Yes
row_48	NDUFB3	na	12868	-0.37305811047554016	-0.57648975	Yes
row_49	ATP5F1C	na	12985	-0.38206788897514343	-0.5756246	Yes
row_50	ATP5PO	na	13023	-0.38494378328323364	-0.569737	Yes
row_51	COX7C	na	13058	-0.38781338930130005	-0.5635999	Yes
row_52	NDUFS4	na	13128	-0.39343804121017456	-0.5595406	Yes
row_53	COX6B2	na	13142	-0.3948071599006653	-0.5519355	Yes
row_54	COX15	na	13146	-0.3950783908367157	-0.54369664	Yes
row_55	NDUFA1	na	13162	-0.3964059054851532	-0.536183	Yes
row_56	COX5A	na	13180	-0.39785319566726685	-0.52876407	Yes
row_57	NDUFA7	na	13421	-0.41626349091529846	-0.5349565	Yes
row_58	SDHC	na	13523	-0.42508214712142944	-0.53223187	Yes
row_59	NDUFC1	na	13578	-0.42967259883880615	-0.5264577	Yes
row_60	ATP6V1D	na	13601	-0.43105724453926086	-0.5186446	Yes
row_61	ATP5F1B	na	13608	-0.4315201938152313	-0.50981677	Yes
row_62	ATP5PB	na	13655	-0.4350601136684418	-0.50342536	Yes
row_63	COX4I1	na	13778	-0.447286456823349	-0.5015458	Yes
row_64	COX7A2	na	13838	-0.4523237347602844	-0.49560255	Yes
row_65	COX7B	na	13869	-0.4556823968887329	-0.48776647	Yes
row_66	ATP5MC2	na	13873	-0.4560430943965912	-0.47822717	Yes
row_67	NDUFA9	na	14122	-0.4824991524219513	-0.48350912	Yes
row_68	UQCRC2	na	14194	-0.48811104893684387	-0.47755605	Yes
row_69	COX11	na	14199	-0.48846298456192017	-0.467388	Yes
row_70	ATP5MF	na	14256	-0.492974191904068	-0.46038923	Yes
row_71	ATP5PD	na	14278	-0.4949530363082886	-0.45115033	Yes
row_72	NDUFB8	na	14368	-0.5038961172103882	-0.44599092	Yes
row_73	ATP6V1G3	na	14410	-0.5084300637245178	-0.4377205	Yes
row_74	ATP6V0D1	na	14443	-0.5118637681007385	-0.42881164	Yes
row_75	NDUFA11	na	14466	-0.5151960253715515	-0.41920373	Yes
row_76	COX8A	na	14617	-0.5344464182853699	-0.41722336	Yes
row_77	ATP5MC3	na	14648	-0.5385432839393616	-0.40761983	Yes
row_78	UQCRQ	na	14756	-0.551351010799408	-0.40257856	Yes
row_79	NDUFAB1	na	14792	-0.5555299520492554	-0.39292666	Yes
row_80	UQCR10	na	14823	-0.559852659702301	-0.3828686	Yes
row_81	ATP5MG	na	14827	-0.5602495074272156	-0.37110648	Yes
row_82	LHPP	na	14843	-0.5619731545448303	-0.3600612	Yes
row_83	ATP5PF	na	14992	-0.58599853515625	-0.3568556	Yes
row_84	COX10	na	15023	-0.5905225872993469	-0.3461433	Yes
row_85	UQCRFS1	na	15048	-0.5948793292045593	-0.3349613	Yes
row_86	NDUFS8	na	15081	-0.6007823348045349	-0.32415575	Yes
row_87	NDUFA8	na	15088	-0.6026239991188049	-0.31167817	Yes
row_88	NDUFA3	na	15173	-0.6191864013671875	-0.30374557	Yes
row_89	SDHA	na	15217	-0.6254491209983826	-0.29310462	Yes
row_90	NDUFS2	na	15270	-0.6360599994659424	-0.28280255	Yes
row_91	NDUFB1	na	15295	-0.6399121880531311	-0.27065995	Yes
row_92	ATP5MC1	na	15308	-0.641440212726593	-0.2577312	Yes
row_93	NDUFS1	na	15408	-0.66189044713974	-0.24982965	Yes
row_94	NDUFS7	na	15427	-0.6660159826278687	-0.23675345	Yes
row_95	COX6B1	na	15486	-0.6810802817344666	-0.22586785	Yes
row_96	NDUFB9	na	15518	-0.6891254186630249	-0.2131151	Yes
row_97	NDUFA6	na	15556	-0.7001787424087524	-0.20050335	Yes
row_98	UQCR11	na	15559	-0.7008714079856873	-0.18567888	Yes
row_99	NDUFB7	na	15608	-0.7133085131645203	-0.17347786	Yes
row_100	ATP5F1D	na	15639	-0.7231141924858093	-0.15993729	Yes
row_101	UQCRC1	na	15664	-0.7295795679092407	-0.14588203	Yes
row_102	NDUFB10	na	15720	-0.7493647933006287	-0.13335148	Yes
row_103	SDHB	na	15750	-0.7618221044540405	-0.11892245	Yes
row_104	CYC1	na	15755	-0.7639653086662292	-0.10287775	Yes
row_105	NDUFA2	na	15794	-0.7788227796554565	-0.08865127	Yes
row_106	COX6A1	na	15804	-0.7813126444816589	-0.07255053	Yes
row_107	COX5B	na	15811	-0.7831672430038452	-0.05622184	Yes
row_108	NDUFS3	na	15843	-0.7940458655357361	-0.041231055	Yes
row_109	NDUFV1	na	15844	-0.7940548658370972	-0.02429333	Yes
row_110	NDUFA10	na	15912	-0.8320177793502808	-0.010753317	Yes
row_111	ATP5ME	na	15951	-0.8633000254631042	0.0052751172	Yes
