# Supplementary material for: Identification of hub programmed cell death-related genes and immune infiltration in Crohn’s disease using bioinformatics
Source: Front Genet. 2024 Dec 18;15:1425062. doi: 10.3389/fgene.2024.1425062 (PMC11688285; doi:10.3389/fgene.2024.1425062)
Supplement: Supplementary file 1 [file DataSheet3.zip › Input data and script2/GSEA analysis/PLAU/plot_kegg/KEGG_ASTHMA.tsv]

NAME	SYMBOL	TITLE	RANK IN GENE LIST	RANK METRIC SCORE	RUNNING ES	CORE ENRICHMENT
row_0	FCER1G	na	24	0.9979662895202637	0.08715722	Yes
row_1	HLA-DRB3	na	31	0.9908923506736755	0.17481004	Yes
row_2	HLA-DRB1	na	59	0.9513023495674133	0.25763446	Yes
row_3	HLA-DRA	na	91	0.9169830679893494	0.3371603	Yes
row_4	CCL11	na	103	0.9029448628425598	0.4166879	Yes
row_5	CD40	na	206	0.8325488567352295	0.48427927	Yes
row_6	HLA-DQB1	na	363	0.7692234516143799	0.542873	Yes
row_7	HLA-DQA2	na	509	0.7222054600715637	0.5979767	Yes
row_8	HLA-DPA1	na	533	0.7137945294380188	0.6599515	Yes
row_9	MS4A2	na	741	0.6609458923339844	0.70574147	Yes
row_10	IL10	na	2372	0.3493761420249939	0.63499296	No
row_11	PRG2	na	3066	0.25883230566978455	0.61471206	No
row_12	CD40LG	na	3315	0.22614720463752747	0.61931574	No
row_13	HLA-DQA1	na	3954	0.15947264432907104	0.59364265	No
row_14	FCER1A	na	4198	0.13612855970859528	0.5905616	No
row_15	HLA-DRB4	na	4931	0.07529796659946442	0.5515408	No
row_16	IL4	na	9760	-0.20145860314369202	0.26795152	No
row_17	IL9	na	9908	-0.20801351964473724	0.27725124	No
row_18	RNASE3	na	10097	-0.21670033037662506	0.28476244	No
row_19	IL5	na	10944	-0.2601962089538574	0.2550486	No
row_20	IL3	na	11621	-0.2968926429748535	0.23921046	No
row_21	IL13	na	13338	-0.4093008041381836	0.16841511	No
