# Supplementary material for: Identification of hub programmed cell death-related genes and immune infiltration in Crohn’s disease using bioinformatics
Source: Front Genet. 2024 Dec 18;15:1425062. doi: 10.3389/fgene.2024.1425062 (PMC11688285; doi:10.3389/fgene.2024.1425062)
Supplement: Supplementary file 1 [file DataSheet3.zip › Input data and script2/GSEA analysis/PLAU/plot_kegg/KEGG_CITRATE_CYCLE_TCA_CYCLE.tsv]

NAME	SYMBOL	TITLE	RANK IN GENE LIST	RANK METRIC SCORE	RUNNING ES	CORE ENRICHMENT
row_0	ACLY	na	3062	0.2590535581111908	-0.17495547	No
row_1	IDH2	na	6837	-0.05678628012537956	-0.40715852	No
row_2	ACO1	na	7076	-0.07024040073156357	-0.41759536	No
row_3	PDHB	na	8852	-0.15887178480625153	-0.5184655	No
row_4	OGDHL	na	9428	-0.1862190067768097	-0.54263806	No
row_5	PDHA2	na	11454	-0.2880622446537018	-0.6509747	No
row_6	SDHD	na	12767	-0.3654661476612091	-0.7098809	No
row_7	DLST	na	13176	-0.3976507782936096	-0.71027726	Yes
row_8	SDHC	na	13523	-0.42508214712142944	-0.70506895	Yes
row_9	MDH1	na	13881	-0.4565705955028534	-0.69856083	Yes
row_10	IDH3A	na	14053	-0.4751051068305969	-0.6792624	Yes
row_11	MDH2	na	14101	-0.48007309436798096	-0.65190333	Yes
row_12	OGDH	na	14111	-0.48137855529785156	-0.62208784	Yes
row_13	DLD	na	14176	-0.4869428873062134	-0.59535736	Yes
row_14	IDH1	na	14214	-0.4899827241897583	-0.5667482	Yes
row_15	IDH3G	na	14836	-0.5611855983734131	-0.5701321	Yes
row_16	FH	na	15049	-0.5951609015464783	-0.5458189	Yes
row_17	PDHA1	na	15119	-0.6088388562202454	-0.51170856	Yes
row_18	SDHA	na	15217	-0.6254491209983826	-0.47829926	Yes
row_19	DLAT	na	15390	-0.6567950248718262	-0.4475976	Yes
row_20	SUCLG2	na	15538	-0.6944447159767151	-0.41295812	Yes
row_21	PC	na	15549	-0.6979209184646606	-0.36953998	Yes
row_22	IDH3B	na	15678	-0.7359717488288879	-0.33109283	Yes
row_23	SUCLA2	na	15705	-0.7448802590370178	-0.2857109	Yes
row_24	PCK2	na	15744	-0.7596676349639893	-0.24014553	Yes
row_25	SDHB	na	15750	-0.7618221044540405	-0.19238247	Yes
row_26	ACO2	na	15875	-0.8093956708908081	-0.14905193	Yes
row_27	PCK1	na	15909	-0.8301886916160583	-0.09872388	Yes
row_28	CS	na	15919	-0.83750319480896	-0.046434805	Yes
row_29	SUCLG1	na	15931	-0.8496764898300171	0.0064975265	Yes
