# Supplementary material for: Identification of hub programmed cell death-related genes and immune infiltration in Crohn’s disease using bioinformatics
Source: Front Genet. 2024 Dec 18;15:1425062. doi: 10.3389/fgene.2024.1425062 (PMC11688285; doi:10.3389/fgene.2024.1425062)
Supplement: Supplementary file 1 [file DataSheet3.zip › Input data and script2/GSEA analysis/PLAU/plot_kegg/KEGG_LEISHMANIA_INFECTION.tsv]

NAME	SYMBOL	TITLE	RANK IN GENE LIST	RANK METRIC SCORE	RUNNING ES	CORE ENRICHMENT
row_0	ITGB2	na	8	1.0547523498535156	0.04177492	Yes
row_1	HLA-DRB3	na	31	0.9908923506736755	0.08011394	Yes
row_2	HLA-DRB1	na	59	0.9513023495674133	0.11655319	Yes
row_3	NCF4	na	62	0.9481707811355591	0.15443176	Yes
row_4	HLA-DRA	na	91	0.9169830679893494	0.18943284	Yes
row_5	NCF2	na	95	0.9147034287452698	0.22590742	Yes
row_6	PTGS2	na	340	0.7780603766441345	0.24182005	Yes
row_7	HLA-DQB1	na	363	0.7692234516143799	0.27127433	Yes
row_8	STAT1	na	471	0.7296530604362488	0.2938221	Yes
row_9	C3	na	502	0.7232850193977356	0.32093439	Yes
row_10	HLA-DQA2	na	509	0.7222054600715637	0.34950563	Yes
row_11	JAK2	na	532	0.713921070098877	0.37674332	Yes
row_12	HLA-DPA1	na	533	0.7137945294380188	0.405353	Yes
row_13	ITGA4	na	659	0.6828302145004272	0.4248974	Yes
row_14	ITGAM	na	682	0.6793715357780457	0.45075032	Yes
row_15	FCGR3B	na	732	0.6633208990097046	0.47426987	Yes
row_16	NOS2	na	739	0.6618683338165283	0.5004227	Yes
row_17	TGFB1	na	773	0.6551705598831177	0.52461714	Yes
row_18	TLR4	na	849	0.6344992518424988	0.545354	Yes
row_19	IL1B	na	867	0.6309930682182312	0.56958085	Yes
row_20	TLR2	na	1097	0.5791491866111755	0.5784598	Yes
row_21	CR1	na	1103	0.5783266425132751	0.6013268	Yes
row_22	IFNGR1	na	1277	0.5407838821411133	0.6121733	Yes
row_23	JAK1	na	1453	0.5031386017799377	0.62138575	Yes
row_24	IL1A	na	1535	0.486183226108551	0.6358024	Yes
row_25	PRKCB	na	1661	0.46250370144844055	0.64651585	Yes
row_26	TGFB3	na	1766	0.4443643391132355	0.6578167	Yes
row_27	IL10	na	2372	0.3493761420249939	0.63395077	No
row_28	PTPN6	na	2567	0.3228127360343933	0.63474625	No
row_29	ITGB1	na	2743	0.3000248074531555	0.6358177	No
row_30	IL12A	na	3036	0.2620173990726471	0.6280422	No
row_31	IFNG	na	3074	0.2583760917186737	0.63608223	No
row_32	MAPK1	na	3395	0.21795979142189026	0.6247883	No
row_33	IL12B	na	3905	0.16435328125953674	0.59951544	No
row_34	MYD88	na	3939	0.16066783666610718	0.6038896	No
row_35	HLA-DQA1	na	3954	0.15947264432907104	0.60940516	No
row_36	FOS	na	4041	0.15044985711574554	0.6100523	No
row_37	MARCKSL1	na	4066	0.14816458523273468	0.6144886	No
row_38	NFKB1	na	4330	0.1250017136335373	0.60303664	No
row_39	RELA	na	4538	0.10678725689649582	0.5943599	No
row_40	IRAK1	na	4794	0.08628687262535095	0.5818569	No
row_41	HLA-DRB4	na	4931	0.07529796659946442	0.57636213	No
row_42	TGFB2	na	5262	0.04794517531991005	0.55762786	No
row_43	MAP3K7	na	5599	0.021788183599710464	0.5374696	No
row_44	NFKBIA	na	6108	-0.01421328168362379	0.50624156	No
row_45	JUN	na	6457	-0.03632449731230736	0.48591483	No
row_46	MAPK11	na	6494	-0.03810986131429672	0.48518893	No
row_47	MAPK12	na	6512	-0.039362773299217224	0.48570254	No
row_48	MAPK14	na	6536	-0.04103217273950577	0.4859075	No
row_49	TRAF6	na	6543	-0.041532665491104126	0.48719662	No
row_50	CYBA	na	6580	-0.043506402522325516	0.48668703	No
row_51	IRAK4	na	6914	-0.060880906879901886	0.46828344	No
row_52	TAB2	na	8021	-0.11898355931043625	0.40382358	No
row_53	ELK1	na	9465	-0.18789120018482208	0.32103148	No
row_54	IL4	na	9760	-0.20145860314369202	0.31070358	No
row_55	NFKBIB	na	10728	-0.24824035167694092	0.26012504	No
row_56	IFNGR2	na	11004	-0.26399853825569153	0.25349307	No
row_57	TAB1	na	12612	-0.3553386330604553	0.16714707	No
row_58	MAPK13	na	14541	-0.5249433517456055	0.06750637	No
row_59	MAPK3	na	15338	-0.6473411321640015	0.043627802	No
