# Supplementary material for: Identification of hub programmed cell death-related genes and immune infiltration in Crohn’s disease using bioinformatics
Source: Front Genet. 2024 Dec 18;15:1425062. doi: 10.3389/fgene.2024.1425062 (PMC11688285; doi:10.3389/fgene.2024.1425062)
Supplement: Supplementary file 1 [file DataSheet3.zip › Input data and script2/GSEA analysis/PLAU/plot_kegg/KEGG_SYSTEMIC_LUPUS_ERYTHEMATOSUS.tsv]

NAME	SYMBOL	TITLE	RANK IN GENE LIST	RANK METRIC SCORE	RUNNING ES	CORE ENRICHMENT
row_0	C1R	na	2	1.116855502128601	0.05076583	Yes
row_1	HLA-DRB3	na	31	0.9908923506736755	0.09416608	Yes
row_2	HLA-DRB1	na	59	0.9513023495674133	0.13582489	Yes
row_3	C1S	na	85	0.9217365384101868	0.17626157	Yes
row_4	HLA-DRA	na	91	0.9169830679893494	0.21773237	Yes
row_5	CD86	na	174	0.8520152568817139	0.25142762	Yes
row_6	CD40	na	206	0.8325488567352295	0.28742513	Yes
row_7	HLA-DQB1	na	363	0.7692234516143799	0.31272027	Yes
row_8	CD80	na	446	0.7378008961677551	0.3412112	Yes
row_9	C1QA	na	448	0.7373107075691223	0.37474513	Yes
row_10	C3	na	502	0.7232850193977356	0.40438813	Yes
row_11	HLA-DQA2	na	509	0.7222054600715637	0.43692112	Yes
row_12	HLA-DPA1	na	533	0.7137945294380188	0.4680077	Yes
row_13	ACTN1	na	617	0.69255530834198	0.49437445	Yes
row_14	C4A	na	669	0.6811774373054504	0.52222383	Yes
row_15	C1QB	na	670	0.6810325980186462	0.5532559	Yes
row_16	C4B	na	671	0.6808919310569763	0.5842816	Yes
row_17	FCGR3B	na	732	0.6633208990097046	0.61075455	Yes
row_18	FCGR2B	na	873	0.6299909949302673	0.63070595	Yes
row_19	CD28	na	1225	0.5533219575881958	0.6339689	Yes
row_20	C1QC	na	1274	0.5410577058792114	0.6556212	Yes
row_21	CTSG	na	2124	0.38656705617904663	0.6201432	No
row_22	IL10	na	2372	0.3493761420249939	0.62061673	No
row_23	TRIM21	na	2980	0.2699911892414093	0.5949604	No
row_24	SSB	na	3068	0.2587072253227234	0.60130817	No
row_25	IFNG	na	3074	0.2583760917186737	0.6127687	No
row_26	SNRPD1	na	3241	0.237228125333786	0.61319745	No
row_27	CD40LG	na	3315	0.22614720463752747	0.6189371	No
row_28	RO60	na	3793	0.1759033054113388	0.597123	No
row_29	HLA-DQA1	na	3954	0.15947264432907104	0.59438396	No
row_30	C7	na	4547	0.10627414286136627	0.5622057	No
row_31	C5	na	4754	0.08955186605453491	0.553404	No
row_32	SNRPD3	na	4769	0.08830658346414566	0.55655223	No
row_33	HLA-DRB4	na	4931	0.07529796659946442	0.54991513	No
row_34	C8A	na	5714	0.013871723785996437	0.50164473	No
row_35	SNRPB	na	6870	-0.058464836329221725	0.4320806	No
row_36	ACTN3	na	7361	-0.08590440452098846	0.4053527	No
row_37	ACTN2	na	10540	-0.2390308529138565	0.21750766	No
row_38	ELANE	na	10826	-0.25363630056381226	0.2112424	No
row_39	C8B	na	11057	-0.267219215631485	0.20903547	No
row_40	C8G	na	11063	-0.2674386203289032	0.22090897	No
row_41	GRIN2A	na	11812	-0.308129221200943	0.18817295	No
row_42	GRIN2B	na	13163	-0.39655357599258423	0.12181991	No
row_43	ACTN4	na	14702	-0.5447927117347717	0.050464965	No
row_44	C6	na	15631	-0.7205396294593811	0.025264598	No
