# Supplementary material for: Identification of hub programmed cell death-related genes and immune infiltration in Crohn’s disease using bioinformatics
Source: Front Genet. 2024 Dec 18;15:1425062. doi: 10.3389/fgene.2024.1425062 (PMC11688285; doi:10.3389/fgene.2024.1425062)
Supplement: Supplementary file 1 [file DataSheet3.zip › Input data and script2/GSEA analysis/MMP1/plot_go/GO_REGULATION_OF_MICROTUBULE_BASED_MOVEMENT.tsv]

NAME	SYMBOL	TITLE	RANK IN GENE LIST	RANK METRIC SCORE	RUNNING ES	CORE ENRICHMENT
row_0	NEFH	na	2951	0.2772970199584961	-0.12605701	No
row_1	MAP2	na	4113	0.1641654074192047	-0.16408683	No
row_2	DNAAF1	na	4253	0.15250131487846375	-0.1407429	No
row_3	CCSAP	na	4498	0.13021431863307953	-0.12863629	No
row_4	CFAP20	na	4623	0.12053491920232773	-0.11106836	No
row_5	RHOT1	na	4806	0.10662313550710678	-0.10004389	No
row_6	LAMP1	na	4902	0.09997084736824036	-0.08498328	No
row_7	CFAP298	na	5047	0.09054434299468994	-0.07496219	No
row_8	TRIM58	na	5162	0.08242594450712204	-0.06477244	No
row_9	BBS4	na	5496	0.06037406995892525	-0.07288985	No
row_10	ARMC4	na	5637	0.051713842898607254	-0.07077314	No
row_11	CCDC65	na	7115	-0.027589203789830208	-0.15721713	No
row_12	CATSPER1	na	7450	-0.04445931687951088	-0.16873898	No
row_13	TRIM46	na	8032	-0.07065479457378387	-0.1901849	No
row_14	DRC1	na	8481	-0.09060060977935791	-0.19913658	No
row_15	TCTEX1D2	na	8676	-0.097963847219944	-0.19067991	No
row_16	HAP1	na	11178	-0.2152688354253769	-0.3016603	No
row_17	IGBP1	na	14083	-0.40925487875938416	-0.39707184	Yes
row_18	CNIH2	na	14373	-0.43832385540008545	-0.32307425	Yes
row_19	TTLL6	na	14421	-0.44347551465034485	-0.2328821	Yes
row_20	MKKS	na	14625	-0.46617552638053894	-0.14766517	Yes
row_21	HDAC6	na	14847	-0.49640050530433655	-0.057225265	Yes
row_22	BBS2	na	15612	-0.6255059242248535	0.026416074	Yes
