# Supplementary material for: Identification of hub programmed cell death-related genes and immune infiltration in Crohn’s disease using bioinformatics
Source: Front Genet. 2024 Dec 18;15:1425062. doi: 10.3389/fgene.2024.1425062 (PMC11688285; doi:10.3389/fgene.2024.1425062)
Supplement: Supplementary file 1 [file DataSheet3.zip › Input data and script2/GSEA analysis/MMP1/plot_go/GO_CHONDROITIN_SULFATE_BIOSYNTHETIC_PROCESS.tsv]

NAME	SYMBOL	TITLE	RANK IN GENE LIST	RANK METRIC SCORE	RUNNING ES	CORE ENRICHMENT
row_0	CHSY1	na	44	0.8882157802581787	0.07761635	Yes
row_1	CHST15	na	80	0.8431101441383362	0.15171374	Yes
row_2	CHST11	na	169	0.781711995601654	0.21694548	Yes
row_3	VCAN	na	333	0.7162066698074341	0.2715658	Yes
row_4	CHSY3	na	487	0.6722851395606995	0.3228368	Yes
row_5	DSE	na	606	0.6363197565078735	0.37303978	Yes
row_6	DCN	na	847	0.5925464034080505	0.41166198	Yes
row_7	CSGALNACT1	na	869	0.5887472033500671	0.4636194	Yes
row_8	CSGALNACT2	na	951	0.5754340887069702	0.5106246	Yes
row_9	CHST3	na	1008	0.563856840133667	0.55814385	Yes
row_10	BGN	na	1218	0.5190960764884949	0.59205663	Yes
row_11	B3GALT6	na	1340	0.49606049060821533	0.6293818	Yes
row_12	CHPF2	na	1516	0.4662255048751831	0.66063464	Yes
row_13	CHST12	na	1903	0.406569242477417	0.6733106	Yes
row_14	CHST7	na	1938	0.40236222743988037	0.7075921	Yes
row_15	CHPF	na	3897	0.18246524035930634	0.60180277	No
row_16	XYLT2	na	6663	-0.00462249293923378	0.42951643	No
row_17	CHST9	na	7124	-0.02789096161723137	0.40330794	No
row_18	XYLT1	na	9116	-0.11785218119621277	0.28961128	No
row_19	CSPG4	na	9120	-0.11803065985441208	0.30010316	No
row_20	CSPG5	na	9412	-0.1303117871284485	0.29371747	No
row_21	NCAN	na	10728	-0.194893017411232	0.22921498	No
row_22	BCAN	na	10808	-0.19830948114395142	0.24222335	No
row_23	UGDH	na	12172	-0.27049198746681213	0.18156283	No
row_24	SLC35D1	na	12800	-0.3074615001678467	0.17021853	No
row_25	CHST13	na	13411	-0.35124441981315613	0.1638975	No
