# Supplementary material for: Identification of hub programmed cell death-related genes and immune infiltration in Crohn’s disease using bioinformatics
Source: Front Genet. 2024 Dec 18;15:1425062. doi: 10.3389/fgene.2024.1425062 (PMC11688285; doi:10.3389/fgene.2024.1425062)
Supplement: Supplementary file 1 [file DataSheet3.zip › Input data and script2/GSEA analysis/MMP1/plot_go/GO_COMPLEMENT_ACTIVATION.tsv]

NAME	SYMBOL	TITLE	RANK IN GENE LIST	RANK METRIC SCORE	RUNNING ES	CORE ENRICHMENT
row_0	C1R	na	12	0.9369081258773804	0.039140653	Yes
row_1	SERPING1	na	117	0.8130928874015808	0.06725011	Yes
row_2	CD55	na	193	0.7722865343093872	0.095437564	Yes
row_3	CD81	na	204	0.7679397463798523	0.12750904	Yes
row_4	C1S	na	217	0.7641023397445679	0.15929194	Yes
row_5	CFHR1	na	309	0.7226384878158569	0.18436383	Yes
row_6	CFH	na	329	0.7177082896232605	0.21373314	Yes
row_7	C3	na	378	0.6989683508872986	0.24048908	Yes
row_8	C4A	na	422	0.6859968304634094	0.2670057	Yes
row_9	C4B	na	426	0.6857675909996033	0.29601666	Yes
row_10	C4BPB	na	448	0.6816666722297668	0.32372618	Yes
row_11	RGCC	na	468	0.6771631240844727	0.35136914	Yes
row_12	CFHR2	na	483	0.6734272837638855	0.37916604	Yes
row_13	FCN1	na	672	0.622800886631012	0.39391467	Yes
row_14	C4BPA	na	817	0.5966529846191406	0.41030446	Yes
row_15	CFP	na	860	0.5902247428894043	0.4328059	Yes
row_16	C3AR1	na	916	0.5808340907096863	0.45409366	Yes
row_17	CR1	na	977	0.5705167055130005	0.47462913	Yes
row_18	A2M	na	985	0.5681511759757996	0.4983818	Yes
row_19	FCN3	na	1093	0.5461507439613342	0.5149375	Yes
row_20	C1QB	na	1128	0.5385698080062866	0.53574044	Yes
row_21	C1QA	na	1147	0.5357586145401001	0.5574252	Yes
row_22	C5AR1	na	1423	0.4827398657798767	0.56076396	Yes
row_23	C1RL	na	1464	0.4757488965988159	0.5785164	Yes
row_24	CFB	na	1496	0.4697932302951813	0.5965787	Yes
row_25	CFI	na	1581	0.4565373659133911	0.6107587	Yes
row_26	CD59	na	1584	0.4555418789386749	0.6300297	Yes
row_27	C1QC	na	1767	0.42584338784217834	0.6367678	Yes
row_28	SCARA3	na	2186	0.3693094551563263	0.62632483	Yes
row_29	CD19	na	2273	0.35701462626457214	0.63614213	Yes
row_30	CLU	na	2387	0.3424183428287506	0.6436477	Yes
row_31	KRT1	na	3128	0.2593952715396881	0.60836697	No
row_32	MASP1	na	3559	0.21620887517929077	0.590654	No
row_33	PROS1	na	3657	0.20775696635246277	0.5934276	No
row_34	IGLL1	na	3726	0.20012721419334412	0.5976917	No
row_35	CR2	na	3957	0.17831100523471832	0.5908855	No
row_36	COLEC10	na	4573	0.12428954988718033	0.55767745	No
row_37	SUSD4	na	4594	0.1229705810546875	0.5616613	No
row_38	VSIG4	na	5023	0.09215827286243439	0.53879166	No
row_39	C8A	na	6126	0.022014500573277473	0.47074193	No
row_40	CPB2	na	6142	0.02115815132856369	0.47070378	No
row_41	C1QBP	na	6201	0.018090330064296722	0.46784312	No
row_42	C5	na	6375	0.008592330850660801	0.45737886	No
row_43	C5AR2	na	6618	-0.0020499713718891144	0.44231653	No
row_44	CFD	na	6757	-0.009173248894512653	0.43406808	No
row_45	C7	na	6906	-0.016597801819443703	0.42550972	No
row_46	CD46	na	7370	-0.04028833284974098	0.39824054	No
row_47	F2	na	7511	-0.04736046865582466	0.3914928	No
row_48	FCN2	na	7855	-0.06273899227380753	0.37269172	No
row_49	C8B	na	8769	-0.10208320617675781	0.31988287	No
row_50	MBL2	na	9540	-0.13603375852108002	0.27747163	No
row_51	MASP2	na	9874	-0.1518917828798294	0.26309252	No
row_52	VTN	na	10567	-0.18712551891803741	0.2277396	No
row_53	APCS	na	10642	-0.1907571703195572	0.23122917	No
row_54	COL20A1	na	10884	-0.20146767795085907	0.22472028	No
row_55	CRP	na	10983	-0.20520538091659546	0.2273226	No
row_56	CFHR5	na	11793	-0.24650900065898895	0.18717371	No
row_57	CPN1	na	12503	-0.2891697883605957	0.15510142	No
row_58	PHB	na	12728	-0.30320364236831665	0.1539885	No
row_59	C8G	na	13396	-0.3494069278240204	0.12711027	No
row_60	COLEC11	na	14039	-0.40486109256744385	0.10415822	No
row_61	C6	na	14777	-0.48692071437835693	0.07875296	No
