# Supplementary material for: Identification of hub programmed cell death-related genes and immune infiltration in Crohn’s disease using bioinformatics
Source: Front Genet. 2024 Dec 18;15:1425062. doi: 10.3389/fgene.2024.1425062 (PMC11688285; doi:10.3389/fgene.2024.1425062)
Supplement: Supplementary file 1 [file DataSheet3.zip › Input data and script2/GSEA analysis/MMP1/plot_go/GO_ESTABLISHMENT_OF_PROTEIN_LOCALIZATION_TO_POSTSYNAPTIC_MEMBRANE.tsv]

NAME	SYMBOL	TITLE	RANK IN GENE LIST	RANK METRIC SCORE	RUNNING ES	CORE ENRICHMENT
row_0	NSG1	na	1847	0.41368770599365234	-0.02195429	No
row_1	MAPK10	na	2731	0.2986718714237213	-0.009686221	No
row_2	SNAP25	na	4654	0.11832568049430847	-0.10295836	No
row_3	VPS35	na	4867	0.10204168409109116	-0.09316941	No
row_4	SNAP47	na	5180	0.0812065452337265	-0.09432288	No
row_5	RAPSN	na	7458	-0.04484778270125389	-0.22633076	No
row_6	RAB11A	na	7547	-0.04924710839986801	-0.22071293	No
row_7	CPLX1	na	8426	-0.0876305028796196	-0.2557457	No
row_8	GRIP1	na	9145	-0.11913110315799713	-0.27368477	No
row_9	RAB8A	na	10168	-0.16674962639808655	-0.29985574	No
row_10	GRIPAP1	na	14792	-0.4887087643146515	-0.47815713	Yes
row_11	SCRIB	na	14943	-0.5080552697181702	-0.37289774	Yes
row_12	CLSTN1	na	15114	-0.5326498746871948	-0.2633379	Yes
row_13	STX3	na	15482	-0.596534788608551	-0.15166138	Yes
row_14	ARHGAP44	na	15994	-0.8249481916427612	0.0025591645	Yes
