# Supplementary material for: Identification of hub programmed cell death-related genes and immune infiltration in Crohn’s disease using bioinformatics
Source: Front Genet. 2024 Dec 18;15:1425062. doi: 10.3389/fgene.2024.1425062 (PMC11688285; doi:10.3389/fgene.2024.1425062)
Supplement: Supplementary file 1 [file DataSheet3.zip › Input data and script2/GSEA analysis/MMP1/plot_go/GO_NEGATIVE_REGULATION_OF_RESPONSE_TO_ENDOPLASMIC_RETICULUM_STRESS.tsv]

NAME	SYMBOL	TITLE	RANK IN GENE LIST	RANK METRIC SCORE	RUNNING ES	CORE ENRICHMENT
row_0	XBP1	na	32	0.8998483419418335	0.06197537	Yes
row_1	ERLEC1	na	34	0.897473931312561	0.12572004	Yes
row_2	DERL3	na	83	0.841833770275116	0.18257047	Yes
row_3	UBE2J1	na	182	0.7758781313896179	0.23160572	Yes
row_4	WFS1	na	221	0.7630292177200317	0.28347862	Yes
row_5	DNAJB9	na	233	0.7553138732910156	0.33649102	Yes
row_6	DNAJC3	na	295	0.7271455526351929	0.3843748	Yes
row_7	HSPA5	na	365	0.7022169232368469	0.42998606	Yes
row_8	HERPUD1	na	702	0.6179800629615784	0.45291567	Yes
row_9	LRRK2	na	865	0.5894031524658203	0.48469195	Yes
row_10	SYVN1	na	1219	0.5187645554542542	0.49950486	Yes
row_11	USP14	na	1371	0.4898308217525482	0.52488965	Yes
row_12	PTPN1	na	1380	0.4888356029987335	0.55914396	Yes
row_13	GRINA	na	1466	0.475509911775589	0.5876368	Yes
row_14	BFAR	na	1505	0.46872374415397644	0.61858565	Yes
row_15	HYOU1	na	1766	0.42594441771507263	0.6326137	Yes
row_16	CLU	na	2387	0.3424183428287506	0.6181963	No
row_17	PARK7	na	2932	0.2791646122932434	0.6040333	No
row_18	DERL2	na	3831	0.18892556428909302	0.5613227	No
row_19	PPP1R15B	na	3895	0.18267999589443207	0.57037187	No
row_20	TXNDC12	na	4876	0.10170227289199829	0.51633334	No
row_21	RACK1	na	5474	0.061687666922807693	0.48339498	No
row_22	NCK1	na	5559	0.05635463073849678	0.48214993	No
row_23	CREB3L1	na	5569	0.05566541478037834	0.4855449	No
row_24	PPP1R15A	na	5735	0.04598763585090637	0.4784987	No
row_25	SELENOS	na	6102	0.02351236343383789	0.4572882	No
row_26	YOD1	na	6425	0.005696811713278294	0.43756193	No
row_27	OS9	na	6806	-0.011971765197813511	0.41465566	No
row_28	BCL2L1	na	6965	-0.01920902356505394	0.40614328	No
row_29	USP25	na	7147	-0.029094791039824486	0.39689577	No
row_30	TMBIM6	na	7765	-0.05849137902259827	0.36247975	No
row_31	PDX1	na	8502	-0.09121745824813843	0.3229506	No
row_32	PRKN	na	9042	-0.11385928094387054	0.29734755	No
row_33	SGTA	na	9834	-0.15002746880054474	0.25856102	No
row_34	CREB3	na	9969	-0.15576805174350739	0.26125795	No
row_35	ATF6B	na	11347	-0.2240295559167862	0.19109623	No
row_36	UBXN1	na	11649	-0.23930451273918152	0.18929155	No
row_37	UBAC2	na	12009	-0.26007282733917236	0.18533729	No
row_38	OPA1	na	12269	-0.2769240736961365	0.18883303	No
row_39	UBE2G2	na	12923	-0.3155907094478607	0.17044514	No
row_40	NCK2	na	13248	-0.3383178412914276	0.174242	No
