# Supplementary material for: Identification of hub programmed cell death-related genes and immune infiltration in Crohn’s disease using bioinformatics
Source: Front Genet. 2024 Dec 18;15:1425062. doi: 10.3389/fgene.2024.1425062 (PMC11688285; doi:10.3389/fgene.2024.1425062)
Supplement: Supplementary file 1 [file DataSheet3.zip › Input data and script2/GSEA analysis/MMP1/plot_go/GO_UBIQUITIN_DEPENDENT_ERAD_PATHWAY.tsv]

NAME	SYMBOL	TITLE	RANK IN GENE LIST	RANK METRIC SCORE	RUNNING ES	CORE ENRICHMENT
row_0	ERLEC1	na	34	0.897473931312561	0.035178695	Yes
row_1	DERL3	na	83	0.841833770275116	0.067167744	Yes
row_2	SEL1L	na	152	0.7924065589904785	0.095849685	Yes
row_3	UBE2J1	na	182	0.7758781313896179	0.12628677	Yes
row_4	WFS1	na	221	0.7630292177200317	0.15562613	Yes
row_5	DNAJB9	na	233	0.7553138732910156	0.18633556	Yes
row_6	EDEM1	na	234	0.7542357444763184	0.217689	Yes
row_7	FBXO6	na	261	0.7413457036018372	0.24687845	Yes
row_8	HSPA13	na	302	0.7240979671478271	0.2744742	Yes
row_9	VCP	na	310	0.7225418090820312	0.30407178	Yes
row_10	HSPA5	na	365	0.7022169232368469	0.32988125	Yes
row_11	DERL1	na	374	0.7000038027763367	0.3584793	Yes
row_12	HSP90B1	na	497	0.6687667965888977	0.37864003	Yes
row_13	DNAJC10	na	510	0.6663198471069336	0.40558735	Yes
row_14	HERPUD1	na	702	0.6179800629615784	0.419316	Yes
row_15	SYVN1	na	1219	0.5187645554542542	0.40856832	Yes
row_16	USP14	na	1371	0.4898308217525482	0.41947466	Yes
row_17	UBQLN2	na	1425	0.4823102056980133	0.4362053	Yes
row_18	SGTB	na	1485	0.47256791591644287	0.4521552	Yes
row_19	CAV1	na	1648	0.44541576504707336	0.46052638	Yes
row_20	SEC61B	na	1728	0.4311436712741852	0.47350186	Yes
row_21	DNAJC18	na	1745	0.42856642603874207	0.49031535	Yes
row_22	UBQLN1	na	1756	0.42735016345977783	0.507454	Yes
row_23	TMEM67	na	3586	0.2140132486820221	0.40181607	No
row_24	ERLIN1	na	3596	0.21359974145889282	0.41013178	No
row_25	DERL2	na	3831	0.18892556428909302	0.403332	No
row_26	PSMC6	na	4049	0.1699364334344864	0.39680737	No
row_27	UBXN4	na	4147	0.16089029610157013	0.3974213	No
row_28	JKAMP	na	4331	0.14448079466819763	0.39196762	No
row_29	EDEM3	na	4563	0.12534600496292114	0.38271272	No
row_30	EDEM2	na	4580	0.12393159419298172	0.38686258	No
row_31	DNAJB14	na	4975	0.09531092643737793	0.36615184	No
row_32	UBXN8	na	5598	0.05371130630373955	0.32943413	No
row_33	SELENOS	na	6102	0.02351236343383789	0.298913	No
row_34	ERLIN2	na	6340	0.010363402776420116	0.28450257	No
row_35	AMFR	na	6359	0.009363514371216297	0.28376463	No
row_36	NFE2L2	na	6381	0.008034419268369675	0.28278357	No
row_37	YOD1	na	6425	0.005696811713278294	0.28032765	No
row_38	FAF2	na	6521	0.0019081615610048175	0.27445796	No
row_39	CCDC47	na	6625	-0.002373678144067526	0.26810664	No
row_40	OS9	na	6806	-0.011971765197813511	0.25733244	No
row_41	FOXRED2	na	8231	-0.0792091116309166	0.17145239	No
row_42	RNF185	na	8476	-0.09035437554121017	0.1599288	No
row_43	BAG6	na	8819	-0.1039346382021904	0.14283285	No
row_44	TRIM25	na	9071	-0.11552686244249344	0.13191733	No
row_45	UBE4B	na	9447	-0.13193318247795105	0.11391876	No
row_46	SGTA	na	9834	-0.15002746880054474	0.09598354	No
row_47	FBXO2	na	10275	-0.17271333932876587	0.07560982	No
row_48	UBE2J2	na	10287	-0.17320586740970612	0.08212112	No
row_49	RNF121	na	10348	-0.17614585161209106	0.08568619	No
row_50	NPLOC4	na	10396	-0.1786506175994873	0.09016946	No
row_51	DNAJB12	na	10601	-0.18900299072265625	0.085251525	No
row_52	MAN1B1	na	11600	-0.23702049255371094	0.032608334	No
row_53	RNF175	na	11818	-0.24869586527347565	0.029357744	No
row_54	DNAJB2	na	12160	-0.2696497142314911	0.01921316	No
row_55	UBE4A	na	12682	-0.3005387485027313	-9.192147E-4	No
row_56	UBE2G2	na	12923	-0.3155907094478607	-0.0028292881	No
row_57	BCAP31	na	13167	-0.3309561610221863	-0.004288486	No
row_58	TRIM13	na	13546	-0.36240363121032715	-0.012894299	No
row_59	STUB1	na	13603	-0.3661872446537018	-0.0011787594	No
row_60	USP19	na	14072	-0.40804097056388855	-0.013523356	No
row_61	RNF103	na	14646	-0.4691484868526459	-0.029902965	No
row_62	AUP1	na	14866	-0.49916747212409973	-0.022866739	No
row_63	TMUB1	na	14912	-0.5048867464065552	-0.0046966537	No
row_64	TMUB2	na	15342	-0.5669203996658325	-0.007994431	No
row_65	ANKZF1	na	15349	-0.56879061460495	0.015274359	No
row_66	TMEM129	na	15737	-0.6644527912139893	0.01866108	No
