# Supplementary material for: Identification of hub programmed cell death-related genes and immune infiltration in Crohn’s disease using bioinformatics
Source: Front Genet. 2024 Dec 18;15:1425062. doi: 10.3389/fgene.2024.1425062 (PMC11688285; doi:10.3389/fgene.2024.1425062)
Supplement: Supplementary file 1 [file DataSheet3.zip › Input data and script2/GSEA analysis/MMP1/plot_kegg/KEGG_CELL_ADHESION_MOLECULES_CAMS.tsv]

NAME	SYMBOL	TITLE	RANK IN GENE LIST	RANK METRIC SCORE	RUNNING ES	CORE ENRICHMENT
row_0	PECAM1	na	58	0.865009605884552	0.015164769	Yes
row_1	CD40	na	62	0.8608729243278503	0.033695236	Yes
row_2	CD86	na	68	0.8531137704849243	0.05193132	Yes
row_3	ITGB2	na	69	0.8519456386566162	0.07045616	Yes
row_4	HLA-DRB3	na	77	0.8457788825035095	0.0884071	Yes
row_5	HLA-DRB1	na	110	0.8176154494285583	0.1041749	Yes
row_6	ICAM1	na	133	0.8025065064430237	0.12024247	Yes
row_7	HLA-DQB1	na	184	0.7752651572227478	0.13395846	Yes
row_8	HLA-DRA	na	186	0.7750340700149536	0.15074809	Yes
row_9	CD80	na	215	0.7643027305603027	0.16560797	Yes
row_10	VCAN	na	333	0.7162066698074341	0.17383018	Yes
row_11	VCAM1	na	352	0.7095766067504883	0.18812838	Yes
row_12	ICAM2	na	420	0.686255156993866	0.19884083	Yes
row_13	HLA-DPA1	na	479	0.6742665767669678	0.20985804	Yes
row_14	SELL	na	482	0.6736050844192505	0.22437936	Yes
row_15	ALCAM	na	570	0.6467707753181458	0.23297665	Yes
row_16	HLA-DQA2	na	589	0.6404384970664978	0.24577151	Yes
row_17	ITGAM	na	609	0.6360507607460022	0.25840813	Yes
row_18	MADCAM1	na	623	0.6334596276283264	0.27136537	Yes
row_19	CD2	na	650	0.6285657286643982	0.28339943	Yes
row_20	PDCD1LG2	na	678	0.6220165491104126	0.29522824	Yes
row_21	CDH5	na	689	0.6194247603416443	0.3080688	Yes
row_22	CADM1	na	708	0.616427481174469	0.3203416	Yes
row_23	CLDN1	na	725	0.6137405037879944	0.33268157	Yes
row_24	ITGAV	na	822	0.5961421728134155	0.3396125	Yes
row_25	CDH3	na	832	0.5950819253921509	0.3519866	Yes
row_26	CD274	na	906	0.5829521417617798	0.3600758	Yes
row_27	ICOS	na	921	0.5798677802085876	0.37180492	Yes
row_28	ITGAL	na	990	0.5674067139625549	0.37987027	Yes
row_29	SELP	na	991	0.5672271847724915	0.39220417	Yes
row_30	SELPLG	na	993	0.5670210719108582	0.4044707	Yes
row_31	SDC2	na	997	0.5663430094718933	0.4165969	Yes
row_32	PTPRC	na	1018	0.5607946515083313	0.42753428	Yes
row_33	ITGA4	na	1057	0.5523521900177002	0.43715718	Yes
row_34	CD4	na	1061	0.5514532327651978	0.4489596	Yes
row_35	CLDN2	na	1062	0.5514124035835266	0.46094957	Yes
row_36	CD226	na	1113	0.5423012375831604	0.46959996	Yes
row_37	CD28	na	1217	0.5191465020179749	0.47441688	Yes
row_38	GLG1	na	1250	0.5112272500991821	0.48352253	Yes
row_39	PTPRM	na	1261	0.5082632303237915	0.493946	Yes
row_40	ITGB7	na	1383	0.48848778009414673	0.49696535	Yes
row_41	CD276	na	1419	0.48327645659446716	0.5052747	Yes
row_42	ITGA8	na	1451	0.4787956178188324	0.513738	Yes
row_43	JAM2	na	1639	0.44695454835891724	0.5117075	Yes
row_44	CTLA4	na	1826	0.41666045784950256	0.50908107	Yes
row_45	ICAM3	na	1897	0.40722209215164185	0.51353765	Yes
row_46	JAM3	na	1990	0.39683520793914795	0.51638615	Yes
row_47	HLA-B	na	2205	0.3657141923904419	0.5108927	Yes
row_48	CNTNAP1	na	2324	0.3510870039463043	0.51111287	Yes
row_49	NRCAM	na	2360	0.34522539377212524	0.5164205	Yes
row_50	NEGR1	na	2447	0.3331669569015503	0.51826155	Yes
row_51	NECTIN2	na	2461	0.3323138654232025	0.5246706	Yes
row_52	ITGB1	na	2463	0.33198609948158264	0.53182656	Yes
row_53	SPN	na	2674	0.3059599697589874	0.5252851	Yes
row_54	ITGA9	na	2723	0.3001241683959961	0.52879524	Yes
row_55	SELE	na	2735	0.2979571223258972	0.5345829	Yes
row_56	CD8A	na	2809	0.29082655906677246	0.53632015	Yes
row_57	CD8B	na	2963	0.2761833071708679	0.5327125	Yes
row_58	ITGA6	na	3102	0.26152655482292175	0.5297287	Yes
row_59	CLDN14	na	3139	0.25834521651268005	0.53308433	Yes
row_60	CLDN10	na	3154	0.25704070925712585	0.5377938	Yes
row_61	CD99	na	3200	0.2524944245815277	0.5404568	Yes
row_62	HLA-DQA1	na	3664	0.20731192827224731	0.5158744	No
row_63	ESAM	na	3773	0.19455671310424805	0.5133192	No
row_64	CD34	na	3992	0.1754029542207718	0.50343627	No
row_65	CD40LG	na	4095	0.1661078929901123	0.5006395	No
row_66	CD6	na	4133	0.16203953325748444	0.5018382	No
row_67	CD22	na	4354	0.1429096758365631	0.4911231	No
row_68	CLDN16	na	4737	0.11119961738586426	0.46954003	No
row_69	SIGLEC1	na	4999	0.09382970631122589	0.4551817	No
row_70	MPZL1	na	5094	0.08780769258737564	0.451185	No
row_71	CD58	na	5185	0.08087599277496338	0.4472889	No
row_72	HLA-F	na	5231	0.07803872972726822	0.44615844	No
row_73	HLA-DRB4	na	5265	0.07605539262294769	0.4457388	No
row_74	NCAM1	na	5552	0.05675593018531799	0.42900357	No
row_75	CDH2	na	5937	0.033160679042339325	0.40559795	No
row_76	NFASC	na	5963	0.03150314837694168	0.40471223	No
row_77	ITGB8	na	6005	0.028765155002474785	0.40276167	No
row_78	CLDN5	na	6032	0.027585983276367188	0.40172794	No
row_79	F11R	na	6098	0.023602310568094254	0.3981572	No
row_80	NRXN3	na	6195	0.01855500228703022	0.392529	No
row_81	SDC3	na	6265	0.014658290892839432	0.38851246	No
row_82	CLDN18	na	6299	0.012612166814506054	0.38671333	No
row_83	HLA-G	na	6568	1.747261849232018E-4	0.36987874	No
row_84	SDC1	na	6668	-0.005158142186701298	0.36377072	No
row_85	CLDN19	na	7042	-0.02336275205016136	0.3408432	No
row_86	CDH4	na	7072	-0.025050833821296692	0.33956584	No
row_87	CLDN11	na	7466	-0.04556411877274513	0.31586444	No
row_88	NLGN2	na	8130	-0.07532650232315063	0.27584618	No
row_89	CLDN17	na	8587	-0.09473957121372223	0.24925579	No
row_90	CADM3	na	8742	-0.10070548951625824	0.24176975	No
row_91	NLGN1	na	8910	-0.10824321210384369	0.23363082	No
row_92	CNTN2	na	9841	-0.1503630131483078	0.17846857	No
row_93	NECTIN1	na	10191	-0.16819505393505096	0.1601982	No
row_94	CDH15	na	10513	-0.18411120772361755	0.14403316	No
row_95	CLDN6	na	10519	-0.18460781872272491	0.14773315	No
row_96	L1CAM	na	10673	-0.19278094172477722	0.14231203	No
row_97	PDCD1	na	10796	-0.1978217214345932	0.13894826	No
row_98	MAG	na	10935	-0.20330680906772614	0.13469848	No
row_99	PVR	na	11018	-0.20666885375976562	0.13404027	No
row_100	CLDN20	na	11141	-0.21321392059326172	0.13101119	No
row_101	ICOSLG	na	11238	-0.21789634227752686	0.12971748	No
row_102	CNTN1	na	11251	-0.21878857910633087	0.1337209	No
row_103	CNTNAP2	na	11262	-0.21951429545879364	0.13786575	No
row_104	NRXN2	na	12289	-0.27780839800834656	0.07944303	No
row_105	CLDN9	na	12742	-0.30371910333633423	0.05764805	No
row_106	NLGN4X	na	12991	-0.3192029893398285	0.049007043	No
row_107	CLDN23	na	13035	-0.32175594568252563	0.053301673	No
row_108	MPZ	na	13173	-0.3312646746635437	0.051897053	No
row_109	CDH1	na	13322	-0.34360185265541077	0.050069563	No
row_110	SDC4	na	13471	-0.3565094769001007	0.04852274	No
row_111	NEO1	na	13665	-0.37104910612106323	0.04446473	No
row_112	NLGN3	na	14523	-0.45424380898475647	4.9668655E-4	No
row_113	NRXN1	na	15001	-0.5140544772148132	-0.018295476	No
row_114	CLDN4	na	15253	-0.5528041124343872	-0.022045512	No
row_115	CLDN15	na	15370	-0.574272632598877	-0.016846703	No
row_116	CLDN7	na	15401	-0.5807280540466309	-0.006104159	No
row_117	CLDN3	na	15715	-0.6574311852455139	-0.01147462	No
row_118	CLDN8	na	15735	-0.6633297801017761	0.0017551581	No
row_119	PTPRF	na	15955	-0.7832507491111755	0.005026545	No
