# Supplementary material for: Identification of hub programmed cell death-related genes and immune infiltration in Crohn’s disease using bioinformatics
Source: Front Genet. 2024 Dec 18;15:1425062. doi: 10.3389/fgene.2024.1425062 (PMC11688285; doi:10.3389/fgene.2024.1425062)
Supplement: Supplementary file 2 [file DataSheet4.zip]

Archive with 5,377 entries (5,364 files):
- Input data and script3/
- __MACOSX/._Input data and script3
- Input data and script3/.DS_Store
- __MACOSX/Input data and script3/._.DS_Store
- Input data and script3/ROC/
- __MACOSX/Input data and script3/._ROC
- Input data and script3/ceRNAnet/
- __MACOSX/Input data and script3/._ceRNAnet
- Input data and script3/Xcell-Immune infiltration/
- __MACOSX/Input data and script3/._Xcell-Immune infiltration
- Input data and script3/TF/
- __MACOSX/Input data and script3/._TF
- Input data and script3/ROC/.DS_Store
- __MACOSX/Input data and script3/ROC/._.DS_Store
- Input data and script3/ROC/Expression level.pdf
- __MACOSX/Input data and script3/ROC/._Expression level.pdf
- Input data and script3/ROC/PLAU.HealthyDisease.pdf
- __MACOSX/Input data and script3/ROC/._PLAU.HealthyDisease.pdf
- Input data and script3/ROC/1.ROC for MMP1.pdf
- __MACOSX/Input data and script3/ROC/._1.ROC for MMP1.pdf
- Input data and script3/ROC/2.ROC for PLAU.pdf
- __MACOSX/Input data and script3/ROC/._2.ROC for PLAU.pdf
- Input data and script3/ROC/.Rapp.history
- Input data and script3/ROC/3.ROC for SAA1.pdf
- __MACOSX/Input data and script3/ROC/._3.ROC for SAA1.pdf
- Input data and script3/ROC/SAA1.HealthyDisease.pdf
- __MACOSX/Input data and script3/ROC/._SAA1.HealthyDisease.pdf
- Input data and script3/ROC/MMP1.HealthyDisease.pdf
- __MACOSX/Input data and script3/ROC/._MMP1.HealthyDisease.pdf
- Input data and script3/ceRNAnet/.DS_Store
- __MACOSX/Input data and script3/ceRNAnet/._.DS_Store
- Input data and script3/ceRNAnet/VennDiagram.2024-11-02_20-09-22.930427.log
- Input data and script3/ceRNAnet/Apoptosis_gene/
- __MACOSX/Input data and script3/ceRNAnet/._Apoptosis_gene
- Input data and script3/ceRNAnet/2.Script.r
- __MACOSX/Input data and script3/ceRNAnet/._2.Script.r
- Input data and script3/ceRNAnet/Necroptosis_gene/
- __MACOSX/Input data and script3/ceRNAnet/._Necroptosis_gene
- Input data and script3/ceRNAnet/Autophagy_gene/
- __MACOSX/Input data and script3/ceRNAnet/._Autophagy_gene
- Input data and script3/ceRNAnet/Crohn Disease.xls
- __MACOSX/Input data and script3/ceRNAnet/._Crohn Disease.xls
- Input data and script3/ceRNAnet/Crohn Disease.txt
- __MACOSX/Input data and script3/ceRNAnet/._Crohn Disease.txt
- Input data and script3/ceRNAnet/GSE10616/
- __MACOSX/Input data and script3/ceRNAnet/._GSE10616
- Input data and script3/ceRNAnet/.Rapp.history
- Input data and script3/ceRNAnet/1.Script.r
- __MACOSX/Input data and script3/ceRNAnet/._1.Script.r
- Input data and script3/ceRNAnet/Ferroptosis_gene/
- __MACOSX/Input data and script3/ceRNAnet/._Ferroptosis_gene
- Input data and script3/ceRNAnet/Venn.pdf
- __MACOSX/Input data and script3/ceRNAnet/._Venn.pdf
- Input data and script3/ceRNAnet/miRNA_lncRNA/
- __MACOSX/Input data and script3/ceRNAnet/._miRNA_lncRNA
- Input data and script3/ceRNAnet/Pyroptosis_gene/
- __MACOSX/Input data and script3/ceRNAnet/._Pyroptosis_gene
- Input data and script3/ceRNAnet/lncRNA_miRNA_interaction.txt
- __MACOSX/Input data and script3/ceRNAnet/._lncRNA_miRNA_interaction.txt
- Input data and script3/Xcell-Immune infiltration/1.Immune infiltration.pdf
- __MACOSX/Input data and script3/Xcell-Immune infiltration/._1.Immune infiltration.pdf
- Input data and script3/Xcell-Immune infiltration/.DS_Store
- __MACOSX/Input data and script3/Xcell-Immune infiltration/._.DS_Store
- Input data and script3/Xcell-Immune infiltration/Immunomodulator_and_chemokines ~ receptor.pdf
- __MACOSX/Input data and script3/Xcell-Immune infiltration/._Immunomodulator_and_chemokines ~ receptor.pdf
- Input data and script3/Xcell-Immune infiltration/Immunomodulator_and_chemokines ~ chemokine.pdf
- __MACOSX/Input data and script3/Xcell-Immune infiltration/._Immunomodulator_and_chemokines ~ chemokine.pdf
- Input data and script3/Xcell-Immune infiltration/Immunomodulator_and_chemokines ~ Immunostimulator.pdf
- __MACOSX/Input data and script3/Xcell-Immune infiltration/._Immunomodulator_and_chemokines ~ Immunostimulator.pdf
- Input data and script3/Xcell-Immune infiltration/correlation/
- __MACOSX/Input data and script3/Xcell-Immune infiltration/._correlation
- Input data and script3/Xcell-Immune infiltration/Immunomodulator_and_chemokines ~ Immunoinhibitor.pdf
- __MACOSX/Input data and script3/Xcell-Immune infiltration/._Immunomodulator_and_chemokines ~ Immunoinhibitor.pdf
- Input data and script3/Xcell-Immune infiltration/Immunomodulator_and_chemokines ~ MHC.pdf
- __MACOSX/Input data and script3/Xcell-Immune infiltration/._Immunomodulator_and_chemokines ~ MHC.pdf
- Input data and script3/Xcell-Immune infiltration/4.KeyGene ~ Xcell.pdf
- __MACOSX/Input data and script3/Xcell-Immune infiltration/._4.KeyGene ~ Xcell.pdf
- Input data and script3/Xcell-Immune infiltration/2.Immune cell correlation map.pdf
- __MACOSX/Input data and script3/Xcell-Immune infiltration/._2.Immune cell correlation map.pdf
- Input data and script3/Xcell-Immune infiltration/3.Immune cell comparison.pdf
- __MACOSX/Input data and script3/Xcell-Immune infiltration/._3.Immune cell comparison.pdf
- Input data and script3/TF/.DS_Store
- __MACOSX/Input data and script3/TF/._.DS_Store
- Input data and script3/TF/motif enrichment best_00.png
- __MACOSX/Input data and script3/TF/._motif enrichment best_00.png
- Input data and script3/TF/Key_Gene.html
- __MACOSX/Input data and script3/TF/._Key_Gene.html
- Input data and script3/TF/1.Script.r
- __MACOSX/Input data and script3/TF/._1.Script.r
- Input data and script3/TF/motif enrichment best.pdf
- __MACOSX/Input data and script3/TF/._motif enrichment best.pdf
- Input data and script3/ceRNAnet/Apoptosis_gene/.DS_Store
- __MACOSX/Input data and script3/ceRNAnet/Apoptosis_gene/._.DS_Store
- Input data and script3/ceRNAnet/Apoptosis_gene/σ▒Åσ╣òμê¬σ¢╛ 2022-04-15 154231.png
- __MACOSX/Input data and script3/ceRNAnet/Apoptosis_gene/._σ▒Åσ╣òμê¬σ¢╛ 2022-04-15 154231.png
- Input data and script3/ceRNAnet/Apoptosis_gene/netfile1.pdf
- __MACOSX/Input data and script3/ceRNAnet/Apoptosis_gene/._netfile1.pdf
- Input data and script3/ceRNAnet/Apoptosis_gene/type1.txt
- __MACOSX/Input data and script3/ceRNAnet/Apoptosis_gene/._type1.txt
- Input data and script3/ceRNAnet/Apoptosis_gene/netfile1.txt
- __MACOSX/Input data and script3/ceRNAnet/Apoptosis_gene/._netfile1.txt
- Input data and script3/ceRNAnet/Necroptosis_gene/.DS_Store
- __MACOSX/Input data and script3/ceRNAnet/Necroptosis_gene/._.DS_Store
- Input data and script3/ceRNAnet/Necroptosis_gene/miRWalk_miRNA_Targets.csv
- __MACOSX/Input data and script3/ceRNAnet/Necroptosis_gene/._miRWalk_miRNA_Targets.csv
- Input data and script3/ceRNAnet/Necroptosis_gene/inputfile.txt
- __MACOSX/Input data and script3/ceRNAnet/Necroptosis_gene/._inputfile.txt
- Input data and script3/ceRNAnet/Necroptosis_gene/σ▒Åσ╣òμê¬σ¢╛ 2022-04-15 153656.png
- __MACOSX/Input data and script3/ceRNAnet/Necroptosis_gene/._σ▒Åσ╣òμê¬σ¢╛ 2022-04-15 153656.png
- Input data and script3/ceRNAnet/Necroptosis_gene/net1.pdf
- __MACOSX/Input data and script3/ceRNAnet/Necroptosis_gene/._net1.pdf
- Input data and script3/ceRNAnet/Autophagy_gene/.DS_Store
- __MACOSX/Input data and script3/ceRNAnet/Autophagy_gene/._.DS_Store
- Input data and script3/ceRNAnet/Autophagy_gene/netfile1.pdf
- __MACOSX/Input data and script3/ceRNAnet/Autophagy_gene/._netfile1.pdf
- Input data and script3/ceRNAnet/Autophagy_gene/type1.txt
- __MACOSX/Input data and script3/ceRNAnet/Autophagy_gene/._type1.txt
- Input data and script3/ceRNAnet/Autophagy_gene/netfile1.txt
- __MACOSX/Input data and script3/ceRNAnet/Autophagy_gene/._netfile1.txt
- Input data and script3/ceRNAnet/Autophagy_gene/σ▒Åσ╣òμê¬σ¢╛ 2022-04-15 153911.png
- __MACOSX/Input data and script3/ceRNAnet/Autophagy_gene/._σ▒Åσ╣òμê¬σ¢╛ 2022-04-15 153911.png
- Input data and script3/ceRNAnet/GSE10616/.DS_Store
- __MACOSX/Input data and script3/ceRNAnet/GSE10616/._.DS_Store
- Input data and script3/ceRNAnet/GSE10616/netfile.txt.pdf
- __MACOSX/Input data and script3/ceRNAnet/GSE10616/._netfile.txt.pdf
- Input data and script3/ceRNAnet/GSE10616/σ▒Åσ╣òμê¬σ¢╛ 2022-04-08 095429.png
- __MACOSX/Input data and script3/ceRNAnet/GSE10616/._σ▒Åσ╣òμê¬σ¢╛ 2022-04-08 095429.png
- Input data and script3/ceRNAnet/GSE10616/netfile.pdf
- __MACOSX/Input data and script3/ceRNAnet/GSE10616/._netfile.pdf
- Input data and script3/ceRNAnet/GSE10616/miRWalk_miRNA_Targets.csv
- __MACOSX/Input data and script3/ceRNAnet/GSE10616/._miRWalk_miRNA_Targets.csv
- Input data and script3/ceRNAnet/GSE10616/net.cys
- __MACOSX/Input data and script3/ceRNAnet/GSE10616/._net.cys
- Input data and script3/ceRNAnet/Ferroptosis_gene/.DS_Store
- __MACOSX/Input data and script3/ceRNAnet/Ferroptosis_gene/._.DS_Store
- Input data and script3/ceRNAnet/Ferroptosis_gene/miRWalk_miRNA_Targets.csv
- __MACOSX/Input data and script3/ceRNAnet/Ferroptosis_gene/._miRWalk_miRNA_Targets.csv
- Input data and script3/ceRNAnet/Ferroptosis_gene/σ▒Åσ╣òμê¬σ¢╛ 2022-04-15 153757.png
- __MACOSX/Input data and script3/ceRNAnet/Ferroptosis_gene/._σ▒Åσ╣òμê¬σ¢╛ 2022-04-15 153757.png
- Input data and script3/ceRNAnet/Ferroptosis_gene/inputfile.txt
- __MACOSX/Input data and script3/ceRNAnet/Ferroptosis_gene/._inputfile.txt
- Input data and script3/ceRNAnet/Ferroptosis_gene/net1.pdf
- __MACOSX/Input data and script3/ceRNAnet/Ferroptosis_gene/._net1.pdf
- Input data and script3/ceRNAnet/miRNA_lncRNA/hsa-miR-193b-3p.txt
- __MACOSX/Input data and script3/ceRNAnet/miRNA_lncRNA/._hsa-miR-193b-3p.txt
- Input data and script3/ceRNAnet/miRNA_lncRNA/hsa-miR-429.txt
- __MACOSX/Input data and script3/ceRNAnet/miRNA_lncRNA/._hsa-miR-429.txt
- Input data and script3/ceRNAnet/miRNA_lncRNA/hsa-miR-6892-3p.txt
- __MACOSX/Input data and script3/ceRNAnet/miRNA_lncRNA/._hsa-miR-6892-3p.txt
- Input data and script3/ceRNAnet/miRNA_lncRNA/hsa-miR-7843-3p.txt
- __MACOSX/Input data and script3/ceRNAnet/miRNA_lncRNA/._hsa-miR-7843-3p.txt
- Input data and script3/ceRNAnet/miRNA_lncRNA/hsa-miR-629-5p.txt
- __MACOSX/Input data and script3/ceRNAnet/miRNA_lncRNA/._hsa-miR-629-5p.txt
- Input data and script3/ceRNAnet/miRNA_lncRNA/hsa-miR-1306-3p.txt
- __MACOSX/Input data and script3/ceRNAnet/miRNA_lncRNA/._hsa-miR-1306-3p.txt
- Input data and script3/ceRNAnet/miRNA_lncRNA/hsa-miR-3201.txt
- __MACOSX/Input data and script3/ceRNAnet/miRNA_lncRNA/._hsa-miR-3201.txt
- Input data and script3/ceRNAnet/miRNA_lncRNA/hsa-miR-1247-5p.txt
- __MACOSX/Input data and script3/ceRNAnet/miRNA_lncRNA/._hsa-miR-1247-5p.txt
- Input data and script3/ceRNAnet/miRNA_lncRNA/hsa-miR-6787-3p.txt
- __MACOSX/Input data and script3/ceRNAnet/miRNA_lncRNA/._hsa-miR-6787-3p.txt
- Input data and script3/ceRNAnet/miRNA_lncRNA/hsa-miR-1295a.txt
- __MACOSX/Input data and script3/ceRNAnet/miRNA_lncRNA/._hsa-miR-1295a.txt
- Input data and script3/ceRNAnet/miRNA_lncRNA/hsa-miR-139-3p.txt
- __MACOSX/Input data and script3/ceRNAnet/miRNA_lncRNA/._hsa-miR-139-3p.txt
- Input data and script3/ceRNAnet/miRNA_lncRNA/hsa-miR-668-3p.txt
- __MACOSX/Input data and script3/ceRNAnet/miRNA_lncRNA/._hsa-miR-668-3p.txt
- Input data and script3/ceRNAnet/miRNA_lncRNA/hsa-miR-7107-3p.txt
- __MACOSX/Input data and script3/ceRNAnet/miRNA_lncRNA/._hsa-miR-7107-3p.txt
- Input data and script3/ceRNAnet/miRNA_lncRNA/hsa-miR-129-2-3p.txt
- __MACOSX/Input data and script3/ceRNAnet/miRNA_lncRNA/._hsa-miR-129-2-3p.txt
- Input data and script3/ceRNAnet/miRNA_lncRNA/hsa-miR-548g-5p.txt
- __MACOSX/Input data and script3/ceRNAnet/miRNA_lncRNA/._hsa-miR-548g-5p.txt
- Input data and script3/ceRNAnet/miRNA_lncRNA/hsa-miR-516a-5p.txt
- __MACOSX/Input data and script3/ceRNAnet/miRNA_lncRNA/._hsa-miR-516a-5p.txt
- Input data and script3/ceRNAnet/miRNA_lncRNA/hsa-miR-4667-3p.txt
- __MACOSX/Input data and script3/ceRNAnet/miRNA_lncRNA/._hsa-miR-4667-3p.txt
- Input data and script3/ceRNAnet/miRNA_lncRNA/hsa-miR-2276-5p.txt
- __MACOSX/Input data and script3/ceRNAnet/miRNA_lncRNA/._hsa-miR-2276-5p.txt
- Input data and script3/ceRNAnet/miRNA_lncRNA/hsa-miR-654-5p.txt
- __MACOSX/Input data and script3/ceRNAnet/miRNA_lncRNA/._hsa-miR-654-5p.txt
- Input data and script3/ceRNAnet/miRNA_lncRNA/hsa-miR-105-5p.txt
- __MACOSX/Input data and script3/ceRNAnet/miRNA_lncRNA/._hsa-miR-105-5p.txt
- Input data and script3/ceRNAnet/miRNA_lncRNA/hsa-miR-3151-3p.txt
- __MACOSX/Input data and script3/ceRNAnet/miRNA_lncRNA/._hsa-miR-3151-3p.txt
- Input data and script3/ceRNAnet/miRNA_lncRNA/hsa-miR-4433b-5p.txt
- __MACOSX/Input data and script3/ceRNAnet/miRNA_lncRNA/._hsa-miR-4433b-5p.txt
- Input data and script3/ceRNAnet/miRNA_lncRNA/hsa-miR-4726-5p.txt
- __MACOSX/Input data and script3/ceRNAnet/miRNA_lncRNA/._hsa-miR-4726-5p.txt
- Input data and script3/ceRNAnet/miRNA_lncRNA/hsa-miR-144-3p.txt
- __MACOSX/Input data and script3/ceRNAnet/miRNA_lncRNA/._hsa-miR-144-3p.txt
- Input data and script3/ceRNAnet/miRNA_lncRNA/hsa-miR-615-3p.txt
- __MACOSX/Input data and script3/ceRNAnet/miRNA_lncRNA/._hsa-miR-615-3p.txt
- Input data and script3/ceRNAnet/miRNA_lncRNA/hsa-miR-3663-3p.txt
- __MACOSX/Input data and script3/ceRNAnet/miRNA_lncRNA/._hsa-miR-3663-3p.txt
- Input data and script3/ceRNAnet/miRNA_lncRNA/hsa-miR-6799-3p.txt
- __MACOSX/Input data and script3/ceRNAnet/miRNA_lncRNA/._hsa-miR-6799-3p.txt
- Input data and script3/ceRNAnet/miRNA_lncRNA/hsa-miR-4645-5p.txt
- __MACOSX/Input data and script3/ceRNAnet/miRNA_lncRNA/._hsa-miR-4645-5p.txt
- Input data and script3/ceRNAnet/miRNA_lncRNA/hsa-miR-4745-5p.txt
- __MACOSX/Input data and script3/ceRNAnet/miRNA_lncRNA/._hsa-miR-4745-5p.txt
- Input data and script3/ceRNAnet/miRNA_lncRNA/hsa-miR-127-3p.txt
- __MACOSX/Input data and script3/ceRNAnet/miRNA_lncRNA/._hsa-miR-127-3p.txt
- Input data and script3/ceRNAnet/miRNA_lncRNA/hsa-miR-676-3p.txt
- __MACOSX/Input data and script3/ceRNAnet/miRNA_lncRNA/._hsa-miR-676-3p.txt
- Input data and script3/ceRNAnet/miRNA_lncRNA/hsa-miR-617.txt
- __MACOSX/Input data and script3/ceRNAnet/miRNA_lncRNA/._hsa-miR-617.txt
- Input data and script3/ceRNAnet/miRNA_lncRNA/hsa-miR-4744.txt
- __MACOSX/Input data and script3/ceRNAnet/miRNA_lncRNA/._hsa-miR-4744.txt
- Input data and script3/ceRNAnet/miRNA_lncRNA/hsa-miR-580-5p.txt
- __MACOSX/Input data and script3/ceRNAnet/miRNA_lncRNA/._hsa-miR-580-5p.txt
- Input data and script3/ceRNAnet/miRNA_lncRNA/hsa-miR-3173-5p.txt
- __MACOSX/Input data and script3/ceRNAnet/miRNA_lncRNA/._hsa-miR-3173-5p.txt
- Input data and script3/ceRNAnet/miRNA_lncRNA/hsa-miR-4704-3p.txt
- __MACOSX/Input data and script3/ceRNAnet/miRNA_lncRNA/._hsa-miR-4704-3p.txt
- Input data and script3/ceRNAnet/miRNA_lncRNA/hsa-miR-500b-5p.txt
- __MACOSX/Input data and script3/ceRNAnet/miRNA_lncRNA/._hsa-miR-500b-5p.txt
- Input data and script3/ceRNAnet/miRNA_lncRNA/hsa-miR-3135b.txt
- __MACOSX/Input data and script3/ceRNAnet/miRNA_lncRNA/._hsa-miR-3135b.txt
- Input data and script3/ceRNAnet/miRNA_lncRNA/hsa-miR-7158-5p.txt
- __MACOSX/Input data and script3/ceRNAnet/miRNA_lncRNA/._hsa-miR-7158-5p.txt
- Input data and script3/ceRNAnet/miRNA_lncRNA/hsa-miR-603.txt
- __MACOSX/Input data and script3/ceRNAnet/miRNA_lncRNA/._hsa-miR-603.txt
- Input data and script3/ceRNAnet/miRNA_lncRNA/hsa-miR-378h.txt
- __MACOSX/Input data and script3/ceRNAnet/miRNA_lncRNA/._hsa-miR-378h.txt
- Input data and script3/ceRNAnet/miRNA_lncRNA/hsa-miR-1224-5p.txt
- __MACOSX/Input data and script3/ceRNAnet/miRNA_lncRNA/._hsa-miR-1224-5p.txt
- Input data and script3/ceRNAnet/miRNA_lncRNA/hsa-miR-4638-5p.txt
- __MACOSX/Input data and script3/ceRNAnet/miRNA_lncRNA/._hsa-miR-4638-5p.txt
- Input data and script3/ceRNAnet/miRNA_lncRNA/hsa-miR-3150a-5p.txt
- __MACOSX/Input data and script3/ceRNAnet/miRNA_lncRNA/._hsa-miR-3150a-5p.txt
- Input data and script3/ceRNAnet/miRNA_lncRNA/hsa-miR-548k.txt
- __MACOSX/Input data and script3/ceRNAnet/miRNA_lncRNA/._hsa-miR-548k.txt
- Input data and script3/ceRNAnet/miRNA_lncRNA/hsa-miR-4738-5p.txt
- __MACOSX/Input data and script3/ceRNAnet/miRNA_lncRNA/._hsa-miR-4738-5p.txt
- Input data and script3/ceRNAnet/miRNA_lncRNA/hsa-miR-1827.txt
- __MACOSX/Input data and script3/ceRNAnet/miRNA_lncRNA/._hsa-miR-1827.txt
- Input data and script3/ceRNAnet/miRNA_lncRNA/hsa-miR-6512-5p.txt
- __MACOSX/Input data and script3/ceRNAnet/miRNA_lncRNA/._hsa-miR-6512-5p.txt
- Input data and script3/ceRNAnet/miRNA_lncRNA/hsa-miR-25-5p.txt
- __MACOSX/Input data and script3/ceRNAnet/miRNA_lncRNA/._hsa-miR-25-5p.txt
- Input data and script3/ceRNAnet/miRNA_lncRNA/hsa-miR-4708-3p.txt
- __MACOSX/Input data and script3/ceRNAnet/miRNA_lncRNA/._hsa-miR-4708-3p.txt
- Input data and script3/ceRNAnet/miRNA_lncRNA/hsa-miR-7851-3p.txt
- __MACOSX/Input data and script3/ceRNAnet/miRNA_lncRNA/._hsa-miR-7851-3p.txt
- Input data and script3/ceRNAnet/miRNA_lncRNA/hsa-miR-5088-3p.txt
- __MACOSX/Input data and script3/ceRNAnet/miRNA_lncRNA/._hsa-miR-5088-3p.txt
- Input data and script3/ceRNAnet/miRNA_lncRNA/hsa-miR-6880-3p.txt
- __MACOSX/Input data and script3/ceRNAnet/miRNA_lncRNA/._hsa-miR-6880-3p.txt
- Input data and script3/ceRNAnet/miRNA_lncRNA/hsa-miR-7154-5p.txt
- __MACOSX/Input data and script3/ceRNAnet/miRNA_lncRNA/._hsa-miR-7154-5p.txt
- Input data and script3/ceRNAnet/miRNA_lncRNA/hsa-miR-3163.txt
- __MACOSX/Input data and script3/ceRNAnet/miRNA_lncRNA/._hsa-miR-3163.txt
- Input data and script3/ceRNAnet/miRNA_lncRNA/hsa-miR-4659a-5p.txt
- __MACOSX/Input data and script3/ceRNAnet/miRNA_lncRNA/._hsa-miR-4659a-5p.txt
- Input data and script3/ceRNAnet/miRNA_lncRNA/hsa-miR-3611.txt
- __MACOSX/Input data and script3/ceRNAnet/miRNA_lncRNA/._hsa-miR-3611.txt
- Input data and script3/ceRNAnet/miRNA_lncRNA/hsa-miR-148b-3p.txt
- __MACOSX/Input data and script3/ceRNAnet/miRNA_lncRNA/._hsa-miR-148b-3p.txt
- Input data and script3/ceRNAnet/miRNA_lncRNA/hsa-miR-4749-5p.txt
- __MACOSX/Input data and script3/ceRNAnet/miRNA_lncRNA/._hsa-miR-4749-5p.txt
- Input data and script3/ceRNAnet/miRNA_lncRNA/hsa-miR-196a-5p.txt
- __MACOSX/Input data and script3/ceRNAnet/miRNA_lncRNA/._hsa-miR-196a-5p.txt
- Input data and script3/ceRNAnet/miRNA_lncRNA/hsa-miR-450a-2-3p.txt
- __MACOSX/Input data and script3/ceRNAnet/miRNA_lncRNA/._hsa-miR-450a-2-3p.txt
- Input data and script3/ceRNAnet/miRNA_lncRNA/hsa-miR-6795-3p.txt
- __MACOSX/Input data and script3/ceRNAnet/miRNA_lncRNA/._hsa-miR-6795-3p.txt
- Input data and script3/ceRNAnet/miRNA_lncRNA/hsa-miR-4649-5p.txt
- __MACOSX/Input data and script3/ceRNAnet/miRNA_lncRNA/._hsa-miR-4649-5p.txt
- Input data and script3/ceRNAnet/miRNA_lncRNA/hsa-miR-19a-3p.txt
- __MACOSX/Input data and script3/ceRNAnet/miRNA_lncRNA/._hsa-miR-19a-3p.txt
- Input data and script3/ceRNAnet/miRNA_lncRNA/hsa-miR-2682-5p.txt
- __MACOSX/Input data and script3/ceRNAnet/miRNA_lncRNA/._hsa-miR-2682-5p.txt
- Input data and script3/ceRNAnet/miRNA_lncRNA/hsa-miR-4803.txt
- __MACOSX/Input data and script3/ceRNAnet/miRNA_lncRNA/._hsa-miR-4803.txt
- Input data and script3/ceRNAnet/miRNA_lncRNA/hsa-miR-3188.txt
- __MACOSX/Input data and script3/ceRNAnet/miRNA_lncRNA/._hsa-miR-3188.txt
- Input data and script3/ceRNAnet/miRNA_lncRNA/hsa-miR-513b-3p.txt
- __MACOSX/Input data and script3/ceRNAnet/miRNA_lncRNA/._hsa-miR-513b-3p.txt
- Input data and script3/ceRNAnet/miRNA_lncRNA/hsa-miR-1228-5p.txt
- __MACOSX/Input data and script3/ceRNAnet/miRNA_lncRNA/._hsa-miR-1228-5p.txt
- Input data and script3/ceRNAnet/miRNA_lncRNA/hsa-miR-30d-5p.txt
- __MACOSX/Input data and script3/ceRNAnet/miRNA_lncRNA/._hsa-miR-30d-5p.txt
- Input data and script3/ceRNAnet/miRNA_lncRNA/hsa-miR-4757-5p.txt
- __MACOSX/Input data and script3/ceRNAnet/miRNA_lncRNA/._hsa-miR-4757-5p.txt
- Input data and script3/ceRNAnet/miRNA_lncRNA/hsa-miR-3925-5p.txt
- __MACOSX/Input data and script3/ceRNAnet/miRNA_lncRNA/._hsa-miR-3925-5p.txt
- Input data and script3/ceRNAnet/miRNA_lncRNA/hsa-miR-382-3p.txt
- __MACOSX/Input data and script3/ceRNAnet/miRNA_lncRNA/._hsa-miR-382-3p.txt
- Input data and script3/ceRNAnet/miRNA_lncRNA/hsa-miR-1204.txt
- __MACOSX/Input data and script3/ceRNAnet/miRNA_lncRNA/._hsa-miR-1204.txt
- Input data and script3/ceRNAnet/miRNA_lncRNA/hsa-miR-548ag.txt
- __MACOSX/Input data and script3/ceRNAnet/miRNA_lncRNA/._hsa-miR-548ag.txt
- Input data and script3/ceRNAnet/miRNA_lncRNA/hsa-miR-3120-3p.txt
- __MACOSX/Input data and script3/ceRNAnet/miRNA_lncRNA/._hsa-miR-3120-3p.txt
- Input data and script3/ceRNAnet/miRNA_lncRNA/hsa-miR-5704.txt
- __MACOSX/Input data and script3/ceRNAnet/miRNA_lncRNA/._hsa-miR-5704.txt
- Input data and script3/ceRNAnet/miRNA_lncRNA/hsa-miR-4432.txt
- __MACOSX/Input data and script3/ceRNAnet/miRNA_lncRNA/._hsa-miR-4432.txt
- Input data and script3/ceRNAnet/miRNA_lncRNA/hsa-miR-4716-3p.txt
[truncated: 5,077 more entries]
