# Supplementary material for: Identification of hub programmed cell death-related genes and immune infiltration in Crohn’s disease using bioinformatics
Source: Front Genet. 2024 Dec 18;15:1425062. doi: 10.3389/fgene.2024.1425062 (PMC11688285; doi:10.3389/fgene.2024.1425062)
Supplement: Supplementary file 2 [file DataSheet4.zip › Input data and script3/ceRNAnet/VennDiagram.2024-11-02_20-09-22.930427.log]

INFO [2024-11-02 20:09:22] [[1]]
INFO [2024-11-02 20:09:22] list(miRNA = mRNA_miRNA$mirnaid, HMDD = gsub("-mir-", "-miR-", 
INFO [2024-11-02 20:09:22]     HMDD$V1))
INFO [2024-11-02 20:09:22] 
INFO [2024-11-02 20:09:22] $filename
INFO [2024-11-02 20:09:22] NULL
INFO [2024-11-02 20:09:22] 
INFO [2024-11-02 20:09:22] $lwd
INFO [2024-11-02 20:09:22] [1] 1
INFO [2024-11-02 20:09:22] 
INFO [2024-11-02 20:09:22] $lty
INFO [2024-11-02 20:09:22] [1] 2
INFO [2024-11-02 20:09:22] 
INFO [2024-11-02 20:09:22] $col
INFO [2024-11-02 20:09:22] jco[1:2]
INFO [2024-11-02 20:09:22] 
INFO [2024-11-02 20:09:22] $fill
INFO [2024-11-02 20:09:22] jco[1:2]
INFO [2024-11-02 20:09:22] 
INFO [2024-11-02 20:09:22] $cat.col
INFO [2024-11-02 20:09:22] jco[1:2]
INFO [2024-11-02 20:09:22] 
INFO [2024-11-02 20:09:22] $rotation.degree
INFO [2024-11-02 20:09:22] [1] 0
INFO [2024-11-02 20:09:22] 
