# Supplementary material for: Identification of hub programmed cell death-related genes and immune infiltration in Crohn’s disease using bioinformatics
Source: Front Genet. 2024 Dec 18;15:1425062. doi: 10.3389/fgene.2024.1425062 (PMC11688285; doi:10.3389/fgene.2024.1425062)
Supplement: Supplementary file 2 [file DataSheet4.zip › Input data and script3/ceRNAnet/2.Script.r]

setwd("../ceRNAnet/")

data <- read.csv("GSE10616/miRWalk_miRNA_Targets.csv", header = T)
miRNA <- unique(data$mirnaid)

for(mir in miRNA){
  file=paste("miRNA_lncRNA/",mir,".txt",sep="")
  link=paste("http://rna.sysu.edu.cn/encori/api/miRNATarget/?assembly=hg19&geneType=lncRNA&miRNA=",mir,"&clipExpNum=1&degraExpNum=0&pancancerNum=0&programNum=1&program=None&target=all",sep="")
  download.file(link,file)
  Sys.sleep(5)
}

#########
lncRNA_files <- list.files(path="miRNA_lncRNA", full.names=TRUE)

library(plyr)
lncRNA.list <- llply(lncRNA_files, function(x)read.table(x,header=T,sep="\t",comment.char ="#",stringsAsFactors=F))
combind_lncRNA=do.call(rbind,lncRNA.list)
combind_lncRNA <- combind_lncRNA[combind_lncRNA$miRNAname %in% miRNA,]
write.table(file="GSE10616/lncRNA_miRNA_interaction.txt",combind_lncRNA,quote=F,sep="\t",row.names = F)

#########
mRNA_miRNA <- read.csv("GSE10616/miRWalk_miRNA_Targets.csv", header = T)
mRNA_miRNA <- mRNA_miRNA[mRNA_miRNA$TargetScan == 1 | mRNA_miRNA$miRDB == 1,];length(unique(mRNA_miRNA$genesymbol))
mRNA_miRNA <- mRNA_miRNA[,c("genesymbol", "mirnaid")];colnames(mRNA_miRNA) <- c("Node1", "Node2")
miRNA_lncRNA <- combind_lncRNA[combind_lncRNA$miRNAname %in% mRNA_miRNA$Node2,][,c("miRNAname", "geneName")];colnames(miRNA_lncRNA) <- c("Node1", "Node2")

data <- rbind(mRNA_miRNA[!duplicated(mRNA_miRNA, fromLast=TRUE),],
              miRNA_lncRNA[!duplicated(miRNA_lncRNA, fromLast=TRUE),])
dim(data)
head(data)
write.table(file="GSE10616/netfile.txt",data,quote=F,sep="\t",row.names = F)

data <- rbind.data.frame(data.frame(gene=unique(mRNA_miRNA$Node1),type=rep("mRNA",length(unique(mRNA_miRNA$Node1)))),
                         data.frame(gene=unique(mRNA_miRNA$Node2),type=rep("miRNA",length(unique(mRNA_miRNA$Node2)))),
                         data.frame(gene=unique(miRNA_lncRNA$Node2),type=rep("lncRNA",length(unique(miRNA_lncRNA$Node2)))))
dim(data)
head(data)
write.table(file="GSE10616/type.txt",data,quote=F,sep="\t",row.names = F)
