# Supplementary material for: Identification of hub programmed cell death-related genes and immune infiltration in Crohn’s disease using bioinformatics
Source: Front Genet. 2024 Dec 18;15:1425062. doi: 10.3389/fgene.2024.1425062 (PMC11688285; doi:10.3389/fgene.2024.1425062)
Supplement: Supplementary file 2 [file DataSheet4.zip › Input data and script3/ceRNAnet/Crohn Disease.txt]

hsa-let-7b	circulation_biomarker_diagnosis_down	Crohn Disease	24910152	Both inflamed and non-inflamed terminal ileal mucosa in adult patients with active CD have their distinct miRNA expression patterns compared with healthy controls. Dysregulated miRNAs may be responsible for pathogenesis of CD.	NO
hsa-let-7b	tissue_expression_ns	Crohn Disease	27556489	Mucosal MicroRNAs Expression Profiles before and after Exclusive Enteral Nutrition Therapy in Adult Patients with Crohn's Disease.	NO
hsa-let-7d	therapeutic target	Crohn Disease	24447044	let-7d and let-7e might be possible therapeutic biomarkers in patients with CD, who are treated by infliximab.	NO
hsa-let-7e	genetics_GWAS	Crohn Disease	22262659	The rs10889677 variant in the 3'-untranslated region of the IL-23R gene displays enhanced levels of both mRNA and protein production of IL-23R. This can be attributed to a loss of binding capacity for the microRNAs (miRNAs) Let-7e and Let-7f by the variant allele.	NO
hsa-let-7e	therapeutic target	Crohn Disease	24447044	let-7d and let-7e might be possible therapeutic biomarkers in patients with CD, who are treated by infliximab.	NO
hsa-let-7f-1	genetics_GWAS	Crohn Disease	22262659	The rs10889677 variant in the 3'-untranslated region of the IL-23R gene displays enhanced levels of both mRNA and protein production of IL-23R. This can be attributed to a loss of binding capacity for the microRNAs (miRNAs) Let-7e and Let-7f by the variant allele.	NO
hsa-let-7f-2	genetics_GWAS	Crohn Disease	22262659	The rs10889677 variant in the 3'-untranslated region of the IL-23R gene displays enhanced levels of both mRNA and protein production of IL-23R. This can be attributed to a loss of binding capacity for the microRNAs (miRNAs) Let-7e and Let-7f by the variant allele.	NO
hsa-mir-106a	circulation_biomarker_diagnosis_up	Crohn Disease	22386737	The miRNA showed significantly higher levels in the blood from patients with CD compared with the healthy controls.	NO
hsa-mir-107	circulation_biomarker_diagnosis_up	Crohn Disease	22386737	The miRNA showed significantly higher levels in the blood from patients with CD compared with the healthy controls.	NO
hsa-mir-122	target gene	Crohn Disease	23872065	miR-122 targets NOD2 to decrease intestinal epithelial cell injury in Crohn's disease.	YES
hsa-mir-124	tissue_expression_ns	Crohn Disease	24910152	Both inflamed and non-inflamed terminal ileal mucosa in adult patients with active CD have their distinct miRNA expression patterns compared with healthy controls. Dysregulated miRNAs may be responsible for pathogenesis of CD.	NO
hsa-mir-124	tissue_expression_ns	Crohn Disease	27556489	Mucosal MicroRNAs Expression Profiles before and after Exclusive Enteral Nutrition Therapy in Adult Patients with Crohn's Disease.	NO
hsa-mir-126	circulation_biomarker_diagnosis_up	Crohn Disease	22386737	The miRNA showed significantly higher levels in the blood from patients with CD compared with the healthy controls.	NO
hsa-mir-142	other	Crohn Disease	25886994	A panel of miRNAs(miR-19a, miR-21, miR-31, miR-101, miR-146a, and miR-375) may be used as markers to identify and discriminate between CD and UC.	NO
hsa-mir-143	target gene	Crohn Disease	29562274	MicroRNA-143 Targets ATG2B to Inhibit Autophagy and Increase Inflammatory Responses in Crohn's Disease	YES
hsa-mir-146a	tissue_expression_up	Crohn Disease	27468194	The elevated expression of miR-146a and -155 in the inflamed duodenal mucosa of CD patients suggests the role of these miRs in the pathomechanism of inflammatory bowel disease.	NO
hsa-mir-147	tissue_expression_down	Crohn Disease	25810742	miR-147 and miR-205 were significantly downregulated in colons of experimental CD rats and may be closely associated with the onset of experimental CD.	NO
hsa-mir-149	other	Crohn Disease	28260036	Comprehensive bioinformatics analyses of Crohn's disease.	NO
hsa-mir-155	other	Crohn Disease	29263823	a small subset had inflammatory responses almost comparable to wild-type patients on both gene and miR-155 regulatory levels	NO
hsa-mir-155	tissue_expression_up	Crohn Disease	27468194	The elevated expression of miR-146a and -155 in the inflamed duodenal mucosa of CD patients suggests the role of these miRs in the pathomechanism of inflammatory bowel disease.	NO
hsa-mir-16-1	circulation_biomarker_diagnosis_up	Crohn Disease	22386737	The miRNA showed significantly higher levels in the blood from patients with CD compared with the healthy controls.	NO
hsa-mir-16-2	circulation_biomarker_diagnosis_up	Crohn Disease	22386737	The miRNA showed significantly higher levels in the blood from patients with CD compared with the healthy controls.	NO
hsa-mir-19	circulation_biomarker_diagnosis_ns	Crohn Disease	25985247	These data identify miR-19-3p as a potential circulating marker of stricturing CD. Our data show that microRNAs have utility as noninvasive biomarkers of stricturing CD. Further longitudinal studies are required to determine the prognostic value of miR-19-3p at diagnosis.	NO
hsa-mir-191	circulation_biomarker_diagnosis_up	Crohn Disease	22386737	The miRNA showed significantly higher levels in the blood from patients with CD compared with the healthy controls.	NO
hsa-mir-192	target gene	Crohn Disease	24297055	Overexpression of miR-192, miR-495, miR-512, and miR-671 suppressed NOD2 expression, muramyl dipeptide-mediated NF-魏B activation, and messenger RNA expressions of interleukin-8 and CXCL3 in HCT116 cells.	NO
hsa-mir-192	tissue_expression_ns	Crohn Disease	24910152	Both inflamed and non-inflamed terminal ileal mucosa in adult patients with active CD have their distinct miRNA expression patterns compared with healthy controls. Dysregulated miRNAs may be responsible for pathogenesis of CD.	NO
hsa-mir-192	tissue_expression_ns	Crohn Disease	27556489	Mucosal MicroRNAs Expression Profiles before and after Exclusive Enteral Nutrition Therapy in Adult Patients with Crohn's Disease.	NO
hsa-mir-196a	genetics_GWAS	Crohn Disease	29152405	Association of miR-146 rs2910164, miR-196a rs11614913, miR-221 rs113054794 and miR-224 rs188519172 polymorphisms with anti-TNF treatment response in a Greek population with Crohn's disease	NO
hsa-mir-196a-1	genetics_GWAS	Crohn Disease	21278745	The common exonic synonymous SNP (c.313C>T) in IRGM alters a binding site for miR-196 and causes deregulation of IRGM-dependent xenophagy in Crohn's disease.	NO
hsa-mir-196a-2	genetics_GWAS	Crohn Disease	21278745	The common exonic synonymous SNP (c.313C>T) in IRGM alters a binding site for miR-196 and causes deregulation of IRGM-dependent xenophagy in Crohn's disease.	NO
hsa-mir-196b	genetics_GWAS	Crohn Disease	21278745	The common exonic synonymous SNP (c.313C>T) in IRGM alters a binding site for miR-196 and causes deregulation of IRGM-dependent xenophagy in Crohn's disease.	NO
hsa-mir-196b	tissue_expression_ns	Crohn Disease	26164662	We found a suite of miRNAs, including miR-31-5p, miR-215, miR-223-3p, miR-196b-5p, and miR-203 that stratify patients with CD according to disease behavior independent of the effect of inflammation.	NO
hsa-mir-199a-1	circulation_biomarker_diagnosis_up	Crohn Disease	22386737	The miRNA showed significantly higher levels in the blood from patients with CD compared with the healthy controls.	NO
hsa-mir-199a-2	circulation_biomarker_diagnosis_up	Crohn Disease	22386737	The miRNA showed significantly higher levels in the blood from patients with CD compared with the healthy controls.	NO
hsa-mir-19b	tissue_expression_down	Crohn Disease	25997679	miR-19b downregulates intestinal SOCS3 to reduce intestinal inflammation in Crohn's disease.	NO
hsa-mir-200b	other	Crohn Disease	22294131	miR-200b is involved in intestinal fibrosis of Crohn's disease.	NO
hsa-mir-200c	circulation_biomarker_diagnosis_up	Crohn Disease	22386737	The miRNA showed significantly higher levels in the blood from patients with CD compared with the healthy controls.	NO
hsa-mir-203	tissue_expression_ns	Crohn Disease	26164662	We found a suite of miRNAs, including miR-31-5p, miR-215, miR-223-3p, miR-196b-5p, and miR-203 that stratify patients with CD according to disease behavior independent of the effect of inflammation.	NO
hsa-mir-21	other	Crohn Disease	25886994	A panel of miRNAs(miR-19a, miR-21, miR-31, miR-101, miR-146a, and miR-375) may be used as markers to identify and discriminate between CD and UC.	NO
hsa-mir-223	target gene	Crohn Disease	30299179	Role of microRNA-223 in the regulation of poly(ADP-ribose) polymerase in pediatric patients with Crohn's disease.	NO
hsa-mir-23a	circulation_biomarker_diagnosis_up	Crohn Disease	22386737	The miRNA showed significantly higher levels in the blood from patients with CD compared with the healthy controls.	NO
hsa-mir-29	other	Crohn Disease	24054330	The intracellular sensor NOD2 induces microRNA-29 expression in human dendritic cells to limit IL-23 release.	NO
hsa-mir-29	other	Crohn Disease	24641356	In Crohn's disease fibrosis-reduced expression of the miR-29 family enhances collagen expression in intestinal fibroblasts.	NO
hsa-mir-29a	circulation_biomarker_diagnosis_up	Crohn Disease	22386737	The miRNA showed significantly higher levels in the blood from patients with CD compared with the healthy controls.	NO
hsa-mir-29b	other	Crohn Disease	28190086	MCL-1 is modulated in Crohn's disease fibrosis by miR-29b via IL-6 and IL-8.	NO
hsa-mir-301a	tissue_expression_ns	Crohn Disease	27556489	Mucosal MicroRNAs Expression Profiles before and after Exclusive Enteral Nutrition Therapy in Adult Patients with Crohn's Disease.	NO
hsa-mir-31	other	Crohn Disease	25886994	A panel of miRNAs(miR-19a, miR-21, miR-31, miR-101, miR-146a, and miR-375) may be used as markers to identify and discriminate between CD and UC.	NO
hsa-mir-361	tissue_expression_ns	Crohn Disease	24910152	Both inflamed and non-inflamed terminal ileal mucosa in adult patients with active CD have their distinct miRNA expression patterns compared with healthy controls. Dysregulated miRNAs may be responsible for pathogenesis of CD.	NO
hsa-mir-362	circulation_biomarker_diagnosis_up	Crohn Disease	22386737	The miRNA showed significantly higher levels in the blood from patients with CD compared with the healthy controls.	NO
hsa-mir-423	tissue_expression_ns	Crohn Disease	27556489	Mucosal MicroRNAs Expression Profiles before and after Exclusive Enteral Nutrition Therapy in Adult Patients with Crohn's Disease.	NO
hsa-mir-4447	other	Crohn Disease	28260036	Comprehensive bioinformatics analyses of Crohn's disease.	NO
hsa-mir-495	tissue_expression_ns	Crohn Disease	24910152	Both inflamed and non-inflamed terminal ileal mucosa in adult patients with active CD have their distinct miRNA expression patterns compared with healthy controls. Dysregulated miRNAs may be responsible for pathogenesis of CD.	NO
hsa-mir-495	tissue_expression_ns	Crohn Disease	27556489	Mucosal MicroRNAs Expression Profiles before and after Exclusive Enteral Nutrition Therapy in Adult Patients with Crohn's Disease.	NO
hsa-mir-532	circulation_biomarker_diagnosis_up	Crohn Disease	22386737	The miRNA showed significantly higher levels in the blood from patients with CD compared with the healthy controls.	NO
hsa-mir-590	target gene	Crohn Disease	29912317	MicroRNA-590-5p Inhibits Intestinal Inflammation by Targeting YAP.	YES
hsa-mir-99a	tissue_expression_ns	Crohn Disease	27556489	Mucosal MicroRNAs Expression Profiles before and after Exclusive Enteral Nutrition Therapy in Adult Patients with Crohn's Disease.	NO
