# Supplementary material for: Identification of hub programmed cell death-related genes and immune infiltration in Crohn’s disease using bioinformatics
Source: Front Genet. 2024 Dec 18;15:1425062. doi: 10.3389/fgene.2024.1425062 (PMC11688285; doi:10.3389/fgene.2024.1425062)
Supplement: Supplementary file 2 [file DataSheet4.zip › Input data and script3/ceRNAnet/1.Script.r]

####--------------------mRNA-miRNA--------------------------####
setwd("../ceRNAnet/")
library(ggraph)
library(igraph)

HMDD <- read.table("Crohn Disease.txt",quote = "",sep="\t",header=F,check.names=F)
dim(HMDD)
head(HMDD)

files=dir("./")
files=grep("_gene", files, value=T)
for (i in files) {
  
  mRNA_miRNA <- read.csv(paste0(i,"/miRWalk_miRNA_Targets.csv"), header = T)
  mRNA_miRNA <- mRNA_miRNA[mRNA_miRNA$mirnaid %in% HMDD$V1 | mRNA_miRNA$mirnaid %in% gsub("-mir-","-miR-",HMDD$V1),]
  if(nrow(mRNA_miRNA) > 0){
    
    mRNA_miRNA <- mRNA_miRNA[,c("genesymbol", "mirnaid")];colnames(mRNA_miRNA) <- c("Node1", "Node2")
    netfile <- mRNA_miRNA[!duplicated(mRNA_miRNA, fromLast=TRUE),]

    write.table(file=paste0(i,"/netfile1.txt"),netfile,quote=F,sep="\t",row.names = F)
    
    type <- rbind.data.frame(data.frame(gene=unique(mRNA_miRNA$Node1),type=rep("mRNA",length(unique(mRNA_miRNA$Node1)))),
                             data.frame(gene=unique(mRNA_miRNA$Node2),type=rep("miRNA",length(unique(mRNA_miRNA$Node2)))))

    write.table(file=paste0(i,"/type1.txt"),type,quote=F,sep="\t",row.names = F)
    colnames(type) <- c("name", "type")
    type$shape <- factor(ifelse(type$type == "mRNA","Ellipse","Triangle"))
    net<-graph_from_data_frame(d=netfile,directed = T,vertices=type)
    p <- ggraph(net,layout = "kk") +
      geom_edge_link(colour="#7E7E7D") +
      geom_node_point(size=10, aes(colour=type, shape=shape)) +
      scale_colour_manual(limits = c("mRNA","miRNA"),
                          values = c("#FB7203","#7BFB03")) +
      geom_node_text(aes(label=name), size=4)+
      theme_void() + theme(legend.position = 'none')
    ggsave(p, filename = paste0(i,"/netfile1.pdf"), width = ifelse(nrow(netfile) < 10,5,12), height = ifelse(nrow(netfile) < 10,5,12))
  }
}

##----------------------------------------------##
files=dir("./")
files=grep("_gene", files, value=T)
mRNA_miRNA <- outTab <- NULL
for (i in files) {
  
  tmp <- read.csv(paste0(i,"/miRWalk_miRNA_Targets.csv"), header = T)
  mRNA_miRNA <- rbind(mRNA_miRNA,tmp)
  tmp <- as.vector(unique(tmp$mirnaid))
  outTab <- c(outTab,tmp)
}
save(mRNA_miRNA,file = "mRNA_miRNA.rda")#load("mRNA_miRNA.rda")

##---##
load("mRNA_miRNA.rda")

HMDD <- read.table("Crohn Disease.txt",quote = "",sep="\t",header=F,check.names=F)
dim(HMDD)
head(HMDD)

##---##
library(VennDiagram)
jco <- c("#2874C5","#EABF00","#868686","#C6524A","#80A7DE")
T <- venn.diagram(list(miRNA=mRNA_miRNA$mirnaid,
                       HMDD=gsub("-mir-","-miR-",HMDD$V1)),
                  filename=NULL,lwd=1,lty=2,
                  col=jco[1:2],fill=jco[1:2],
                  cat.col=jco[1:2],rotation.degree=0)
pdf("Venn.pdf",width = 8,height = 8)
grid.draw(T)
dev.off()
