# Supplementary material for: Identification of hub programmed cell death-related genes and immune infiltration in Crohn’s disease using bioinformatics
Source: Front Genet. 2024 Dec 18;15:1425062. doi: 10.3389/fgene.2024.1425062 (PMC11688285; doi:10.3389/fgene.2024.1425062)
Supplement: Supplementary file 2 [file DataSheet4.zip › Input data and script3/ceRNAnet/lncRNA_miRNA_interaction.txt]

miRNAid	miRNAname	geneID	geneName	geneType	chromosome	start	end	strand	clipExpNum	degraExpNum	RBP	merClass	miRseq	align	targetSeq	TDMDScore	phyloP	pancancerNum	cellline.tissue
MIMAT0000062	hsa-let-7a-5p	ENSG00000225905	AL391244.2	antisense	chr1	1357933	1357953	+	2	0	AGO1-4,AGO2	8mer	uugauaUGUUGGAUGAUGGAGu	| |||: ||||||||	gaggccACAG-AAACUACCUCa	0.7794	0.126	1	Huh-7.5
MIMAT0000062	hsa-let-7a-5p	ENSG00000177133	LINC00982	antisense	chr1	2983918	2983939	-	1	0	AGO2	7mer-m8	uugauaUGUUGGAUGAUGGAGu	|| : | :|||||||	gcgcucACUGGCCGCUACCUCu	0.4544	-0.634	4	T-REx-293
MIMAT0000062	hsa-let-7a-5p	ENSG00000227959	AL451042.2	antisense	chr1	16483602	16483626	+	3	0	AGO1,AGO2	7mer-m8	uuGAUAUGUUGGA---UGAUGGAGu	| | || ||| |||||||	ccCCAGACUCCCUUUGCCUACCUCu	0.8315	0.148	4	HEK293,HeLa
MIMAT0000062	hsa-let-7a-5p	ENSG00000249087	ZNF436-AS1	antisense	chr1	23696711	23696730	+	2	0	AGO1-4,AGO2	8mer	uuGAUAUGUUGGAUGAUGGAGu	||:||||| |:| |||||||	aaUUAUACCAUC--CUACCUCa	1.7088	0.505	5	HeLa,hNSC
MIMAT0000062	hsa-let-7a-5p	ENSG00000236810	ELOA-AS1	antisense	chr1	24087412	24087432	-	1	0	AGO2	7mer-m8	uugAUAUGUUGGAUGAUGGAGu	|| |:||:::| | |||||||	aaaUGUAUGGCAU-CUACCUCu	1.4456	-0.213	1	MCF7
MIMAT0000062	hsa-let-7a-5p	ENSG00000197989	SNHG12	antisense	chr1	28906717	28906739	-	8	0	AGO1-4,AGO2	8mer	uugaUAUGUUG-GAUGAUGGAGu	| :|:|| || |||||||	guucAAGCGACUCUCCUACCUCa	0.9323	-0.39	12	Huh-7.5
MIMAT0000062	hsa-let-7a-5p	ENSG00000235790	AC114488.2	antisense	chr1	32109708	32109727	+	1	0	AGO2	7mer-m8	uugaUAUGUUGGAUGAUGGAGu	| |||::| | |||||||	uaagAUAUGAAC--CUACCUCu	1.0588	0.017	6	H1
MIMAT0000062	hsa-let-7a-5p	ENSG00000116883	AL591845.1	antisense	chr1	36793601	36793623	+	2	0	AGO2	7mer-m8	uugauauguuGGA-UGAUGGAGu	| ||| |||||||	cugcccaucuCCUCCCUACCUCc	0.3325	0.048	11	HeLa
MIMAT0000062	hsa-let-7a-5p	ENSG00000259943	AL050341.2	antisense	chr1	40723307	40723328	-	7	0	AGO1-4,AGO2	8mer	uugauauguuggaUGAUGGAGu	| :|||||||	ccucugaguuagaGCUACCUCa	-0.0378	-0.515	6	HEK293S,MCF7
MIMAT0000062	hsa-let-7a-5p	ENSG00000227533	SLC2A1-AS1	lincRNA	chr1	43441430	43441451	+	1	0	AGO2	7mer-m8	uugauaUGUUGGAUGAUGGAGu	| | |: |:| |||||||	auccucAUCAUCAUCUACCUCc	0.857	0.18	8	TrHBMEC
MIMAT0000062	hsa-let-7a-5p	ENSG00000233602	ERI3-IT1	sense_intronic	chr1	44709279	44709300	-	3	0	AGO2	8mer	uugauAUGUUGGAUGAUGGAGu	| ||::: |||||||	gugauUUCAGUUCUCUACCUCa	0.6633	0.413	4	T-REx-293
MIMAT0000062	hsa-let-7a-5p	ENSG00000226754	AL606760.1	antisense	chr1	53704429	53704451	+	1	0	AGO2	7mer-m8	uugauaUGUUGGAU-GAUGGAGu	| :| :|||: |||||||	gagccaGCCGCCUGCCUACCUCu	0.9157	-1.273	1	22RV1
MIMAT0000062	hsa-let-7a-5p	ENSG00000229956	ZRANB2-AS2	processed_transcript	chr1	71664645	71664663	+	1	0	AGO2	8mer	uugaUAUGUUGGAUGAUGGAGu	| :||::|: |||||||	caaaGUAUGAU---CUACCUCa	0.8558	0.284	1	T-REx-293
MIMAT0000062	hsa-let-7a-5p	ENSG00000223745	CCDC18-AS1	processed_transcript	chr1	93780756	93780779	-	1	0	AGO1-4	8mer	uuGA-UAUGUUGGAU-GAUGGAGu	| || | :::|:: | |||||||	acCUCAGGUGAUUCACCUACCUCa	1.245	0.128	5	Huh-7.5
MIMAT0000062	hsa-let-7a-5p	ENSG00000260464	AL049796.1	bidirectional_promoter_lncRNA	chr1	94313624	94313645	+	1	0	AGO2	7mer-m8	uugauauguUGGAUGAUGGAGu	:|: ||||||||	gugcgcuguGCUGACUACCUCu	0.0315	-0.6	4	HeLa
MIMAT0000062	hsa-let-7a-5p	ENSG00000259946	BX005019.1	lincRNA	chr1	98432610	98432629	-	1	0	AGO2	7mer-m8	uuGAUAUGUUGGAUGAUGGAGu	| |||| ||| |||||||	ccCCAUACCACC--CUACCUCu	1.3259	-0.166	4	HeLa
MIMAT0000062	hsa-let-7a-5p	ENSG00000225206	MIR137HG	lincRNA	chr1	98515002	98515028	-	1	0	AGO2	8mer	uuGA-UAUGUUGGAU----GAUGGAGu	| || | || :|| | |||||||	agCUCACACUGCCCAGAGCCUACCUCa	1.0221	2.562	6	HEK293
MIMAT0000062	hsa-let-7a-5p	ENSG00000258634	AL160006.1	antisense	chr1	110602159	110602180	+	2	1	AGO2	7mer-m8	uuGAUAUGUUGGAUGAUGGAGu	|| | : | | |||||||	ccCUUUCUUCCAUUCUACCUCc	0.8182	-0.083	3	HEK293S
MIMAT0000062	hsa-let-7a-5p	ENSG00000261654	AL360270.2	sense_overlapping	chr1	111483472	111483491	-	2	0	AGO1-4,AGO2	7mer-m8	uuGAUAUGUUGGAUGAUGGAGu	|:|| ||||:| |||||||	caUUA-ACAAUC-CCUACCUCc	1.46	0.091	1	Huh-7.5,MCF7
MIMAT0000062	hsa-let-7a-5p	ENSG00000271721	RP11-337C18.9	antisense	chr1	146649103	146649122	+	2	0	AGO1-4,AGO2	8mer	uugauaUGUUGGAUGAUGGAGu	| ||| ||||||||	ggaggaAGAAC--ACUACCUCa	0.5209	0.103	6	BT474,Huh-7.5
MIMAT0000062	hsa-let-7a-5p	ENSG00000278811	LINC00624	antisense	chr1	146856136	146856154	-	1	0	AGO1-4	7mer-m8	uuGAUAUGUUGGAUGAUGGAGu	||:| || | |||||||	ucCUGU-CA--CACCUACCUCu	0.837	0.302	7	fibroblasts
MIMAT0000062	hsa-let-7a-5p	ENSG00000261716	AC239868.1	sense_overlapping	chr1	149816494	149816514	-	4	0	AGO1-4,AGO2	7mer-m8	uuGAUAUGUUGGAUGAUGGAGu	||:| : ||| |||||||	uuCUGUCUCACC-CCUACCUCc	1.123	-0.115	4	GM12891,MCF7
MIMAT0000062	hsa-let-7a-5p	ENSG00000261716	AC239868.1	sense_overlapping	chr1	149819415	149819435	-	3	0	AGO2	8mer	uugauAUGUUGGAUGAUGGAGu	| |::||:|| |||||||	auaacUGUAAUCU-CUACCUCa	1.0875	0.029	4	HeLa
MIMAT0000062	hsa-let-7a-5p	ENSG00000237976	AL391069.3	antisense	chr1	151319610	151319630	+	2	0	AGO1-4,AGO2	7mer-m8	uuGAUAUGUUGGAUGAUGGAGu	| || |:| |: |||||||	auCU-UGCCCCUCCCUACCUCu	1.0188	0.663	4	HeLa,hNSC
MIMAT0000062	hsa-let-7a-5p	ENSG00000229780	UBE2Q1-AS1	antisense	chr1	154527195	154527214	+	1	0	AGO2	8mer	uugauaUGUUGGAUGAUGGAGu	| :||| | |||||||	caggggGCAAGC--CUACCUCa	0.7339	1.65	5	H1
MIMAT0000062	hsa-let-7a-5p	ENSG00000231064	AC234582.1	antisense	chr1	155170056	155170078	+	9	4	AGO1-4,AGO2	8mer	uuGA-UAUGUUGGAUGAUGGAGu	|| | || || |||||||	gcCUAACACUACGCCCUACCUCa	1.0032	-0.77	7	HeLa,MCF7
MIMAT0000062	hsa-let-7a-5p	ENSG00000235919	ASH1L-AS1	antisense	chr1	155532846	155532867	+	3	0	AGO2	7mer-m8	uugauaUGUUGGAUGAUGGAGu	| | ||:|| |||||||	agccccACGACAACCUACCUCc	0.9778	-0.143	7	HeLa
MIMAT0000062	hsa-let-7a-5p	ENSG00000229953	AL590666.2	antisense	chr1	156631173	156631195	-	5	0	AGO1-4,AGO2	7mer-m8	uugauAUGUUGGAU-GAUGGAGu	| ||:|||: |||||||	ccagcUUCAGCCUGUCUACCUCu	0.9427	0.239	3	MCF7,left_ventricle
MIMAT0000062	hsa-let-7a-5p	ENSG00000224358	AL451074.2	antisense	chr1	165738370	165738390	+	2	0	AGO1-4,AGO2	8mer	uugauauGUUGGAUGAUGGAGu	| ::||:| |||||||	auagucuUGACUU-CUACCUCa	0.655	-0.444	3	MDA-MB-231,hNSC
MIMAT0000062	hsa-let-7a-5p	ENSG00000249007	AL691482.3	sense_intronic	chr1	201980624	201980644	+	3	0	AGO2	7mer-m8	uugauAUGUUGGAUGAUGGAGu	|:::| |:|||||||	gguguUGUGA-AUGCUACCUCc	0.6711	-0.651	7	HeLa
MIMAT0000062	hsa-let-7a-5p	ENSG00000237605	AL591846.2	antisense	chr1	206808138	206808159	-	1	0	AGO2	7mer-m8	uugauauguuggauGAUGGAGu	| || | |||||||	ugccgcaccaggacCUACCUCu	0.5576	-0.409	7	C8166
MIMAT0000062	hsa-let-7a-5p	ENSG00000203709	MIR29B2CHG	lincRNA	chr1	207980483	207980505	-	1	0	AGO2	7mer-m8	uugauauguuGGA-UGAUGGAGu	| ||| |||||||	ggggcgucucCCUCCCUACCUCc	0.2909	-0.033	5	HeLa
MIMAT0000062	hsa-let-7a-5p	ENSG00000203709	MIR29B2CHG	lincRNA	chr1	207988337	207988356	-	2	0	AGO1-4,AGO2	7mer-m8	uuGAUAUGUUGGAUGAUGGAGu	| ||||: :|:| |||||||	acCUAUGGGAUC--CUACCUCu	1.3769	0.281	5	HEK293S,MCF7
MIMAT0000062	hsa-let-7a-5p	ENSG00000237250	AL359924.1	antisense	chr1	238090682	238090703	+	2	0	AGO1-4,AGO2	8mer	uugauauGUUGGAUGAUGGAGu	| | ::|| :|||||||	agggaccUGACAGGCUACCUCa	0.8492	3.866	4	22RV1,hNSC
MIMAT0000062	hsa-let-7a-5p	ENSG00000232044	LINC01105	processed_transcript	chr2	6108774	6108796	+	3	0	AGO2	7mer-m8	uuGAUAUGUUGGAU-GAUGGAGu	||| | :|: | |||||||	caCUUGAAGAUGAAUCUACCUCu	1.0211	-0.484	6	motor_cortex
MIMAT0000062	hsa-let-7a-5p	ENSG00000234072	AC074117.1	antisense	chr2	27581582	27581602	+	23	0	AGO1-4,AGO2	7mer-m8	uuGAUAUGUUGGAUGAUGGAGu	||||: | |||| |||||||	aaCUGCUCUACCU-CUACCUCc	1.6896	-0.111	11	Huh-7.5
MIMAT0000062	hsa-let-7a-5p	ENSG00000234072	AC074117.1	antisense	chr2	27581603	27581624	+	31	0	AGO1-4,AGO2	7mer-m8	uuGAUAUGUUGGA-UGAUGGAGu	| || | | |||| |||||||	acCUCU-CUACCUCUCUACCUCu	1.3691	0	11	Huh-7.5
MIMAT0000062	hsa-let-7a-5p	ENSG00000234072	AC074117.1	antisense	chr2	27581619	27581638	+	28	0	AGO1-4,AGO2	7mer-m8	uuGAUAUGUUGGAUGAUGGAGu	| || | | |||| |||||||	acCUCU-CUACCU-CUACCUCu	1.4146	0	11	Akata-LCLd3,Huh-7.5
MIMAT0000062	hsa-let-7a-5p	ENSG00000179818	PCBP1-AS1	processed_transcript	chr2	70280966	70280988	-	2	0	AGO1-4,AGO2	8mer	uuGAUAUGUUGGAU-GAUGGAGu	| :| |: : ::|: |||||||	acUUUUGGGUUUUGUCUACCUCa	1.0643	0.597	3	HeLa,hNSC
MIMAT0000062	hsa-let-7a-5p	ENSG00000222041	CYTOR	lincRNA	chr2	87779949	87779971	+	4	0	AGO1,AGO1-4,AGO2	7mer-m8	uugaUAUGUUGGAU-GAUGGAGu	|| :| |||:||: |||||||	aaugGUUCAAUCUGUCUACCUCc	1.4789	-0.277	10	Huh-7.5,MDA-MB-231,endothelial
MIMAT0000062	hsa-let-7a-5p	ENSG00000222000	AC092675.1	antisense	chr2	98950762	98950783	-	1	0	AGO2	7mer-m8	uugauauguuGGAUGAUGGAGu	| | :|| |||||||	ucuuucuccuUCUUCUACCUCu	0.5964	0.126	4	MDA-MB-231
MIMAT0000062	hsa-let-7a-5p	ENSG00000235597	LINC01102	lincRNA	chr2	105122493	105122515	+	2	0	AGO2	7mer-m8	uugAUAUG-UUGGAUGAUGGAGu	|:|:| || | |||||||	cgaUGUGCUAAGCAUCUACCUCu	0.9401	-0.412	4	motor_cortex
MIMAT0000062	hsa-let-7a-5p	ENSG00000226508	LINC01918	lincRNA	chr2	105761226	105761247	+	2	0	AGO2	8mer	uuGAUAUGUUGGAU-GAUGGAGu	|| | | |::|| |||||||	ccCU-UUCUAUUUAGCUACCUCa	1.1208	-0.067	6	T-REx-293
MIMAT0000062	hsa-let-7a-5p	ENSG00000172965	MIR4435-2HG	lincRNA	chr2	112187774	112187799	-	1	0	AGO1	8mer	uuGAUAUGUUGGA----UGAUGGAGu	:||| || ||| |||||||	ucUUAUCCACCCUUCCCUCUACCUCa	1.0909	-0.607	11	endothelial
MIMAT0000062	hsa-let-7a-5p	ENSG00000172965	MIR4435-2HG	lincRNA	chr2	112227335	112227357	-	2	0	AGO1-4,AGO2	7mer-m8	uugaUAUGUUGGAU-GAUGGAGu	|| :| |||:||: |||||||	aaugGUUCAAUCUGUCUACCUCc	1.4789	-0.209	11	Huh-7.5,MDA-MB-231
MIMAT0000062	hsa-let-7a-5p	ENSG00000224959	AC017002.1	lincRNA	chr2	112249842	112249865	-	8	0	AGO1-4,AGO2	8mer	uuGA-UAUGUUGGAU--GAUGGAGu	| || :|:| ||||: |||||||	acCUGGUGC-ACCUGGUCUACCUCa	1.46	0.093	6	Huh-7.5
MIMAT0000062	hsa-let-7a-5p	ENSG00000189223	PAX8-AS1	processed_transcript	chr2	113983228	113983251	+	1	0	AGO2	8mer	uuGA-UAUGUUGGAU-GAUGGAGu	|| | :| :||| |||||||	ggCUCAAGCCUUCUAGCUACCUCa	1.1042	0.262	3	HeLa
MIMAT0000062	hsa-let-7a-5p	ENSG00000237220	AC104777.3	lincRNA	chr2	151423462	151423484	+	1	0	AGO2	8mer	uugaUA-UGUUGGAUGAUGGAGu	|| || :| |: ||||||||	aagcAUGGCCAUAAACUACCUCa	1.1474	-0.124	4	HS5
MIMAT0000062	hsa-let-7a-5p	ENSG00000227403	LINC01806	lincRNA	chr2	162105017	162105038	+	4	0	AGO1-4,AGO2	7mer-m8	uugauauguuggauGAUGGAGu	| | | | |||||||	uaguccucuagugcCUACCUCu	0.5388	1.889	2	Huh-7.5,MDA-MB-231
MIMAT0000062	hsa-let-7a-5p	ENSG00000225205	AC078883.1	antisense	chr2	173368717	173368740	-	1	0	AGO2	7mer-m8	uuGAUAUGUUGG-AU-GAUGGAGu	||:| ||:|: |: |||||||	uuCUGUUCAGCUAUGUCUACCUCu	1.2383	0.839	4	BCBL-1
MIMAT0000062	hsa-let-7a-5p	ENSG00000279598	AC009948.5	TEC	chr2	179421774	179421794	+	1	0	AGO1-4	7mer-m8	uuGAUAUGUUGGAUGAUGGAGu	||:|| | |:|:|||||||	gcCUGUA-AUCUUGCUACCUCc	1.2838	4.607	0	hNSC
MIMAT0000062	hsa-let-7a-5p	ENSG00000227252	AC105760.2	antisense	chr2	237993286	237993306	-	4	0	AGO1,AGO1-4,AGO2	7mer-m8	uugAUAUGUUGGAUGAUGGAGu	| |: ||:| :| |||||||	acgUGCACGAAUU-CUACCUCu	1.1097	-0.141	1	HEK293,Huh-7.5,left_ventricle
MIMAT0000062	hsa-let-7a-5p	ENSG00000227110	LMCD1-AS1	antisense	chr3	8263791	8263812	-	1	0	AGO1-4	8mer	uuGAUAUGUUGGAUGAUGGAGu	||:|:||:| ||||||||	ugCUGUGCAGCAAACUACCUCa	1.3292	0.107	4	MCF7
MIMAT0000062	hsa-let-7a-5p	ENSG00000224660	SH3BP5-AS1	antisense	chr3	15298716	15298736	+	3	0	AGO1-4,AGO2	7mer-m8	uuGAUAUGUUGGAUGAUGGAGu	|||| | |::|| |||||||	gaCUAAAGAGUCU-CUACCUCu	1.5243	-0.339	5	HeLa,Huh-7.5
MIMAT0000062	hsa-let-7a-5p	ENSG00000272077	AC124045.1	lincRNA	chr3	44710375	44710393	+	14	0	AGO2	8mer	uuGAUAUGUUGGAUGAUGGAGu	||:|| :|: |||||||	gcCUGUAAGAU---CUACCUCa	0.9201	0.477	5	EWS
MIMAT0000062	hsa-let-7a-5p	ENSG00000249833	CCDC37-AS1	antisense	chr3	126112437	126112458	-	1	0	AGO1-4	7mer-m8	uugauauguuggauGAUGGAGu	|| | | |||||||	gacccggccccagcCUACCUCu	0.5122	-0.338	3	MCF7
MIMAT0000062	hsa-let-7a-5p	ENSG00000239921	LINC01471	lincRNA	chr3	127252571	127252590	-	1	0	AGO2	7mer-m8	uugAUAUGUUGGAUGAUGGAGu	| |: ||::|| |||||||	aggUGCACGGCC--CUACCUCu	1.1208	0.114	3	TZM-bl
MIMAT0000062	hsa-let-7a-5p	ENSG00000248724	NPHP3-AS1	antisense	chr3	132469278	132469302	+	1	0	AGO2	8mer	uuGAUAUGUUGGA---UGAUGGAGu	||| : ||:|| |||||||	gcCUAAGAAAUCUUUGCCUACCUCa	1.0698	0.124	6	HeLa
MIMAT0000062	hsa-let-7a-5p	ENSG00000248932	AC097103.2	antisense	chr3	139138465	139138486	+	2	0	AGO2	7mer-m8	uugauauguuGGAUGAUGGAGu	| | ::| |||||||	caagacuguuUUUCCUACCUCu	0.4826	0.15	3	T-REx-293
MIMAT0000062	hsa-let-7a-5p	ENSG00000261763	AC110716.2	lincRNA	chr3	139398452	139398473	-	1	0	AGO2	8mer	uuGAUAUGUUGGA-UGAUGGAGu	| || || : |:| ||||||||	agCUUUA-GUCUUCACUACCUCa	1.2571	0.162	4	TZM-bl
MIMAT0000062	hsa-let-7a-5p	ENSG00000224652	LINC00885	lincRNA	chr3	195869671	195869691	+	2	0	AGO1-4,AGO2	7mer-m8	uugauauguuGGAUGAUGGAGu	| :|| |||||||	cggaagcucuUCU-CUACCUCc	0.2864	-0.04	3	MCF7
MIMAT0000062	hsa-let-7a-5p	ENSG00000250371	AC007370.2	lincRNA	chr4	12863205	12863226	-	1	0	AGO2	8mer	uugaUAUGUUGGAUGAUGGAGu	| | |::| | |||||||	cagaACAUGAACACCUACCUCa	0.9091	0.357	3	left_ventricle
MIMAT0000062	hsa-let-7a-5p	ENSG00000263327	TAPT1-AS1	antisense	chr4	16258788	16258809	+	2	0	AGO1-4	7mer-m8	uugauaugUUGGAUGAUGGAGu	| :|::|||||||||	gguucccaGAUUUACUACCUCc	0.8115	0.105	0	Huh-7.5
MIMAT0000062	hsa-let-7a-5p	ENSG00000281501	SEPSECS-AS1	antisense	chr4	25199162	25199184	+	1	0	AGO2	8mer	uugaUAUGUU-GGAUGAUGGAGu	| ||:| :|| |||||||	guucAAACGAUUCUCCUACCUCa	0.9323	-0.119	3	HeLa
MIMAT0000062	hsa-let-7a-5p	ENSG00000250541	AC092436.4	antisense	chr4	25772057	25772078	+	2	0	AGO2	7mer-m8	uuGAUAUGUUGGAUGAUGGAGu	|||: |||: |||||||	caCUGAACAGAAAUCUACCUCu	1.2539	0.161	1	HEK293T
MIMAT0000062	hsa-let-7a-5p	ENSG00000249330	AC095060.1	antisense	chr4	46392978	46392998	+	1	0	AGO2	7mer-m8	uuGAUAUGUUGGAUGAUGGAGu	||:|:: :||||||||||	ugCUGUGU-UUCUACUACCUCu	1.2195	-0.365	5	T98G
MIMAT0000062	hsa-let-7a-5p	ENSG00000251095	AC097478.1	antisense	chr4	90612444	90612466	+	1	0	AGO2	7mer-m8	uuGAUA-UGUUGGAUGAUGGAGu	|:|:| || : ||:|||||||	caUUGUGACUGGCUGCUACCUCc	1.3104	0.052	7	HCT116
MIMAT0000062	hsa-let-7a-5p	ENSG00000254531	AP001816.1	lincRNA	chr4	102269559	102269583	+	2	0	AGO2	7mer-m8	uugauaUGUUGG---AUGAUGGAGu	| :||||: :|||||||	cccaggGCAACUCGGAGCUACCUCg	0.8515	0.425	7	HCT116
MIMAT0000062	hsa-let-7a-5p	ENSG00000248810	LINC02432	lincRNA	chr4	142242467	142242488	-	1	0	AGO2	8mer	uuGAUA-UGUUGGAUGAUGGAGu	| | || |: :| | |||||||	acCAAUGAUUGCAU-CUACCUCa	1.0831	-0.169	4	BCBL-1
MIMAT0000062	hsa-let-7a-5p	ENSG00000279481	AC104791.2	TEC	chr4	146753343	146753363	-	1	0	AGO2	7mer-m8	uugauAUGUUGGAUGAUGGAGu	| |:||:||| |||||||	cucacUGCAGCCU-CUACCUCc	1.2406	-0.086	6	HEK293T
MIMAT0000062	hsa-let-7a-5p	ENSG00000270681	AC095055.1	antisense	chr4	152061549	152061568	+	3	0	AGO2	7mer-m8	uugaUAUGUUGGAUGAUGGAGu	| :||| |:|||||||	uugaAAGCAA--UGCUACCUCc	0.8248	0.747	0	motor_cortex
MIMAT0000062	hsa-let-7a-5p	ENSG00000268471	MIR4453HG	bidirectional_promoter_lncRNA	chr4	153458546	153458565	+	2	0	AGO2	7mer-m8	uuGAU-AUGUUGGAUGAUGGAGu	||| |||| || |||||||	ccCUAGUACA--CU-CUACCUCc	1.3259	0.027	5	left_ventricle
MIMAT0000062	hsa-let-7a-5p	ENSG00000251216	AC106895.2	lincRNA	chr4	174846493	174846514	-	1	0	AGO2	8mer	uugAUAUGUUGGAUGAUGGAGu	| |||: :| :| |||||||	augUAUGAGAAUUUCUACCUCa	1.2217	0.647	5	HeLa
MIMAT0000062	hsa-let-7a-5p	ENSG00000225138	SLC9A3-AS1	processed_transcript	chr5	479932	479954	+	5	0	AGO2	8mer	uugaUAUGUUG-GAUGAUGGAGu	| | :|::| ||:|||||||	gagcAAGCGGCUCUGCUACCUCa	1.1364	0.883	6	HEK293S
MIMAT0000062	hsa-let-7a-5p	ENSG00000249160	LINC02213	lincRNA	chr5	10521916	10521935	-	1	0	AGO2	7mer-m8	uuGAUAUGUUGGAUGAUGGAGu	:|: ||| | |||||||	ccUUGCCCAAGC--CUACCUCu	0.8847	0.304	2	EWS
MIMAT0000062	hsa-let-7a-5p	ENSG00000215196	BASP1-AS1	antisense	chr5	17217003	17217025	-	2	0	AGO2	7mer-m8	uugauAUGUU-GGAUGAUGGAGu	|||:| :| :|||||||	ucgacUACGAUUCCGCUACCUCg	0.8596	0.103	3	hMSC
MIMAT0000062	hsa-let-7a-5p	ENSG00000248555	LINC01339	processed_transcript	chr5	89454285	89454307	-	1	0	AGO1-4	7mer-m8	uugauaUGU-UGGAUGAUGGAGu	| ||| |||:|||||||	agugccACAUCCCUGCUACCUCc	0.9505	-0.36	5	Huh-7.5
MIMAT0000062	hsa-let-7a-5p	ENSG00000223652	AC106786.1	antisense	chr5	122423099	122423120	-	1	0	AGO1-4	7mer-m8	uugauauGUUGGAUGAUGGAGu	|| | ||| |||||||	aagucccCAAGAACCUACCUCu	0.9534	-0.127	6	MCF7
MIMAT0000062	hsa-let-7a-5p	ENSG00000279118	AC093535.2	TEC	chr5	125832014	125832034	+	2	0	AGO1,AGO2	7mer-m8	uugauAUGUUGGAUGAUGGAGu	| |: ||||| |||||||	cucacUGGAACCU-CUACCUCc	1.3153	-0.093	2	cingulate_gyrus,endothelial
MIMAT0000062	hsa-let-7a-5p	ENSG00000281398	SNHG4	lincRNA	chr5	138614111	138614134	+	15	0	AGO1,AGO1-4,AGO2	7mer-m8	uugauAUGUUGGA--UGAUGGAGu	| | |||| | ||||||||	uucauUCCAACAUUGACUACCUCc	1.112	-0.219	8	Huh-7.5,endothelial
MIMAT0000062	hsa-let-7a-5p	ENSG00000281398	SNHG4	lincRNA	chr5	138614748	138614768	+	8	0	AGO1,AGO1-4,AGO2	7mer-m8	uuGAUAUGUUGGAUGAUGGAGu	| ||: |::|| | |||||||	acCUGAAUGACAU-CUACCUCc	1.3214	0.415	8	HeLa,endothelial,hNSC
MIMAT0000062	hsa-let-7a-5p	ENSG00000249669	CARMN	lincRNA	chr5	148788895	148788917	+	1	0	AGO2	8mer	uugauAUGUUGGAU-GAUGGAGu	| |:| |:|| |||||||	ugcccUGCCUCUUAGCUACCUCa	0.9357	-0.237	6	HS27a
MIMAT0000062	hsa-let-7a-5p	ENSG00000245812	LINC02202	lincRNA	chr5	158534180	158534200	+	1	0	AGO2	7mer-m8	uugauaugUUGGAUGAUGGAGu	| ||: | |||||||	auagccggAAUGU-CUACCUCc	0.3796	-0.38	2	hMSC
MIMAT0000062	hsa-let-7a-5p	ENSG00000279204	AC134043.2	TEC	chr5	158534180	158534200	+	1	0	AGO2	7mer-m8	uugauaugUUGGAUGAUGGAGu	| ||: | |||||||	auagccggAAUGU-CUACCUCc	0.3796	-0.38	3	hMSC
MIMAT0000062	hsa-let-7a-5p	ENSG00000241956	AC109466.1	antisense	chr5	164028433	164028453	+	2	0	AGO1-4,AGO2	7mer-m8	uugauauguuGGAUGAUGGAGu	|| ||| |||||||	ugcuucuucuCCU-CUACCUCu	0.5852	2.568	3	HeLa,hNSC
MIMAT0000062	hsa-let-7a-5p	ENSG00000278970	HEIH	TEC	chr5	180257826	180257850	-	6	0	AGO1-4,AGO2	7mer-m8	uuGAUAUGUUGG--AU-GAUGGAGu	||| :||| : || |||||||	cuCUACGCAAAUGGUAGCUACCUCu	1.235	0.032	5	22RV1,foreskin_fibroblast
MIMAT0000062	hsa-let-7a-5p	ENSG00000278970	HEIH	TEC	chr5	180257847	180257868	-	7	0	AGO1-4,AGO2	7mer-m8	uuGAUAUGUUGGAUGAUGGAGu	:|| | | || :|||||||	ccUUAAAGACCCAGCUACCUCu	1.1019	0.17	5	MCF7,foreskin_fibroblast
MIMAT0000062	hsa-let-7a-5p	ENSG00000233937	AC008443.1	processed_transcript	chr5	180683910	180683934	+	2	0	AGO2	8mer	uugauAUGUUGGA---UGAUGGAGu	|:| |::| :|||||||	uuggcUGCCAUUUUUAGCUACCUCa	0.5469	0.802	2	T98G
MIMAT0000062	hsa-let-7a-5p	ENSG00000250903	GMDS-AS1	lincRNA	chr6	2273564	2273585	+	1	0	AGO1-4	7mer-m8	uugauaugUUGGAUGAUGGAGu	| |||| :|||||||	ggagaagaAACCAGCUACCUCu	0.8636	-0.169	2	hNSC
MIMAT0000062	hsa-let-7a-5p	ENSG00000260604	AL590004.4	lincRNA	chr6	3906865	3906888	-	1	0	AGO2	7mer-m8	uugauAUGUUGGAU--GAUGGAGu	|:|| |||: |||||||	cugccUGCAUCCUGGCCUACCUCu	0.8518	-0.18	7	HeLa
MIMAT0000062	hsa-let-7a-5p	ENSG00000272097	AL024498.1	lincRNA	chr6	10744049	10744074	-	1	0	AGO2	8mer	uugauAUGUUGGAU----GAUGGAGu	| |:| ||||| |||||||	augccUGCUACCUAAAGCCUACCUCa	1.0736	-0.04	6	BT474
MIMAT0000062	hsa-let-7a-5p	ENSG00000272097	AL024498.1	lincRNA	chr6	10744224	10744246	-	3	0	AGO2	8mer	uugauAUGU-UGGAUGAUGGAGu	| || :: |||||||||	uggccUCCAGGUAUACUACCUCa	0.7209	-0.06	6	TDF
MIMAT0000062	hsa-let-7a-5p	ENSG00000272468	AL021807.1	lincRNA	chr6	27090733	27090754	-	1	0	AGO2	8mer	uuGAUAUGUUGGAUGAUGGAGu	| | || ||| |||||||	cuCAAGUCAUCCUCCUACCUCa	1.1042	0.126	3	HeLa
MIMAT0000062	hsa-let-7a-5p	ENSG00000272374	Z97832.2	lincRNA	chr6	35188777	35188801	-	3	0	AGO1-4,AGO2	7mer-m8	uugAUAUGU-UGGAU--GAUGGAGu	| | |:|| |:||: |||||||	acaUCUGCAUAUCUGCUCUACCUCc	1.1928	-0.188	8	Huh-7.5,cingulate_gyrus
MIMAT0000062	hsa-let-7a-5p	ENSG00000281969	AL592158.1	TEC	chr6	39788575	39788596	+	1	0	AGO2	7mer-m8	uugaUA-UGUUGGAU-GAUGGAGu	|| || |||| || |||||||	aauaAUCACAA--UACCUACCUCc	1.388	-0.177	0	T98G
MIMAT0000062	hsa-let-7a-5p	ENSG00000260000	AL133338.1	antisense	chr6	101329442	101329462	+	2	0	AGO2	7mer-m8	uugauAUGUUGGAUGAUGGAGu	| |:| ::|| |||||||	aggccUGCCGUCU-CUACCUCu	0.9135	-1.867	6	hMSC
MIMAT0000062	hsa-let-7a-5p	ENSG00000279048	AC080080.1	TEC	chr7	17981973	17981994	+	2	0	AGO2	8mer	uugauAUGUUGGAUGAUGGAGu	| | | | |||||||	uggccUCCCAAGUCCUACCUCa	0.4183	-0.31	5	HeLa
MIMAT0000062	hsa-let-7a-5p	ENSG00000232759	AC002480.2	antisense	chr7	22612446	22612466	+	1	0	AGO1-4	7mer-m8	uuGAUAUGU-UGGAUGAUGGAGu	||:|| | ||| |||||||	cuCUGUAAAGACC--CUACCUCc	1.2061	0.196	8	HeLa
MIMAT0000062	hsa-let-7a-5p	ENSG00000232949	AC002480.3	antisense	chr7	22629355	22629376	+	1	0	AGO1	8mer	uuGAUAUGUUGGAUGAUGGAGu	|| :| :|| ||||||||	ggCUUGGCUGCCCACUACCUCa	1.0831	0.521	4	endothelial
MIMAT0000062	hsa-let-7a-5p	ENSG00000273237	AC004520.1	antisense	chr7	26213803	26213824	-	4	0	AGO2	8mer	uuGAUAUGUUGGAUGAUGGAGu	| || | :| :|| |||||||	acCUCUCUAUUCUCCUACCUCa	1.2571	-0.154	5	HeLa
MIMAT0000062	hsa-let-7a-5p	ENSG00000240990	HOXA11-AS	antisense	chr7	27225643	27225666	+	1	0	AGO2	7mer-m8	uuGA-UAUGUUGGAU-GAUGGAGu	|| || : |||: |||||||	ccCUCAUCUUCCCUGCCUACCUCu	1.1419	0.293	5	HeLa
MIMAT0000062	hsa-let-7a-5p	ENSG00000234336	JAZF1-AS1	antisense	chr7	28280906	28280931	+	1	0	AGO2	8mer	uugaUAUGUU---GGA-UGAUGGAGu	| |||: ||| ||||||||	ggagAGACAGGGCCCUGACUACCUCa	0.8703	-0.018	5	T-REx-293
MIMAT0000062	hsa-let-7a-5p	ENSG00000196295	AC005154.1	processed_transcript	chr7	30592885	30592905	-	5	0	AGO1-4,AGO2	8mer	uuGAUAUGUUGGAUGAUGGAGu	| ||: |:: |:|||||||	ucCCAUG-AGUAUGCUACCUCa	1.0831	-0.011	5	Huh-7.5
MIMAT0000062	hsa-let-7a-5p	ENSG00000281103	TRG-AS1	antisense	chr7	38418096	38418116	+	3	0	AGO2	8mer	uugaUAUGUUGGAUGAUGGAGu	| |||: | ||||||||	guaaAAACAG-CAACUACCUCa	0.9157	0.117	3	T98G
MIMAT0000062	hsa-let-7a-5p	ENSG00000188185	LINC00265	lincRNA	chr7	39831422	39831448	+	6	0	AGO1-4,AGO2	8mer	uuGAUAUGUU--GG-AU--GAUGGAGu	|||| :|: || || |||||||	gcCUAUUUAGGCCCAUACCCUACCUCa	1.2139	0.278	5	HeLa,MCF7
MIMAT0000062	hsa-let-7a-5p	ENSG00000224223	VSTM2A-OT1	sense_overlapping	chr7	54626235	54626258	+	1	0	AGO2	7mer-m8	uuGAUAUG--UUGGAUGAUGGAGu	| | ||:| |::: |||||||	agCAAUGCCUAGUUCUCUACCUCu	1.0976	-0.37	5	motor_cortex
MIMAT0000062	hsa-let-7a-5p	ENSG00000279072	AC118758.3	lincRNA	chr7	56878830	56878850	-	1	0	AGO2	8mer	uugauauGUUGGAUGAUGGAGu	| ||:||| |||||||	agaggccCAGCCU-CUACCUCa	0.8313	-0.238	4	22RV1
MIMAT0000062	hsa-let-7a-5p	ENSG00000279072	AC118758.3	lincRNA	chr7	56879473	56879493	-	1	0	AGO2	8mer	uugAUAUGUUGGAUGAUGGAGu	| |:| ||:||| |||||||	agaUGUCCAGCCU-CUACCUCa	1.3958	-0.155	4	22RV1
MIMAT0000062	hsa-let-7a-5p	ENSG00000273142	AC073335.2	lincRNA	chr7	66368568	66368589	+	1	0	AGO2	7mer-m8	uugauauGUUGGAUGAUGGAGu	| | | || |||||||	ugccggcCCAGCUCCUACCUCg	0.6485	-0.824	5	BCBL-1
MIMAT0000062	hsa-let-7a-5p	ENSG00000280388	AC006330.1	TEC	chr7	75673825	75673846	-	1	0	AGO1-4	7mer-m8	uugauaugUUGGAUGAUGGAGu	| |||: :|||||||	agaagaggAACUCGCUACCUCc	0.5825	-0.127	8	hNSC
MIMAT0000062	hsa-let-7a-5p	ENSG00000273341	AC004921.1	lincRNA	chr7	77051110	77051130	+	2	0	AGO2	7mer-m8	uugauAUGUUGGAUGAUGGAGu	| ||||| || |||||||	cucacUACAA-CUCCUACCUCc	1.3984	-0.115	3	HEK293
MIMAT0000062	hsa-let-7a-5p	ENSG00000234456	MAGI2-AS3	processed_transcript	chr7	79092436	79092456	+	1	0	AGO2	7mer-m8	uugauAUGUUGGAUGAUGGAGu	| |:|||||| |||||||	cucacUGCAACCU-CUACCUCc	1.5834	0.01	7	motor_cortex
MIMAT0000062	hsa-let-7a-5p	ENSG00000272752	STAG3L5P-PVRIG2P-PILRB	processed_transcript	chr7	99950695	99950718	+	4	0	AGO2	7mer-m8	uuGAUAUGUUGG-A-UGAUGGAGu	|| | ::||: | :|||||||	uuCUCUUUGACUGUGGCUACCUCc	1.1208	0.263	4	Huh-7.5
MIMAT0000062	hsa-let-7a-5p	ENSG00000233705	SLC26A4-AS1	antisense	chr7	107300578	107300600	-	2	0	AGO2	8mer	uugauAUGUUGG-AUGAUGGAGu	|: |:|: | |||||||	ggagcUGGAGCUAUCCUACCUCa	0.619	-0.681	2	cingulate_gyrus
MIMAT0000062	hsa-let-7a-5p	ENSG00000279419	AC004925.1	TEC	chr7	124384122	124384141	-	3	0	AGO1-4,AGO2	7mer-m8	uuGAUAUGUUGGAUGAUGGAGu	:||| ||:| |||||||	ucUUAUUGAAUC--CUACCUCu	1.0588	0.535	2	HeLa,Huh-7.5
MIMAT0000062	hsa-let-7a-5p	ENSG00000273329	AC078846.1	lincRNA	chr7	129244989	129245012	-	2	0	AGO2	8mer	uugauaUGUUGGA-U-GAUGGAGu	:|||: | | |||||||	uuggugGCAAUGUCAUCUACCUCa	0.6119	0.076	4	EWS
MIMAT0000062	hsa-let-7a-5p	ENSG00000231721	LINC-PINT	processed_transcript	chr7	130629641	130629661	-	9	0	AGO1,AGO2	7mer-m8	uuGAUAUGUUGGAUGAUGGAGu	|| | | :|| :|||||||	uuCU-UUCCGCCAGCUACCUCu	1.0565	-0.157	8	EWS,endothelial
MIMAT0000062	hsa-let-7a-5p	ENSG00000272505	AC104964.4	lincRNA	chr8	10346046	10346067	+	1	0	AGO2	7mer-m8	uugAUAUGUUGGAUGAUGGAGu	| | ||||:: |||||||	augUUUACAGUGACCUACCUCu	1.2406	0.258	5	motor_cortex
MIMAT0000062	hsa-let-7a-5p	ENSG00000228801	AC064807.1	antisense	chr8	52825694	52825714	+	1	0	AGO2	7mer-m8	uuGAUAUGUUGGAUGAUGGAGu	| | || ||| |||||||	cuCAAAUCAUCCU-CUACCUCu	1.0588	0.102	3	Huh-7.5
MIMAT0000062	hsa-let-7a-5p	ENSG00000254377	MIR124-2HG	lincRNA	chr8	65294252	65294275	+	1	0	AGO1-4	8mer	uuGAUAUGUU--GGAUGAUGGAGu	|| || || | |||||||||	ucCUUUAGAAUUCAUACUACCUCa	1.1474	0.542	3	hNSC
MIMAT0000062	hsa-let-7a-5p	ENSG00000246528	AC079089.1	antisense	chr8	70749204	70749226	+	1	0	AGO2	7mer-m8	uugaUAUGUUGGAU-GAUGGAGu	| | ||:| | |||||||	ccacACAGAAUCAACCUACCUCc	0.8037	0.262	6	HEK293
MIMAT0000062	hsa-let-7a-5p	ENSG00000246792	AC106038.1	antisense	chr8	91661669	91661691	+	2	0	AGO2	8mer	uuGAUAUGUUG-GAUGAUGGAGu	||: ::|| :| |||||||	cuCUGCCUGACAUUCCUACCUCa	1.0565	0.124	5	MCF7
MIMAT0000062	hsa-let-7a-5p	ENSG00000280123	AC023632.6	TEC	chr8	95441236	95441256	-	8	0	AGO1,AGO1-4,AGO2	7mer-m8	uuGAUAUGUUGGAUGAUGGAGu	|| || : | |||||||	uuCUCCUCAUUGU-CUACCUCc	0.7771	0.034	6	HEK293,MCF7,MDA-MB-231
MIMAT0000062	hsa-let-7a-5p	ENSG00000281641	SAMD12-AS1	lincRNA	chr8	119633798	119633820	+	4	0	AGO2	8mer	uugAUAUGU-UGGAUGAUGGAGu	| | || |||| |||||||	ucgUCUCCACACCUCCUACCUCa	1.2261	0.195	4	MDA-MB-231
MIMAT0000062	hsa-let-7a-5p	ENSG00000280303	ERICD	lincRNA	chr8	141646527	141646551	+	1	0	AGO2	7mer-m8	uugauauGUUGGA---UGAUGGAGu	| | ||:||| :|||||||	gaaaagcCAGCCUGUGGCUACCUCc	1.0133	-0.153	4	T-REx-293
MIMAT0000062	hsa-let-7a-5p	ENSG00000253741	AC108002.1	antisense	chr8	143787341	143787362	-	1	0	AGO2	8mer	uugauauGUUGGAUGAUGGAGu	| | ::|||| |||||||	auguggcUGACCUCCUACCUCa	1.1885	-0.268	2	BT474
MIMAT0000062	hsa-let-7a-5p	ENSG00000236404	VLDLR-AS1	antisense	chr9	2494237	2494261	-	1	0	AGO2	7mer-m8	uugauAUGUUG---GAUGAUGGAGu	| ||:| | :|||||||	gugauUUCAGCUCACGGCUACCUCu	0.4161	-0.072	3	HeLa
MIMAT0000062	hsa-let-7a-5p	ENSG00000240498	CDKN2B-AS1	antisense	chr9	22065706	22065729	+	1	0	AGO2	8mer	uugAUAUGUUGGAU---GAUGGAGu	| || |::| ||| |||||||	gagUA-AUGAGCUACACCUACCUCa	1.1607	-0.181	4	HeLa
MIMAT0000062	hsa-let-7a-5p	ENSG00000260412	AL353746.1	sense_overlapping	chr9	27938430	27938453	-	2	0	AGO2	8mer	uugauaUGUUG-GAU-GAUGGAGu	| |:||| ||| |||||||	auaaccAUAACACUACCUACCUCa	1.1001	2.033	4	cingulate_gyrus
MIMAT0000062	hsa-let-7a-5p	ENSG00000226562	CYP4F26P	lincRNA	chr9	33603360	33603383	+	4	0	AGO2	8mer	uugAUAUGUUGG--AUGAUGGAGu	|: || || |||||||||	gcaUGGACUUCCUGUACUACCUCa	0.9135	0.296	4	22RV1
MIMAT0000062	hsa-let-7a-5p	ENSG00000272934	AL390726.4	processed_transcript	chr9	38542473	38542496	-	2	1	AGO2	8mer	uugaUAUGUUGG--AUGAUGGAGu	| || || |||||||||	gcacAGACUUCCUGUACUACCUCa	0.7771	0.186	0	HeLa
MIMAT0000062	hsa-let-7a-5p	ENSG00000226237	GAS1RR	lincRNA	chr9	89603791	89603812	+	1	0	AGO2	8mer	uugAUAUGUUGGAUGAUGGAGu	| | || ||:| |||||||	uaaUUUAAAAUCAUCUACCUCa	1.1662	0.355	5	HeLa
MIMAT0000062	hsa-let-7a-5p	ENSG00000255036	AL512590.3	processed_transcript	chr9	100077166	100077187	+	3	0	AGO2	8mer	uugaUAUGUUGGAUGAUGGAGu	| | | |||:| |||||||	auagAGAAAACUUCCUACCUCa	1.143	1.964	1	HeLa
MIMAT0000062	hsa-let-7a-5p	ENSG00000259953	AL138756.1	sense_overlapping	chr9	114797432	114797453	-	1	0	AGO2	7mer-m8	uugAUAUGUUGGAUGAUGGAGu	| |:||| |||||||	uggUCUGCAAAAGUCUACCUCu	0.8703	0.321	2	HS5
MIMAT0000062	hsa-let-7a-5p	ENSG00000244757	AL137024.1	antisense	chr9	119080887	119080909	-	1	0	AGO1-4	7mer-m8	uugauaUGU-UGGAUGAUGGAGu	| :|| |: |:|||||||	uucacaGCACAUGUGCUACCUCc	0.8758	0.577	4	Huh-7.5
MIMAT0000062	hsa-let-7a-5p	ENSG00000204054	LINC00963	processed_transcript	chr9	132267038	132267058	+	9	0	AGO1-4,AGO2	7mer-m8	uuGAUAUGUUGGAUGAUGGAGu	|||: ||| |:|||||||	caCUGCUCAA-AUGCUACCUCu	1.3259	-0.06	0	Huh-7.5
MIMAT0000062	hsa-let-7a-5p	ENSG00000226706	AL161452.1	antisense	chr9	138395152	138395173	-	1	0	AGO2	7mer-m8	uugauAUGUUGGAUGAUGGAGu	| | | | ||| |||||||	accccUCCUACCCUCUACCUCu	1.0854	-0.087	6	C8166
MIMAT0000062	hsa-let-7a-5p	ENSG00000228544	CCDC183-AS1	antisense	chr9	139701316	139701340	-	2	0	AGO2	7mer-m8	uugauauGUUGG---AUGAUGGAGu	| ||:|| :|||||||	uuccuccCAGCCCGGGGCUACCUCc	0.5953	0.781	2	HEK293S
MIMAT0000062	hsa-let-7a-5p	ENSG00000275549	STPG3-AS1	antisense	chr9	140145157	140145178	-	1	0	AGO2	7mer-m8	uugaUAUGUUGGAUGAUGGAGu	:|:::| |||||||	ugggGUGUGAGGGCCUACCUCu	0.6364	-0.277	5	22RV1
MIMAT0000062	hsa-let-7a-5p	ENSG00000239665	AL157392.3	processed_transcript	chr10	13682262	13682282	+	1	0	AGO1-4	7mer-m8	uuGAUAUGUUGGAUGAUGGAGu	|| | : :||| |||||||	ccCU-UUUUGCCUCCUACCUCu	1.123	0.058	5	Huh-7.5
MIMAT0000062	hsa-let-7a-5p	ENSG00000280355	AL132656.4	TEC	chr10	81442905	81442926	-	4	0	AGO1,AGO2	7mer-m8	uuGAUAUGUUGGAUGAUGGAGu	|| |: :|:| :|||||||	gcCUCUGGGAUCAGCUACCUCc	1.1097	0.528	4	HEK293S,endothelial
MIMAT0000062	hsa-let-7a-5p	ENSG00000223482	NUTM2A-AS1	antisense	chr10	89005067	89005093	-	32	0	AGO1-4,AGO2	7mer-m8	uuGAUA-UGUUGGA---U-GAUGGAGu	| || | ::||||| | |||||||	acCUCUGGUAACCUCUAAUCUACCUCc	1.3961	0.2	2	Huh-7.5,foreskin_fibroblast
MIMAT0000062	hsa-let-7a-5p	ENSG00000235823	OLMALINC	lincRNA	chr10	102133372	102133384	+	9	0	AGO1-4,AGO2	8mer	uugauauguuGGAUGAUGGAGu	:|| |||||||	---------cUCUCCUACCUCa	-0.8993	-0.479	2	Huh-7.5
MIMAT0000062	hsa-let-7a-5p	ENSG00000227128	LBX1-AS1	processed_transcript	chr10	102996413	102996435	+	1	0	AGO2	8mer	uuGAU-AUGUUGGAUGAUGGAGu	||: |: :| |:|||||||	gcCUGCUGGGAAGUGCUACCUCa	1.0188	-0.179	5	H1
MIMAT0000062	hsa-let-7a-5p	ENSG00000269609	RPARP-AS1	processed_transcript	chr10	104215138	104215159	+	3	0	AGO2	8mer	uugauaugUUGGAUGAUGGAGu	| | | ||| |||||||	cucaagugAUCCUCCUACCUCa	0.8969	0.12	4	22RV1
MIMAT0000062	hsa-let-7a-5p	ENSG00000260917	AL158212.3	sense_overlapping	chr10	114585006	114585028	+	3	0	AGO1,AGO2	7mer-m8	uuGAUAUG-UUGGAUGAUGGAGu	| || || |||| |||||||	agCUCCACUCACCUUCUACCUCc	1.4334	-0.629	7	TZM-bl,endothelial
MIMAT0000062	hsa-let-7a-5p	ENSG00000233547	AL158212.2	antisense	chr10	114710701	114710722	-	2	0	AGO1-4,AGO2	7mer-m8	uugauauguuGGAUGAUGGAGu	::| |||||||	ccgaggggcuUUUCCUACCUCg	-0.1843	3.001	6	HeLa,Huh-7.5
MIMAT0000062	hsa-let-7a-5p	ENSG00000177640	CASC2	antisense	chr10	119815521	119815544	+	2	0	AGO1	7mer-m8	uugauaUGUUGGAU--GAUGGAGu	| || ||:|: |||||||	ugccccACUACUUGCCCUACCUCu	0.868	-0.411	2	endothelial
MIMAT0000062	hsa-let-7a-5p	ENSG00000269821	KCNQ1OT1	antisense	chr11	2666880	2666899	-	1	0	AGO2	7mer-m8	uuGAUAUGUUGGAUGAUGGAGu	| |||| :||:|||||||	ggCAAUAC--UCUGCUACCUCc	1.2672	-0.098	6	T98G
MIMAT0000062	hsa-let-7a-5p	ENSG00000269821	KCNQ1OT1	antisense	chr11	2672679	2672700	-	6	0	AGO1-4,AGO2	7mer-m8	uuGAUA-UGUUGGAUGAUGGAGu	||| | |:|| | ||||||||	uaCUUUCAUAAGC-ACUACCUCu	1.3691	-0.26	6	Huh-7.5
MIMAT0000062	hsa-let-7a-5p	ENSG00000269821	KCNQ1OT1	antisense	chr11	2692443	2692464	-	1	0	AGO1-4	7mer-m8	uuGAUAUGUUGGAU-GAUGGAGu	| ||: || |||: |||||||	acCUGGAC-UCCUGUCUACCUCu	1.3613	-0.064	6	hNSC
MIMAT0000062	hsa-let-7a-5p	ENSG00000269821	KCNQ1OT1	antisense	chr11	2696381	2696400	-	1	0	AGO1-4	7mer-m8	uugauAUGUUGGAUGAUGGAGu	| || |:| ||||||||	cccgcUAGAGC--ACUACCUCu	0.8636	-0.2	6	hNSC
MIMAT0000062	hsa-let-7a-5p	ENSG00000269821	KCNQ1OT1	antisense	chr11	2697758	2697780	-	15	0	AGO1-4,AGO2	7mer-m8	uuGAUAUGUUG-GAUGAUGGAGu	| || | | :: | ||||||||	acCUUUCCUGUACCACUACCUCu	1.1474	-0.249	6	Huh-7.5
MIMAT0000062	hsa-let-7a-5p	ENSG00000269821	KCNQ1OT1	antisense	chr11	2704769	2704790	-	2	0	AGO1-4,AGO2	7mer-m8	uugaUAUGUUGGAUGAUGGAGu	:|| :: || |||||||	guagGUAGGGGCUUCUACCUCu	0.8602	-0.266	6	Huh-7.5
MIMAT0000062	hsa-let-7a-5p	ENSG00000269821	KCNQ1OT1	antisense	chr11	2708571	2708594	-	6	0	AGO1-4,AGO2	8mer	uuGAUAUGU-UGGA-UGAUGGAGu	| | :|| |||| :|||||||	ccCAAGGCAGACCUGGCUACCUCa	1.3503	-0.514	6	HCT116,Huh-7.5
MIMAT0000062	hsa-let-7a-5p	ENSG00000269821	KCNQ1OT1	antisense	chr11	2709736	2709756	-	6	0	AGO1-4,AGO2	8mer	uuGAUAUGUUGGAUGAUGGAGu	||:|:::|||| |||||||	ggCUGUGUGACCU-CUACCUCa	1.5842	-0.474	6	Huh-7.5,T-REx-293
MIMAT0000062	hsa-let-7a-5p	ENSG00000280798	LINC00294	lincRNA	chr11	33098951	33098972	+	11	0	AGO2	7mer-m8	uuGAUAUGUUGGAUGAUGGAGu	|| :| :|| ||||||||	cuCUUGGCCGCCCACUACCUCg	1.0831	-0.561	5	T-REx-293
MIMAT0000062	hsa-let-7a-5p	ENSG00000256824	AP000721.2	antisense	chr11	63870736	63870758	+	1	0	AGO2	7mer-m8	uugauauGUUGGA-UGAUGGAGu	|| | || ||| |||||||	aauaacuCAUCCUCCCUACCUCc	1.1873	-0.146	5	motor_cortex
MIMAT0000062	hsa-let-7a-5p	ENSG00000245532	NEAT1	lincRNA	chr11	65203681	65203702	+	42	0	AGO1,AGO1-4,AGO2	7mer-m8	uugauaugUUGGAUGAUGGAGu	:||:|||||||||	ccucggugGACUUACUACCUCu	0.5	-0.408	7	Huh-7.5,endothelial,foreskin_fibroblast
MIMAT0000062	hsa-let-7a-5p	ENSG00000245532	NEAT1	lincRNA	chr11	65205006	65205025	+	39	0	AGO1,AGO1-4,AGO2	8mer	uugauaugUUGGAUGAUGGAGu	|:|| |||||||	cgaagggaAGCC--CUACCUCa	0.1147	-0.343	7	Huh-7.5,endothelial
MIMAT0000062	hsa-let-7a-5p	ENSG00000245532	NEAT1	lincRNA	chr11	65205185	65205207	+	62	0	AGO1,AGO1-4,AGO2	7mer-m8	uugauauGUUGGAU-GAUGGAGu	::::||: |||||||	cuggucuUGGUCUGUCUACCUCg	0.5226	0.078	7	Huh-7.5,endothelial,foreskin_fibroblast
MIMAT0000062	hsa-let-7a-5p	ENSG00000251143	AP002490.1	antisense	chr11	71726824	71726845	+	1	0	AGO2	7mer-m8	uugauauguuGGAUGAUGGAGu	| :| :|||||||	cuccugcuucUCCGCUACCUCc	0.1867	0.314	4	H1
MIMAT0000062	hsa-let-7a-5p	ENSG00000272301	AP002360.3	lincRNA	chr11	76100849	76100869	+	6	0	AGO1-4,AGO2	7mer-m8	uugAUAUGUUGGAUGAUGGAGu	|:|:| | | |||||||	cgaUGUGCCAAGU-CUACCUCc	0.7927	0.204	7	MCF7,MDA-MB-231
MIMAT0000062	hsa-let-7a-5p	ENSG00000261578	AP003119.3	sense_overlapping	chr11	76513992	76514013	+	5	0	AGO2	8mer	uugauauGUUGGAUGAUGGAGu	| | : :|||||||	uggagguCUAGUAGCUACCUCa	0.2056	-0.131	5	22RV1
MIMAT0000062	hsa-let-7a-5p	ENSG00000247137	AP000873.2	processed_transcript	chr11	82903082	82903103	-	3	0	AGO1-4,AGO2	7mer-m8	uuGAUAUGUUGGAUGAUGGAGu	|||||: | | |||||||	ggCUAUAUUUCAUUCUACCUCu	1.3607	-0.015	6	HEK293,MCF7
MIMAT0000062	hsa-let-7a-5p	ENSG00000261098	AP000766.1	lincRNA	chr11	107185038	107185063	-	15	0	AGO1,AGO2	8mer	uuGAUAUGUUGGA---U-GAUGGAGu	| |||| || :|| | |||||||	acCUAUUCACUCUUAAAUCUACCUCa	1.3026	0.354	3	HEK293,MCF7
MIMAT0000062	hsa-let-7a-5p	ENSG00000245248	USP2-AS1	antisense	chr11	119265711	119265735	+	2	0	AGO2	7mer-m8	uuGAUAUGUUGG-AU--GAUGGAGu	| | |: :|| |: |||||||	uuCAAAAUUGCCGUGCUCUACCUCu	0.8825	0.029	6	HeLa
MIMAT0000062	hsa-let-7a-5p	ENSG00000280237	MIR4697HG	TEC	chr11	133768226	133768247	-	2	0	AGO2	7mer-m8	uugauauguuggaUGAUGGAGu	| :|||||||	uggguggggagggGCUACCUCc	-0.1957	0	9	HEK293S
MIMAT0000062	hsa-let-7a-5p	ENSG00000280237	MIR4697HG	TEC	chr11	133768974	133768995	-	2	0	AGO2	7mer-m8	uugAUAUGUUGGAUGAUGGAGu	| | :: |:|:|||||||	uugUUUCUGUCUUGCUACCUCu	0.9213	0.829	9	HCT116
MIMAT0000062	hsa-let-7a-5p	ENSG00000250899	AC125807.2	lincRNA	chr12	3151186	3151210	+	5	0	AGO1-4,AGO2	7mer-m8	uuGAUAUGUUG-GAU--GAUGGAGu	| :|:||:||| || |||||||	auUUGUAUAACGAUAACCUACCUCg	1.4522	0.708	5	22RV1,MCF7
MIMAT0000062	hsa-let-7a-5p	ENSG00000256146	AC006206.1	lincRNA	chr12	5425494	5425515	+	1	0	AGO1-4	7mer-m8	uuGAUAUGU-UGGAUGAUGGAGu	|| | || |:|:|||||||	uuCU-UCCAUUCUUGCUACCUCc	1.1019	0.103	7	Huh-7.5
MIMAT0000062	hsa-let-7a-5p	ENSG00000276232	AC006064.5	sense_intronic	chr12	6619528	6619550	+	13	0	AGO1-4,AGO2	7mer-m8	uugauAUGUUGGAU-GAUGGAGu	||| :: | |||||||	uuuccUACUUUUGAGCUACCUCu	0.6323	0.386	0	HCT116,hNSC
MIMAT0000062	hsa-let-7a-5p	ENSG00000247853	AC006064.2	antisense	chr12	6692515	6692536	+	1	0	AGO2	7mer-m8	uugaUAUGUUGGAUGAUGGAGu	|| || : | | |||||||	aaugAUUUCCCGUUCUACCUCc	0.9922	5.233	6	TDF
MIMAT0000062	hsa-let-7a-5p	ENSG00000237248	LINC00987	lincRNA	chr12	9394860	9394881	+	1	0	AGO2	7mer-m8	uugauauguuggauGAUGGAGu	| | | | |||||||	aguuuuuuuucuccCUACCUCc	0.4745	-0.014	1	EWS
MIMAT0000062	hsa-let-7a-5p	ENSG00000257027	AC010186.3	sense_intronic	chr12	9814006	9814027	+	5	0	AGO1-4,AGO2	8mer	uugauauguuGGAUGAUGGAGu	| | | |:|||||||	cuuuuuuuucCAUGCUACCUCa	0.5322	0.041	4	Huh-7.5
MIMAT0000062	hsa-let-7a-5p	ENSG00000245648	AC022075.1	antisense	chr12	10550440	10550462	+	2	0	AGO2	8mer	uuGAU-AUGUUGGAUGAUGGAGu	| :|| |::| |: |||||||	auUUAGUGUAUCUGUCUACCUCa	1.1928	-0.033	6	HEK293
MIMAT0000062	hsa-let-7a-5p	ENSG00000247934	AC022364.1	antisense	chr12	28343186	28343207	-	1	0	AGO1-4	7mer-m8	uugauauguuggauGAUGGAGu	|| | |||||||	ugcuccuucccaguCUACCUCc	0.2537	-0.11	2	hNSC
MIMAT0000062	hsa-let-7a-5p	ENSG00000258334	AC125611.4	antisense	chr12	49686493	49686515	-	3	0	AGO1-4,AGO2	8mer	uuGAU--AUGUUGGAUGAUGGAGu	||||| |::|:|:| |||||||	aaCUAACUGUAGCUU-CUACCUCa	1.6977	0.063	3	22RV1,MCF7
MIMAT0000062	hsa-let-7a-5p	ENSG00000273046	AC012531.2	processed_transcript	chr12	54428128	54428148	+	4	0	AGO2	8mer	uugauAUGUUGGAUGAUGGAGu	| | :|||| :|||||||	uccacUUUAACC-GCUACCUCa	1.1575	5.813	2	Huh-7.5
MIMAT0000062	hsa-let-7a-5p	ENSG00000250742	LINC02381	lincRNA	chr12	54526514	54526534	+	21	1	AGO1,AGO1-4,AGO2	8mer	uugauaUGUUGGAUGAUGGAGu	|: ::|| |||||||	ccaagcAUUGUCU-CUACCUCa	0.5187	0.1	5	HEK293,T-REx-293,foreskin_fibroblast
MIMAT0000062	hsa-let-7a-5p	ENSG00000257354	AC048341.1	lincRNA	chr12	63010260	63010283	+	3	0	AGO1-4,AGO2	8mer	uuGA-UAUGUU-GGAUGAUGGAGu	| || | ::|| ||| |||||||	agCUCAAGUAAUCCUCCUACCUCa	1.4711	0.023	5	MCF7,MDA-MB-231
MIMAT0000062	hsa-let-7a-5p	ENSG00000279310	AC073530.2	TEC	chr12	67459045	67459058	-	1	0	AGO1-4	7mer-m8	uugauauGUUGGAUGAUGGAGu	:|:||| |||||||	-------UAGCCU-CUACCUCc	-0.0756	0.136	1	hNSC
MIMAT0000062	hsa-let-7a-5p	ENSG00000258312	AC016152.1	lincRNA	chr12	98508746	98508765	-	1	0	AGO1-4	7mer-m8	uugaUAUGUUGGAUGAUGGAGu	:||::| : |||||||	uggaGUAUGAGU--CUACCUCu	0.6862	-0.094	4	hNSC
MIMAT0000062	hsa-let-7a-5p	ENSG00000257167	TMPO-AS1	antisense	chr12	98906816	98906838	-	2	0	AGO1-4,AGO2	7mer-m8	uugaUAUGUUGGA-UGAUGGAGu	|| | ::| |||||||	ucacAUCCUUUUUCCCUACCUCu	0.6219	0.199	5	22RV1,MCF7
MIMAT0000062	hsa-let-7a-5p	ENSG00000281344	HELLPAR	macro_lncRNA	chr12	102609921	102609943	+	2	0	AGO1-4,AGO2	7mer-m8	uugAUA-UGUUGGAUGAUGGAGu	| ||| || : || |||||||	uaaUAUCACUGGCUUCUACCUCc	1.3159	0.057	6	Huh-7.5
MIMAT0000062	hsa-let-7a-5p	ENSG00000281344	HELLPAR	macro_lncRNA	chr12	102625720	102625741	+	1	0	AGO1-4	7mer-m8	uugaUAUGUUGGAUGAUGGAGu	| |: | | |||||||	cuucAGAUCUCAUUCUACCUCc	0.5654	-0.231	6	Huh-7.5
MIMAT0000062	hsa-let-7a-5p	ENSG00000281344	HELLPAR	macro_lncRNA	chr12	102723394	102723415	+	2	0	AGO1-4,AGO2	8mer	uugauAUGUUGGAUGAUGGAGu	| | || : | |||||||	auaccUUCACUAUUCUACCUCa	0.7583	0.144	6	Huh-7.5
MIMAT0000062	hsa-let-7a-5p	ENSG00000281344	HELLPAR	macro_lncRNA	chr12	102725014	102725034	+	3	0	AGO1-4,AGO2	7mer-m8	uuGAUAUGUUGGAUGAUGGAGu	:| || |::| |||||||	cuUUUUAAAGUC-CCUACCUCc	0.9922	0.002	6	HeLa,Huh-7.5
MIMAT0000062	hsa-let-7a-5p	ENSG00000281344	HELLPAR	macro_lncRNA	chr12	102752179	102752199	+	2	0	AGO1-4	7mer-m8	uugauaUGUUGGAUGAUGGAGu	| :||| | |||||||	cucccaGCAAGC-CCUACCUCc	0.806	-0.02	6	Huh-7.5
MIMAT0000062	hsa-let-7a-5p	ENSG00000281344	HELLPAR	macro_lncRNA	chr12	102775233	102775253	+	6	0	AGO1-4	7mer-m8	uugauauGUUGGAUGAUGGAGu	| | |||| |||||||	gauccacCCACCU-CUACCUCu	0.8596	-0.138	6	Huh-7.5
MIMAT0000062	hsa-let-7a-5p	ENSG00000281344	HELLPAR	macro_lncRNA	chr12	102775379	102775399	+	4	0	AGO1-4,AGO2	8mer	uugauauGUUGGAUGAUGGAGu	| | ::| || |||||||	auggacuUGAACU-CUACCUCa	0.8492	0.433	6	22RV1,Huh-7.5
MIMAT0000062	hsa-let-7a-5p	ENSG00000249550	LINC01234	lincRNA	chr12	114183666	114183686	-	1	1	AGO1-4	7mer-m8	uuGAUAUGUUGGAUGAUGGAGu	|| |: |: | ||||||||	ccCUUUGAAGGC-ACUACCUCc	1.0188	0.08	11	hNSC
MIMAT0000062	hsa-let-7a-5p	ENSG00000257654	AC125603.1	lincRNA	chr12	117140905	117140925	+	1	0	AGO2	7mer-m8	uugAUAUGUUGGAUGAUGGAGu	| ||| :|: | ||||||||	uagUAUUUAGAC-ACUACCUCc	1.2406	0.197	1	BT474
MIMAT0000062	hsa-let-7a-5p	ENSG00000212694	LINC01089	lincRNA	chr12	122234080	122234101	-	1	0	AGO2	7mer-m8	uugauauguuggaUGAUGGAGu	| | | :|||||||	agcagguaagggaGCUACCUCc	0.3917	0.357	6	22RV1
MIMAT0000062	hsa-let-7a-5p	ENSG00000212694	LINC01089	lincRNA	chr12	122241634	122241654	-	6	0	AGO1-4,AGO2	7mer-m8	uuGAUAUGUUGGAUGAUGGAGu	|| |:: || |||||||	guCUCCCCGGGCU-CUACCUCc	0.8868	1.281	6	HeLa,hNSC
MIMAT0000062	hsa-let-7a-5p	ENSG00000256028	AC026362.1	processed_transcript	chr12	123464515	123464536	+	3	0	AGO1-4,AGO2	7mer-m8	uuGA-UAUGUUGGAUGAUGGAGu	|| || :|: | |||||||	ucCUCAUUUAG-CACCUACCUCc	0.9656	-0.337	6	A549,MDA-MB-231
MIMAT0000062	hsa-let-7a-5p	ENSG00000278291	AL161772.1	antisense	chr13	21277044	21277068	-	4	0	AGO2	7mer-m8	uugaUAUGUUGGAU---GAUGGAGu	| || | |:|| |||||||	agggAUUCUCCUUAGAGCUACCUCu	0.8226	0.236	8	HEK293S
MIMAT0000062	hsa-let-7a-5p	ENSG00000276672	AL161891.1	sense_intronic	chr13	34421134	34421156	+	1	0	AGO2	7mer-m8	uugaUAUGUU-GGAUGAUGGAGu	| :|:| :|| |||||||	guucAAGCGAUUCUCCUACCUCc	0.8492	0.04	4	Huh-7.5
MIMAT0000062	hsa-let-7a-5p	ENSG00000170919	TPT1-AS1	processed_transcript	chr13	45963710	45963728	+	1	0	AGO2	8mer	uugaUAUGUUGGAUGAUGGAGu	|| || ||: | |||||||	aaagAU-CAGGC--CUACCUCa	1.0487	0.081	8	Huh-7.5
MIMAT0000062	hsa-let-7a-5p	ENSG00000170919	TPT1-AS1	processed_transcript	chr13	45963798	45963822	+	2	0	AGO1	7mer-m8	uugaUAUGUUGGA---UGAUGGAGu	|| || ||| |||||||	ugacAUUCAUCCUUUCCCUACCUCu	0.8092	0.164	8	endothelial
MIMAT0000062	hsa-let-7a-5p	ENSG00000217576	AL158066.1	processed_transcript	chr13	52743024	52743044	-	2	0	AGO2	7mer-m8	uugauAUGUUGGAUGAUGGAGu	| |:||||:| |||||||	cucacUGCAACUU-CUACCUCc	1.2938	0.084	1	22RV1
MIMAT0000062	hsa-let-7a-5p	ENSG00000258441	LINC00641	processed_transcript	chr14	21669995	21670019	-	2	0	AGO1-4,AGO2	7mer-m8	uugauAUGU---UGGAUGAUGGAGu	|||| :|||:|||||||	gggauUACAGGCGCCUGCUACCUCg	0.9505	-0.182	7	Huh-7.5,motor_cortex
MIMAT0000062	hsa-let-7a-5p	ENSG00000273618	AL135999.2	antisense	chr14	24001058	24001078	+	3	0	AGO1-4,AGO2	7mer-m8	uugauAUGUUGGAUGAUGGAGu	| |: |:||| |||||||	cucacUGAAGCCU-CUACCUCc	1.0666	-0.085	3	Huh-7.5
MIMAT0000062	hsa-let-7a-5p	ENSG00000279423	AL445363.3	TEC	chr14	35010842	35010865	+	3	0	AGO1-4,AGO2	8mer	uugauaUGU-UGGAU-GAUGGAGu	| ||| ||: | |||||||	uaaaggACAUACUGACCUACCUCa	0.9534	1.232	2	22RV1,hNSC
MIMAT0000062	hsa-let-7a-5p	ENSG00000258738	AL121603.2	antisense	chr14	35344057	35344078	+	1	0	AGO2	7mer-m8	uugauauguuggauGAUGGAGu	| | | |||||||	cccccgagcgcgccCUACCUCc	0.3315	0.366	3	TrHBMEC
MIMAT0000062	hsa-let-7a-5p	ENSG00000282885	AL627171.2	lincRNA	chr14	50328738	50328760	-	2	0	AGO1-4,AGO2	7mer-m8	uugauauguuGGAU-GAUGGAGu	| |||: |||||||	ccugagcuucCCUGCCUACCUCc	0.4438	-0.071	0	GM12892,hNSC
MIMAT0000062	hsa-let-7a-5p	ENSG00000258777	HIF1A-AS1	lincRNA	chr14	62147812	62147837	-	1	0	AGO2	7mer-m8	uuGAUAUGUUGGA----UGAUGGAGu	|| | :||:| ||||||||	ggCUUAAGGACUUGGAAACUACCUCu	0.8558	0.307	2	TDF
MIMAT0000062	hsa-let-7a-5p	ENSG00000258876	TGFB3-AS1	lincRNA	chr14	76437450	76437472	+	9	0	AGO1-4,AGO2	7mer-m8	uuGAUAUGUUGGAU-GAUGGAGu	| ||: | :::| | |||||||	auCUGAAGGGUCCACCUACCUCu	1.2261	2.163	2	Huh-7.5
MIMAT0000062	hsa-let-7a-5p	ENSG00000258301	VASH1-AS1	lincRNA	chr14	77253042	77253065	-	6	0	AGO1-4,AGO2	7mer-m8	uuGAUAUGUUGGAU---GAUGGAGu	|| | | |||| |||||||	cuCU-UCCUUCCUAGGCCUACCUCu	1.0133	0.196	8	22RV1,MCF7
MIMAT0000062	hsa-let-7a-5p	ENSG00000278576	AL162171.3	sense_intronic	chr14	89056066	89056086	+	1	0	AGO1-4	7mer-m8	uuGAUAUGUUGGAUGAUGGAGu	|| | | :|| |||||||	ucCUCUUCCCUCU-CUACCUCu	0.9467	-0.554	4	Huh-7.5
MIMAT0000062	hsa-let-7a-5p	ENSG00000278576	AL162171.3	sense_intronic	chr14	89056109	89056128	+	2	0	AGO1-4,AGO2	7mer-m8	uuGAUAUGUUGGAUGAUGGAGu	| ||:| ||:||| |||||||	acCUGU-CAGCCU-CUACCUCc	1.5432	-0.279	4	22RV1,Huh-7.5
MIMAT0000062	hsa-let-7a-5p	ENSG00000278576	AL162171.3	sense_intronic	chr14	89057051	89057072	+	4	0	AGO1,AGO1-4,AGO2	7mer-m8	uugauauguuggaUGAUGGAGu	| :|||||||	gggggucuugagaGCUACCUCc	-0.0628	-0.526	4	Huh-7.5,endothelial
MIMAT0000062	hsa-let-7a-5p	ENSG00000259789	AL096869.3	lincRNA	chr14	90955525	90955546	-	1	0	AGO2	7mer-m8	uugauauguuggauGAUGGAGu	|||||||	cugaggggguaugcCUACCUCu	-0.7727	-0.252	0	TZM-bl
MIMAT0000062	hsa-let-7a-5p	ENSG00000187621	TCL6	processed_transcript	chr14	96135797	96135818	+	1	0	AGO2	7mer-m8	uugauaugUUGGAUGAUGGAGu	| || | || |||||||	accucgugAUCCGCCUACCUCg	0.8414	-0.101	1	HCT116
MIMAT0000062	hsa-let-7a-5p	ENSG00000214548	MEG3	lincRNA	chr14	101323676	101323702	+	3	0	AGO1,AGO2	8mer	uugAUAUGUUGGAU-----GAUGGAGu	|| :: ||||: |||||||	ccaUAGGUCACCUGAAAGCCUACCUCa	0.8813	0.364	10	cingulate_gyrus,endothelial
MIMAT0000062	hsa-let-7a-5p	ENSG00000214548	MEG3	lincRNA	chr14	101327241	101327264	+	5	2	AGO2	8mer	uugAUAUGUUGGA-U-GAUGGAGu	|| |: :| |:| | |||||||	aagUGGGCUCCUUCACCUACCUCa	1.1097	0.774	10	HS27a
MIMAT0000062	hsa-let-7a-5p	ENSG00000258498	DIO3OS	lincRNA	chr14	102024824	102024846	-	1	0	AGO1	7mer-m8	uuGAUAUGUUGG-AUGAUGGAGu	||:| | || | |||||||	ccCUGUCCCUCCUUCCUACCUCu	1.0377	-0.541	8	HEK293
MIMAT0000062	hsa-let-7a-5p	ENSG00000224078	SNHG14	processed_transcript	chr15	25228354	25228373	+	4	0	AGO2	7mer-m8	uugauaugUUGGAUGAUGGAGu	| |||| |||||||	cauggcgaAACC--CUACCUCu	0.6119	0.013	4	motor_cortex
MIMAT0000062	hsa-let-7a-5p	ENSG00000279092	AC025678.3	TEC	chr15	34709220	34709241	-	2	0	AGO2	8mer	uugaUAUGUUGGAU-GAUGGAGu	| | || |: || |||||||	cagcAAAC-AUGUAUCUACCUCa	1.011	-0.229	4	HCT116
MIMAT0000062	hsa-let-7a-5p	ENSG00000247556	OIP5-AS1	processed_transcript	chr15	41593851	41593872	+	4	0	AGO1,AGO1-4,AGO2	7mer-m8	uugauaUGUUGGAUGAUGGAGu	| | :| :| |||||||	uagagaAGGAAUUCCUACCUCu	0.6752	1.081	2	22RV1,endothelial,hNSC
MIMAT0000062	hsa-let-7a-5p	ENSG00000244879	GABPB1-AS1	antisense	chr15	50651915	50651937	+	3	0	AGO1-4,AGO2	8mer	uugaUAUGUUG-GAUGAUGGAGu	| :|:|: || |||||||	guugAAGCGAUACUCCUACCUCa	0.8492	-0.217	4	GM12892,MCF7
MIMAT0000062	hsa-let-7a-5p	ENSG00000259673	IQCH-AS1	lincRNA	chr15	67699013	67699035	-	7	0	AGO1-4,AGO2	7mer-m8	uuGAUAUGUUGG-AUGAUGGAGu	| | : |:|| ||||||||	ccCCAGGAAGCCAAACUACCUCu	0.9734	0.07	1	Huh-7.5,T98G
MIMAT0000062	hsa-let-7a-5p	ENSG00000261821	AC090826.1	antisense	chr15	74661541	74661562	+	1	0	AGO2	8mer	uuGAUAU-GUUGGAUGAUGGAGu	||: | ::||| ||||||||	cgCUGGAGUGACC-ACUACCUCa	1.2782	-0.42	4	Huh-7.5
MIMAT0000062	hsa-let-7a-5p	ENSG00000247240	UBL7-AS1	antisense	chr15	74754243	74754263	+	6	0	AGO1-4,AGO2	7mer-m8	uuGAUAUGUUGGAUGAUGGAGu	|||: | || ||||||||	uaCUGAAGAA-AGACUACCUCu	1.1873	-0.017	3	Huh-7.5,T-REx-293
MIMAT0000062	hsa-let-7a-5p	ENSG00000203392	AC105020.1	antisense	chr15	75971288	75971309	+	1	0	AGO2	8mer	uugauauguuGGAUGAUGGAGu	|| ||| |||||||	cucugggguuCCUCCUACCUCa	0.6307	0.22	6	HeLa
MIMAT0000062	hsa-let-7a-5p	ENSG00000203392	AC105020.1	antisense	chr15	75971489	75971511	+	1	0	AGO2	7mer-m8	uuGA-UAUGUUGGAUGAUGGAGu	||| ||:: || :|||||||	gaCUCAUGUUUCCAGCUACCUCu	1.3613	-0.201	6	T98G
MIMAT0000062	hsa-let-7a-5p	ENSG00000259518	LINC01583	lincRNA	chr15	82388221	82388244	+	1	0	AGO1	7mer-m8	uuGAUAUGUU--GGAUGAUGGAGu	|| ||: | ||| |||||||	ugCUUUAUUAUUCCUUCUACCUCu	1.1685	-0.351	4	endothelial
MIMAT0000062	hsa-let-7a-5p	ENSG00000255571	MIR9-3HG	lincRNA	chr15	89939907	89939929	+	1	0	AGO2	7mer-m8	uugAUAUG--UUGGAUGAUGGAGu	|:||| :| | |||||||	guaUGUACUGGAAGU-CUACCUCu	0.8138	-0.286	6	22RV1
MIMAT0000062	hsa-let-7a-5p	ENSG00000280291	AC016251.2	TEC	chr15	96839365	96839389	-	1	0	AGO1-4	7mer-m8	uuGAUAUGUUGGAU---GAUGGAGu	|||:|: : :||| |||||||	caCUGUGGGUUCUAGGCCUACCUCu	1.2993	-0.313	0	hNSC
MIMAT0000062	hsa-let-7a-5p	ENSG00000259363	AC090825.1	lincRNA	chr15	100353244	100353266	+	2	0	AGO1-4,AGO2	8mer	uugauauGUU-GGAUGAUGGAGu	||| ||| |||||||	cugggcuCAAUCCUCCUACCUCa	0.6867	-0.033	6	Huh-7.5,TrHBMEC
MIMAT0000062	hsa-let-7a-5p	ENSG00000259583	AC015712.2	antisense	chr15	101433917	101433940	-	3	0	AGO1-4,AGO2	7mer-m8	uuGAU-AUGU-UGGAUGAUGGAGu	||: |:|| :: | |||||||	ugCUGUUGCAUGUGUUCUACCUCu	1.1208	-0.741	2	HeLa,MCF7
MIMAT0000062	hsa-let-7a-5p	ENSG00000263280	AC003965.1	lincRNA	chr16	2916807	2916828	-	1	0	AGO2	8mer	uuGAUAUGUUGGAUGAUGGAGu	| :|:| | | |||||||	ucCAGUGCUUCAUCCUACCUCa	0.8714	-0.348	2	HeLa
MIMAT0000062	hsa-let-7a-5p	ENSG00000261067	AC109460.3	processed_transcript	chr16	28994582	28994603	+	20	0	AGO1,AGO1-4,AGO2	8mer	uugauAUGUUGGAUGAUGGAGu	| |: :| | |||||||	gaugcUGGGAGCCCCUACCUCa	0.7206	4.719	6	HeLa,MCF7,endothelial
MIMAT0000062	hsa-let-7a-5p	ENSG00000238045	AC009133.1	antisense	chr16	29822934	29822953	-	1	0	AGO2	7mer-m8	uuGAUAUGUUGGAUGAUGGAGu	| || | || :|| |||||||	agCU-UUCAUUCU-CUACCUCg	1.2493	-0.38	6	HeLa
MIMAT0000062	hsa-let-7a-5p	ENSG00000280211	AC106886.4	TEC	chr16	30784911	30784934	-	3	0	AGO1-4,AGO2	7mer-m8	uugauauGUUGGA--UGAUGGAGu	| |||:|| |||||||	gaaauccCAAUCUUGUCUACCUCu	0.7608	-0.16	3	HEK293,MCF7
MIMAT0000062	hsa-let-7a-5p	ENSG00000261487	AC135048.1	processed_transcript	chr16	30964865	30964886	+	3	0	AGO2	7mer-m8	uugauaUGUUGGAUGAUGGAGu	|| | : :|||||||	ucuggcACCAGUGGCUACCUCc	0.4544	0.542	4	T98G
MIMAT0000062	hsa-let-7a-5p	ENSG00000260267	AC026471.1	antisense	chr16	31468514	31468535	-	3	0	AGO2	7mer-m8	uuGAU-AUGUUGGAUGAUGGAGu	| ||| |||| | :|||||||	acCUAGAACAA-CAGCUACCUCu	1.5266	0.042	4	MCF7
MIMAT0000062	hsa-let-7a-5p	ENSG00000280180	AC023824.6	TEC	chr16	34386431	34386451	+	1	0	AGO2	8mer	uuGAUAUGUUGGAUGAUGGAGu	|:|:|:: ||| ||||||||	caUUGUGUCACC-ACUACCUCa	1.4412	-0.116	4	T-REx-293
MIMAT0000062	hsa-let-7a-5p	ENSG00000260249	AC007608.3	antisense	chr16	50701241	50701261	+	1	0	AGO1-4	7mer-m8	uuGAUAUGUUGGAUGAUGGAGu	||:|:| |||:|||||||	ggCUGUGC-UCCUGCUACCUCu	1.2461	-0.153	9	MCF7
MIMAT0000062	hsa-let-7a-5p	ENSG00000261302	AC106779.1	antisense	chr16	56744040	56744063	-	1	0	AGO2	8mer	uuGAUAU-GUUGGAU-GAUGGAGu	|:| || ||||:|: |||||||	gaUUUUAGCAACUUGCCUACCUCa	1.5964	0.15	1	EWS
MIMAT0000062	hsa-let-7a-5p	ENSG00000262514	AC020978.6	sense_intronic	chr16	68234604	68234627	+	1	0	AGO2	7mer-m8	uuGAUAUGUUGGA--UGAUGGAGu	:||||: :|| ||||||||	cuUUAUAUUUUCUUCACUACCUCc	1.286	0.124	0	Huh-7.5
MIMAT0000062	hsa-let-7a-5p	ENSG00000262160	AC020978.5	antisense	chr16	68260173	68260193	-	5	0	AGO1-4,AGO2	8mer	uugauauGUUGGAUGAUGGAGu	::| || |||||||	ccaacgcUGAGCU-CUACCUCa	0.353	-0.012	0	22RV1,Huh-7.5
MIMAT0000062	hsa-let-7a-5p	ENSG00000196696	AC009022.1	processed_transcript	chr16	70010575	70010595	-	2	0	AGO1-4,AGO2	8mer	uugauAUG-UUGGAUGAUGGAGu	| ||| ::|| |||||||	ugcccUACUGGCC--CUACCUCa	0.9867	0.034	7	Huh-7.5
MIMAT0000062	hsa-let-7a-5p	ENSG00000261777	AC012184.3	processed_transcript	chr16	70380417	70380440	-	7	0	AGO1-4,AGO2	8mer	uugAUAUGUUGGAU--GAUGGAGu	|:| ||| ||| |||||||	ccgUGUUCAAGCUAUUCUACCUCa	1.2018	-0.081	3	Huh-7.5
MIMAT0000062	hsa-let-7a-5p	ENSG00000271009	AC116667.1	lincRNA	chr16	73094144	73094158	+	2	0	AGO1-4,AGO2	7mer-m8	uugauauguugGAUGAUGGAGu	| | :|||||||	-------cuuaCAGCUACCUCc	-0.5501	2.162	6	HeLa,hNSC
MIMAT0000062	hsa-let-7a-5p	ENSG00000279476	AC092139.3	TEC	chr16	81553888	81553909	+	2	0	AGO1-4,AGO2	8mer	uuGAUAUGUUGGAUGAUGGAGu	| || || : :| |||||||	auCUCUAGUGGUUUCUACCUCa	1.1019	-0.427	6	Huh-7.5
MIMAT0000062	hsa-let-7a-5p	ENSG00000278716	AC133540.1	lincRNA	chr16	85523563	85523584	+	1	0	AGO2	7mer-m8	uugauauguuggauGAUGGAGu	| || |||||||	gaggcaggaaggacCUACCUCc	0.2726	-0.347	6	T98G
MIMAT0000062	hsa-let-7a-5p	ENSG00000268388	FENDRR	lincRNA	chr16	86508816	86508837	-	1	0	AGO2	8mer	uuGAUAUGUUGGAUGAUGGAGu	|| | | |:| |||||||	gaCAAGAGUAUCACCUACCUCa	0.9734	-0.462	7	T98G
MIMAT0000062	hsa-let-7a-5p	ENSG00000277491	AC087392.5	lincRNA	chr17	698948	698969	+	1	0	AGO2	7mer-m8	uuGAUAUGUUGGAU-GAUGGAGu	|| | ::||| | |||||||	ccCUCU-UGACCAAGCUACCUCu	1.1873	0.027	1	HeLa
MIMAT0000062	hsa-let-7a-5p	ENSG00000284837	AC007846.1	lincRNA	chr17	5676207	5676229	+	1	0	AGO2	7mer-m8	uugAUAUGU-UGGAUGAUGGAGu	| | | || :||| |||||||	gaaUUUCCACGCCUCCUACCUCu	1.2782	-0.417	0	TZM-bl
MIMAT0000062	hsa-let-7a-5p	ENSG00000272884	AC113189.4	processed_transcript	chr17	7343649	7343670	+	1	0	AGO2	7mer-m8	uugAUAUGUUGGAUGAUGGAGu	|:| | | :|||||||	gggUGUCCUUGCAGCUACCUCg	0.6685	1.864	2	HeLa
MIMAT0000062	hsa-let-7a-5p	ENSG00000272884	AC113189.4	processed_transcript	chr17	7347641	7347664	+	2	0	AGO2	8mer	uugaUAUGU-UGGAU-GAUGGAGu	||: | ||:|| |||||||	ggacAUGAAUACUUAGCUACCUCa	1.0154	1.864	2	22RV1
MIMAT0000062	hsa-let-7a-5p	ENSG00000276384	AC016876.3	antisense	chr17	7461359	7461380	-	1	0	AGO2	7mer-m8	uuGAUAUGUUGGAUGAUGGAGu	| :|::: |:| |||||||	ggCAGUGUGCCUUCCUACCUCu	1.0787	0.126	7	T-REx-293
MIMAT0000062	hsa-let-7a-5p	ENSG00000236088	COX10-AS1	processed_transcript	chr17	13933303	13933324	-	1	0	AGO2	7mer-m8	uugauauguuggauGAUGGAGu	| | | | |||||||	acaaagaggaagauCUACCUCc	0.52	-0.105	3	HeLa
MIMAT0000062	hsa-let-7a-5p	ENSG00000266709	AC005224.4	lincRNA	chr17	14208433	14208455	+	1	0	AGO2	7mer-m8	uugauaUGUUGG-AUGAUGGAGu	| :||:|| | |||||||	agagugGCAGCCUUUCUACCUCc	0.8761	-0.77	3	HEK293T
MIMAT0000062	hsa-let-7a-5p	ENSG00000239203	AC093484.1	processed_transcript	chr17	16330830	16330850	+	1	0	AGO2	7mer-m8	uuGAUAUGUUGGAUGAUGGAGu	||| : :: | |||||||	ugCUAGGGGGGAU-CUACCUCc	0.9036	1.663	4	MDMs
MIMAT0000062	hsa-let-7a-5p	ENSG00000273018	AC107983.2	processed_transcript	chr17	18416180	18416201	-	1	1	AGO2	7mer-m8	uugaUAUGUUGGAUGAUGGAGu	| | |::|: |:|||||||	gaugACAUGAUAUGCUACCUCc	1.0909	2.468	2	BCBL-1
MIMAT0000062	hsa-let-7a-5p	ENSG00000270091	AC015726.1	lincRNA	chr17	19800443	19800465	-	5	0	AGO1,AGO2	7mer-m8	uugauAUGUUG--GAUGAUGGAGu	|:|||| || |||||||	ucuccUGCAACUGCU-CUACCUCu	0.905	0.681	1	MDA-MB-231,endothelial
MIMAT0000062	hsa-let-7a-5p	ENSG00000264215	AC126365.1	lincRNA	chr17	20692484	20692506	+	3	0	AGO2	8mer	uugaUAUGUUGGAU-GAUGGAGu	| ||| ||: | |||||||	gaugAUAAUACUGACCUACCUCa	1.1042	0.83	3	T-REx-293
MIMAT0000062	hsa-let-7a-5p	ENSG00000267321	LINC02001	lincRNA	chr17	33895192	33895214	+	4	0	AGO1,AGO1-4,AGO2	7mer-m8	uuGAUAUGUUGGA-UGAUGGAGu	| ||: | |:|:| :|||||||	auCUGGAGAGCUUGGCUACCUCc	1.3104	-1.199	6	HeLa,Huh-7.5,endothelial
MIMAT0000062	hsa-let-7a-5p	ENSG00000260793	AC003102.1	antisense	chr17	42299442	42299462	+	1	0	AGO2	7mer-m8	uugauauGUUGGAUGAUGGAGu	|:::|| |||||||	ucucccuCGGUCU-CUACCUCc	0.4771	0.739	6	HeLa
MIMAT0000062	hsa-let-7a-5p	ENSG00000267121	AC008105.3	antisense	chr17	43298115	43298136	-	1	0	AGO2	7mer-m8	uugauauguUGGAUGAUGGAGu	| | ||: |||||||	agccuccucACUGUCUACCUCc	0.4998	0.089	6	TZM-bl
MIMAT0000062	hsa-let-7a-5p	ENSG00000278963	AC005921.3	TEC	chr17	48800167	48800188	+	1	0	AGO1-4	7mer-m8	uuGAUAUGUUGGAUGAUGGAGu	|||| |::|: :|:|||||||	aaCUUUGUAGAUUGCUACCUCu	1.6685	0.161	6	hNSC
MIMAT0000062	hsa-let-7a-5p	ENSG00000279369	AC046185.3	TEC	chr17	61779853	61779876	+	3	0	AGO1-4,AGO2	7mer-m8	uuGAUAUGUU--GGAUGAUGGAGu	| | |||| ||| |||||||	ugCAAGACAAACCCUUCUACCUCc	1.3337	0.367	7	T-REx-293,hNSC
MIMAT0000062	hsa-let-7a-5p	ENSG00000215769	ARHGAP27P1-BPTFP1-KPNA2P3	processed_transcript	chr17	62746088	62746109	-	6	3	AGO1-4,AGO2	7mer-m8	uuGAUAUGUUGGAUGAUGGAGu	:|:|:| | ||||||||	cgUUGUGCCAGAAACUACCUCu	0.9812	3.61	6	MCF7,MDA-MB-231
MIMAT0000062	hsa-let-7a-5p	ENSG00000280299	AC037487.4	processed_transcript	chr17	62950010	62950031	+	11	0	AGO1-4,AGO2	8mer	uugaUAUGUUGGAUGAUGGAGu	| :|| |||: ||||||||	aggaGUAGAACUAACUACCUCa	1.2716	3.897	4	HeLa
MIMAT0000062	hsa-let-7a-5p	ENSG00000278873	AC005495.1	TEC	chr17	67230133	67230156	-	1	0	AGO2	8mer	uuGAUAU--GUUGGAUGAUGGAGu	||| | |||: ||||||||	ugCUACAAUCAAUGAACUACCUCa	1.1974	0.173	1	motor_cortex
MIMAT0000062	hsa-let-7a-5p	ENSG00000163597	SNHG16	processed_transcript	chr17	74560277	74560297	+	25	0	AGO1,AGO1-4,AGO2	7mer-m8	uuGAUAUGUUGGAUGAUGGAGu	| || |:|||||| |||||||	auCUCUGCAACCU-CUACCUCc	1.9315	0.105	6	endothelial,foreskin_fibroblast,left_ventricle
MIMAT0000062	hsa-let-7a-5p	ENSG00000262188	LINC01978	lincRNA	chr17	77897157	77897177	+	1	0	AGO2	7mer-m8	uugauauGUUGGAUGAUGGAGu	| | |||| |||||||	gaucugcCCACCU-CUACCUCc	0.8596	-0.092	3	cingulate_gyrus
MIMAT0000062	hsa-let-7a-5p	ENSG00000262580	AC087741.1	antisense	chr17	78174879	78174902	-	4	0	AGO2	8mer	uuGAUAUGUUGGA--UGAUGGAGu	|| |:: :|:| ||||||||	ggCUCUGUUGCUUGAACUACCUCa	1.0831	-0.148	9	T-REx-293
MIMAT0000062	hsa-let-7a-5p	ENSG00000280248	AC124319.4	TEC	chr17	78313963	78313985	+	4	0	AGO1-4,AGO2	7mer-m8	uugauaugUUG-GAUGAUGGAGu	|:| ||:|||||||	ggacugggAGCACUGCUACCUCc	0.3043	2.849	5	HeLa
MIMAT0000062	hsa-let-7a-5p	ENSG00000280407	AC132872.4	TEC	chr17	80209462	80209485	+	2	0	AGO2	7mer-m8	uugauaUGUUG-GAU-GAUGGAGu	||: | ||: |||||||	cugccaACGUCGCUGUCUACCUCc	0.583	-1.213	8	22RV1
MIMAT0000062	hsa-let-7a-5p	ENSG00000279479	AP005205.3	TEC	chr18	6728105	6728129	+	2	0	AGO2	8mer	uugaUA-UGUUG-GAU-GAUGGAGu	|| |:||: ||| |||||||	ugggAUAAUAAUACUACCUACCUCa	1.1274	-0.179	5	EWS
MIMAT0000062	hsa-let-7a-5p	ENSG00000265933	LINC00668	lincRNA	chr18	6926324	6926346	-	2	0	AGO2	8mer	uuGA-UAUGUUGGAUGAUGGAGu	|| | ||||:| |||||||	gcCUCAAACAAUCCUCUACCUCa	1.3503	0.109	8	TZM-bl
MIMAT0000062	hsa-let-7a-5p	ENSG00000273284	AP001033.2	sense_intronic	chr18	9259852	9259874	+	1	0	AGO1-4	8mer	uugAUAUGUUG-GAUGAUGGAGu	| || |:: | | |||||||	gaaUAAAUGUCUCCCCUACCUCa	1.011	-0.163	7	Huh-7.5
MIMAT0000062	hsa-let-7a-5p	ENSG00000277534	AC007996.1	sense_intronic	chr18	24123931	24123954	-	2	0	AGO2	8mer	uugAUAU-GU-UGGAUGAUGGAGu	|| || | || ::| |||||||	aaaUAGAGCAUUUUUCCUACCUCa	1.2682	1.113	1	HeLa
MIMAT0000062	hsa-let-7a-5p	ENSG00000274918	AC116447.1	lincRNA	chr18	32897650	32897671	+	1	0	AGO1-4	8mer	uugauaUGUUGGAUGAUGGAGu	|:: :| |||||||	guagugAUGCUCACCUACCUCa	0.3901	0.179	5	MCF7
MIMAT0000062	hsa-let-7a-5p	ENSG00000278986	AC091060.1	TEC	chr18	33552746	33552767	+	5	0	AGO1,AGO2	7mer-m8	uugauaugUUGGAUGAUGGAGu	|:|| :|||||||	ccgggccaAGCCCGCUACCUCc	0.2965	2.224	5	HeLa,endothelial
MIMAT0000062	hsa-let-7a-5p	ENSG00000260569	AC090398.1	lincRNA	chr18	71879468	71879490	-	1	0	AGO2	8mer	uugaUAUGUU-GGAUGAUGGAGu	| :|:| :|| |||||||	guucAAGCGAUUCUCCUACCUCa	0.8492	-0.2	2	T-REx-293
MIMAT0000062	hsa-let-7a-5p	ENSG00000269318	AC007292.2	antisense	chr19	4357579	4357602	-	2	0	AGO2	7mer-m8	uugauaUGUU-GGAU-GAUGGAGu	| |||: || | |||||||	cucccaACAGCCCCACCUACCUCg	0.98	1.673	4	MDMs
MIMAT0000062	hsa-let-7a-5p	ENSG00000267510	AC011451.1	antisense	chr19	9402191	9402210	+	1	0	AGO2	8mer	uugauaUGUUGGAU---GAUGGAGu	||| |:|: |||||||	-----cACACCUUGAUCCUACCUCa	0.2058	0.145	2	TDF
MIMAT0000062	hsa-let-7a-5p	ENSG00000269044	AC024075.2	sense_intronic	chr19	16745353	16745376	-	1	0	AGO2	8mer	uuGA-UAUGUUGGAU-GAUGGAGu	| || | :::||| : |||||||	agCUCAAGUGACCCGCCUACCUCa	1.3758	-0.081	6	HS5
MIMAT0000062	hsa-let-7a-5p	ENSG00000269044	AC024075.2	sense_intronic	chr19	16745489	16745510	-	2	0	AGO2	8mer	uugauauguuGGAUGAUGGAGu	| | :|| |||||||	uucaagugguUCUCCUACCUCa	0.5469	-0.012	6	22RV1
MIMAT0000062	hsa-let-7a-5p	ENSG00000269019	HOMER3-AS1	antisense	chr19	19057369	19057389	+	1	0	AGO2	7mer-m8	uugauauguuGGAUGAUGGAGu	| | ||| |||||||	gaagcucucuCCU-CUACCUCu	0.6364	0.271	2	HeLa
MIMAT0000062	hsa-let-7a-5p	ENSG00000280079	AC011447.7	TEC	chr19	20332417	20332438	-	2	0	AGO1-4	7mer-m8	uugauauguuggaUGAUGGAGu	| | ||||||||	uucaagcugcuaaACUACCUCc	0.163	0.159	10	MCF7
MIMAT0000062	hsa-let-7a-5p	ENSG00000284428	AC092329.4	processed_transcript	chr19	23452997	23453018	-	2	0	AGO1-4,AGO2	8mer	uugauaugUUGGAUGAUGGAGu	| | | :|| |||||||	uucaagugAUUCUCCUACCUCa	0.7849	-0.32	0	MCF7,hNSC
MIMAT0000062	hsa-let-7a-5p	ENSG00000236144	TMEM147-AS1	antisense	chr19	36034726	36034746	-	3	0	AGO1,AGO2	8mer	uuGAUAUGUUGGAUGAUGGAGu	|| ||:|| |||||||	cuCUCCUCAGCC-CCUACCUCa	0.9511	2.169	4	22RV1,endothelial
MIMAT0000062	hsa-let-7a-5p	ENSG00000232677	LINC00665	lincRNA	chr19	36817466	36817487	-	4	0	AGO1,AGO2	8mer	uugauauguuggaUGAUGGAGu	| | :|||||||	uaggaggagcaaaGCUACCUCa	0.1175	0.078	4	HEK293
MIMAT0000062	hsa-let-7a-5p	ENSG00000226686	LINC01535	lincRNA	chr19	37747635	37747656	+	1	0	AGO2	7mer-m8	uugauaUGUUGGAUGAUGGAGu	| | :||| ||||||||	gagcucAGGACCCACUACCUCc	0.9612	-0.192	4	T-REx-293
MIMAT0000062	hsa-let-7a-5p	ENSG00000279095	AC243964.3	TEC	chr19	45169314	45169339	+	15	0	AGO1,AGO1-4,AGO2	7mer-m8	uuGAU-AU-GUUG--GAUGAUGGAGu	||: || ||:| : ||||||||	cuCUGUUACCAGCAGUGACUACCUCu	1.1019	-0.151	7	Huh-7.5,endothelial
MIMAT0000062	hsa-let-7a-5p	ENSG00000269352	PTOV1-AS2	antisense	chr19	50361686	50361708	-	2	0	AGO2	8mer	uugauauguuGGA-UGAUGGAGu	| ||| |||||||	acuccccuguCCUCCCUACCUCa	0.1358	-0.94	7	HCT116
MIMAT0000062	hsa-let-7a-5p	ENSG00000269959	SPACA6P-AS	lincRNA	chr19	52196046	52196067	-	8	0	AGO2	8mer	uuGAUAUGUUGGAUGAUGGAGu	||||||||||||| |||||||	aaCUAUACAACCUCCUACCUCa	3.6231	4.664	9	TDF
MIMAT0000062	hsa-let-7a-5p	ENSG00000276570	AC010327.5	processed_transcript	chr19	55738821	55738841	-	2	0	AGO2	8mer	uugauauGUUGGAUGAUGGAGu	:::|| |||||||	uggccccUGGCC-CCUACCUCa	0.3408	-0.4	6	HeLa
MIMAT0000062	hsa-let-7a-5p	ENSG00000268568	AC007228.2	lincRNA	chr19	57184992	57185012	-	7	0	AGO2	7mer-m8	uugauaUGUUGGAUGAUGGAGu	|| | || |||||||	guaggcACCAGCU-CUACCUCc	0.5375	-0.64	2	EWS
MIMAT0000062	hsa-let-7a-5p	ENSG00000268516	AC020915.3	antisense	chr19	58770171	58770192	-	2	0	AGO1-4,AGO2	8mer	uugauAUGUUGGAUGAUGGAGu	||| ||| :| |||||||	aacacUACUGCGGCCUACCUCa	1.2805	-0.386	3	HeLa,MCF7
MIMAT0000062	hsa-let-7a-5p	ENSG00000280162	AL136531.3	TEC	chr20	1302658	1302682	+	1	0	AGO2	7mer-m8	uugAUAUGUU-GGAU--GAUGGAGu	| |:||| |||| |||||||	uugUUUGCAACCCUAGUCUACCUCu	1.3381	-0.44	4	BT474
MIMAT0000062	hsa-let-7a-5p	ENSG00000278153	AL121782.1	lincRNA	chr20	13349247	13349272	-	1	0	AGO2	8mer	uuGAUAUGU-UGGAU---GAUGGAGu	||||| :: |:||: |||||||	caCUAUCUGCAUCUGUGCCUACCUCa	1.5003	0.405	6	HeLa
MIMAT0000062	hsa-let-7a-5p	ENSG00000273148	AL035563.1	lincRNA	chr20	18776309	18776328	+	1	0	AGO2	8mer	uugauAUGUUGGAUGAUGGAGu	| |::|:|| |||||||	gccacUGUAGCC--CUACCUCa	0.9279	0.037	7	MCF7
MIMAT0000062	hsa-let-7a-5p	ENSG00000213742	ZNF337-AS1	antisense	chr20	25612867	25612888	+	1	0	AGO1-4	7mer-m8	uugauauguuGGAUGAUGGAGu	|| ||||||||	cuggcccuucCCAACUACCUCc	-0.0745	0.092	2	MCF7
MIMAT0000062	hsa-let-7a-5p	ENSG00000213742	ZNF337-AS1	antisense	chr20	25615417	25615438	+	3	1	AGO1-4,AGO2	8mer	uugauaugUUGGAUGAUGGAGu	| | | :||:|||||||	uucaagugAUUCUGCUACCUCa	0.8382	0.173	2	HeLa,Huh-7.5
MIMAT0000062	hsa-let-7a-5p	ENSG00000285230	RALY-AS1	lincRNA	chr20	32575110	32575130	-	3	0	AGO2	8mer	uugauaUGUUGGAUGAUGGAGu	|:|:: | |||||||	uggagaAUAGUAU-CUACCUCa	0.481	0.304	0	22RV1
MIMAT0000062	hsa-let-7a-5p	ENSG00000237595	AL161937.2	lincRNA	chr20	48779347	48779369	-	1	0	AGO2	7mer-m8	uugaUAUGUUGG-AUGAUGGAGu	|| | :|| ||||||||	guggAUUCUGCCACACUACCUCu	0.8414	0.215	10	TZM-bl
MIMAT0000062	hsa-let-7a-5p	ENSG00000268649	AL132655.2	lincRNA	chr20	57392482	57392504	-	1	0	AGO1-4	7mer-m8	uugauauguuGGAU-GAUGGAGu	| ::|| |||||||	ugccgggaguUUUACCUACCUCc	0.2887	-0.783	7	MCF7
MIMAT0000062	hsa-let-7a-5p	ENSG00000273840	AF254983.1	processed_transcript	chr21	10910341	10910362	-	3	0	AGO2	7mer-m8	uugAUAUGUUGGAUGAUGGAGu	| ||| |:|| |||||||	augUAUUCGACGGUCUACCUCu	1.2139	0.472	5	22RV1
MIMAT0000062	hsa-let-7a-5p	ENSG00000226751	AF127936.1	lincRNA	chr21	16134273	16134292	-	1	0	AGO2	7mer-m8	uuGAUAUGUUGGAUGAUGGAGu	||| ||| :|:| |||||||	aaCCAUAGGAUC--CUACCUCu	1.4357	-0.117	6	BCBL-1
MIMAT0000062	hsa-let-7a-5p	ENSG00000215386	MIR99AHG	lincRNA	chr21	17980632	17980651	+	9	0	AGO1-4,AGO2	8mer	uugauaUGUUGGAUGAUGGAGu	||| || |||||||	ccaagcACAUCC--CUACCUCa	0.5586	-0.171	3	Huh-7.5
MIMAT0000062	hsa-let-7a-5p	ENSG00000182912	TSPEAR-AS2	antisense	chr21	45937637	45937658	+	1	0	AGO2	7mer-m8	uugauAUGUUGGAUGAUGGAGu	||| |: : ||| |||||||	aacacUGAGCCCUCCUACCUCc	1.3714	-0.276	6	22RV1
MIMAT0000062	hsa-let-7a-5p	ENSG00000182912	TSPEAR-AS2	antisense	chr21	45939798	45939819	+	2	0	AGO2	7mer-m8	uugauAUGUUGGAUGAUGGAGu	| ||| ||| |||||||	gccgcUACCACCACCUACCUCc	1.1708	-0.358	6	22RV1
MIMAT0000062	hsa-let-7a-5p	ENSG00000272829	AC002470.1	lincRNA	chr22	21335766	21335787	-	1	0	AGO2	7mer-m8	uugauaUGUUGGAUGAUGGAGu	| |: | :|:|||||||	cgcagaAUUAGUUGCUACCUCc	0.7927	-0.035	5	22RV1
MIMAT0000062	hsa-let-7a-5p	ENSG00000273295	AP000350.6	lincRNA	chr22	24247725	24247745	-	4	0	AGO1-4	8mer	uuGAUAUGUUGGAUGAUGGAGu	|| | | |||:|||||||	ccCUCU-CUUCCUGCUACCUCa	1.0643	0.163	2	Huh-7.5
MIMAT0000062	hsa-let-7a-5p	ENSG00000225783	MIAT	lincRNA	chr22	27061695	27061717	+	1	0	AGO1-4	7mer-m8	uuGA-UAUGUUGGAUGAUGGAGu	| || || | ::| |||||||	agCUCAUUCUCUUUUCUACCUCu	1.1662	-0.116	9	hNSC
MIMAT0000062	hsa-let-7a-5p	ENSG00000235954	TTC28-AS1	processed_transcript	chr22	28404006	28404026	+	1	0	AGO2	8mer	uugauauGUUGGAUGAUGGAGu	| || ||| |||||||	caggccuCAUCCU-CUACCUCa	0.8063	-0.36	5	TZM-bl
MIMAT0000062	hsa-let-7a-5p	ENSG00000279159	AC003681.1	antisense	chr22	30423083	30423104	-	3	0	AGO2	7mer-m8	uugauauguuggauGAUGGAGu	||| | | | |||||||	aaccuuccccacacCUACCUCc	0.8969	0.213	7	EWS
MIMAT0000062	hsa-let-7a-5p	ENSG00000278920	AC005005.4	sense_overlapping	chr22	31462364	31462385	+	1	0	AGO2	7mer-m8	uuGA-UAUGUUGGAUGAUGGAGu	|| | :|||||| |||||||	ggCUCACGCAACCU-CUACCUCc	1.6854	-0.106	5	HCT116
MIMAT0000062	hsa-let-7a-5p	ENSG00000242082	SLC5A4-AS1	antisense	chr22	32665359	32665377	+	3	0	AGO2	8mer	uuGAUAUGUUGGAUGAUGGAGu	||:|| || :|||||||	ucCUGUAGAA---GCUACCUCa	1.0032	2.087	0	22RV1
MIMAT0000062	hsa-let-7a-5p	ENSG00000243902	FP325335.1	sense_overlapping	chr22	37781185	37781206	-	1	0	AGO2	7mer-m8	uugauauguuggaUGAUGGAGu	| | | :|||||||	caucccuccccggGCUACCUCu	0.3729	0.096	5	HeLa
MIMAT0000062	hsa-let-7a-5p	ENSG00000279738	AL022311.1	sense_overlapping	chr22	38286424	38286447	+	2	0	AGO1-4,AGO2	8mer	uugaUAUGUUGGAU--GAUGGAGu	:| ||| ||| |||||||	ccagGUUCAAGCUAUUCUACCUCa	1.0199	-0.064	8	HeLa,hNSC
MIMAT0000062	hsa-let-7a-5p	ENSG00000280216	AL022326.2	TEC	chr22	39775712	39775732	+	2	0	AGO1-4,AGO2	7mer-m8	uugAUAUGUUGGAUGAUGGAGu	||| || :|| |||||||	guaUAUUCACUCU-CUACCUCu	1.1729	-0.136	4	hNSC,motor_cortex
MIMAT0000062	hsa-let-7a-5p	ENSG00000197182	MIRLET7BHG	lincRNA	chr22	46509673	46509694	+	3	0	AGO2	8mer	uugauaUGUUGGAUGAUGGAGu	:| :|| |||||||	gggaggGCCGCCCCCUACCUCa	0.4544	-0.128	5	HeLa
MIMAT0000062	hsa-let-7a-5p	ENSG00000224271	AL117329.1	lincRNA	chr22	48251069	48251089	+	3	0	AGO1-4,AGO2	8mer	uuGAUAUGUUGGAUGAUGGAGu	||| || :: :|||||||	uuCUA-ACUCUUGGCUACCUCa	1.0776	-0.234	10	Huh-7.5
MIMAT0000062	hsa-let-7a-5p	ENSG00000272666	U62317.2	lincRNA	chr22	50981139	50981160	-	1	0	AGO2	8mer	uugauauguuGGAUGAUGGAGu	| ||| |||||||	ucuugguucuCCUUCUACCUCa	0.4234	0.242	8	HeLa
MIMAT0000062	hsa-let-7a-5p	ENSG00000270012	AC232271.1	lincRNA	chrX	49131925	49131945	+	2	0	AGO2	7mer-m8	uuGAUAUGUUGGAUGAUGGAGu	|| | || :| |||||||	gcCUCU-CACUCCCCUACCUCc	0.9656	-0.3	5	hMSC
MIMAT0000062	hsa-let-7a-5p	ENSG00000235437	LINC01278	processed_transcript	chrX	62780844	62780864	-	1	0	AGO1	7mer-m8	uugaUAUGUUGGAUGAUGGAGu	:|| |:|| ||||||||	ucaaGUA-AGCCGACUACCUCg	0.9778	-0.155	2	endothelial
MIMAT0000062	hsa-let-7a-5p	ENSG00000229807	XIST	lincRNA	chrX	73040713	73040734	-	76	1	AGO1,AGO1-4,AGO2,AGO3	8mer	uugauauguuGGAUGAUGGAGu	| ||| |||||||	ucgucauuguCCUUCUACCUCa	0.4234	0.423	1	HEK293,Huh-7.5
MIMAT0000062	hsa-let-7a-5p	ENSG00000229807	XIST	lincRNA	chrX	73046461	73046479	-	18	0	AGO1,AGO1-4,AGO2	7mer-m8	uugauAUGUUGGAUGAUGGAGu	||| || |||| |||||||	aacccUA-AACC--CUACCUCu	1.4545	0.096	1	HEK293,Huh-7.5,MDMs
MIMAT0000062	hsa-let-7a-5p	ENSG00000229807	XIST	lincRNA	chrX	73047503	73047525	-	43	0	AGO1,AGO1-4,AGO2	7mer-m8	uugauauguuGGAU-GAUGGAGu	|| :||: |||||||	cucuccuuucUCUGCCUACCUCu	0.5187	0.403	1	HEK293,Huh-7.5
MIMAT0000062	hsa-let-7a-5p	ENSG00000229807	XIST	lincRNA	chrX	73047522	73047544	-	33	0	AGO1,AGO1-4,AGO2	7mer-m8	uugauauguuGGAU-GAUGGAGu	| :||: |||||||	cuuuucuuguUCUGUCUACCUCu	0.3114	0.253	1	HEK293,Huh-7.5
MIMAT0000062	hsa-let-7a-5p	ENSG00000230590	FTX	lincRNA	chrX	73499235	73499255	-	4	0	AGO1-4,AGO2	7mer-m8	uuGAUAUGUUGGAUGAUGGAGu	:|:|:: | :|||||||||	uuUUGUGUUA-UUACUACCUCc	1.1364	0.137	5	HeLa,hNSC
MIMAT0000062	hsa-let-7a-5p	ENSG00000203930	LINC00632	lincRNA	chrX	139854394	139854415	+	2	0	AGO2	7mer-m8	uugauAUGUUGGAUGAUGGAGu	| |:: |:|:|||||||	cauccUGUUUCUUGCUACCUCc	0.9213	0.486	12	HS5
MIMAT0000062	hsa-let-7a-5p	ENSG00000235703	LINC00894	antisense	chrX	149111904	149111924	+	8	0	AGO2	7mer-m8	uugauauguUGGAUGAUGGAGu	||| ||||||||	ucucggcucACC-ACUACCUCu	0.1812	-0.139	7	HEK293S
MIMAT0000062	hsa-let-7a-5p	ENSG00000235703	LINC00894	antisense	chrX	149129041	149129064	+	6	0	AGO2	8mer	uuGAUAUGUUGG-A-UGAUGGAGu	||: || || | |||||||	ucCUGAACUCCCAUCCCUACCUCa	0.9844	0.132	7	HS5
MIMAT0000062	hsa-let-7a-5p	ENSG00000233864	TTTY15	lincRNA	chrY	14801305	14801325	+	6	0	AGO1,AGO2	7mer-m8	uuGAUAUGUUGGAUGAUGGAGu	||||| | ||| | |||||||	aaCUACA-AACAUUCUACCUCc	1.7753	0.069	3	22RV1,endothelial
MIMAT0000063	hsa-let-7b-5p	ENSG00000225905	AL391244.2	antisense	chr1	1357935	1357953	+	2	0	AGO1-4,AGO2	8mer	uuGGUGUGUUGGAUGAUGGAGu	||||| || ||||||||	ggCCACAGAA---ACUACCUCa	1.3263	0.12	2	Huh-7.5
MIMAT0000063	hsa-let-7b-5p	ENSG00000177133	LINC00982	antisense	chr1	2983918	2983939	-	1	0	AGO2	7mer-m8	uugGUGUGUUGGAUGAUGGAGu	| ||| : | :|||||||	gcgCUCACUGGCCGCUACCUCu	0.9612	-0.634	6	T-REx-293
MIMAT0000063	hsa-let-7b-5p	ENSG00000227959	AL451042.2	antisense	chr1	16483602	16483626	+	3	0	AGO1,AGO2	7mer-m8	uuGGUGUGUUGGA---UGAUGGAGu	||| || ||| |||||||	ccCCAGACUCCCUUUGCCUACCUCu	1.072	0.148	3	HEK293,HeLa
MIMAT0000063	hsa-let-7b-5p	ENSG00000249087	ZNF436-AS1	antisense	chr1	23696709	23696730	+	2	0	AGO1-4,AGO2	8mer	uugguGUGUUGGAUGAUGGAGu	| :|:| | | |||||||	agaauUAUACCAUCCUACCUCa	0.8115	0.479	8	HeLa,hNSC
MIMAT0000063	hsa-let-7b-5p	ENSG00000236810	ELOA-AS1	antisense	chr1	24087412	24087432	-	1	0	AGO2	7mer-m8	uugGUGUGUUGGAUGAUGGAGu	|| :::|:::| | |||||||	aaaUGUAUGGCAU-CUACCUCu	1.3691	-0.213	7	MCF7
MIMAT0000063	hsa-let-7b-5p	ENSG00000197989	SNHG12	antisense	chr1	28906717	28906739	-	8	0	AGO1-4,AGO2	8mer	uuGGUGUGUUG-GAUGAUGGAGu	:|| :|:|| || |||||||	guUCAAGCGACUCUCCUACCUCa	1.276	-0.39	10	Huh-7.5
MIMAT0000063	hsa-let-7b-5p	ENSG00000235790	AC114488.2	antisense	chr1	32109708	32109727	+	1	0	AGO2	7mer-m8	uuggUGUGUUGGAUGAUGGAGu	| |:|::| | |||||||	uaagAUAUGAAC--CUACCUCu	0.9091	0.017	4	H1
MIMAT0000063	hsa-let-7b-5p	ENSG00000116883	AL591845.1	antisense	chr1	36793601	36793623	+	2	0	AGO2	7mer-m8	uugGUGUGUUGGA-UGAUGGAGu	| ||: ||| |||||||	cugCCCAUCUCCUCCCUACCUCc	0.9346	0.048	8	HeLa
MIMAT0000063	hsa-let-7b-5p	ENSG00000259943	AL050341.2	antisense	chr1	40723307	40723328	-	7	0	AGO1-4,AGO2	8mer	uugguguguuggaUGAUGGAGu	| | :|||||||	ccucugaguuagaGCUACCUCa	0.2473	-0.515	12	HEK293S,MCF7
MIMAT0000063	hsa-let-7b-5p	ENSG00000227533	SLC2A1-AS1	lincRNA	chr1	43441430	43441451	+	1	0	AGO2	7mer-m8	uuGGUGUGUUGGAUGAUGGAGu	| || ||: |:| |||||||	auCCUCAUCAUCAUCUACCUCc	1.2571	0.18	6	TrHBMEC
MIMAT0000063	hsa-let-7b-5p	ENSG00000233602	ERI3-IT1	sense_intronic	chr1	44709279	44709300	-	3	0	AGO2	8mer	uugguguGUUGGAUGAUGGAGu	||::: |||||||	gugauuuCAGUUCUCUACCUCa	0.3862	0.413	3	T-REx-293
MIMAT0000063	hsa-let-7b-5p	ENSG00000226754	AL606760.1	antisense	chr1	53704430	53704451	+	1	0	AGO2	7mer-m8	uuGGUGUGUUGGAU-GAUGGAGu	| ||| :| :|||: |||||||	agCCA-GCCGCCUGCCUACCUCu	1.4811	-1.294	3	22RV1
MIMAT0000063	hsa-let-7b-5p	ENSG00000229956	ZRANB2-AS2	processed_transcript	chr1	71664642	71664663	+	1	0	AGO2	8mer	uuGGUGUGUUGGAUGAUGGAGu	:|| | |: |||||||	guUCAAAGUAUGAUCUACCUCa	0.7727	0.312	4	T-REx-293
MIMAT0000063	hsa-let-7b-5p	ENSG00000223745	CCDC18-AS1	processed_transcript	chr1	93780756	93780778	-	1	0	AGO1-4	8mer	uuGGUGUGUUGGAU-GAUGGAGu	:|| :::|:: | |||||||	ccUCAGGUGAUUCACCUACCUCa	1.1352	0.128	10	Huh-7.5
MIMAT0000063	hsa-let-7b-5p	ENSG00000260464	AL049796.1	bidirectional_promoter_lncRNA	chr1	94313624	94313645	+	1	0	AGO2	7mer-m8	uugGUGUGUUGGAUGAUGGAGu	|:| :|: ||||||||	gugCGCUGUGCUGACUACCUCu	0.7594	-0.6	7	HeLa
MIMAT0000063	hsa-let-7b-5p	ENSG00000259946	BX005019.1	lincRNA	chr1	98432610	98432629	-	1	0	AGO2	7mer-m8	uuGGUGUGUUGGAUGAUGGAGu	|||:|| ||| |||||||	ccCCAUACCACC--CUACCUCu	1.3636	-0.166	3	HeLa
MIMAT0000063	hsa-let-7b-5p	ENSG00000225206	MIR137HG	lincRNA	chr1	98515002	98515027	-	1	0	AGO2	8mer	uuGGUGUGUUGGAU----GAUGGAGu	:||||| :|| | |||||||	gcUCACACUGCCCAGAGCCUACCUCa	1.2809	2.659	2	HEK293
MIMAT0000063	hsa-let-7b-5p	ENSG00000258634	AL160006.1	antisense	chr1	110602158	110602180	+	2	1	AGO2	7mer-m8	uuGGUGUGUUGG-AUGAUGGAGu	|| : | || | |||||||	ccCCUUUCUUCCAUUCUACCUCc	0.9013	-0.066	7	HEK293S
MIMAT0000063	hsa-let-7b-5p	ENSG00000261654	AL360270.2	sense_overlapping	chr1	111483472	111483494	-	2	0	AGO1-4,AGO2	7mer-m8	uuGGUG--UGUUGGAUGAUGGAGu	| |||: ||||:| |||||||	auCCAUUAACAAUC-CCUACCUCc	1.4889	0.107	3	Huh-7.5,MCF7
MIMAT0000063	hsa-let-7b-5p	ENSG00000271721	RP11-337C18.9	antisense	chr1	146649103	146649122	+	2	0	AGO1-4,AGO2	8mer	uuggugUGUUGGAUGAUGGAGu	| ||| ||||||||	ggaggaAGAAC--ACUACCUCa	0.5209	0.103	7	BT474,Huh-7.5
MIMAT0000063	hsa-let-7b-5p	ENSG00000278811	LINC00624	antisense	chr1	146856136	146856157	-	1	0	AGO1-4	7mer-m8	uugguguguuggauGAUGGAGu	| | | |||||||	auuuccugucacacCUACCUCu	0.2032	0.207	9	fibroblasts
MIMAT0000063	hsa-let-7b-5p	ENSG00000261716	AC239868.1	sense_overlapping	chr1	149816494	149816514	-	4	0	AGO1-4,AGO2	7mer-m8	uuGGUGUGUUGGAUGAUGGAGu	|::: : ||| |||||||	uuCUGUCUCACC-CCUACCUCc	1.0466	-0.115	8	GM12891,MCF7
MIMAT0000063	hsa-let-7b-5p	ENSG00000261716	AC239868.1	sense_overlapping	chr1	149819415	149819435	-	3	0	AGO2	8mer	uugguGUGUUGGAUGAUGGAGu	| :::||:|| |||||||	auaacUGUAAUCU-CUACCUCa	1.0753	0.029	8	HeLa
MIMAT0000063	hsa-let-7b-5p	ENSG00000237976	AL391069.3	antisense	chr1	151319609	151319630	+	2	0	AGO1-4,AGO2	7mer-m8	uuGGUGUGUUGGAUGAUGGAGu	|:| ::| |: |||||||	caUCUUGCCCCUCCCUACCUCu	0.9545	0.642	6	HeLa,hNSC
MIMAT0000063	hsa-let-7b-5p	ENSG00000229780	UBE2Q1-AS1	antisense	chr1	154527195	154527214	+	1	0	AGO2	8mer	uuggugUGUUGGAUGAUGGAGu	| :||| | |||||||	caggggGCAAGC--CUACCUCa	0.7339	1.65	8	H1
MIMAT0000063	hsa-let-7b-5p	ENSG00000231064	AC234582.1	antisense	chr1	155170057	155170078	+	9	4	AGO1-4,AGO2	8mer	uuggUGUGUUGGAUGAUGGAGu	|||| || |||||||	ccuaACACUACGCCCUACCUCa	0.9988	-0.77	9	HeLa,MCF7
MIMAT0000063	hsa-let-7b-5p	ENSG00000235919	ASH1L-AS1	antisense	chr1	155532846	155532867	+	3	0	AGO2	7mer-m8	uuGGUGUGUUGGAUGAUGGAGu	| || |||:|| |||||||	agCCCCACGACAACCUACCUCc	1.4068	-0.143	16	HeLa
MIMAT0000063	hsa-let-7b-5p	ENSG00000229953	AL590666.2	antisense	chr1	156631173	156631195	-	5	0	AGO1-4,AGO2	7mer-m8	uugguguGUUGGAU-GAUGGAGu	||:|||: |||||||	ccagcuuCAGCCUGUCUACCUCu	0.6656	0.239	5	MCF7,left_ventricle
MIMAT0000063	hsa-let-7b-5p	ENSG00000224358	AL451074.2	antisense	chr1	165738370	165738390	+	2	0	AGO1-4,AGO2	8mer	uugguGUGUUGGAUGAUGGAGu	| | ::||:| |||||||	auaguCUUGACUU-CUACCUCa	0.9135	-0.444	8	MDA-MB-231,hNSC
MIMAT0000063	hsa-let-7b-5p	ENSG00000249007	AL691482.3	sense_intronic	chr1	201980623	201980644	+	3	0	AGO2	7mer-m8	uugguguguuggAUGAUGGAGu	|:|||||||	ggguguugugaaUGCUACCUCc	-0.3636	-0.613	9	HeLa
MIMAT0000063	hsa-let-7b-5p	ENSG00000237605	AL591846.2	antisense	chr1	206808138	206808159	-	1	0	AGO2	7mer-m8	uuGGUGUGUUGGAUGAUGGAGu	||:||| | |||||||	ugCCGCACCAGGACCUACCUCu	1.0776	-0.409	10	C8166
MIMAT0000063	hsa-let-7b-5p	ENSG00000203709	MIR29B2CHG	lincRNA	chr1	207980483	207980505	-	1	0	AGO2	7mer-m8	uugguguguuGGA-UGAUGGAGu	| ||| |||||||	ggggcgucucCCUCCCUACCUCc	0.2909	-0.033	5	HeLa
MIMAT0000063	hsa-let-7b-5p	ENSG00000203709	MIR29B2CHG	lincRNA	chr1	207988337	207988356	-	2	0	AGO1-4,AGO2	7mer-m8	uuGGUGUGUUGGAUGAUGGAGu	| |:|:: :|:| |||||||	acCUAUGGGAUC--CUACCUCu	1.1097	0.281	5	HEK293S,MCF7
MIMAT0000063	hsa-let-7b-5p	ENSG00000237250	AL359924.1	antisense	chr1	238090682	238090703	+	2	0	AGO1-4,AGO2	8mer	uuggUGUGUUGGAUGAUGGAGu	| || ::|| :|||||||	agggACCUGACAGGCUACCUCa	1.042	3.866	5	22RV1,hNSC
MIMAT0000063	hsa-let-7b-5p	ENSG00000232044	LINC01105	processed_transcript	chr2	6108771	6108796	+	3	0	AGO2	7mer-m8	uuGGUG---UGUUGGAU-GAUGGAGu	| |||| | :|: | |||||||	agCCACUUGAAGAUGAAUCUACCUCu	1.0266	-0.521	5	motor_cortex
MIMAT0000063	hsa-let-7b-5p	ENSG00000234072	AC074117.1	antisense	chr2	27581582	27581602	+	23	0	AGO1-4,AGO2	7mer-m8	uuGGUGUGUUGGAUGAUGGAGu	|||::| | |||| |||||||	aaCUGCUCUACCU-CUACCUCc	1.7272	-0.111	21	Huh-7.5
MIMAT0000063	hsa-let-7b-5p	ENSG00000234072	AC074117.1	antisense	chr2	27581602	27581624	+	31	0	AGO1-4,AGO2	7mer-m8	uuGGUGUGUUGGA-UGAUGGAGu	||| | | |||| |||||||	caCCUCUCUACCUCUCUACCUCu	1.4811	0	21	Huh-7.5
MIMAT0000063	hsa-let-7b-5p	ENSG00000234072	AC074117.1	antisense	chr2	27581618	27581638	+	28	0	AGO1-4,AGO2	7mer-m8	uuGGUGUGUUGGAUGAUGGAGu	||| | | |||| |||||||	uaCCUCUCUACCU-CUACCUCu	1.5266	0	21	Akata-LCLd3,Huh-7.5
MIMAT0000063	hsa-let-7b-5p	ENSG00000179818	PCBP1-AS1	processed_transcript	chr2	70280966	70280987	-	2	0	AGO1-4,AGO2	8mer	uugguguguuggauGAUGGAGu	|||||||	cuuuuggguuuuguCUACCUCa	-0.7727	0.63	6	HeLa,hNSC
MIMAT0000063	hsa-let-7b-5p	ENSG00000222041	CYTOR	lincRNA	chr2	87779949	87779971	+	4	0	AGO1,AGO1-4,AGO2	7mer-m8	uugguguGUUGGAU-GAUGGAGu	|| |||:||: |||||||	aaugguuCAAUCUGUCUACCUCc	1.1167	-0.277	4	Huh-7.5,MDA-MB-231,endothelial
MIMAT0000063	hsa-let-7b-5p	ENSG00000222000	AC092675.1	antisense	chr2	98950762	98950783	-	1	0	AGO2	7mer-m8	uugguGUGUUGGAUGAUGGAGu	| | :|| |||||||	ucuuuCUCCUUCUUCUACCUCu	0.5469	0.126	0	MDA-MB-231
MIMAT0000063	hsa-let-7b-5p	ENSG00000235597	LINC01102	lincRNA	chr2	105122494	105122515	+	2	0	AGO2	7mer-m8	uugguguGUUGGAUGAUGGAGu	| :|| | |||||||	gaugugcUAAGCAUCUACCUCu	0.5657	-0.333	8	motor_cortex
MIMAT0000063	hsa-let-7b-5p	ENSG00000226508	LINC01918	lincRNA	chr2	105761225	105761247	+	2	0	AGO2	8mer	uuGGUGUGUUGGAU-GAUGGAGu	|| : | |::|| |||||||	ccCCUUUCUAUUUAGCUACCUCa	1.1208	-0.109	5	T-REx-293
MIMAT0000063	hsa-let-7b-5p	ENSG00000172965	MIR4435-2HG	lincRNA	chr2	112187774	112187795	-	1	0	AGO1	8mer	uuGGUGUGUUGGAUGAUGGAGu	| |||| | || |||||||	auCCACCCUUCCCUCUACCUCa	1.3503	-0.645	4	endothelial
MIMAT0000063	hsa-let-7b-5p	ENSG00000172965	MIR4435-2HG	lincRNA	chr2	112227335	112227357	-	2	0	AGO1-4,AGO2	7mer-m8	uugguguGUUGGAU-GAUGGAGu	|| |||:||: |||||||	aaugguuCAAUCUGUCUACCUCc	1.1167	-0.209	4	Huh-7.5,MDA-MB-231
MIMAT0000063	hsa-let-7b-5p	ENSG00000224959	AC017002.1	lincRNA	chr2	112249842	112249865	-	8	0	AGO1-4,AGO2	8mer	uugguguguUGGAU--GAUGGAGu	| | ||||: |||||||	accuggugcACCUGGUCUACCUCa	0.7482	0.093	4	Huh-7.5
MIMAT0000063	hsa-let-7b-5p	ENSG00000189223	PAX8-AS1	processed_transcript	chr2	113983229	113983251	+	1	0	AGO2	8mer	uuGGUGUGUUGGAU-GAUGGAGu	:|| :| :||| |||||||	gcUCAAGCCUUCUAGCUACCUCa	1.1497	0.232	2	HeLa
MIMAT0000063	hsa-let-7b-5p	ENSG00000237220	AC104777.3	lincRNA	chr2	151423460	151423484	+	1	0	AGO2	8mer	uuggUGUGUUGG-A--UGAUGGAGu	| :||:::|| | ||||||||	agaaGCAUGGCCAUAAACUACCUCa	1.1662	-0.096	1	HS5
MIMAT0000063	hsa-let-7b-5p	ENSG00000227403	LINC01806	lincRNA	chr2	162105017	162105038	+	4	0	AGO1-4,AGO2	7mer-m8	uugguGUGUUGGAUGAUGGAGu	| | | | : |||||||	uagucCUCUAGUGCCUACCUCu	0.6297	1.889	3	Huh-7.5,MDA-MB-231
MIMAT0000063	hsa-let-7b-5p	ENSG00000225205	AC078883.1	antisense	chr2	173368717	173368740	-	1	0	AGO2	7mer-m8	uuGGUGUGUUGG-AU-GAUGGAGu	|::: ||:|: |: |||||||	uuCUGUUCAGCUAUGUCUACCUCu	1.1618	0.839	3	BCBL-1
MIMAT0000063	hsa-let-7b-5p	ENSG00000279598	AC009948.5	TEC	chr2	179421774	179421794	+	1	0	AGO1-4	7mer-m8	uuGGUGUGUUGGAUGAUGGAGu	|:::| | |:|:|||||||	gcCUGUA-AUCUUGCUACCUCc	1.1696	4.607	2	hNSC
MIMAT0000063	hsa-let-7b-5p	ENSG00000227252	AC105760.2	antisense	chr2	237993286	237993306	-	4	0	AGO1,AGO1-4,AGO2	7mer-m8	uugGUGUGUUGGAUGAUGGAGu	| ::|||:| :| |||||||	acgUGCACGAAUU-CUACCUCu	1.286	-0.141	8	HEK293,Huh-7.5,left_ventricle
MIMAT0000063	hsa-let-7b-5p	ENSG00000227110	LMCD1-AS1	antisense	chr3	8263791	8263812	-	1	0	AGO1-4	8mer	uuGGUGUGUUGGAUGAUGGAGu	|::::||:| ||||||||	ugCUGUGCAGCAAACUACCUCa	1.2982	0.107	2	MCF7
MIMAT0000063	hsa-let-7b-5p	ENSG00000224660	SH3BP5-AS1	antisense	chr3	15298716	15298736	+	3	0	AGO1-4,AGO2	7mer-m8	uuGGUGUGUUGGAUGAUGGAGu	||:| | |::|| |||||||	gaCUAAAGAGUCU-CUACCUCu	1.3214	-0.339	4	HeLa,Huh-7.5
MIMAT0000063	hsa-let-7b-5p	ENSG00000272077	AC124045.1	lincRNA	chr3	44710373	44710393	+	14	0	AGO2	8mer	uugGUGUGUUGGAUGAUGGAGu	| | :::|| | |||||||	uagCCUGUAAGAU-CUACCUCa	1.0255	0.428	12	EWS
MIMAT0000063	hsa-let-7b-5p	ENSG00000249833	CCDC37-AS1	antisense	chr3	126112437	126112461	-	1	0	AGO1-4	7mer-m8	uuggUGUGUU-GGAU--GAUGGAGu	|| || |:: || | |||||||	aaugACCCGGCCCCAGCCUACCUCu	1.1584	-0.508	5	MCF7
MIMAT0000063	hsa-let-7b-5p	ENSG00000239921	LINC01471	lincRNA	chr3	127252571	127252590	-	1	0	AGO2	7mer-m8	uugGUGUGUUGGAUGAUGGAGu	| ::|||::|| |||||||	aggUGCACGGCC--CUACCUCu	1.2971	0.114	4	TZM-bl
MIMAT0000063	hsa-let-7b-5p	ENSG00000248724	NPHP3-AS1	antisense	chr3	132469278	132469302	+	1	0	AGO2	8mer	uuGGUGUGUUGGA---UGAUGGAGu	|:| : ||:|| |||||||	gcCUAAGAAAUCUUUGCCUACCUCa	0.9201	0.124	6	HeLa
MIMAT0000063	hsa-let-7b-5p	ENSG00000248932	AC097103.2	antisense	chr3	139138465	139138486	+	2	0	AGO2	7mer-m8	uugguguguuGGAUGAUGGAGu	| || ::| |||||||	caagacuguuUUUCCUACCUCu	0.7128	0.15	8	T-REx-293
MIMAT0000063	hsa-let-7b-5p	ENSG00000261763	AC110716.2	lincRNA	chr3	139398452	139398475	-	1	0	AGO2	8mer	uugguguGUUGGA--UGAUGGAGu	| :|::|| ||||||||	caagcuuUAGUCUUCACUACCUCa	0.7209	0.171	1	TZM-bl
MIMAT0000063	hsa-let-7b-5p	ENSG00000224652	LINC00885	lincRNA	chr3	195869671	195869691	+	2	0	AGO1-4,AGO2	7mer-m8	uugguguguuGGAUGAUGGAGu	| :|| |||||||	cggaagcucuUCU-CUACCUCc	0.2864	-0.04	3	MCF7
MIMAT0000063	hsa-let-7b-5p	ENSG00000250371	AC007370.2	lincRNA	chr4	12863205	12863226	-	1	0	AGO2	8mer	uuggUGUGUUGGAUGAUGGAGu	| |||::| | |||||||	cagaACAUGAACACCUACCUCa	1.1497	0.357	1	left_ventricle
MIMAT0000063	hsa-let-7b-5p	ENSG00000281501	SEPSECS-AS1	antisense	chr4	25199162	25199184	+	1	0	AGO2	8mer	uuGGUGUGUU-GGAUGAUGGAGu	:|| ||:| :|| |||||||	guUCAAACGAUUCUCCUACCUCa	1.276	-0.119	5	HeLa
MIMAT0000063	hsa-let-7b-5p	ENSG00000250541	AC092436.4	antisense	chr4	25772057	25772078	+	2	0	AGO2	7mer-m8	uuGGUGUGUUGGAUGAUGGAGu	||:: |||: |||||||	caCUGAACAGAAAUCUACCUCu	1.1607	0.161	3	HEK293T
MIMAT0000063	hsa-let-7b-5p	ENSG00000249330	AC095060.1	antisense	chr4	46392977	46392998	+	1	0	AGO2	7mer-m8	uugguguguuGGAUGAUGGAGu	| :||||||||||	cugcuguguuUCUACUACCUCu	0.5388	-0.394	7	T98G
MIMAT0000063	hsa-let-7b-5p	ENSG00000251095	AC097478.1	antisense	chr4	90612445	90612466	+	1	0	AGO2	7mer-m8	uuggugUGUUGGAUGAUGGAGu	| || : ||:|||||||	auugugACUGGCUGCUACCUCc	0.793	0.068	7	HCT116
MIMAT0000063	hsa-let-7b-5p	ENSG00000254531	AP001816.1	lincRNA	chr4	102269558	102269583	+	2	0	AGO2	7mer-m8	uuGGU-GUGUUGG---AUGAUGGAGu	| ||| :||||: :|||||||	acCCAGGGCAACUCGGAGCUACCUCg	1.3448	0.44	6	HCT116
MIMAT0000063	hsa-let-7b-5p	ENSG00000248810	LINC02432	lincRNA	chr4	142242467	142242489	-	1	0	AGO2	8mer	uuGGUGUGUUG--GAUGAUGGAGu	|||| |::|: | |||||||	gaCCA-AUGAUUGCAUCUACCUCa	1.2217	-0.146	5	BCBL-1
MIMAT0000063	hsa-let-7b-5p	ENSG00000279481	AC104791.2	TEC	chr4	146753343	146753364	-	1	0	AGO2	7mer-m8	uuGGUG-UGUUGGAUGAUGGAGu	| :||| :||:||| |||||||	acUCACUGCAGCCU-CUACCUCc	1.6552	-0.108	3	HEK293T
MIMAT0000063	hsa-let-7b-5p	ENSG00000270681	AC095055.1	antisense	chr4	152061549	152061568	+	3	0	AGO2	7mer-m8	uuggUGUGUUGGAUGAUGGAGu	| :||| |:|||||||	uugaAAGCAA--UGCUACCUCc	0.8248	0.747	3	motor_cortex
MIMAT0000063	hsa-let-7b-5p	ENSG00000268471	MIR4453HG	bidirectional_promoter_lncRNA	chr4	153458544	153458565	+	2	0	AGO2	7mer-m8	uuGGUGUGUUG-GAUGAUGGAGu	||| :| || || |||||||	gaCCCUAGUACACU-CUACCUCc	1.2516	0.084	8	left_ventricle
MIMAT0000063	hsa-let-7b-5p	ENSG00000251216	AC106895.2	lincRNA	chr4	174846493	174846514	-	1	0	AGO2	8mer	uugGUGUGUUGGAUGAUGGAGu	| :|:: :| :| |||||||	augUAUGAGAAUUUCUACCUCa	1.0455	0.647	3	HeLa
MIMAT0000063	hsa-let-7b-5p	ENSG00000225138	SLC9A3-AS1	processed_transcript	chr5	479932	479954	+	5	0	AGO2	8mer	uugGUGUGUUG-GAUGAUGGAGu	| || :|::| ||:|||||||	gagCAAGCGGCUCUGCUACCUCa	1.3292	0.883	14	HEK293S
MIMAT0000063	hsa-let-7b-5p	ENSG00000249160	LINC02213	lincRNA	chr5	10521916	10521935	-	1	0	AGO2	7mer-m8	uuGGUGUGUUGGAUGAUGGAGu	:::| ||| | |||||||	ccUUGCCCAAGC--CUACCUCu	1.0466	0.304	2	EWS
MIMAT0000063	hsa-let-7b-5p	ENSG00000215196	BASP1-AS1	antisense	chr5	17217003	17217023	-	2	0	AGO2	7mer-m8	uuGGUGUGUUGGAUGAUGGAGu	||:||: | :| :|||||||	gaCUACG-AUUCCGCUACCUCg	1.2571	0.09	3	hMSC
MIMAT0000063	hsa-let-7b-5p	ENSG00000248555	LINC01339	processed_transcript	chr5	89454285	89454305	-	1	0	AGO1-4	7mer-m8	uuGGUGUGUUGGAUGAUGGAGu	|||||: |||:|||||||	ugCCACAU-CCCUGCUACCUCc	1.5614	-0.357	4	Huh-7.5
MIMAT0000063	hsa-let-7b-5p	ENSG00000223652	AC106786.1	antisense	chr5	122423099	122423118	-	1	0	AGO1-4	7mer-m8	uuGGUGUGUUGGAUGAUGGAGu	|| || :| | |||||||	guCCCCAAGAAC--CUACCUCu	0.9201	-0.063	3	MCF7
MIMAT0000063	hsa-let-7b-5p	ENSG00000279118	AC093535.2	TEC	chr5	125832013	125832034	+	2	0	AGO1,AGO2	7mer-m8	uuGGUG-UGUUGGAUGAUGGAGu	:||| : ||||| |||||||	gcUCACUGGAACCU-CUACCUCc	1.5747	-0.061	3	cingulate_gyrus,endothelial
MIMAT0000063	hsa-let-7b-5p	ENSG00000281398	SNHG4	lincRNA	chr5	138614115	138614134	+	15	0	AGO1,AGO1-4,AGO2	7mer-m8	uuGGUGUGUUGGAUGAUGGAGu	||| || |:: ||||||||	uuCCA-AC-AUUGACUACCUCc	1.2328	-0.189	13	Huh-7.5,endothelial
MIMAT0000063	hsa-let-7b-5p	ENSG00000281398	SNHG4	lincRNA	chr5	138614748	138614768	+	8	0	AGO1,AGO1-4,AGO2	7mer-m8	uuGGUGUGUUGGAUGAUGGAGu	| |:: |::|| | |||||||	acCUGAAUGACAU-CUACCUCc	1.2571	0.415	13	HeLa,endothelial,hNSC
MIMAT0000063	hsa-let-7b-5p	ENSG00000249669	CARMN	lincRNA	chr5	148788895	148788917	+	1	0	AGO2	8mer	uuGGUGUGUUGGAU-GAUGGAGu	|| ::| |:|| |||||||	ugCCCUGCCUCUUAGCUACCUCa	1.1019	-0.237	5	HS27a
MIMAT0000063	hsa-let-7b-5p	ENSG00000245812	LINC02202	lincRNA	chr5	158534174	158534200	+	1	0	AGO2	7mer-m8	uuggUGUGUUGG----AU-GAUGGAGu	|||:|:|| |: |||||||	uuggACAUAGCCGGAAUGUCUACCUCc	0.6674	-0.294	3	hMSC
MIMAT0000063	hsa-let-7b-5p	ENSG00000279204	AC134043.2	TEC	chr5	158534174	158534200	+	1	0	AGO2	7mer-m8	uuggUGUGUUGG----AU-GAUGGAGu	|||:|:|| |: |||||||	uuggACAUAGCCGGAAUGUCUACCUCc	0.6674	-0.294	4	hMSC
MIMAT0000063	hsa-let-7b-5p	ENSG00000241956	AC109466.1	antisense	chr5	164028433	164028453	+	2	0	AGO1-4,AGO2	7mer-m8	uugguguguuGGAUGAUGGAGu	| | ||| |||||||	ugcuucuucuCCU-CUACCUCu	0.6508	2.568	4	HeLa,hNSC
MIMAT0000063	hsa-let-7b-5p	ENSG00000278970	HEIH	TEC	chr5	180257826	180257850	-	6	0	AGO1-4,AGO2	7mer-m8	uuGGUGUGUUGG--AU-GAUGGAGu	|:||:||| : || |||||||	cuCUACGCAAAUGGUAGCUACCUCu	1.2594	0.032	7	22RV1,foreskin_fibroblast
MIMAT0000063	hsa-let-7b-5p	ENSG00000278970	HEIH	TEC	chr5	180257847	180257868	-	7	0	AGO1-4,AGO2	7mer-m8	uuGGUGUGUUGGAUGAUGGAGu	::| | | || :|||||||	ccUUAAAGACCCAGCUACCUCu	1.0377	0.17	7	MCF7,foreskin_fibroblast
MIMAT0000063	hsa-let-7b-5p	ENSG00000233937	AC008443.1	processed_transcript	chr5	180683913	180683934	+	2	0	AGO2	8mer	uugguGUGUUGGAUGAUGGAGu	||: :: :|||||||	gcugcCAUUUUUAGCUACCUCa	0.5657	0.892	14	T98G
MIMAT0000063	hsa-let-7b-5p	ENSG00000250903	GMDS-AS1	lincRNA	chr6	2273564	2273585	+	1	0	AGO1-4	7mer-m8	uuggugugUUGGAUGAUGGAGu	| |||| :|||||||	ggagaagaAACCAGCUACCUCu	0.8636	-0.169	9	hNSC
MIMAT0000063	hsa-let-7b-5p	ENSG00000260604	AL590004.4	lincRNA	chr6	3906865	3906888	-	1	0	AGO2	7mer-m8	uugGUGUGUUGGAU--GAUGGAGu	| ::|| |||: |||||||	cugCCUGCAUCCUGGCCUACCUCu	1.0631	-0.18	9	HeLa
MIMAT0000063	hsa-let-7b-5p	ENSG00000272097	AL024498.1	lincRNA	chr6	10744049	10744074	-	1	0	AGO2	8mer	uugGUGUGUUGGAU----GAUGGAGu	| | ::| ||||| |||||||	augCCUGCUACCUAAAGCCUACCUCa	1.262	-0.04	11	BT474
MIMAT0000063	hsa-let-7b-5p	ENSG00000272097	AL024498.1	lincRNA	chr6	10744224	10744245	-	3	0	AGO2	8mer	uuGGUGUGUUGGAUGAUGGAGu	|| | ::: |||||||||	ggCCUCCAGGUAUACUACCUCa	1.0521	-0.034	11	TDF
MIMAT0000063	hsa-let-7b-5p	ENSG00000272468	AL021807.1	lincRNA	chr6	27090733	27090754	-	1	0	AGO2	8mer	uuGGUGUGUUGGAUGAUGGAGu	| | || ||| |||||||	cuCAAGUCAUCCUCCUACCUCa	1.1042	0.126	8	HeLa
MIMAT0000063	hsa-let-7b-5p	ENSG00000272374	Z97832.2	lincRNA	chr6	35188777	35188799	-	3	0	AGO1-4,AGO2	7mer-m8	uuGGUGUGUUGGAU--GAUGGAGu	| |::||: |:||: |||||||	auCUGCAU-AUCUGCUCUACCUCc	1.3214	-0.185	11	Huh-7.5,cingulate_gyrus
MIMAT0000063	hsa-let-7b-5p	ENSG00000281969	AL592158.1	TEC	chr6	39788576	39788596	+	1	0	AGO2	7mer-m8	uugguGUGUUGGAU-GAUGGAGu	| ||||| || |||||||	auaauCACAA--UACCUACCUCc	1.1645	-0.159	0	T98G
MIMAT0000063	hsa-let-7b-5p	ENSG00000260000	AL133338.1	antisense	chr6	101329442	101329462	+	2	0	AGO2	7mer-m8	uugGUGUGUUGGAUGAUGGAGu	| | ::| ::|| |||||||	aggCCUGCCGUCU-CUACCUCu	1.1019	-1.867	10	hMSC
MIMAT0000063	hsa-let-7b-5p	ENSG00000279048	AC080080.1	TEC	chr7	17981974	17981994	+	2	0	AGO2	8mer	uuGGUGUGUUGGAUGAUGGAGu	|| | ||| | |||||||	ggCCUCCCAA-GUCCUACCUCa	1.0776	-0.305	16	HeLa
MIMAT0000063	hsa-let-7b-5p	ENSG00000232759	AC002480.2	antisense	chr7	22612446	22612466	+	1	0	AGO1-4	7mer-m8	uuGGUGUGU-UGGAUGAUGGAGu	|:::| | ||| |||||||	cuCUGUAAAGACC--CUACCUCc	1.092	0.196	11	HeLa
MIMAT0000063	hsa-let-7b-5p	ENSG00000232949	AC002480.3	antisense	chr7	22629355	22629376	+	1	0	AGO1	8mer	uuggugUGUUGGAUGAUGGAGu	| :| :|| ||||||||	ggcuugGCUGCCCACUACCUCa	0.8758	0.521	6	endothelial
MIMAT0000063	hsa-let-7b-5p	ENSG00000273237	AC004520.1	antisense	chr7	26213803	26213825	-	4	0	AGO2	8mer	uuGGUGUG-UUGGAUGAUGGAGu	||| | | | :|| |||||||	uaCCUCUCUAUUCUCCUACCUCa	1.2782	-0.196	9	HeLa
MIMAT0000063	hsa-let-7b-5p	ENSG00000240990	HOXA11-AS	antisense	chr7	27225644	27225666	+	1	0	AGO2	7mer-m8	uuGGUGUGUUGGAU-GAUGGAGu	:||: : |||: |||||||	ccUCAUCUUCCCUGCCUACCUCu	1.1042	0.296	6	HeLa
MIMAT0000063	hsa-let-7b-5p	ENSG00000234336	JAZF1-AS1	antisense	chr7	28280908	28280931	+	1	0	AGO2	8mer	uuggUGUGUU-GGA-UGAUGGAGu	| ||| :: ||| ||||||||	agagACAGGGCCCUGACUACCUCa	1.3115	-0.045	7	T-REx-293
MIMAT0000063	hsa-let-7b-5p	ENSG00000196295	AC005154.1	processed_transcript	chr7	30592885	30592905	-	5	0	AGO1-4,AGO2	8mer	uuGGUGUGUUGGAUGAUGGAGu	|||:: |:: |:|||||||	ucCCAUG-AGUAUGCUACCUCa	1.2594	-0.011	12	Huh-7.5
MIMAT0000063	hsa-let-7b-5p	ENSG00000281103	TRG-AS1	antisense	chr7	38418096	38418116	+	3	0	AGO2	8mer	uuggUGUGUUGGAUGAUGGAGu	| |||: | ||||||||	guaaAAACAG-CAACUACCUCa	0.9157	0.117	3	T98G
MIMAT0000063	hsa-let-7b-5p	ENSG00000188185	LINC00265	lincRNA	chr7	39831428	39831448	+	3	0	AGO1-4,AGO2	8mer	uuggUGUGU-UGGAUGAUGGAGu	:| || ||| |||||||	uuagGCCCAUACC--CUACCUCa	0.817	0.292	14	HeLa,MCF7
MIMAT0000063	hsa-let-7b-5p	ENSG00000224223	VSTM2A-OT1	sense_overlapping	chr7	54626237	54626258	+	1	0	AGO2	7mer-m8	uugGUGUGUUGGAUGAUGGAGu	| ::| :|::: |||||||	caaUGCCUAGUUCUCUACCUCu	1.0709	-0.394	2	motor_cortex
MIMAT0000063	hsa-let-7b-5p	ENSG00000279072	AC118758.3	lincRNA	chr7	56878830	56878850	-	1	0	AGO2	8mer	uuggUGUGUUGGAUGAUGGAGu	| :| ||:||| |||||||	agagGCCCAGCCU-CUACCUCa	1.2261	-0.238	8	22RV1
MIMAT0000063	hsa-let-7b-5p	ENSG00000279072	AC118758.3	lincRNA	chr7	56879473	56879493	-	1	0	AGO2	8mer	uugguguGUUGGAUGAUGGAGu	| ||:||| |||||||	agaugucCAGCCU-CUACCUCa	0.8313	-0.155	8	22RV1
MIMAT0000063	hsa-let-7b-5p	ENSG00000273142	AC073335.2	lincRNA	chr7	66368568	66368589	+	1	0	AGO2	7mer-m8	uuGGUGUGUUGGAUGAUGGAGu	||: | | || |||||||	ugCCGGCCCAGCUCCUACCUCg	0.9922	-0.824	11	BCBL-1
MIMAT0000063	hsa-let-7b-5p	ENSG00000280388	AC006330.1	TEC	chr7	75673825	75673846	-	1	0	AGO1-4	7mer-m8	uuggugugUUGGAUGAUGGAGu	| |||: :|||||||	agaagaggAACUCGCUACCUCc	0.5825	-0.127	10	hNSC
MIMAT0000063	hsa-let-7b-5p	ENSG00000273341	AC004921.1	lincRNA	chr7	77051109	77051130	+	2	0	AGO2	7mer-m8	uuGGUG-UGUUGGAUGAUGGAGu	:||| |||| || |||||||	gcUCACUACAA-CUCCUACCUCc	1.5454	-0.085	3	HEK293
MIMAT0000063	hsa-let-7b-5p	ENSG00000234456	MAGI2-AS3	processed_transcript	chr7	79092435	79092456	+	1	0	AGO2	7mer-m8	uuGGUG-UGUUGGAUGAUGGAGu	:||| :|||||| |||||||	gcUCACUGCAACCU-CUACCUCc	1.8428	0.037	7	motor_cortex
MIMAT0000063	hsa-let-7b-5p	ENSG00000272752	STAG3L5P-PVRIG2P-PILRB	processed_transcript	chr7	99950695	99950718	+	4	0	AGO2	7mer-m8	uuGGUGUGUUGG-A-UGAUGGAGu	|: : ::||: | :|||||||	uuCUCUUUGACUGUGGCUACCUCc	0.9922	0.263	10	Huh-7.5
MIMAT0000063	hsa-let-7b-5p	ENSG00000233705	SLC26A4-AS1	antisense	chr7	107300578	107300600	-	2	0	AGO2	8mer	uuggugugUUGG-AUGAUGGAGu	|:|: | |||||||	ggagcuggAGCUAUCCUACCUCa	0.1679	-0.681	4	cingulate_gyrus
MIMAT0000063	hsa-let-7b-5p	ENSG00000279419	AC004925.1	TEC	chr7	124384122	124384141	-	3	0	AGO1-4,AGO2	7mer-m8	uuGGUGUGUUGGAUGAUGGAGu	::|: ||:| |||||||	ucUUAUUGAAUC--CUACCUCu	0.8825	0.535	5	HeLa,Huh-7.5
MIMAT0000063	hsa-let-7b-5p	ENSG00000273329	AC078846.1	lincRNA	chr7	129244989	129245010	-	2	0	AGO2	8mer	uuggUGUGUUGGAUGAUGGAGu	:|| ::| |||||||	ggugGCAAUGUCAUCUACCUCa	0.6674	-0.027	10	EWS
MIMAT0000063	hsa-let-7b-5p	ENSG00000231721	LINC-PINT	processed_transcript	chr7	130629641	130629662	-	10	0	AGO1,AGO2	7mer-m8	uuGGUGUGUUGGAUGAUGGAGu	:| : | :|| :|||||||	cuUCUUUCCGCCAGCUACCUCu	0.9734	-0.138	12	EWS,endothelial
MIMAT0000063	hsa-let-7b-5p	ENSG00000272505	AC104964.4	lincRNA	chr8	10346046	10346067	+	1	0	AGO2	7mer-m8	uugguGUGUUGGAUGAUGGAGu	| :|||:: |||||||	auguuUACAGUGACCUACCUCu	0.8891	0.258	7	motor_cortex
MIMAT0000063	hsa-let-7b-5p	ENSG00000228801	AC064807.1	antisense	chr8	52825693	52825714	+	1	0	AGO2	7mer-m8	uuGGUGU-GUUGGAUGAUGGAGu	| :|| | || ||| |||||||	acUCAAAUCAUCCU-CUACCUCu	1.4068	0.037	7	Huh-7.5
MIMAT0000063	hsa-let-7b-5p	ENSG00000254377	MIR124-2HG	lincRNA	chr8	65294252	65294275	+	1	0	AGO1-4	8mer	uuGGUGUGUU--GGAUGAUGGAGu	|: :| || | |||||||||	ucCUUUAGAAUUCAUACUACCUCa	0.9812	0.542	4	hNSC
MIMAT0000063	hsa-let-7b-5p	ENSG00000246528	AC079089.1	antisense	chr8	70749204	70749226	+	1	0	AGO2	7mer-m8	uugGUGUGUUGGAU-GAUGGAGu	|||| ||:| | |||||||	ccaCACAGAAUCAACCUACCUCc	1.317	0.262	9	HEK293
MIMAT0000063	hsa-let-7b-5p	ENSG00000246792	AC106038.1	antisense	chr8	91661669	91661691	+	2	0	AGO2	8mer	uuGGUGUGUUG-GAUGAUGGAGu	|::| ::|| :| |||||||	cuCUGCCUGACAUUCCUACCUCa	1.1474	0.124	7	MCF7
MIMAT0000063	hsa-let-7b-5p	ENSG00000280123	AC023632.6	TEC	chr8	95441236	95441256	-	8	0	AGO1,AGO1-4,AGO2	7mer-m8	uuGGUGUGUUGGAUGAUGGAGu	|: | || : | |||||||	uuCUCCUCAUUGU-CUACCUCc	0.8825	0.034	9	HEK293,MCF7,MDA-MB-231
MIMAT0000063	hsa-let-7b-5p	ENSG00000281641	SAMD12-AS1	lincRNA	chr8	119633800	119633820	+	4	0	AGO2	8mer	uuGGUGUGUUGGAUGAUGGAGu	|: ||| |||| |||||||	guCUCCAC-ACCUCCUACCUCa	1.4623	0.139	6	MDA-MB-231
MIMAT0000063	hsa-let-7b-5p	ENSG00000280303	ERICD	lincRNA	chr8	141646527	141646551	+	1	0	AGO2	7mer-m8	uugguguGUUGGA---UGAUGGAGu	| | ||:||| :|||||||	gaaaagcCAGCCUGUGGCUACCUCc	1.0133	-0.153	7	T-REx-293
MIMAT0000063	hsa-let-7b-5p	ENSG00000253741	AC108002.1	antisense	chr8	143787341	143787362	-	1	0	AGO2	8mer	uugguguGUUGGAUGAUGGAGu	| ::|||| |||||||	auguggcUGACCUCCUACCUCa	0.9034	-0.268	5	BT474
MIMAT0000063	hsa-let-7b-5p	ENSG00000236404	VLDLR-AS1	antisense	chr9	2494237	2494256	-	1	0	AGO2	7mer-m8	uuGGUGUGUUGGAUGAUGGAGu	| :| || | :|||||||	uuCAGCUCA--CGGCUACCUCu	0.7994	0.014	4	HeLa
MIMAT0000063	hsa-let-7b-5p	ENSG00000240498	CDKN2B-AS1	antisense	chr9	22065705	22065729	+	1	0	AGO2	8mer	uuggugUGUUGGAU---GAUGGAGu	|::| ||| |||||||	ggaguaAUGAGCUACACCUACCUCa	0.5398	-0.187	5	HeLa
MIMAT0000063	hsa-let-7b-5p	ENSG00000260412	AL353746.1	sense_overlapping	chr9	27938430	27938453	-	2	0	AGO2	8mer	uugguGUGUUG-GAU-GAUGGAGu	| ||:||| ||| |||||||	auaacCAUAACACUACCUACCUCa	1.3303	2.033	6	cingulate_gyrus
MIMAT0000063	hsa-let-7b-5p	ENSG00000226562	CYP4F26P	lincRNA	chr9	33603360	33603383	+	4	0	AGO2	8mer	uuggugUGUUGG--AUGAUGGAGu	|| || |||||||||	gcauggACUUCCUGUACUACCUCa	0.5187	0.296	7	22RV1
MIMAT0000063	hsa-let-7b-5p	ENSG00000272934	AL390726.4	processed_transcript	chr9	38542473	38542496	-	2	1	AGO2	8mer	uugGUGUGUUGG--AUGAUGGAGu	|| || || |||||||||	gcaCAGACUUCCUGUACUACCUCa	0.9966	0.186	0	HeLa
MIMAT0000063	hsa-let-7b-5p	ENSG00000226237	GAS1RR	lincRNA	chr9	89603791	89603812	+	1	0	AGO2	8mer	uugguGUGUUGGAUGAUGGAGu	| :| ||:| |||||||	uaauuUAAAAUCAUCUACCUCa	0.8946	0.355	5	HeLa
MIMAT0000063	hsa-let-7b-5p	ENSG00000255036	AL512590.3	processed_transcript	chr9	100077166	100077187	+	3	0	AGO2	8mer	uuggUGUGUUGGAUGAUGGAGu	| | | |||:| |||||||	auagAGAAAACUUCCUACCUCa	1.143	1.964	2	HeLa
MIMAT0000063	hsa-let-7b-5p	ENSG00000259953	AL138756.1	sense_overlapping	chr9	114797432	114797451	-	1	0	AGO2	7mer-m8	uuGGUGUGUUGGAUGAUGGAGu	|::|| || : |||||||	guCUGCAAAAGU--CUACCUCu	0.9844	0.341	8	HS5
MIMAT0000063	hsa-let-7b-5p	ENSG00000244757	AL137024.1	antisense	chr9	119080887	119080910	-	1	0	AGO1-4	7mer-m8	uuGGUGU-GU-UGGAUGAUGGAGu	:|||| || |: |:|||||||	cuUCACAGCACAUGUGCUACCUCc	1.4412	0.631	4	Huh-7.5
MIMAT0000063	hsa-let-7b-5p	ENSG00000204054	LINC00963	processed_transcript	chr9	132267038	132267058	+	9	0	AGO1-4,AGO2	7mer-m8	uuGGUGUGUUGGAUGAUGGAGu	||::| ||| |:|||||||	caCUGCUCAA-AUGCUACCUCu	1.388	-0.06	1	Huh-7.5
MIMAT0000063	hsa-let-7b-5p	ENSG00000226706	AL161452.1	antisense	chr9	138395152	138395172	-	1	0	AGO2	7mer-m8	uuGGUGUGUUGGAUGAUGGAGu	|| | :| ||| |||||||	ccCCUCCUACCCU-CUACCUCu	1.1685	-0.08	9	C8166
MIMAT0000063	hsa-let-7b-5p	ENSG00000228544	CCDC183-AS1	antisense	chr9	139701316	139701340	-	2	0	AGO2	7mer-m8	uuGGUGUGUUGG---AUGAUGGAGu	|| | ||:|| :|||||||	uuCCUCCCAGCCCGGGGCUACCUCc	1.0032	0.781	11	HEK293S
MIMAT0000063	hsa-let-7b-5p	ENSG00000275549	STPG3-AS1	antisense	chr9	140145157	140145178	-	1	0	AGO2	7mer-m8	uugguguguuggauGAUGGAGu	| |||||||	uggggugugagggcCUACCUCu	-0.2866	-0.277	13	22RV1
MIMAT0000063	hsa-let-7b-5p	ENSG00000239665	AL157392.3	processed_transcript	chr10	13682261	13682282	+	1	0	AGO1-4	7mer-m8	uuGGUGUGUUGGAUGAUGGAGu	|| : : :||| |||||||	ccCCUUUUUGCCUCCUACCUCu	1.123	0.144	12	Huh-7.5
MIMAT0000063	hsa-let-7b-5p	ENSG00000280355	AL132656.4	TEC	chr10	81442905	81442926	-	4	0	AGO1,AGO2	7mer-m8	uuGGUGUGUUGGAUGAUGGAGu	|: :: :|:| :|||||||	gcCUCUGGGAUCAGCUACCUCc	1	0.528	6	HEK293S,endothelial
MIMAT0000063	hsa-let-7b-5p	ENSG00000223482	NUTM2A-AS1	antisense	chr10	89005067	89005092	-	32	0	AGO1-4,AGO2	7mer-m8	uuggugUGUUGGA---U-GAUGGAGu	| ::||||| | |||||||	ccucugGUAACCUCUAAUCUACCUCc	0.9694	0.198	5	Huh-7.5,foreskin_fibroblast
MIMAT0000063	hsa-let-7b-5p	ENSG00000235823	OLMALINC	lincRNA	chr10	102133372	102133384	+	9	0	AGO1-4,AGO2	8mer	uugguguguuGGAUGAUGGAGu	:|| |||||||	---------cUCUCCUACCUCa	-0.8993	-0.479	7	Huh-7.5
MIMAT0000063	hsa-let-7b-5p	ENSG00000227128	LBX1-AS1	processed_transcript	chr10	102996413	102996435	+	1	0	AGO2	8mer	uuGGUG-UGUUGGAUGAUGGAGu	|::| : :| |:|||||||	gcCUGCUGGGAAGUGCUACCUCa	0.9545	-0.179	6	H1
MIMAT0000063	hsa-let-7b-5p	ENSG00000269609	RPARP-AS1	processed_transcript	chr10	104215137	104215159	+	3	0	AGO2	8mer	uuGGUGUGUU-GGAUGAUGGAGu	:|| :::| ||| |||||||	gcUCAAGUGAUCCUCCUACCUCa	1.3115	0.079	9	22RV1
MIMAT0000063	hsa-let-7b-5p	ENSG00000260917	AL158212.3	sense_overlapping	chr10	114585008	114585028	+	3	0	AGO1,AGO2	7mer-m8	uuGGUGUGUUGGAUGAUGGAGu	|||| | |||| |||||||	cuCCACUC-ACCUUCUACCUCc	1.5987	-0.656	7	TZM-bl,endothelial
MIMAT0000063	hsa-let-7b-5p	ENSG00000233547	AL158212.2	antisense	chr10	114710701	114710722	-	2	0	AGO1-4,AGO2	7mer-m8	uugguguguuGGAUGAUGGAGu	::| |||||||	ccgaggggcuUUUCCUACCUCg	-0.1843	3.001	11	HeLa,Huh-7.5
MIMAT0000063	hsa-let-7b-5p	ENSG00000177640	CASC2	antisense	chr10	119815521	119815544	+	2	0	AGO1	7mer-m8	uuGGUGUGUUGGAU--GAUGGAGu	|| ||| ||:|: |||||||	ugCCCCACUACUUGCCCUACCUCu	1.2971	-0.411	4	endothelial
MIMAT0000063	hsa-let-7b-5p	ENSG00000269821	KCNQ1OT1	antisense	chr11	2666880	2666900	-	1	0	AGO2	7mer-m8	uugGUGUGUUGGAUGAUGGAGu	|| |:| :||:|||||||	uggCA-AUACUCUGCUACCUCc	1.0765	-0.087	5	T98G
MIMAT0000063	hsa-let-7b-5p	ENSG00000269821	KCNQ1OT1	antisense	chr11	2672679	2672699	-	6	0	AGO1-4,AGO2	7mer-m8	uugguGUGUUGGAUGAUGGAGu	| ||:|| | ||||||||	acuuuCAUAAGC-ACUACCUCu	1.0232	-0.25	5	Huh-7.5
MIMAT0000063	hsa-let-7b-5p	ENSG00000269821	KCNQ1OT1	antisense	chr11	2692443	2692464	-	1	0	AGO1-4	7mer-m8	uuGGUGUGUUGGAU-GAUGGAGu	| |:: || |||: |||||||	acCUGGAC-UCCUGUCUACCUCu	1.2971	-0.064	5	hNSC
MIMAT0000063	hsa-let-7b-5p	ENSG00000269821	KCNQ1OT1	antisense	chr11	2696381	2696401	-	1	0	AGO1-4	7mer-m8	uuGGUGUGUUGGAUGAUGGAGu	||:| :| | ||||||||	ccCCGCUAGAGC-ACUACCUCu	1	-0.061	5	hNSC
MIMAT0000063	hsa-let-7b-5p	ENSG00000269821	KCNQ1OT1	antisense	chr11	2697758	2697778	-	14	0	AGO1-4,AGO2	7mer-m8	uugguguguUGGAUGAUGGAGu	| ||| ||||||||	cuuuccuguACC-ACUACCUCu	0.5802	-0.232	5	Huh-7.5
MIMAT0000063	hsa-let-7b-5p	ENSG00000269821	KCNQ1OT1	antisense	chr11	2704769	2704790	-	2	0	AGO1-4,AGO2	7mer-m8	uuggUGUGUUGGAUGAUGGAGu	::| :: || |||||||	guagGUAGGGGCUUCUACCUCu	0.7959	-0.266	5	Huh-7.5
MIMAT0000063	hsa-let-7b-5p	ENSG00000269821	KCNQ1OT1	antisense	chr11	2708571	2708594	-	6	0	AGO1-4,AGO2	8mer	uuGGUGUGU-UGGA-UGAUGGAGu	| | :|| |||| :|||||||	ccCAAGGCAGACCUGGCUACCUCa	1.3503	-0.514	5	HCT116,Huh-7.5
MIMAT0000063	hsa-let-7b-5p	ENSG00000269821	KCNQ1OT1	antisense	chr11	2709736	2709756	-	6	0	AGO1-4,AGO2	8mer	uuGGUGUGUUGGAUGAUGGAGu	|::::::|||| |||||||	ggCUGUGUGACCU-CUACCUCa	1.6232	-0.474	5	Huh-7.5,T-REx-293
MIMAT0000063	hsa-let-7b-5p	ENSG00000280798	LINC00294	lincRNA	chr11	33098951	33098972	+	11	0	AGO2	7mer-m8	uuggugUGUUGGAUGAUGGAGu	| :| :|| ||||||||	cucuugGCCGCCCACUACCUCg	0.8758	-0.561	8	T-REx-293
MIMAT0000063	hsa-let-7b-5p	ENSG00000256824	AP000721.2	antisense	chr11	63870736	63870758	+	1	0	AGO2	7mer-m8	uuggUGUGUUGGA-UGAUGGAGu	|| || || ||| |||||||	aauaACUCAUCCUCCCUACCUCc	1.3802	-0.146	12	motor_cortex
MIMAT0000063	hsa-let-7b-5p	ENSG00000245532	NEAT1	lincRNA	chr11	65203681	65203702	+	42	0	AGO1,AGO1-4,AGO2	7mer-m8	uuggugugUUGGAUGAUGGAGu	| :||:|||||||||	ccucggugGACUUACUACCUCu	0.857	-0.408	11	Huh-7.5,endothelial,foreskin_fibroblast
MIMAT0000063	hsa-let-7b-5p	ENSG00000245532	NEAT1	lincRNA	chr11	65205006	65205025	+	39	0	AGO1,AGO1-4,AGO2	8mer	uuggugugUUGGAUGAUGGAGu	|:|| |||||||	cgaagggaAGCC--CUACCUCa	0.1147	-0.343	11	Huh-7.5,endothelial
MIMAT0000063	hsa-let-7b-5p	ENSG00000245532	NEAT1	lincRNA	chr11	65205185	65205207	+	62	0	AGO1,AGO1-4,AGO2	7mer-m8	uugguGUGUUGGAU-GAUGGAGu	| ::::||: |||||||	cugguCUUGGUCUGUCUACCUCg	0.7997	0.078	11	Huh-7.5,endothelial,foreskin_fibroblast
MIMAT0000063	hsa-let-7b-5p	ENSG00000251143	AP002490.1	antisense	chr11	71726825	71726845	+	1	0	AGO2	7mer-m8	uuGGUGUGUUGGAUGAUGGAGu	|::| : || :|||||||	ucCUGCUUCUCC-GCUACCUCc	0.9279	0.32	8	H1
MIMAT0000063	hsa-let-7b-5p	ENSG00000272301	AP002360.3	lincRNA	chr11	76100847	76100869	+	6	0	AGO1-4,AGO2	7mer-m8	uuGGUGUGUUGGAU--GAUGGAGu	| |::: :|| | |||||||	uuCGAUGU-GCCAAGUCUACCUCc	0.9346	0.191	14	MCF7,MDA-MB-231
MIMAT0000063	hsa-let-7b-5p	ENSG00000261578	AP003119.3	sense_overlapping	chr11	76513992	76514013	+	5	0	AGO2	8mer	uugguguGUUGGAUGAUGGAGu	| | : :|||||||	uggagguCUAGUAGCUACCUCa	0.2056	-0.131	6	22RV1
MIMAT0000063	hsa-let-7b-5p	ENSG00000247137	AP000873.2	processed_transcript	chr11	82903082	82903103	-	3	0	AGO1-4,AGO2	7mer-m8	uuGGUGUGUUGGAUGAUGGAGu	|:|:|: | | |||||||	ggCUAUAUUUCAUUCUACCUCu	0.9623	-0.015	14	HEK293,MCF7
MIMAT0000063	hsa-let-7b-5p	ENSG00000261098	AP000766.1	lincRNA	chr11	107185038	107185063	-	15	0	AGO1,AGO2	8mer	uuGGUGUGUUGGA---U-GAUGGAGu	| |:|: || :|| | |||||||	acCUAUUCACUCUUAAAUCUACCUCa	1.0166	0.354	4	HEK293,MCF7
MIMAT0000063	hsa-let-7b-5p	ENSG00000245248	USP2-AS1	antisense	chr11	119265711	119265735	+	2	0	AGO2	7mer-m8	uuGGUGUGUUGG-AU--GAUGGAGu	| | |: :|| |: |||||||	uuCAAAAUUGCCGUGCUCUACCUCu	0.8825	0.029	13	HeLa
MIMAT0000063	hsa-let-7b-5p	ENSG00000280237	MIR4697HG	TEC	chr11	133768226	133768247	-	2	0	AGO2	7mer-m8	uugguguguuggaUGAUGGAGu	| :|||||||	uggguggggagggGCUACCUCc	-0.1957	0	10	HEK293S
MIMAT0000063	hsa-let-7b-5p	ENSG00000280237	MIR4697HG	TEC	chr11	133768974	133768995	-	2	0	AGO2	7mer-m8	uugguguguuGGAUGAUGGAGu	|:|:|||||||	uuguuucuguCUUGCUACCUCu	0.0455	0.829	10	HCT116
MIMAT0000063	hsa-let-7b-5p	ENSG00000250899	AC125807.2	lincRNA	chr12	3151186	3151210	+	5	0	AGO1-4,AGO2	7mer-m8	uuGGUGUGUUG-GAU--GAUGGAGu	| ::::|:||| || |||||||	auUUGUAUAACGAUAACCUACCUCg	1.4212	0.708	9	22RV1,MCF7
MIMAT0000063	hsa-let-7b-5p	ENSG00000256146	AC006206.1	lincRNA	chr12	5425494	5425515	+	1	0	AGO1-4	7mer-m8	uugguguguuGGAUGAUGGAGu	| | |:|:|||||||	uucuuccauuCUUGCUACCUCc	0.7351	0.103	6	Huh-7.5
MIMAT0000063	hsa-let-7b-5p	ENSG00000276232	AC006064.5	sense_intronic	chr12	6619528	6619550	+	13	0	AGO1-4,AGO2	7mer-m8	uuGGUGUGUUGGAU-GAUGGAGu	:| :|| :: | |||||||	uuUCCUACUUUUGAGCUACCUCu	0.8825	0.386	0	HCT116,hNSC
MIMAT0000063	hsa-let-7b-5p	ENSG00000247853	AC006064.2	antisense	chr12	6692515	6692536	+	1	0	AGO2	7mer-m8	uugguguguuGGAUGAUGGAGu	|| | | | |||||||	aaugauuuccCGUUCUACCUCc	0.5924	5.233	10	TDF
MIMAT0000063	hsa-let-7b-5p	ENSG00000237248	LINC00987	lincRNA	chr12	9394860	9394881	+	1	0	AGO2	7mer-m8	uugguguguuggauGAUGGAGu	| | |||||||	aguuuuuuuucuccCUACCUCc	-0.1503	-0.014	1	EWS
MIMAT0000063	hsa-let-7b-5p	ENSG00000257027	AC010186.3	sense_intronic	chr12	9814006	9814027	+	5	0	AGO1-4,AGO2	8mer	uugguguguuGGAUGAUGGAGu	| |:|||||||	cuuuuuuuucCAUGCUACCUCa	-0.1576	0.041	3	Huh-7.5
MIMAT0000063	hsa-let-7b-5p	ENSG00000245648	AC022075.1	antisense	chr12	10550440	10550462	+	2	0	AGO2	8mer	uugguguguUGGAU-GAUGGAGu	| | |:||: |||||||	auuuaguguAUCUGUCUACCUCa	0.7062	-0.033	5	HEK293
MIMAT0000063	hsa-let-7b-5p	ENSG00000247934	AC022364.1	antisense	chr12	28343186	28343212	-	1	0	AGO1-4	7mer-m8	uuGGUGUGUUGGA---U--GAUGGAGu	|||::| |:| | |||||||	ugCCAUGCUCCUUCCCAGUCUACCUCc	0.7994	-0.109	6	hNSC
MIMAT0000063	hsa-let-7b-5p	ENSG00000258334	AC125611.4	antisense	chr12	49686493	49686513	-	3	0	AGO1-4,AGO2	8mer	uugguGUGUUGGAUGAUGGAGu	:::|:|:| |||||||	cuaacUGUAGCUU-CUACCUCa	0.762	0.053	7	22RV1,MCF7
MIMAT0000063	hsa-let-7b-5p	ENSG00000273046	AC012531.2	processed_transcript	chr12	54428127	54428148	+	4	0	AGO2	8mer	uuGGUG-UGUUGGAUGAUGGAGu	|||| :|||| :|||||||	uuCCACUUUAACC-GCUACCUCa	1.5532	5.905	3	Huh-7.5
MIMAT0000063	hsa-let-7b-5p	ENSG00000250742	LINC02381	lincRNA	chr12	54526512	54526534	+	21	1	AGO1,AGO1-4,AGO2	8mer	uuGGU--GUGUUGGAUGAUGGAGu	||| ||: ::|| |||||||	ugCCAAGCAUUGUCU-CUACCUCa	1.1873	0.141	7	HEK293,T-REx-293,foreskin_fibroblast
MIMAT0000063	hsa-let-7b-5p	ENSG00000257354	AC048341.1	lincRNA	chr12	63010261	63010283	+	3	0	AGO1-4,AGO2	8mer	uuGGUGUGUU-GGAUGAUGGAGu	:|| ::|| ||| |||||||	gcUCAAGUAAUCCUCCUACCUCa	1.3613	0.01	9	MCF7,MDA-MB-231
MIMAT0000063	hsa-let-7b-5p	ENSG00000279310	AC073530.2	TEC	chr12	67459045	67459058	-	1	0	AGO1-4	7mer-m8	uugguguGUUGGAUGAUGGAGu	:|:||| |||||||	-------UAGCCU-CUACCUCc	-0.0756	0.136	0	hNSC
MIMAT0000063	hsa-let-7b-5p	ENSG00000258312	AC016152.1	lincRNA	chr12	98508746	98508767	-	1	0	AGO1-4	7mer-m8	uugguguguuggauGAUGGAGu	| |||||||	ccuggaguaugaguCUACCUCu	-0.1957	-0.051	4	hNSC
MIMAT0000063	hsa-let-7b-5p	ENSG00000257167	TMPO-AS1	antisense	chr12	98906816	98906842	-	2	0	AGO1-4,AGO2	7mer-m8	uugguGUGUUGGA-----UGAUGGAGu	|| |||| ||| |||||||	aauuuCACAUCCUUUUUCCCUACCUCu	0.9212	0.212	9	22RV1,MCF7
MIMAT0000063	hsa-let-7b-5p	ENSG00000281344	HELLPAR	macro_lncRNA	chr12	102609922	102609943	+	2	0	AGO1-4,AGO2	7mer-m8	uugguGUGUUGGAUGAUGGAGu	|| ||| : || |||||||	aauauCACUGGCUUCUACCUCc	1.2183	0.05	8	Huh-7.5
MIMAT0000063	hsa-let-7b-5p	ENSG00000281344	HELLPAR	macro_lncRNA	chr12	102625720	102625741	+	1	0	AGO1-4	7mer-m8	uuGGUGUGUUGGAUGAUGGAGu	:|| |: | | |||||||	cuUCAGAUCUCAUUCUACCUCc	0.9091	-0.231	8	Huh-7.5
MIMAT0000063	hsa-let-7b-5p	ENSG00000281344	HELLPAR	macro_lncRNA	chr12	102723396	102723415	+	2	0	AGO1-4,AGO2	8mer	uuGGUGUGUUGGAUGAUGGAGu	| |: ||| | | |||||||	acCUUCACUA--UUCUACCUCa	1.0666	0.126	8	Huh-7.5
MIMAT0000063	hsa-let-7b-5p	ENSG00000281344	HELLPAR	macro_lncRNA	chr12	102725014	102725034	+	3	0	AGO1-4,AGO2	7mer-m8	uugguGUGUUGGAUGAUGGAGu	:| |::| |||||||	cuuuuUAAAGUC-CCUACCUCc	0.5469	0.002	8	HeLa,Huh-7.5
MIMAT0000063	hsa-let-7b-5p	ENSG00000281344	HELLPAR	macro_lncRNA	chr12	102752180	102752199	+	2	0	AGO1-4	7mer-m8	uuGGUGUGUUGGAUGAUGGAGu	||| :||| | |||||||	ucCCA-GCAAGC-CCUACCUCc	1.1896	-0.052	8	Huh-7.5
MIMAT0000063	hsa-let-7b-5p	ENSG00000281344	HELLPAR	macro_lncRNA	chr12	102775234	102775253	+	6	0	AGO1-4	7mer-m8	uuGGUGUGUUGGAUGAUGGAGu	| |||| | |||| |||||||	auCCAC-CCACCU-CUACCUCu	1.7084	-0.091	8	Huh-7.5
MIMAT0000063	hsa-let-7b-5p	ENSG00000281344	HELLPAR	macro_lncRNA	chr12	102775379	102775399	+	4	0	AGO1-4,AGO2	8mer	uuggUGUGUUGGAUGAUGGAGu	| || ::| || |||||||	auggACUUGAACU-CUACCUCa	1.042	0.433	8	22RV1,Huh-7.5
MIMAT0000063	hsa-let-7b-5p	ENSG00000249550	LINC01234	lincRNA	chr12	114183666	114183687	-	1	1	AGO1-4	7mer-m8	uuGGUGUGUUGGAUGAUGGAGu	|| : || ||||||||	ucCCUUUGAAGGCACUACCUCc	0.8558	0.071	14	hNSC
MIMAT0000063	hsa-let-7b-5p	ENSG00000257654	AC125603.1	lincRNA	chr12	117140905	117140925	+	1	0	AGO2	7mer-m8	uugGUGUGUUGGAUGAUGGAGu	| :|: :|: | ||||||||	uagUAUUUAGAC-ACUACCUCc	1.0455	0.197	4	BT474
MIMAT0000063	hsa-let-7b-5p	ENSG00000212694	LINC01089	lincRNA	chr12	122234080	122234102	-	1	0	AGO2	7mer-m8	uugGUGUGUUGGAU-GAUGGAGu	| || ::|| | |||||||	uagCAGGUAAGGGAGCUACCUCc	0.9966	0.35	9	22RV1
MIMAT0000063	hsa-let-7b-5p	ENSG00000212694	LINC01089	lincRNA	chr12	122241634	122241654	-	6	0	AGO1-4,AGO2	7mer-m8	uuGGUGUGUUGGAUGAUGGAGu	|: | |:: || |||||||	guCUCCCCGGGCU-CUACCUCc	0.9922	1.281	9	HeLa,hNSC
MIMAT0000063	hsa-let-7b-5p	ENSG00000256028	AC026362.1	processed_transcript	chr12	123464514	123464536	+	3	0	AGO1-4,AGO2	7mer-m8	uuGGUGU-GUUGGAUGAUGGAGu	|| || : | | |||||||	uuCCUCAUUUAGCACCUACCUCc	0.9201	-0.322	14	A549,MDA-MB-231
MIMAT0000063	hsa-let-7b-5p	ENSG00000278291	AL161772.1	antisense	chr13	21277044	21277065	-	4	0	AGO2	7mer-m8	uugguguguuggaUGAUGGAGu	| | :|||||||	gauucuccuuagaGCUACCUCu	0.2553	0.202	12	HEK293S
MIMAT0000063	hsa-let-7b-5p	ENSG00000276672	AL161891.1	sense_intronic	chr13	34421134	34421156	+	1	0	AGO2	7mer-m8	uuGGUGUGUU-GGAUGAUGGAGu	:|| :|:| :|| |||||||	guUCAAGCGAUUCUCCUACCUCc	1.1928	0.04	7	Huh-7.5
MIMAT0000063	hsa-let-7b-5p	ENSG00000170919	TPT1-AS1	processed_transcript	chr13	45963706	45963728	+	1	0	AGO2	8mer	uuGGUGUGUUGGAU-GAUGGAGu	:|| | | | : |||||||	uuUCAAAGAUCAGGCCUACCUCa	0.8182	0.133	12	Huh-7.5
MIMAT0000063	hsa-let-7b-5p	ENSG00000170919	TPT1-AS1	processed_transcript	chr13	45963798	45963822	+	2	0	AGO1	7mer-m8	uugGUGUGUUGGA---UGAUGGAGu	||: || ||| |||||||	ugaCAUUCAUCCUUUCCCUACCUCu	0.9456	0.164	12	endothelial
MIMAT0000063	hsa-let-7b-5p	ENSG00000217576	AL158066.1	processed_transcript	chr13	52743024	52743045	-	2	0	AGO2	7mer-m8	uuGGUG-UGUUGGAUGAUGGAGu	:||| :||||:| |||||||	gcUCACUGCAACUU-CUACCUCc	1.5532	0.09	3	22RV1
MIMAT0000063	hsa-let-7b-5p	ENSG00000258441	LINC00641	processed_transcript	chr14	21669995	21670017	-	2	0	AGO1-4,AGO2	7mer-m8	uuGGUGUGU-UGGAUGAUGGAGu	|::||| : :|||:|||||||	gaUUACAGGCGCCUGCUACCUCg	1.4867	-0.201	7	Huh-7.5,motor_cortex
MIMAT0000063	hsa-let-7b-5p	ENSG00000273618	AL135999.2	antisense	chr14	24001057	24001078	+	3	0	AGO1-4,AGO2	7mer-m8	uuGGUG-UGUUGGAUGAUGGAGu	| :||| : |:||| |||||||	acUCACUGAAGCCU-CUACCUCc	1.4811	-0.13	4	Huh-7.5
MIMAT0000063	hsa-let-7b-5p	ENSG00000279423	AL445363.3	TEC	chr14	35010844	35010865	+	3	0	AGO1-4,AGO2	8mer	uuggUGUGUUGGAU-GAUGGAGu	|| |||: ||: | |||||||	aaggACAU-ACUGACCUACCUCa	1.3425	1.337	3	22RV1,hNSC
MIMAT0000063	hsa-let-7b-5p	ENSG00000258738	AL121603.2	antisense	chr14	35344058	35344078	+	1	0	AGO2	7mer-m8	uuGGUGUGU-UGGAUGAUGGAGu	||: :|: :|| |||||||	ccCCGAGCGCGCC--CUACCUCc	0.9656	0.354	3	TrHBMEC
MIMAT0000063	hsa-let-7b-5p	ENSG00000282885	AL627171.2	lincRNA	chr14	50328738	50328760	-	2	0	AGO1-4,AGO2	7mer-m8	uugguguguuGGAU-GAUGGAGu	| |||: |||||||	ccugagcuucCCUGCCUACCUCc	0.4438	-0.071	0	GM12892,hNSC
MIMAT0000063	hsa-let-7b-5p	ENSG00000258777	HIF1A-AS1	lincRNA	chr14	62147812	62147833	-	1	0	AGO2	7mer-m8	uugguguguuggaUGAUGGAGu	| ||||||||	uaaggacuuggaaACUACCUCu	-0.2273	0.374	3	TDF
MIMAT0000063	hsa-let-7b-5p	ENSG00000258876	TGFB3-AS1	lincRNA	chr14	76437450	76437472	+	9	0	AGO1-4,AGO2	7mer-m8	uuGGUGUGUUGGAU-GAUGGAGu	| |:: | :::| | |||||||	auCUGAAGGGUCCACCUACCUCu	1.1618	2.163	0	Huh-7.5
MIMAT0000063	hsa-let-7b-5p	ENSG00000258301	VASH1-AS1	lincRNA	chr14	77253042	77253066	-	6	0	AGO1-4,AGO2	7mer-m8	uugguguguuGGAU---GAUGGAGu	| | |||| |||||||	ucucuuccuuCCUAGGCCUACCUCu	0.663	0.203	10	22RV1,MCF7
MIMAT0000063	hsa-let-7b-5p	ENSG00000278576	AL162171.3	sense_intronic	chr14	89056065	89056086	+	1	0	AGO1-4	7mer-m8	uuGGUGUGUUGGAUGAUGGAGu	|| | : |: |||||||	uuCCUCUUCCCUCUCUACCUCu	0.7727	-0.45	6	Huh-7.5
MIMAT0000063	hsa-let-7b-5p	ENSG00000278576	AL162171.3	sense_intronic	chr14	89056108	89056128	+	2	0	AGO1-4,AGO2	7mer-m8	uuGGUGUGUUGGAUGAUGGAGu	||| ||:||| |||||||	caCCUGUCAGCCU-CUACCUCc	1.3758	-0.321	6	22RV1,Huh-7.5
MIMAT0000063	hsa-let-7b-5p	ENSG00000278576	AL162171.3	sense_intronic	chr14	89057051	89057072	+	4	0	AGO1,AGO1-4,AGO2	7mer-m8	uugguguguuggaUGAUGGAGu	:|||||||	gggggucuugagaGCUACCUCc	-0.5909	-0.526	6	Huh-7.5,endothelial
MIMAT0000063	hsa-let-7b-5p	ENSG00000259789	AL096869.3	lincRNA	chr14	90955525	90955546	-	1	0	AGO2	7mer-m8	uugguguguuggauGAUGGAGu	|||||||	cugaggggguaugcCUACCUCu	-0.7727	-0.252	1	TZM-bl
MIMAT0000063	hsa-let-7b-5p	ENSG00000187621	TCL6	processed_transcript	chr14	96135796	96135818	+	1	0	AGO2	7mer-m8	uuGGUGUGUU-GGAUGAUGGAGu	||| |:::| || |||||||	gaCCUCGUGAUCCGCCUACCUCg	1.3758	-0.085	8	HCT116
MIMAT0000063	hsa-let-7b-5p	ENSG00000214548	MEG3	lincRNA	chr14	101323681	101323702	+	3	0	AGO1,AGO2	8mer	uuGGUGUGUUGGAUGAUGGAGu	:||| ::| |||||||	ggUCACCUGAAAGCCUACCUCa	0.9678	0.463	11	cingulate_gyrus,endothelial
MIMAT0000063	hsa-let-7b-5p	ENSG00000214548	MEG3	lincRNA	chr14	101327243	101327264	+	5	2	AGO2	8mer	uuggUGUGUUGGAUGAUGGAGu	:| | :| |||||||	guggGCUCCUUCACCUACCUCa	0.52	0.851	11	HS27a
MIMAT0000063	hsa-let-7b-5p	ENSG00000258498	DIO3OS	lincRNA	chr14	102024824	102024845	-	1	0	AGO1	7mer-m8	uugguGUGUUGGAUGAUGGAGu	| | |:| |||||||	ccuguCCCUCCUUCCUACCUCu	0.5092	-0.571	4	HEK293
MIMAT0000063	hsa-let-7b-5p	ENSG00000224078	SNHG14	processed_transcript	chr15	25228354	25228373	+	4	0	AGO2	7mer-m8	uuggUGUGUUGGAUGAUGGAGu	| :|: |||| |||||||	caugGCGAAACC--CUACCUCu	1.1308	0.013	4	motor_cortex
MIMAT0000063	hsa-let-7b-5p	ENSG00000279092	AC025678.3	TEC	chr15	34709220	34709244	-	2	0	AGO2	8mer	uuGGU-GUGU-UGGAU-GAUGGAGu	||| || | |: || |||||||	ccCCAGCAAACAUGUAUCUACCUCa	1.2516	-0.224	7	HCT116
MIMAT0000063	hsa-let-7b-5p	ENSG00000247556	OIP5-AS1	processed_transcript	chr15	41593851	41593872	+	4	0	AGO1,AGO1-4,AGO2	7mer-m8	uuggugUGUUGGAUGAUGGAGu	| | :| :| |||||||	uagagaAGGAAUUCCUACCUCu	0.6752	1.081	1	22RV1,endothelial,hNSC
MIMAT0000063	hsa-let-7b-5p	ENSG00000244879	GABPB1-AS1	antisense	chr15	50651915	50651937	+	3	0	AGO1-4,AGO2	8mer	uuggUGUGUUG-GAUGAUGGAGu	| :|:|: || |||||||	guugAAGCGAUACUCCUACCUCa	0.8492	-0.217	8	GM12892,MCF7
MIMAT0000063	hsa-let-7b-5p	ENSG00000259673	IQCH-AS1	lincRNA	chr15	67699013	67699035	-	7	0	AGO1-4,AGO2	7mer-m8	uuGGUGUGUUGG-AUGAUGGAGu	||| : |:|| ||||||||	ccCCAGGAAGCCAAACUACCUCu	1.2139	0.07	4	Huh-7.5,T98G
MIMAT0000063	hsa-let-7b-5p	ENSG00000261821	AC090826.1	antisense	chr15	74661542	74661562	+	1	0	AGO2	8mer	uuggugUGUUGGAUGAUGGAGu	:::||| ||||||||	gcuggaGUGACC-ACUACCUCa	0.7549	-0.286	5	Huh-7.5
MIMAT0000063	hsa-let-7b-5p	ENSG00000247240	UBL7-AS1	antisense	chr15	74754243	74754263	+	6	0	AGO1-4,AGO2	7mer-m8	uuGGUGUGUUGGAUGAUGGAGu	||:: | || ||||||||	uaCUGAAGAA-AGACUACCUCu	1.0941	-0.017	6	Huh-7.5,T-REx-293
MIMAT0000063	hsa-let-7b-5p	ENSG00000203392	AC105020.1	antisense	chr15	75971288	75971309	+	1	0	AGO2	8mer	uugguguguuGGAUGAUGGAGu	| ||| |||||||	cucugggguuCCUCCUACCUCa	0.3819	0.22	7	HeLa
MIMAT0000063	hsa-let-7b-5p	ENSG00000203392	AC105020.1	antisense	chr15	75971490	75971511	+	1	0	AGO2	7mer-m8	uuGGUGUGUUGGAUGAUGGAGu	| :||::: || :|||||||	acUCAUGUUUCCAGCUACCUCu	1.2904	-0.207	7	T98G
MIMAT0000063	hsa-let-7b-5p	ENSG00000259518	LINC01583	lincRNA	chr15	82388223	82388244	+	1	0	AGO1	7mer-m8	uugguguguuGGAUGAUGGAGu	| ||| |||||||	cuuuauuauuCCUUCUACCUCu	0.4438	-0.368	1	endothelial
MIMAT0000063	hsa-let-7b-5p	ENSG00000255571	MIR9-3HG	lincRNA	chr15	89939909	89939929	+	1	0	AGO2	7mer-m8	uugGUGUGUUGGAUGAUGGAGu	| :|| :| | |||||||	augUACUGGAAGU-CUACCUCu	0.8448	-0.295	8	22RV1
MIMAT0000063	hsa-let-7b-5p	ENSG00000280291	AC016251.2	TEC	chr15	96839365	96839389	-	1	0	AGO1-4	7mer-m8	uuGGUGUGUUGGAU---GAUGGAGu	||:::: : :||| |||||||	caCUGUGGGUUCUAGGCCUACCUCu	1.2394	-0.313	0	hNSC
MIMAT0000063	hsa-let-7b-5p	ENSG00000259363	AC090825.1	lincRNA	chr15	100353244	100353266	+	2	0	AGO1-4,AGO2	8mer	uuggUGUGUU-GGAUGAUGGAGu	:| ||| ||| |||||||	cuggGCUCAAUCCUCCUACCUCa	1.1109	-0.033	8	Huh-7.5,TrHBMEC
MIMAT0000063	hsa-let-7b-5p	ENSG00000259583	AC015712.2	antisense	chr15	101433917	101433937	-	3	0	AGO1-4,AGO2	7mer-m8	uuGGUGUGUUGGAUGAUGGAGu	:::||: :: | |||||||	ugUUGCAU-GUGUUCUACCUCu	1.0443	-0.79	3	HeLa,MCF7
MIMAT0000063	hsa-let-7b-5p	ENSG00000263280	AC003965.1	lincRNA	chr16	2916807	2916829	-	1	0	AGO2	8mer	uuGGU-GUGUUGGAUGAUGGAGu	||| ::| | | |||||||	cuCCAGUGCUUCAUCCUACCUCa	1.0399	-0.315	4	HeLa
MIMAT0000063	hsa-let-7b-5p	ENSG00000261067	AC109460.3	processed_transcript	chr16	28994583	28994603	+	20	0	AGO1,AGO1-4,AGO2	8mer	uuggugugUUGGAUGAUGGAGu	| | |:|| |||||||	augcugggAGCC-CCUACCUCa	0.694	4.515	13	HeLa,MCF7,endothelial
MIMAT0000063	hsa-let-7b-5p	ENSG00000238045	AC009133.1	antisense	chr16	29822934	29822954	-	1	0	AGO2	7mer-m8	uugguguGUUGGAUGAUGGAGu	| | || :|| |||||||	cagcuuuCAUUCU-CUACCUCg	0.9323	-0.332	7	HeLa
MIMAT0000063	hsa-let-7b-5p	ENSG00000280211	AC106886.4	TEC	chr16	30784911	30784934	-	3	0	AGO1-4,AGO2	7mer-m8	uugguGUGUUGGA--UGAUGGAGu	| | |||:|| |||||||	gaaauCCCAAUCUUGUCUACCUCu	0.9988	-0.16	9	HEK293,MCF7
MIMAT0000063	hsa-let-7b-5p	ENSG00000261487	AC135048.1	processed_transcript	chr16	30964865	30964886	+	3	0	AGO2	7mer-m8	uuggUGUGUUGGAUGAUGGAGu	:||| | : :|||||||	ucugGCACCAGUGGCUACCUCc	0.8703	0.542	6	T98G
MIMAT0000063	hsa-let-7b-5p	ENSG00000260267	AC026471.1	antisense	chr16	31468514	31468534	-	3	0	AGO2	7mer-m8	uuggugUGUUGGAUGAUGGAGu	|||| | :|||||||	ccuagaACAA-CAGCUACCUCu	0.7482	0.051	3	MCF7
MIMAT0000063	hsa-let-7b-5p	ENSG00000280180	AC023824.6	TEC	chr16	34386431	34386451	+	1	0	AGO2	8mer	uuGGUGUGUUGGAUGAUGGAGu	|:::::: ||| ||||||||	caUUGUGUCACC-ACUACCUCa	1.5511	-0.116	6	T-REx-293
MIMAT0000063	hsa-let-7b-5p	ENSG00000260249	AC007608.3	antisense	chr16	50701241	50701261	+	1	0	AGO1-4	7mer-m8	uuGGUGUGUUGGAUGAUGGAGu	|::::| |||:|||||||	ggCUGUGC-UCCUGCUACCUCu	1.2151	-0.153	6	MCF7
MIMAT0000063	hsa-let-7b-5p	ENSG00000261302	AC106779.1	antisense	chr16	56744040	56744062	-	1	0	AGO2	8mer	uuggugUGUUGGAU-GAUGGAGu	| :||||:|: |||||||	auuuuaGCAACUUGCCUACCUCa	1.0868	0.098	7	EWS
MIMAT0000063	hsa-let-7b-5p	ENSG00000262514	AC020978.6	sense_intronic	chr16	68234604	68234627	+	1	0	AGO2	7mer-m8	uuGGUGUGUUGGA--UGAUGGAGu	::|:|: :|| ||||||||	cuUUAUAUUUUCUUCACUACCUCc	1.0188	0.124	1	Huh-7.5
MIMAT0000063	hsa-let-7b-5p	ENSG00000262160	AC020978.5	antisense	chr16	68260173	68260194	-	5	0	AGO1-4,AGO2	8mer	uuGGUGUG-UUGGAUGAUGGAGu	| ||:| :| || |||||||	ccCAACGCUGAGCU-CUACCUCa	1.1019	0.008	2	22RV1,Huh-7.5
MIMAT0000063	hsa-let-7b-5p	ENSG00000196696	AC009022.1	processed_transcript	chr16	70010575	70010595	-	2	0	AGO1-4,AGO2	8mer	uuGGUGUG-UUGGAUGAUGGAGu	|| :|| ::|| |||||||	ugCCCUACUGGCC--CUACCUCa	1.0675	0.034	10	Huh-7.5
MIMAT0000063	hsa-let-7b-5p	ENSG00000261777	AC012184.3	processed_transcript	chr16	70380417	70380440	-	7	0	AGO1-4,AGO2	8mer	uugguguGUUGGAU--GAUGGAGu	||| ||| |||||||	ccguguuCAAGCUAUUCUACCUCa	0.5958	-0.081	12	Huh-7.5
MIMAT0000063	hsa-let-7b-5p	ENSG00000271009	AC116667.1	lincRNA	chr16	73094144	73094158	+	2	0	AGO1-4,AGO2	7mer-m8	uugguguguugGAUGAUGGAGu	| | :|||||||	-------cuuaCAGCUACCUCc	-0.5501	2.162	10	HeLa,hNSC
MIMAT0000063	hsa-let-7b-5p	ENSG00000279476	AC092139.3	TEC	chr16	81553888	81553909	+	2	0	AGO1-4,AGO2	8mer	uuGGUGUGUUGGAUGAUGGAGu	| |: :| : :| |||||||	auCUCUAGUGGUUUCUACCUCa	0.9357	-0.427	1	Huh-7.5
MIMAT0000063	hsa-let-7b-5p	ENSG00000278716	AC133540.1	lincRNA	chr16	85523562	85523584	+	1	0	AGO2	7mer-m8	uuggUGUGUUGGAU-GAUGGAGu	:|| :| | |||||||	ugagGCAGGAAGGACCUACCUCc	0.5698	-0.323	14	T98G
MIMAT0000063	hsa-let-7b-5p	ENSG00000268388	FENDRR	lincRNA	chr16	86508816	86508837	-	1	0	AGO2	8mer	uuGGUGUGUUGGAUGAUGGAGu	|| | | |:| |||||||	gaCAAGAGUAUCACCUACCUCa	0.9734	-0.462	7	T98G
MIMAT0000063	hsa-let-7b-5p	ENSG00000277491	AC087392.5	lincRNA	chr17	698947	698969	+	1	0	AGO2	7mer-m8	uuGGUGUGUUGGAU-GAUGGAGu	|| | ::||| | |||||||	gcCCUCUUGACCAAGCUACCUCu	1.2328	-0.005	4	HeLa
MIMAT0000063	hsa-let-7b-5p	ENSG00000284837	AC007846.1	lincRNA	chr17	5676209	5676229	+	1	0	AGO2	7mer-m8	uugguGUGUUGGAUGAUGGAGu	| ||| :||| |||||||	auuucCAC-GCCUCCUACCUCu	1.1563	-0.446	0	TZM-bl
MIMAT0000063	hsa-let-7b-5p	ENSG00000272884	AC113189.4	processed_transcript	chr17	7343649	7343670	+	1	0	AGO2	7mer-m8	uugguguguugGAUGAUGGAGu	| | :|||||||	ggguguccuugCAGCUACCUCg	0.0626	1.864	4	HeLa
MIMAT0000063	hsa-let-7b-5p	ENSG00000272884	AC113189.4	processed_transcript	chr17	7347641	7347664	+	2	0	AGO2	8mer	uugGUGUGU-UGGAU-GAUGGAGu	||:: | ||:|| |||||||	ggaCAUGAAUACUUAGCUACCUCa	1.1706	1.864	4	22RV1
MIMAT0000063	hsa-let-7b-5p	ENSG00000276384	AC016876.3	antisense	chr17	7461359	7461380	-	1	0	AGO2	7mer-m8	uuGGUGUGUUGGAUGAUGGAGu	| ::::: |:| |||||||	ggCAGUGUGCCUUCCUACCUCu	1.1349	0.126	11	T-REx-293
MIMAT0000063	hsa-let-7b-5p	ENSG00000236088	COX10-AS1	processed_transcript	chr17	13933303	13933324	-	1	0	AGO2	7mer-m8	uugguguguuggauGAUGGAGu	| | | | |||||||	acaaagaggaagauCUACCUCc	0.52	-0.105	4	HeLa
MIMAT0000063	hsa-let-7b-5p	ENSG00000266709	AC005224.4	lincRNA	chr17	14208433	14208455	+	1	0	AGO2	7mer-m8	uuggugUGUUGG-AUGAUGGAGu	| :||:|| | |||||||	agagugGCAGCCUUUCUACCUCc	0.8761	-0.77	5	HEK293T
MIMAT0000063	hsa-let-7b-5p	ENSG00000239203	AC093484.1	processed_transcript	chr17	16330829	16330850	+	1	0	AGO2	7mer-m8	uugguguguuggauGAUGGAGu	| |||||||	cugcuaggggggauCUACCUCc	-0.3248	1.648	3	MDMs
MIMAT0000063	hsa-let-7b-5p	ENSG00000273018	AC107983.2	processed_transcript	chr17	18416180	18416201	-	1	1	AGO2	7mer-m8	uuggUGUGUUGGAUGAUGGAGu	| |||::|: |:|||||||	gaugACAUGAUAUGCUACCUCc	1.3315	2.468	3	BCBL-1
MIMAT0000063	hsa-let-7b-5p	ENSG00000270091	AC015726.1	lincRNA	chr17	19800443	19800465	-	5	0	AGO1,AGO2	7mer-m8	uuGGUGUGUUG--GAUGAUGGAGu	:| ::|||| || |||||||	ucUCCUGCAACUGCU-CUACCUCu	1.2406	0.681	5	MDA-MB-231,endothelial
MIMAT0000063	hsa-let-7b-5p	ENSG00000264215	AC126365.1	lincRNA	chr17	20692484	20692506	+	3	0	AGO2	8mer	uuggUGUGUUGGAU-GAUGGAGu	| |:| ||: | |||||||	gaugAUAAUACUGACCUACCUCa	0.9545	0.83	4	T-REx-293
MIMAT0000063	hsa-let-7b-5p	ENSG00000267321	LINC02001	lincRNA	chr17	33895192	33895214	+	4	0	AGO1,AGO1-4,AGO2	7mer-m8	uuGGUGUGUUGGA-UGAUGGAGu	| |:: | |:|:| :|||||||	auCUGGAGAGCUUGGCUACCUCc	1.2461	-1.199	11	HeLa,Huh-7.5,endothelial
MIMAT0000063	hsa-let-7b-5p	ENSG00000260793	AC003102.1	antisense	chr17	42299442	42299462	+	1	0	AGO2	7mer-m8	uuGGUGUGUUGGAUGAUGGAGu	:| | |:::|| |||||||	ucUCCCUCGGUCU-CUACCUCc	1.1164	0.739	8	HeLa
MIMAT0000063	hsa-let-7b-5p	ENSG00000267121	AC008105.3	antisense	chr17	43298115	43298136	-	1	0	AGO2	7mer-m8	uuGGUGUGUUGGAUGAUGGAGu	| || | : ||: |||||||	agCCUCCUCACUGUCUACCUCc	1.1208	0.089	8	TZM-bl
MIMAT0000063	hsa-let-7b-5p	ENSG00000278963	AC005921.3	TEC	chr17	48800167	48800188	+	1	0	AGO1-4	7mer-m8	uuGGUGUGUUGGAUGAUGGAGu	|||: :::|: :|:|||||||	aaCUUUGUAGAUUGCUACCUCu	1.5199	0.161	7	hNSC
MIMAT0000063	hsa-let-7b-5p	ENSG00000279369	AC046185.3	TEC	chr17	61779855	61779876	+	3	0	AGO1-4,AGO2	7mer-m8	uuggUGUGUUGGAUGAUGGAGu	| ||| | ||| |||||||	caagACAAACCCUUCUACCUCc	1.3259	0.312	9	T-REx-293,hNSC
MIMAT0000063	hsa-let-7b-5p	ENSG00000215769	ARHGAP27P1-BPTFP1-KPNA2P3	processed_transcript	chr17	62746088	62746109	-	6	3	AGO1-4,AGO2	7mer-m8	uuGGUGUGUUGGAUGAUGGAGu	:::::| | ||||||||	cgUUGUGCCAGAAACUACCUCu	1.044	3.61	9	MCF7,MDA-MB-231
MIMAT0000063	hsa-let-7b-5p	ENSG00000280299	AC037487.4	processed_transcript	chr17	62950010	62950031	+	11	0	AGO1-4,AGO2	8mer	uuggUGUGUUGGAUGAUGGAGu	| ::| |||: ||||||||	aggaGUAGAACUAACUACCUCa	1.2073	3.897	12	HeLa
MIMAT0000063	hsa-let-7b-5p	ENSG00000278873	AC005495.1	TEC	chr17	67230133	67230156	-	1	0	AGO2	8mer	uuGGUGU--GUUGGAUGAUGGAGu	|:||| |||: ||||||||	ugCUACAAUCAAUGAACUACCUCa	1.2883	0.173	3	motor_cortex
MIMAT0000063	hsa-let-7b-5p	ENSG00000163597	SNHG16	processed_transcript	chr17	74560277	74560297	+	24	0	AGO1,AGO1-4,AGO2	7mer-m8	uuGGUGUGUUGGAUGAUGGAGu	| |: ::|||||| |||||||	auCUCUGCAACCU-CUACCUCc	1.8217	0.105	15	endothelial,foreskin_fibroblast,left_ventricle
MIMAT0000063	hsa-let-7b-5p	ENSG00000262188	LINC01978	lincRNA	chr17	77897158	77897177	+	1	0	AGO2	7mer-m8	uuGGUGUGUUGGAUGAUGGAGu	| |::| | |||| |||||||	auCUGC-CCACCU-CUACCUCc	1.4412	-0.114	6	cingulate_gyrus
MIMAT0000063	hsa-let-7b-5p	ENSG00000262580	AC087741.1	antisense	chr17	78174879	78174902	-	4	0	AGO2	8mer	uuGGUGUGUUGGA--UGAUGGAGu	|: ::: :|:| ||||||||	ggCUCUGUUGCUUGAACUACCUCa	0.9878	-0.148	14	T-REx-293
MIMAT0000063	hsa-let-7b-5p	ENSG00000280248	AC124319.4	TEC	chr17	78313963	78313985	+	4	0	AGO1-4,AGO2	7mer-m8	uuggugugUUG-GAUGAUGGAGu	| |:| ||:|||||||	ggacugggAGCACUGCUACCUCc	0.6685	2.849	7	HeLa
MIMAT0000063	hsa-let-7b-5p	ENSG00000280407	AC132872.4	TEC	chr17	80209464	80209485	+	2	0	AGO2	7mer-m8	uuGGUGUGUUGGAUGAUGGAGu	| ||:: :|: |||||||	gcCAACGUCGCUGUCUACCUCc	0.9922	-1.223	8	22RV1
MIMAT0000063	hsa-let-7b-5p	ENSG00000279479	AP005205.3	TEC	chr18	6728106	6728129	+	2	0	AGO2	8mer	uuggugUGUUG-GAU-GAUGGAGu	|:||: ||| |||||||	gggauaAUAAUACUACCUACCUCa	0.7859	-0.27	10	EWS
MIMAT0000063	hsa-let-7b-5p	ENSG00000265933	LINC00668	lincRNA	chr18	6926324	6926345	-	2	0	AGO2	8mer	uuGGUGUGUUGGAUGAUGGAGu	:|| ||||:| |||||||	ccUCAAACAAUCCUCUACCUCa	1.3958	0.1	9	TZM-bl
MIMAT0000063	hsa-let-7b-5p	ENSG00000273284	AP001033.2	sense_intronic	chr18	9259852	9259874	+	1	0	AGO1-4	8mer	uugGUGUGUUG-GAUGAUGGAGu	| :| |:: | | |||||||	gaaUAAAUGUCUCCCCUACCUCa	0.9279	-0.163	6	Huh-7.5
MIMAT0000063	hsa-let-7b-5p	ENSG00000277534	AC007996.1	sense_intronic	chr18	24123931	24123952	-	2	0	AGO2	8mer	uugguguguuGGAUGAUGGAGu	| | ::| |||||||	auagagcauuUUUCCUACCUCa	0.4493	1.095	6	HeLa
MIMAT0000063	hsa-let-7b-5p	ENSG00000274918	AC116447.1	lincRNA	chr18	32897650	32897671	+	1	0	AGO1-4	8mer	uuggugUGUUGGAUGAUGGAGu	|:: :| |||||||	guagugAUGCUCACCUACCUCa	0.3901	0.179	6	MCF7
MIMAT0000063	hsa-let-7b-5p	ENSG00000278986	AC091060.1	TEC	chr18	33552744	33552767	+	5	0	AGO1,AGO2	7mer-m8	uuGGUGUG--UUGGAUGAUGGAGu	||: :| |:|| :|||||||	gcCCGGGCCAAGCCCGCUACCUCc	1.0643	2.207	8	HeLa,endothelial
MIMAT0000063	hsa-let-7b-5p	ENSG00000260569	AC090398.1	lincRNA	chr18	71879468	71879490	-	1	0	AGO2	8mer	uuGGUGUGUU-GGAUGAUGGAGu	:|| :|:| :|| |||||||	guUCAAGCGAUUCUCCUACCUCa	1.1928	-0.2	1	T-REx-293
MIMAT0000063	hsa-let-7b-5p	ENSG00000269318	AC007292.2	antisense	chr19	4357579	4357601	-	2	0	AGO2	7mer-m8	uuGGUGUGUU-GGAU-GAUGGAGu	||| |||: || | |||||||	ucCCA-ACAGCCCCACCUACCUCg	1.3636	1.749	11	MDMs
MIMAT0000063	hsa-let-7b-5p	ENSG00000267510	AC011451.1	antisense	chr19	9402191	9402210	+	1	0	AGO2	8mer	uugguGUGUUGGAU---GAUGGAGu	|||| |:|: |||||||	-----CACACCUUGAUCCUACCUCa	0.4331	0.145	2	TDF
MIMAT0000063	hsa-let-7b-5p	ENSG00000269044	AC024075.2	sense_intronic	chr19	16745353	16745375	-	1	0	AGO2	8mer	uuGGUGUGUUGGAU-GAUGGAGu	:|| :::||| : |||||||	gcUCAAGUGACCCGCCUACCUCa	1.266	-0.098	7	HS5
MIMAT0000063	hsa-let-7b-5p	ENSG00000269044	AC024075.2	sense_intronic	chr19	16745489	16745511	-	2	0	AGO2	8mer	uuGGUGUGUU-GGAUGAUGGAGu	| :|| :::: :|| |||||||	auUCAAGUGGUUCUCCUACCUCa	1.3547	-0.093	7	22RV1
MIMAT0000063	hsa-let-7b-5p	ENSG00000269019	HOMER3-AS1	antisense	chr19	19057369	19057389	+	1	0	AGO2	7mer-m8	uugguguguuGGAUGAUGGAGu	| ||| |||||||	gaagcucucuCCU-CUACCUCu	0.2721	0.271	2	HeLa
MIMAT0000063	hsa-let-7b-5p	ENSG00000280079	AC011447.7	TEC	chr19	20332417	20332439	-	2	0	AGO1-4	7mer-m8	uuGGUGUGUUGG-AUGAUGGAGu	:|| :| :|: ||||||||	cuUCAAGCUGCUAAACUACCUCc	1.0188	0.113	13	MCF7
MIMAT0000063	hsa-let-7b-5p	ENSG00000284428	AC092329.4	processed_transcript	chr19	23452997	23453019	-	2	0	AGO1-4,AGO2	8mer	uuGGUGUGUU-GGAUGAUGGAGu	:|| :::| :|| |||||||	guUCAAGUGAUUCUCCUACCUCa	1.1995	-0.299	0	MCF7,hNSC
MIMAT0000063	hsa-let-7b-5p	ENSG00000236144	TMEM147-AS1	antisense	chr19	36034726	36034746	-	3	0	AGO1,AGO2	8mer	uuGGUGUGUUGGAUGAUGGAGu	|: | ||:|| |||||||	cuCUCCUCAGCC-CCUACCUCa	1.0565	2.169	15	22RV1,endothelial
MIMAT0000063	hsa-let-7b-5p	ENSG00000232677	LINC00665	lincRNA	chr19	36817466	36817487	-	4	0	AGO1,AGO2	8mer	uugguguguuggaUGAUGGAGu	| | :|||||||	uaggaggagcaaaGCUACCUCa	0.1175	0.078	7	HEK293
MIMAT0000063	hsa-let-7b-5p	ENSG00000226686	LINC01535	lincRNA	chr19	37747635	37747656	+	1	0	AGO2	7mer-m8	uugGUGUGUUGGAUGAUGGAGu	| | || :||| ||||||||	gagCUCAGGACCCACUACCUCc	1.3691	-0.192	11	T-REx-293
MIMAT0000063	hsa-let-7b-5p	ENSG00000279095	AC243964.3	TEC	chr19	45169320	45169339	+	13	0	AGO1,AGO1-4,AGO2	7mer-m8	uuGGUGUGUUGGAUGAUGGAGu	|||| :||: : ||||||||	uaCCA-GCAG-UGACUACCUCu	1.4146	-0.029	11	Huh-7.5,endothelial
MIMAT0000063	hsa-let-7b-5p	ENSG00000269352	PTOV1-AS2	antisense	chr19	50361686	50361708	-	2	0	AGO2	8mer	uuGGUGUGUUGGA-UGAUGGAGu	| :| | :: ||| |||||||	acUCCCCUGUCCUCCCUACCUCa	1.1685	-0.94	13	HCT116
MIMAT0000063	hsa-let-7b-5p	ENSG00000269959	SPACA6P-AS	lincRNA	chr19	52196046	52196067	-	8	0	AGO2	8mer	uuGGUGUGUUGGAUGAUGGAGu	|||:|:||||||| |||||||	aaCUAUACAACCUCCUACCUCa	2.4203	4.664	9	TDF
MIMAT0000063	hsa-let-7b-5p	ENSG00000276570	AC010327.5	processed_transcript	chr19	55738821	55738841	-	2	0	AGO2	8mer	uugGUGUGUUGGAUGAUGGAGu	| | :::|| |||||||	uggCCCCUGGCC-CCUACCUCa	0.8558	-0.4	13	HeLa
MIMAT0000063	hsa-let-7b-5p	ENSG00000268568	AC007228.2	lincRNA	chr19	57184992	57185012	-	7	0	AGO2	7mer-m8	uuggUGUGUUGGAUGAUGGAGu	:||| | || |||||||	guagGCACCAGCU-CUACCUCc	0.9534	-0.64	1	EWS
MIMAT0000063	hsa-let-7b-5p	ENSG00000268516	AC020915.3	antisense	chr19	58770171	58770193	-	2	0	AGO1-4,AGO2	8mer	uugGUG-UGUUGGAUGAUGGAGu	| ||| || :| |||||||	caaCACUACUGCGGCCUACCUCa	1.1419	-0.339	7	HeLa,MCF7
MIMAT0000063	hsa-let-7b-5p	ENSG00000280162	AL136531.3	TEC	chr20	1302658	1302682	+	1	0	AGO2	7mer-m8	uugguGUGUU-GGAU--GAUGGAGu	::||| |||| |||||||	uuguuUGCAACCCUAGUCUACCUCu	1.0735	-0.44	3	BT474
MIMAT0000063	hsa-let-7b-5p	ENSG00000278153	AL121782.1	lincRNA	chr20	13349247	13349268	-	1	0	AGO2	8mer	uuGGUGUGUUGGAUGAUGGAGu	| |::||: : |||||||	auCUGCAUCUGUGCCUACCUCa	0.9589	0.525	9	HeLa
MIMAT0000063	hsa-let-7b-5p	ENSG00000273148	AL035563.1	lincRNA	chr20	18776308	18776328	+	1	0	AGO2	8mer	uuGGUG-UGUUGGAUGAUGGAGu	| |||| ::|:|| |||||||	agCCACUGUAGCC--CUACCUCa	1.4789	-0.016	11	MCF7
MIMAT0000063	hsa-let-7b-5p	ENSG00000213742	ZNF337-AS1	antisense	chr20	25612867	25612888	+	1	0	AGO1-4	7mer-m8	uugguguguuGGAUGAUGGAGu	| || ||||||||	cuggcccuucCCAACUACCUCc	0.3773	0.092	13	MCF7
MIMAT0000063	hsa-let-7b-5p	ENSG00000213742	ZNF337-AS1	antisense	chr20	25615416	25615438	+	3	1	AGO1-4,AGO2	8mer	uuGGUGUGUU-GGAUGAUGGAGu	:|| :::| :||:|||||||	guUCAAGUGAUUCUGCUACCUCa	1.2527	0.143	13	HeLa,Huh-7.5
MIMAT0000063	hsa-let-7b-5p	ENSG00000285230	RALY-AS1	lincRNA	chr20	32575110	32575130	-	3	0	AGO2	8mer	uuggugUGUUGGAUGAUGGAGu	|:|:: | |||||||	uggagaAUAGUAU-CUACCUCa	0.481	0.304	0	22RV1
MIMAT0000063	hsa-let-7b-5p	ENSG00000237595	AL161937.2	lincRNA	chr20	48779347	48779369	-	1	0	AGO2	7mer-m8	uuggUGUGUUGG-AUGAUGGAGu	|: | :|| ||||||||	guggAUUCUGCCACACUACCUCu	0.7583	0.215	10	TZM-bl
MIMAT0000063	hsa-let-7b-5p	ENSG00000268649	AL132655.2	lincRNA	chr20	57392482	57392504	-	1	0	AGO1-4	7mer-m8	uuGGUGUGUUGGAU-GAUGGAGu	||: : : ::|| |||||||	ugCCGGGAGUUUUACCUACCUCc	1.0299	-0.783	10	MCF7
MIMAT0000063	hsa-let-7b-5p	ENSG00000273840	AF254983.1	processed_transcript	chr21	10910341	10910362	-	3	0	AGO2	7mer-m8	uugGUGUGUUGGAUGAUGGAGu	| :|: |:|| |||||||	augUAUUCGACGGUCUACCUCu	1.0188	0.472	7	22RV1
MIMAT0000063	hsa-let-7b-5p	ENSG00000226751	AF127936.1	lincRNA	chr21	16134273	16134292	-	1	0	AGO2	7mer-m8	uuGGUGUGUUGGAUGAUGGAGu	|||||:| :|:| |||||||	aaCCAUAGGAUC--CUACCUCu	1.6257	-0.117	2	BCBL-1
MIMAT0000063	hsa-let-7b-5p	ENSG00000215386	MIR99AHG	lincRNA	chr21	17980630	17980651	+	9	0	AGO1-4,AGO2	8mer	uuGGU--GUGUUGGAUGAUGGAGu	|||| |||| || |||||||	uaCCAAGCACAUCC--CUACCUCa	1.5266	-0.14	1	Huh-7.5
MIMAT0000063	hsa-let-7b-5p	ENSG00000182912	TSPEAR-AS2	antisense	chr21	45937636	45937658	+	2	0	AGO1,AGO2	7mer-m8	uugGUGUGUU-GGAUGAUGGAGu	| ||| |: ||| |||||||	gaaCACUGAGCCCUCCUACCUCc	1.3259	-0.252	11	22RV1,HEK293
MIMAT0000063	hsa-let-7b-5p	ENSG00000182912	TSPEAR-AS2	antisense	chr21	45939797	45939819	+	2	0	AGO2	7mer-m8	uuGGUG-UGUUGGAUGAUGGAGu	| ||:| || ||| |||||||	agCCGCUACCACCACCUACCUCc	1.4522	-0.432	11	22RV1
MIMAT0000063	hsa-let-7b-5p	ENSG00000272829	AC002470.1	lincRNA	chr22	21335766	21335790	-	1	0	AGO2	7mer-m8	uugGUGUGUUG---GAUGAUGGAGu	|:|| ||: :|:|||||||	gggCGCAGAAUUAGUUGCUACCUCc	0.9778	-0.011	10	22RV1
MIMAT0000063	hsa-let-7b-5p	ENSG00000273295	AP000350.6	lincRNA	chr22	24247725	24247746	-	4	0	AGO1-4	8mer	uuGGUGUGUUGGAUGAUGGAGu	|| | | |||:|||||||	gcCCUCUCUUCCUGCUACCUCa	1.1097	0.158	2	Huh-7.5
MIMAT0000063	hsa-let-7b-5p	ENSG00000225783	MIAT	lincRNA	chr22	27061696	27061717	+	1	0	AGO1-4	7mer-m8	uuGGUGUGUUGGAUGAUGGAGu	:||: | ::| |||||||	gcUCAUUCUCUUUUCUACCUCu	0.9734	-0.07	9	hNSC
MIMAT0000063	hsa-let-7b-5p	ENSG00000235954	TTC28-AS1	processed_transcript	chr22	28404006	28404026	+	1	0	AGO2	8mer	uugguGUGUUGGAUGAUGGAGu	| | || ||| |||||||	caggcCUCAUCCU-CUACCUCa	1.0443	-0.36	5	TZM-bl
MIMAT0000063	hsa-let-7b-5p	ENSG00000279159	AC003681.1	antisense	chr22	30423083	30423100	-	3	0	AGO2	7mer-m8	uuGGUGUGUUGGAUGAUGGAGu	|| |||| | |||||||	uuCCCCACA--C--CUACCUCc	0.9945	0.284	3	EWS
MIMAT0000063	hsa-let-7b-5p	ENSG00000278920	AC005005.4	sense_overlapping	chr22	31462365	31462385	+	1	0	AGO2	7mer-m8	uuGGUGUGUUGGAUGAUGGAGu	:|||:|||||| |||||||	gcUCACGCAACCU-CUACCUCc	1.9337	-0.129	7	HCT116
MIMAT0000063	hsa-let-7b-5p	ENSG00000242082	SLC5A4-AS1	antisense	chr22	32665359	32665377	+	3	0	AGO2	8mer	uuGGUGUGUUGGAUGAUGGAGu	|:::| || :|||||||	ucCUGUAGAA---GCUACCUCa	0.8891	2.087	4	22RV1
MIMAT0000063	hsa-let-7b-5p	ENSG00000243902	FP325335.1	sense_overlapping	chr22	37781185	37781206	-	1	0	AGO2	7mer-m8	uuGGUGUGUUGGAUGAUGGAGu	|:| | | | :|||||||	caUCCCUCCCCGGGCUACCUCu	0.8903	0.096	8	HeLa
MIMAT0000063	hsa-let-7b-5p	ENSG00000279738	AL022311.1	sense_overlapping	chr22	38286424	38286447	+	2	0	AGO1-4,AGO2	8mer	uugguguGUUGGAU--GAUGGAGu	||| ||| |||||||	ccagguuCAAGCUAUUCUACCUCa	0.5958	-0.064	6	HeLa,hNSC
MIMAT0000063	hsa-let-7b-5p	ENSG00000280216	AL022326.2	TEC	chr22	39775712	39775732	+	2	0	AGO1-4,AGO2	7mer-m8	uugGUGUGUUGGAUGAUGGAGu	:|: || :|| |||||||	guaUAUUCACUCU-CUACCUCu	0.9778	-0.136	7	hNSC,motor_cortex
MIMAT0000063	hsa-let-7b-5p	ENSG00000273424	AL008582.1	lincRNA	chr22	41827014	41827036	+	1	0	AGO2	8mer	uuggugUGUU-GGAUGAUGGAGu	| :|:| ||| |||||||	cauuuaGCGAUCCUCCUACCUCa	0.9612	0.252	8	Huh-7.5
MIMAT0000063	hsa-let-7b-5p	ENSG00000197182	MIRLET7BHG	lincRNA	chr22	46509673	46509694	+	3	0	AGO2	8mer	uuggugUGUUGGAUGAUGGAGu	:| :|| |||||||	gggaggGCCGCCCCCUACCUCa	0.4544	-0.128	0	HeLa
MIMAT0000063	hsa-let-7b-5p	ENSG00000224271	AL117329.1	lincRNA	chr22	48251069	48251089	+	3	0	AGO1-4,AGO2	8mer	uuGGUGUGUUGGAUGAUGGAGu	|:| || :: :|||||||	uuCUA-ACUCUUGGCUACCUCa	0.9279	-0.234	8	Huh-7.5
MIMAT0000063	hsa-let-7b-5p	ENSG00000272666	U62317.2	lincRNA	chr22	50981139	50981160	-	1	0	AGO2	8mer	uugguguguuGGAUGAUGGAGu	||| |||||||	ucuugguucuCCUUCUACCUCa	-0.008	0.242	4	HeLa
MIMAT0000063	hsa-let-7b-5p	ENSG00000270012	AC232271.1	lincRNA	chrX	49131924	49131945	+	2	0	AGO2	7mer-m8	uuGGUGUGUUGGAUGAUGGAGu	| || | || :| |||||||	agCCUCUCACUCCCCUACCUCc	1.1662	-0.274	15	hMSC
MIMAT0000063	hsa-let-7b-5p	ENSG00000235437	LINC01278	processed_transcript	chrX	62780844	62780866	-	1	0	AGO1	7mer-m8	uuGGUGUGUU-GGAUGAUGGAGu	|:|| ::|| || ||||||||	caUCAAGUAAGCCGACUACCUCg	1.45	-0.17	8	endothelial
MIMAT0000063	hsa-let-7b-5p	ENSG00000229807	XIST	lincRNA	chrX	73040713	73040733	-	76	1	AGO1,AGO1-4,AGO2,AGO3	8mer	uuGGUGUGUUGGAUGAUGGAGu	:||: :: ||| |||||||	cgUCAU-UGUCCUUCUACCUCa	1.1873	0.271	1	HEK293,Huh-7.5
MIMAT0000063	hsa-let-7b-5p	ENSG00000229807	XIST	lincRNA	chrX	73046461	73046479	-	18	0	AGO1,AGO1-4,AGO2	7mer-m8	uuGGUGUGUUGGAUGAUGGAGu	|||| :| |||| |||||||	aaCCCUA-AACC--CUACCUCu	1.6175	0.096	1	HEK293,Huh-7.5,MDMs
MIMAT0000063	hsa-let-7b-5p	ENSG00000229807	XIST	lincRNA	chrX	73047503	73047525	-	43	0	AGO1,AGO1-4,AGO2	7mer-m8	uugguguguuGGAU-GAUGGAGu	| | :||: |||||||	cucuccuuucUCUGCCUACCUCu	0.5843	0.403	1	HEK293,Huh-7.5
MIMAT0000063	hsa-let-7b-5p	ENSG00000229807	XIST	lincRNA	chrX	73047522	73047544	-	33	0	AGO1,AGO1-4,AGO2	7mer-m8	uugguGUGUUGGAU-GAUGGAGu	| :: :||: |||||||	cuuuuCUUGUUCUGUCUACCUCu	0.63	0.253	1	HEK293,Huh-7.5
MIMAT0000063	hsa-let-7b-5p	ENSG00000230590	FTX	lincRNA	chrX	73499235	73499256	-	4	0	AGO1-4,AGO2	7mer-m8	uugguguguugGAUGAUGGAGu	:|||||||||	guuuuguguuaUUACUACCUCc	-0.1364	0.154	4	HeLa,hNSC
MIMAT0000063	hsa-let-7b-5p	ENSG00000203930	LINC00632	lincRNA	chrX	139854394	139854415	+	2	0	AGO2	7mer-m8	uugguguguuGGAUGAUGGAGu	| | |:|:|||||||	cauccuguuuCUUGCUACCUCc	0.6818	0.486	7	HS5
MIMAT0000063	hsa-let-7b-5p	ENSG00000235703	LINC00894	antisense	chrX	149111905	149111924	+	7	0	AGO2	7mer-m8	uuGGUGUGUUGGAUGAUGGAGu	| :| | ||| ||||||||	cuCGGCUC-ACC-ACUACCUCu	1.0854	-0.165	16	HEK293S
MIMAT0000063	hsa-let-7b-5p	ENSG00000235703	LINC00894	antisense	chrX	149129045	149129064	+	6	0	AGO2	8mer	uugGUGUGUUGGAUGAUGGAGu	| | | || || |||||||	gaaCUCCCAUCC--CUACCUCa	0.9844	0.111	16	HS5
MIMAT0000063	hsa-let-7b-5p	ENSG00000233864	TTTY15	lincRNA	chrY	14801305	14801325	+	6	0	AGO1,AGO2	7mer-m8	uuGGUGUGUUGGAUGAUGGAGu	|||:||| ||| | |||||||	aaCUACA-AACAUUCUACCUCc	1.7672	0.069	0	22RV1,endothelial
MIMAT0000064	hsa-let-7c-5p	ENSG00000225905	AL391244.2	antisense	chr1	1357935	1357953	+	2	0	AGO1-4,AGO2	8mer	uuGGUAUGUUGGAUGAUGGAGu	||| | || ||||||||	ggCCACAGAA---ACUACCUCa	0.9867	0.12	2	Huh-7.5
MIMAT0000064	hsa-let-7c-5p	ENSG00000177133	LINC00982	antisense	chr1	2983918	2983939	-	1	0	AGO2	7mer-m8	uugguaUGUUGGAUGAUGGAGu	| || : | :|||||||	gcgcucACUGGCCGCUACCUCu	0.7395	-0.634	3	T-REx-293
MIMAT0000064	hsa-let-7c-5p	ENSG00000227959	AL451042.2	antisense	chr1	16483602	16483626	+	3	0	AGO1,AGO2	7mer-m8	uuGGUAUGUUGGA---UGAUGGAGu	||| || ||| |||||||	ccCCAGACUCCCUUUGCCUACCUCu	1.072	0.148	4	HEK293,HeLa
MIMAT0000064	hsa-let-7c-5p	ENSG00000249087	ZNF436-AS1	antisense	chr1	23696709	23696730	+	2	0	AGO1-4,AGO2	8mer	uugguAUGUUGGAUGAUGGAGu	| ||:| | | |||||||	agaauUAUACCAUCCUACCUCa	0.8946	0.479	1	HeLa,hNSC
MIMAT0000064	hsa-let-7c-5p	ENSG00000236810	ELOA-AS1	antisense	chr1	24087412	24087432	-	1	0	AGO2	7mer-m8	uugGUAUGUUGGAUGAUGGAGu	|| ::||:::| | |||||||	aaaUGUAUGGCAU-CUACCUCu	1.419	-0.213	3	MCF7
MIMAT0000064	hsa-let-7c-5p	ENSG00000197989	SNHG12	antisense	chr1	28906717	28906739	-	8	0	AGO1-4,AGO2	8mer	uuGGUAUGUUG-GAUGAUGGAGu	:|| :|:|| || |||||||	guUCAAGCGACUCUCCUACCUCa	1.276	-0.39	13	Huh-7.5
MIMAT0000064	hsa-let-7c-5p	ENSG00000235790	AC114488.2	antisense	chr1	32109708	32109727	+	1	0	AGO2	7mer-m8	uuggUAUGUUGGAUGAUGGAGu	| |||::| | |||||||	uaagAUAUGAAC--CUACCUCu	1.0588	0.017	1	H1
MIMAT0000064	hsa-let-7c-5p	ENSG00000116883	AL591845.1	antisense	chr1	36793603	36793623	+	2	0	AGO2	7mer-m8	uuGGUAUGUUGGAUGAUGGAGu	|||| | |: |||||||	gcCCAU-CUCCUCCCUACCUCc	1.0666	0.079	7	HeLa
MIMAT0000064	hsa-let-7c-5p	ENSG00000259943	AL050341.2	antisense	chr1	40723307	40723331	-	7	0	AGO1-4,AGO2	8mer	uugGUAUGUUGGAU---GAUGGAGu	| | ::| :|| |||||||	gugCCUCUGAGUUAGAGCUACCUCa	0.7317	-0.536	3	HEK293S,MCF7
MIMAT0000064	hsa-let-7c-5p	ENSG00000227533	SLC2A1-AS1	lincRNA	chr1	43441430	43441451	+	1	0	AGO2	7mer-m8	uuGGUAUGUUGGAUGAUGGAGu	| || |: |:| |||||||	auCCUCAUCAUCAUCUACCUCc	1.0643	0.18	6	TrHBMEC
MIMAT0000064	hsa-let-7c-5p	ENSG00000233602	ERI3-IT1	sense_intronic	chr1	44709279	44709300	-	3	0	AGO2	8mer	uugguAUGUUGGAUGAUGGAGu	| ||::: |||||||	gugauUUCAGUUCUCUACCUCa	0.6633	0.413	3	T-REx-293
MIMAT0000064	hsa-let-7c-5p	ENSG00000226754	AL606760.1	antisense	chr1	53704430	53704451	+	1	0	AGO2	7mer-m8	uuGGUAUGUUGGAU-GAUGGAGu	| ||| :| :|||: |||||||	agCCA-GCCGCCUGCCUACCUCu	1.4811	-1.294	2	22RV1
MIMAT0000064	hsa-let-7c-5p	ENSG00000229956	ZRANB2-AS2	processed_transcript	chr1	71664638	71664663	+	1	0	AGO2	8mer	uugGUAUGUUGGAU----GAUGGAGu	|:| ||| || |||||||	ugaCGUUCAAAGUAUGAUCUACCUCa	0.7982	0.404	0	T-REx-293
MIMAT0000064	hsa-let-7c-5p	ENSG00000223745	CCDC18-AS1	processed_transcript	chr1	93780756	93780778	-	1	0	AGO1-4	8mer	uuGGUAUGUUGGAU-GAUGGAGu	:|| :::|:: | |||||||	ccUCAGGUGAUUCACCUACCUCa	1.1352	0.128	3	Huh-7.5
MIMAT0000064	hsa-let-7c-5p	ENSG00000260464	AL049796.1	bidirectional_promoter_lncRNA	chr1	94313624	94313645	+	1	0	AGO2	7mer-m8	uugguauguUGGAUGAUGGAGu	| :|: ||||||||	gugcgcuguGCUGACUACCUCu	0.4305	-0.6	2	HeLa
MIMAT0000064	hsa-let-7c-5p	ENSG00000259946	BX005019.1	lincRNA	chr1	98432610	98432629	-	1	0	AGO2	7mer-m8	uuGGUAUGUUGGAUGAUGGAGu	|||||| ||| |||||||	ccCCAUACCACC--CUACCUCu	1.7065	-0.166	3	HeLa
MIMAT0000064	hsa-let-7c-5p	ENSG00000225206	MIR137HG	lincRNA	chr1	98515002	98515027	-	1	0	AGO2	8mer	uuGGUAUGUUGGAU----GAUGGAGu	:|| || :|| | |||||||	gcUCACACUGCCCAGAGCCUACCUCa	0.9123	2.659	8	HEK293
MIMAT0000064	hsa-let-7c-5p	ENSG00000258634	AL160006.1	antisense	chr1	110602158	110602180	+	2	1	AGO2	7mer-m8	uuGGUAUGUUGG-AUGAUGGAGu	|| | | || | |||||||	ccCCUUUCUUCCAUUCUACCUCc	0.9467	-0.066	1	HEK293S
MIMAT0000064	hsa-let-7c-5p	ENSG00000261654	AL360270.2	sense_overlapping	chr1	111483472	111483494	-	2	0	AGO1-4,AGO2	7mer-m8	uuGGUA--UGUUGGAUGAUGGAGu	| |||| ||||:| |||||||	auCCAUUAACAAUC-CCUACCUCc	1.6253	0.107	6	Huh-7.5,MCF7
MIMAT0000064	hsa-let-7c-5p	ENSG00000271721	RP11-337C18.9	antisense	chr1	146649103	146649122	+	2	0	AGO1-4,AGO2	8mer	uugguaUGUUGGAUGAUGGAGu	| ||| ||||||||	ggaggaAGAAC--ACUACCUCa	0.5209	0.103	3	BT474,Huh-7.5
MIMAT0000064	hsa-let-7c-5p	ENSG00000278811	LINC00624	antisense	chr1	146856136	146856156	-	1	0	AGO1-4	7mer-m8	uuGGUAUGUUGGAUGAUGGAGu	:| |:: | | |||||||	uuUCCUGUCA-CACCUACCUCu	0.8182	0.21	8	fibroblasts
MIMAT0000064	hsa-let-7c-5p	ENSG00000261716	AC239868.1	sense_overlapping	chr1	149816494	149816514	-	4	0	AGO1-4,AGO2	7mer-m8	uuGGUAUGUUGGAUGAUGGAGu	|::| : ||| |||||||	uuCUGUCUCACC-CCUACCUCc	1.0588	-0.115	7	GM12891,MCF7
MIMAT0000064	hsa-let-7c-5p	ENSG00000261716	AC239868.1	sense_overlapping	chr1	149819415	149819435	-	3	0	AGO2	8mer	uugguAUGUUGGAUGAUGGAGu	| |::||:|| |||||||	auaacUGUAAUCU-CUACCUCa	1.0875	0.029	7	HeLa
MIMAT0000064	hsa-let-7c-5p	ENSG00000237976	AL391069.3	antisense	chr1	151319609	151319630	+	2	0	AGO1-4,AGO2	7mer-m8	uuGGUAUGUUGGAUGAUGGAGu	|:| |:| |: |||||||	caUCUUGCCCCUCCCUACCUCu	0.9812	0.642	1	HeLa,hNSC
MIMAT0000064	hsa-let-7c-5p	ENSG00000229780	UBE2Q1-AS1	antisense	chr1	154527195	154527214	+	1	0	AGO2	8mer	uugguaUGUUGGAUGAUGGAGu	| :||| | |||||||	caggggGCAAGC--CUACCUCa	0.7339	1.65	6	H1
MIMAT0000064	hsa-let-7c-5p	ENSG00000231064	AC234582.1	antisense	chr1	155170057	155170078	+	9	4	AGO1-4,AGO2	8mer	uuggUAUGUUGGAUGAUGGAGu	| || || |||||||	ccuaACACUACGCCCUACCUCa	0.705	-0.77	7	HeLa,MCF7
MIMAT0000064	hsa-let-7c-5p	ENSG00000235919	ASH1L-AS1	antisense	chr1	155532846	155532867	+	3	0	AGO2	7mer-m8	uuGGUAUGUUGGAUGAUGGAGu	| || ||:|| |||||||	agCCCCACGACAACCUACCUCc	1.185	-0.143	9	HeLa
MIMAT0000064	hsa-let-7c-5p	ENSG00000229953	AL590666.2	antisense	chr1	156631173	156631197	-	5	0	AGO1-4,AGO2	7mer-m8	uuGGU--AUGUUGGAU-GAUGGAGu	||| | ||:|||: |||||||	uuCCAGCUUCAGCCUGUCUACCUCu	1.3714	0.258	10	MCF7,left_ventricle
MIMAT0000064	hsa-let-7c-5p	ENSG00000224358	AL451074.2	antisense	chr1	165738370	165738390	+	2	0	AGO1-4,AGO2	8mer	uugguauGUUGGAUGAUGGAGu	| ::||:| |||||||	auagucuUGACUU-CUACCUCa	0.655	-0.444	5	MDA-MB-231,hNSC
MIMAT0000064	hsa-let-7c-5p	ENSG00000249007	AL691482.3	sense_intronic	chr1	201980624	201980644	+	3	0	AGO2	7mer-m8	uugguAUGUUGGAUGAUGGAGu	|:::| |:|||||||	gguguUGUGA-AUGCUACCUCc	0.6711	-0.651	7	HeLa
MIMAT0000064	hsa-let-7c-5p	ENSG00000237605	AL591846.2	antisense	chr1	206808138	206808159	-	1	0	AGO2	7mer-m8	uuGGUAUGUUGGAUGAUGGAGu	||: || | |||||||	ugCCGCACCAGGACCUACCUCu	0.8747	-0.409	6	C8166
MIMAT0000064	hsa-let-7c-5p	ENSG00000203709	MIR29B2CHG	lincRNA	chr1	207980483	207980504	-	1	0	AGO2	7mer-m8	uugGUAUGUUGGA-UGAUGGAGu	|:| | ||| |||||||	gggCGU-CUCCCUCCCUACCUCc	0.8515	-0.067	6	HeLa
MIMAT0000064	hsa-let-7c-5p	ENSG00000203709	MIR29B2CHG	lincRNA	chr1	207988337	207988356	-	2	0	AGO1-4,AGO2	7mer-m8	uuGGUAUGUUGGAUGAUGGAGu	| |:||: :|:| |||||||	acCUAUGGGAUC--CUACCUCu	1.174	0.281	6	HEK293S,MCF7
MIMAT0000064	hsa-let-7c-5p	ENSG00000237250	AL359924.1	antisense	chr1	238090682	238090703	+	2	0	AGO1-4,AGO2	8mer	uugguauGUUGGAUGAUGGAGu	| | ::|| :|||||||	agggaccUGACAGGCUACCUCa	0.8492	3.866	2	22RV1,hNSC
MIMAT0000064	hsa-let-7c-5p	ENSG00000232044	LINC01105	processed_transcript	chr2	6108775	6108796	+	3	0	AGO2	7mer-m8	uugguauguuggauGAUGGAGu	| | | |||||||	acuugaagaugaauCUACCUCu	0.3008	-0.376	2	motor_cortex
MIMAT0000064	hsa-let-7c-5p	ENSG00000234072	AC074117.1	antisense	chr2	27581574	27581596	+	24	0	AGO1-4,AGO2	7mer-m8	uuGGUAUGUUGGAU--GAUGGAGu	||||| :|| ||: |||||||	gaCCAU-UAAACUGCUCUACCUCu	1.6101	0.062	9	Huh-7.5
MIMAT0000064	hsa-let-7c-5p	ENSG00000234072	AC074117.1	antisense	chr2	27581595	27581616	+	30	0	AGO1-4,AGO2	7mer-m8	uugGUAUGUUGGAUGAUGGAGu	| | || |: |||||||	cuaCCUCCACCUCUCUACCUCu	0.8037	0	9	Huh-7.5
MIMAT0000064	hsa-let-7c-5p	ENSG00000234072	AC074117.1	antisense	chr2	27581618	27581638	+	28	0	AGO1-4,AGO2	7mer-m8	uuGGUAUGUUGGAUGAUGGAGu	||| | |||| |||||||	uaCCUCUCUACCU-CUACCUCu	1.3381	0	9	Akata-LCLd3,Huh-7.5
MIMAT0000064	hsa-let-7c-5p	ENSG00000179818	PCBP1-AS1	processed_transcript	chr2	70280966	70280987	-	2	0	AGO1-4,AGO2	8mer	uugguauguuggauGAUGGAGu	|||||||	cuuuuggguuuuguCUACCUCa	-0.7727	0.63	3	HeLa,hNSC
MIMAT0000064	hsa-let-7c-5p	ENSG00000222041	CYTOR	lincRNA	chr2	87779949	87779971	+	4	0	AGO1,AGO1-4,AGO2	7mer-m8	uuggUAUGUUGGAU-GAUGGAGu	|| :| |||:||: |||||||	aaugGUUCAAUCUGUCUACCUCc	1.4789	-0.277	13	Huh-7.5,MDA-MB-231,endothelial
MIMAT0000064	hsa-let-7c-5p	ENSG00000222000	AC092675.1	antisense	chr2	98950762	98950783	-	1	0	AGO2	7mer-m8	uugguauguuGGAUGAUGGAGu	| :|| |||||||	ucuuucuccuUCUUCUACCUCu	0.2698	0.126	5	MDA-MB-231
MIMAT0000064	hsa-let-7c-5p	ENSG00000235597	LINC01102	lincRNA	chr2	105122493	105122515	+	2	0	AGO2	7mer-m8	uugGUAUG-UUGGAUGAUGGAGu	::|:| || | |||||||	cgaUGUGCUAAGCAUCUACCUCu	0.9135	-0.412	3	motor_cortex
MIMAT0000064	hsa-let-7c-5p	ENSG00000226508	LINC01918	lincRNA	chr2	105761225	105761247	+	2	0	AGO2	8mer	uuGGUAUGUUGGAU-GAUGGAGu	|| | | |::|| |||||||	ccCCUUUCUAUUUAGCUACCUCa	1.1662	-0.109	2	T-REx-293
MIMAT0000064	hsa-let-7c-5p	ENSG00000172965	MIR4435-2HG	lincRNA	chr2	112187774	112187795	-	1	0	AGO1	8mer	uuGGUAUGUUGGAUGAUGGAGu	| ||| | || |||||||	auCCACCCUUCCCUCUACCUCa	1.1042	-0.645	13	endothelial
MIMAT0000064	hsa-let-7c-5p	ENSG00000172965	MIR4435-2HG	lincRNA	chr2	112227335	112227357	-	2	0	AGO1-4,AGO2	7mer-m8	uuggUAUGUUGGAU-GAUGGAGu	|| :| |||:||: |||||||	aaugGUUCAAUCUGUCUACCUCc	1.4789	-0.209	13	Huh-7.5,MDA-MB-231
MIMAT0000064	hsa-let-7c-5p	ENSG00000224959	AC017002.1	lincRNA	chr2	112249842	112249864	-	8	0	AGO1-4,AGO2	8mer	uuggUAUGUUGGAU--GAUGGAGu	:|:| ||||: |||||||	ccugGUGC-ACCUGGUCUACCUCa	1.0066	0.143	4	Huh-7.5
MIMAT0000064	hsa-let-7c-5p	ENSG00000189223	PAX8-AS1	processed_transcript	chr2	113983229	113983251	+	1	0	AGO2	8mer	uuGGUAUGUUGGAU-GAUGGAGu	:|| :| :||| |||||||	gcUCAAGCCUUCUAGCUACCUCa	1.1497	0.232	1	HeLa
MIMAT0000064	hsa-let-7c-5p	ENSG00000237220	AC104777.3	lincRNA	chr2	151423462	151423484	+	1	0	AGO2	8mer	uugGUA-UGUUGGAUGAUGGAGu	|| ||| :| |: ||||||||	aagCAUGGCCAUAAACUACCUCa	1.3691	-0.124	3	HS5
MIMAT0000064	hsa-let-7c-5p	ENSG00000227403	LINC01806	lincRNA	chr2	162105017	162105038	+	4	0	AGO1-4,AGO2	7mer-m8	uugguauguuggauGAUGGAGu	| | | |||||||	uaguccucuagugcCUACCUCu	0.3008	1.889	3	Huh-7.5,MDA-MB-231
MIMAT0000064	hsa-let-7c-5p	ENSG00000225205	AC078883.1	antisense	chr2	173368717	173368740	-	1	0	AGO2	7mer-m8	uuGGUAUGUUGG-AU-GAUGGAGu	|::| ||:|: |: |||||||	uuCUGUUCAGCUAUGUCUACCUCu	1.174	0.839	11	BCBL-1
MIMAT0000064	hsa-let-7c-5p	ENSG00000279598	AC009948.5	TEC	chr2	179421774	179421794	+	1	0	AGO1-4	7mer-m8	uuGGUAUGUUGGAUGAUGGAGu	|::|| | |:|:|||||||	gcCUGUA-AUCUUGCUACCUCc	1.2195	4.607	1	hNSC
MIMAT0000064	hsa-let-7c-5p	ENSG00000227252	AC105760.2	antisense	chr2	237993286	237993308	-	4	0	AGO1,AGO1-4,AGO2	7mer-m8	uugGUAUGU-UGGAUGAUGGAGu	|:|:|| : | |||||||	uuaCGUGCACGAAUUCUACCUCu	0.8758	-0.19	3	HEK293,Huh-7.5,left_ventricle
MIMAT0000064	hsa-let-7c-5p	ENSG00000227110	LMCD1-AS1	antisense	chr3	8263791	8263812	-	1	0	AGO1-4	8mer	uuGGUAUGUUGGAUGAUGGAGu	|::|:||:| ||||||||	ugCUGUGCAGCAAACUACCUCa	1.2649	0.107	4	MCF7
MIMAT0000064	hsa-let-7c-5p	ENSG00000224660	SH3BP5-AS1	antisense	chr3	15298716	15298736	+	3	0	AGO1-4,AGO2	7mer-m8	uuGGUAUGUUGGAUGAUGGAGu	||:| | |::|| |||||||	gaCUAAAGAGUCU-CUACCUCu	1.3214	-0.339	1	HeLa,Huh-7.5
MIMAT0000064	hsa-let-7c-5p	ENSG00000272077	AC124045.1	lincRNA	chr3	44710373	44710393	+	14	0	AGO2	8mer	uugGUAUGUUGGAUGAUGGAGu	| | |::|| | |||||||	uagCCUGUAAGAU-CUACCUCa	1.0377	0.428	3	EWS
MIMAT0000064	hsa-let-7c-5p	ENSG00000249833	CCDC37-AS1	antisense	chr3	126112437	126112458	-	1	0	AGO1-4	7mer-m8	uugguauguuggauGAUGGAGu	||| | | |||||||	gacccggccccagcCUACCUCu	0.7605	-0.338	3	MCF7
MIMAT0000064	hsa-let-7c-5p	ENSG00000239921	LINC01471	lincRNA	chr3	127252571	127252590	-	1	0	AGO2	7mer-m8	uugguaUGUUGGAUGAUGGAGu	| ||::|| |||||||	aggugcACGGCC--CUACCUCu	0.7586	0.114	1	TZM-bl
MIMAT0000064	hsa-let-7c-5p	ENSG00000248724	NPHP3-AS1	antisense	chr3	132469278	132469302	+	1	0	AGO2	8mer	uuGGUAUGUUGGA---UGAUGGAGu	|:| : ||:|| |||||||	gcCUAAGAAAUCUUUGCCUACCUCa	0.9201	0.124	1	HeLa
MIMAT0000064	hsa-let-7c-5p	ENSG00000248932	AC097103.2	antisense	chr3	139138465	139138486	+	2	0	AGO2	7mer-m8	uugguauguuGGAUGAUGGAGu	| | ::| |||||||	caagacuguuUUUCCUACCUCu	0.4826	0.15	3	T-REx-293
MIMAT0000064	hsa-let-7c-5p	ENSG00000261763	AC110716.2	lincRNA	chr3	139398452	139398475	-	1	0	AGO2	8mer	uugguAUGUUGGA--UGAUGGAGu	| | :|::|| ||||||||	caagcUUUAGUCUUCACUACCUCa	0.9589	0.171	0	TZM-bl
MIMAT0000064	hsa-let-7c-5p	ENSG00000224652	LINC00885	lincRNA	chr3	195869671	195869691	+	2	0	AGO1-4,AGO2	7mer-m8	uugguauguuGGAUGAUGGAGu	| :|| |||||||	cggaagcucuUCU-CUACCUCc	0.2864	-0.04	3	MCF7
MIMAT0000064	hsa-let-7c-5p	ENSG00000250371	AC007370.2	lincRNA	chr4	12863205	12863226	-	1	0	AGO2	8mer	uuggUAUGUUGGAUGAUGGAGu	| | |::| | |||||||	cagaACAUGAACACCUACCUCa	0.9091	0.357	2	left_ventricle
MIMAT0000064	hsa-let-7c-5p	ENSG00000263327	TAPT1-AS1	antisense	chr4	16258788	16258809	+	2	0	AGO1-4	7mer-m8	uugguaugUUGGAUGAUGGAGu	:|::|||||||||	gguucccaGAUUUACUACCUCc	0.4545	0.105	2	Huh-7.5
MIMAT0000064	hsa-let-7c-5p	ENSG00000281501	SEPSECS-AS1	antisense	chr4	25199162	25199184	+	1	0	AGO2	8mer	uuGGUAUGUU-GGAUGAUGGAGu	:|| ||:| :|| |||||||	guUCAAACGAUUCUCCUACCUCa	1.276	-0.119	4	HeLa
MIMAT0000064	hsa-let-7c-5p	ENSG00000250541	AC092436.4	antisense	chr4	25772057	25772078	+	2	0	AGO2	7mer-m8	uuGGUAUGUUGGAUGAUGGAGu	||:: |||: |||||||	caCUGAACAGAAAUCUACCUCu	1.1607	0.161	1	HEK293T
MIMAT0000064	hsa-let-7c-5p	ENSG00000249330	AC095060.1	antisense	chr4	46392978	46392998	+	1	0	AGO2	7mer-m8	uuGGUAUGUUGGAUGAUGGAGu	|::|:: :||||||||||	ugCUGUGU-UUCUACUACCUCu	1.1552	-0.365	6	T98G
MIMAT0000064	hsa-let-7c-5p	ENSG00000251095	AC097478.1	antisense	chr4	90612445	90612466	+	1	0	AGO2	7mer-m8	uugguaUGUUGGAUGAUGGAGu	| || : ||:|||||||	auugugACUGGCUGCUACCUCc	0.793	0.068	7	HCT116
MIMAT0000064	hsa-let-7c-5p	ENSG00000254531	AP001816.1	lincRNA	chr4	102269558	102269583	+	2	0	AGO2	7mer-m8	uuGGU-AUGUUGG---AUGAUGGAGu	| ||| :||||: :|||||||	acCCAGGGCAACUCGGAGCUACCUCg	1.3448	0.44	3	HCT116
MIMAT0000064	hsa-let-7c-5p	ENSG00000248810	LINC02432	lincRNA	chr4	142242467	142242489	-	1	0	AGO2	8mer	uuGGUAUGUUG--GAUGAUGGAGu	|||| |::|: | |||||||	gaCCA-AUGAUUGCAUCUACCUCa	1.2217	-0.146	1	BCBL-1
MIMAT0000064	hsa-let-7c-5p	ENSG00000279481	AC104791.2	TEC	chr4	146753343	146753364	-	1	0	AGO2	7mer-m8	uuGGU-AUGUUGGAUGAUGGAGu	| :|| |:||:||| |||||||	acUCACUGCAGCCU-CUACCUCc	1.5886	-0.108	2	HEK293T
MIMAT0000064	hsa-let-7c-5p	ENSG00000270681	AC095055.1	antisense	chr4	152061549	152061568	+	3	0	AGO2	7mer-m8	uuggUAUGUUGGAUGAUGGAGu	| :||| |:|||||||	uugaAAGCAA--UGCUACCUCc	0.8248	0.747	0	motor_cortex
MIMAT0000064	hsa-let-7c-5p	ENSG00000268471	MIR4453HG	bidirectional_promoter_lncRNA	chr4	153458544	153458565	+	2	0	AGO2	7mer-m8	uuGGUAUGUUG-GAUGAUGGAGu	||| || || || |||||||	gaCCCUAGUACACU-CUACCUCc	1.3347	0.084	7	left_ventricle
MIMAT0000064	hsa-let-7c-5p	ENSG00000251216	AC106895.2	lincRNA	chr4	174846493	174846514	-	1	0	AGO2	8mer	uugGUAUGUUGGAUGAUGGAGu	| :||: :| :| |||||||	augUAUGAGAAUUUCUACCUCa	1.1097	0.647	0	HeLa
MIMAT0000064	hsa-let-7c-5p	ENSG00000225138	SLC9A3-AS1	processed_transcript	chr5	479932	479954	+	5	0	AGO2	8mer	uugGUAUGUUG-GAUGAUGGAGu	| || :|::| ||:|||||||	gagCAAGCGGCUCUGCUACCUCa	1.3292	0.883	7	HEK293S
MIMAT0000064	hsa-let-7c-5p	ENSG00000249160	LINC02213	lincRNA	chr5	10521916	10521937	-	1	0	AGO2	7mer-m8	uuGGUAUGUUGGAU--GAUGGAGu	|| |:| || | |||||||	cgCCUUGC--CCAAGCCUACCUCu	0.837	0.192	0	EWS
MIMAT0000064	hsa-let-7c-5p	ENSG00000215196	BASP1-AS1	antisense	chr5	17217003	17217025	-	2	0	AGO2	7mer-m8	uugguAUGUU-GGAUGAUGGAGu	|||:| :| :|||||||	ucgacUACGAUUCCGCUACCUCg	0.8596	0.103	3	hMSC
MIMAT0000064	hsa-let-7c-5p	ENSG00000248555	LINC01339	processed_transcript	chr5	89454285	89454305	-	1	0	AGO1-4	7mer-m8	uuGGUAUGUUGGAUGAUGGAGu	||| |: |||:|||||||	ugCCACAU-CCCUGCUACCUCc	1.2217	-0.357	0	Huh-7.5
MIMAT0000064	hsa-let-7c-5p	ENSG00000223652	AC106786.1	antisense	chr5	122423099	122423116	-	1	0	AGO1-4	7mer-m8	uuGGUAUGUUGGAUGAUGGAGu	||| | ||| |||||||	ccCCA-AGAAC---CUACCUCu	1.0078	-0.057	1	MCF7
MIMAT0000064	hsa-let-7c-5p	ENSG00000279118	AC093535.2	TEC	chr5	125832013	125832034	+	2	0	AGO1,AGO2	7mer-m8	uuGGU-AUGUUGGAUGAUGGAGu	:|| |: ||||| |||||||	gcUCACUGGAACCU-CUACCUCc	1.5081	-0.061	0	cingulate_gyrus,endothelial
MIMAT0000064	hsa-let-7c-5p	ENSG00000281398	SNHG4	lincRNA	chr5	138614110	138614134	+	15	0	AGO1,AGO1-4,AGO2	7mer-m8	uuGGU-AUGUUGGA--UGAUGGAGu	| :|| | |||| | ||||||||	auUCAUUCCAACAUUGACUACCUCc	1.46	-0.23	12	Huh-7.5,endothelial
MIMAT0000064	hsa-let-7c-5p	ENSG00000281398	SNHG4	lincRNA	chr5	138614748	138614768	+	8	0	AGO1,AGO1-4,AGO2	7mer-m8	uuGGUAUGUUGGAUGAUGGAGu	| |:: |::|| | |||||||	acCUGAAUGACAU-CUACCUCc	1.2571	0.415	12	HeLa,endothelial,hNSC
MIMAT0000064	hsa-let-7c-5p	ENSG00000249669	CARMN	lincRNA	chr5	148788895	148788917	+	1	0	AGO2	8mer	uuGGUAUGUUGGAU-GAUGGAGu	|| |:| |:|| |||||||	ugCCCUGCCUCUUAGCUACCUCa	1.1286	-0.237	2	HS27a
MIMAT0000064	hsa-let-7c-5p	ENSG00000245812	LINC02202	lincRNA	chr5	158534176	158534200	+	1	0	AGO2	7mer-m8	uugGUAU--GUUGGAU-GAUGGAGu	|||| |:: |: |||||||	ggaCAUAGCCGGAAUGUCUACCUCc	0.969	-0.273	1	hMSC
MIMAT0000064	hsa-let-7c-5p	ENSG00000279204	AC134043.2	TEC	chr5	158534176	158534200	+	1	0	AGO2	7mer-m8	uugGUAU--GUUGGAU-GAUGGAGu	|||| |:: |: |||||||	ggaCAUAGCCGGAAUGUCUACCUCc	0.969	-0.273	1	hMSC
MIMAT0000064	hsa-let-7c-5p	ENSG00000241956	AC109466.1	antisense	chr5	164028433	164028453	+	2	0	AGO1-4,AGO2	7mer-m8	uugguauguuGGAUGAUGGAGu	| ||| |||||||	ugcuucuucuCCU-CUACCUCu	0.3364	2.568	1	HeLa,hNSC
MIMAT0000064	hsa-let-7c-5p	ENSG00000278970	HEIH	TEC	chr5	180257826	180257850	-	6	0	AGO1-4,AGO2	7mer-m8	uuGGUAUGUUGG--AU-GAUGGAGu	|:| :||| : || |||||||	cuCUACGCAAAUGGUAGCUACCUCu	1.0854	0.032	3	22RV1,foreskin_fibroblast
MIMAT0000064	hsa-let-7c-5p	ENSG00000278970	HEIH	TEC	chr5	180257847	180257870	-	7	0	AGO1-4,AGO2	7mer-m8	uuGGUAUGU-UGGAU-GAUGGAGu	|||| || | ||| | |||||||	aaCCUUAAAGACCCAGCUACCUCu	1.7006	0.129	3	MCF7,foreskin_fibroblast
MIMAT0000064	hsa-let-7c-5p	ENSG00000233937	AC008443.1	processed_transcript	chr5	180683915	180683934	+	2	0	AGO2	8mer	uuGGUAUGUUGGAUGAUGGAGu	|||| : :: :|||||||	ugCCAUUU--UUAGCUACCUCa	1.0211	0.891	5	T98G
MIMAT0000064	hsa-let-7c-5p	ENSG00000250903	GMDS-AS1	lincRNA	chr6	2273564	2273585	+	1	0	AGO1-4	7mer-m8	uugguaugUUGGAUGAUGGAGu	| |||| :|||||||	ggagaagaAACCAGCUACCUCu	0.8636	-0.169	2	hNSC
MIMAT0000064	hsa-let-7c-5p	ENSG00000260604	AL590004.4	lincRNA	chr6	3906865	3906888	-	1	0	AGO2	7mer-m8	uugGUAUGUUGGAU--GAUGGAGu	| |:|| |||: |||||||	cugCCUGCAUCCUGGCCUACCUCu	1.0898	-0.18	4	HeLa
MIMAT0000064	hsa-let-7c-5p	ENSG00000272097	AL024498.1	lincRNA	chr6	10744049	10744074	-	1	0	AGO2	8mer	uugGUAUGUUGGAU----GAUGGAGu	| | |:| ||||| |||||||	augCCUGCUACCUAAAGCCUACCUCa	1.2887	-0.04	4	BT474
MIMAT0000064	hsa-let-7c-5p	ENSG00000272097	AL024498.1	lincRNA	chr6	10744224	10744246	-	3	0	AGO2	8mer	uugGUAUGU-UGGAUGAUGGAGu	| | || :: |||||||||	uggCCUCCAGGUAUACUACCUCa	0.9589	-0.06	4	TDF
MIMAT0000064	hsa-let-7c-5p	ENSG00000272468	AL021807.1	lincRNA	chr6	27090733	27090754	-	1	0	AGO2	8mer	uuGGUAUGUUGGAUGAUGGAGu	| | || ||| |||||||	cuCAAGUCAUCCUCCUACCUCa	1.1042	0.126	4	HeLa
MIMAT0000064	hsa-let-7c-5p	ENSG00000272374	Z97832.2	lincRNA	chr6	35188777	35188797	-	3	0	AGO1-4,AGO2	7mer-m8	uugGUAUGUUGGAUGAUGGAGu	||||: || |||||||	cugCAUAUCUGCU-CUACCUCc	1.0377	-0.182	3	Huh-7.5,cingulate_gyrus
MIMAT0000064	hsa-let-7c-5p	ENSG00000281969	AL592158.1	TEC	chr6	39788575	39788596	+	1	0	AGO2	7mer-m8	uuggUA-UGUUGGAU-GAUGGAGu	|| || |||| || |||||||	aauaAUCACAA--UACCUACCUCc	1.388	-0.177	0	T98G
MIMAT0000064	hsa-let-7c-5p	ENSG00000260000	AL133338.1	antisense	chr6	101329442	101329462	+	2	0	AGO2	7mer-m8	uugGUAUGUUGGAUGAUGGAGu	| | |:| ::|| |||||||	aggCCUGCCGUCU-CUACCUCu	1.1286	-1.867	4	hMSC
MIMAT0000064	hsa-let-7c-5p	ENSG00000279048	AC080080.1	TEC	chr7	17981973	17981994	+	2	0	AGO2	8mer	uugGUAUGUUGGAUGAUGGAGu	| | | | | |||||||	uggCCUCCCAAGUCCUACCUCa	0.6563	-0.31	8	HeLa
MIMAT0000064	hsa-let-7c-5p	ENSG00000232759	AC002480.2	antisense	chr7	22612446	22612466	+	1	0	AGO1-4	7mer-m8	uuGGUAUGU-UGGAUGAUGGAGu	|::|| | ||| |||||||	cuCUGUAAAGACC--CUACCUCc	1.1419	0.196	8	HeLa
MIMAT0000064	hsa-let-7c-5p	ENSG00000232949	AC002480.3	antisense	chr7	22629355	22629376	+	1	0	AGO1	8mer	uugguaUGUUGGAUGAUGGAGu	| :| :|| ||||||||	ggcuugGCUGCCCACUACCUCa	0.8758	0.521	5	endothelial
MIMAT0000064	hsa-let-7c-5p	ENSG00000273237	AC004520.1	antisense	chr7	26213803	26213824	-	4	0	AGO2	8mer	uuGGUAUGUUGGAUGAUGGAGu	| |: | :| :|| |||||||	acCUCUCUAUUCUCCUACCUCa	1.174	-0.154	11	HeLa
MIMAT0000064	hsa-let-7c-5p	ENSG00000240990	HOXA11-AS	antisense	chr7	27225644	27225666	+	1	0	AGO2	7mer-m8	uuGGUAUGUUGGAU-GAUGGAGu	:||| : |||: |||||||	ccUCAUCUUCCCUGCCUACCUCu	1.2162	0.296	8	HeLa
MIMAT0000064	hsa-let-7c-5p	ENSG00000234336	JAZF1-AS1	antisense	chr7	28280906	28280931	+	1	0	AGO2	8mer	uuggUAUGUU---GGA-UGAUGGAGu	| |||: ||| ||||||||	ggagAGACAGGGCCCUGACUACCUCa	0.8703	-0.018	1	T-REx-293
MIMAT0000064	hsa-let-7c-5p	ENSG00000196295	AC005154.1	processed_transcript	chr7	30592885	30592905	-	5	0	AGO1-4,AGO2	8mer	uuGGUAUGUUGGAUGAUGGAGu	||||: |:: |:|||||||	ucCCAUG-AGUAUGCUACCUCa	1.3769	-0.011	6	Huh-7.5
MIMAT0000064	hsa-let-7c-5p	ENSG00000281103	TRG-AS1	antisense	chr7	38418096	38418116	+	3	0	AGO2	8mer	uuggUAUGUUGGAUGAUGGAGu	| |||: | ||||||||	guaaAAACAG-CAACUACCUCa	0.9157	0.117	4	T98G
MIMAT0000064	hsa-let-7c-5p	ENSG00000188185	LINC00265	lincRNA	chr7	39831422	39831448	+	6	0	AGO1-4,AGO2	8mer	uuGGUAUGUU--GG-AU--GAUGGAGu	|:|| :|: || || |||||||	gcCUAUUUAGGCCCAUACCCUACCUCa	1.011	0.278	4	HeLa,MCF7
MIMAT0000064	hsa-let-7c-5p	ENSG00000224223	VSTM2A-OT1	sense_overlapping	chr7	54626235	54626258	+	1	0	AGO2	7mer-m8	uuGGUAUG--UUGGAUGAUGGAGu	| | ||:| |::: |||||||	agCAAUGCCUAGUUCUCUACCUCu	1.0976	-0.37	2	motor_cortex
MIMAT0000064	hsa-let-7c-5p	ENSG00000279072	AC118758.3	lincRNA	chr7	56878830	56878850	-	1	0	AGO2	8mer	uugguauGUUGGAUGAUGGAGu	| ||:||| |||||||	agaggccCAGCCU-CUACCUCa	0.8313	-0.238	6	22RV1
MIMAT0000064	hsa-let-7c-5p	ENSG00000279072	AC118758.3	lincRNA	chr7	56879473	56879493	-	1	0	AGO2	8mer	uugGUAUGUUGGAUGAUGGAGu	| ::| ||:||| |||||||	agaUGUCCAGCCU-CUACCUCa	1.3691	-0.155	6	22RV1
MIMAT0000064	hsa-let-7c-5p	ENSG00000273142	AC073335.2	lincRNA	chr7	66368568	66368589	+	1	0	AGO2	7mer-m8	uuGGUAUGUUGGAUGAUGGAGu	||: | | || |||||||	ugCCGGCCCAGCUCCUACCUCg	0.9922	-0.824	7	BCBL-1
MIMAT0000064	hsa-let-7c-5p	ENSG00000280388	AC006330.1	TEC	chr7	75673825	75673846	-	1	0	AGO1-4	7mer-m8	uugguaugUUGGAUGAUGGAGu	| |||: :|||||||	agaagaggAACUCGCUACCUCc	0.5825	-0.127	7	hNSC
MIMAT0000064	hsa-let-7c-5p	ENSG00000273341	AC004921.1	lincRNA	chr7	77051109	77051130	+	2	0	AGO2	7mer-m8	uuGGU-AUGUUGGAUGAUGGAGu	:|| ||||| || |||||||	gcUCACUACAA-CUCCUACCUCc	1.5912	-0.085	2	HEK293
MIMAT0000064	hsa-let-7c-5p	ENSG00000234456	MAGI2-AS3	processed_transcript	chr7	79092435	79092456	+	1	0	AGO2	7mer-m8	uuGGU-AUGUUGGAUGAUGGAGu	:|| |:|||||| |||||||	gcUCACUGCAACCU-CUACCUCc	1.7763	0.037	2	motor_cortex
MIMAT0000064	hsa-let-7c-5p	ENSG00000272752	STAG3L5P-PVRIG2P-PILRB	processed_transcript	chr7	99950695	99950718	+	4	0	AGO2	7mer-m8	uuGGUAUGUUGG-A-UGAUGGAGu	|: | ::||: | :|||||||	uuCUCUUUGACUGUGGCUACCUCc	1.0377	0.263	10	Huh-7.5
MIMAT0000064	hsa-let-7c-5p	ENSG00000233705	SLC26A4-AS1	antisense	chr7	107300578	107300600	-	2	0	AGO2	8mer	uugguAUGUUGG-AUGAUGGAGu	|: |:|: | |||||||	ggagcUGGAGCUAUCCUACCUCa	0.619	-0.681	4	cingulate_gyrus
MIMAT0000064	hsa-let-7c-5p	ENSG00000279419	AC004925.1	TEC	chr7	124384122	124384141	-	3	0	AGO1-4,AGO2	7mer-m8	uuGGUAUGUUGGAUGAUGGAGu	::|| ||:| |||||||	ucUUAUUGAAUC--CUACCUCu	0.9656	0.535	2	HeLa,Huh-7.5
MIMAT0000064	hsa-let-7c-5p	ENSG00000273329	AC078846.1	lincRNA	chr7	129244989	129245012	-	2	0	AGO2	8mer	uugguaUGUUGGA-U-GAUGGAGu	:|||: | | |||||||	uuggugGCAAUGUCAUCUACCUCa	0.6119	0.076	3	EWS
MIMAT0000064	hsa-let-7c-5p	ENSG00000231721	LINC-PINT	processed_transcript	chr7	130629641	130629662	-	10	0	AGO1,AGO2	7mer-m8	uuGGUAUGUUGGAUGAUGGAGu	:| | | :|| :|||||||	cuUCUUUCCGCCAGCUACCUCu	1.0188	-0.138	6	EWS,endothelial
MIMAT0000064	hsa-let-7c-5p	ENSG00000272505	AC104964.4	lincRNA	chr8	10346046	10346067	+	1	0	AGO2	7mer-m8	uugguAUGUUGGAUGAUGGAGu	| ||||:: |||||||	auguuUACAGUGACCUACCUCu	1.0255	0.258	3	motor_cortex
MIMAT0000064	hsa-let-7c-5p	ENSG00000228801	AC064807.1	antisense	chr8	52825693	52825714	+	1	0	AGO2	7mer-m8	uuGGUAU-GUUGGAUGAUGGAGu	| :|| | || ||| |||||||	acUCAAAUCAUCCU-CUACCUCu	1.4068	0.037	0	Huh-7.5
MIMAT0000064	hsa-let-7c-5p	ENSG00000254377	MIR124-2HG	lincRNA	chr8	65294252	65294275	+	1	0	AGO1-4	8mer	uuGGUAUGUU--GGAUGAUGGAGu	|: || || | |||||||||	ucCUUUAGAAUUCAUACUACCUCa	1.0643	0.542	1	hNSC
MIMAT0000064	hsa-let-7c-5p	ENSG00000246528	AC079089.1	antisense	chr8	70749204	70749226	+	1	0	AGO2	7mer-m8	uugGUAUGUUGGAU-GAUGGAGu	|| | ||:| | |||||||	ccaCACAGAAUCAACCUACCUCc	1.0232	0.262	7	HEK293
MIMAT0000064	hsa-let-7c-5p	ENSG00000246792	AC106038.1	antisense	chr8	91661672	91661691	+	2	0	AGO2	8mer	uuGGUAUGUUGGAUGAUGGAGu	|| ||| :| |||||||	ugCCUGACA--UUCCUACCUCa	0.9302	0.05	1	MCF7
MIMAT0000064	hsa-let-7c-5p	ENSG00000280123	AC023632.6	TEC	chr8	95441236	95441257	-	8	0	AGO1,AGO1-4,AGO2	7mer-m8	uugguauguUGGAUGAUGGAGu	| | |:: |||||||	auucuccucAUUGUCUACCUCc	0.4826	0.079	4	HEK293,MCF7,MDA-MB-231
MIMAT0000064	hsa-let-7c-5p	ENSG00000281641	SAMD12-AS1	lincRNA	chr8	119633798	119633820	+	4	0	AGO2	8mer	uugguAUGU-UGGAUGAUGGAGu	| || |||| |||||||	ucgucUCCACACCUCCUACCUCa	0.9881	0.195	6	MDA-MB-231
MIMAT0000064	hsa-let-7c-5p	ENSG00000280303	ERICD	lincRNA	chr8	141646527	141646551	+	1	0	AGO2	7mer-m8	uugguauGUUGGA---UGAUGGAGu	| | ||:||| :|||||||	gaaaagcCAGCCUGUGGCUACCUCc	1.0133	-0.153	4	T-REx-293
MIMAT0000064	hsa-let-7c-5p	ENSG00000253741	AC108002.1	antisense	chr8	143787341	143787362	-	1	0	AGO2	8mer	uugguauGUUGGAUGAUGGAGu	| ::|||| |||||||	auguggcUGACCUCCUACCUCa	0.9034	-0.268	4	BT474
MIMAT0000064	hsa-let-7c-5p	ENSG00000236404	VLDLR-AS1	antisense	chr9	2494237	2494261	-	1	0	AGO2	7mer-m8	uugguAUGUUG---GAUGAUGGAGu	| ||:| | :|||||||	gugauUUCAGCUCACGGCUACCUCu	0.4161	-0.072	7	HeLa
MIMAT0000064	hsa-let-7c-5p	ENSG00000240498	CDKN2B-AS1	antisense	chr9	22065705	22065729	+	1	0	AGO2	8mer	uugguaUGUUGGAU---GAUGGAGu	|::| ||| |||||||	ggaguaAUGAGCUACACCUACCUCa	0.5398	-0.187	6	HeLa
MIMAT0000064	hsa-let-7c-5p	ENSG00000260412	AL353746.1	sense_overlapping	chr9	27938430	27938451	-	2	0	AGO2	8mer	uuGGUAUGUUGGAUGAUGGAGu	||||||| ||: |||||||	aaCCAUAACACUACCUACCUCa	1.9713	2.158	0	cingulate_gyrus
MIMAT0000064	hsa-let-7c-5p	ENSG00000226562	CYP4F26P	lincRNA	chr9	33603358	33603383	+	4	0	AGO2	8mer	uugGUA--UGUUGG--AUGAUGGAGu	||| || || |||||||||	gugCAUGGACUUCCUGUACUACCUCa	0.98	0.24	6	22RV1
MIMAT0000064	hsa-let-7c-5p	ENSG00000272934	AL390726.4	processed_transcript	chr9	38542473	38542496	-	2	1	AGO2	8mer	uugGUAUGUUGG--AUGAUGGAGu	|| || || |||||||||	gcaCAGACUUCCUGUACUACCUCa	0.9966	0.186	0	HeLa
MIMAT0000064	hsa-let-7c-5p	ENSG00000226237	GAS1RR	lincRNA	chr9	89603791	89603812	+	1	0	AGO2	8mer	uugguAUGUUGGAUGAUGGAGu	| || ||:| |||||||	uaauuUAAAAUCAUCUACCUCa	0.9778	0.355	1	HeLa
MIMAT0000064	hsa-let-7c-5p	ENSG00000255036	AL512590.3	processed_transcript	chr9	100077166	100077187	+	3	0	AGO2	8mer	uuggUAUGUUGGAUGAUGGAGu	| | | |||:| |||||||	auagAGAAAACUUCCUACCUCa	1.143	1.964	0	HeLa
MIMAT0000064	hsa-let-7c-5p	ENSG00000259953	AL138756.1	sense_overlapping	chr9	114797432	114797453	-	1	0	AGO2	7mer-m8	uugguAUGUUGGAUGAUGGAGu	|:||| |||||||	uggucUGCAAAAGUCUACCUCu	0.6323	0.321	8	HS5
MIMAT0000064	hsa-let-7c-5p	ENSG00000244757	AL137024.1	antisense	chr9	119080887	119080910	-	1	0	AGO1-4	7mer-m8	uuGGUAU-GU-UGGAUGAUGGAGu	:|| | || |: |:|||||||	cuUCACAGCACAUGUGCUACCUCc	1.1474	0.631	3	Huh-7.5
MIMAT0000064	hsa-let-7c-5p	ENSG00000204054	LINC00963	processed_transcript	chr9	132267038	132267058	+	9	0	AGO1-4,AGO2	7mer-m8	uuGGUAUGUUGGAUGAUGGAGu	||:: ||| |:|||||||	caCUGCUCAA-AUGCUACCUCu	1.2328	-0.06	5	Huh-7.5
MIMAT0000064	hsa-let-7c-5p	ENSG00000226706	AL161452.1	antisense	chr9	138395152	138395173	-	1	0	AGO2	7mer-m8	uuGGUAUGUUGGAUGAUGGAGu	| || | | ||| |||||||	acCCCUCCUACCCUCUACCUCu	1.2782	-0.087	8	C8166
MIMAT0000064	hsa-let-7c-5p	ENSG00000228544	CCDC183-AS1	antisense	chr9	139701316	139701340	-	2	0	AGO2	7mer-m8	uuGGUAUGUUGG---AUGAUGGAGu	|| ||:|| :|||||||	uuCCUCCCAGCCCGGGGCUACCUCc	0.8148	0.781	5	HEK293S
MIMAT0000064	hsa-let-7c-5p	ENSG00000275549	STPG3-AS1	antisense	chr9	140145157	140145178	-	1	0	AGO2	7mer-m8	uuggUAUGUUGGAUGAUGGAGu	:|:::| |||||||	ugggGUGUGAGGGCCUACCUCu	0.6364	-0.277	9	22RV1
MIMAT0000064	hsa-let-7c-5p	ENSG00000239665	AL157392.3	processed_transcript	chr10	13682261	13682282	+	1	0	AGO1-4	7mer-m8	uuGGUAUGUUGGAUGAUGGAGu	|| | : :||| |||||||	ccCCUUUUUGCCUCCUACCUCu	1.1685	0.144	5	Huh-7.5
MIMAT0000064	hsa-let-7c-5p	ENSG00000280355	AL132656.4	TEC	chr10	81442905	81442926	-	4	0	AGO1,AGO2	7mer-m8	uuGGUAUGUUGGAUGAUGGAGu	|: |: :|:| :|||||||	gcCUCUGGGAUCAGCUACCUCc	1.0266	0.528	1	HEK293S,endothelial
MIMAT0000064	hsa-let-7c-5p	ENSG00000223482	NUTM2A-AS1	antisense	chr10	89005067	89005092	-	32	0	AGO1-4,AGO2	7mer-m8	uugguaUGUUGGA---U-GAUGGAGu	| ::||||| | |||||||	ccucugGUAACCUCUAAUCUACCUCc	0.9694	0.198	7	Huh-7.5,foreskin_fibroblast
MIMAT0000064	hsa-let-7c-5p	ENSG00000235823	OLMALINC	lincRNA	chr10	102133372	102133384	+	9	0	AGO1-4,AGO2	8mer	uugguauguuGGAUGAUGGAGu	:|| |||||||	---------cUCUCCUACCUCa	-0.8993	-0.479	6	Huh-7.5
MIMAT0000064	hsa-let-7c-5p	ENSG00000227128	LBX1-AS1	processed_transcript	chr10	102996414	102996435	+	1	0	AGO2	8mer	uugguAUGUUGGAUGAUGGAGu	|: :| |:|||||||	ccugcUGGGAAGUGCUACCUCa	0.5735	-0.14	4	H1
MIMAT0000064	hsa-let-7c-5p	ENSG00000269609	RPARP-AS1	processed_transcript	chr10	104215137	104215159	+	3	0	AGO2	8mer	uuGGUAUGUU-GGAUGAUGGAGu	:|| :::| ||| |||||||	gcUCAAGUGAUCCUCCUACCUCa	1.3115	0.079	11	22RV1
MIMAT0000064	hsa-let-7c-5p	ENSG00000260917	AL158212.3	sense_overlapping	chr10	114585008	114585028	+	3	0	AGO1,AGO2	7mer-m8	uuGGUAUGUUGGAUGAUGGAGu	||| | |||| |||||||	cuCCACUC-ACCUUCUACCUCc	1.3526	-0.656	3	TZM-bl,endothelial
MIMAT0000064	hsa-let-7c-5p	ENSG00000233547	AL158212.2	antisense	chr10	114710701	114710722	-	2	0	AGO1-4,AGO2	7mer-m8	uugguauguuGGAUGAUGGAGu	::| |||||||	ccgaggggcuUUUCCUACCUCg	-0.1843	3.001	3	HeLa,Huh-7.5
MIMAT0000064	hsa-let-7c-5p	ENSG00000177640	CASC2	antisense	chr10	119815521	119815544	+	2	0	AGO1	7mer-m8	uuGGUAUGUUGGAU--GAUGGAGu	|| || ||:|: |||||||	ugCCCCACUACUUGCCCUACCUCu	1.0753	-0.411	2	endothelial
MIMAT0000064	hsa-let-7c-5p	ENSG00000269821	KCNQ1OT1	antisense	chr11	2666880	2666900	-	1	0	AGO2	7mer-m8	uugGUAUGUUGGAUGAUGGAGu	|| |:| :||:|||||||	uggCA-AUACUCUGCUACCUCc	1.0765	-0.087	3	T98G
MIMAT0000064	hsa-let-7c-5p	ENSG00000269821	KCNQ1OT1	antisense	chr11	2672679	2672697	-	6	0	AGO1-4,AGO2	7mer-m8	uuGGUAUGUUGGAUGAUGGAGu	:|||| |:| ||||||||	uuUCAUA-AGC--ACUACCUCu	1.2217	-0.241	3	Huh-7.5
MIMAT0000064	hsa-let-7c-5p	ENSG00000269821	KCNQ1OT1	antisense	chr11	2692443	2692464	-	1	0	AGO1-4	7mer-m8	uuGGUAUGUUGGAU-GAUGGAGu	| |:: || |||: |||||||	acCUGGAC-UCCUGUCUACCUCu	1.2971	-0.064	3	hNSC
MIMAT0000064	hsa-let-7c-5p	ENSG00000269821	KCNQ1OT1	antisense	chr11	2696381	2696401	-	1	0	AGO1-4	7mer-m8	uuGGU-AUGUUGGAUGAUGGAGu	||: || |:| ||||||||	ccCCGCUAGAGC--ACUACCUCu	1.0565	-0.061	3	hNSC
MIMAT0000064	hsa-let-7c-5p	ENSG00000269821	KCNQ1OT1	antisense	chr11	2697758	2697777	-	14	0	AGO1-4,AGO2	7mer-m8	uuGGUAUGUUGGAUGAUGGAGu	:| |:: ||| ||||||||	uuUCCUGU-ACC-ACUACCUCu	1.1497	-0.246	3	Huh-7.5
MIMAT0000064	hsa-let-7c-5p	ENSG00000269821	KCNQ1OT1	antisense	chr11	2704769	2704790	-	2	0	AGO1-4,AGO2	7mer-m8	uuggUAUGUUGGAUGAUGGAGu	:|| :: || |||||||	guagGUAGGGGCUUCUACCUCu	0.8602	-0.266	3	Huh-7.5
MIMAT0000064	hsa-let-7c-5p	ENSG00000269821	KCNQ1OT1	antisense	chr11	2708571	2708594	-	6	0	AGO1-4,AGO2	8mer	uuGGUAUGU-UGGA-UGAUGGAGu	| | :|| |||| :|||||||	ccCAAGGCAGACCUGGCUACCUCa	1.3503	-0.514	3	HCT116,Huh-7.5
MIMAT0000064	hsa-let-7c-5p	ENSG00000269821	KCNQ1OT1	antisense	chr11	2709736	2709756	-	6	0	AGO1-4,AGO2	8mer	uuGGUAUGUUGGAUGAUGGAGu	|::|:::|||| |||||||	ggCUGUGUGACCU-CUACCUCa	1.5199	-0.474	3	Huh-7.5,T-REx-293
MIMAT0000064	hsa-let-7c-5p	ENSG00000280798	LINC00294	lincRNA	chr11	33098951	33098972	+	11	0	AGO2	7mer-m8	uugguaUGUUGGAUGAUGGAGu	| :| :|| ||||||||	cucuugGCCGCCCACUACCUCg	0.8758	-0.561	8	T-REx-293
MIMAT0000064	hsa-let-7c-5p	ENSG00000256824	AP000721.2	antisense	chr11	63870736	63870758	+	1	0	AGO2	7mer-m8	uugguauGUUGGA-UGAUGGAGu	|| | || ||| |||||||	aauaacuCAUCCUCCCUACCUCc	1.1873	-0.146	7	motor_cortex
MIMAT0000064	hsa-let-7c-5p	ENSG00000245532	NEAT1	lincRNA	chr11	65203681	65203702	+	42	0	AGO1,AGO1-4,AGO2	7mer-m8	uugguaugUUGGAUGAUGGAGu	| :||:|||||||||	ccucggugGACUUACUACCUCu	0.857	-0.408	9	Huh-7.5,endothelial,foreskin_fibroblast
MIMAT0000064	hsa-let-7c-5p	ENSG00000245532	NEAT1	lincRNA	chr11	65205006	65205025	+	39	0	AGO1,AGO1-4,AGO2	8mer	uugguaugUUGGAUGAUGGAGu	|:|| |||||||	cgaagggaAGCC--CUACCUCa	0.1147	-0.343	9	Huh-7.5,endothelial
MIMAT0000064	hsa-let-7c-5p	ENSG00000245532	NEAT1	lincRNA	chr11	65205185	65205207	+	62	0	AGO1,AGO1-4,AGO2	7mer-m8	uugguauGUUGGAU-GAUGGAGu	::::||: |||||||	cuggucuUGGUCUGUCUACCUCg	0.5226	0.078	9	Huh-7.5,endothelial,foreskin_fibroblast
MIMAT0000064	hsa-let-7c-5p	ENSG00000251143	AP002490.1	antisense	chr11	71726823	71726845	+	1	0	AGO2	7mer-m8	uuGGUAUGUUG-GAUGAUGGAGu	:| |:| | | :|||||||	ccUCCUGCUUCUCCGCUACCUCc	0.8714	0.392	5	H1
MIMAT0000064	hsa-let-7c-5p	ENSG00000272301	AP002360.3	lincRNA	chr11	76100847	76100869	+	6	0	AGO1-4,AGO2	7mer-m8	uuGGUAUGUUGGAU--GAUGGAGu	| ||:: :|| | |||||||	uuCGAUGU-GCCAAGUCUACCUCc	0.9844	0.191	7	MCF7,MDA-MB-231
MIMAT0000064	hsa-let-7c-5p	ENSG00000261578	AP003119.3	sense_overlapping	chr11	76513992	76514013	+	5	0	AGO2	8mer	uugguauGUUGGAUGAUGGAGu	| | : :|||||||	uggagguCUAGUAGCUACCUCa	0.2056	-0.131	7	22RV1
MIMAT0000064	hsa-let-7c-5p	ENSG00000247137	AP000873.2	processed_transcript	chr11	82903082	82903103	-	3	0	AGO1-4,AGO2	7mer-m8	uuGGUAUGUUGGAUGAUGGAGu	|:|||: | | |||||||	ggCUAUAUUUCAUUCUACCUCu	1.112	-0.015	7	HEK293,MCF7
MIMAT0000064	hsa-let-7c-5p	ENSG00000261098	AP000766.1	lincRNA	chr11	107185038	107185063	-	15	0	AGO1,AGO2	8mer	uuGGUAUGUUGGA---U-GAUGGAGu	| |:|| || :|| | |||||||	acCUAUUCACUCUUAAAUCUACCUCa	1.0997	0.354	2	HEK293,MCF7
MIMAT0000064	hsa-let-7c-5p	ENSG00000245248	USP2-AS1	antisense	chr11	119265711	119265735	+	2	0	AGO2	7mer-m8	uuGGUAUGUUGG-AU--GAUGGAGu	| | |: :|| |: |||||||	uuCAAAAUUGCCGUGCUCUACCUCu	0.8825	0.029	4	HeLa
MIMAT0000064	hsa-let-7c-5p	ENSG00000280237	MIR4697HG	TEC	chr11	133768226	133768247	-	2	0	AGO2	7mer-m8	uugguauguuggaUGAUGGAGu	| :|||||||	uggguggggagggGCUACCUCc	-0.1957	0	4	HEK293S
MIMAT0000064	hsa-let-7c-5p	ENSG00000280237	MIR4697HG	TEC	chr11	133768974	133768995	-	2	0	AGO2	7mer-m8	uugguAUGUUGGAUGAUGGAGu	| :: |:|:|||||||	uuguuUCUGUCUUGCUACCUCu	0.6833	0.829	4	HCT116
MIMAT0000064	hsa-let-7c-5p	ENSG00000250899	AC125807.2	lincRNA	chr12	3151186	3151210	+	5	0	AGO1-4,AGO2	7mer-m8	uuGGUAUGUUG-GAU--GAUGGAGu	| :::||:||| || |||||||	auUUGUAUAACGAUAACCUACCUCg	1.4589	0.708	5	22RV1,MCF7
MIMAT0000064	hsa-let-7c-5p	ENSG00000256146	AC006206.1	lincRNA	chr12	5425493	5425515	+	1	0	AGO1-4	7mer-m8	uuGGUAUGU-UGGAUGAUGGAGu	:| | || |:|:|||||||	cuUCUUCCAUUCUUGCUACCUCc	1.0643	0.087	2	Huh-7.5
MIMAT0000064	hsa-let-7c-5p	ENSG00000276232	AC006064.5	sense_intronic	chr12	6619528	6619550	+	13	0	AGO1-4,AGO2	7mer-m8	uuGGUAUGUUGGAU-GAUGGAGu	:| ||| :: | |||||||	uuUCCUACUUUUGAGCUACCUCu	0.9945	0.386	0	HCT116,hNSC
MIMAT0000064	hsa-let-7c-5p	ENSG00000247853	AC006064.2	antisense	chr12	6692515	6692536	+	1	0	AGO2	7mer-m8	uuggUAUGUUGGAUGAUGGAGu	|| || : | | |||||||	aaugAUUUCCCGUUCUACCUCc	0.9922	5.233	3	TDF
MIMAT0000064	hsa-let-7c-5p	ENSG00000237248	LINC00987	lincRNA	chr12	9394860	9394881	+	1	0	AGO2	7mer-m8	uugguauguuggauGAUGGAGu	| | | |||||||	aguuuuuuuucuccCUACCUCc	0.2594	-0.014	1	EWS
MIMAT0000064	hsa-let-7c-5p	ENSG00000257027	AC010186.3	sense_intronic	chr12	9814006	9814027	+	5	0	AGO1-4,AGO2	8mer	uugguauguuGGAUGAUGGAGu	| | |:|||||||	cuuuuuuuucCAUGCUACCUCa	0.2942	0.041	2	Huh-7.5
MIMAT0000064	hsa-let-7c-5p	ENSG00000245648	AC022075.1	antisense	chr12	10550441	10550462	+	2	0	AGO2	8mer	uuggUAUGUUGGAUGAUGGAGu	:|::| |: |||||||	uuuaGUGUAUCUGUCUACCUCa	0.7395	-0.051	5	HEK293
MIMAT0000064	hsa-let-7c-5p	ENSG00000247934	AC022364.1	antisense	chr12	28343186	28343212	-	1	0	AGO1-4	7mer-m8	uuGGUAUGUUGGA---U--GAUGGAGu	||||:| |:| | |||||||	ugCCAUGCUCCUUCCCAGUCUACCUCc	0.9169	-0.109	2	hNSC
MIMAT0000064	hsa-let-7c-5p	ENSG00000258334	AC125611.4	antisense	chr12	49686493	49686513	-	3	0	AGO1-4,AGO2	8mer	uugguAUGUUGGAUGAUGGAGu	|::|:|:| |||||||	cuaacUGUAGCUU-CUACCUCa	0.7742	0.053	8	22RV1,MCF7
MIMAT0000064	hsa-let-7c-5p	ENSG00000273046	AC012531.2	processed_transcript	chr12	54428127	54428148	+	4	0	AGO2	8mer	uuGGU-AUGUUGGAUGAUGGAGu	||| | :|||| :|||||||	uuCCACUUUAACC-GCUACCUCa	1.4623	5.905	0	Huh-7.5
MIMAT0000064	hsa-let-7c-5p	ENSG00000250742	LINC02381	lincRNA	chr12	54526512	54526534	+	21	1	AGO1,AGO1-4,AGO2	8mer	uuGGUAUGU--UGGAUGAUGGAGu	||| :|| ::|| |||||||	ugCCAAGCAUUGUCU-CUACCUCa	1.1873	0.141	1	HEK293,T-REx-293,foreskin_fibroblast
MIMAT0000064	hsa-let-7c-5p	ENSG00000257354	AC048341.1	lincRNA	chr12	63010261	63010283	+	3	0	AGO1-4,AGO2	8mer	uuGGUAUGUU-GGAUGAUGGAGu	:|| ::|| ||| |||||||	gcUCAAGUAAUCCUCCUACCUCa	1.3613	0.01	1	MCF7,MDA-MB-231
MIMAT0000064	hsa-let-7c-5p	ENSG00000279310	AC073530.2	TEC	chr12	67459045	67459058	-	1	0	AGO1-4	7mer-m8	uugguauGUUGGAUGAUGGAGu	:|:||| |||||||	-------UAGCCU-CUACCUCc	-0.0756	0.136	1	hNSC
MIMAT0000064	hsa-let-7c-5p	ENSG00000258312	AC016152.1	lincRNA	chr12	98508746	98508765	-	1	0	AGO1-4	7mer-m8	uuggUAUGUUGGAUGAUGGAGu	:||::| : |||||||	uggaGUAUGAGU--CUACCUCu	0.6862	-0.094	2	hNSC
MIMAT0000064	hsa-let-7c-5p	ENSG00000257167	TMPO-AS1	antisense	chr12	98906816	98906838	-	2	0	AGO1-4,AGO2	7mer-m8	uugGUAUGUUGGA-UGAUGGAGu	||| | ::| |||||||	ucaCAUCCUUUUUCCCUACCUCu	0.8703	0.199	11	22RV1,MCF7
MIMAT0000064	hsa-let-7c-5p	ENSG00000281344	HELLPAR	macro_lncRNA	chr12	102609921	102609943	+	2	0	AGO1-4,AGO2	7mer-m8	uugGUA-UGUUGGAUGAUGGAGu	| :|| || : || |||||||	uaaUAUCACUGGCUUCUACCUCc	1.2039	0.057	5	Huh-7.5
MIMAT0000064	hsa-let-7c-5p	ENSG00000281344	HELLPAR	macro_lncRNA	chr12	102625720	102625741	+	1	0	AGO1-4	7mer-m8	uuGGUAUGUUGGAUGAUGGAGu	:|| |: | | |||||||	cuUCAGAUCUCAUUCUACCUCc	0.9091	-0.231	5	Huh-7.5
MIMAT0000064	hsa-let-7c-5p	ENSG00000281344	HELLPAR	macro_lncRNA	chr12	102723394	102723415	+	2	0	AGO1-4,AGO2	8mer	uugGUAUGUUGGAUGAUGGAGu	| | | || : | |||||||	auaCCUUCACUAUUCUACCUCa	0.9734	0.144	5	Huh-7.5
MIMAT0000064	hsa-let-7c-5p	ENSG00000281344	HELLPAR	macro_lncRNA	chr12	102725014	102725034	+	3	0	AGO1-4,AGO2	7mer-m8	uugguAUGUUGGAUGAUGGAGu	|| |::| |||||||	cuuuuUAAAGUC-CCUACCUCc	0.63	0.002	5	HeLa,Huh-7.5
MIMAT0000064	hsa-let-7c-5p	ENSG00000281344	HELLPAR	macro_lncRNA	chr12	102752180	102752199	+	2	0	AGO1-4	7mer-m8	uuGGUAUGUUGGAUGAUGGAGu	||| :||| | |||||||	ucCCA-GCAAGC-CCUACCUCc	1.1896	-0.052	5	Huh-7.5
MIMAT0000064	hsa-let-7c-5p	ENSG00000281344	HELLPAR	macro_lncRNA	chr12	102775234	102775253	+	6	0	AGO1-4	7mer-m8	uuGGUAUGUUGGAUGAUGGAGu	| ||| | |||| |||||||	auCCA-CCCACCU-CUACCUCu	1.4811	-0.091	5	Huh-7.5
MIMAT0000064	hsa-let-7c-5p	ENSG00000281344	HELLPAR	macro_lncRNA	chr12	102775379	102775399	+	4	0	AGO1-4,AGO2	8mer	uugguauGUUGGAUGAUGGAGu	| | ::| || |||||||	auggacuUGAACU-CUACCUCa	0.8492	0.433	5	22RV1,Huh-7.5
MIMAT0000064	hsa-let-7c-5p	ENSG00000249550	LINC01234	lincRNA	chr12	114183666	114183687	-	1	1	AGO1-4	7mer-m8	uuGGUAUGUUGGAUGAUGGAGu	|| | || ||||||||	ucCCUUUGAAGGCACUACCUCc	0.9013	0.071	10	hNSC
MIMAT0000064	hsa-let-7c-5p	ENSG00000257654	AC125603.1	lincRNA	chr12	117140905	117140925	+	1	0	AGO2	7mer-m8	uugGUAUGUUGGAUGAUGGAGu	| :|| :|: | ||||||||	uagUAUUUAGAC-ACUACCUCc	1.1286	0.197	3	BT474
MIMAT0000064	hsa-let-7c-5p	ENSG00000212694	LINC01089	lincRNA	chr12	122234080	122234102	-	1	0	AGO2	7mer-m8	uugGUAUGUUGGAU-GAUGGAGu	| || ::|| | |||||||	uagCAGGUAAGGGAGCUACCUCc	0.9966	0.35	6	22RV1
MIMAT0000064	hsa-let-7c-5p	ENSG00000212694	LINC01089	lincRNA	chr12	122241634	122241654	-	6	0	AGO1-4,AGO2	7mer-m8	uugguauGUUGGAUGAUGGAGu	| |:: || |||||||	gucucccCGGGCU-CUACCUCc	0.6674	1.281	6	HeLa,hNSC
MIMAT0000064	hsa-let-7c-5p	ENSG00000256028	AC026362.1	processed_transcript	chr12	123464516	123464536	+	3	0	AGO1-4,AGO2	7mer-m8	uuGGUAUGUUGGAUGAUGGAGu	:||| :|: | |||||||	ccUCAUUUAG-CACCUACCUCc	1.0399	-0.361	8	A549,MDA-MB-231
MIMAT0000064	hsa-let-7c-5p	ENSG00000278291	AL161772.1	antisense	chr13	21277044	21277068	-	4	0	AGO2	7mer-m8	uuggUAUGUUGGAU---GAUGGAGu	| || | |:|| |||||||	agggAUUCUCCUUAGAGCUACCUCu	0.8226	0.236	7	HEK293S
MIMAT0000064	hsa-let-7c-5p	ENSG00000276672	AL161891.1	sense_intronic	chr13	34421134	34421156	+	1	0	AGO2	7mer-m8	uuGGUAUGUU-GGAUGAUGGAGu	:|| :|:| :|| |||||||	guUCAAGCGAUUCUCCUACCUCc	1.1928	0.04	5	Huh-7.5
MIMAT0000064	hsa-let-7c-5p	ENSG00000170919	TPT1-AS1	processed_transcript	chr13	45963706	45963728	+	1	0	AGO2	8mer	uuGGUAUGUUGGAU-GAUGGAGu	:|| | | | : |||||||	uuUCAAAGAUCAGGCCUACCUCa	0.8182	0.133	2	Huh-7.5
MIMAT0000064	hsa-let-7c-5p	ENSG00000170919	TPT1-AS1	processed_transcript	chr13	45963798	45963822	+	2	0	AGO1	7mer-m8	uugGUAUGUUGGA---UGAUGGAGu	||| || ||| |||||||	ugaCAUUCAUCCUUUCCCUACCUCu	1.0576	0.164	2	endothelial
MIMAT0000064	hsa-let-7c-5p	ENSG00000217576	AL158066.1	processed_transcript	chr13	52743024	52743045	-	2	0	AGO2	7mer-m8	uuGGU-AUGUUGGAUGAUGGAGu	:|| |:||||:| |||||||	gcUCACUGCAACUU-CUACCUCc	1.4867	0.09	3	22RV1
MIMAT0000064	hsa-let-7c-5p	ENSG00000258441	LINC00641	processed_transcript	chr14	21669995	21670015	-	2	0	AGO1-4,AGO2	7mer-m8	uugGUAUGUUGGAUGAUGGAGu	|| :| :|||:|||||||	uuaCAGGC-GCCUGCUACCUCg	1.0765	-0.186	2	Huh-7.5,motor_cortex
MIMAT0000064	hsa-let-7c-5p	ENSG00000273618	AL135999.2	antisense	chr14	24001057	24001078	+	3	0	AGO1-4,AGO2	7mer-m8	uuGGU-AUGUUGGAUGAUGGAGu	| :|| |: |:||| |||||||	acUCACUGAAGCCU-CUACCUCc	1.4146	-0.13	3	Huh-7.5
MIMAT0000064	hsa-let-7c-5p	ENSG00000279423	AL445363.3	TEC	chr14	35010846	35010865	+	3	0	AGO1-4,AGO2	8mer	uugGUAUGUUGGAUGAUGGAGu	||||| : | |||||||	ggaCAUACUGAC--CUACCUCa	1.119	1.373	1	22RV1,hNSC
MIMAT0000064	hsa-let-7c-5p	ENSG00000258738	AL121603.2	antisense	chr14	35344058	35344078	+	1	0	AGO2	7mer-m8	uuGGUAUGU-UGGAUGAUGGAGu	||: :|: :|| |||||||	ccCCGAGCGCGCC--CUACCUCc	0.9656	0.354	7	TrHBMEC
MIMAT0000064	hsa-let-7c-5p	ENSG00000282885	AL627171.2	lincRNA	chr14	50328738	50328760	-	2	0	AGO1-4,AGO2	7mer-m8	uugguauguuGGAU-GAUGGAGu	| |||: |||||||	ccugagcuucCCUGCCUACCUCc	0.4438	-0.071	0	GM12892,hNSC
MIMAT0000064	hsa-let-7c-5p	ENSG00000258777	HIF1A-AS1	lincRNA	chr14	62147812	62147833	-	1	0	AGO2	7mer-m8	uugguauguuggaUGAUGGAGu	| ||||||||	uaaggacuuggaaACUACCUCu	-0.2273	0.374	3	TDF
MIMAT0000064	hsa-let-7c-5p	ENSG00000258876	TGFB3-AS1	lincRNA	chr14	76437450	76437472	+	9	0	AGO1-4,AGO2	7mer-m8	uuGGUAUGUUGGAU-GAUGGAGu	| |:: | :::| | |||||||	auCUGAAGGGUCCACCUACCUCu	1.1618	2.163	0	Huh-7.5
MIMAT0000064	hsa-let-7c-5p	ENSG00000258301	VASH1-AS1	lincRNA	chr14	77253042	77253066	-	6	0	AGO1-4,AGO2	7mer-m8	uuGGUAUGUUGGAU---GAUGGAGu	:| | | |||| |||||||	ucUCUUCCUUCCUAGGCCUACCUCu	0.9756	0.203	5	22RV1,MCF7
MIMAT0000064	hsa-let-7c-5p	ENSG00000278576	AL162171.3	sense_intronic	chr14	89056066	89056086	+	1	0	AGO1-4	7mer-m8	uuGGUAUGUUGGAUGAUGGAGu	|: | | :|| |||||||	ucCUCUUCCCUCU-CUACCUCu	0.8636	-0.554	3	Huh-7.5
MIMAT0000064	hsa-let-7c-5p	ENSG00000278576	AL162171.3	sense_intronic	chr14	89056109	89056128	+	2	0	AGO1-4,AGO2	7mer-m8	uuGGUAUGUUGGAUGAUGGAGu	| |::| ||:||| |||||||	acCUGU-CAGCCU-CUACCUCc	1.4789	-0.279	3	22RV1,Huh-7.5
MIMAT0000064	hsa-let-7c-5p	ENSG00000278576	AL162171.3	sense_intronic	chr14	89057051	89057072	+	4	0	AGO1,AGO1-4,AGO2	7mer-m8	uugguauguuggaUGAUGGAGu	| :|||||||	gggggucuugagaGCUACCUCc	-0.0628	-0.526	3	Huh-7.5,endothelial
MIMAT0000064	hsa-let-7c-5p	ENSG00000259789	AL096869.3	lincRNA	chr14	90955525	90955546	-	1	0	AGO2	7mer-m8	uugguauguuggauGAUGGAGu	|||||||	cugaggggguaugcCUACCUCu	-0.7727	-0.252	1	TZM-bl
MIMAT0000064	hsa-let-7c-5p	ENSG00000187621	TCL6	processed_transcript	chr14	96135798	96135818	+	1	0	AGO2	7mer-m8	uuGGUAUGUUGGAUGAUGGAGu	:|:|: | || |||||||	ccUCGUG-AUCCGCCUACCUCg	0.9734	-0.117	4	HCT116
MIMAT0000064	hsa-let-7c-5p	ENSG00000214548	MEG3	lincRNA	chr14	101323674	101323702	+	3	0	AGO1,AGO2	8mer	uuGGUAU--GUUGGAU-----GAUGGAGu	| ||||| : ||||: |||||||	agCCAUAGGUCACCUGAAAGCCUACCUCa	1.4195	0.337	3	cingulate_gyrus,endothelial
MIMAT0000064	hsa-let-7c-5p	ENSG00000214548	MEG3	lincRNA	chr14	101327243	101327264	+	5	2	AGO2	8mer	uugguauguuggauGAUGGAGu	| | |||||||	gugggcuccuucacCUACCUCa	-0.0284	0.851	3	HS27a
MIMAT0000064	hsa-let-7c-5p	ENSG00000258498	DIO3OS	lincRNA	chr14	102024824	102024846	-	1	0	AGO1	7mer-m8	uuGGUAUGUUGG-AUGAUGGAGu	|::| | || | |||||||	ccCUGUCCCUCCUUCCUACCUCu	0.9734	-0.541	2	HEK293
MIMAT0000064	hsa-let-7c-5p	ENSG00000224078	SNHG14	processed_transcript	chr15	25228354	25228373	+	4	0	AGO2	7mer-m8	uugguaugUUGGAUGAUGGAGu	| |||| |||||||	cauggcgaAACC--CUACCUCu	0.6119	0.013	3	motor_cortex
MIMAT0000064	hsa-let-7c-5p	ENSG00000279092	AC025678.3	TEC	chr15	34709220	34709241	-	2	0	AGO2	8mer	uugGUAUGUUGGAU-GAUGGAGu	| || || |: || |||||||	cagCAAAC-AUGUAUCUACCUCa	1.2039	-0.229	4	HCT116
MIMAT0000064	hsa-let-7c-5p	ENSG00000247556	OIP5-AS1	processed_transcript	chr15	41593851	41593872	+	4	0	AGO1,AGO1-4,AGO2	7mer-m8	uugguaUGUUGGAUGAUGGAGu	| | :| :| |||||||	uagagaAGGAAUUCCUACCUCu	0.6752	1.081	6	22RV1,endothelial,hNSC
MIMAT0000064	hsa-let-7c-5p	ENSG00000244879	GABPB1-AS1	antisense	chr15	50651915	50651937	+	3	0	AGO1-4,AGO2	8mer	uuggUAUGUUG-GAUGAUGGAGu	| :|:|: || |||||||	guugAAGCGAUACUCCUACCUCa	0.8492	-0.217	2	GM12892,MCF7
MIMAT0000064	hsa-let-7c-5p	ENSG00000259673	IQCH-AS1	lincRNA	chr15	67699013	67699035	-	7	0	AGO1-4,AGO2	7mer-m8	uuGGUAUGUUGG-AUGAUGGAGu	||| : |:|| ||||||||	ccCCAGGAAGCCAAACUACCUCu	1.2139	0.07	3	Huh-7.5,T98G
MIMAT0000064	hsa-let-7c-5p	ENSG00000261821	AC090826.1	antisense	chr15	74661542	74661562	+	1	0	AGO2	8mer	uugguaUGUUGGAUGAUGGAGu	:::||| ||||||||	gcuggaGUGACC-ACUACCUCa	0.7549	-0.286	2	Huh-7.5
MIMAT0000064	hsa-let-7c-5p	ENSG00000247240	UBL7-AS1	antisense	chr15	74754243	74754263	+	6	0	AGO1-4,AGO2	7mer-m8	uuGGUAUGUUGGAUGAUGGAGu	||:: | || ||||||||	uaCUGAAGAA-AGACUACCUCu	1.0941	-0.017	5	Huh-7.5,T-REx-293
MIMAT0000064	hsa-let-7c-5p	ENSG00000203392	AC105020.1	antisense	chr15	75971288	75971309	+	1	0	AGO2	8mer	uugguauguuGGAUGAUGGAGu	| ||| |||||||	cucugggguuCCUCCUACCUCa	0.3819	0.22	6	HeLa
MIMAT0000064	hsa-let-7c-5p	ENSG00000203392	AC105020.1	antisense	chr15	75971490	75971511	+	1	0	AGO2	7mer-m8	uuGGUAUGUUGGAUGAUGGAGu	| :|||:: || :|||||||	acUCAUGUUUCCAGCUACCUCu	1.3691	-0.207	6	T98G
MIMAT0000064	hsa-let-7c-5p	ENSG00000259518	LINC01583	lincRNA	chr15	82388221	82388244	+	1	0	AGO1	7mer-m8	uuGGUAUGUU--GGAUGAUGGAGu	|: ||: | ||| |||||||	ugCUUUAUUAUUCCUUCUACCUCu	1.0854	-0.351	5	endothelial
MIMAT0000064	hsa-let-7c-5p	ENSG00000255571	MIR9-3HG	lincRNA	chr15	89939908	89939929	+	1	0	AGO2	7mer-m8	uugguauguuggauGAUGGAGu	| |||||||	uauguacuggaaguCUACCUCu	-0.4545	-0.283	5	22RV1
MIMAT0000064	hsa-let-7c-5p	ENSG00000280291	AC016251.2	TEC	chr15	96839365	96839389	-	1	0	AGO1-4	7mer-m8	uuGGUAUGUUGGAU---GAUGGAGu	||::|: : :||| |||||||	caCUGUGGGUUCUAGGCCUACCUCu	1.2061	-0.313	0	hNSC
MIMAT0000064	hsa-let-7c-5p	ENSG00000259363	AC090825.1	lincRNA	chr15	100353244	100353266	+	2	0	AGO1-4,AGO2	8mer	uugguauGUU-GGAUGAUGGAGu	||| ||| |||||||	cugggcuCAAUCCUCCUACCUCa	0.6867	-0.033	2	Huh-7.5,TrHBMEC
MIMAT0000064	hsa-let-7c-5p	ENSG00000259583	AC015712.2	antisense	chr15	101433917	101433939	-	3	0	AGO1-4,AGO2	7mer-m8	uugguAUGU-UGGAUGAUGGAGu	|:|| :: | |||||||	gcuguUGCAUGUGUUCUACCUCu	0.6755	-0.724	1	HeLa,MCF7
MIMAT0000064	hsa-let-7c-5p	ENSG00000263280	AC003965.1	lincRNA	chr16	2916807	2916829	-	1	0	AGO2	8mer	uuGGU-AUGUUGGAUGAUGGAGu	||| |:| | | |||||||	cuCCAGUGCUUCAUCCUACCUCa	1.0666	-0.315	6	HeLa
MIMAT0000064	hsa-let-7c-5p	ENSG00000261067	AC109460.3	processed_transcript	chr16	28994582	28994603	+	20	0	AGO1,AGO1-4,AGO2	8mer	uugguAUGUUGGAUGAUGGAGu	| |: :| | |||||||	gaugcUGGGAGCCCCUACCUCa	0.7206	4.719	6	HeLa,MCF7,endothelial
MIMAT0000064	hsa-let-7c-5p	ENSG00000238045	AC009133.1	antisense	chr16	29822934	29822954	-	1	0	AGO2	7mer-m8	uugGUAUGUUGGAUGAUGGAGu	| | | || :|| |||||||	cagCUUUCAUUCU-CUACCUCg	1.1208	-0.332	11	HeLa
MIMAT0000064	hsa-let-7c-5p	ENSG00000280211	AC106886.4	TEC	chr16	30784911	30784934	-	3	0	AGO1-4,AGO2	7mer-m8	uugguauGUUGGA--UGAUGGAGu	| |||:|| |||||||	gaaauccCAAUCUUGUCUACCUCu	0.7608	-0.16	2	HEK293,MCF7
MIMAT0000064	hsa-let-7c-5p	ENSG00000261487	AC135048.1	processed_transcript	chr16	30964865	30964886	+	3	0	AGO2	7mer-m8	uugguaUGUUGGAUGAUGGAGu	|| | : :|||||||	ucuggcACCAGUGGCUACCUCc	0.4544	0.542	2	T98G
MIMAT0000064	hsa-let-7c-5p	ENSG00000260267	AC026471.1	antisense	chr16	31468514	31468537	-	3	0	AGO2	7mer-m8	uugGUAUGUUG--GAUGAUGGAGu	| | || ||| | :|||||||	acaCCUAGAACAACAGCUACCUCu	1.1308	0.067	4	MCF7
MIMAT0000064	hsa-let-7c-5p	ENSG00000280180	AC023824.6	TEC	chr16	34386431	34386451	+	1	0	AGO2	8mer	uuGGUAUGUUGGAUGAUGGAGu	|:::|:: ||| ||||||||	caUUGUGUCACC-ACUACCUCa	1.4479	-0.116	1	T-REx-293
MIMAT0000064	hsa-let-7c-5p	ENSG00000260249	AC007608.3	antisense	chr16	50701241	50701261	+	1	0	AGO1-4	7mer-m8	uuGGUAUGUUGGAUGAUGGAGu	|::|:| |||:|||||||	ggCUGUGC-UCCUGCUACCUCu	1.1818	-0.153	3	MCF7
MIMAT0000064	hsa-let-7c-5p	ENSG00000261302	AC106779.1	antisense	chr16	56744040	56744062	-	1	0	AGO2	8mer	uugguaUGUUGGAU-GAUGGAGu	| :||||:|: |||||||	auuuuaGCAACUUGCCUACCUCa	1.0868	0.098	3	EWS
MIMAT0000064	hsa-let-7c-5p	ENSG00000262514	AC020978.6	sense_intronic	chr16	68234604	68234627	+	1	0	AGO2	7mer-m8	uuGGUAUGUUGGA--UGAUGGAGu	::|||: :|| ||||||||	cuUUAUAUUUUCUUCACUACCUCc	1.1685	0.124	1	Huh-7.5
MIMAT0000064	hsa-let-7c-5p	ENSG00000262160	AC020978.5	antisense	chr16	68260173	68260193	-	5	0	AGO1-4,AGO2	8mer	uugguauGUUGGAUGAUGGAGu	::| || |||||||	ccaacgcUGAGCU-CUACCUCa	0.353	-0.012	0	22RV1,Huh-7.5
MIMAT0000064	hsa-let-7c-5p	ENSG00000196696	AC009022.1	processed_transcript	chr16	70010575	70010595	-	2	0	AGO1-4,AGO2	8mer	uuGGUAUG-UUGGAUGAUGGAGu	|| ||| ::|| |||||||	ugCCCUACUGGCC--CUACCUCa	1.1795	0.034	8	Huh-7.5
MIMAT0000064	hsa-let-7c-5p	ENSG00000261777	AC012184.3	processed_transcript	chr16	70380417	70380440	-	7	0	AGO1-4,AGO2	8mer	uugGUAUGUUGGAU--GAUGGAGu	::| ||| ||| |||||||	ccgUGUUCAAGCUAUUCUACCUCa	1.1751	-0.081	5	Huh-7.5
MIMAT0000064	hsa-let-7c-5p	ENSG00000271009	AC116667.1	lincRNA	chr16	73094144	73094158	+	2	0	AGO1-4,AGO2	7mer-m8	uugguauguugGAUGAUGGAGu	| | :|||||||	-------cuuaCAGCUACCUCc	-0.5501	2.162	1	HeLa,hNSC
MIMAT0000064	hsa-let-7c-5p	ENSG00000279476	AC092139.3	TEC	chr16	81553888	81553909	+	2	0	AGO1-4,AGO2	8mer	uuGGUAUGUUGGAUGAUGGAGu	| |: || : :| |||||||	auCUCUAGUGGUUUCUACCUCa	1.0188	-0.427	3	Huh-7.5
MIMAT0000064	hsa-let-7c-5p	ENSG00000278716	AC133540.1	lincRNA	chr16	85523563	85523584	+	1	0	AGO2	7mer-m8	uugguauguuggauGAUGGAGu	| || |||||||	gaggcaggaaggacCUACCUCc	0.2726	-0.347	7	T98G
MIMAT0000064	hsa-let-7c-5p	ENSG00000268388	FENDRR	lincRNA	chr16	86508816	86508837	-	1	0	AGO2	8mer	uuGGUAUGUUGGAUGAUGGAGu	|| | | |:| |||||||	gaCAAGAGUAUCACCUACCUCa	0.9734	-0.462	4	T98G
MIMAT0000064	hsa-let-7c-5p	ENSG00000277491	AC087392.5	lincRNA	chr17	698947	698969	+	1	0	AGO2	7mer-m8	uuGGUAUGUUGGAU-GAUGGAGu	|| ::||| | |||||||	gcCCUCUUGACCAAGCUACCUCu	1.0443	-0.005	1	HeLa
MIMAT0000064	hsa-let-7c-5p	ENSG00000284837	AC007846.1	lincRNA	chr17	5676207	5676229	+	1	0	AGO2	7mer-m8	uugguAUGU-UGGAUGAUGGAGu	| | || :||| |||||||	gaauuUCCACGCCUCCUACCUCu	1.0898	-0.417	0	TZM-bl
MIMAT0000064	hsa-let-7c-5p	ENSG00000272884	AC113189.4	processed_transcript	chr17	7343649	7343670	+	1	0	AGO2	7mer-m8	uugguauguugGAUGAUGGAGu	| | | :|||||||	ggguguccuugCAGCUACCUCg	0.3396	1.864	3	HeLa
MIMAT0000064	hsa-let-7c-5p	ENSG00000272884	AC113189.4	processed_transcript	chr17	7347641	7347664	+	2	0	AGO2	8mer	uugGUAUGU-UGGAU-GAUGGAGu	|||: | ||:|| |||||||	ggaCAUGAAUACUUAGCUACCUCa	1.2638	1.864	3	22RV1
MIMAT0000064	hsa-let-7c-5p	ENSG00000276384	AC016876.3	antisense	chr17	7461359	7461380	-	1	0	AGO2	7mer-m8	uuGGUAUGUUGGAUGAUGGAGu	| :|::: |:| |||||||	ggCAGUGUGCCUUCCUACCUCu	1.0787	0.126	2	T-REx-293
MIMAT0000064	hsa-let-7c-5p	ENSG00000236088	COX10-AS1	processed_transcript	chr17	13933303	13933324	-	1	0	AGO2	7mer-m8	uugguauguuggauGAUGGAGu	| | | | |||||||	acaaagaggaagauCUACCUCc	0.52	-0.105	2	HeLa
MIMAT0000064	hsa-let-7c-5p	ENSG00000266709	AC005224.4	lincRNA	chr17	14208433	14208455	+	1	0	AGO2	7mer-m8	uugguaUGUUGG-AUGAUGGAGu	| :||:|| | |||||||	agagugGCAGCCUUUCUACCUCc	0.8761	-0.77	3	HEK293T
MIMAT0000064	hsa-let-7c-5p	ENSG00000239203	AC093484.1	processed_transcript	chr17	16330829	16330850	+	1	0	AGO2	7mer-m8	uugguauguuggauGAUGGAGu	| |||||||	cugcuaggggggauCUACCUCc	-0.3248	1.648	4	MDMs
MIMAT0000064	hsa-let-7c-5p	ENSG00000273018	AC107983.2	processed_transcript	chr17	18416180	18416201	-	1	1	AGO2	7mer-m8	uuggUAUGUUGGAUGAUGGAGu	| | |::|: |:|||||||	gaugACAUGAUAUGCUACCUCc	1.0909	2.468	1	BCBL-1
MIMAT0000064	hsa-let-7c-5p	ENSG00000270091	AC015726.1	lincRNA	chr17	19800443	19800465	-	5	0	AGO1,AGO2	7mer-m8	uuGGUAUGUUG--GAUGAUGGAGu	:| |:|||| || |||||||	ucUCCUGCAACUGCU-CUACCUCu	1.2672	0.681	3	MDA-MB-231,endothelial
MIMAT0000064	hsa-let-7c-5p	ENSG00000264215	AC126365.1	lincRNA	chr17	20692484	20692506	+	3	0	AGO2	8mer	uuggUAUGUUGGAU-GAUGGAGu	| ||| ||: | |||||||	gaugAUAAUACUGACCUACCUCa	1.1042	0.83	7	T-REx-293
MIMAT0000064	hsa-let-7c-5p	ENSG00000267321	LINC02001	lincRNA	chr17	33895192	33895214	+	4	0	AGO1,AGO1-4,AGO2	7mer-m8	uuGGUAUGUUGGA-UGAUGGAGu	| |:: | |:|:| :|||||||	auCUGGAGAGCUUGGCUACCUCc	1.2461	-1.199	5	HeLa,Huh-7.5,endothelial
MIMAT0000064	hsa-let-7c-5p	ENSG00000260793	AC003102.1	antisense	chr17	42299443	42299462	+	1	0	AGO2	7mer-m8	uuGGUAUGUUGGAUGAUGGAGu	|| | |:::|| |||||||	cuCCCU-CGGUCU-CUACCUCc	1.154	0.786	7	HeLa
MIMAT0000064	hsa-let-7c-5p	ENSG00000267121	AC008105.3	antisense	chr17	43298115	43298136	-	1	0	AGO2	7mer-m8	uugguauguUGGAUGAUGGAGu	| || ||: |||||||	agccuccucACUGUCUACCUCc	0.7398	0.089	6	TZM-bl
MIMAT0000064	hsa-let-7c-5p	ENSG00000278963	AC005921.3	TEC	chr17	48800167	48800188	+	1	0	AGO1-4	7mer-m8	uuGGUAUGUUGGAUGAUGGAGu	|||: |::|: :|:|||||||	aaCUUUGUAGAUUGCUACCUCu	1.5321	0.161	6	hNSC
MIMAT0000064	hsa-let-7c-5p	ENSG00000279369	AC046185.3	TEC	chr17	61779853	61779876	+	3	0	AGO1-4,AGO2	7mer-m8	uuGGUAUGUU--GGAUGAUGGAGu	| | |||| ||| |||||||	ugCAAGACAAACCCUUCUACCUCc	1.3337	0.367	4	T-REx-293,hNSC
MIMAT0000064	hsa-let-7c-5p	ENSG00000215769	ARHGAP27P1-BPTFP1-KPNA2P3	processed_transcript	chr17	62746088	62746109	-	6	3	AGO1-4,AGO2	7mer-m8	uuGGUAUGUUGGAUGAUGGAGu	:::|:| | ||||||||	cgUUGUGCCAGAAACUACCUCu	0.9878	3.61	6	MCF7,MDA-MB-231
MIMAT0000064	hsa-let-7c-5p	ENSG00000280299	AC037487.4	processed_transcript	chr17	62950010	62950031	+	11	0	AGO1-4,AGO2	8mer	uuggUAUGUUGGAUGAUGGAGu	| :|| |||: ||||||||	aggaGUAGAACUAACUACCUCa	1.2716	3.897	7	HeLa
MIMAT0000064	hsa-let-7c-5p	ENSG00000278873	AC005495.1	TEC	chr17	67230133	67230154	-	1	0	AGO2	8mer	uugGUAUGUUGGAUGAUGGAGu	|| |||: ||||||||	cuaCAAUCAAUGAACUACCUCa	1.0255	0.159	1	motor_cortex
MIMAT0000064	hsa-let-7c-5p	ENSG00000163597	SNHG16	processed_transcript	chr17	74560277	74560297	+	25	0	AGO1,AGO1-4,AGO2	7mer-m8	uuGGUAUGUUGGAUGAUGGAGu	| |: |:|||||| |||||||	auCUCUGCAACCU-CUACCUCc	1.8483	0.105	13	endothelial,foreskin_fibroblast,left_ventricle
MIMAT0000064	hsa-let-7c-5p	ENSG00000262188	LINC01978	lincRNA	chr17	77897157	77897177	+	1	0	AGO2	7mer-m8	uugguauGUUGGAUGAUGGAGu	| | | |||| |||||||	gaucugcCCACCU-CUACCUCc	1.0976	-0.092	7	cingulate_gyrus
MIMAT0000064	hsa-let-7c-5p	ENSG00000262580	AC087741.1	antisense	chr17	78174879	78174902	-	4	0	AGO2	8mer	uuGGUAUGUUGGA--UGAUGGAGu	|: |:: :|:| ||||||||	ggCUCUGUUGCUUGAACUACCUCa	1	-0.148	13	T-REx-293
MIMAT0000064	hsa-let-7c-5p	ENSG00000280248	AC124319.4	TEC	chr17	78313963	78313985	+	4	0	AGO1-4,AGO2	7mer-m8	uugguaugUUG-GAUGAUGGAGu	| |:| ||:|||||||	ggacugggAGCACUGCUACCUCc	0.6685	2.849	3	HeLa
MIMAT0000064	hsa-let-7c-5p	ENSG00000280407	AC132872.4	TEC	chr17	80209463	80209485	+	2	0	AGO2	7mer-m8	uuGGUAUGUUG-GAU-GAUGGAGu	||| ||: | ||: |||||||	ugCCA-ACGUCGCUGUCUACCUCc	1.2516	-1.23	10	22RV1
MIMAT0000064	hsa-let-7c-5p	ENSG00000279479	AP005205.3	TEC	chr18	6728105	6728129	+	2	0	AGO2	8mer	uuggUA-UGUUG-GAU-GAUGGAGu	|| |:||: ||| |||||||	ugggAUAAUAAUACUACCUACCUCa	1.1274	-0.179	3	EWS
MIMAT0000064	hsa-let-7c-5p	ENSG00000265933	LINC00668	lincRNA	chr18	6926324	6926345	-	2	0	AGO2	8mer	uuGGUAUGUUGGAUGAUGGAGu	:|| ||||:| |||||||	ccUCAAACAAUCCUCUACCUCa	1.3958	0.1	6	TZM-bl
MIMAT0000064	hsa-let-7c-5p	ENSG00000273284	AP001033.2	sense_intronic	chr18	9259850	9259874	+	1	0	AGO1-4	8mer	uuggUAUGU-UGGA--UGAUGGAGu	|| ||| | ::|| |||||||	aagaAUAAAUGUCUCCCCUACCUCa	1.225	-0.145	13	Huh-7.5
MIMAT0000064	hsa-let-7c-5p	ENSG00000277534	AC007996.1	sense_intronic	chr18	24123931	24123956	-	2	0	AGO2	8mer	uuggUAUGUUG----GAUGAUGGAGu	|| ||| |:| :| |||||||	aaaaAUAGAGCAUUUUUCCUACCUCa	0.8825	1.043	9	HeLa
MIMAT0000064	hsa-let-7c-5p	ENSG00000274918	AC116447.1	lincRNA	chr18	32897650	32897671	+	1	0	AGO1-4	8mer	uugguaUGUUGGAUGAUGGAGu	|:: :| |||||||	guagugAUGCUCACCUACCUCa	0.3901	0.179	1	MCF7
MIMAT0000064	hsa-let-7c-5p	ENSG00000278986	AC091060.1	TEC	chr18	33552744	33552767	+	5	0	AGO1,AGO2	7mer-m8	uuGGUAUG--UUGGAUGAUGGAGu	||: :| |:|| :|||||||	gcCCGGGCCAAGCCCGCUACCUCc	1.0643	2.207	3	HeLa,endothelial
MIMAT0000064	hsa-let-7c-5p	ENSG00000260569	AC090398.1	lincRNA	chr18	71879468	71879490	-	1	0	AGO2	8mer	uuGGUAUGUU-GGAUGAUGGAGu	:|| :|:| :|| |||||||	guUCAAGCGAUUCUCCUACCUCa	1.1928	-0.2	1	T-REx-293
MIMAT0000064	hsa-let-7c-5p	ENSG00000269318	AC007292.2	antisense	chr19	4357579	4357601	-	2	0	AGO2	7mer-m8	uuGGUAUGUU-GGAU-GAUGGAGu	||| |||: || | |||||||	ucCCA-ACAGCCCCACCUACCUCg	1.3636	1.749	4	MDMs
MIMAT0000064	hsa-let-7c-5p	ENSG00000267510	AC011451.1	antisense	chr19	9402191	9402210	+	1	0	AGO2	8mer	uugguaUGUUGGAU---GAUGGAGu	||| |:|: |||||||	-----cACACCUUGAUCCUACCUCa	0.2058	0.145	2	TDF
MIMAT0000064	hsa-let-7c-5p	ENSG00000269044	AC024075.2	sense_intronic	chr19	16745353	16745375	-	1	0	AGO2	8mer	uuGGUAUGUUGGAU-GAUGGAGu	:|| :::||| : |||||||	gcUCAAGUGACCCGCCUACCUCa	1.266	-0.098	4	HS5
MIMAT0000064	hsa-let-7c-5p	ENSG00000269044	AC024075.2	sense_intronic	chr19	16745489	16745511	-	2	0	AGO2	8mer	uuGGUAUGUU-GGAUGAUGGAGu	| :|| :::: :|| |||||||	auUCAAGUGGUUCUCCUACCUCa	1.3547	-0.093	4	22RV1
MIMAT0000064	hsa-let-7c-5p	ENSG00000269019	HOMER3-AS1	antisense	chr19	19057369	19057389	+	1	0	AGO2	7mer-m8	uugguauguuGGAUGAUGGAGu	| | ||| |||||||	gaagcucucuCCU-CUACCUCu	0.6364	0.271	4	HeLa
MIMAT0000064	hsa-let-7c-5p	ENSG00000280079	AC011447.7	TEC	chr19	20332417	20332439	-	2	0	AGO1-4	7mer-m8	uuGGUAUGUUGG-AUGAUGGAGu	:|| :| :|: ||||||||	cuUCAAGCUGCUAAACUACCUCc	1.0188	0.113	5	MCF7
MIMAT0000064	hsa-let-7c-5p	ENSG00000284428	AC092329.4	processed_transcript	chr19	23452997	23453019	-	2	0	AGO1-4,AGO2	8mer	uuGGUAUGUU-GGAUGAUGGAGu	:|| :::| :|| |||||||	guUCAAGUGAUUCUCCUACCUCa	1.1995	-0.299	0	MCF7,hNSC
MIMAT0000064	hsa-let-7c-5p	ENSG00000236144	TMEM147-AS1	antisense	chr19	36034726	36034746	-	3	0	AGO1,AGO2	8mer	uugguauGUUGGAUGAUGGAGu	| ||:|| |||||||	cucuccuCAGCC-CCUACCUCa	0.7317	2.169	7	22RV1,endothelial
MIMAT0000064	hsa-let-7c-5p	ENSG00000232677	LINC00665	lincRNA	chr19	36817466	36817487	-	4	0	AGO1,AGO2	8mer	uugguauguuggaUGAUGGAGu	| | :|||||||	uaggaggagcaaaGCUACCUCa	0.1175	0.078	6	HEK293
MIMAT0000064	hsa-let-7c-5p	ENSG00000226686	LINC01535	lincRNA	chr19	37747635	37747656	+	1	0	AGO2	7mer-m8	uugguaUGUUGGAUGAUGGAGu	| | | :||| ||||||||	gagcucAGGACCCACUACCUCc	1.1763	-0.192	4	T-REx-293
MIMAT0000064	hsa-let-7c-5p	ENSG00000279095	AC243964.3	TEC	chr19	45169320	45169339	+	13	0	AGO1,AGO1-4,AGO2	7mer-m8	uuGGUAUGUUGGAUGAUGGAGu	|||| :||: : ||||||||	uaCCA-GCAG-UGACUACCUCu	1.4146	-0.029	11	Huh-7.5,endothelial
MIMAT0000064	hsa-let-7c-5p	ENSG00000269352	PTOV1-AS2	antisense	chr19	50361686	50361706	-	2	0	AGO2	8mer	uuGGUAUGUUGGA-UGAUGGAGu	|| |:: ||| |||||||	ucCCCUGU--CCUCCCUACCUCa	0.9678	-0.888	6	HCT116
MIMAT0000064	hsa-let-7c-5p	ENSG00000269959	SPACA6P-AS	lincRNA	chr19	52196046	52196067	-	8	0	AGO2	8mer	uuGGUAUGUUGGAUGAUGGAGu	|||:||||||||| |||||||	aaCUAUACAACCUCCUACCUCa	2.8138	4.664	5	TDF
MIMAT0000064	hsa-let-7c-5p	ENSG00000276570	AC010327.5	processed_transcript	chr19	55738821	55738841	-	2	0	AGO2	8mer	uugguauGUUGGAUGAUGGAGu	| :::|| |||||||	uggccccUGGCC-CCUACCUCa	0.6674	-0.4	6	HeLa
MIMAT0000064	hsa-let-7c-5p	ENSG00000268568	AC007228.2	lincRNA	chr19	57184992	57185012	-	7	0	AGO2	7mer-m8	uugguaUGUUGGAUGAUGGAGu	|| | || |||||||	guaggcACCAGCU-CUACCUCc	0.5375	-0.64	3	EWS
MIMAT0000064	hsa-let-7c-5p	ENSG00000268516	AC020915.3	antisense	chr19	58770171	58770193	-	2	0	AGO1-4,AGO2	8mer	uugGU-AUGUUGGAUGAUGGAGu	| || ||| :| |||||||	caaCACUACUGCGGCCUACCUCa	1.1419	-0.339	3	HeLa,MCF7
MIMAT0000064	hsa-let-7c-5p	ENSG00000280162	AL136531.3	TEC	chr20	1302658	1302682	+	1	0	AGO2	7mer-m8	uugguAUGUU-GGAU--GAUGGAGu	|:||| |||| |||||||	uuguuUGCAACCCUAGUCUACCUCu	1.1001	-0.44	6	BT474
MIMAT0000064	hsa-let-7c-5p	ENSG00000278153	AL121782.1	lincRNA	chr20	13349247	13349270	-	1	0	AGO2	8mer	uugguAUGUUGG-AU-GAUGGAGu	|:|| |: |: |||||||	cuaucUGCAUCUGUGCCUACCUCa	0.7021	0.434	7	HeLa
MIMAT0000064	hsa-let-7c-5p	ENSG00000273148	AL035563.1	lincRNA	chr20	18776308	18776328	+	1	0	AGO2	8mer	uuGGU-AUGUUGGAUGAUGGAGu	| ||| |::|:|| |||||||	agCCACUGUAGCC--CUACCUCa	1.388	-0.016	5	MCF7
MIMAT0000064	hsa-let-7c-5p	ENSG00000213742	ZNF337-AS1	antisense	chr20	25612869	25612888	+	1	0	AGO1-4	7mer-m8	uuGGUAUGUUGGAUGAUGGAGu	|| | | || ||||||||	ggCCCUUC--CCAACUACCUCc	0.9279	0.103	6	MCF7
MIMAT0000064	hsa-let-7c-5p	ENSG00000213742	ZNF337-AS1	antisense	chr20	25615416	25615438	+	3	1	AGO1-4,AGO2	8mer	uuGGUAUGUU-GGAUGAUGGAGu	:|| :::| :||:|||||||	guUCAAGUGAUUCUGCUACCUCa	1.2527	0.143	6	HeLa,Huh-7.5
MIMAT0000064	hsa-let-7c-5p	ENSG00000285230	RALY-AS1	lincRNA	chr20	32575110	32575130	-	3	0	AGO2	8mer	uugguaUGUUGGAUGAUGGAGu	|:|:: | |||||||	uggagaAUAGUAU-CUACCUCa	0.481	0.304	0	22RV1
MIMAT0000064	hsa-let-7c-5p	ENSG00000237595	AL161937.2	lincRNA	chr20	48779347	48779369	-	1	0	AGO2	7mer-m8	uuggUAUGUUGG-AUGAUGGAGu	|| | :|| ||||||||	guggAUUCUGCCACACUACCUCu	0.8414	0.215	3	TZM-bl
MIMAT0000064	hsa-let-7c-5p	ENSG00000268649	AL132655.2	lincRNA	chr20	57392482	57392504	-	1	0	AGO1-4	7mer-m8	uuGGUAUGUUGGAU-GAUGGAGu	||: : : ::|| |||||||	ugCCGGGAGUUUUACCUACCUCc	1.0299	-0.783	2	MCF7
MIMAT0000064	hsa-let-7c-5p	ENSG00000273840	AF254983.1	processed_transcript	chr21	10910341	10910362	-	3	0	AGO2	7mer-m8	uugGUAUGUUGGAUGAUGGAGu	| :|| |:|| |||||||	augUAUUCGACGGUCUACCUCu	1.1019	0.472	1	22RV1
MIMAT0000064	hsa-let-7c-5p	ENSG00000226751	AF127936.1	lincRNA	chr21	16134273	16134292	-	1	0	AGO2	7mer-m8	uuGGUAUGUUGGAUGAUGGAGu	||||||| :|:| |||||||	aaCCAUAGGAUC--CUACCUCu	1.9525	-0.117	2	BCBL-1
MIMAT0000064	hsa-let-7c-5p	ENSG00000215386	MIR99AHG	lincRNA	chr21	17980630	17980651	+	9	0	AGO1-4,AGO2	8mer	uuGGUAUGU-UGGAUGAUGGAGu	|||| :|| |:| |||||||	uaCCAAGCACAUC-CCUACCUCa	1.4146	-0.14	0	Huh-7.5
MIMAT0000064	hsa-let-7c-5p	ENSG00000182912	TSPEAR-AS2	antisense	chr21	45937636	45937658	+	2	0	AGO1,AGO2	7mer-m8	uugGU-AUGUUGGAUGAUGGAGu	| || |: : ||| |||||||	gaaCACUGAGCCCUCCUACCUCc	1.2328	-0.252	4	22RV1,HEK293
MIMAT0000064	hsa-let-7c-5p	ENSG00000182912	TSPEAR-AS2	antisense	chr21	45939797	45939819	+	2	0	AGO2	7mer-m8	uuGGU-AUGUUGGAUGAUGGAGu	| ||: ||| ||| |||||||	agCCGCUACCACCACCUACCUCc	1.5188	-0.432	4	22RV1
MIMAT0000064	hsa-let-7c-5p	ENSG00000272829	AC002470.1	lincRNA	chr22	21335766	21335787	-	1	0	AGO2	7mer-m8	uugguaUGUUGGAUGAUGGAGu	| |: | :|:|||||||	cgcagaAUUAGUUGCUACCUCc	0.7927	-0.035	5	22RV1
MIMAT0000064	hsa-let-7c-5p	ENSG00000273295	AP000350.6	lincRNA	chr22	24247725	24247746	-	4	0	AGO1-4	8mer	uugguauguuGGAUGAUGGAGu	|| | |||:|||||||	gcccucucuuCCUGCUACCUCa	0.9213	0.158	2	Huh-7.5
MIMAT0000064	hsa-let-7c-5p	ENSG00000225783	MIAT	lincRNA	chr22	27061696	27061717	+	1	0	AGO1-4	7mer-m8	uuGGUAUGUUGGAUGAUGGAGu	:||| | ::| |||||||	gcUCAUUCUCUUUUCUACCUCu	1.0854	-0.07	8	hNSC
MIMAT0000064	hsa-let-7c-5p	ENSG00000235954	TTC28-AS1	processed_transcript	chr22	28404006	28404026	+	1	0	AGO2	8mer	uugguauGUUGGAUGAUGGAGu	| || ||| |||||||	caggccuCAUCCU-CUACCUCa	0.8063	-0.36	6	TZM-bl
MIMAT0000064	hsa-let-7c-5p	ENSG00000279159	AC003681.1	antisense	chr22	30423083	30423104	-	3	0	AGO2	7mer-m8	uuGGUAUGUUGGAUGAUGGAGu	|||| | | | |||||||	aaCCUUCCCCACACCUACCUCc	1.143	0.213	1	EWS
MIMAT0000064	hsa-let-7c-5p	ENSG00000278920	AC005005.4	sense_overlapping	chr22	31462365	31462385	+	1	0	AGO2	7mer-m8	uuGGUAUGUUGGAUGAUGGAGu	:|| :|||||| |||||||	gcUCACGCAACCU-CUACCUCc	1.7308	-0.129	8	HCT116
MIMAT0000064	hsa-let-7c-5p	ENSG00000242082	SLC5A4-AS1	antisense	chr22	32665359	32665377	+	3	0	AGO2	8mer	uuGGUAUGUUGGAUGAUGGAGu	|::|| || :|||||||	ucCUGUAGAA---GCUACCUCa	0.9389	2.087	1	22RV1
MIMAT0000064	hsa-let-7c-5p	ENSG00000243902	FP325335.1	sense_overlapping	chr22	37781185	37781209	-	1	0	AGO2	7mer-m8	uuGGUAUGUUGG---AUGAUGGAGu	|||| | || :|||||||	gcCCAUCCCUCCCCGGGCUACCUCu	1.0133	0.145	6	HeLa
MIMAT0000064	hsa-let-7c-5p	ENSG00000279738	AL022311.1	sense_overlapping	chr22	38286422	38286447	+	2	0	AGO1-4,AGO2	8mer	uuGGU--AUGUUGGAU--GAUGGAGu	||| | ||| ||| |||||||	ucCCAGGUUCAAGCUAUUCUACCUCa	1.3016	-0.088	7	HeLa,hNSC
MIMAT0000064	hsa-let-7c-5p	ENSG00000280216	AL022326.2	TEC	chr22	39775712	39775732	+	2	0	AGO1-4,AGO2	7mer-m8	uugGUAUGUUGGAUGAUGGAGu	:|| || :|| |||||||	guaUAUUCACUCU-CUACCUCu	1.0609	-0.136	2	hNSC,motor_cortex
MIMAT0000064	hsa-let-7c-5p	ENSG00000273424	AL008582.1	lincRNA	chr22	41827014	41827036	+	1	0	AGO2	8mer	uugguaUGUU-GGAUGAUGGAGu	| :|:| ||| |||||||	cauuuaGCGAUCCUCCUACCUCa	0.9612	0.252	4	Huh-7.5
MIMAT0000064	hsa-let-7c-5p	ENSG00000197182	MIRLET7BHG	lincRNA	chr22	46509673	46509694	+	3	0	AGO2	8mer	uugguaUGUUGGAUGAUGGAGu	:| :|| |||||||	gggaggGCCGCCCCCUACCUCa	0.4544	-0.128	8	HeLa
MIMAT0000064	hsa-let-7c-5p	ENSG00000224271	AL117329.1	lincRNA	chr22	48251065	48251089	+	3	0	AGO1-4,AGO2	8mer	uugguAUGUUG-GA--UGAUGGAGu	| | :||| || :|||||||	agauuUCUAACUCUUGGCUACCUCa	0.9534	-0.234	7	Huh-7.5
MIMAT0000064	hsa-let-7c-5p	ENSG00000272666	U62317.2	lincRNA	chr22	50981139	50981160	-	1	0	AGO2	8mer	uugguauguuGGAUGAUGGAGu	||| |||||||	ucuugguucuCCUUCUACCUCa	-0.008	0.242	9	HeLa
MIMAT0000064	hsa-let-7c-5p	ENSG00000270012	AC232271.1	lincRNA	chrX	49131924	49131945	+	2	0	AGO2	7mer-m8	uuGGUAUGUUGGAUGAUGGAGu	| || || :| |||||||	agCCUCUCACUCCCCUACCUCc	0.9778	-0.274	7	hMSC
MIMAT0000064	hsa-let-7c-5p	ENSG00000235437	LINC01278	processed_transcript	chrX	62780844	62780866	-	1	0	AGO1	7mer-m8	uuGGUAUGUU-GGAUGAUGGAGu	|:|| ::|| || ||||||||	caUCAAGUAAGCCGACUACCUCg	1.45	-0.17	3	endothelial
MIMAT0000064	hsa-let-7c-5p	ENSG00000229807	XIST	lincRNA	chrX	73040713	73040733	-	76	1	AGO1,AGO1-4,AGO2,AGO3	8mer	uuGGUAUGUUGGAUGAUGGAGu	:||| :: ||| |||||||	cgUCAU-UGUCCUUCUACCUCa	1.2993	0.271	4	HEK293,Huh-7.5
MIMAT0000064	hsa-let-7c-5p	ENSG00000229807	XIST	lincRNA	chrX	73046461	73046479	-	18	0	AGO1,AGO1-4,AGO2	7mer-m8	uuGGUAUGUUGGAUGAUGGAGu	|||| || |||| |||||||	aaCCCUA-AACC--CUACCUCu	1.7006	0.096	4	HEK293,Huh-7.5,MDMs
MIMAT0000064	hsa-let-7c-5p	ENSG00000229807	XIST	lincRNA	chrX	73047503	73047523	-	43	0	AGO1,AGO1-4,AGO2	7mer-m8	uuGGUAUGUUGGAU-GAUGGAGu	|| | | :||: |||||||	cuCCUUUC--UCUGCCUACCUCu	0.8825	0.369	4	HEK293,Huh-7.5
MIMAT0000064	hsa-let-7c-5p	ENSG00000229807	XIST	lincRNA	chrX	73047522	73047544	-	33	0	AGO1,AGO1-4,AGO2	7mer-m8	uugguauguuGGAU-GAUGGAGu	:||: |||||||	cuuuucuuguUCUGUCUACCUCu	-0.12	0.253	4	HEK293,Huh-7.5
MIMAT0000064	hsa-let-7c-5p	ENSG00000230590	FTX	lincRNA	chrX	73499235	73499255	-	4	0	AGO1-4,AGO2	7mer-m8	uuGGUAUGUUGGAUGAUGGAGu	:::|:: | :|||||||||	uuUUGUGUUA-UUACUACCUCc	1.143	0.137	3	HeLa,hNSC
MIMAT0000064	hsa-let-7c-5p	ENSG00000203930	LINC00632	lincRNA	chrX	139854394	139854415	+	2	0	AGO2	7mer-m8	uuGGUAUGUUGGAUGAUGGAGu	|:| |:: |:|:|||||||	caUCCUGUUUCUUGCUACCUCc	1.2006	0.486	7	HS5
MIMAT0000064	hsa-let-7c-5p	ENSG00000235703	LINC00894	antisense	chrX	149111904	149111924	+	8	0	AGO2	7mer-m8	uugguauguUGGAUGAUGGAGu	| ||| ||||||||	ucucggcucACC-ACUACCUCu	0.5802	-0.139	7	HEK293S
MIMAT0000064	hsa-let-7c-5p	ENSG00000235703	LINC00894	antisense	chrX	149129045	149129064	+	6	0	AGO2	8mer	uugguauGUUGGAUGAUGGAGu	| | || || |||||||	gaacuccCAUCC--CUACCUCa	0.7959	0.111	7	HS5
MIMAT0000064	hsa-let-7c-5p	ENSG00000233864	TTTY15	lincRNA	chrY	14801303	14801325	+	6	0	AGO1,AGO2	7mer-m8	uugguAUG-UUGGAUGAUGGAGu	|| ||| ||| | |||||||	aaaacUACAAACAUUCUACCUCc	1.3758	0.078	3	22RV1,endothelial
MIMAT0000065	hsa-let-7d-5p	ENSG00000225905	AL391244.2	antisense	chr1	1357932	1357953	+	2	0	AGO1-4,AGO2	8mer	uugauacguuggaUGAUGGAGa	| ||||||||	ggaggccacagaaACUACCUCa	-0.1503	0.14	4	Huh-7.5
MIMAT0000065	hsa-let-7d-5p	ENSG00000177133	LINC00982	antisense	chr1	2983918	2983938	-	1	0	AGO2	7mer-m8	uuGAUACGUUGGAUGAUGGAGa	|| :::|| :|||||||	cgCUCACUGGCC-GCUACCUCu	0.9656	-0.656	3	T-REx-293
MIMAT0000065	hsa-let-7d-5p	ENSG00000227959	AL451042.2	antisense	chr1	16483605	16483626	+	3	0	AGO1,AGO2	7mer-m8	uugauacguuggauGAUGGAGa	| | | |||||||	cagacucccuuugcCUACCUCu	0.3115	0.103	5	HEK293,HeLa
MIMAT0000065	hsa-let-7d-5p	ENSG00000249087	ZNF436-AS1	antisense	chr1	23696711	23696730	+	2	0	AGO1-4,AGO2	8mer	uuGAUACGUUGGAUGAUGGAGa	||:||| | |:| |||||||	aaUUAUACCAUC--CUACCUCa	1.3691	0.505	4	HeLa,hNSC
MIMAT0000065	hsa-let-7d-5p	ENSG00000236810	ELOA-AS1	antisense	chr1	24087412	24087434	-	1	0	AGO2	7mer-m8	uugaUACGU-UGGAUGAUGGAGa	|||:| : | |||||||	ucaaAUGUAUGGCAUCUACCUCu	0.8248	-0.115	1	MCF7
MIMAT0000065	hsa-let-7d-5p	ENSG00000197989	SNHG12	antisense	chr1	28906717	28906739	-	8	0	AGO1-4,AGO2	8mer	uugaUACGUUG-GAUGAUGGAGa	| ||:|| || |||||||	guucAAGCGACUCUCCUACCUCa	1.0154	-0.39	3	Huh-7.5
MIMAT0000065	hsa-let-7d-5p	ENSG00000235790	AC114488.2	antisense	chr1	32109710	32109727	+	1	0	AGO2	7mer-m8	uugAUACGUUGGAUGAUGGAGa	| |||| ||| |||||||	agaUAUG-AAC---CUACCUCu	1.235	0.081	6	H1
MIMAT0000065	hsa-let-7d-5p	ENSG00000116883	AL591845.1	antisense	chr1	36793601	36793623	+	2	0	AGO2	7mer-m8	uugauacguuGGA-UGAUGGAGa	||| |||||||	cugcccaucuCCUCCCUACCUCc	-0.0989	0.048	6	HeLa
MIMAT0000065	hsa-let-7d-5p	ENSG00000259943	AL050341.2	antisense	chr1	40723307	40723329	-	7	0	AGO1-4,AGO2	8mer	uuGAUACGUUGGAU-GAUGGAGa	|| || : : | |||||||	gcCUCUGAGUUAGAGCUACCUCa	0.8558	-0.525	2	HEK293S,MCF7
MIMAT0000065	hsa-let-7d-5p	ENSG00000227533	SLC2A1-AS1	lincRNA	chr1	43441431	43441451	+	1	0	AGO2	7mer-m8	uuGA-UACGUUGGAUGAUGGAGa	|| || || | | |||||||	ucCUCAU-CAUCAU-CUACCUCc	1.0487	0.113	4	TrHBMEC
MIMAT0000065	hsa-let-7d-5p	ENSG00000233602	ERI3-IT1	sense_intronic	chr1	44709279	44709300	-	3	0	AGO2	8mer	uugauACGUUGGAUGAUGGAGa	| ||::: |||||||	gugauUUCAGUUCUCUACCUCa	0.6633	0.413	7	T-REx-293
MIMAT0000065	hsa-let-7d-5p	ENSG00000226754	AL606760.1	antisense	chr1	53704429	53704451	+	1	0	AGO2	7mer-m8	uugauaCGUUGGAU-GAUGGAGa	| || :|||: |||||||	gagccaGCCGCCUGCCUACCUCu	0.9988	-1.273	6	22RV1
MIMAT0000065	hsa-let-7d-5p	ENSG00000229956	ZRANB2-AS2	processed_transcript	chr1	71664643	71664663	+	1	0	AGO2	8mer	uuGAUACGUUGGAUGAUGGAGa	| | |:| | |||||||	uuCAAAGUAUGAU-CUACCUCa	0.7018	0.242	8	T-REx-293
MIMAT0000065	hsa-let-7d-5p	ENSG00000223745	CCDC18-AS1	processed_transcript	chr1	93780756	93780779	-	1	0	AGO1-4	8mer	uuGA-UACGUUGGAU-GAUGGAGa	| || | |::|:: | |||||||	acCUCAGGUGAUUCACCUACCUCa	1.2571	0.128	6	Huh-7.5
MIMAT0000065	hsa-let-7d-5p	ENSG00000260464	AL049796.1	bidirectional_promoter_lncRNA	chr1	94313627	94313645	+	1	0	AGO2	7mer-m8	uuGAUACGUUGGAUGAUGGAGa	||:|| |: ||||||||	cgCUGUG---CUGACUACCUCu	0.8614	-0.791	6	HeLa
MIMAT0000065	hsa-let-7d-5p	ENSG00000259946	BX005019.1	lincRNA	chr1	98432610	98432629	-	1	0	AGO2	7mer-m8	uuGAUACGUUGGAUGAUGGAGa	| || | ||| |||||||	ccCCAUACCACC--CUACCUCu	1.0321	-0.166	5	HeLa
MIMAT0000065	hsa-let-7d-5p	ENSG00000225206	MIR137HG	lincRNA	chr1	98515002	98515023	-	1	0	AGO2	8mer	uugauacguuggauGAUGGAGa	| | | |||||||	acacugcccagagcCUACCUCa	0.2349	2.527	10	HEK293
MIMAT0000065	hsa-let-7d-5p	ENSG00000258634	AL160006.1	antisense	chr1	110602159	110602180	+	2	1	AGO2	7mer-m8	uuGAUACGUUGGAUGAUGGAGa	|| | : | | |||||||	ccCUUUCUUCCAUUCUACCUCc	0.8182	-0.083	7	HEK293S
MIMAT0000065	hsa-let-7d-5p	ENSG00000261654	AL360270.2	sense_overlapping	chr1	111483472	111483492	-	2	0	AGO1-4,AGO2	7mer-m8	uugauacGUUGGAUGAUGGAGa	| |||:| |||||||	ccauuaaCAAUC-CCUACCUCc	0.7727	0.098	5	Huh-7.5,MCF7
MIMAT0000065	hsa-let-7d-5p	ENSG00000271721	RP11-337C18.9	antisense	chr1	146649103	146649122	+	2	0	AGO1-4,AGO2	8mer	uugauacgUUGGAUGAUGGAGa	||| ||||||||	ggaggaagAAC--ACUACCUCa	0.2267	0.103	10	BT474,Huh-7.5
MIMAT0000065	hsa-let-7d-5p	ENSG00000278811	LINC00624	antisense	chr1	146856136	146856156	-	1	0	AGO1-4	7mer-m8	uugauACGUUGGAUGAUGGAGa	||: | | |||||||	uuuccUGUCA-CACCUACCUCu	0.5203	0.21	8	fibroblasts
MIMAT0000065	hsa-let-7d-5p	ENSG00000261716	AC239868.1	sense_overlapping	chr1	149816494	149816514	-	4	0	AGO1-4,AGO2	7mer-m8	uuGAUACGUUGGAUGAUGGAGa	||:| : ||| |||||||	uuCUGUCUCACC-CCUACCUCc	1.123	-0.115	5	GM12891,MCF7
MIMAT0000065	hsa-let-7d-5p	ENSG00000261716	AC239868.1	sense_overlapping	chr1	149819415	149819435	-	3	0	AGO2	8mer	uugauACGUUGGAUGAUGGAGa	| ||:||:|| |||||||	auaacUGUAAUCU-CUACCUCa	1.1518	0.029	5	HeLa
MIMAT0000065	hsa-let-7d-5p	ENSG00000237976	AL391069.3	antisense	chr1	151319610	151319630	+	2	0	AGO1-4,AGO2	7mer-m8	uuGAUACGUUGGAUGAUGGAGa	| || ||| |: |||||||	auCU-UGCCCCUCCCUACCUCu	1.1685	0.663	2	HeLa,hNSC
MIMAT0000065	hsa-let-7d-5p	ENSG00000229780	UBE2Q1-AS1	antisense	chr1	154527195	154527214	+	1	0	AGO2	8mer	uugauaCGUUGGAUGAUGGAGa	| |||| | |||||||	caggggGCAAGC--CUACCUCa	0.8703	1.65	5	H1
MIMAT0000065	hsa-let-7d-5p	ENSG00000231064	AC234582.1	antisense	chr1	155170050	155170078	+	10	4	AGO1-4,AGO2	8mer	uuGAUACG--UUG-GAU----GAUGGAGa	||| ||| ||| ||| |||||||	caCUCUGCCUAACACUACGCCCUACCUCa	1.4246	-0.573	9	HeLa,MCF7
MIMAT0000065	hsa-let-7d-5p	ENSG00000235919	ASH1L-AS1	antisense	chr1	155532846	155532867	+	3	0	AGO2	7mer-m8	uugauacGUUGGAUGAUGGAGa	| | |:|| |||||||	agccccaCGACAACCUACCUCc	0.7583	-0.143	1	HeLa
MIMAT0000065	hsa-let-7d-5p	ENSG00000229953	AL590666.2	antisense	chr1	156631173	156631195	-	5	0	AGO1-4,AGO2	7mer-m8	uugauACGUUGGAU-GAUGGAGa	| ||:|||: |||||||	ccagcUUCAGCCUGUCUACCUCu	0.9427	0.239	10	MCF7,left_ventricle
MIMAT0000065	hsa-let-7d-5p	ENSG00000224358	AL451074.2	antisense	chr1	165738370	165738390	+	2	0	AGO1-4,AGO2	8mer	uugauacGUUGGAUGAUGGAGa	| ::||:| |||||||	auagucuUGACUU-CUACCUCa	0.655	-0.444	3	MDA-MB-231,hNSC
MIMAT0000065	hsa-let-7d-5p	ENSG00000249007	AL691482.3	sense_intronic	chr1	201980624	201980644	+	3	0	AGO2	7mer-m8	uugauACGUUGGAUGAUGGAGa	||::| |:|||||||	gguguUGUGA-AUGCUACCUCc	0.7209	-0.651	7	HeLa
MIMAT0000065	hsa-let-7d-5p	ENSG00000237605	AL591846.2	antisense	chr1	206808138	206808159	-	1	0	AGO2	7mer-m8	uugauacguuggauGAUGGAGa	| | | |||||||	ugccgcaccaggacCUACCUCu	0.3382	-0.409	4	C8166
MIMAT0000065	hsa-let-7d-5p	ENSG00000203709	MIR29B2CHG	lincRNA	chr1	207980483	207980505	-	1	0	AGO2	7mer-m8	uugauacguuGGA-UGAUGGAGa	| ||| |||||||	ggggcgucucCCUCCCUACCUCc	0.2909	-0.033	13	HeLa
MIMAT0000065	hsa-let-7d-5p	ENSG00000203709	MIR29B2CHG	lincRNA	chr1	207988337	207988356	-	2	0	AGO1-4,AGO2	7mer-m8	uuGAUACGUUGGAUGAUGGAGa	| ||||| :|:| |||||||	acCUAUGGGAUC--CUACCUCu	1.5348	0.281	13	HEK293S,MCF7
MIMAT0000065	hsa-let-7d-5p	ENSG00000237250	AL359924.1	antisense	chr1	238090682	238090703	+	2	0	AGO1-4,AGO2	8mer	uugauacGUUGGAUGAUGGAGa	| | ::|| :|||||||	agggaccUGACAGGCUACCUCa	0.8492	3.866	3	22RV1,hNSC
MIMAT0000065	hsa-let-7d-5p	ENSG00000232044	LINC01105	processed_transcript	chr2	6108774	6108796	+	3	0	AGO2	7mer-m8	uuGAUACGUUGGAU--GAUGGAGa	||| || |: : | |||||||	caCU-UGAAGAUGAAUCUACCUCu	1.0964	-0.484	7	motor_cortex
MIMAT0000065	hsa-let-7d-5p	ENSG00000234072	AC074117.1	antisense	chr2	27581582	27581602	+	23	0	AGO1-4,AGO2	7mer-m8	uuGAUACGUUGGAUGAUGGAGa	||||: | |||| |||||||	aaCUGCUCUACCU-CUACCUCc	1.6896	-0.111	7	Huh-7.5
MIMAT0000065	hsa-let-7d-5p	ENSG00000234072	AC074117.1	antisense	chr2	27581603	27581624	+	31	0	AGO1-4,AGO2	7mer-m8	uuGAUACGUUGGA-UGAUGGAGa	| || | | |||| |||||||	acCUCU-CUACCUCUCUACCUCu	1.3691	0	7	Huh-7.5
MIMAT0000065	hsa-let-7d-5p	ENSG00000234072	AC074117.1	antisense	chr2	27581619	27581638	+	28	0	AGO1-4,AGO2	7mer-m8	uuGAUACGUUGGAUGAUGGAGa	| || | | |||| |||||||	acCUCU-CUACCU-CUACCUCu	1.4146	0	7	Akata-LCLd3,Huh-7.5
MIMAT0000065	hsa-let-7d-5p	ENSG00000179818	PCBP1-AS1	processed_transcript	chr2	70280966	70280988	-	2	0	AGO1-4,AGO2	8mer	uuGAUACGUUGGAU-GAUGGAGa	| :| || : ::|: |||||||	acUUUUGGGUUUUGUCUACCUCa	1.1474	0.597	4	HeLa,hNSC
MIMAT0000065	hsa-let-7d-5p	ENSG00000222041	CYTOR	lincRNA	chr2	87779949	87779971	+	4	0	AGO1,AGO1-4,AGO2	7mer-m8	uugaUACGUUGGAU-GAUGGAGa	|| :| |||:||: |||||||	aaugGUUCAAUCUGUCUACCUCc	1.4789	-0.277	2	Huh-7.5,MDA-MB-231,endothelial
MIMAT0000065	hsa-let-7d-5p	ENSG00000222000	AC092675.1	antisense	chr2	98950762	98950783	-	1	0	AGO2	7mer-m8	uugauacguuGGAUGAUGGAGa	| | :|| |||||||	ucuuucuccuUCUUCUACCUCu	0.5964	0.126	10	MDA-MB-231
MIMAT0000065	hsa-let-7d-5p	ENSG00000235597	LINC01102	lincRNA	chr2	105122493	105122515	+	2	0	AGO2	7mer-m8	uugAUACG-UUGGAUGAUGGAGa	|:||| || | |||||||	cgaUGUGCUAAGCAUCUACCUCu	1.0898	-0.412	4	motor_cortex
MIMAT0000065	hsa-let-7d-5p	ENSG00000226508	LINC01918	lincRNA	chr2	105761226	105761247	+	2	0	AGO2	8mer	uuGAUACGUUGGAU-GAUGGAGa	|| | | |::|| |||||||	ccCU-UUCUAUUUAGCUACCUCa	1.1208	-0.067	7	T-REx-293
MIMAT0000065	hsa-let-7d-5p	ENSG00000172965	MIR4435-2HG	lincRNA	chr2	112187774	112187799	-	1	0	AGO1	8mer	uuGAUACGUUGGA----UGAUGGAGa	:||| || ||| |||||||	ucUUAUCCACCCUUCCCUCUACCUCa	1.0909	-0.607	1	endothelial
MIMAT0000065	hsa-let-7d-5p	ENSG00000172965	MIR4435-2HG	lincRNA	chr2	112227335	112227357	-	2	0	AGO1-4,AGO2	7mer-m8	uugaUACGUUGGAU-GAUGGAGa	|| :| |||:||: |||||||	aaugGUUCAAUCUGUCUACCUCc	1.4789	-0.209	1	Huh-7.5,MDA-MB-231
MIMAT0000065	hsa-let-7d-5p	ENSG00000224959	AC017002.1	lincRNA	chr2	112249842	112249865	-	8	0	AGO1-4,AGO2	8mer	uuGA-UACGUUGGAU--GAUGGAGa	| || :||| ||||: |||||||	acCUGGUGC-ACCUGGUCUACCUCa	1.6097	0.093	2	Huh-7.5
MIMAT0000065	hsa-let-7d-5p	ENSG00000189223	PAX8-AS1	processed_transcript	chr2	113983228	113983251	+	1	0	AGO2	8mer	uuGA-UACGUUGGAU-GAUGGAGa	|| | || :||| |||||||	ggCUCAAGCCUUCUAGCUACCUCa	1.1873	0.262	4	HeLa
MIMAT0000065	hsa-let-7d-5p	ENSG00000237220	AC104777.3	lincRNA	chr2	151423462	151423484	+	1	0	AGO2	8mer	uugaUA-CGUUGGAUGAUGGAGa	|| || || |: ||||||||	aagcAUGGCCAUAAACUACCUCa	1.2305	-0.124	1	HS5
MIMAT0000065	hsa-let-7d-5p	ENSG00000227403	LINC01806	lincRNA	chr2	162105017	162105038	+	4	0	AGO1-4,AGO2	7mer-m8	uugauacguuggauGAUGGAGa	| | | | |||||||	uaguccucuagugcCUACCUCu	0.5388	1.889	3	Huh-7.5,MDA-MB-231
MIMAT0000065	hsa-let-7d-5p	ENSG00000225205	AC078883.1	antisense	chr2	173368717	173368740	-	1	0	AGO2	7mer-m8	uuGAUACGUUGG-AU-GAUGGAGa	||:| ||:|: |: |||||||	uuCUGUUCAGCUAUGUCUACCUCu	1.2383	0.839	2	BCBL-1
MIMAT0000065	hsa-let-7d-5p	ENSG00000279598	AC009948.5	TEC	chr2	179421772	179421794	+	1	0	AGO1-4	7mer-m8	uugauACGUU-GGAUGAUGGAGa	| ||:|| |:|:|||||||	uagccUGUAAUCUUGCUACCUCc	1.205	4.88	3	hNSC
MIMAT0000065	hsa-let-7d-5p	ENSG00000227252	AC105760.2	antisense	chr2	237993286	237993308	-	4	0	AGO1,AGO1-4,AGO2	7mer-m8	uugaUACGU-UGGAUGAUGGAGa	:|||| : | |||||||	uuacGUGCACGAAUUCUACCUCu	0.8969	-0.19	6	HEK293,Huh-7.5,left_ventricle
MIMAT0000065	hsa-let-7d-5p	ENSG00000227110	LMCD1-AS1	antisense	chr3	8263791	8263812	-	1	0	AGO1-4	8mer	uuGAUACGUUGGAUGAUGGAGa	||:||||:| ||||||||	ugCUGUGCAGCAAACUACCUCa	1.5321	0.107	12	MCF7
MIMAT0000065	hsa-let-7d-5p	ENSG00000224660	SH3BP5-AS1	antisense	chr3	15298716	15298736	+	3	0	AGO1-4,AGO2	7mer-m8	uuGAUACGUUGGAUGAUGGAGa	|||| |::|| |||||||	gaCUAAAGAGUCU-CUACCUCu	1.3359	-0.339	4	HeLa,Huh-7.5
MIMAT0000065	hsa-let-7d-5p	ENSG00000272077	AC124045.1	lincRNA	chr3	44710373	44710393	+	14	0	AGO2	8mer	uugauACGUUGGAUGAUGGAGa	| ||:|| | |||||||	uagccUGUAAGAU-CUACCUCa	0.9135	0.428	7	EWS
MIMAT0000065	hsa-let-7d-5p	ENSG00000249833	CCDC37-AS1	antisense	chr3	126112437	126112458	-	1	0	AGO1-4	7mer-m8	uugauacguuggauGAUGGAGa	|| || | |||||||	gacccggccccagcCUACCUCu	0.7317	-0.338	0	MCF7
MIMAT0000065	hsa-let-7d-5p	ENSG00000239921	LINC01471	lincRNA	chr3	127252571	127252592	-	1	0	AGO2	7mer-m8	uugaUACGUUGGAUGAUGGAGa	| :|||| |||||||	gaagGUGCACGGCCCUACCUCu	0.9945	0.061	1	TZM-bl
MIMAT0000065	hsa-let-7d-5p	ENSG00000248724	NPHP3-AS1	antisense	chr3	132469278	132469302	+	1	0	AGO2	8mer	uuGAUACGUUGGA---UGAUGGAGa	||| | ||:|| |||||||	gcCUAAGAAAUCUUUGCCUACCUCa	1.1152	0.124	4	HeLa
MIMAT0000065	hsa-let-7d-5p	ENSG00000248932	AC097103.2	antisense	chr3	139138465	139138486	+	2	0	AGO2	7mer-m8	uugauacguuGGAUGAUGGAGa	| | ::| |||||||	caagacuguuUUUCCUACCUCu	0.4826	0.15	5	T-REx-293
MIMAT0000065	hsa-let-7d-5p	ENSG00000261763	AC110716.2	lincRNA	chr3	139398452	139398475	-	1	0	AGO2	8mer	uugauACGUUGGA--UGAUGGAGa	| | :|::|| ||||||||	caagcUUUAGUCUUCACUACCUCa	0.9589	0.171	2	TZM-bl
MIMAT0000065	hsa-let-7d-5p	ENSG00000224652	LINC00885	lincRNA	chr3	195869670	195869691	+	2	0	AGO1-4,AGO2	7mer-m8	uugaUACGUUGGAUGAUGGAGa	| | || :: |||||||	acggAAGCUCUUCUCUACCUCc	0.7583	-0.067	1	MCF7
MIMAT0000065	hsa-let-7d-5p	ENSG00000250371	AC007370.2	lincRNA	chr4	12863205	12863224	-	1	0	AGO2	8mer	uugaUACGUUGGAUGAUGGAGa	| ||| || | |||||||	gaacAUG-AA-CACCUACCUCa	1.0321	0.392	5	left_ventricle
MIMAT0000065	hsa-let-7d-5p	ENSG00000263327	TAPT1-AS1	antisense	chr4	16258788	16258809	+	2	0	AGO1-4	7mer-m8	uugauacgUUGGAUGAUGGAGa	| :|::|||||||||	gguucccaGAUUUACUACCUCc	0.8115	0.105	6	Huh-7.5
MIMAT0000065	hsa-let-7d-5p	ENSG00000281501	SEPSECS-AS1	antisense	chr4	25199163	25199184	+	1	0	AGO2	8mer	uugauacgUUGGAUGAUGGAGa	| | | :|| |||||||	uucaaacgAUUCUCCUACCUCa	0.7849	-0.154	0	HeLa
MIMAT0000065	hsa-let-7d-5p	ENSG00000250541	AC092436.4	antisense	chr4	25772057	25772078	+	2	0	AGO2	7mer-m8	uuGAUACGUUGGAUGAUGGAGa	|||: ||: |||||||	caCUGAACAGAAAUCUACCUCu	1.0321	0.161	6	HEK293T
MIMAT0000065	hsa-let-7d-5p	ENSG00000249330	AC095060.1	antisense	chr4	46392978	46392998	+	1	0	AGO2	7mer-m8	uuGAUACGUUGGAUGAUGGAGa	||:||: :||||||||||	ugCUGUGU-UUCUACUACCUCu	1.2838	-0.365	3	T98G
MIMAT0000065	hsa-let-7d-5p	ENSG00000251095	AC097478.1	antisense	chr4	90612444	90612466	+	1	0	AGO2	7mer-m8	uuGAUAC-GUUGGAUGAUGGAGa	|:|:|| | : ||:|||||||	caUUGUGACUGGCUGCUACCUCc	1.3104	0.052	9	HCT116
MIMAT0000065	hsa-let-7d-5p	ENSG00000254531	AP001816.1	lincRNA	chr4	102269559	102269583	+	2	0	AGO2	7mer-m8	uugauaCGUUGG---AUGAUGGAGa	| |||||: :|||||||	cccaggGCAACUCGGAGCUACCUCg	1.0093	0.425	3	HCT116
MIMAT0000065	hsa-let-7d-5p	ENSG00000248810	LINC02432	lincRNA	chr4	142242467	142242488	-	1	0	AGO2	8mer	uuGAUAC-GUUGGAUGAUGGAGa	| | ||| : :| | |||||||	acCAAUGAUUGCAU-CUACCUCa	1.1497	-0.169	6	BCBL-1
MIMAT0000065	hsa-let-7d-5p	ENSG00000279481	AC104791.2	TEC	chr4	146753343	146753363	-	1	0	AGO2	7mer-m8	uugauACGUUGGAUGAUGGAGa	| ||||:||| |||||||	cucacUGCAGCCU-CUACCUCc	1.4435	-0.086	3	HEK293T
MIMAT0000065	hsa-let-7d-5p	ENSG00000270681	AC095055.1	antisense	chr4	152061549	152061568	+	3	0	AGO2	7mer-m8	uugaUACGUUGGAUGAUGGAGa	| |||| |:|||||||	uugaAAGCAA--UGCUACCUCc	0.9612	0.747	7	motor_cortex
MIMAT0000065	hsa-let-7d-5p	ENSG00000268471	MIR4453HG	bidirectional_promoter_lncRNA	chr4	153458546	153458565	+	2	0	AGO2	7mer-m8	uuGAUACGUUGGAUGAUGGAGa	||| |:| || |||||||	ccCUA-GUACACU-CUACCUCc	1.1042	0.027	5	left_ventricle
MIMAT0000065	hsa-let-7d-5p	ENSG00000251216	AC106895.2	lincRNA	chr4	174846493	174846514	-	1	0	AGO2	8mer	uugAUACGUUGGAUGAUGGAGa	| |||| :| :| |||||||	augUAUGAGAAUUUCUACCUCa	1.3581	0.647	10	HeLa
MIMAT0000065	hsa-let-7d-5p	ENSG00000225138	SLC9A3-AS1	processed_transcript	chr5	479932	479954	+	5	0	AGO2	8mer	uugaUACGUUG-GAUGAUGGAGa	| | ||::| ||:|||||||	gagcAAGCGGCUCUGCUACCUCa	1.2195	0.883	6	HEK293S
MIMAT0000065	hsa-let-7d-5p	ENSG00000249160	LINC02213	lincRNA	chr5	10521916	10521935	-	1	0	AGO2	7mer-m8	uuGAUACGUUGGAUGAUGGAGa	:|: ||| | |||||||	ccUUGCCCAAGC--CUACCUCu	0.8847	0.304	0	EWS
MIMAT0000065	hsa-let-7d-5p	ENSG00000215196	BASP1-AS1	antisense	chr5	17217003	17217023	-	2	0	AGO2	7mer-m8	uuGAUACGUUGGAUGAUGGAGa	|||| | | :| :|||||||	gaCUACG-AUUCCGCUACCUCg	1.3315	0.09	8	hMSC
MIMAT0000065	hsa-let-7d-5p	ENSG00000248555	LINC01339	processed_transcript	chr5	89454285	89454306	-	1	0	AGO1-4	7mer-m8	uugauacguuGGAUGAUGGAGa	|||:|||||||	gugccacaucCCUGCUACCUCc	0.0909	-0.354	3	Huh-7.5
MIMAT0000065	hsa-let-7d-5p	ENSG00000223652	AC106786.1	antisense	chr5	122423099	122423120	-	1	0	AGO1-4	7mer-m8	uugauacGUUGGAUGAUGGAGa	|| | ||| |||||||	aagucccCAAGAACCUACCUCu	0.9534	-0.127	9	MCF7
MIMAT0000065	hsa-let-7d-5p	ENSG00000279118	AC093535.2	TEC	chr5	125832014	125832034	+	2	0	AGO1,AGO2	7mer-m8	uugauACGUUGGAUGAUGGAGa	| || ||||| |||||||	cucacUGGAACCU-CUACCUCc	1.3984	-0.093	11	cingulate_gyrus,endothelial
MIMAT0000065	hsa-let-7d-5p	ENSG00000281398	SNHG4	lincRNA	chr5	138614111	138614134	+	15	0	AGO1,AGO1-4,AGO2	7mer-m8	uugauACGUUGGA--UGAUGGAGa	| | |||| | ||||||||	uucauUCCAACAUUGACUACCUCc	1.112	-0.219	6	Huh-7.5,endothelial
MIMAT0000065	hsa-let-7d-5p	ENSG00000281398	SNHG4	lincRNA	chr5	138614748	138614768	+	8	0	AGO1,AGO1-4,AGO2	7mer-m8	uuGAUACGUUGGAUGAUGGAGa	| ||: ::|| | |||||||	acCUGAAUGACAU-CUACCUCc	1.1662	0.415	6	HeLa,endothelial,hNSC
MIMAT0000065	hsa-let-7d-5p	ENSG00000249669	CARMN	lincRNA	chr5	148788895	148788917	+	1	0	AGO2	8mer	uugauACGUUGGAU-GAUGGAGa	| ||| |:|| |||||||	ugcccUGCCUCUUAGCUACCUCa	1.0854	-0.237	10	HS27a
MIMAT0000065	hsa-let-7d-5p	ENSG00000245812	LINC02202	lincRNA	chr5	158534180	158534200	+	1	0	AGO2	7mer-m8	uugauaCGUUGGAUGAUGGAGa	| | ||: | |||||||	auagccGGAAUGU-CUACCUCc	0.6566	-0.38	10	hMSC
MIMAT0000065	hsa-let-7d-5p	ENSG00000279204	AC134043.2	TEC	chr5	158534180	158534200	+	1	0	AGO2	7mer-m8	uugauaCGUUGGAUGAUGGAGa	| | ||: | |||||||	auagccGGAAUGU-CUACCUCc	0.6566	-0.38	8	hMSC
MIMAT0000065	hsa-let-7d-5p	ENSG00000241956	AC109466.1	antisense	chr5	164028433	164028453	+	2	0	AGO1-4,AGO2	7mer-m8	uugauacguuGGAUGAUGGAGa	|| ||| |||||||	ugcuucuucuCCU-CUACCUCu	0.5852	2.568	3	HeLa,hNSC
MIMAT0000065	hsa-let-7d-5p	ENSG00000278970	HEIH	TEC	chr5	180257826	180257850	-	6	0	AGO1-4,AGO2	7mer-m8	uuGAUACGUUGG--AU-GAUGGAGa	||| |||| : || |||||||	cuCUACGCAAAUGGUAGCUACCUCu	1.3714	0.032	5	22RV1,foreskin_fibroblast
MIMAT0000065	hsa-let-7d-5p	ENSG00000278970	HEIH	TEC	chr5	180257847	180257868	-	7	0	AGO1-4,AGO2	7mer-m8	uuGAUACGUUGGAUGAUGGAGa	:|| | || :|||||||	ccUUAAAGACCCAGCUACCUCu	0.9135	0.17	5	MCF7,foreskin_fibroblast
MIMAT0000065	hsa-let-7d-5p	ENSG00000233937	AC008443.1	processed_transcript	chr5	180683910	180683934	+	2	0	AGO2	8mer	uugauACGUUGGA---UGAUGGAGa	||| |::| :|||||||	uuggcUGCCAUUUUUAGCUACCUCa	0.6966	0.802	4	T98G
MIMAT0000065	hsa-let-7d-5p	ENSG00000250903	GMDS-AS1	lincRNA	chr6	2273564	2273585	+	1	0	AGO1-4	7mer-m8	uugaUACGUUGGAUGAUGGAGa	| | |||| :|||||||	ggagAAGAAACCAGCUACCUCu	1.0521	-0.169	7	hNSC
MIMAT0000065	hsa-let-7d-5p	ENSG00000260604	AL590004.4	lincRNA	chr6	3906865	3906888	-	1	0	AGO2	7mer-m8	uugauACGUUGGAU--GAUGGAGa	|||| |||: |||||||	cugccUGCAUCCUGGCCUACCUCu	1.0547	-0.18	8	HeLa
MIMAT0000065	hsa-let-7d-5p	ENSG00000272097	AL024498.1	lincRNA	chr6	10744049	10744074	-	1	0	AGO2	8mer	uugauACGUUGGAU----GAUGGAGa	| ||| ||||| |||||||	augccUGCUACCUAAAGCCUACCUCa	1.2232	-0.04	2	BT474
MIMAT0000065	hsa-let-7d-5p	ENSG00000272097	AL024498.1	lincRNA	chr6	10744224	10744246	-	3	0	AGO2	8mer	uugauACGU-UGGAUGAUGGAGa	| || :: |||||||||	uggccUCCAGGUAUACUACCUCa	0.7209	-0.06	2	TDF
MIMAT0000065	hsa-let-7d-5p	ENSG00000272468	AL021807.1	lincRNA	chr6	27090733	27090754	-	1	0	AGO2	8mer	uuGAUACGUUGGAUGAUGGAGa	| | || ||| |||||||	cuCAAGUCAUCCUCCUACCUCa	1.1042	0.126	0	HeLa
MIMAT0000065	hsa-let-7d-5p	ENSG00000272374	Z97832.2	lincRNA	chr6	35188777	35188801	-	3	0	AGO1-4,AGO2	7mer-m8	uugAUACGU-UGGAU--GAUGGAGa	| | |||| |:||: |||||||	acaUCUGCAUAUCUGCUCUACCUCc	1.3958	-0.188	6	Huh-7.5,cingulate_gyrus
MIMAT0000065	hsa-let-7d-5p	ENSG00000281969	AL592158.1	TEC	chr6	39788574	39788596	+	1	0	AGO2	7mer-m8	uugAUACGUUGGAU-GAUGGAGa	| || || || |||||||	uaaUAAUCACAAUACCUACCUCc	0.9511	-0.171	0	T98G
MIMAT0000065	hsa-let-7d-5p	ENSG00000260000	AL133338.1	antisense	chr6	101329442	101329462	+	2	0	AGO2	7mer-m8	uugauACGUUGGAUGAUGGAGa	| ||| ::|| |||||||	aggccUGCCGUCU-CUACCUCu	1.0631	-1.867	3	hMSC
MIMAT0000065	hsa-let-7d-5p	ENSG00000279048	AC080080.1	TEC	chr7	17981973	17981994	+	2	0	AGO2	8mer	uugauACGUUGGAUGAUGGAGa	| | | | |||||||	uggccUCCCAAGUCCUACCUCa	0.4183	-0.31	2	HeLa
MIMAT0000065	hsa-let-7d-5p	ENSG00000232759	AC002480.2	antisense	chr7	22612446	22612466	+	1	0	AGO1-4	7mer-m8	uuGAUACGU-UGGAUGAUGGAGa	||:| | ||| |||||||	cuCUGUAAAGACC--CUACCUCc	1.0133	0.196	9	HeLa
MIMAT0000065	hsa-let-7d-5p	ENSG00000232949	AC002480.3	antisense	chr7	22629355	22629376	+	1	0	AGO1	8mer	uuGAUACGUUGGAUGAUGGAGa	|| || :|| ||||||||	ggCUUGGCUGCCCACUACCUCa	1.1662	0.521	7	endothelial
MIMAT0000065	hsa-let-7d-5p	ENSG00000273237	AC004520.1	antisense	chr7	26213803	26213824	-	4	0	AGO2	8mer	uuGAUACGUUGGAUGAUGGAGa	| || | :| :|| |||||||	acCUCUCUAUUCUCCUACCUCa	1.2571	-0.154	6	HeLa
MIMAT0000065	hsa-let-7d-5p	ENSG00000240990	HOXA11-AS	antisense	chr7	27225643	27225666	+	1	0	AGO2	7mer-m8	uuGA-UACGUUGGAU-GAUGGAGa	|| || : |||: |||||||	ccCUCAUCUUCCCUGCCUACCUCu	1.1419	0.293	2	HeLa
MIMAT0000065	hsa-let-7d-5p	ENSG00000234336	JAZF1-AS1	antisense	chr7	28280909	28280931	+	1	0	AGO2	8mer	uugauacguuGGA-UGAUGGAGa	| | ||| ||||||||	gagacagggcCCUGACUACCUCa	0.7273	-0.092	9	T-REx-293
MIMAT0000065	hsa-let-7d-5p	ENSG00000196295	AC005154.1	processed_transcript	chr7	30592885	30592905	-	5	0	AGO1-4,AGO2	8mer	uuGAUACGUUGGAUGAUGGAGa	| ||| |:: |:|||||||	ucCCAUG-AGUAUGCUACCUCa	1.1951	-0.011	8	Huh-7.5
MIMAT0000065	hsa-let-7d-5p	ENSG00000281103	TRG-AS1	antisense	chr7	38418095	38418116	+	3	0	AGO2	8mer	uugauacguUGGAUGAUGGAGa	| | | | ||||||||	aguaaaaacAGCAACUACCUCa	0.5776	0.115	5	T98G
MIMAT0000065	hsa-let-7d-5p	ENSG00000188185	LINC00265	lincRNA	chr7	39831422	39831448	+	6	0	AGO1-4,AGO2	8mer	uuGAUACGUU--GG-AU--GAUGGAGa	|||| :|: || || |||||||	gcCUAUUUAGGCCCAUACCCUACCUCa	1.2139	0.278	11	HeLa,MCF7
MIMAT0000065	hsa-let-7d-5p	ENSG00000224223	VSTM2A-OT1	sense_overlapping	chr7	54626235	54626258	+	1	0	AGO2	7mer-m8	uuGAUACG--UUGGAUGAUGGAGa	| | |||| |::: |||||||	agCAAUGCCUAGUUCUCUACCUCu	1.3005	-0.37	5	motor_cortex
MIMAT0000065	hsa-let-7d-5p	ENSG00000279072	AC118758.3	lincRNA	chr7	56878830	56878850	-	1	0	AGO2	8mer	uugauacGUUGGAUGAUGGAGa	| ||:||| |||||||	agaggccCAGCCU-CUACCUCa	0.8313	-0.238	4	22RV1
MIMAT0000065	hsa-let-7d-5p	ENSG00000279072	AC118758.3	lincRNA	chr7	56879473	56879493	-	1	0	AGO2	8mer	uugAUACGUUGGAUGAUGGAGa	| |:| ||:||| |||||||	agaUGUCCAGCCU-CUACCUCa	1.3958	-0.155	4	22RV1
MIMAT0000065	hsa-let-7d-5p	ENSG00000273142	AC073335.2	lincRNA	chr7	66368568	66368589	+	1	0	AGO2	7mer-m8	uugauacGUUGGAUGAUGGAGa	| | | || |||||||	ugccggcCCAGCUCCUACCUCg	0.6485	-0.824	5	BCBL-1
MIMAT0000065	hsa-let-7d-5p	ENSG00000280388	AC006330.1	TEC	chr7	75673825	75673846	-	1	0	AGO1-4	7mer-m8	uugauaCGUUGGAUGAUGGAGa	| | |||: :|||||||	agaagaGGAACUCGCUACCUCc	0.8596	-0.127	6	hNSC
MIMAT0000065	hsa-let-7d-5p	ENSG00000273341	AC004921.1	lincRNA	chr7	77051110	77051130	+	2	0	AGO2	7mer-m8	uugauACGUUGGAUGAUGGAGa	| | ||| || |||||||	cucacUACAA-CUCCUACCUCc	1.0588	-0.115	5	HEK293
MIMAT0000065	hsa-let-7d-5p	ENSG00000234456	MAGI2-AS3	processed_transcript	chr7	79092436	79092456	+	1	0	AGO2	7mer-m8	uugauACGUUGGAUGAUGGAGa	| |||||||| |||||||	cucacUGCAACCU-CUACCUCc	1.9447	0.01	14	motor_cortex
MIMAT0000065	hsa-let-7d-5p	ENSG00000272752	STAG3L5P-PVRIG2P-PILRB	processed_transcript	chr7	99950695	99950718	+	4	0	AGO2	7mer-m8	uuGAUACGUUGG-A-UGAUGGAGa	|| | ::||: | :|||||||	uuCUCUUUGACUGUGGCUACCUCc	1.1208	0.263	4	Huh-7.5
MIMAT0000065	hsa-let-7d-5p	ENSG00000233705	SLC26A4-AS1	antisense	chr7	107300578	107300600	-	2	0	AGO2	8mer	uugauACGUUGG-AUGAUGGAGa	|| |:|: | |||||||	ggagcUGGAGCUAUCCUACCUCa	0.7021	-0.681	4	cingulate_gyrus
MIMAT0000065	hsa-let-7d-5p	ENSG00000279419	AC004925.1	TEC	chr7	124384122	124384141	-	3	0	AGO1-4,AGO2	7mer-m8	uuGAUACGUUGGAUGAUGGAGa	:||| ||:| |||||||	ucUUAUUGAAUC--CUACCUCu	1.0588	0.535	6	HeLa,Huh-7.5
MIMAT0000065	hsa-let-7d-5p	ENSG00000273329	AC078846.1	lincRNA	chr7	129244989	129245012	-	2	0	AGO2	8mer	uugauaCGUUGGA-U-GAUGGAGa	||||: | | |||||||	uuggugGCAAUGUCAUCUACCUCa	0.7482	0.076	3	EWS
MIMAT0000065	hsa-let-7d-5p	ENSG00000231721	LINC-PINT	processed_transcript	chr7	130629641	130629661	-	9	0	AGO1,AGO2	7mer-m8	uuGAUACGUUGGAUGAUGGAGa	|| | | :|| :|||||||	uuCU-UUCCGCCAGCUACCUCu	1.0565	-0.157	11	EWS,endothelial
MIMAT0000065	hsa-let-7d-5p	ENSG00000272505	AC104964.4	lincRNA	chr8	10346046	10346067	+	1	0	AGO2	7mer-m8	uugAUACGUUGGAUGAUGGAGa	| | | ||:: |||||||	augUUUACAGUGACCUACCUCu	0.9467	0.258	6	motor_cortex
MIMAT0000065	hsa-let-7d-5p	ENSG00000228801	AC064807.1	antisense	chr8	52825694	52825714	+	1	0	AGO2	7mer-m8	uuGAUACGUUGGAUGAUGGAGa	| | || ||| |||||||	cuCAAAUCAUCCU-CUACCUCu	1.0588	0.102	3	Huh-7.5
MIMAT0000065	hsa-let-7d-5p	ENSG00000254377	MIR124-2HG	lincRNA	chr8	65294252	65294275	+	1	0	AGO1-4	8mer	uuGAUACGUU--GGAUGAUGGAGa	|| | || | |||||||||	ucCUUUAGAAUUCAUACUACCUCa	0.9545	0.542	3	hNSC
MIMAT0000065	hsa-let-7d-5p	ENSG00000246528	AC079089.1	antisense	chr8	70749204	70749226	+	1	0	AGO2	7mer-m8	uugauacgUUGGAU-GAUGGAGa	| ||:| | |||||||	ccacacagAAUCAACCUACCUCc	0.6153	0.262	6	HEK293
MIMAT0000065	hsa-let-7d-5p	ENSG00000246792	AC106038.1	antisense	chr8	91661667	91661691	+	2	0	AGO2	8mer	uuGAUACG--UUG-GAUGAUGGAGa	|| ||| :|| :| |||||||	gcCUCUGCCUGACAUUCCUACCUCa	1.1685	0.111	5	MCF7
MIMAT0000065	hsa-let-7d-5p	ENSG00000280123	AC023632.6	TEC	chr8	95441236	95441256	-	8	0	AGO1,AGO1-4,AGO2	7mer-m8	uuGAUACGUUGGAUGAUGGAGa	|| || : | |||||||	uuCUCCUCAUUGU-CUACCUCc	0.7771	0.034	4	HEK293,MCF7,MDA-MB-231
MIMAT0000065	hsa-let-7d-5p	ENSG00000281641	SAMD12-AS1	lincRNA	chr8	119633798	119633820	+	4	0	AGO2	8mer	uugAUACGU-UGGAUGAUGGAGa	| | || |||| |||||||	ucgUCUCCACACCUCCUACCUCa	1.2261	0.195	3	MDA-MB-231
MIMAT0000065	hsa-let-7d-5p	ENSG00000280303	ERICD	lincRNA	chr8	141646527	141646551	+	1	0	AGO2	7mer-m8	uugauacGUUGGA---UGAUGGAGa	| | ||:||| :|||||||	gaaaagcCAGCCUGUGGCUACCUCc	1.0133	-0.153	2	T-REx-293
MIMAT0000065	hsa-let-7d-5p	ENSG00000253741	AC108002.1	antisense	chr8	143787341	143787364	-	1	0	AGO2	8mer	uugAUAC--GUUGGAUGAUGGAGa	|:|| ::|||| |||||||	ucaUGUGGCUGACCUCCUACCUCa	1.2527	-0.319	1	BT474
MIMAT0000065	hsa-let-7d-5p	ENSG00000236404	VLDLR-AS1	antisense	chr9	2494237	2494258	-	1	0	AGO2	7mer-m8	uugauaCGUUGGAUGAUGGAGa	| | || | :|||||||	auuucaGCUCACGGCUACCUCu	0.7661	0.001	5	HeLa
MIMAT0000065	hsa-let-7d-5p	ENSG00000240498	CDKN2B-AS1	antisense	chr9	22065709	22065729	+	1	0	AGO2	8mer	uugAUACGUUGGAUGAUGGAGa	| |: || | | |||||||	uaaUGAGCUA-CACCUACCUCa	0.9467	-0.181	4	HeLa
MIMAT0000065	hsa-let-7d-5p	ENSG00000260412	AL353746.1	sense_overlapping	chr9	27938430	27938453	-	2	0	AGO2	8mer	uugauacGUUG-GAU-GAUGGAGa	| :||| ||| |||||||	auaaccaUAACACUACCUACCUCa	0.8979	2.033	10	cingulate_gyrus
MIMAT0000065	hsa-let-7d-5p	ENSG00000226562	CYP4F26P	lincRNA	chr9	33603362	33603383	+	4	0	AGO2	8mer	uugauacguuggAUGAUGGAGa	| | |||||||||	auggacuuccugUACUACCUCa	0.357	0.289	6	22RV1
MIMAT0000065	hsa-let-7d-5p	ENSG00000272934	AL390726.4	processed_transcript	chr9	38542473	38542494	-	2	1	AGO2	8mer	uugauacguuggAUGAUGGAGa	| | |||||||||	acagacuuccugUACUACCUCa	0.357	0.133	0	HeLa
MIMAT0000065	hsa-let-7d-5p	ENSG00000226237	GAS1RR	lincRNA	chr9	89603791	89603812	+	1	0	AGO2	8mer	uugAUACGUUGGAUGAUGGAGa	| | | ||:| |||||||	uaaUUUAAAAUCAUCUACCUCa	0.9734	0.355	7	HeLa
MIMAT0000065	hsa-let-7d-5p	ENSG00000255036	AL512590.3	processed_transcript	chr9	100077166	100077187	+	3	0	AGO2	8mer	uugauacgUUGGAUGAUGGAGa	| | |||:| |||||||	auagagaaAACUUCCUACCUCa	0.9545	1.964	5	HeLa
MIMAT0000065	hsa-let-7d-5p	ENSG00000259953	AL138756.1	sense_overlapping	chr9	114797432	114797453	-	1	0	AGO2	7mer-m8	uugAUACGUUGGAUGAUGGAGa	| ||||| |||||||	uggUCUGCAAAAGUCUACCUCu	1.119	0.321	3	HS5
MIMAT0000065	hsa-let-7d-5p	ENSG00000244757	AL137024.1	antisense	chr9	119080887	119080909	-	1	0	AGO1-4	7mer-m8	uugauaCGU-UGGAUGAUGGAGa	| ||| |: |:|||||||	uucacaGCACAUGUGCUACCUCc	0.9878	0.577	7	Huh-7.5
MIMAT0000065	hsa-let-7d-5p	ENSG00000204054	LINC00963	processed_transcript	chr9	132267038	132267058	+	9	0	AGO1-4,AGO2	7mer-m8	uuGAUACGUUGGAUGAUGGAGa	|||: ||| |:|||||||	caCUGCUCAA-AUGCUACCUCu	1.3259	-0.06	7	Huh-7.5
MIMAT0000065	hsa-let-7d-5p	ENSG00000226706	AL161452.1	antisense	chr9	138395152	138395173	-	1	0	AGO2	7mer-m8	uugauACGUUGGAUGAUGGAGa	| | | | ||| |||||||	accccUCCUACCCUCUACCUCu	1.0854	-0.087	3	C8166
MIMAT0000065	hsa-let-7d-5p	ENSG00000228544	CCDC183-AS1	antisense	chr9	139701316	139701340	-	2	0	AGO2	7mer-m8	uugauacGUUGG---AUGAUGGAGa	| ||:|| :|||||||	uuccuccCAGCCCGGGGCUACCUCc	0.5953	0.781	4	HEK293S
MIMAT0000065	hsa-let-7d-5p	ENSG00000275549	STPG3-AS1	antisense	chr9	140145157	140145178	-	1	0	AGO2	7mer-m8	uugaUACGUUGGAUGAUGGAGa	:||::| |||||||	ugggGUGUGAGGGCCUACCUCu	0.6862	-0.277	3	22RV1
MIMAT0000065	hsa-let-7d-5p	ENSG00000239665	AL157392.3	processed_transcript	chr10	13682262	13682282	+	1	0	AGO1-4	7mer-m8	uuGAUACGUUGGAUGAUGGAGa	|| | : :||| |||||||	ccCU-UUUUGCCUCCUACCUCu	1.123	0.058	9	Huh-7.5
MIMAT0000065	hsa-let-7d-5p	ENSG00000280355	AL132656.4	TEC	chr10	81442905	81442926	-	4	0	AGO1,AGO2	7mer-m8	uuGAUACGUUGGAUGAUGGAGa	|| || :|:| :|||||||	gcCUCUGGGAUCAGCUACCUCc	1.1928	0.528	11	HEK293S,endothelial
MIMAT0000065	hsa-let-7d-5p	ENSG00000223482	NUTM2A-AS1	antisense	chr10	89005067	89005093	-	32	0	AGO1-4,AGO2	7mer-m8	uuGAUA-CGUUGGA---U-GAUGGAGa	| || | |:||||| | |||||||	acCUCUGGUAACCUCUAAUCUACCUCc	1.4228	0.2	2	Huh-7.5,foreskin_fibroblast
MIMAT0000065	hsa-let-7d-5p	ENSG00000235823	OLMALINC	lincRNA	chr10	102133372	102133384	+	9	0	AGO1-4,AGO2	8mer	uugauacguuGGAUGAUGGAGa	:|| |||||||	---------cUCUCCUACCUCa	-0.8993	-0.479	6	Huh-7.5
MIMAT0000065	hsa-let-7d-5p	ENSG00000227128	LBX1-AS1	processed_transcript	chr10	102996413	102996435	+	1	0	AGO2	8mer	uuGAU-ACGUUGGAUGAUGGAGa	||: || :| |:|||||||	gcCUGCUGGGAAGUGCUACCUCa	1.1019	-0.179	3	H1
MIMAT0000065	hsa-let-7d-5p	ENSG00000269609	RPARP-AS1	processed_transcript	chr10	104215136	104215159	+	3	0	AGO2	8mer	uuGA-UACGUU-GGAUGAUGGAGa	|| | |::| ||| |||||||	ggCUCAAGUGAUCCUCCUACCUCa	1.2782	0.086	4	22RV1
MIMAT0000065	hsa-let-7d-5p	ENSG00000260917	AL158212.3	sense_overlapping	chr10	114585007	114585028	+	3	0	AGO1,AGO2	7mer-m8	uugauacguUGGAUGAUGGAGa	|||| |||||||	gcuccacucACCUUCUACCUCc	0.3176	-0.664	11	TZM-bl,endothelial
MIMAT0000065	hsa-let-7d-5p	ENSG00000233547	AL158212.2	antisense	chr10	114710701	114710722	-	2	0	AGO1-4,AGO2	7mer-m8	uugauacguuGGAUGAUGGAGa	| ::| |||||||	ccgaggggcuUUUCCUACCUCg	0.2471	3.001	1	HeLa,Huh-7.5
MIMAT0000065	hsa-let-7d-5p	ENSG00000177640	CASC2	antisense	chr10	119815521	119815544	+	2	0	AGO1	7mer-m8	uugauacGUUGGAU--GAUGGAGa	| | ||:|: |||||||	ugccccaCUACUUGCCCUACCUCu	0.6485	-0.411	9	endothelial
MIMAT0000065	hsa-let-7d-5p	ENSG00000269821	KCNQ1OT1	antisense	chr11	2666880	2666901	-	1	0	AGO2	7mer-m8	uugauacGUUGGAUGAUGGAGa	:| :||:|||||||	uuggcaaUACUCUGCUACCUCc	0.4328	-0.077	4	T98G
MIMAT0000065	hsa-let-7d-5p	ENSG00000269821	KCNQ1OT1	antisense	chr11	2672679	2672699	-	6	0	AGO1-4,AGO2	7mer-m8	uugauacGUUGGAUGAUGGAGa	| | :|| | ||||||||	acuuucaUAAGC-ACUACCUCu	0.8758	-0.25	4	Huh-7.5
MIMAT0000065	hsa-let-7d-5p	ENSG00000269821	KCNQ1OT1	antisense	chr11	2692443	2692465	-	1	0	AGO1-4	7mer-m8	uugauacguuGGAU-GAUGGAGa	|| | |||: |||||||	gaccuggacuCCUGUCUACCUCu	0.9013	-0.07	4	hNSC
MIMAT0000065	hsa-let-7d-5p	ENSG00000269821	KCNQ1OT1	antisense	chr11	2696381	2696402	-	2	0	AGO1-4	7mer-m8	uugauacguuggaUGAUGGAGa	| | ||||||||	uccccgcuagagcACUACCUCu	0.282	-0.025	4	Huh-7.5
MIMAT0000065	hsa-let-7d-5p	ENSG00000269821	KCNQ1OT1	antisense	chr11	2697758	2697777	-	14	0	AGO1-4,AGO2	7mer-m8	uugauACGUUGGAUGAUGGAGa	||: ||| ||||||||	uuuccUGU-ACC-ACUACCUCu	0.8518	-0.246	4	Huh-7.5
MIMAT0000065	hsa-let-7d-5p	ENSG00000269821	KCNQ1OT1	antisense	chr11	2704769	2704792	-	2	0	AGO1-4,AGO2	7mer-m8	uugAUACGU--UGGAUGAUGGAGa	| || |:| : || |||||||	cagUAGGUAGGGGCUUCUACCUCu	1.0377	-0.242	4	Huh-7.5
MIMAT0000065	hsa-let-7d-5p	ENSG00000269821	KCNQ1OT1	antisense	chr11	2708571	2708594	-	6	0	AGO1-4,AGO2	8mer	uuGAUACGU-UGGA-UGAUGGAGa	| | ||| |||| :|||||||	ccCAAGGCAGACCUGGCUACCUCa	1.4623	-0.514	4	HCT116,Huh-7.5
MIMAT0000065	hsa-let-7d-5p	ENSG00000269821	KCNQ1OT1	antisense	chr11	2709736	2709756	-	6	0	AGO1-4,AGO2	8mer	uuGAUACGUUGGAUGAUGGAGa	||:||::|||| |||||||	ggCUGUGUGACCU-CUACCUCa	1.6341	-0.474	4	Huh-7.5,T-REx-293
MIMAT0000065	hsa-let-7d-5p	ENSG00000280798	LINC00294	lincRNA	chr11	33098951	33098972	+	11	0	AGO2	7mer-m8	uuGAUACGUUGGAUGAUGGAGa	|| || :|| ||||||||	cuCUUGGCCGCCCACUACCUCg	1.1662	-0.561	7	T-REx-293
MIMAT0000065	hsa-let-7d-5p	ENSG00000256824	AP000721.2	antisense	chr11	63870736	63870758	+	1	0	AGO2	7mer-m8	uugauacGUUGGA-UGAUGGAGa	|| | || ||| |||||||	aauaacuCAUCCUCCCUACCUCc	1.1873	-0.146	7	motor_cortex
MIMAT0000065	hsa-let-7d-5p	ENSG00000245532	NEAT1	lincRNA	chr11	65203682	65203702	+	42	0	AGO1,AGO1-4,AGO2	7mer-m8	uuGAUACGUUGGAUGAUGGAGa	| :|| :||:|||||||||	cuCGGUG-GACUUACUACCUCu	1.2461	-0.42	10	Huh-7.5,endothelial,foreskin_fibroblast
MIMAT0000065	hsa-let-7d-5p	ENSG00000245532	NEAT1	lincRNA	chr11	65205006	65205025	+	39	0	AGO1,AGO1-4,AGO2	8mer	uugauaCGUUGGAUGAUGGAGa	| |:|| |||||||	cgaaggGAAGCC--CUACCUCa	0.4089	-0.343	10	Huh-7.5,endothelial
MIMAT0000065	hsa-let-7d-5p	ENSG00000245532	NEAT1	lincRNA	chr11	65205185	65205207	+	62	0	AGO1,AGO1-4,AGO2	7mer-m8	uugauacGUUGGAU-GAUGGAGa	::::||: |||||||	cuggucuUGGUCUGUCUACCUCg	0.5226	0.078	10	Huh-7.5,endothelial,foreskin_fibroblast
MIMAT0000065	hsa-let-7d-5p	ENSG00000251143	AP002490.1	antisense	chr11	71726823	71726845	+	1	0	AGO2	7mer-m8	uugauACGUUG-GAUGAUGGAGa	||| | | :|||||||	ccuccUGCUUCUCCGCUACCUCc	0.6589	0.392	6	H1
MIMAT0000065	hsa-let-7d-5p	ENSG00000272301	AP002360.3	lincRNA	chr11	76100849	76100869	+	6	0	AGO1-4,AGO2	7mer-m8	uugAUACGUUGGAUGAUGGAGa	|:||| | | |||||||	cgaUGUGCCAAGU-CUACCUCc	0.9424	0.204	2	MCF7,MDA-MB-231
MIMAT0000065	hsa-let-7d-5p	ENSG00000261578	AP003119.3	sense_overlapping	chr11	76513987	76514013	+	5	0	AGO2	8mer	uugaUACGU-UGGAU----GAUGGAGa	||| | ::||| |||||||	guaaAUGGAGGUCUAGUAGCUACCUCa	0.857	0.01	3	22RV1
MIMAT0000065	hsa-let-7d-5p	ENSG00000247137	AP000873.2	processed_transcript	chr11	82903082	82903103	-	3	0	AGO1-4,AGO2	7mer-m8	uuGAUACGUUGGAUGAUGGAGa	|||| : | | |||||||	ggCUAUAUUUCAUUCUACCUCu	1.112	-0.015	3	HEK293,MCF7
MIMAT0000065	hsa-let-7d-5p	ENSG00000261098	AP000766.1	lincRNA	chr11	107185038	107185063	-	15	0	AGO1,AGO2	8mer	uuGAUACGUUGGA---U-GAUGGAGa	| |||| || :|| | |||||||	acCUAUUCACUCUUAAAUCUACCUCa	1.3026	0.354	11	HEK293,MCF7
MIMAT0000065	hsa-let-7d-5p	ENSG00000245248	USP2-AS1	antisense	chr11	119265714	119265735	+	2	0	AGO2	7mer-m8	uugauACGUUG-GAUGAUGGAGa	|| ||| :: || |||||||	aaaauUGCCGUGCU-CUACCUCu	1.1917	0.004	5	HeLa
MIMAT0000065	hsa-let-7d-5p	ENSG00000280237	MIR4697HG	TEC	chr11	133768226	133768247	-	2	0	AGO2	7mer-m8	uugauacguuggaUGAUGGAGa	| | :|||||||	uggguggggagggGCUACCUCc	0.1706	0	17	HEK293S
MIMAT0000065	hsa-let-7d-5p	ENSG00000280237	MIR4697HG	TEC	chr11	133768974	133768995	-	2	0	AGO2	7mer-m8	uugAUACGUUGGAUGAUGGAGa	| | :: |:|:|||||||	uugUUUCUGUCUUGCUACCUCu	0.9213	0.829	17	HCT116
MIMAT0000065	hsa-let-7d-5p	ENSG00000250899	AC125807.2	lincRNA	chr12	3151186	3151210	+	5	0	AGO1-4,AGO2	7mer-m8	uuGAUACGUUG-GAU--GAUGGAGa	| :|:| :||| || |||||||	auUUGUAUAACGAUAACCUACCUCg	1.2782	0.708	16	22RV1,MCF7
MIMAT0000065	hsa-let-7d-5p	ENSG00000256146	AC006206.1	lincRNA	chr12	5425494	5425515	+	1	0	AGO1-4	7mer-m8	uuGAUACGU-UGGAUGAUGGAGa	|| | || |:|:|||||||	uuCU-UCCAUUCUUGCUACCUCc	1.1019	0.103	3	Huh-7.5
MIMAT0000065	hsa-let-7d-5p	ENSG00000276232	AC006064.5	sense_intronic	chr12	6619525	6619550	+	17	0	AGO1-4,AGO2	7mer-m8	uuGAUACGUUGGA----UGAUGGAGa	:| | | ||:| :|||||||	cuUUUUCCUACUUUUGAGCUACCUCu	0.7916	0.384	0	Huh-7.5,hNSC
MIMAT0000065	hsa-let-7d-5p	ENSG00000247853	AC006064.2	antisense	chr12	6692515	6692536	+	1	0	AGO2	7mer-m8	uugaUACGUUGGAUGAUGGAGa	|| || : | | |||||||	aaugAUUUCCCGUUCUACCUCc	0.9922	5.233	4	TDF
MIMAT0000065	hsa-let-7d-5p	ENSG00000237248	LINC00987	lincRNA	chr12	9394860	9394881	+	1	0	AGO2	7mer-m8	uugauacguuggauGAUGGAGa	| | | | |||||||	aguuuuuuuucuccCUACCUCc	0.4745	-0.014	5	EWS
MIMAT0000065	hsa-let-7d-5p	ENSG00000257027	AC010186.3	sense_intronic	chr12	9814006	9814027	+	5	0	AGO1-4,AGO2	8mer	uugauacguuGGAUGAUGGAGa	| | | |:|||||||	cuuuuuuuucCAUGCUACCUCa	0.5322	0.041	4	Huh-7.5
MIMAT0000065	hsa-let-7d-5p	ENSG00000245648	AC022075.1	antisense	chr12	10550440	10550462	+	2	0	AGO2	8mer	uuGAU-ACGUUGGAUGAUGGAGa	| :|| ||:| |: |||||||	auUUAGUGUAUCUGUCUACCUCa	1.2571	-0.033	6	HEK293
MIMAT0000065	hsa-let-7d-5p	ENSG00000247934	AC022364.1	antisense	chr12	28343186	28343212	-	1	0	AGO1-4	7mer-m8	uuGAUACGUUGGA---U--GAUGGAGa	| |||| |:| | |||||||	ugCCAUGCUCCUUCCCAGUCUACCUCc	0.826	-0.109	11	hNSC
MIMAT0000065	hsa-let-7d-5p	ENSG00000258334	AC125611.4	antisense	chr12	49686493	49686515	-	3	0	AGO1-4,AGO2	8mer	uuGAU--ACGUUGGAUGAUGGAGa	||||| ||:|:|:| |||||||	aaCUAACUGUAGCUU-CUACCUCa	1.762	0.063	2	22RV1,MCF7
MIMAT0000065	hsa-let-7d-5p	ENSG00000273046	AC012531.2	processed_transcript	chr12	54428128	54428148	+	4	0	AGO2	8mer	uugauACGUUGGAUGAUGGAGa	| | :|||| :|||||||	uccacUUUAACC-GCUACCUCa	1.1575	5.813	5	Huh-7.5
MIMAT0000065	hsa-let-7d-5p	ENSG00000250742	LINC02381	lincRNA	chr12	54526512	54526534	+	21	1	AGO1,AGO1-4,AGO2	8mer	uuGAUACGU--UGGAUGAUGGAGa	| | ||| ::|| |||||||	ugCCAAGCAUUGUCU-CUACCUCa	1.0588	0.141	13	HEK293,T-REx-293,foreskin_fibroblast
MIMAT0000065	hsa-let-7d-5p	ENSG00000257354	AC048341.1	lincRNA	chr12	63010260	63010283	+	3	0	AGO1-4,AGO2	8mer	uuGA-UACGUU-GGAUGAUGGAGa	| || | |:|| ||| |||||||	agCUCAAGUAAUCCUCCUACCUCa	1.4977	0.023	8	MCF7,MDA-MB-231
MIMAT0000065	hsa-let-7d-5p	ENSG00000279310	AC073530.2	TEC	chr12	67459045	67459058	-	1	0	AGO1-4	7mer-m8	uugauacGUUGGAUGAUGGAGa	:|:||| |||||||	-------UAGCCU-CUACCUCc	-0.0756	0.136	1	hNSC
MIMAT0000065	hsa-let-7d-5p	ENSG00000258312	AC016152.1	lincRNA	chr12	98508746	98508763	-	1	0	AGO1-4	7mer-m8	uugAUACGUUGGAUGAUGGAGa	| |||| |:: |||||||	gagUAUG-AGU---CUACCUCu	1.0776	-0.084	5	hNSC
MIMAT0000065	hsa-let-7d-5p	ENSG00000257167	TMPO-AS1	antisense	chr12	98906816	98906838	-	2	0	AGO1-4,AGO2	7mer-m8	uugaUACGUUGGA-UGAUGGAGa	|| | ::| |||||||	ucacAUCCUUUUUCCCUACCUCu	0.6219	0.199	0	22RV1,MCF7
MIMAT0000065	hsa-let-7d-5p	ENSG00000281344	HELLPAR	macro_lncRNA	chr12	102609921	102609943	+	2	0	AGO1-4,AGO2	7mer-m8	uugAUA-CGUUGGAUGAUGGAGa	| ||| | : || |||||||	uaaUAUCACUGGCUUCUACCUCc	1.1419	0.057	2	Huh-7.5
MIMAT0000065	hsa-let-7d-5p	ENSG00000281344	HELLPAR	macro_lncRNA	chr12	102625720	102625741	+	1	0	AGO1-4	7mer-m8	uugauacguuGGAUGAUGGAGa	| | | |||||||	cuucagaucuCAUUCUACCUCc	0.2032	-0.231	2	Huh-7.5
MIMAT0000065	hsa-let-7d-5p	ENSG00000281344	HELLPAR	macro_lncRNA	chr12	102723394	102723415	+	2	0	AGO1-4,AGO2	8mer	uugauACGUUGGAUGAUGGAGa	| | || : | |||||||	auaccUUCACUAUUCUACCUCa	0.7583	0.144	2	Huh-7.5
MIMAT0000065	hsa-let-7d-5p	ENSG00000281344	HELLPAR	macro_lncRNA	chr12	102725012	102725034	+	3	0	AGO1-4,AGO2	7mer-m8	uuGAUACGUUGGA-UGAUGGAGa	||| | :|| | |||||||	gaCUUUUUAAAGUCCCUACCUCc	1.123	0.023	2	HeLa,Huh-7.5
MIMAT0000065	hsa-let-7d-5p	ENSG00000281344	HELLPAR	macro_lncRNA	chr12	102752179	102752199	+	2	0	AGO1-4	7mer-m8	uugauaCGUUGGAUGAUGGAGa	| |||| | |||||||	cucccaGCAAGC-CCUACCUCc	0.9424	-0.02	2	Huh-7.5
MIMAT0000065	hsa-let-7d-5p	ENSG00000281344	HELLPAR	macro_lncRNA	chr12	102775233	102775253	+	6	0	AGO1-4	7mer-m8	uugauacGUUGGAUGAUGGAGa	| | |||| |||||||	gauccacCCACCU-CUACCUCu	0.8596	-0.138	2	Huh-7.5
MIMAT0000065	hsa-let-7d-5p	ENSG00000281344	HELLPAR	macro_lncRNA	chr12	102775379	102775399	+	4	0	AGO1-4,AGO2	8mer	uugauacGUUGGAUGAUGGAGa	| | ::| || |||||||	auggacuUGAACU-CUACCUCa	0.8492	0.433	2	22RV1,Huh-7.5
MIMAT0000065	hsa-let-7d-5p	ENSG00000249550	LINC01234	lincRNA	chr12	114183666	114183686	-	1	1	AGO1-4	7mer-m8	uuGAUACGUUGGAUGAUGGAGa	|| || |: | ||||||||	ccCUUUGAAGGC-ACUACCUCc	1.1019	0.08	5	hNSC
MIMAT0000065	hsa-let-7d-5p	ENSG00000257654	AC125603.1	lincRNA	chr12	117140905	117140925	+	1	0	AGO2	7mer-m8	uugAUACGUUGGAUGAUGGAGa	| ||| :|: | ||||||||	uagUAUUUAGAC-ACUACCUCc	1.2406	0.197	3	BT474
MIMAT0000065	hsa-let-7d-5p	ENSG00000212694	LINC01089	lincRNA	chr12	122234080	122234102	-	1	0	AGO2	7mer-m8	uugaUACGUUGGAU-GAUGGAGa	| | |:|| | |||||||	uagcAGGUAAGGGAGCUACCUCc	0.8304	0.35	3	22RV1
MIMAT0000065	hsa-let-7d-5p	ENSG00000212694	LINC01089	lincRNA	chr12	122241634	122241654	-	6	0	AGO1-4,AGO2	7mer-m8	uuGAUACGUUGGAUGAUGGAGa	|| |:: || |||||||	guCUCCCCGGGCU-CUACCUCc	0.8868	1.281	3	HeLa,hNSC
MIMAT0000065	hsa-let-7d-5p	ENSG00000256028	AC026362.1	processed_transcript	chr12	123464515	123464536	+	3	0	AGO1-4,AGO2	7mer-m8	uuGA-UACGUUGGAUGAUGGAGa	|| || :|: | |||||||	ucCUCAUUUAG-CACCUACCUCc	0.9656	-0.337	3	A549,MDA-MB-231
MIMAT0000065	hsa-let-7d-5p	ENSG00000278291	AL161772.1	antisense	chr13	21277044	21277068	-	4	0	AGO2	7mer-m8	uugaUACGUUGGAU---GAUGGAGa	| || | |:|| |||||||	agggAUUCUCCUUAGAGCUACCUCu	0.8226	0.236	2	HEK293S
MIMAT0000065	hsa-let-7d-5p	ENSG00000276672	AL161891.1	sense_intronic	chr13	34421134	34421156	+	1	0	AGO2	7mer-m8	uugaUACGUU-GGAUGAUGGAGa	| ||:| :|| |||||||	guucAAGCGAUUCUCCUACCUCc	0.9323	0.04	4	Huh-7.5
MIMAT0000065	hsa-let-7d-5p	ENSG00000170919	TPT1-AS1	processed_transcript	chr13	45963710	45963728	+	1	0	AGO2	8mer	uugaUACGUUGGAUGAUGGAGa	|| || ||: | |||||||	aaagAU-CAGGC--CUACCUCa	1.0487	0.081	9	Huh-7.5
MIMAT0000065	hsa-let-7d-5p	ENSG00000170919	TPT1-AS1	processed_transcript	chr13	45963798	45963822	+	2	0	AGO1	7mer-m8	uugaUACGUUGGA---UGAUGGAGa	|| || ||| |||||||	ugacAUUCAUCCUUUCCCUACCUCu	0.8092	0.164	9	endothelial
MIMAT0000065	hsa-let-7d-5p	ENSG00000217576	AL158066.1	processed_transcript	chr13	52743024	52743044	-	2	0	AGO2	7mer-m8	uugauACGUUGGAUGAUGGAGa	| ||||||:| |||||||	cucacUGCAACUU-CUACCUCc	1.5834	0.084	6	22RV1
MIMAT0000065	hsa-let-7d-5p	ENSG00000258441	LINC00641	processed_transcript	chr14	21669995	21670015	-	2	0	AGO1-4,AGO2	7mer-m8	uugaUACGUUGGAUGAUGGAGa	| || :|||:|||||||	uuacAGGC-GCCUGCUACCUCg	0.9401	-0.186	13	Huh-7.5,motor_cortex
MIMAT0000065	hsa-let-7d-5p	ENSG00000273618	AL135999.2	antisense	chr14	24001058	24001078	+	3	0	AGO1-4,AGO2	7mer-m8	uugauACGUUGGAUGAUGGAGa	| || |:||| |||||||	cucacUGAAGCCU-CUACCUCc	1.1497	-0.085	8	Huh-7.5
MIMAT0000065	hsa-let-7d-5p	ENSG00000279423	AL445363.3	TEC	chr14	35010842	35010865	+	3	0	AGO1-4,AGO2	8mer	uugauacGU-UGGAU-GAUGGAGa	| || ||: | |||||||	uaaaggaCAUACUGACCUACCUCa	0.6943	1.232	1	22RV1,hNSC
MIMAT0000065	hsa-let-7d-5p	ENSG00000258738	AL121603.2	antisense	chr14	35344057	35344078	+	1	0	AGO2	7mer-m8	uugauacguuggauGAUGGAGa	| | |||||||	cccccgagcgcgccCUACCUCc	0.0049	0.366	6	TrHBMEC
MIMAT0000065	hsa-let-7d-5p	ENSG00000282885	AL627171.2	lincRNA	chr14	50328738	50328761	-	2	0	AGO1-4,AGO2	7mer-m8	uuGAUACG-UUGGAU-GAUGGAGa	| ||: || |||: |||||||	acCUGAGCUUCCCUGCCUACCUCc	1.2971	-0.093	0	GM12892,hNSC
MIMAT0000065	hsa-let-7d-5p	ENSG00000258777	HIF1A-AS1	lincRNA	chr14	62147812	62147829	-	1	0	AGO2	7mer-m8	uuGAUACGUUGGAUGAUGGAGa	||| || || ||||||||	gaCU-UGGAA---ACUACCUCu	1.1341	0.325	8	TDF
MIMAT0000065	hsa-let-7d-5p	ENSG00000258876	TGFB3-AS1	lincRNA	chr14	76437450	76437472	+	9	0	AGO1-4,AGO2	7mer-m8	uuGA-UACGUUGGAUGAUGGAGa	| || | | : || |||||||	auCUGAAGGGUCCACCUACCUCu	1.0753	2.163	9	Huh-7.5
MIMAT0000065	hsa-let-7d-5p	ENSG00000258301	VASH1-AS1	lincRNA	chr14	77253042	77253065	-	6	0	AGO1-4,AGO2	7mer-m8	uuGAUACGUUGGAU---GAUGGAGa	|| | | |||| |||||||	cuCU-UCCUUCCUAGGCCUACCUCu	1.0133	0.196	5	22RV1,MCF7
MIMAT0000065	hsa-let-7d-5p	ENSG00000278576	AL162171.3	sense_intronic	chr14	89056066	89056086	+	1	0	AGO1-4	7mer-m8	uuGAUACGUUGGAUGAUGGAGa	|| | | :|| |||||||	ucCUCUUCCCUCU-CUACCUCu	0.9467	-0.554	7	Huh-7.5
MIMAT0000065	hsa-let-7d-5p	ENSG00000278576	AL162171.3	sense_intronic	chr14	89056109	89056128	+	2	0	AGO1-4,AGO2	7mer-m8	uuGAUACGUUGGAUGAUGGAGa	| ||:| ||:||| |||||||	acCUGU-CAGCCU-CUACCUCc	1.5432	-0.279	7	22RV1,Huh-7.5
MIMAT0000065	hsa-let-7d-5p	ENSG00000278576	AL162171.3	sense_intronic	chr14	89057051	89057072	+	4	0	AGO1,AGO1-4,AGO2	7mer-m8	uugauacguuggaUGAUGGAGa	| :|||||||	gggggucuugagaGCUACCUCc	-0.0628	-0.526	7	Huh-7.5,endothelial
MIMAT0000065	hsa-let-7d-5p	ENSG00000259789	AL096869.3	lincRNA	chr14	90955525	90955548	-	1	0	AGO2	7mer-m8	uuGA-UACGUUGGAU-GAUGGAGa	||| | | ::: |: |||||||	caCUGAGGGGGUAUGCCUACCUCu	1.2018	-0.181	1	TZM-bl
MIMAT0000065	hsa-let-7d-5p	ENSG00000187621	TCL6	processed_transcript	chr14	96135797	96135818	+	1	0	AGO2	7mer-m8	uuGA-UACGUUGGAUGAUGGAGa	| || :|| | || |||||||	acCUCGUG-AUCCGCCUACCUCg	1.2039	-0.101	3	HCT116
MIMAT0000065	hsa-let-7d-5p	ENSG00000214548	MEG3	lincRNA	chr14	101323676	101323702	+	3	0	AGO1,AGO2	8mer	uugAUACGUUGGAU-----GAUGGAGa	|| |: ||||: |||||||	ccaUAGGUCACCUGAAAGCCUACCUCa	0.9079	0.364	12	cingulate_gyrus,endothelial
MIMAT0000065	hsa-let-7d-5p	ENSG00000214548	MEG3	lincRNA	chr14	101327241	101327264	+	5	2	AGO2	8mer	uugAUACGUUGGA-U-GAUGGAGa	|| |: || |:| | |||||||	aagUGGGCUCCUUCACCUACCUCa	1.1928	0.774	12	HS27a
MIMAT0000065	hsa-let-7d-5p	ENSG00000258498	DIO3OS	lincRNA	chr14	102024824	102024846	-	1	0	AGO1	7mer-m8	uuGAUACGUUGG-AUGAUGGAGa	||:| | || | |||||||	ccCUGUCCCUCCUUCCUACCUCu	1.0377	-0.541	8	HEK293
MIMAT0000065	hsa-let-7d-5p	ENSG00000224078	SNHG14	processed_transcript	chr15	25228354	25228373	+	4	0	AGO2	7mer-m8	uugauaCGUUGGAUGAUGGAGa	| | |||| |||||||	cauggcGAAACC--CUACCUCu	0.8703	0.013	13	motor_cortex
MIMAT0000065	hsa-let-7d-5p	ENSG00000279092	AC025678.3	TEC	chr15	34709220	34709245	-	2	0	AGO2	8mer	uugauaCGUUGG---AU-GAUGGAGa	| | |||| | || |||||||	accccaGCAAACAUGUAUCUACCUCa	0.9856	-0.209	2	HCT116
MIMAT0000065	hsa-let-7d-5p	ENSG00000247556	OIP5-AS1	processed_transcript	chr15	41593852	41593872	+	4	0	AGO1,AGO1-4,AGO2	7mer-m8	uugaUACGUUGGAUGAUGGAGa	| | | || :| |||||||	agagAAGGAA-UUCCUACCUCu	0.8946	1.082	7	22RV1,endothelial,hNSC
MIMAT0000065	hsa-let-7d-5p	ENSG00000244879	GABPB1-AS1	antisense	chr15	50651915	50651937	+	3	0	AGO1-4,AGO2	8mer	uugaUACGUUG-GAUGAUGGAGa	| ||:|: || |||||||	guugAAGCGAUACUCCUACCUCa	0.9323	-0.217	6	GM12892,MCF7
MIMAT0000065	hsa-let-7d-5p	ENSG00000259673	IQCH-AS1	lincRNA	chr15	67699013	67699035	-	7	0	AGO1-4,AGO2	7mer-m8	uuGAUACGUUGG-AUGAUGGAGa	| | | |:|| ||||||||	ccCCAGGAAGCCAAACUACCUCu	1.0188	0.07	5	Huh-7.5,T98G
MIMAT0000065	hsa-let-7d-5p	ENSG00000261821	AC090826.1	antisense	chr15	74661542	74661562	+	1	0	AGO2	8mer	uugauaCGUUGGAUGAUGGAGa	|::||| ||||||||	gcuggaGUGACC-ACUACCUCa	0.767	-0.286	7	Huh-7.5
MIMAT0000065	hsa-let-7d-5p	ENSG00000247240	UBL7-AS1	antisense	chr15	74754242	74754263	+	6	0	AGO1-4,AGO2	7mer-m8	uugauacguuggaUGAUGGAGa	| | ||||||||	auacugaagaaagACUACCUCu	0.077	-0.026	6	Huh-7.5,T-REx-293
MIMAT0000065	hsa-let-7d-5p	ENSG00000203392	AC105020.1	antisense	chr15	75971288	75971309	+	1	0	AGO2	8mer	uuGAUACGUUGGAUGAUGGAGa	||: | ||| |||||||	cuCUGGGGUUCCUCCUACCUCa	1.0255	0.22	7	HeLa
MIMAT0000065	hsa-let-7d-5p	ENSG00000203392	AC105020.1	antisense	chr15	75971489	75971511	+	1	0	AGO2	7mer-m8	uuGA-UACGUUGGAUGAUGGAGa	||| |||: || :|||||||	gaCUCAUGUUUCCAGCUACCUCu	1.4545	-0.201	7	T98G
MIMAT0000065	hsa-let-7d-5p	ENSG00000259518	LINC01583	lincRNA	chr15	82388223	82388244	+	1	0	AGO1	7mer-m8	uuGAUACGUUGGAUGAUGGAGa	:||| ||| |||||||	cuUUAUUAUUCCUUCUACCUCu	1.0466	-0.368	6	endothelial
MIMAT0000065	hsa-let-7d-5p	ENSG00000255571	MIR9-3HG	lincRNA	chr15	89939905	89939929	+	1	0	AGO2	7mer-m8	uugAUACGUUGGAU---GAUGGAGa	|| ||||:| : | |||||||	aagUAUGUACUGGAAGUCUACCUCu	1.2594	-0.266	5	22RV1
MIMAT0000065	hsa-let-7d-5p	ENSG00000280291	AC016251.2	TEC	chr15	96839365	96839389	-	1	0	AGO1-4	7mer-m8	uuGAUACGUUGGAU---GAUGGAGa	|||:|| : :||| |||||||	caCUGUGGGUUCUAGGCCUACCUCu	1.3824	-0.313	2	hNSC
MIMAT0000065	hsa-let-7d-5p	ENSG00000259363	AC090825.1	lincRNA	chr15	100353244	100353266	+	2	0	AGO1-4,AGO2	8mer	uugauacGUU-GGAUGAUGGAGa	||| ||| |||||||	cugggcuCAAUCCUCCUACCUCa	0.6867	-0.033	10	Huh-7.5,TrHBMEC
MIMAT0000065	hsa-let-7d-5p	ENSG00000259583	AC015712.2	antisense	chr15	101433917	101433940	-	3	0	AGO1-4,AGO2	7mer-m8	uuGAU-ACGU-UGGAUGAUGGAGa	||: |||| :: | |||||||	ugCUGUUGCAUGUGUUCUACCUCu	1.3237	-0.741	9	HeLa,MCF7
MIMAT0000065	hsa-let-7d-5p	ENSG00000263280	AC003965.1	lincRNA	chr16	2916807	2916828	-	1	0	AGO2	8mer	uuGAUACGUUGGAUGAUGGAGa	| :||| | | |||||||	ucCAGUGCUUCAUCCUACCUCa	1.0211	-0.348	4	HeLa
MIMAT0000065	hsa-let-7d-5p	ENSG00000261067	AC109460.3	processed_transcript	chr16	28994582	28994603	+	20	0	AGO1,AGO1-4,AGO2	8mer	uugauACGUUGGAUGAUGGAGa	| || :| | |||||||	gaugcUGGGAGCCCCUACCUCa	0.8037	4.719	5	HeLa,MCF7,endothelial
MIMAT0000065	hsa-let-7d-5p	ENSG00000238045	AC009133.1	antisense	chr16	29822934	29822953	-	1	0	AGO2	7mer-m8	uuGAUACGUUGGAUGAUGGAGa	| || | || :|| |||||||	agCU-UUCAUUCU-CUACCUCg	1.2493	-0.38	4	HeLa
MIMAT0000065	hsa-let-7d-5p	ENSG00000280211	AC106886.4	TEC	chr16	30784911	30784934	-	3	0	AGO1-4,AGO2	7mer-m8	uugauacGUUGGA--UGAUGGAGa	| |||:|| |||||||	gaaauccCAAUCUUGUCUACCUCu	0.7608	-0.16	4	HEK293,MCF7
MIMAT0000065	hsa-let-7d-5p	ENSG00000261487	AC135048.1	processed_transcript	chr16	30964862	30964886	+	3	0	AGO2	7mer-m8	uuGAUACGUUGG--A-UGAUGGAGa	||| || ||| | :|||||||	gaCUCUGGCACCAGUGGCUACCUCc	1.2805	0.614	4	T98G
MIMAT0000065	hsa-let-7d-5p	ENSG00000260267	AC026471.1	antisense	chr16	31468514	31468535	-	3	0	AGO2	7mer-m8	uuGAUACGU-UGGAUGAUGGAGa	| ||| | | | | :|||||||	acCUA-GAACAACAGCUACCUCu	1.1951	0.042	10	MCF7
MIMAT0000065	hsa-let-7d-5p	ENSG00000280180	AC023824.6	TEC	chr16	34386431	34386451	+	1	0	AGO2	8mer	uuGAUACGUUGGAUGAUGGAGa	|:|:||: ||| ||||||||	caUUGUGUCACC-ACUACCUCa	1.5055	-0.116	3	T-REx-293
MIMAT0000065	hsa-let-7d-5p	ENSG00000260249	AC007608.3	antisense	chr16	50701241	50701261	+	1	0	AGO1-4	7mer-m8	uuGAUACGUUGGAUGAUGGAGa	||:||| |||:|||||||	ggCUGUGC-UCCUGCUACCUCu	1.3958	-0.153	8	MCF7
MIMAT0000065	hsa-let-7d-5p	ENSG00000261302	AC106779.1	antisense	chr16	56744040	56744061	-	1	0	AGO2	8mer	uuGAUACGUUGGAU-GAUGGAGa	:|| |||||:|: |||||||	uuUUA-GCAACUUGCCUACCUCa	1.599	0.213	3	EWS
MIMAT0000065	hsa-let-7d-5p	ENSG00000262514	AC020978.6	sense_intronic	chr16	68234606	68234627	+	1	0	AGO2	7mer-m8	uugAUACGUUGGAUGAUGGAGa	||| : :: ||||||||	uuaUAUUUUCUUCACUACCUCc	0.9157	0.091	2	Huh-7.5
MIMAT0000065	hsa-let-7d-5p	ENSG00000262160	AC020978.5	antisense	chr16	68260173	68260194	-	5	0	AGO1-4,AGO2	8mer	uuGAUACG-UUGGAUGAUGGAGa	| | || :| || |||||||	ccCAACGCUGAGCU-CUACCUCa	1.011	0.008	0	22RV1,Huh-7.5
MIMAT0000065	hsa-let-7d-5p	ENSG00000196696	AC009022.1	processed_transcript	chr16	70010575	70010593	-	2	0	AGO1-4,AGO2	8mer	uuGAUACGUUGGAUGAUGGAGa	||| :::|| |||||||	ccCUA-CUGGCC--CUACCUCa	1.0388	0.059	6	Huh-7.5
MIMAT0000065	hsa-let-7d-5p	ENSG00000261777	AC012184.3	processed_transcript	chr16	70380417	70380440	-	7	0	AGO1-4,AGO2	8mer	uugAUACGUUGGAU--GAUGGAGa	|:| ||| ||| |||||||	ccgUGUUCAAGCUAUUCUACCUCa	1.2018	-0.081	5	Huh-7.5
MIMAT0000065	hsa-let-7d-5p	ENSG00000271009	AC116667.1	lincRNA	chr16	73094144	73094158	+	2	0	AGO1-4,AGO2	7mer-m8	uugauacguugGAUGAUGGAGa	| | :|||||||	-------cuuaCAGCUACCUCc	-0.5501	2.162	6	HeLa,hNSC
MIMAT0000065	hsa-let-7d-5p	ENSG00000279476	AC092139.3	TEC	chr16	81553890	81553909	+	2	0	AGO1-4,AGO2	8mer	uuGAUACGUUGGAUGAUGGAGa	||| |:::::| |||||||	cuCUA-GUGGUUU-CUACCUCa	1.33	-0.33	2	Huh-7.5
MIMAT0000065	hsa-let-7d-5p	ENSG00000278716	AC133540.1	lincRNA	chr16	85523563	85523584	+	1	0	AGO2	7mer-m8	uugauacguuggauGAUGGAGa	| | || |||||||	gaggcaggaaggacCUACCUCc	0.531	-0.347	3	T98G
MIMAT0000065	hsa-let-7d-5p	ENSG00000268388	FENDRR	lincRNA	chr16	86508816	86508837	-	1	0	AGO2	8mer	uugauacguUGGAUGAUGGAGa	|| | |:| |||||||	gacaagaguAUCACCUACCUCa	0.7583	-0.462	7	T98G
MIMAT0000065	hsa-let-7d-5p	ENSG00000277491	AC087392.5	lincRNA	chr17	698948	698969	+	1	0	AGO2	7mer-m8	uuGAUACGUUGGAU-GAUGGAGa	|| | ::||| | |||||||	ccCUCU-UGACCAAGCUACCUCu	1.1873	0.027	3	HeLa
MIMAT0000065	hsa-let-7d-5p	ENSG00000284837	AC007846.1	lincRNA	chr17	5676207	5676229	+	1	0	AGO2	7mer-m8	uugAUACGU-UGGAUGAUGGAGa	| | | || :||| |||||||	gaaUUUCCACGCCUCCUACCUCu	1.2782	-0.417	0	TZM-bl
MIMAT0000065	hsa-let-7d-5p	ENSG00000272884	AC113189.4	processed_transcript	chr17	7343649	7343670	+	1	0	AGO2	7mer-m8	uugAUACGUUGGAUGAUGGAGa	|:| | | :|||||||	gggUGUCCUUGCAGCUACCUCg	0.6685	1.864	4	HeLa
MIMAT0000065	hsa-let-7d-5p	ENSG00000272884	AC113189.4	processed_transcript	chr17	7347641	7347664	+	2	0	AGO2	8mer	uugaUACGU-UGGAU-GAUGGAGa	||| | ||:|| |||||||	ggacAUGAAUACUUAGCUACCUCa	1.1274	1.864	4	22RV1
MIMAT0000065	hsa-let-7d-5p	ENSG00000276384	AC016876.3	antisense	chr17	7461359	7461380	-	1	0	AGO2	7mer-m8	uuGAUACGUUGGAUGAUGGAGa	| :||:: |:| |||||||	ggCAGUGUGCCUUCCUACCUCu	1.1286	0.126	1	T-REx-293
MIMAT0000065	hsa-let-7d-5p	ENSG00000236088	COX10-AS1	processed_transcript	chr17	13933303	13933323	-	1	0	AGO2	7mer-m8	uugauaCGUUGGAUGAUGGAGa	| | || | |||||||	caaagaGGAAGAU-CUACCUCc	0.6031	-0.118	8	HeLa
MIMAT0000065	hsa-let-7d-5p	ENSG00000266709	AC005224.4	lincRNA	chr17	14208433	14208455	+	1	0	AGO2	7mer-m8	uugauaCGUUGG-AUGAUGGAGa	| |||:|| | |||||||	agagugGCAGCCUUUCUACCUCc	0.9881	-0.77	6	HEK293T
MIMAT0000065	hsa-let-7d-5p	ENSG00000239203	AC093484.1	processed_transcript	chr17	16330830	16330850	+	1	0	AGO2	7mer-m8	uuGAUACGUUGGAUGAUGGAGa	||| | :: | |||||||	ugCUAGGGGGGAU-CUACCUCc	0.949	1.663	4	MDMs
MIMAT0000065	hsa-let-7d-5p	ENSG00000273018	AC107983.2	processed_transcript	chr17	18416180	18416204	-	1	1	AGO2	7mer-m8	uugaUAC-GU--UGGAUGAUGGAGa	| ||| || |: |:|||||||	agggAUGACAUGAUAUGCUACCUCc	1.0976	2.21	6	BCBL-1
MIMAT0000065	hsa-let-7d-5p	ENSG00000270091	AC015726.1	lincRNA	chr17	19800443	19800465	-	5	0	AGO1,AGO2	7mer-m8	uugauACGUUG--GAUGAUGGAGa	|||||| || |||||||	ucuccUGCAACUGCU-CUACCUCu	1.1946	0.681	5	MDA-MB-231,endothelial
MIMAT0000065	hsa-let-7d-5p	ENSG00000264215	AC126365.1	lincRNA	chr17	20692481	20692506	+	3	0	AGO2	8mer	uugaUAC-GUUG-GAU--GAUGGAGa	||| :||: ||: |||||||	ggggAUGAUAAUACUGACCUACCUCa	0.9911	0.846	3	T-REx-293
MIMAT0000065	hsa-let-7d-5p	ENSG00000267321	LINC02001	lincRNA	chr17	33895192	33895214	+	4	0	AGO1,AGO1-4,AGO2	7mer-m8	uuGAUACGUUGGA-UGAUGGAGa	| ||: |:|:| :|||||||	auCUGGAGAGCUUGGCUACCUCc	1.1219	-1.199	0	HeLa,Huh-7.5,endothelial
MIMAT0000065	hsa-let-7d-5p	ENSG00000260793	AC003102.1	antisense	chr17	42299442	42299462	+	1	0	AGO2	7mer-m8	uugauacGUUGGAUGAUGGAGa	|:::|| |||||||	ucucccuCGGUCU-CUACCUCc	0.4771	0.739	3	HeLa
MIMAT0000065	hsa-let-7d-5p	ENSG00000267121	AC008105.3	antisense	chr17	43298115	43298136	-	1	0	AGO2	7mer-m8	uugauacguUGGAUGAUGGAGa	| | ||: |||||||	agccuccucACUGUCUACCUCc	0.4998	0.089	5	TZM-bl
MIMAT0000065	hsa-let-7d-5p	ENSG00000278963	AC005921.3	TEC	chr17	48800167	48800188	+	1	0	AGO1-4	7mer-m8	uuGAUACGUUGGAUGAUGGAGa	|||| ||:|: :|:|||||||	aaCUUUGUAGAUUGCUACCUCu	1.7328	0.161	6	hNSC
MIMAT0000065	hsa-let-7d-5p	ENSG00000279369	AC046185.3	TEC	chr17	61779853	61779876	+	3	0	AGO1-4,AGO2	7mer-m8	uuGAUACGUU--GGAUGAUGGAGa	| | ||| ||| |||||||	ugCAAGACAAACCCUUCUACCUCc	1.0876	0.367	8	T-REx-293,hNSC
MIMAT0000065	hsa-let-7d-5p	ENSG00000215769	ARHGAP27P1-BPTFP1-KPNA2P3	processed_transcript	chr17	62746088	62746109	-	6	3	AGO1-4,AGO2	7mer-m8	uuGAUACGUUGGAUGAUGGAGa	:|:||| | ||||||||	cgUUGUGCCAGAAACUACCUCu	1.1308	3.61	5	MCF7,MDA-MB-231
MIMAT0000065	hsa-let-7d-5p	ENSG00000280299	AC037487.4	processed_transcript	chr17	62950010	62950031	+	11	0	AGO1-4,AGO2	8mer	uugauacgUUGGAUGAUGGAGa	| | |||: ||||||||	aggaguagAACUAACUACCUCa	0.9424	3.897	4	HeLa
MIMAT0000065	hsa-let-7d-5p	ENSG00000278873	AC005495.1	TEC	chr17	67230133	67230153	-	1	0	AGO2	8mer	uuGAUACGUUGGAUGAUGGAGa	|| || |||: ||||||||	uaCAAU-CAAUGAACUACCUCa	1.3613	0.149	4	motor_cortex
MIMAT0000065	hsa-let-7d-5p	ENSG00000163597	SNHG16	processed_transcript	chr17	74560277	74560297	+	24	0	AGO1,AGO1-4,AGO2	7mer-m8	uuGAUACGUUGGAUGAUGGAGa	| || |||||||| |||||||	auCUCUGCAACCU-CUACCUCc	2.2927	0.105	10	endothelial,foreskin_fibroblast,left_ventricle
MIMAT0000065	hsa-let-7d-5p	ENSG00000262188	LINC01978	lincRNA	chr17	77897156	77897177	+	1	0	AGO2	7mer-m8	uugAUAC-GUUGGAUGAUGGAGa	| || | |||| |||||||	ugaUCUGCCCACCU-CUACCUCc	1.1807	-0.074	1	cingulate_gyrus
MIMAT0000065	hsa-let-7d-5p	ENSG00000262580	AC087741.1	antisense	chr17	78174879	78174902	-	4	0	AGO2	8mer	uuGAUACGUUGGA--UGAUGGAGa	|| ||: :|:| ||||||||	ggCUCUGUUGCUUGAACUACCUCa	1.1474	-0.148	4	T-REx-293
MIMAT0000065	hsa-let-7d-5p	ENSG00000280248	AC124319.4	TEC	chr17	78313964	78313985	+	4	0	AGO1-4,AGO2	7mer-m8	uuGAUACGUUG-GAUGAUGGAGa	|||: | |:| ||:|||||||	gaCUG-GGAGCACUGCUACCUCc	1.3769	3.06	5	HeLa
MIMAT0000065	hsa-let-7d-5p	ENSG00000280407	AC132872.4	TEC	chr17	80209458	80209485	+	2	0	AGO2	7mer-m8	uuGAUAC-GUUG----GAU-GAUGGAGa	|| || |||| ||: |||||||	guCUCUGCCAACGUCGCUGUCUACCUCc	1.0487	-1.109	9	22RV1
MIMAT0000065	hsa-let-7d-5p	ENSG00000279479	AP005205.3	TEC	chr18	6728106	6728129	+	2	0	AGO2	8mer	uugauacGUUG-GAU-GAUGGAGa	:||: ||| |||||||	gggauaaUAAUACUACCUACCUCa	0.5747	-0.27	7	EWS
MIMAT0000065	hsa-let-7d-5p	ENSG00000265933	LINC00668	lincRNA	chr18	6926324	6926345	-	2	0	AGO2	8mer	uugauacGUUGGAUGAUGGAGa	| |||:| |||||||	ccucaaaCAAUCCUCUACCUCa	0.806	0.1	7	TZM-bl
MIMAT0000065	hsa-let-7d-5p	ENSG00000273284	AP001033.2	sense_intronic	chr18	9259854	9259874	+	1	0	AGO1-4	8mer	uugaUACGUUGGAUGAUGGAGa	| |||: || |||||||	auaaAUGUCUCC-CCUACCUCa	0.98	-0.178	4	Huh-7.5
MIMAT0000065	hsa-let-7d-5p	ENSG00000277534	AC007996.1	sense_intronic	chr18	24123931	24123953	-	2	0	AGO2	8mer	uugauaCGU-UGGAUGAUGGAGa	|| ||| ::| |||||||	aauagaGCAUUUUUCCUACCUCa	1.0177	1.093	2	HeLa
MIMAT0000065	hsa-let-7d-5p	ENSG00000274918	AC116447.1	lincRNA	chr18	32897652	32897671	+	1	0	AGO1-4	8mer	uugaUACGUUGGAUGAUGGAGa	| |||| :| |||||||	agugAUGC--UCACCUACCUCa	0.969	0.173	3	MCF7
MIMAT0000065	hsa-let-7d-5p	ENSG00000278986	AC091060.1	TEC	chr18	33552746	33552767	+	5	0	AGO1,AGO2	7mer-m8	uugauacgUUGGAUGAUGGAGa	|:|| :|||||||	ccgggccaAGCCCGCUACCUCc	0.2965	2.224	5	HeLa,endothelial
MIMAT0000065	hsa-let-7d-5p	ENSG00000260569	AC090398.1	lincRNA	chr18	71879468	71879490	-	1	0	AGO2	8mer	uugaUACGUU-GGAUGAUGGAGa	| ||:| :|| |||||||	guucAAGCGAUUCUCCUACCUCa	0.9323	-0.2	2	T-REx-293
MIMAT0000065	hsa-let-7d-5p	ENSG00000269318	AC007292.2	antisense	chr19	4357579	4357602	-	2	0	AGO2	7mer-m8	uugauacGUU-GGAU-GAUGGAGa	| ||: || | |||||||	cucccaaCAGCCCCACCUACCUCg	0.7317	1.673	3	MDMs
MIMAT0000065	hsa-let-7d-5p	ENSG00000267510	AC011451.1	antisense	chr19	9402191	9402210	+	1	0	AGO2	8mer	uugauacguuggAUGAUGGAGa	| | | |||||||	--cacaccuugaUCCUACCUCa	0.1309	0.145	2	TDF
MIMAT0000065	hsa-let-7d-5p	ENSG00000269044	AC024075.2	sense_intronic	chr19	16745353	16745376	-	1	0	AGO2	8mer	uuGA-UACGUUGGAU-GAUGGAGa	| || | |::||| : |||||||	agCUCAAGUGACCCGCCUACCUCa	1.388	-0.081	4	HS5
MIMAT0000065	hsa-let-7d-5p	ENSG00000269044	AC024075.2	sense_intronic	chr19	16745489	16745511	-	2	0	AGO2	8mer	uugaUACGUU-GGAUGAUGGAGa	| | |::: :|| |||||||	auucAAGUGGUUCUCCUACCUCa	1.0377	-0.093	4	22RV1
MIMAT0000065	hsa-let-7d-5p	ENSG00000269019	HOMER3-AS1	antisense	chr19	19057369	19057389	+	1	0	AGO2	7mer-m8	uugauacguuGGAUGAUGGAGa	| | ||| |||||||	gaagcucucuCCU-CUACCUCu	0.6364	0.271	4	HeLa
MIMAT0000065	hsa-let-7d-5p	ENSG00000280079	AC011447.7	TEC	chr19	20332417	20332439	-	2	0	AGO1-4	7mer-m8	uugaUACGUUGG-AUGAUGGAGa	| || :|: ||||||||	cuucAAGCUGCUAAACUACCUCc	0.7583	0.113	2	MCF7
MIMAT0000065	hsa-let-7d-5p	ENSG00000284428	AC092329.4	processed_transcript	chr19	23452997	23453019	-	2	0	AGO1-4,AGO2	8mer	uugaUACGUU-GGAUGAUGGAGa	| |::| :|| |||||||	guucAAGUGAUUCUCCUACCUCa	0.868	-0.299	0	MCF7,hNSC
MIMAT0000065	hsa-let-7d-5p	ENSG00000236144	TMEM147-AS1	antisense	chr19	36034726	36034746	-	3	0	AGO1,AGO2	8mer	uuGAUACGUUGGAUGAUGGAGa	|| ||:|| |||||||	cuCUCCUCAGCC-CCUACCUCa	0.9511	2.169	4	22RV1,endothelial
MIMAT0000065	hsa-let-7d-5p	ENSG00000232677	LINC00665	lincRNA	chr19	36817466	36817485	-	4	0	AGO1,AGO2	8mer	uugauaCGUUGGAUGAUGGAGa	|||| :|||||||	ggaggaGCAA--AGCUACCUCa	0.5664	0.147	4	HEK293
MIMAT0000065	hsa-let-7d-5p	ENSG00000226686	LINC01535	lincRNA	chr19	37747635	37747656	+	1	0	AGO2	7mer-m8	uugauacgUUGGAUGAUGGAGa	| :||| ||||||||	gagcucagGACCCACUACCUCc	0.7028	-0.192	5	T-REx-293
MIMAT0000065	hsa-let-7d-5p	ENSG00000279095	AC243964.3	TEC	chr19	45169319	45169339	+	13	0	AGO1,AGO1-4,AGO2	7mer-m8	uugauaCGUUGGAUGAUGGAGa	|||: : ||||||||	uuaccaGCAG-UGACUACCUCu	0.6119	-0.032	6	Huh-7.5,endothelial
MIMAT0000065	hsa-let-7d-5p	ENSG00000269352	PTOV1-AS2	antisense	chr19	50361686	50361708	-	2	0	AGO2	8mer	uugauacguuGGA-UGAUGGAGa	| ||| |||||||	acuccccuguCCUCCCUACCUCa	0.1358	-0.94	4	HCT116
MIMAT0000065	hsa-let-7d-5p	ENSG00000269959	SPACA6P-AS	lincRNA	chr19	52196046	52196067	-	8	0	AGO2	8mer	uuGAUACGUUGGAUGAUGGAGa	|||||| |||||| |||||||	aaCUAUACAACCUCCUACCUCa	2.5603	4.664	5	TDF
MIMAT0000065	hsa-let-7d-5p	ENSG00000276570	AC010327.5	processed_transcript	chr19	55738821	55738841	-	2	0	AGO2	8mer	uugauacGUUGGAUGAUGGAGa	:::|| |||||||	uggccccUGGCC-CCUACCUCa	0.3408	-0.4	4	HeLa
MIMAT0000065	hsa-let-7d-5p	ENSG00000267093	CTD-2105E13.13	lincRNA	chr19	55911340	55911363	-	1	0	AGO1-4	7mer-m8	uugAUACGU-UGGA-UGAUGGAGa	|| | |||| ||| |||||||	aagUCUGCACUCCUCUCUACCUCu	1.5642	0.171	0	hNSC
MIMAT0000065	hsa-let-7d-5p	ENSG00000268568	AC007228.2	lincRNA	chr19	57184992	57185014	-	7	0	AGO2	7mer-m8	uugAUACGU--UGGAUGAUGGAGa	| || ||| | || |||||||	cagUAGGCACCAGCU-CUACCUCc	1.1873	-0.714	1	EWS
MIMAT0000065	hsa-let-7d-5p	ENSG00000268516	AC020915.3	antisense	chr19	58770171	58770190	-	2	0	AGO1-4,AGO2	8mer	uuGAU-ACGUUGGAUGAUGGAGa	|||| |||::| |||||||	caCUACUGCGGC---CUACCUCa	1.4091	-0.363	3	HeLa,MCF7
MIMAT0000065	hsa-let-7d-5p	ENSG00000280162	AL136531.3	TEC	chr20	1302658	1302682	+	1	0	AGO2	7mer-m8	uugAUACGUU-GGAU--GAUGGAGa	| ||||| |||| |||||||	uugUUUGCAACCCUAGUCUACCUCu	1.5869	-0.44	5	BT474
MIMAT0000065	hsa-let-7d-5p	ENSG00000278153	AL121782.1	lincRNA	chr20	13349247	13349270	-	1	0	AGO2	8mer	uugAUACGUUGG-AU-GAUGGAGa	| |||| |: |: |||||||	cuaUCUGCAUCUGUGCCUACCUCa	1.143	0.434	2	HeLa
MIMAT0000065	hsa-let-7d-5p	ENSG00000273148	AL035563.1	lincRNA	chr20	18776309	18776328	+	1	0	AGO2	8mer	uugauACGUUGGAUGAUGGAGa	| ||:|:|| |||||||	gccacUGUAGCC--CUACCUCa	0.9922	0.037	4	MCF7
MIMAT0000065	hsa-let-7d-5p	ENSG00000213742	ZNF337-AS1	antisense	chr20	25612867	25612888	+	1	0	AGO1-4	7mer-m8	uugauacguuGGAUGAUGGAGa	|| ||||||||	cuggcccuucCCAACUACCUCc	-0.0745	0.092	4	MCF7
MIMAT0000065	hsa-let-7d-5p	ENSG00000213742	ZNF337-AS1	antisense	chr20	25615416	25615438	+	3	1	AGO1-4,AGO2	8mer	uugaUACGUU-GGAUGAUGGAGa	| |::| :||:|||||||	guucAAGUGAUUCUGCUACCUCa	0.9213	0.143	4	HeLa,Huh-7.5
MIMAT0000065	hsa-let-7d-5p	ENSG00000285230	RALY-AS1	lincRNA	chr20	32575110	32575135	-	3	0	AGO2	8mer	uugAUACGUUGGAU----GAUGGAGa	|| |:|| |: || |||||||	aaaUGUGGAGAAUAGUAUCUACCUCa	1.0487	0.24	0	22RV1
MIMAT0000065	hsa-let-7d-5p	ENSG00000237595	AL161937.2	lincRNA	chr20	48779347	48779366	-	1	0	AGO2	7mer-m8	uuGAUACGUUGGAUGAUGGAGa	|:| ||| || ||||||||	gaUUCUGCCAC--ACUACCUCu	1.2782	0.116	4	TZM-bl
MIMAT0000065	hsa-let-7d-5p	ENSG00000268649	AL132655.2	lincRNA	chr20	57392482	57392504	-	1	0	AGO1-4	7mer-m8	uugauacguuGGAU-GAUGGAGa	| | ::|| |||||||	ugccgggaguUUUACCUACCUCc	0.6153	-0.783	3	MCF7
MIMAT0000065	hsa-let-7d-5p	ENSG00000273840	AF254983.1	processed_transcript	chr21	10910341	10910362	-	3	0	AGO2	7mer-m8	uugAUACGUUGGAUGAUGGAGa	| ||| |:|| |||||||	augUAUUCGACGGUCUACCUCu	1.2139	0.472	4	22RV1
MIMAT0000065	hsa-let-7d-5p	ENSG00000226751	AF127936.1	lincRNA	chr21	16134273	16134292	-	1	0	AGO2	7mer-m8	uuGAUACGUUGGAUGAUGGAGa	||| || :|:| |||||||	aaCCAUAGGAUC--CUACCUCu	1.2139	-0.117	10	BCBL-1
MIMAT0000065	hsa-let-7d-5p	ENSG00000215386	MIR99AHG	lincRNA	chr21	17980630	17980651	+	9	0	AGO1-4,AGO2	8mer	uuGAUACGU-UGGAUGAUGGAGa	|| | ||| |:| |||||||	uaCCAAGCACAUC-CCUACCUCa	1.2328	-0.14	13	Huh-7.5
MIMAT0000065	hsa-let-7d-5p	ENSG00000182912	TSPEAR-AS2	antisense	chr21	45937637	45937658	+	1	0	AGO2	7mer-m8	uugauACGUUGGAUGAUGGAGa	||| || : ||| |||||||	aacacUGAGCCCUCCUACCUCc	1.4545	-0.276	1	22RV1
MIMAT0000065	hsa-let-7d-5p	ENSG00000182912	TSPEAR-AS2	antisense	chr21	45939798	45939819	+	2	0	AGO2	7mer-m8	uugauACGUUGGAUGAUGGAGa	| | | ||| |||||||	gccgcUACCACCACCUACCUCc	0.9302	-0.358	1	22RV1
MIMAT0000065	hsa-let-7d-5p	ENSG00000272829	AC002470.1	lincRNA	chr22	21335766	21335787	-	1	0	AGO2	7mer-m8	uugauacguUGGAUGAUGGAGa	| | :|:|||||||	cgcagaauuAGUUGCUACCUCc	0.3979	-0.035	2	22RV1
MIMAT0000065	hsa-let-7d-5p	ENSG00000273295	AP000350.6	lincRNA	chr22	24247725	24247745	-	4	0	AGO1-4	8mer	uuGAUACGUUGGAUGAUGGAGa	|| | | |||:|||||||	ccCUCU-CUUCCUGCUACCUCa	1.0643	0.163	5	Huh-7.5
MIMAT0000065	hsa-let-7d-5p	ENSG00000225783	MIAT	lincRNA	chr22	27061695	27061717	+	1	0	AGO1-4	7mer-m8	uuGA-UACGUUGGAUGAUGGAGa	| || || | ::| |||||||	agCUCAUUCUCUUUUCUACCUCu	1.1662	-0.116	11	hNSC
MIMAT0000065	hsa-let-7d-5p	ENSG00000235954	TTC28-AS1	processed_transcript	chr22	28404006	28404026	+	1	0	AGO2	8mer	uugauacGUUGGAUGAUGGAGa	| || ||| |||||||	caggccuCAUCCU-CUACCUCa	0.8063	-0.36	6	TZM-bl
MIMAT0000065	hsa-let-7d-5p	ENSG00000279159	AC003681.1	antisense	chr22	30423083	30423104	-	3	0	AGO2	7mer-m8	uugauacguuggauGAUGGAGa	||| | | | |||||||	aaccuuccccacacCUACCUCc	0.8969	0.213	12	EWS
MIMAT0000065	hsa-let-7d-5p	ENSG00000278920	AC005005.4	sense_overlapping	chr22	31462364	31462385	+	1	0	AGO2	7mer-m8	uuGA-UACGUUGGAUGAUGGAGa	|| | ||||||| |||||||	ggCUCACGCAACCU-CUACCUCc	1.8804	-0.106	1	HCT116
MIMAT0000065	hsa-let-7d-5p	ENSG00000242082	SLC5A4-AS1	antisense	chr22	32665359	32665377	+	3	0	AGO2	8mer	uuGAUACGUUGGAUGAUGGAGa	||:| || :|||||||	ucCUGUAGAA---GCUACCUCa	0.8104	2.087	5	22RV1
MIMAT0000065	hsa-let-7d-5p	ENSG00000243902	FP325335.1	sense_overlapping	chr22	37781185	37781206	-	1	0	AGO2	7mer-m8	uugauacguuggaUGAUGGAGa	| | | :|||||||	caucccuccccggGCUACCUCu	0.3729	0.096	6	HeLa
MIMAT0000065	hsa-let-7d-5p	ENSG00000279738	AL022311.1	sense_overlapping	chr22	38286424	38286447	+	2	0	AGO1-4,AGO2	8mer	uugaUACGUUGGAU--GAUGGAGa	:| ||| ||| |||||||	ccagGUUCAAGCUAUUCUACCUCa	1.0199	-0.064	5	HeLa,hNSC
MIMAT0000065	hsa-let-7d-5p	ENSG00000280216	AL022326.2	TEC	chr22	39775712	39775732	+	2	0	AGO1-4,AGO2	7mer-m8	uugAUACGUUGGAUGAUGGAGa	||| || :|| |||||||	guaUAUUCACUCU-CUACCUCu	1.1729	-0.136	6	hNSC,motor_cortex
MIMAT0000065	hsa-let-7d-5p	ENSG00000197182	MIRLET7BHG	lincRNA	chr22	46509673	46509694	+	3	0	AGO2	8mer	uugauaCGUUGGAUGAUGGAGa	|| :|| |||||||	gggaggGCCGCCCCCUACCUCa	0.5375	-0.128	12	HeLa
MIMAT0000065	hsa-let-7d-5p	ENSG00000224271	AL117329.1	lincRNA	chr22	48251065	48251089	+	3	0	AGO1-4,AGO2	8mer	uugAUACGUUG-GA--UGAUGGAGa	| | | :||| || :|||||||	agaUUUCUAACUCUUGGCUACCUCa	1.1685	-0.234	6	Huh-7.5
MIMAT0000065	hsa-let-7d-5p	ENSG00000272666	U62317.2	lincRNA	chr22	50981139	50981160	-	1	0	AGO2	8mer	uugauacguuGGAUGAUGGAGa	| ||| |||||||	ucuugguucuCCUUCUACCUCa	0.4234	0.242	3	HeLa
MIMAT0000065	hsa-let-7d-5p	ENSG00000270012	AC232271.1	lincRNA	chrX	49131925	49131945	+	2	0	AGO2	7mer-m8	uuGAUACGUUGGAUGAUGGAGa	|| | || :| |||||||	gcCUCU-CACUCCCCUACCUCc	0.9656	-0.3	3	hMSC
MIMAT0000065	hsa-let-7d-5p	ENSG00000235437	LINC01278	processed_transcript	chrX	62780844	62780866	-	1	0	AGO1	7mer-m8	uugaUACGUU-GGAUGAUGGAGa	| | |:|| || ||||||||	caucAAGUAAGCCGACUACCUCg	1.1928	-0.17	7	endothelial
MIMAT0000065	hsa-let-7d-5p	ENSG00000229807	XIST	lincRNA	chrX	73040713	73040734	-	77	1	AGO1,AGO1-4,AGO2,AGO3	8mer	uugauacguuGGAUGAUGGAGa	| ||| |||||||	ucgucauuguCCUUCUACCUCa	0.4234	0.423	4	HEK293,Huh-7.5
MIMAT0000065	hsa-let-7d-5p	ENSG00000229807	XIST	lincRNA	chrX	73046461	73046480	-	18	0	AGO1,AGO1-4,AGO2	7mer-m8	uugauacgUUGGAUGAUGGAGa	| |||| |||||||	gaacccuaAACC--CUACCUCu	0.6119	0.074	4	HEK293,Huh-7.5,MDMs
MIMAT0000065	hsa-let-7d-5p	ENSG00000229807	XIST	lincRNA	chrX	73047503	73047525	-	43	0	AGO1,AGO1-4,AGO2	7mer-m8	uugauacguuGGAU-GAUGGAGa	|| :||: |||||||	cucuccuuucUCUGCCUACCUCu	0.5187	0.403	4	HEK293,Huh-7.5
MIMAT0000065	hsa-let-7d-5p	ENSG00000229807	XIST	lincRNA	chrX	73047522	73047544	-	33	0	AGO1,AGO1-4,AGO2	7mer-m8	uugauacguuGGAU-GAUGGAGa	| :||: |||||||	cuuuucuuguUCUGUCUACCUCu	0.3114	0.253	4	HEK293,Huh-7.5
MIMAT0000065	hsa-let-7d-5p	ENSG00000230590	FTX	lincRNA	chrX	73499235	73499255	-	4	0	AGO1-4,AGO2	7mer-m8	uuGAUACGUUGGAUGAUGGAGa	:|:||: | :|||||||||	uuUUGUGUUA-UUACUACCUCc	1.2006	0.137	11	HeLa,hNSC
MIMAT0000065	hsa-let-7d-5p	ENSG00000203930	LINC00632	lincRNA	chrX	139854394	139854415	+	2	0	AGO2	7mer-m8	uugauACGUUGGAUGAUGGAGa	| ||: |:|:|||||||	cauccUGUUUCUUGCUACCUCc	0.9856	0.486	10	HS5
MIMAT0000065	hsa-let-7d-5p	ENSG00000235703	LINC00894	antisense	chrX	149111903	149111924	+	8	0	AGO2	7mer-m8	uuGAUACG-UUGGAUGAUGGAGa	| || || ||| ||||||||	auCUCGGCUCACC-ACUACCUCu	1.2971	-0.113	5	HEK293S
MIMAT0000065	hsa-let-7d-5p	ENSG00000235703	LINC00894	antisense	chrX	149129045	149129064	+	6	0	AGO2	8mer	uugauacGUUGGAUGAUGGAGa	| || || |||||||	gaacuccCAUCC--CUACCUCa	0.5579	0.111	5	HS5
MIMAT0000065	hsa-let-7d-5p	ENSG00000233864	TTTY15	lincRNA	chrY	14801304	14801325	+	6	0	AGO1,AGO2	7mer-m8	uugauacgUUGGAUGAUGGAGa	|| ||| | |||||||	aaacuacaAACAUUCUACCUCc	0.7859	0.074	1	22RV1,endothelial
MIMAT0000066	hsa-let-7e-5p	ENSG00000225905	AL391244.2	antisense	chr1	1357932	1357953	+	2	0	AGO1-4,AGO2	8mer	uugauauguuggagGAUGGAGu	| |||||||	ggaggccacagaaaCUACCUCa	-0.2866	0.14	3	Huh-7.5
MIMAT0000066	hsa-let-7e-5p	ENSG00000177133	LINC00982	antisense	chr1	2983918	2983939	-	1	0	AGO2	7mer-m8	uugauaUGUUGGAGGAUGGAGu	|| : | |||||||	gcgcucACUGGCCGCUACCUCu	0.3635	-0.634	2	T-REx-293
MIMAT0000066	hsa-let-7e-5p	ENSG00000227959	AL451042.2	antisense	chr1	16483602	16483626	+	3	0	AGO1,AGO2	7mer-m8	uuGAUAUGUUGGA---GGAUGGAGu	| | || ||| ||||||||	ccCCAGACUCCCUUUGCCUACCUCu	0.9678	0.148	4	HEK293,HeLa
MIMAT0000066	hsa-let-7e-5p	ENSG00000249087	ZNF436-AS1	antisense	chr1	23696709	23696730	+	2	0	AGO1-4,AGO2	8mer	uugauAUGUUGGAGGAUGGAGu	| ||:| | |||||||||	agaauUAUACCAUCCUACCUCa	1.031	0.479	4	HeLa,hNSC
MIMAT0000066	hsa-let-7e-5p	ENSG00000236810	ELOA-AS1	antisense	chr1	24087412	24087432	-	1	0	AGO2	7mer-m8	uugAUAUGUUGGAGGAUGGAGu	|| |:||:::| | |||||||	aaaUGUAUGGCAU-CUACCUCu	1.4456	-0.213	4	MCF7
MIMAT0000066	hsa-let-7e-5p	ENSG00000197989	SNHG12	antisense	chr1	28906717	28906739	-	8	0	AGO1-4,AGO2	8mer	uugaUAUGUUG-GAGGAUGGAGu	| :|:|| ||||||||||	guucAAGCGACUCUCCUACCUCa	1.031	-0.39	10	Huh-7.5
MIMAT0000066	hsa-let-7e-5p	ENSG00000235790	AC114488.2	antisense	chr1	32109708	32109727	+	1	0	AGO2	7mer-m8	uugaUAUGUUGGAGGAUGGAGu	| |||::| ||||||||	uaagAUAUGA--ACCUACCUCu	1.0588	0.017	5	H1
MIMAT0000066	hsa-let-7e-5p	ENSG00000116883	AL591845.1	antisense	chr1	36793601	36793623	+	2	0	AGO2	7mer-m8	uugauauguuGGA-GGAUGGAGu	| ||| ||||||||	cugcccaucuCCUCCCUACCUCc	0.4688	0.048	6	HeLa
MIMAT0000066	hsa-let-7e-5p	ENSG00000259943	AL050341.2	antisense	chr1	40723307	40723328	-	7	0	AGO1-4,AGO2	8mer	uugauauguuggagGAUGGAGu	| |||||||	ccucugaguuagagCUACCUCa	-0.2196	-0.515	2	HEK293S,MCF7
MIMAT0000066	hsa-let-7e-5p	ENSG00000227533	SLC2A1-AS1	lincRNA	chr1	43441430	43441451	+	1	0	AGO2	7mer-m8	uugauaUGUUGGAGGAUGGAGu	| | |: |:| :|||||||	auccucAUCAUCAUCUACCUCc	0.9479	0.18	5	TrHBMEC
MIMAT0000066	hsa-let-7e-5p	ENSG00000233602	ERI3-IT1	sense_intronic	chr1	44709279	44709300	-	3	0	AGO2	8mer	uugauAUGUUGGAGGAUGGAGu	| ||::: :|||||||	gugauUUCAGUUCUCUACCUCa	0.7542	0.413	0	T-REx-293
MIMAT0000066	hsa-let-7e-5p	ENSG00000226754	AL606760.1	antisense	chr1	53704429	53704451	+	1	0	AGO2	7mer-m8	uugauaUGUUGGA-GGAUGGAGu	| :| :||| ||||||||	gagccaGCCGCCUGCCUACCUCu	0.9612	-1.273	4	22RV1
MIMAT0000066	hsa-let-7e-5p	ENSG00000229956	ZRANB2-AS2	processed_transcript	chr1	71664642	71664663	+	1	0	AGO2	8mer	uugaUAUGUUGGAGGAUGGAGu	| | |: :|||||||	guucAAAGUAUGAUCUACCUCa	0.52	0.312	3	T-REx-293
MIMAT0000066	hsa-let-7e-5p	ENSG00000223745	CCDC18-AS1	processed_transcript	chr1	93780756	93780777	-	1	0	AGO1-4	8mer	uugauaugUUGGAGGAUGGAGu	| | :| ||||||||	cucaggugAUUCACCUACCUCa	0.5092	0.128	6	Huh-7.5
MIMAT0000066	hsa-let-7e-5p	ENSG00000260464	AL049796.1	bidirectional_promoter_lncRNA	chr1	94313624	94313645	+	1	0	AGO2	7mer-m8	uugauauguUGGAGGAUGGAGu	:|: |||||||	gugcgcuguGCUGACUACCUCu	-0.1048	-0.6	1	HeLa
MIMAT0000066	hsa-let-7e-5p	ENSG00000259946	BX005019.1	lincRNA	chr1	98432610	98432629	-	1	0	AGO2	7mer-m8	uuGAUAUGUUGGAGGAUGGAGu	| |||| || ||||||||	ccCCAUACCAC--CCUACCUCu	1.2594	-0.166	3	HeLa
MIMAT0000066	hsa-let-7e-5p	ENSG00000225206	MIR137HG	lincRNA	chr1	98515002	98515022	-	1	0	AGO2	8mer	uuGAUAUGUUGGAGGAUGGAGu	|||: ||: ||||||||	caCUGCCCAG-AGCCUACCUCa	1.123	2.523	1	HEK293
MIMAT0000066	hsa-let-7e-5p	ENSG00000258634	AL160006.1	antisense	chr1	110602159	110602180	+	2	1	AGO2	7mer-m8	uuGAUAUGUUGGAGGAUGGAGu	|| | : | |:|||||||	ccCUUUCUUCCAUUCUACCUCc	0.9091	-0.083	3	HEK293S
MIMAT0000066	hsa-let-7e-5p	ENSG00000261654	AL360270.2	sense_overlapping	chr1	111483472	111483491	-	2	0	AGO1-4,AGO2	7mer-m8	uuGAUAUGUUGGAGGAUGGAGu	|:|| ||||:| ||||||||	caUUA-ACAAUC-CCUACCUCc	1.5964	0.091	1	Huh-7.5,MCF7
MIMAT0000066	hsa-let-7e-5p	ENSG00000271721	RP11-337C18.9	antisense	chr1	146649103	146649122	+	2	0	AGO1-4,AGO2	8mer	uugauaUGUUGGAGGAUGGAGu	| ||| |||||||	ggaggaAGAAC--ACUACCUCa	0.3846	0.103	3	BT474,Huh-7.5
MIMAT0000066	hsa-let-7e-5p	ENSG00000278811	LINC00624	antisense	chr1	146856136	146856154	-	1	0	AGO1-4	7mer-m8	uuGAUAUGUUGGAGGAUGGAGu	||:| || | ||||||||	ucCUGU-CA--CACCUACCUCu	0.9734	0.302	1	fibroblasts
MIMAT0000066	hsa-let-7e-5p	ENSG00000261716	AC239868.1	sense_overlapping	chr1	149816494	149816514	-	4	0	AGO1-4,AGO2	7mer-m8	uuGAUAUGUUGGAGGAUGGAGu	||:| : ||| ||||||||	uuCUGUCUCACC-CCUACCUCc	1.2594	-0.115	4	GM12891,MCF7
MIMAT0000066	hsa-let-7e-5p	ENSG00000261716	AC239868.1	sense_overlapping	chr1	149819415	149819435	-	3	0	AGO2	8mer	uugauAUGUUGGAGGAUGGAGu	| |::||:|| |||||||	auaacUGUAAUCU-CUACCUCa	1.0875	0.029	4	HeLa
MIMAT0000066	hsa-let-7e-5p	ENSG00000237976	AL391069.3	antisense	chr1	151319610	151319630	+	2	0	AGO1-4,AGO2	7mer-m8	uuGAUAUGUUGGAGGAUGGAGu	| || |:| |: ||||||||	auCU-UGCCCCUCCCUACCUCu	1.1552	0.663	8	HeLa,hNSC
MIMAT0000066	hsa-let-7e-5p	ENSG00000229780	UBE2Q1-AS1	antisense	chr1	154527193	154527214	+	1	0	AGO2	8mer	uugauauguuggaGGAUGGAGu	| ||||||||	cucagggggcaagCCUACCUCa	-0.1552	1.49	6	H1
MIMAT0000066	hsa-let-7e-5p	ENSG00000231064	AC234582.1	antisense	chr1	155170056	155170078	+	9	3	AGO1-4,AGO2	8mer	uuGA-UAUGUUGGAGGAUGGAGu	|| | || || ||||||||	gcCUAACACUACGCCCUACCUCa	1.1396	-0.77	4	HeLa,MCF7
MIMAT0000066	hsa-let-7e-5p	ENSG00000235919	ASH1L-AS1	antisense	chr1	155532846	155532867	+	3	0	AGO2	7mer-m8	uugauaUGUUGGAGGAUGGAGu	| | ||:|| ||||||||	agccccACGACAACCUACCUCc	1.1141	-0.143	9	HeLa
MIMAT0000066	hsa-let-7e-5p	ENSG00000229953	AL590666.2	antisense	chr1	156631173	156631195	-	5	0	AGO1-4,AGO2	7mer-m8	uugauAUGUUGGA-GGAUGGAGu	| ||:||| :|||||||	ccagcUUCAGCCUGUCUACCUCu	0.9427	0.239	7	MCF7,left_ventricle
MIMAT0000066	hsa-let-7e-5p	ENSG00000224358	AL451074.2	antisense	chr1	165738369	165738390	+	2	0	AGO1-4,AGO2	8mer	uugauauguugGAGGAUGGAGu	| | ||:|||||||	gauagucuugaCUUCUACCUCa	0.6297	-0.41	4	MDA-MB-231,hNSC
MIMAT0000066	hsa-let-7e-5p	ENSG00000249007	AL691482.3	sense_intronic	chr1	201980624	201980644	+	3	0	AGO2	7mer-m8	uugauAUGUUGGAGGAUGGAGu	|:::| | |||||||	gguguUGUGA-AUGCUACCUCc	0.5802	-0.651	8	HeLa
MIMAT0000066	hsa-let-7e-5p	ENSG00000237605	AL591846.2	antisense	chr1	206808138	206808159	-	1	0	AGO2	7mer-m8	uugauaUGUUGGAGGAUGGAGu	| || | ||||||||	ugccgcACCAGGACCUACCUCu	0.694	-0.409	5	C8166
MIMAT0000066	hsa-let-7e-5p	ENSG00000203709	MIR29B2CHG	lincRNA	chr1	207980483	207980505	-	1	0	AGO2	7mer-m8	uugauauguuGGA-GGAUGGAGu	| ||| ||||||||	ggggcgucucCCUCCCUACCUCc	0.4273	-0.033	4	HeLa
MIMAT0000066	hsa-let-7e-5p	ENSG00000203709	MIR29B2CHG	lincRNA	chr1	207988337	207988356	-	2	0	AGO1-4,AGO2	7mer-m8	uuGAUAUGUUGGAGGAUGGAGu	| ||||: :| |||||||||	acCUAUGGGA--UCCUACCUCu	1.4224	0.281	4	HEK293S,MCF7
MIMAT0000066	hsa-let-7e-5p	ENSG00000237250	AL359924.1	antisense	chr1	238090682	238090703	+	2	0	AGO1-4,AGO2	8mer	uugauauGUUGGAGGAUGGAGu	| | ::|| |||||||	agggaccUGACAGGCUACCUCa	0.7583	3.866	2	22RV1,hNSC
MIMAT0000066	hsa-let-7e-5p	ENSG00000232044	LINC01105	processed_transcript	chr2	6108775	6108796	+	3	0	AGO2	7mer-m8	uugauauguuggaGGAUGGAGu	| | | | :|||||||	acuugaagaugaaUCUACCUCu	0.6442	-0.376	4	motor_cortex
MIMAT0000066	hsa-let-7e-5p	ENSG00000234072	AC074117.1	antisense	chr2	27581582	27581602	+	23	0	AGO1-4,AGO2	7mer-m8	uuGAUAUGUUGGAGGAUGGAGu	||||: | |||| |||||||	aaCUGCUCUACCU-CUACCUCc	1.6896	-0.111	6	Huh-7.5
MIMAT0000066	hsa-let-7e-5p	ENSG00000234072	AC074117.1	antisense	chr2	27581603	27581624	+	31	0	AGO1-4,AGO2	7mer-m8	uuGAUAUGUUGGAG-GAUGGAGu	| || | | ||||| |||||||	acCUCU-CUACCUCUCUACCUCu	1.6179	0	6	Huh-7.5
MIMAT0000066	hsa-let-7e-5p	ENSG00000179818	PCBP1-AS1	processed_transcript	chr2	70280966	70280988	-	2	0	AGO1-4,AGO2	8mer	uuGAUAUGUUGGA-GGAUGGAGu	| :| |: : ::| :|||||||	acUUUUGGGUUUUGUCUACCUCa	1.0643	0.597	6	HeLa,hNSC
MIMAT0000066	hsa-let-7e-5p	ENSG00000222041	CYTOR	lincRNA	chr2	87779949	87779971	+	4	0	AGO1,AGO1-4,AGO2	7mer-m8	uugaUAUGUUGGA-GGAUGGAGu	|| :| |||:|| :|||||||	aaugGUUCAAUCUGUCUACCUCc	1.4789	-0.277	8	Huh-7.5,MDA-MB-231,endothelial
MIMAT0000066	hsa-let-7e-5p	ENSG00000222000	AC092675.1	antisense	chr2	98950762	98950783	-	1	0	AGO2	7mer-m8	uugauauguuGGAGGAUGGAGu	| | :||:|||||||	ucuuucuccuUCUUCUACCUCu	0.6685	0.126	1	MDA-MB-231
MIMAT0000066	hsa-let-7e-5p	ENSG00000235597	LINC01102	lincRNA	chr2	105122493	105122515	+	2	0	AGO2	7mer-m8	uugAUAUG-UUGGAGGAUGGAGu	|:|:| || | :|||||||	cgaUGUGCUAAGCAUCUACCUCu	1.031	-0.412	6	motor_cortex
MIMAT0000066	hsa-let-7e-5p	ENSG00000226508	LINC01918	lincRNA	chr2	105761226	105761247	+	2	0	AGO2	8mer	uuGAUAUGUUGGAGGAUGGAGu	|| | :| :: |||||||	ccCUUUCUAUUUAGCUACCUCa	0.9013	-0.067	1	T-REx-293
MIMAT0000066	hsa-let-7e-5p	ENSG00000172965	MIR4435-2HG	lincRNA	chr2	112187774	112187799	-	1	0	AGO1	8mer	uuGAUAUGUUGGA----GGAUGGAGu	:||| || ||| :|||||||	ucUUAUCCACCCUUCCCUCUACCUCa	1.1818	-0.607	8	endothelial
MIMAT0000066	hsa-let-7e-5p	ENSG00000172965	MIR4435-2HG	lincRNA	chr2	112227335	112227357	-	2	0	AGO1-4,AGO2	7mer-m8	uugaUAUGUUGGA-GGAUGGAGu	|| :| |||:|| :|||||||	aaugGUUCAAUCUGUCUACCUCc	1.4789	-0.209	8	Huh-7.5,MDA-MB-231
MIMAT0000066	hsa-let-7e-5p	ENSG00000224959	AC017002.1	lincRNA	chr2	112249842	112249865	-	8	0	AGO1-4,AGO2	8mer	uuGA-UAUGUUGGA--GGAUGGAGu	| || :|:| |||| :|||||||	acCUGGUGC-ACCUGGUCUACCUCa	1.46	0.093	5	Huh-7.5
MIMAT0000066	hsa-let-7e-5p	ENSG00000189223	PAX8-AS1	processed_transcript	chr2	113983228	113983251	+	1	0	AGO2	8mer	uuGA-UAUGUUGGA-GGAUGGAGu	|| | :| :|| |||||||	ggCUCAAGCCUUCUAGCUACCUCa	0.9013	0.262	3	HeLa
MIMAT0000066	hsa-let-7e-5p	ENSG00000237220	AC104777.3	lincRNA	chr2	151423462	151423484	+	1	0	AGO2	8mer	uugaUA-UGUUGGAGGAUGGAGu	|| || :| |: |||||||	aagcAUGGCCAUAAACUACCUCa	1.011	-0.124	1	HS5
MIMAT0000066	hsa-let-7e-5p	ENSG00000227403	LINC01806	lincRNA	chr2	162105017	162105038	+	4	0	AGO1-4,AGO2	7mer-m8	uugauauGUUGGAGGAUGGAGu	| | | | : ||||||||	uaguccuCUAGUGCCUACCUCu	0.7661	1.889	8	Huh-7.5,MDA-MB-231
MIMAT0000066	hsa-let-7e-5p	ENSG00000225205	AC078883.1	antisense	chr2	173368717	173368740	-	1	0	AGO2	7mer-m8	uuGAUAUGUUGG-A-GGAUGGAGu	||:| ||:|: | :|||||||	uuCUGUUCAGCUAUGUCUACCUCu	1.2383	0.839	6	BCBL-1
MIMAT0000066	hsa-let-7e-5p	ENSG00000279598	AC009948.5	TEC	chr2	179421774	179421794	+	1	0	AGO1-4	7mer-m8	uuGAUAUGUUGGAGGAUGGAGu	||:|| | |:| |||||||	gcCUGUA-AUCUUGCUACCUCc	1.1928	4.607	1	hNSC
MIMAT0000066	hsa-let-7e-5p	ENSG00000227252	AC105760.2	antisense	chr2	237993286	237993306	-	4	0	AGO1,AGO1-4,AGO2	7mer-m8	uugAUAUGUUGGAGGAUGGAGu	| |: ||:| |:|||||||	acgUGCACGA-AUUCUACCUCu	1.1097	-0.141	4	HEK293,Huh-7.5,left_ventricle
MIMAT0000066	hsa-let-7e-5p	ENSG00000227110	LMCD1-AS1	antisense	chr3	8263791	8263812	-	1	0	AGO1-4	8mer	uuGAUAUGUUGGAGGAUGGAGu	||:|:||:| |||||||	ugCUGUGCAGCAAACUACCUCa	1.1928	0.107	4	MCF7
MIMAT0000066	hsa-let-7e-5p	ENSG00000224660	SH3BP5-AS1	antisense	chr3	15298716	15298736	+	3	0	AGO1-4,AGO2	7mer-m8	uuGAUAUGUUGGAGGAUGGAGu	|||| | |::|| |||||||	gaCUAAAGAGUCU-CUACCUCu	1.5243	-0.339	4	HeLa,Huh-7.5
MIMAT0000066	hsa-let-7e-5p	ENSG00000272077	AC124045.1	lincRNA	chr3	44710375	44710393	+	14	0	AGO2	8mer	uuGAUAUGUUGGAGGAUGGAGu	||:|| :| :|||||||	gcCUGUAAGA---UCUACCUCa	0.9201	0.477	4	EWS
MIMAT0000066	hsa-let-7e-5p	ENSG00000249833	CCDC37-AS1	antisense	chr3	126112437	126112458	-	1	0	AGO1-4	7mer-m8	uugauauguuggaGGAUGGAGu	|| | | ||||||||	gacccggccccagCCUACCUCu	0.6485	-0.338	1	MCF7
MIMAT0000066	hsa-let-7e-5p	ENSG00000239921	LINC01471	lincRNA	chr3	127252571	127252590	-	1	0	AGO2	7mer-m8	uugAUAUGUUGGAGGAUGGAGu	| |: ||::| ||||||||	aggUGCACGGC--CCUACCUCu	1.0831	0.114	4	TZM-bl
MIMAT0000066	hsa-let-7e-5p	ENSG00000248724	NPHP3-AS1	antisense	chr3	132469278	132469302	+	1	0	AGO2	8mer	uuGAUAUGUUGGA---GGAUGGAGu	||| : ||:|| ||||||||	gcCUAAGAAAUCUUUGCCUACCUCa	1.2061	0.124	1	HeLa
MIMAT0000066	hsa-let-7e-5p	ENSG00000248932	AC097103.2	antisense	chr3	139138465	139138486	+	2	0	AGO2	7mer-m8	uugauauguuGGAGGAUGGAGu	| | ::|||||||||	caagacuguuUUUCCUACCUCu	0.7539	0.15	6	T-REx-293
MIMAT0000066	hsa-let-7e-5p	ENSG00000261763	AC110716.2	lincRNA	chr3	139398452	139398473	-	1	0	AGO2	8mer	uuGAUAUGUUGGAG-GAUGGAGu	| || || : |:|| |||||||	agCUUUA-GUCUUCACUACCUCa	1.2948	0.162	3	TZM-bl
MIMAT0000066	hsa-let-7e-5p	ENSG00000224652	LINC00885	lincRNA	chr3	195869669	195869691	+	2	0	AGO1-4,AGO2	7mer-m8	uugauauguuGGAG-GAUGGAGu	|| | |:|| |||||||	gacggaagcuCUUCUCUACCUCc	0.8347	-0.053	1	MCF7
MIMAT0000066	hsa-let-7e-5p	ENSG00000250371	AC007370.2	lincRNA	chr4	12863205	12863226	-	1	0	AGO2	8mer	uugaUAUGUUGGAGGAUGGAGu	| | |::| | ||||||||	cagaACAUGAACACCUACCUCa	1.0455	0.357	2	left_ventricle
MIMAT0000066	hsa-let-7e-5p	ENSG00000263327	TAPT1-AS1	antisense	chr4	16258788	16258809	+	2	0	AGO1-4	7mer-m8	uugauaugUUGGAGGAUGGAGu	| :|::| |||||||	gguucccaGAUUUACUACCUCc	0.5964	0.105	4	Huh-7.5
MIMAT0000066	hsa-let-7e-5p	ENSG00000281501	SEPSECS-AS1	antisense	chr4	25199162	25199184	+	1	0	AGO2	8mer	uugaUAUGUU-GGAGGAUGGAGu	| ||:| :||||||||||	guucAAACGAUUCUCCUACCUCa	1.031	-0.119	5	HeLa
MIMAT0000066	hsa-let-7e-5p	ENSG00000250541	AC092436.4	antisense	chr4	25772057	25772078	+	2	0	AGO2	7mer-m8	uuGAUAUGUUGGAGGAUGGAGu	|||: |||: :|||||||	caCUGAACAGAAAUCUACCUCu	1.3448	0.161	2	HEK293T
MIMAT0000066	hsa-let-7e-5p	ENSG00000249330	AC095060.1	antisense	chr4	46392978	46392998	+	1	0	AGO2	7mer-m8	uuGAUAUGUUGGAGGAUGGAGu	||:|:: :|| |||||||	ugCUGUGU-UUCUACUACCUCu	1.1208	-0.365	0	T98G
MIMAT0000066	hsa-let-7e-5p	ENSG00000251095	AC097478.1	antisense	chr4	90612444	90612466	+	1	0	AGO2	7mer-m8	uuGAUA-UGUUGGAGGAUGGAGu	|:|:| || : || |||||||	caUUGUGACUGGCUGCUACCUCc	1.2571	0.052	0	HCT116
MIMAT0000066	hsa-let-7e-5p	ENSG00000254531	AP001816.1	lincRNA	chr4	102269559	102269583	+	2	0	AGO2	7mer-m8	uugauaUGUUGGAG----GAUGGAGu	| :||| ||| |||||||	cccaggGCAA-CUCGGAGCUACCUCg	0.8193	0.425	8	HCT116
MIMAT0000066	hsa-let-7e-5p	ENSG00000248810	LINC02432	lincRNA	chr4	142242467	142242488	-	1	0	AGO2	8mer	uuGAUA-UGUUGGAGGAUGGAGu	| | || |: :| | |||||||	acCAAUGAUUGCAU-CUACCUCa	1.0831	-0.169	2	BCBL-1
MIMAT0000066	hsa-let-7e-5p	ENSG00000279481	AC104791.2	TEC	chr4	146753343	146753363	-	1	0	AGO2	7mer-m8	uugauAUGUUGGAGGAUGGAGu	| |:||:||| |||||||	cucacUGCAGCCU-CUACCUCc	1.2406	-0.086	2	HEK293T
MIMAT0000066	hsa-let-7e-5p	ENSG00000270681	AC095055.1	antisense	chr4	152061549	152061568	+	3	0	AGO2	7mer-m8	uugaUAUGUUGGAGGAUGGAGu	| :||| | |||||||	uugaAAGCAA--UGCUACCUCc	0.6963	0.747	1	motor_cortex
MIMAT0000066	hsa-let-7e-5p	ENSG00000268471	MIR4453HG	bidirectional_promoter_lncRNA	chr4	153458546	153458565	+	2	0	AGO2	7mer-m8	uuGAU-AUGUUGGAGGAUGGAGu	||| |||| || |||||||	ccCUAGUACA--CU-CUACCUCc	1.3259	0.027	3	left_ventricle
MIMAT0000066	hsa-let-7e-5p	ENSG00000251216	AC106895.2	lincRNA	chr4	174846493	174846514	-	1	0	AGO2	8mer	uugAUAUGUUGGAGGAUGGAGu	| |||: :| :|:|||||||	augUAUGAGAAUUUCUACCUCa	1.3127	0.647	2	HeLa
MIMAT0000066	hsa-let-7e-5p	ENSG00000225138	SLC9A3-AS1	processed_transcript	chr5	479932	479954	+	5	0	AGO2	8mer	uugaUAUGUUG-GAGGAUGGAGu	| | :|::| || |||||||	gagcAAGCGGCUCUGCUACCUCa	1.0831	0.883	9	HEK293S
MIMAT0000066	hsa-let-7e-5p	ENSG00000249160	LINC02213	lincRNA	chr5	10521916	10521937	-	1	0	AGO2	7mer-m8	uugauauguuggaGGAUGGAGu	| | | ||||||||	cgccuugcccaagCCUACCUCu	0.5533	0.192	2	EWS
MIMAT0000066	hsa-let-7e-5p	ENSG00000215196	BASP1-AS1	antisense	chr5	17217003	17217025	-	2	0	AGO2	7mer-m8	uugauAUGUUGGAG-GAUGGAGu	|||:|:: | |||||||	ucgacUACGAUUCCGCUACCUCg	0.8784	0.103	2	hMSC
MIMAT0000066	hsa-let-7e-5p	ENSG00000248555	LINC01339	processed_transcript	chr5	89454285	89454307	-	1	0	AGO1-4	7mer-m8	uugauaUGU-UGGAGGAUGGAGu	| ||| ||| |||||||	agugccACAUCCCUGCUACCUCc	0.9638	-0.36	2	Huh-7.5
MIMAT0000066	hsa-let-7e-5p	ENSG00000223652	AC106786.1	antisense	chr5	122423099	122423120	-	1	0	AGO1-4	7mer-m8	uugauauGUUGGAGGAUGGAGu	|| | ||| ||||||||	aagucccCAAGAACCUACCUCu	1.0898	-0.127	3	MCF7
MIMAT0000066	hsa-let-7e-5p	ENSG00000279118	AC093535.2	TEC	chr5	125832014	125832034	+	2	0	AGO1,AGO2	7mer-m8	uugauAUGUUGGAGGAUGGAGu	| |: ||||| |||||||	cucacUGGAACCU-CUACCUCc	1.3153	-0.093	2	cingulate_gyrus,endothelial
MIMAT0000066	hsa-let-7e-5p	ENSG00000281398	SNHG4	lincRNA	chr5	138614111	138614134	+	15	0	AGO1,AGO1-4,AGO2	7mer-m8	uugauAUGUUGGAG--GAUGGAGu	| | |||| |: |||||||	uucauUCCAACAUUGACUACCUCc	1.0666	-0.219	6	Huh-7.5,endothelial
MIMAT0000066	hsa-let-7e-5p	ENSG00000281398	SNHG4	lincRNA	chr5	138614748	138614768	+	8	0	AGO1,AGO1-4,AGO2	7mer-m8	uuGAUAUGUUGGAGGAUGGAGu	| ||: |::|| | |||||||	acCUGAAUGACAU-CUACCUCc	1.3214	0.415	6	HeLa,endothelial,hNSC
MIMAT0000066	hsa-let-7e-5p	ENSG00000249669	CARMN	lincRNA	chr5	148788892	148788917	+	1	0	AGO2	8mer	uuGAUAUGUUGGAG----GAUGGAGu	||: | :|||| |||||||	ucCUGCCCUGCCUCUUAGCUACCUCa	1.0133	-0.122	3	HS27a
MIMAT0000066	hsa-let-7e-5p	ENSG00000245812	LINC02202	lincRNA	chr5	158534180	158534200	+	1	0	AGO2	7mer-m8	uugauaugUUGGAGGAUGGAGu	| ||: | |||||||	auagccggAAUGU-CUACCUCc	0.3796	-0.38	1	hMSC
MIMAT0000066	hsa-let-7e-5p	ENSG00000279204	AC134043.2	TEC	chr5	158534180	158534200	+	1	0	AGO2	7mer-m8	uugauaugUUGGAGGAUGGAGu	| ||: | |||||||	auagccggAAUGU-CUACCUCc	0.3796	-0.38	3	hMSC
MIMAT0000066	hsa-let-7e-5p	ENSG00000241956	AC109466.1	antisense	chr5	164028433	164028453	+	2	0	AGO1-4,AGO2	7mer-m8	uugauauguuGGAGGAUGGAGu	|| ||| |||||||	ugcuucuucuCCU-CUACCUCu	0.5852	2.568	6	HeLa,hNSC
MIMAT0000066	hsa-let-7e-5p	ENSG00000278970	HEIH	TEC	chr5	180257826	180257850	-	6	0	AGO1-4,AGO2	7mer-m8	uuGAUAUGUUGG--A-GGAUGGAGu	||| :||| : | |||||||	cuCUACGCAAAUGGUAGCUACCUCu	1.061	0.032	5	22RV1,foreskin_fibroblast
MIMAT0000066	hsa-let-7e-5p	ENSG00000278970	HEIH	TEC	chr5	180257847	180257868	-	7	0	AGO1-4,AGO2	7mer-m8	uuGAUAUGUUGGAGGAUGGAGu	:|| | | || |||||||	ccUUAAAGACCCAGCUACCUCu	1.011	0.17	5	MCF7,foreskin_fibroblast
MIMAT0000066	hsa-let-7e-5p	ENSG00000233937	AC008443.1	processed_transcript	chr5	180683910	180683934	+	2	0	AGO2	8mer	uugauAUGUUGGAG---GAUGGAGu	|:| |::|: |||||||	uuggcUGCCAUUUUUAGCUACCUCa	0.5469	0.802	3	T98G
MIMAT0000066	hsa-let-7e-5p	ENSG00000250903	GMDS-AS1	lincRNA	chr6	2273564	2273585	+	1	0	AGO1-4	7mer-m8	uugauaugUUGGAGGAUGGAGu	| |||| |||||||	ggagaagaAACCAGCUACCUCu	0.7727	-0.169	3	hNSC
MIMAT0000066	hsa-let-7e-5p	ENSG00000260604	AL590004.4	lincRNA	chr6	3906865	3906888	-	1	0	AGO2	7mer-m8	uugauAUGUUGGA--GGAUGGAGu	|:|| ||| ||||||||	cugccUGCAUCCUGGCCUACCUCu	0.8972	-0.18	2	HeLa
MIMAT0000066	hsa-let-7e-5p	ENSG00000272097	AL024498.1	lincRNA	chr6	10744049	10744074	-	1	0	AGO2	8mer	uugauAUGUUGGA----GGAUGGAGu	| |:| |||| ||||||||	augccUGCUACCUAAAGCCUACCUCa	0.9612	-0.04	7	BT474
MIMAT0000066	hsa-let-7e-5p	ENSG00000272097	AL024498.1	lincRNA	chr6	10744224	10744246	-	3	0	AGO2	8mer	uugauAUGU-UGGAGGAUGGAGu	| || :: | |||||||	uggccUCCAGGUAUACUACCUCa	0.5846	-0.06	7	TDF
MIMAT0000066	hsa-let-7e-5p	ENSG00000272468	AL021807.1	lincRNA	chr6	27090733	27090754	-	1	0	AGO2	8mer	uuGAUAUGUUGGAGGAUGGAGu	| | || |||||||||||	cuCAAGUCAUCCUCCUACCUCa	1.1364	0.126	4	HeLa
MIMAT0000066	hsa-let-7e-5p	ENSG00000272374	Z97832.2	lincRNA	chr6	35188777	35188799	-	3	0	AGO1-4,AGO2	7mer-m8	uuGAUAUGUUGGAG-GAUGGAGu	| ||: |:| |: | |||||||	auCUGCAUAUCUGCUCUACCUCc	1.2195	-0.185	4	Huh-7.5,cingulate_gyrus
MIMAT0000066	hsa-let-7e-5p	ENSG00000281969	AL592158.1	TEC	chr6	39788575	39788596	+	1	0	AGO2	7mer-m8	uugaUA-UGUUGGAGGAUGGAGu	|| || |||| : ||||||||	aauaAUCACAA-UACCUACCUCc	1.4789	-0.177	0	T98G
MIMAT0000066	hsa-let-7e-5p	ENSG00000260000	AL133338.1	antisense	chr6	101329442	101329462	+	2	0	AGO2	7mer-m8	uugauAUGUUGGAGGAUGGAGu	| |:| ::|| |||||||	aggccUGCCGUCU-CUACCUCu	0.9135	-1.867	2	hMSC
MIMAT0000066	hsa-let-7e-5p	ENSG00000279048	AC080080.1	TEC	chr7	17981973	17981994	+	2	0	AGO2	8mer	uugauAUGUUGGAGGAUGGAGu	| | | |||||||||	uggccUCCCAAGUCCUACCUCa	0.5735	-0.31	4	HeLa
MIMAT0000066	hsa-let-7e-5p	ENSG00000232759	AC002480.2	antisense	chr7	22612446	22612466	+	1	0	AGO1-4	7mer-m8	uuGAUAUGUUGGAGGAUGGAGu	||:|| |: | ||||||||	cuCUGUAAAGAC-CCUACCUCc	1.1928	0.196	4	HeLa
MIMAT0000066	hsa-let-7e-5p	ENSG00000232949	AC002480.3	antisense	chr7	22629355	22629376	+	1	0	AGO1	8mer	uuGAUAUGUUGGAGGAUGGAGu	|| :| :|| |||||||	ggCUUGGCUGCCCACUACCUCa	0.9467	0.521	1	endothelial
MIMAT0000066	hsa-let-7e-5p	ENSG00000273237	AC004520.1	antisense	chr7	26213803	26213824	-	4	0	AGO2	8mer	uuGAUAUGUUGGAGGAUGGAGu	| || | :| :||||||||||	acCUCUCUAUUCUCCUACCUCa	1.3558	-0.154	8	HeLa
MIMAT0000066	hsa-let-7e-5p	ENSG00000240990	HOXA11-AS	antisense	chr7	27225643	27225666	+	1	0	AGO2	7mer-m8	uuGA-UAUGUUGGA-GGAUGGAGu	|| || : ||| ||||||||	ccCUCAUCUUCCCUGCCUACCUCu	1.1873	0.293	1	HeLa
MIMAT0000066	hsa-let-7e-5p	ENSG00000234336	JAZF1-AS1	antisense	chr7	28280906	28280931	+	1	0	AGO2	8mer	uugaUAUGUU---GGA-GGAUGGAGu	| |||: ||| |||||||	ggagAGACAGGGCCCUGACUACCUCa	0.7339	-0.018	2	T-REx-293
MIMAT0000066	hsa-let-7e-5p	ENSG00000196295	AC005154.1	processed_transcript	chr7	30592885	30592905	-	5	0	AGO1-4,AGO2	8mer	uuGAUAUGUUGGAGGAUGGAGu	| ||: |:: | |||||||	ucCCAUG-AGUAUGCUACCUCa	0.9922	-0.011	7	Huh-7.5
MIMAT0000066	hsa-let-7e-5p	ENSG00000281103	TRG-AS1	antisense	chr7	38418096	38418116	+	3	0	AGO2	8mer	uugaUAUGUUGGAGGAUGGAGu	| |||: | |||||||	guaaAAACAG-CAACUACCUCa	0.7794	0.117	11	T98G
MIMAT0000066	hsa-let-7e-5p	ENSG00000188185	LINC00265	lincRNA	chr7	39831422	39831448	+	6	0	AGO1-4,AGO2	8mer	uuGAUAUGUU--GG-A--GGAUGGAGu	|||| :|: || | ||||||||	gcCUAUUUAGGCCCAUACCCUACCUCa	1.1763	0.278	5	HeLa,MCF7
MIMAT0000066	hsa-let-7e-5p	ENSG00000224223	VSTM2A-OT1	sense_overlapping	chr7	54626235	54626258	+	1	0	AGO2	7mer-m8	uuGAUAUG--UUGGAGGAUGGAGu	| | ||:| |::: :|||||||	agCAAUGCCUAGUUCUCUACCUCu	1.1885	-0.37	2	motor_cortex
MIMAT0000066	hsa-let-7e-5p	ENSG00000279072	AC118758.3	lincRNA	chr7	56878830	56878850	-	1	0	AGO2	8mer	uugauauGUUGGAGGAUGGAGu	| ||:||| |||||||	agaggccCAGCCU-CUACCUCa	0.8313	-0.238	3	22RV1
MIMAT0000066	hsa-let-7e-5p	ENSG00000279072	AC118758.3	lincRNA	chr7	56879473	56879493	-	1	0	AGO2	8mer	uugAUAUGUUGGAGGAUGGAGu	| |:| ||:||| |||||||	agaUGUCCAGCCU-CUACCUCa	1.3958	-0.155	3	22RV1
MIMAT0000066	hsa-let-7e-5p	ENSG00000273142	AC073335.2	lincRNA	chr7	66368568	66368589	+	1	0	AGO2	7mer-m8	uugauauGUUGGAGGAUGGAGu	| | | ||||||||||	ugccggcCCAGCUCCUACCUCg	0.7473	-0.824	7	BCBL-1
MIMAT0000066	hsa-let-7e-5p	ENSG00000280388	AC006330.1	TEC	chr7	75673825	75673847	-	1	0	AGO1-4	7mer-m8	uugaUAUGUUGGAG-GAUGGAGu	| | | :| ||| |||||||	cagaAGAGGAACUCGCUACCUCc	1.0854	-0.164	7	hNSC
MIMAT0000066	hsa-let-7e-5p	ENSG00000273341	AC004921.1	lincRNA	chr7	77051110	77051130	+	2	0	AGO2	7mer-m8	uugauAUGUUGGAGGAUGGAGu	| ||||| ||||||||||	cucacUACAA-CUCCUACCUCc	1.4971	-0.115	8	HEK293
MIMAT0000066	hsa-let-7e-5p	ENSG00000234456	MAGI2-AS3	processed_transcript	chr7	79092436	79092456	+	1	0	AGO2	7mer-m8	uugauAUGUUGGAGGAUGGAGu	| |:|||||| |||||||	cucacUGCAACCU-CUACCUCc	1.5834	0.01	2	motor_cortex
MIMAT0000066	hsa-let-7e-5p	ENSG00000272752	STAG3L5P-PVRIG2P-PILRB	processed_transcript	chr7	99950695	99950718	+	4	0	AGO2	7mer-m8	uuGAUAUGUUGGAG--GAUGGAGu	|| | ::||: : |||||||	uuCUCUUUGACUGUGGCUACCUCc	0.9844	0.263	6	Huh-7.5
MIMAT0000066	hsa-let-7e-5p	ENSG00000233705	SLC26A4-AS1	antisense	chr7	107300578	107300600	-	2	0	AGO2	8mer	uugauAUGUUGG-AGGAUGGAGu	|: |:|: |||||||||	ggagcUGGAGCUAUCCUACCUCa	0.7553	-0.681	5	cingulate_gyrus
MIMAT0000066	hsa-let-7e-5p	ENSG00000279419	AC004925.1	TEC	chr7	124384122	124384141	-	3	0	AGO1-4,AGO2	7mer-m8	uuGAUAUGUUGGAGGAUGGAGu	:||| || |||||||||	ucUUAUUGAA--UCCUACCUCu	1.1042	0.535	4	HeLa,Huh-7.5
MIMAT0000066	hsa-let-7e-5p	ENSG00000273329	AC078846.1	lincRNA	chr7	129244989	129245012	-	2	0	AGO2	8mer	uugauaUGUUGGAG--GAUGGAGu	:|||: || |||||||	uuggugGCAAUGUCAUCUACCUCa	0.6495	0.076	5	EWS
MIMAT0000066	hsa-let-7e-5p	ENSG00000231721	LINC-PINT	processed_transcript	chr7	130629641	130629661	-	9	0	AGO1,AGO2	7mer-m8	uuGAUAUGUUGGAGGAUGGAGu	|| | | :|| |||||||	uuCU-UUCCGCCAGCUACCUCu	0.9656	-0.157	9	EWS,endothelial
MIMAT0000066	hsa-let-7e-5p	ENSG00000272505	AC104964.4	lincRNA	chr8	10346046	10346067	+	1	0	AGO2	7mer-m8	uugAUAUGUUGGAGGAUGGAGu	| | ||||:: ||||||||	augUUUACAGUGACCUACCUCu	1.3769	0.258	5	motor_cortex
MIMAT0000066	hsa-let-7e-5p	ENSG00000228801	AC064807.1	antisense	chr8	52825692	52825714	+	1	0	AGO2	7mer-m8	uuGA-UAUGUUGGAGGAUGGAGu	||| | |: |:| :|||||||	gaCUCAAAUCAUCCUCUACCUCu	1.286	0.046	3	Huh-7.5
MIMAT0000066	hsa-let-7e-5p	ENSG00000254377	MIR124-2HG	lincRNA	chr8	65294252	65294275	+	1	0	AGO1-4	8mer	uuGAUAUGUU--GGAGGAUGGAGu	|| || || | | |||||||	ucCUUUAGAAUUCAUACUACCUCa	1.011	0.542	4	hNSC
MIMAT0000066	hsa-let-7e-5p	ENSG00000246528	AC079089.1	antisense	chr8	70749204	70749226	+	1	0	AGO2	7mer-m8	uugaUAUGUUGG-AGGAUGGAGu	| | ||:| ||||||||	ccacACAGAAUCAACCUACCUCc	0.8037	0.262	10	HEK293
MIMAT0000066	hsa-let-7e-5p	ENSG00000246792	AC106038.1	antisense	chr8	91661669	91661691	+	2	0	AGO2	8mer	uuGAUAUGUUG-GAGGAUGGAGu	||: ::|| :|||||||||	cuCUGCCUGACAUUCCUACCUCa	1.1928	0.124	2	MCF7
MIMAT0000066	hsa-let-7e-5p	ENSG00000280123	AC023632.6	TEC	chr8	95441236	95441257	-	8	0	AGO1,AGO1-4,AGO2	7mer-m8	uugauauguUGGAGGAUGGAGu	| |:: :|||||||	auucuccucAUUGUCUACCUCc	0.2322	0.079	1	HEK293,MCF7,MDA-MB-231
MIMAT0000066	hsa-let-7e-5p	ENSG00000281641	SAMD12-AS1	lincRNA	chr8	119633798	119633820	+	4	0	AGO2	8mer	uugAUAUGU-UGGAGGAUGGAGu	| | || ||||||||||||	ucgUCUCCACACCUCCUACCUCa	1.1674	0.195	4	MDA-MB-231
MIMAT0000066	hsa-let-7e-5p	ENSG00000280303	ERICD	lincRNA	chr8	141646527	141646551	+	1	0	AGO2	7mer-m8	uugauauGUUGGA---GGAUGGAGu	| | ||:||| |||||||	gaaaagcCAGCCUGUGGCUACCUCc	0.9224	-0.153	0	T-REx-293
MIMAT0000066	hsa-let-7e-5p	ENSG00000253741	AC108002.1	antisense	chr8	143787341	143787362	-	1	0	AGO2	8mer	uugauauGUUGGAGGAUGGAGu	| | ::||||||||||||	auguggcUGACCUCCUACCUCa	1.163	-0.268	3	BT474
MIMAT0000066	hsa-let-7e-5p	ENSG00000236404	VLDLR-AS1	antisense	chr9	2494237	2494261	-	1	0	AGO2	7mer-m8	uugauAUGUUG-GAG--GAUGGAGu	| ||:| | | |||||||	gugauUUCAGCUCACGGCUACCUCu	0.5657	-0.072	6	HeLa
MIMAT0000066	hsa-let-7e-5p	ENSG00000240498	CDKN2B-AS1	antisense	chr9	22065709	22065729	+	1	0	AGO2	8mer	uugAUAUGUUGGAGGAUGGAGu	| |: :| | | ||||||||	uaaUGAGCUA-CACCUACCUCa	1	-0.181	13	HeLa
MIMAT0000066	hsa-let-7e-5p	ENSG00000260412	AL353746.1	sense_overlapping	chr9	27938430	27938451	-	2	0	AGO2	8mer	uuGAUAUGUUGGAGGAUGGAGu	||| ||| ||: ||||||||	aaCCAUAACACUACCUACCUCa	1.5909	2.158	2	cingulate_gyrus
MIMAT0000066	hsa-let-7e-5p	ENSG00000226562	CYP4F26P	lincRNA	chr9	33603360	33603383	+	4	0	AGO2	8mer	uugAUAUGUUGG--AGGAUGGAGu	|: || || | |||||||	gcaUGGACUUCCUGUACUACCUCa	0.7395	0.296	4	22RV1
MIMAT0000066	hsa-let-7e-5p	ENSG00000226237	GAS1RR	lincRNA	chr9	89603791	89603812	+	1	0	AGO2	8mer	uugAUAUGUUGGAGGAUGGAGu	| | || ||:| :|||||||	uaaUUUAAAAUCAUCUACCUCa	1.2571	0.355	6	HeLa
MIMAT0000066	hsa-let-7e-5p	ENSG00000255036	AL512590.3	processed_transcript	chr9	100077166	100077187	+	3	0	AGO2	8mer	uugaUAUGUUGGAGGAUGGAGu	| | | |||:|||||||||	auagAGAAAACUUCCUACCUCa	1.1752	1.964	3	HeLa
MIMAT0000066	hsa-let-7e-5p	ENSG00000259953	AL138756.1	sense_overlapping	chr9	114797432	114797453	-	1	0	AGO2	7mer-m8	uugAUAUGUUGGAGGAUGGAGu	| |:||| :|||||||	uggUCUGCAAAAGUCUACCUCu	0.9612	0.321	4	HS5
MIMAT0000066	hsa-let-7e-5p	ENSG00000244757	AL137024.1	antisense	chr9	119080887	119080909	-	1	0	AGO1-4	7mer-m8	uugauaUGU-UGGAGGAUGGAGu	| :|| |: | |||||||	uucacaGCACAUGUGCUACCUCc	0.7849	0.577	3	Huh-7.5
MIMAT0000066	hsa-let-7e-5p	ENSG00000204054	LINC00963	processed_transcript	chr9	132267038	132267058	+	9	0	AGO1-4,AGO2	7mer-m8	uuGAUAUGUUGGAGGAUGGAGu	|||: ||| | |||||||	caCUGCUCAA-AUGCUACCUCu	1.235	-0.06	7	Huh-7.5
MIMAT0000066	hsa-let-7e-5p	ENSG00000226706	AL161452.1	antisense	chr9	138395152	138395173	-	1	0	AGO2	7mer-m8	uugauAUGUUGGAGGAUGGAGu	| | | | ||| :|||||||	accccUCCUACCCUCUACCUCu	1.1763	-0.087	7	C8166
MIMAT0000066	hsa-let-7e-5p	ENSG00000228544	CCDC183-AS1	antisense	chr9	139701316	139701337	-	2	0	AGO2	7mer-m8	uugauauguuggagGAUGGAGu	| | |||||||	cucccagcccggggCUACCUCc	0.1109	1.013	0	HEK293S
MIMAT0000066	hsa-let-7e-5p	ENSG00000275549	STPG3-AS1	antisense	chr9	140145157	140145178	-	1	0	AGO2	7mer-m8	uugaUAUGUUGGAGGAUGGAGu	:|:::| ||||||||	ugggGUGUGAGGGCCUACCUCu	0.7727	-0.277	7	22RV1
MIMAT0000066	hsa-let-7e-5p	ENSG00000239665	AL157392.3	processed_transcript	chr10	13682262	13682282	+	1	0	AGO1-4	7mer-m8	uuGAUAUGUUGGAGGAUGGAGu	|| | : :|||||||||||	ccCU-UUUUGCCUCCUACCUCu	1.1552	0.058	4	Huh-7.5
MIMAT0000066	hsa-let-7e-5p	ENSG00000280355	AL132656.4	TEC	chr10	81442905	81442926	-	4	0	AGO1,AGO2	7mer-m8	uuGAUAUGUUGGAGGAUGGAGu	|| |: :|:| |||||||	gcCUCUGGGAUCAGCUACCUCc	1.0188	0.528	1	HEK293S,endothelial
MIMAT0000066	hsa-let-7e-5p	ENSG00000223482	NUTM2A-AS1	antisense	chr10	89005067	89005093	-	32	0	AGO1-4,AGO2	7mer-m8	uuGAUA-UGUUGGAG----GAUGGAGu	| || | ::|||||| |||||||	acCUCUGGUAACCUCUAAUCUACCUCc	1.6321	0.2	2	Huh-7.5,foreskin_fibroblast
MIMAT0000066	hsa-let-7e-5p	ENSG00000235823	OLMALINC	lincRNA	chr10	102133372	102133384	+	9	0	AGO1-4,AGO2	8mer	uugauauguuGGAGGAUGGAGu	:||||||||||	---------cUCUCCUACCUCa	-0.7727	-0.479	10	Huh-7.5
MIMAT0000066	hsa-let-7e-5p	ENSG00000227128	LBX1-AS1	processed_transcript	chr10	102996413	102996435	+	1	0	AGO2	8mer	uuGAU-AUGUUGGAGGAUGGAGu	||: |: :| | |||||||	gcCUGCUGGGAAGUGCUACCUCa	0.9091	-0.179	1	H1
MIMAT0000066	hsa-let-7e-5p	ENSG00000269609	RPARP-AS1	processed_transcript	chr10	104215138	104215159	+	3	0	AGO2	8mer	uugauaugUUGGAGGAUGGAGu	| | | |||||||||||	cucaagugAUCCUCCUACCUCa	0.9291	0.12	11	22RV1
MIMAT0000066	hsa-let-7e-5p	ENSG00000260917	AL158212.3	sense_overlapping	chr10	114585006	114585028	+	3	0	AGO1,AGO2	7mer-m8	uuGAUAUG-UUGGAGGAUGGAGu	| || || ||||:|||||||	agCUCCACUCACCUUCUACCUCc	1.3292	-0.629	1	TZM-bl,endothelial
MIMAT0000066	hsa-let-7e-5p	ENSG00000233547	AL158212.2	antisense	chr10	114710701	114710722	-	2	0	AGO1-4,AGO2	7mer-m8	uugauauguuGGAGGAUGGAGu	::|||||||||	ccgaggggcuUUUCCUACCUCg	0.0455	3.001	4	HeLa,Huh-7.5
MIMAT0000066	hsa-let-7e-5p	ENSG00000177640	CASC2	antisense	chr10	119815521	119815544	+	2	0	AGO1	7mer-m8	uugauaUGUUGGA--GGAUGGAGu	| || ||:| ||||||||	ugccccACUACUUGCCCUACCUCu	0.9135	-0.411	5	endothelial
MIMAT0000066	hsa-let-7e-5p	ENSG00000269821	KCNQ1OT1	antisense	chr11	2666880	2666899	-	1	0	AGO2	7mer-m8	uuGAUAUGUUGGAGGAUGGAGu	| |||| :|| |||||||	ggCAAUAC--UCUGCUACCUCc	1.1763	-0.098	4	T98G
MIMAT0000066	hsa-let-7e-5p	ENSG00000269821	KCNQ1OT1	antisense	chr11	2672679	2672700	-	6	0	AGO1-4,AGO2	7mer-m8	uuGAUA-UGUUGGAGGAUGGAGu	||| | |:|| | |||||||	uaCUUUCAUAAGC-ACUACCUCu	1.2328	-0.26	4	Huh-7.5
MIMAT0000066	hsa-let-7e-5p	ENSG00000269821	KCNQ1OT1	antisense	chr11	2692443	2692464	-	1	0	AGO1-4	7mer-m8	uuGAUAUGUUGGAGGAUGGAGu	| ||: || |: :|||||||	acCUGGACUCCUGUCUACCUCu	1.1928	-0.064	4	hNSC
MIMAT0000066	hsa-let-7e-5p	ENSG00000269821	KCNQ1OT1	antisense	chr11	2696381	2696400	-	1	0	AGO1-4	7mer-m8	uugauAUGUUGGAGGAUGGAGu	| || |:| |||||||	cccgcUAGAGC--ACUACCUCu	0.7273	-0.2	4	hNSC
MIMAT0000066	hsa-let-7e-5p	ENSG00000269821	KCNQ1OT1	antisense	chr11	2697758	2697775	-	14	0	AGO1-4,AGO2	7mer-m8	uuGAUAUGUUGGAGGAUGGAGu	||:||| | |||||||	ucCUGUACCA----CUACCUCu	0.8958	-0.249	4	Huh-7.5
MIMAT0000066	hsa-let-7e-5p	ENSG00000269821	KCNQ1OT1	antisense	chr11	2704769	2704790	-	2	0	AGO1-4,AGO2	7mer-m8	uugaUAUGUUGGAGGAUGGAGu	:|| :: ||:|||||||	guagGUAGGGGCUUCUACCUCu	0.9135	-0.266	4	Huh-7.5
MIMAT0000066	hsa-let-7e-5p	ENSG00000269821	KCNQ1OT1	antisense	chr11	2708571	2708594	-	6	0	AGO1-4,AGO2	8mer	uuGAUAUGU-UGGA-GGAUGGAGu	| | :|| |||| |||||||	ccCAAGGCAGACCUGGCUACCUCa	1.2594	-0.514	4	HCT116,Huh-7.5
MIMAT0000066	hsa-let-7e-5p	ENSG00000269821	KCNQ1OT1	antisense	chr11	2709736	2709756	-	6	0	AGO1-4,AGO2	8mer	uuGAUAUGUUGGAGGAUGGAGu	||:|:::|||| |||||||	ggCUGUGUGACCU-CUACCUCa	1.5842	-0.474	4	Huh-7.5,T-REx-293
MIMAT0000066	hsa-let-7e-5p	ENSG00000280798	LINC00294	lincRNA	chr11	33098951	33098972	+	11	0	AGO2	7mer-m8	uuGAUAUGUUGGAGGAUGGAGu	|| :| :|| |||||||	cuCUUGGCCGCCCACUACCUCg	0.9467	-0.561	6	T-REx-293
MIMAT0000066	hsa-let-7e-5p	ENSG00000256824	AP000721.2	antisense	chr11	63870736	63870758	+	1	0	AGO2	7mer-m8	uugauauGUUGGA-GGAUGGAGu	|| | || ||| ||||||||	aauaacuCAUCCUCCCUACCUCc	1.3237	-0.146	3	motor_cortex
MIMAT0000066	hsa-let-7e-5p	ENSG00000245532	NEAT1	lincRNA	chr11	65203681	65203702	+	42	0	AGO1,AGO1-4,AGO2	7mer-m8	uugauaugUUGGAGGAUGGAGu	:||:| |||||||	ccucggugGACUUACUACCUCu	0.2965	-0.408	8	Huh-7.5,endothelial,foreskin_fibroblast
MIMAT0000066	hsa-let-7e-5p	ENSG00000245532	NEAT1	lincRNA	chr11	65205005	65205025	+	39	0	AGO1,AGO1-4,AGO2	8mer	uugauaugUUGGAGGAUGGAGu	| || | ||||||||	gcgaagggAAGC-CCUACCUCa	0.5698	-0.392	8	Huh-7.5,endothelial
MIMAT0000066	hsa-let-7e-5p	ENSG00000245532	NEAT1	lincRNA	chr11	65205185	65205207	+	62	0	AGO1,AGO1-4,AGO2	7mer-m8	uugauauGUUGGA-GGAUGGAGu	::::|| :|||||||	cuggucuUGGUCUGUCUACCUCg	0.5226	0.078	8	Huh-7.5,endothelial,foreskin_fibroblast
MIMAT0000066	hsa-let-7e-5p	ENSG00000251143	AP002490.1	antisense	chr11	71726823	71726845	+	1	0	AGO2	7mer-m8	uugauAUGUUGGAG-GAUGGAGu	|:| |: | |||||||	ccuccUGCUUCUCCGCUACCUCc	0.5092	0.392	4	H1
MIMAT0000066	hsa-let-7e-5p	ENSG00000272301	AP002360.3	lincRNA	chr11	76100849	76100869	+	6	0	AGO1-4,AGO2	7mer-m8	uugAUAUGUUGGAGGAUGGAGu	|:|:| | | |||||||	cgaUGUGCCAAGU-CUACCUCc	0.7927	0.204	4	MCF7,MDA-MB-231
MIMAT0000066	hsa-let-7e-5p	ENSG00000261578	AP003119.3	sense_overlapping	chr11	76513992	76514013	+	5	0	AGO2	8mer	uugauauguuggagGAUGGAGu	| | |||||||	uggaggucuaguagCUACCUCa	0.0237	-0.131	3	22RV1
MIMAT0000066	hsa-let-7e-5p	ENSG00000247137	AP000873.2	processed_transcript	chr11	82903082	82903103	-	3	0	AGO1-4,AGO2	7mer-m8	uuGAUAUGUUGGAGGAUGGAGu	|||||: | |:|||||||	ggCUAUAUUUCAUUCUACCUCu	1.4516	-0.015	4	HEK293,MCF7
MIMAT0000066	hsa-let-7e-5p	ENSG00000261098	AP000766.1	lincRNA	chr11	107185038	107185063	-	15	0	AGO1,AGO2	8mer	uuGAUAUGUUGGA----GGAUGGAGu	| |||| || :|| :|||||||	acCUAUUCACUCUUAAAUCUACCUCa	1.3613	0.354	2	HEK293,MCF7
MIMAT0000066	hsa-let-7e-5p	ENSG00000245248	USP2-AS1	antisense	chr11	119265714	119265735	+	2	0	AGO2	7mer-m8	uugauAUGUUGGAGGAUGGAGu	|| |:| :: :|||||||	aaaauUGCCGUGCUCUACCUCu	0.9589	0.004	6	HeLa
MIMAT0000066	hsa-let-7e-5p	ENSG00000280237	MIR4697HG	TEC	chr11	133768226	133768247	-	2	0	AGO2	7mer-m8	uugauauguuggagGAUGGAGu	| |||||||	uggguggggaggggCUACCUCc	-0.2866	0	5	HEK293S
MIMAT0000066	hsa-let-7e-5p	ENSG00000280237	MIR4697HG	TEC	chr11	133768974	133768995	-	2	0	AGO2	7mer-m8	uugAUAUGUUGGAGGAUGGAGu	| | :: |:| |||||||	uugUUUCUGUCUUGCUACCUCu	0.8304	0.829	5	HCT116
MIMAT0000066	hsa-let-7e-5p	ENSG00000250899	AC125807.2	lincRNA	chr12	3151188	3151210	+	4	0	AGO1-4,AGO2	7mer-m8	uugAUA-UGUUGGAGGAUGGAGu	||| ||:|: ||||||||	uugUAUAACGAUAACCUACCUCg	1.1807	0.739	4	22RV1,MCF7
MIMAT0000066	hsa-let-7e-5p	ENSG00000256146	AC006206.1	lincRNA	chr12	5425494	5425515	+	1	0	AGO1-4	7mer-m8	uuGAUAUGUUGGAG-GAUGGAGu	|| | || :||: |||||||	uuCU-UCCAUUCUUGCUACCUCc	1.1396	0.103	1	Huh-7.5
MIMAT0000066	hsa-let-7e-5p	ENSG00000276232	AC006064.5	sense_intronic	chr12	6619525	6619550	+	17	0	AGO1-4,AGO2	7mer-m8	uuGAUAUGUUGGAG----GAUGGAGu	:| | | ||:|: |||||||	cuUUUUCCUACUUUUGAGCUACCUCu	0.7916	0.384	0	Huh-7.5,hNSC
MIMAT0000066	hsa-let-7e-5p	ENSG00000247853	AC006064.2	antisense	chr12	6692515	6692536	+	1	0	AGO2	7mer-m8	uugaUAUGUUGGAGGAUGGAGu	|| || : | |:|||||||	aaugAUUUCCCGUUCUACCUCc	1.0831	5.233	2	TDF
MIMAT0000066	hsa-let-7e-5p	ENSG00000237248	LINC00987	lincRNA	chr12	9394860	9394881	+	1	0	AGO2	7mer-m8	uugauauguuGGAGGAUGGAGu	| | | |: ||||||||	aguuuuuuuuCUCCCUACCUCc	0.7018	-0.014	3	EWS
MIMAT0000066	hsa-let-7e-5p	ENSG00000257027	AC010186.3	sense_intronic	chr12	9814006	9814027	+	5	0	AGO1-4,AGO2	8mer	uugauauguuGGAGGAUGGAGu	| | | | |||||||	cuuuuuuuucCAUGCUACCUCa	0.4412	0.041	4	Huh-7.5
MIMAT0000066	hsa-let-7e-5p	ENSG00000245648	AC022075.1	antisense	chr12	10550440	10550462	+	2	0	AGO2	8mer	uuGAU-AUGUUGGAGGAUGGAGu	| :|| |::| |: :|||||||	auUUAGUGUAUCUGUCUACCUCa	1.2838	-0.033	9	HEK293
MIMAT0000066	hsa-let-7e-5p	ENSG00000247934	AC022364.1	antisense	chr12	28343186	28343212	-	1	0	AGO1-4	7mer-m8	uuGAUAUGUUGGAG-----GAUGGAGu	| ||:| |:|| |||||||	ugCCAUGCUCCUUCCCAGUCUACCUCc	0.7649	-0.109	2	hNSC
MIMAT0000066	hsa-let-7e-5p	ENSG00000258334	AC125611.4	antisense	chr12	49686493	49686515	-	3	0	AGO1-4,AGO2	8mer	uuGAU--AUGUUGGAGGAUGGAGu	||||| |::|: ||:|||||||	aaCUAACUGUAG-CUUCUACCUCa	1.6977	0.063	3	22RV1,MCF7
MIMAT0000066	hsa-let-7e-5p	ENSG00000273046	AC012531.2	processed_transcript	chr12	54428128	54428148	+	4	0	AGO2	8mer	uugauAUGUUGGAGGAUGGAGu	| | :|||| |||||||	uccacUUUAACC-GCUACCUCa	1.0666	5.813	1	Huh-7.5
MIMAT0000066	hsa-let-7e-5p	ENSG00000250742	LINC02381	lincRNA	chr12	54526512	54526534	+	21	1	AGO1,AGO1-4,AGO2	8mer	uuGAUAUGUUGGAG-GAUGGAGu	| | :|| : || |||||||	ugCCAAGCAUUGUCUCUACCUCa	1.011	0.141	3	HEK293,T-REx-293,foreskin_fibroblast
MIMAT0000066	hsa-let-7e-5p	ENSG00000257354	AC048341.1	lincRNA	chr12	63010260	63010283	+	3	0	AGO1-4,AGO2	8mer	uuGA-UAUGUU-GGAGGAUGGAGu	| || | ::|| |||||||||||	agCUCAAGUAAUCCUCCUACCUCa	1.5032	0.023	5	MCF7,MDA-MB-231
MIMAT0000066	hsa-let-7e-5p	ENSG00000279310	AC073530.2	TEC	chr12	67459045	67459058	-	1	0	AGO1-4	7mer-m8	uugauauGUUGGAGGAUGGAGu	:|:||| |||||||	-------UAGCCU-CUACCUCc	-0.0756	0.136	1	hNSC
MIMAT0000066	hsa-let-7e-5p	ENSG00000258312	AC016152.1	lincRNA	chr12	98508746	98508765	-	1	0	AGO1-4	7mer-m8	uugaUAUGUUGGAGGAUGGAGu	:||::| :|||||||	uggaGUAUGA--GUCUACCUCu	0.6862	-0.094	2	hNSC
MIMAT0000066	hsa-let-7e-5p	ENSG00000257167	TMPO-AS1	antisense	chr12	98906816	98906838	-	2	0	AGO1-4,AGO2	7mer-m8	uugaUAUGUUGGA-GGAUGGAGu	|| | ::| ||||||||	ucacAUCCUUUUUCCCUACCUCu	0.7583	0.199	9	22RV1,MCF7
MIMAT0000066	hsa-let-7e-5p	ENSG00000281344	HELLPAR	macro_lncRNA	chr12	102609921	102609943	+	2	0	AGO1-4,AGO2	7mer-m8	uugAUA-UGUUGGAGGAUGGAGu	| ||| || : ||:|||||||	uaaUAUCACUGGCUUCUACCUCc	1.3691	0.057	2	Huh-7.5
MIMAT0000066	hsa-let-7e-5p	ENSG00000281344	HELLPAR	macro_lncRNA	chr12	102625720	102625741	+	1	0	AGO1-4	7mer-m8	uugaUAUGUUGGAGGAUGGAGu	| |: | |:|||||||	cuucAGAUCUCAUUCUACCUCc	0.6563	-0.231	2	Huh-7.5
MIMAT0000066	hsa-let-7e-5p	ENSG00000281344	HELLPAR	macro_lncRNA	chr12	102723394	102723415	+	2	0	AGO1-4,AGO2	8mer	uugauAUGUUGGAGGAUGGAGu	| | || : |:|||||||	auaccUUCACUAUUCUACCUCa	0.8492	0.144	2	Huh-7.5
MIMAT0000066	hsa-let-7e-5p	ENSG00000281344	HELLPAR	macro_lncRNA	chr12	102725014	102725034	+	3	0	AGO1-4,AGO2	7mer-m8	uuGAUAUGUUGGAGGAUGGAGu	:| || |::| ||||||||	cuUUUUAAAGUC-CCUACCUCc	1.1286	0.002	2	HeLa,Huh-7.5
MIMAT0000066	hsa-let-7e-5p	ENSG00000281344	HELLPAR	macro_lncRNA	chr12	102752179	102752199	+	2	0	AGO1-4	7mer-m8	uugauaUGUUGGAGGAUGGAGu	| :||| | ||||||||	cucccaGCAAGC-CCUACCUCc	0.9424	-0.02	2	Huh-7.5
MIMAT0000066	hsa-let-7e-5p	ENSG00000281344	HELLPAR	macro_lncRNA	chr12	102775230	102775253	+	6	0	AGO1-4	7mer-m8	uuGAUAUGUUGGAG--GAUGGAGu	| | || || || | |||||||	agCGAUCCACCCACCUCUACCUCu	1.2039	-0.084	2	Huh-7.5
MIMAT0000066	hsa-let-7e-5p	ENSG00000281344	HELLPAR	macro_lncRNA	chr12	102775379	102775399	+	4	0	AGO1-4,AGO2	8mer	uugauauGUUGGAGGAUGGAGu	| | ::| || |||||||	auggacuUGAACU-CUACCUCa	0.8492	0.433	2	22RV1,Huh-7.5
MIMAT0000066	hsa-let-7e-5p	ENSG00000249550	LINC01234	lincRNA	chr12	114183666	114183686	-	1	1	AGO1-4	7mer-m8	uuGAUAUGUUGGAGGAUGGAGu	|| |: |: | |||||||	ccCUUUGAAGGC-ACUACCUCc	0.8825	0.08	3	hNSC
MIMAT0000066	hsa-let-7e-5p	ENSG00000257654	AC125603.1	lincRNA	chr12	117140905	117140925	+	1	0	AGO2	7mer-m8	uugAUAUGUUGGAGGAUGGAGu	| ||| :|: | |||||||	uagUAUUUAGAC-ACUACCUCc	1.1042	0.197	2	BT474
MIMAT0000066	hsa-let-7e-5p	ENSG00000212694	LINC01089	lincRNA	chr12	122234080	122234101	-	1	0	AGO2	7mer-m8	uugauauguuggagGAUGGAGu	| | | |||||||	agcagguaagggagCUACCUCc	0.3008	0.357	8	22RV1
MIMAT0000066	hsa-let-7e-5p	ENSG00000212694	LINC01089	lincRNA	chr12	122241634	122241654	-	6	0	AGO1-4,AGO2	7mer-m8	uuGAUAUGUUGGAGGAUGGAGu	|| |:: || |||||||	guCUCCCCGGGCU-CUACCUCc	0.8868	1.281	8	HeLa,hNSC
MIMAT0000066	hsa-let-7e-5p	ENSG00000256028	AC026362.1	processed_transcript	chr12	123464515	123464536	+	3	0	AGO1-4,AGO2	7mer-m8	uuGA-UAUGUUGGAGGAUGGAGu	|| || :|: | ||||||||	ucCUCAUUUAG-CACCUACCUCc	1.1019	-0.337	6	A549,MDA-MB-231
MIMAT0000066	hsa-let-7e-5p	ENSG00000278291	AL161772.1	antisense	chr13	21277044	21277065	-	4	0	AGO2	7mer-m8	uugauauguuggagGAUGGAGu	| | | | |||||||	gauucuccuuagagCUACCUCu	0.5	0.202	3	HEK293S
MIMAT0000066	hsa-let-7e-5p	ENSG00000276672	AL161891.1	sense_intronic	chr13	34421134	34421156	+	1	0	AGO2	7mer-m8	uugaUAUGUU-GGAGGAUGGAGu	| :|:| :||||||||||	guucAAGCGAUUCUCCUACCUCc	0.9479	0.04	1	Huh-7.5
MIMAT0000066	hsa-let-7e-5p	ENSG00000170919	TPT1-AS1	processed_transcript	chr13	45963707	45963728	+	1	0	AGO2	8mer	uugauauguuggaGGAUGGAGu	| | ||||||||	uucaaagaucaggCCUACCUCa	0.163	0.112	5	Huh-7.5
MIMAT0000066	hsa-let-7e-5p	ENSG00000170919	TPT1-AS1	processed_transcript	chr13	45963798	45963822	+	2	0	AGO1	7mer-m8	uugaUAUGUUGGA---GGAUGGAGu	|| || ||| ||||||||	ugacAUUCAUCCUUUCCCUACCUCu	0.9456	0.164	5	endothelial
MIMAT0000066	hsa-let-7e-5p	ENSG00000217576	AL158066.1	processed_transcript	chr13	52743024	52743044	-	2	0	AGO2	7mer-m8	uugauAUGUUGGAGGAUGGAGu	| |:||| ||:|||||||	cucacUGCAA-CUUCUACCUCc	1.2029	0.084	2	22RV1
MIMAT0000066	hsa-let-7e-5p	ENSG00000258441	LINC00641	processed_transcript	chr14	21669995	21670019	-	2	0	AGO1-4,AGO2	7mer-m8	uugauAUGU---UGGAGGAUGGAGu	|||| :||| |||||||	gggauUACAGGCGCCUGCUACCUCg	0.8596	-0.182	3	Huh-7.5,motor_cortex
MIMAT0000066	hsa-let-7e-5p	ENSG00000273618	AL135999.2	antisense	chr14	24001058	24001078	+	3	0	AGO1-4,AGO2	7mer-m8	uugauAUGUUGGAGGAUGGAGu	| |: |:||| |||||||	cucacUGAAGCCU-CUACCUCc	1.0666	-0.085	4	Huh-7.5
MIMAT0000066	hsa-let-7e-5p	ENSG00000279423	AL445363.3	TEC	chr14	35010842	35010865	+	3	0	AGO1-4,AGO2	8mer	uugauaUGUUGGA--GGAUGGAGu	| ||| || ||||||||	uaaaggACAUACUGACCUACCUCa	0.8437	1.232	4	22RV1,hNSC
MIMAT0000066	hsa-let-7e-5p	ENSG00000258738	AL121603.2	antisense	chr14	35344057	35344078	+	1	0	AGO2	7mer-m8	uugauauguuggaGGAUGGAGu	| | | ||||||||	cccccgagcgcgcCCUACCUCc	0.4679	0.366	4	TrHBMEC
MIMAT0000066	hsa-let-7e-5p	ENSG00000282885	AL627171.2	lincRNA	chr14	50328738	50328760	-	2	0	AGO1-4,AGO2	7mer-m8	uugauauguuGGA-GGAUGGAGu	| ||| ||||||||	ccugagcuucCCUGCCUACCUCc	0.4893	-0.071	0	GM12892,hNSC
MIMAT0000066	hsa-let-7e-5p	ENSG00000258777	HIF1A-AS1	lincRNA	chr14	62147812	62147833	-	1	0	AGO2	7mer-m8	uugauauguuggagGAUGGAGu	| |||||||	uaaggacuuggaaaCUACCUCu	-0.4545	0.374	3	TDF
MIMAT0000066	hsa-let-7e-5p	ENSG00000258876	TGFB3-AS1	lincRNA	chr14	76437450	76437472	+	9	0	AGO1-4,AGO2	7mer-m8	uuGAUAUGUU-GGAGGAUGGAGu	| ||: | :: || ||||||||	auCUGAAGGGUCCACCUACCUCu	1.276	2.163	0	Huh-7.5
MIMAT0000066	hsa-let-7e-5p	ENSG00000258301	VASH1-AS1	lincRNA	chr14	77253042	77253063	-	6	0	AGO1-4,AGO2	7mer-m8	uugauauguuggaGGAUGGAGu	| | ||||||||	cuuccuuccuaggCCUACCUCu	0.3008	0.121	9	22RV1,MCF7
MIMAT0000066	hsa-let-7e-5p	ENSG00000278576	AL162171.3	sense_intronic	chr14	89056066	89056086	+	1	0	AGO1-4	7mer-m8	uuGAUAUGUUGGAG-GAUGGAGu	|| | | |||| |||||||	ucCUCUUC--CCUCUCUACCUCu	1.1308	-0.554	4	Huh-7.5
MIMAT0000066	hsa-let-7e-5p	ENSG00000278576	AL162171.3	sense_intronic	chr14	89056109	89056128	+	2	0	AGO1-4,AGO2	7mer-m8	uuGAUAUGUUGGAGGAUGGAGu	| ||:| ||:||| |||||||	acCUGU-CAGCCU-CUACCUCc	1.5432	-0.279	4	22RV1,Huh-7.5
MIMAT0000066	hsa-let-7e-5p	ENSG00000278576	AL162171.3	sense_intronic	chr14	89057051	89057072	+	4	0	AGO1,AGO1-4,AGO2	7mer-m8	uugauauguuggagGAUGGAGu	| |||||||	gggggucuugagagCUACCUCc	-0.2447	-0.526	4	Huh-7.5,endothelial
MIMAT0000066	hsa-let-7e-5p	ENSG00000259789	AL096869.3	lincRNA	chr14	90955525	90955546	-	1	0	AGO2	7mer-m8	uugauauguuggaGGAUGGAGu	||||||||	cugaggggguaugCCUACCUCu	-0.5455	-0.252	2	TZM-bl
MIMAT0000066	hsa-let-7e-5p	ENSG00000187621	TCL6	processed_transcript	chr14	96135797	96135818	+	1	0	AGO2	7mer-m8	uugauaugUUGGAGGAUGGAGu	| || | || ||||||||	accucgugAUCCGCCUACCUCg	0.9778	-0.101	4	HCT116
MIMAT0000066	hsa-let-7e-5p	ENSG00000214548	MEG3	lincRNA	chr14	101323676	101323702	+	3	0	AGO1,AGO2	8mer	uugAUAUGUUGGA-----GGAUGGAGu	|| :: |||| ||||||||	ccaUAGGUCACCUGAAAGCCUACCUCa	0.9268	0.364	3	cingulate_gyrus,endothelial
MIMAT0000066	hsa-let-7e-5p	ENSG00000214548	MEG3	lincRNA	chr14	101327243	101327264	+	5	2	AGO2	8mer	uugauauguuGGAGGAUGGAGu	| :| ||||||||	gugggcuccuUCACCUACCUCa	0.2322	0.851	3	HS27a
MIMAT0000066	hsa-let-7e-5p	ENSG00000258498	DIO3OS	lincRNA	chr14	102024824	102024846	-	1	0	AGO1	7mer-m8	uuGAUAUGUUGG-AGGAUGGAGu	||:| | || |||||||||	ccCUGUCCCUCCUUCCUACCUCu	1.174	-0.541	4	HEK293
MIMAT0000066	hsa-let-7e-5p	ENSG00000224078	SNHG14	processed_transcript	chr15	25228351	25228373	+	4	0	AGO2	7mer-m8	uugaUA-UGUUGGAGGAUGGAGu	| || :|:| ||||||||	caacAUGGCGAAACCCUACCUCu	0.9734	0.039	3	motor_cortex
MIMAT0000066	hsa-let-7e-5p	ENSG00000279092	AC025678.3	TEC	chr15	34709220	34709241	-	2	0	AGO2	8mer	uugaUAUGUUGGAGGAUGGAGu	| | ||| : :|||||||	cagcAAACAUGUAUCUACCUCa	0.9756	-0.229	3	HCT116
MIMAT0000066	hsa-let-7e-5p	ENSG00000247556	OIP5-AS1	processed_transcript	chr15	41593851	41593872	+	4	0	AGO1,AGO1-4,AGO2	7mer-m8	uugauaUGUUGGAGGAUGGAGu	| | :| :|||||||||	uagagaAGGAAUUCCUACCUCu	0.8115	1.081	5	22RV1,endothelial,hNSC
MIMAT0000066	hsa-let-7e-5p	ENSG00000244879	GABPB1-AS1	antisense	chr15	50651915	50651937	+	3	0	AGO1-4,AGO2	8mer	uugaUAUGUUG-GAGGAUGGAGu	| :|:|: ||||||||||	guugAAGCGAUACUCCUACCUCa	0.9479	-0.217	5	GM12892,MCF7
MIMAT0000066	hsa-let-7e-5p	ENSG00000259673	IQCH-AS1	lincRNA	chr15	67699013	67699035	-	7	0	AGO1-4,AGO2	7mer-m8	uuGAUAUGUUGG-AGGAUGGAGu	| | : |:|| |||||||	ccCCAGGAAGCCAAACUACCUCu	0.837	0.07	5	Huh-7.5,T98G
MIMAT0000066	hsa-let-7e-5p	ENSG00000261821	AC090826.1	antisense	chr15	74661541	74661562	+	1	0	AGO2	8mer	uuGAUAU-GUUGGAGGAUGGAGu	||: | ::||| |||||||	cgCUGGAGUGACC-ACUACCUCa	1.1419	-0.42	5	Huh-7.5
MIMAT0000066	hsa-let-7e-5p	ENSG00000247240	UBL7-AS1	antisense	chr15	74754243	74754263	+	6	0	AGO1-4,AGO2	7mer-m8	uuGAUAUGUUGGAGGAUGGAGu	|||: | || |||||||	uaCUGAAGAA-AGACUACCUCu	1.051	-0.017	7	Huh-7.5,T-REx-293
MIMAT0000066	hsa-let-7e-5p	ENSG00000203392	AC105020.1	antisense	chr15	75971288	75971309	+	1	0	AGO2	8mer	uugauauguuGGAGGAUGGAGu	|| |||||||||||	cucugggguuCCUCCUACCUCa	0.7916	0.22	4	HeLa
MIMAT0000066	hsa-let-7e-5p	ENSG00000203392	AC105020.1	antisense	chr15	75971489	75971511	+	1	0	AGO2	7mer-m8	uuGA-UAUGUUGGAGGAUGGAGu	||| ||:: || |||||||	gaCUCAUGUUUCCAGCUACCUCu	1.2704	-0.201	4	T98G
MIMAT0000066	hsa-let-7e-5p	ENSG00000259518	LINC01583	lincRNA	chr15	82388221	82388244	+	1	0	AGO1	7mer-m8	uuGAUAUGUU--GGAGGAUGGAGu	|| ||: | |||:|||||||	ugCUUUAUUAUUCCUUCUACCUCu	1.1928	-0.351	2	endothelial
MIMAT0000066	hsa-let-7e-5p	ENSG00000255571	MIR9-3HG	lincRNA	chr15	89939907	89939929	+	1	0	AGO2	7mer-m8	uugAUAUG-UUGGAGGAUGGAGu	|:||| :: :|||||||	guaUGUACUGGAAGUCUACCUCu	0.9346	-0.286	8	22RV1
MIMAT0000066	hsa-let-7e-5p	ENSG00000280291	AC016251.2	TEC	chr15	96839365	96839389	-	1	0	AGO1-4	7mer-m8	uuGAUAUGUUGGA---GGAUGGAGu	|||:|: : :|| ||||||||	caCUGUGGGUUCUAGGCCUACCUCu	1.2328	-0.313	1	hNSC
MIMAT0000066	hsa-let-7e-5p	ENSG00000259363	AC090825.1	lincRNA	chr15	100353244	100353266	+	2	0	AGO1-4,AGO2	8mer	uugauauGUU-GGAGGAUGGAGu	||| |||||||||||	cugggcuCAAUCCUCCUACCUCa	0.7189	-0.033	4	Huh-7.5,TrHBMEC
MIMAT0000066	hsa-let-7e-5p	ENSG00000259583	AC015712.2	antisense	chr15	101433917	101433940	-	3	0	AGO1-4,AGO2	7mer-m8	uuGAU-AUGU-UGGAGGAUGGAGu	||: |:|| :: |:|||||||	ugCUGUUGCAUGUGUUCUACCUCu	1.2117	-0.741	3	HeLa,MCF7
MIMAT0000066	hsa-let-7e-5p	ENSG00000263280	AC003965.1	lincRNA	chr16	2916807	2916828	-	1	0	AGO2	8mer	uuGAUAUGUUGGAGGAUGGAGu	| :|:| | |||||||||	ucCAGUGCUUCAUCCUACCUCa	1.0078	-0.348	8	HeLa
MIMAT0000066	hsa-let-7e-5p	ENSG00000261067	AC109460.3	processed_transcript	chr16	28994582	28994603	+	20	0	AGO1,AGO1-4,AGO2	8mer	uugauAUGUUGGAGGAUGGAGu	| |: :| | ||||||||	gaugcUGGGAGCCCCUACCUCa	0.857	4.719	7	HeLa,MCF7,endothelial
MIMAT0000066	hsa-let-7e-5p	ENSG00000238045	AC009133.1	antisense	chr16	29822934	29822953	-	1	0	AGO2	7mer-m8	uuGAUAUGUUGGAGGAUGGAGu	| || | || :|| |||||||	agCU-UUCAUUCU-CUACCUCg	1.2493	-0.38	9	HeLa
MIMAT0000066	hsa-let-7e-5p	ENSG00000280211	AC106886.4	TEC	chr16	30784911	30784934	-	3	0	AGO1-4,AGO2	7mer-m8	uugauauGUUGGA--GGAUGGAGu	| |||:|| :|||||||	gaaauccCAAUCUUGUCUACCUCu	0.8518	-0.16	2	HEK293,MCF7
MIMAT0000066	hsa-let-7e-5p	ENSG00000261487	AC135048.1	processed_transcript	chr16	30964865	30964886	+	3	0	AGO2	7mer-m8	uugauaUGUUGGAGGAUGGAGu	|| | : |||||||	ucuggcACCAGUGGCUACCUCc	0.3635	0.542	5	T98G
MIMAT0000066	hsa-let-7e-5p	ENSG00000260267	AC026471.1	antisense	chr16	31468514	31468535	-	3	0	AGO2	7mer-m8	uuGAU-AUGUUGGAGGAUGGAGu	| ||| |||| | |||||||	acCUAGAACAA-CAGCUACCUCu	1.4357	0.042	3	MCF7
MIMAT0000066	hsa-let-7e-5p	ENSG00000280180	AC023824.6	TEC	chr16	34386431	34386451	+	1	0	AGO2	8mer	uuGAUAUGUUGGAGGAUGGAGu	|:|:|:: ||| |||||||	caUUGUGUCACC-ACUACCUCa	1.3049	-0.116	2	T-REx-293
MIMAT0000066	hsa-let-7e-5p	ENSG00000260249	AC007608.3	antisense	chr16	50701241	50701261	+	1	0	AGO1-4	7mer-m8	uuGAUAUGUUGGAGGAUGGAGu	||:|:| ||| |||||||	ggCUGUGC-UCCUGCUACCUCu	1.2594	-0.153	6	MCF7
MIMAT0000066	hsa-let-7e-5p	ENSG00000261302	AC106779.1	antisense	chr16	56744040	56744063	-	1	0	AGO2	8mer	uuGAUAU-GUUGGA-GGAUGGAGu	|:| || ||||:| ||||||||	gaUUUUAGCAACUUGCCUACCUCa	1.6419	0.15	3	EWS
MIMAT0000066	hsa-let-7e-5p	ENSG00000262514	AC020978.6	sense_intronic	chr16	68234604	68234627	+	1	0	AGO2	7mer-m8	uuGAUAUGUUGGAG--GAUGGAGu	:||||: :||: |||||||	cuUUAUAUUUUCUUCACUACCUCc	1.2406	0.124	1	Huh-7.5
MIMAT0000066	hsa-let-7e-5p	ENSG00000262160	AC020978.5	antisense	chr16	68260173	68260193	-	5	0	AGO1-4,AGO2	8mer	uugauauGUUGGAGGAUGGAGu	::| || |||||||	ccaacgcUGAGCU-CUACCUCa	0.353	-0.012	0	22RV1,Huh-7.5
MIMAT0000066	hsa-let-7e-5p	ENSG00000196696	AC009022.1	processed_transcript	chr16	70010575	70010595	-	2	0	AGO1-4,AGO2	8mer	uugauAUGUUGGAGGAUGGAGu	| ||| : | ||||||||	ugcccUACUGGC-CCUACCUCa	0.9756	0.034	5	Huh-7.5
MIMAT0000066	hsa-let-7e-5p	ENSG00000261777	AC012184.3	processed_transcript	chr16	70380417	70380440	-	7	0	AGO1-4,AGO2	8mer	uugAUAUGUUGG--AGGAUGGAGu	|:| ||| | |:|||||||	ccgUGUUCAAGCUAUUCUACCUCa	1.0521	-0.081	4	Huh-7.5
MIMAT0000066	hsa-let-7e-5p	ENSG00000271009	AC116667.1	lincRNA	chr16	73094144	73094158	+	2	0	AGO1-4,AGO2	7mer-m8	uuGAUAUGUUGGAGGAUGGAGu	|| ||||: |||||||	--CU-UACAG----CUACCUCc	0.8315	2.162	3	HeLa,hNSC
MIMAT0000066	hsa-let-7e-5p	ENSG00000279476	AC092139.3	TEC	chr16	81553888	81553909	+	2	0	AGO1-4,AGO2	8mer	uuGAUAUGUUGGAGGAUGGAGu	| || || : :|:|||||||	auCUCUAGUGGUUUCUACCUCa	1.1928	-0.427	5	Huh-7.5
MIMAT0000066	hsa-let-7e-5p	ENSG00000278716	AC133540.1	lincRNA	chr16	85523563	85523584	+	1	0	AGO2	7mer-m8	uugauaugUUGGAGGAUGGAGu	| || ||||||||	gaggcaggAAGGACCUACCUCc	0.4089	-0.347	2	T98G
MIMAT0000066	hsa-let-7e-5p	ENSG00000268388	FENDRR	lincRNA	chr16	86508816	86508837	-	1	0	AGO2	8mer	uuGAUAUGUUGGAGGAUGGAGu	|| | | |:| ||||||||	gaCAAGAGUAUCACCUACCUCa	1.1097	-0.462	3	T98G
MIMAT0000066	hsa-let-7e-5p	ENSG00000277491	AC087392.5	lincRNA	chr17	698948	698969	+	1	0	AGO2	7mer-m8	uuGAUAUGUUGG-AGGAUGGAGu	|| | ::||| |||||||	ccCUCU-UGACCAAGCUACCUCu	1.051	0.027	2	HeLa
MIMAT0000066	hsa-let-7e-5p	ENSG00000284837	AC007846.1	lincRNA	chr17	5676207	5676229	+	1	0	AGO2	7mer-m8	uugAUAUGU-UGGAGGAUGGAGu	| | | || :|||||||||||	gaaUUUCCACGCCUCCUACCUCu	1.3104	-0.417	0	TZM-bl
MIMAT0000066	hsa-let-7e-5p	ENSG00000272884	AC113189.4	processed_transcript	chr17	7343649	7343670	+	1	0	AGO2	7mer-m8	uugAUAUGUUGGAGGAUGGAGu	|:| | | |||||||	gggUGUCCUUGCAGCUACCUCg	0.5776	1.864	4	HeLa
MIMAT0000066	hsa-let-7e-5p	ENSG00000272884	AC113189.4	processed_transcript	chr17	7347641	7347664	+	2	0	AGO2	8mer	uugaUAUGU-UGGA-GGAUGGAGu	||: | ||:| |||||||	ggacAUGAAUACUUAGCUACCUCa	0.8414	1.864	4	22RV1
MIMAT0000066	hsa-let-7e-5p	ENSG00000276384	AC016876.3	antisense	chr17	7461359	7461380	-	1	0	AGO2	7mer-m8	uuGAUAUGUUGGAGGAUGGAGu	| :|::: |:|||||||||	ggCAGUGUGCCUUCCUACCUCu	1.2151	0.126	5	T-REx-293
MIMAT0000066	hsa-let-7e-5p	ENSG00000236088	COX10-AS1	processed_transcript	chr17	13933303	13933324	-	1	0	AGO2	7mer-m8	uugaUAUGUUGGAGGAUGGAGu	| | | :| :|||||||	acaaAGAGGAAGAUCUACCUCc	0.7206	-0.105	3	HeLa
MIMAT0000066	hsa-let-7e-5p	ENSG00000266709	AC005224.4	lincRNA	chr17	14208433	14208455	+	1	0	AGO2	7mer-m8	uugauaUGUUGG-AGGAUGGAGu	| :||:|| |:|||||||	agagugGCAGCCUUUCUACCUCc	0.967	-0.77	3	HEK293T
MIMAT0000066	hsa-let-7e-5p	ENSG00000239203	AC093484.1	processed_transcript	chr17	16330830	16330850	+	1	0	AGO2	7mer-m8	uuGAUAUGUUGGAGGAUGGAGu	||| : :: | |||||||	ugCUAGGGGGGAU-CUACCUCc	0.9036	1.663	7	MDMs
MIMAT0000066	hsa-let-7e-5p	ENSG00000273018	AC107983.2	processed_transcript	chr17	18416180	18416201	-	1	1	AGO2	7mer-m8	uugaUAUGUUGGAGGAUGGAGu	| | |::|: | |||||||	gaugACAUGAUAUGCUACCUCc	1	2.468	2	BCBL-1
MIMAT0000066	hsa-let-7e-5p	ENSG00000270091	AC015726.1	lincRNA	chr17	19800443	19800465	-	5	0	AGO1,AGO2	7mer-m8	uugauAUGUUGGAG-GAUGGAGu	|:||||: | |||||||	ucuccUGCAACUGCUCUACCUCu	0.9959	0.681	3	MDA-MB-231,endothelial
MIMAT0000066	hsa-let-7e-5p	ENSG00000264215	AC126365.1	lincRNA	chr17	20692484	20692506	+	3	0	AGO2	8mer	uugaUAUGUUGG-AGGAUGGAGu	| ||| ||: ||||||||	gaugAUAAUACUGACCUACCUCa	1.1042	0.83	6	T-REx-293
MIMAT0000066	hsa-let-7e-5p	ENSG00000267321	LINC02001	lincRNA	chr17	33895192	33895214	+	4	0	AGO1,AGO1-4,AGO2	7mer-m8	uuGAUAUGUUGGA-GGAUGGAGu	| ||: | |:|:| |||||||	auCUGGAGAGCUUGGCUACCUCc	1.2195	-1.199	12	HeLa,Huh-7.5,endothelial
MIMAT0000066	hsa-let-7e-5p	ENSG00000260793	AC003102.1	antisense	chr17	42299442	42299462	+	1	0	AGO2	7mer-m8	uugauauGUUGGAGGAUGGAGu	|:::|| |||||||	ucucccuCGGUCU-CUACCUCc	0.4771	0.739	10	HeLa
MIMAT0000066	hsa-let-7e-5p	ENSG00000267121	AC008105.3	antisense	chr17	43298115	43298136	-	1	0	AGO2	7mer-m8	uugauauguUGGAGGAUGGAGu	| | ||: :|||||||	agccuccucACUGUCUACCUCc	0.5908	0.089	7	TZM-bl
MIMAT0000066	hsa-let-7e-5p	ENSG00000278963	AC005921.3	TEC	chr17	48800167	48800188	+	1	0	AGO1-4	7mer-m8	uuGAUAUGUUGGAGGAUGGAGu	|||| |::|: :| |||||||	aaCUUUGUAGAUUGCUACCUCu	1.5776	0.161	5	hNSC
MIMAT0000066	hsa-let-7e-5p	ENSG00000279369	AC046185.3	TEC	chr17	61779853	61779876	+	3	0	AGO1-4,AGO2	7mer-m8	uuGAUAUGUU--GGAGGAUGGAGu	| | |||| |||:|||||||	ugCAAGACAAACCCUUCUACCUCc	1.3581	0.367	4	T-REx-293,hNSC
MIMAT0000066	hsa-let-7e-5p	ENSG00000215769	ARHGAP27P1-BPTFP1-KPNA2P3	processed_transcript	chr17	62746088	62746109	-	6	3	AGO1-4,AGO2	7mer-m8	uuGAUAUGUUGGAGGAUGGAGu	:|:|:| | |||||||	cgUUGUGCCAGAAACUACCUCu	0.8448	3.61	8	MCF7,MDA-MB-231
MIMAT0000066	hsa-let-7e-5p	ENSG00000280299	AC037487.4	processed_transcript	chr17	62950010	62950031	+	11	0	AGO1-4,AGO2	8mer	uugaUAUGUUGGAGGAUGGAGu	| :|| |||: |||||||	aggaGUAGAACUAACUACCUCa	1.1352	3.897	6	HeLa
MIMAT0000066	hsa-let-7e-5p	ENSG00000278873	AC005495.1	TEC	chr17	67230133	67230156	-	1	0	AGO2	8mer	uuGAUAU--GUUGGAGGAUGGAGu	||| | |||: |||||||	ugCUACAAUCAAUGAACUACCUCa	1.061	0.173	2	motor_cortex
MIMAT0000066	hsa-let-7e-5p	ENSG00000163597	SNHG16	processed_transcript	chr17	74560277	74560297	+	24	0	AGO1,AGO1-4,AGO2	7mer-m8	uuGAUAUGUUGGAGGAUGGAGu	| || |:|||||| |||||||	auCUCUGCAACCU-CUACCUCc	1.9315	0.105	7	endothelial,foreskin_fibroblast,left_ventricle
MIMAT0000066	hsa-let-7e-5p	ENSG00000262188	LINC01978	lincRNA	chr17	77897157	77897177	+	1	0	AGO2	7mer-m8	uugauauGUUGGAGGAUGGAGu	| | |||| |||||||	gaucugcCCACCU-CUACCUCc	0.8596	-0.092	4	cingulate_gyrus
MIMAT0000066	hsa-let-7e-5p	ENSG00000262580	AC087741.1	antisense	chr17	78174879	78174902	-	4	0	AGO2	8mer	uuGAUAUGUUGGA--GGAUGGAGu	|| |:: :|:| |||||||	ggCUCUGUUGCUUGAACUACCUCa	0.9467	-0.148	8	T-REx-293
MIMAT0000066	hsa-let-7e-5p	ENSG00000280248	AC124319.4	TEC	chr17	78313963	78313985	+	4	0	AGO1-4,AGO2	7mer-m8	uugauaugUUG-GAGGAUGGAGu	|:| || |||||||	ggacugggAGCACUGCUACCUCc	0.251	2.849	4	HeLa
MIMAT0000066	hsa-let-7e-5p	ENSG00000280407	AC132872.4	TEC	chr17	80209464	80209485	+	2	0	AGO2	7mer-m8	uuGAUAUGUUGGAGGAUGGAGu	| | :: :|: :|||||||	gcCAACGUCGCUGUCUACCUCc	0.9091	-1.223	4	22RV1
MIMAT0000066	hsa-let-7e-5p	ENSG00000279479	AP005205.3	TEC	chr18	6728108	6728129	+	2	0	AGO2	8mer	uugaUAUGUUGGAGGAUGGAGu	| ||| ||: ||||||||	gauaAUAAUACUACCUACCUCa	1.1951	-0.297	2	EWS
MIMAT0000066	hsa-let-7e-5p	ENSG00000265933	LINC00668	lincRNA	chr18	6926324	6926346	-	2	0	AGO2	8mer	uuGA-UAUGUUGGAGGAUGGAGu	|| | ||||:| :|||||||	gcCUCAAACAAUCCUCUACCUCa	1.4412	0.109	3	TZM-bl
MIMAT0000066	hsa-let-7e-5p	ENSG00000273284	AP001033.2	sense_intronic	chr18	9259852	9259874	+	1	0	AGO1-4	8mer	uugAUAUGUUG-GAGGAUGGAGu	| || |:: | | ||||||||	gaaUAAAUGUCUCCCCUACCUCa	1.1474	-0.163	3	Huh-7.5
MIMAT0000066	hsa-let-7e-5p	ENSG00000277534	AC007996.1	sense_intronic	chr18	24123931	24123954	-	2	0	AGO2	8mer	uugAUAU-GU-UGGAGGAUGGAGu	|| || | || ::|||||||||	aaaUAGAGCAUUUUUCCUACCUCa	1.3857	1.113	4	HeLa
MIMAT0000066	hsa-let-7e-5p	ENSG00000274918	AC116447.1	lincRNA	chr18	32897650	32897671	+	1	0	AGO1-4	8mer	uugauaUGUUGGAGGAUGGAGu	|:: :| ||||||||	guagugAUGCUCACCUACCUCa	0.5265	0.179	1	MCF7
MIMAT0000066	hsa-let-7e-5p	ENSG00000278986	AC091060.1	TEC	chr18	33552746	33552767	+	5	0	AGO1,AGO2	7mer-m8	uugauaugUUGGAGGAUGGAGu	|:|| |||||||	ccgggccaAGCCCGCUACCUCc	0.2056	2.224	4	HeLa,endothelial
MIMAT0000066	hsa-let-7e-5p	ENSG00000260569	AC090398.1	lincRNA	chr18	71879468	71879490	-	1	0	AGO2	8mer	uugaUAUGUU-GGAGGAUGGAGu	| :|:| :||||||||||	guucAAGCGAUUCUCCUACCUCa	0.9479	-0.2	2	T-REx-293
MIMAT0000066	hsa-let-7e-5p	ENSG00000269318	AC007292.2	antisense	chr19	4357579	4357602	-	2	0	AGO2	7mer-m8	uugauaUGUU--GGAGGAUGGAGu	| |||: || ||||||||	cucccaACAGCCCCACCUACCUCg	0.9424	1.673	7	MDMs
MIMAT0000066	hsa-let-7e-5p	ENSG00000267510	AC011451.1	antisense	chr19	9402191	9402210	+	1	0	AGO2	8mer	uugauaUGUUGG---AGGAUGGAGu	||| |: |||||||||	-----cACACCUUGAUCCUACCUCa	0.2513	0.145	3	TDF
MIMAT0000066	hsa-let-7e-5p	ENSG00000269044	AC024075.2	sense_intronic	chr19	16745353	16745374	-	1	0	AGO2	8mer	uugauaugUUGGAGGAUGGAGu	| | | || ||||||||	cucaagugACCCGCCUACCUCa	0.8304	-0.116	5	HS5
MIMAT0000066	hsa-let-7e-5p	ENSG00000269044	AC024075.2	sense_intronic	chr19	16745489	16745510	-	2	0	AGO2	8mer	uugauauguuGGAGGAUGGAGu	| | :||||||||||	uucaagugguUCUCCUACCUCa	0.7994	-0.012	5	22RV1
MIMAT0000066	hsa-let-7e-5p	ENSG00000269019	HOMER3-AS1	antisense	chr19	19057369	19057389	+	1	0	AGO2	7mer-m8	uugauauguuGGAGGAUGGAGu	| | ||| |||||||	gaagcucucuCCU-CUACCUCu	0.6364	0.271	5	HeLa
MIMAT0000066	hsa-let-7e-5p	ENSG00000280079	AC011447.7	TEC	chr19	20332417	20332438	-	2	0	AGO1-4	7mer-m8	uugauauguuggagGAUGGAGu	| | |||||||	uucaagcugcuaaaCUACCUCc	-0.0643	0.159	4	MCF7
MIMAT0000066	hsa-let-7e-5p	ENSG00000284428	AC092329.4	processed_transcript	chr19	23452997	23453018	-	2	0	AGO1-4,AGO2	8mer	uugauaugUUGGAGGAUGGAGu	| | | :||||||||||	uucaagugAUUCUCCUACCUCa	0.8836	-0.32	0	MCF7,hNSC
MIMAT0000066	hsa-let-7e-5p	ENSG00000236144	TMEM147-AS1	antisense	chr19	36034726	36034746	-	3	0	AGO1,AGO2	8mer	uuGAUAUGUUGGAGGAUGGAGu	|| ||:|| ||||||||	cuCUCCUCAGCC-CCUACCUCa	1.0875	2.169	8	22RV1,endothelial
MIMAT0000066	hsa-let-7e-5p	ENSG00000232677	LINC00665	lincRNA	chr19	36817466	36817487	-	4	0	AGO1,AGO2	8mer	uugauauguuggagGAUGGAGu	| | |||||||	uaggaggagcaaagCUACCUCa	-0.0643	0.078	2	HEK293
MIMAT0000066	hsa-let-7e-5p	ENSG00000226686	LINC01535	lincRNA	chr19	37747635	37747656	+	1	0	AGO2	7mer-m8	uugauaUGUUGGAGGAUGGAGu	| | :||| |||||||	gagcucAGGACCCACUACCUCc	0.8248	-0.192	0	T-REx-293
MIMAT0000066	hsa-let-7e-5p	ENSG00000279095	AC243964.3	TEC	chr19	45169314	45169339	+	15	0	AGO1,AGO1-4,AGO2	7mer-m8	uuGAU-AU-GUUG--GAGGAUGGAGu	||: || ||:| : |||||||	cuCUGUUACCAGCAGUGACUACCUCu	0.9656	-0.151	1	Huh-7.5,endothelial
MIMAT0000066	hsa-let-7e-5p	ENSG00000269352	PTOV1-AS2	antisense	chr19	50361686	50361708	-	2	0	AGO2	8mer	uugauauguuGGA-GGAUGGAGu	| ||| ||||||||	acuccccuguCCUCCCUACCUCa	0.2721	-0.94	6	HCT116
MIMAT0000066	hsa-let-7e-5p	ENSG00000269959	SPACA6P-AS	lincRNA	chr19	52196046	52196067	-	8	0	AGO2	8mer	uuGAUAUGUUGGAGGAUGGAGu	|||||||||||||||||||||	aaCUAUACAACCUCCUACCUCa	1.9545	4.664	1	TDF
MIMAT0000066	hsa-let-7e-5p	ENSG00000276570	AC010327.5	processed_transcript	chr19	55738821	55738841	-	2	0	AGO2	8mer	uugauauGUUGGAGGAUGGAGu	:::|| ||||||||	uggccccUGGCC-CCUACCUCa	0.4771	-0.4	5	HeLa
MIMAT0000066	hsa-let-7e-5p	ENSG00000267093	CTD-2105E13.13	lincRNA	chr19	55911340	55911363	-	1	0	AGO1-4	7mer-m8	uugAUAUGU-UGGAG-GAUGGAGu	|| | |:|| |||| |||||||	aagUCUGCACUCCUCUCUACCUCu	1.5886	0.171	0	hNSC
MIMAT0000066	hsa-let-7e-5p	ENSG00000268568	AC007228.2	lincRNA	chr19	57184992	57185014	-	7	0	AGO2	7mer-m8	uugAUAUGUUGGAG-GAUGGAGu	| || :|| | | |||||||	cagUAGGCACCAGCUCUACCUCc	1.0565	-0.714	4	EWS
MIMAT0000066	hsa-let-7e-5p	ENSG00000268516	AC020915.3	antisense	chr19	58770171	58770192	-	2	0	AGO1-4,AGO2	8mer	uugauAUGUUGGAGGAUGGAGu	||| ||| :| ||||||||	aacacUACUGCGGCCUACCUCa	1.4169	-0.386	0	HeLa,MCF7
MIMAT0000066	hsa-let-7e-5p	ENSG00000280162	AL136531.3	TEC	chr20	1302658	1302682	+	1	0	AGO2	7mer-m8	uugAUAUGUU-GGA--GGAUGGAGu	| |:||| ||| :|||||||	uugUUUGCAACCCUAGUCUACCUCu	1.2018	-0.44	4	BT474
MIMAT0000066	hsa-let-7e-5p	ENSG00000278153	AL121782.1	lincRNA	chr20	13349247	13349272	-	1	0	AGO2	8mer	uuGAUAUGU-UGGA---GGAUGGAGu	||||| :: |:|| ||||||||	caCUAUCUGCAUCUGUGCCUACCUCa	1.5458	0.405	3	HeLa
MIMAT0000066	hsa-let-7e-5p	ENSG00000273148	AL035563.1	lincRNA	chr20	18776309	18776328	+	1	0	AGO2	8mer	uugauAUGUUGGAGGAUGGAGu	| |::|:| ||||||||	gccacUGUAGC--CCUACCUCa	0.8903	0.037	7	MCF7
MIMAT0000066	hsa-let-7e-5p	ENSG00000213742	ZNF337-AS1	antisense	chr20	25612867	25612888	+	1	0	AGO1-4	7mer-m8	uugauauguuGGAGGAUGGAGu	|| |||||||	cuggcccuucCCAACUACCUCc	-0.2109	0.092	5	MCF7
MIMAT0000066	hsa-let-7e-5p	ENSG00000213742	ZNF337-AS1	antisense	chr20	25615417	25615438	+	3	1	AGO1-4,AGO2	8mer	uugauaugUUGGAGGAUGGAGu	| | | :|| |||||||	uucaagugAUUCUGCUACCUCa	0.7849	0.173	5	HeLa,Huh-7.5
MIMAT0000066	hsa-let-7e-5p	ENSG00000285230	RALY-AS1	lincRNA	chr20	32575110	32575130	-	3	0	AGO2	8mer	uugauaUGUUGGAGGAUGGAGu	|:|:: | |||||||	uggagaAUAGUAU-CUACCUCa	0.481	0.304	0	22RV1
MIMAT0000066	hsa-let-7e-5p	ENSG00000237595	AL161937.2	lincRNA	chr20	48779347	48779369	-	1	0	AGO2	7mer-m8	uugaUAUGUUGGAG-GAUGGAGu	|| | :|| | |||||||	guggAUUCUGCCACACUACCUCu	0.8414	0.215	6	TZM-bl
MIMAT0000066	hsa-let-7e-5p	ENSG00000268649	AL132655.2	lincRNA	chr20	57392482	57392503	-	1	0	AGO1-4	7mer-m8	uugauauguuggaGGAUGGAGu	| | ||||||||	gccgggaguuuuaCCUACCUCc	0.2927	-0.765	5	MCF7
MIMAT0000066	hsa-let-7e-5p	ENSG00000273840	AF254983.1	processed_transcript	chr21	10910341	10910362	-	3	0	AGO2	7mer-m8	uugAUAUGUUGGAGGAUGGAGu	| ||| |:|| :|||||||	augUAUUCGACGGUCUACCUCu	1.3049	0.472	1	22RV1
MIMAT0000066	hsa-let-7e-5p	ENSG00000226751	AF127936.1	lincRNA	chr21	16134273	16134292	-	1	0	AGO2	7mer-m8	uuGAUAUGUUGGAGGAUGGAGu	||| ||| :| |||||||||	aaCCAUAGGA--UCCUACCUCu	1.4811	-0.117	7	BCBL-1
MIMAT0000066	hsa-let-7e-5p	ENSG00000215386	MIR99AHG	lincRNA	chr21	17980630	17980651	+	9	0	AGO1-4,AGO2	8mer	uuGAUAUGU-UGGAGGAUGGAGu	|| | :|| |:| ||||||||	uaCCAAGCACAUC-CCUACCUCa	1.2571	-0.14	4	Huh-7.5
MIMAT0000066	hsa-let-7e-5p	ENSG00000182912	TSPEAR-AS2	antisense	chr21	45937637	45937658	+	1	0	AGO2	7mer-m8	uugauAUGUUGGAGGAUGGAGu	||| |: : |||||||||||	aacacUGAGCCCUCCUACCUCc	1.4036	-0.276	3	22RV1
MIMAT0000066	hsa-let-7e-5p	ENSG00000182912	TSPEAR-AS2	antisense	chr21	45939798	45939819	+	2	0	AGO2	7mer-m8	uugauAUGUUGGAGGAUGGAGu	| ||| ||| ||||||||	gccgcUACCACCACCUACCUCc	1.3071	-0.358	3	22RV1
MIMAT0000066	hsa-let-7e-5p	ENSG00000272829	AC002470.1	lincRNA	chr22	21335766	21335787	-	1	0	AGO2	7mer-m8	uugauaUGUUGGAGGAUGGAGu	| |: | :| |||||||	cgcagaAUUAGUUGCUACCUCc	0.7018	-0.035	9	22RV1
MIMAT0000066	hsa-let-7e-5p	ENSG00000273295	AP000350.6	lincRNA	chr22	24247725	24247745	-	4	0	AGO1-4	8mer	uuGAUAUGUUGGAGGAUGGAGu	|| | | ||| |||||||	ccCUCU-CUUCCUGCUACCUCa	1.0588	0.163	3	Huh-7.5
MIMAT0000066	hsa-let-7e-5p	ENSG00000225783	MIAT	lincRNA	chr22	27061695	27061717	+	1	0	AGO1-4	7mer-m8	uuGA-UAUGUUGGAGGAUGGAGu	| || || | ::|:|||||||	agCUCAUUCUCUUUUCUACCUCu	1.2571	-0.116	12	hNSC
MIMAT0000066	hsa-let-7e-5p	ENSG00000235954	TTC28-AS1	processed_transcript	chr22	28404006	28404026	+	1	0	AGO2	8mer	uugauauGUUGGAGGAUGGAGu	| || ||| |||||||	caggccuCAUCCU-CUACCUCa	0.8063	-0.36	4	TZM-bl
MIMAT0000066	hsa-let-7e-5p	ENSG00000279159	AC003681.1	antisense	chr22	30423083	30423104	-	3	0	AGO2	7mer-m8	uugauauguugGAGGAUGGAGu	||| | | | ||||||||	aaccuuccccaCACCUACCUCc	1.0333	0.213	6	EWS
MIMAT0000066	hsa-let-7e-5p	ENSG00000278920	AC005005.4	sense_overlapping	chr22	31462364	31462385	+	1	0	AGO2	7mer-m8	uuGA-UAUGUUGGAGGAUGGAGu	|| | :|||||| |||||||	ggCUCACGCAACCU-CUACCUCc	1.6854	-0.106	4	HCT116
MIMAT0000066	hsa-let-7e-5p	ENSG00000242082	SLC5A4-AS1	antisense	chr22	32665359	32665377	+	3	0	AGO2	8mer	uuGAUAUGUUGGAGGAUGGAGu	||:|| || |||||||	ucCUGUAGAA---GCUACCUCa	0.9123	2.087	2	22RV1
MIMAT0000066	hsa-let-7e-5p	ENSG00000243902	FP325335.1	sense_overlapping	chr22	37781185	37781209	-	1	0	AGO2	7mer-m8	uuGAUAUGUUGGAG---GAUGGAGu	| || | || | |||||||	gcCCAUCCCUCCCCGGGCUACCUCu	0.7649	0.145	4	HeLa
MIMAT0000066	hsa-let-7e-5p	ENSG00000279738	AL022311.1	sense_overlapping	chr22	38286424	38286447	+	2	0	AGO1-4,AGO2	8mer	uugaUAUGUUGG--AGGAUGGAGu	:| ||| | |:|||||||	ccagGUUCAAGCUAUUCUACCUCa	0.8703	-0.064	9	HeLa,hNSC
MIMAT0000066	hsa-let-7e-5p	ENSG00000280216	AL022326.2	TEC	chr22	39775712	39775732	+	2	0	AGO1-4,AGO2	7mer-m8	uugAUAUGUUGGAGGAUGGAGu	||| || :|| |||||||	guaUAUUCACUCU-CUACCUCu	1.1729	-0.136	4	hNSC,motor_cortex
MIMAT0000066	hsa-let-7e-5p	ENSG00000197182	MIRLET7BHG	lincRNA	chr22	46509673	46509694	+	3	0	AGO2	8mer	uugauaUGUUGGAGGAUGGAGu	:| :|| ||||||||	gggaggGCCGCCCCCUACCUCa	0.5908	-0.128	8	HeLa
MIMAT0000066	hsa-let-7e-5p	ENSG00000224271	AL117329.1	lincRNA	chr22	48251065	48251089	+	3	0	AGO1-4,AGO2	8mer	uugAUAUGUUG-GAG--GAUGGAGu	| | | :||| ||: |||||||	agaUUUCUAACUCUUGGCUACCUCa	1.1685	-0.234	2	Huh-7.5
MIMAT0000066	hsa-let-7e-5p	ENSG00000272666	U62317.2	lincRNA	chr22	50981139	50981160	-	1	0	AGO2	8mer	uugauauguuGGAGGAUGGAGu	| |||:|||||||	ucuugguucuCCUUCUACCUCa	0.5388	0.242	14	HeLa
MIMAT0000066	hsa-let-7e-5p	ENSG00000270012	AC232271.1	lincRNA	chrX	49131925	49131945	+	2	0	AGO2	7mer-m8	uuGAUAUGUUGGAGGAUGGAGu	|| | || :| ||||||||	gcCUCU-CACUCCCCUACCUCc	1.1019	-0.3	6	hMSC
MIMAT0000066	hsa-let-7e-5p	ENSG00000235437	LINC01278	processed_transcript	chrX	62780844	62780864	-	1	0	AGO1	7mer-m8	uugaUAUGUUGGAGGAUGGAGu	:|| |:|| |||||||	ucaaGUA-AGCCGACUACCUCg	0.8414	-0.155	4	endothelial
MIMAT0000066	hsa-let-7e-5p	ENSG00000229807	XIST	lincRNA	chrX	73040713	73040734	-	77	1	AGO1,AGO1-4,AGO2,AGO3	8mer	uugauauguuGGAGGAUGGAGu	| |||:|||||||	ucgucauuguCCUUCUACCUCa	0.5388	0.423	2	HEK293,Huh-7.5
MIMAT0000066	hsa-let-7e-5p	ENSG00000229807	XIST	lincRNA	chrX	73046461	73046481	-	18	0	AGO1,AGO1-4,AGO2	7mer-m8	uugauauGUUGGAGGAUGGAGu	| :|| | ||||||||	agaacccUAAAC-CCUACCUCu	0.5908	0.103	2	HEK293,Huh-7.5,MDMs
MIMAT0000066	hsa-let-7e-5p	ENSG00000229807	XIST	lincRNA	chrX	73047503	73047524	-	43	0	AGO1,AGO1-4,AGO2	7mer-m8	uugauauguuGGAGGAUGGAGu	| |: ||||||||	ucuccuuucuCUGCCUACCUCu	0.2942	0.413	2	HEK293,Huh-7.5
MIMAT0000066	hsa-let-7e-5p	ENSG00000229807	XIST	lincRNA	chrX	73047522	73047543	-	33	0	AGO1,AGO1-4,AGO2	7mer-m8	uugauauguuGGAGGAUGGAGu	| | |: :|||||||	uuuucuuguuCUGUCUACCUCu	0.4867	0.358	2	HEK293,Huh-7.5
MIMAT0000066	hsa-let-7e-5p	ENSG00000230590	FTX	lincRNA	chrX	73499235	73499255	-	4	0	AGO1-4,AGO2	7mer-m8	uuGAUAUGUUGGAGGAUGGAGu	:|:|:: | :| |||||||	uuUUGUGUUA-UUACUACCUCc	1	0.137	0	HeLa,hNSC
MIMAT0000066	hsa-let-7e-5p	ENSG00000203930	LINC00632	lincRNA	chrX	139854394	139854415	+	2	0	AGO2	7mer-m8	uugauAUGUUGGAGGAUGGAGu	| |:: |:| |||||||	cauccUGUUUCUUGCUACCUCc	0.8115	0.486	5	HS5
MIMAT0000066	hsa-let-7e-5p	ENSG00000235703	LINC00894	antisense	chrX	149111904	149111924	+	8	0	AGO2	7mer-m8	uugauauguUGGAGGAUGGAGu	||| |||||||	ucucggcucACC-ACUACCUCu	0.0448	-0.139	7	HEK293S
MIMAT0000066	hsa-let-7e-5p	ENSG00000235703	LINC00894	antisense	chrX	149129041	149129064	+	6	0	AGO2	8mer	uuGAUAUGUUGG-A-GGAUGGAGu	||: || || | ||||||||	ucCUGAACUCCCAUCCCUACCUCa	1.1208	0.132	7	HS5
MIMAT0000066	hsa-let-7e-5p	ENSG00000233864	TTTY15	lincRNA	chrY	14801305	14801325	+	6	0	AGO1,AGO2	7mer-m8	uuGAUAUGUUGGAGGAUGGAGu	||||| | ||| |:|||||||	aaCUACA-AACAUUCUACCUCc	1.8662	0.069	1	22RV1,endothelial
MIMAT0000067	hsa-let-7f-5p	ENSG00000225905	AL391244.2	antisense	chr1	1357933	1357953	+	2	0	AGO1-4,AGO2	8mer	uugauaUGUUAGAUGAUGGAGu	| |||: ||||||||	gaggccACAG-AAACUACCUCa	0.7794	0.126	0	Huh-7.5
MIMAT0000067	hsa-let-7f-5p	ENSG00000177133	LINC00982	antisense	chr1	2983918	2983939	-	1	0	AGO2	7mer-m8	uugauaUGUUAGAUGAUGGAGu	|| : | :|||||||	gcgcucACUGGCCGCUACCUCu	0.4544	-0.634	4	T-REx-293
MIMAT0000067	hsa-let-7f-5p	ENSG00000227959	AL451042.2	antisense	chr1	16483604	16483626	+	3	0	AGO1,AGO2	7mer-m8	uugauauguuAGAU-GAUGGAGu	| | |:|: |||||||	ccagacucccUUUGCCUACCUCu	0.5466	0.117	1	HEK293,HeLa
MIMAT0000067	hsa-let-7f-5p	ENSG00000249087	ZNF436-AS1	antisense	chr1	23696711	23696730	+	2	0	AGO1-4,AGO2	8mer	uuGAUAUGUUAGAUGAUGGAGu	||:||||| ||| |||||||	aaUUAUACCAUC--CUACCUCa	1.8584	0.505	4	HeLa,hNSC
MIMAT0000067	hsa-let-7f-5p	ENSG00000236810	ELOA-AS1	antisense	chr1	24087412	24087432	-	1	0	AGO2	7mer-m8	uugAUAUGUUAGAUGAUGGAGu	|| |:||::: | |||||||	aaaUGUAUGG-CAUCUACCUCu	1.3092	-0.213	0	MCF7
MIMAT0000067	hsa-let-7f-5p	ENSG00000197989	SNHG12	antisense	chr1	28906717	28906739	-	8	0	AGO1-4,AGO2	8mer	uugaUAUGUU-AGAUGAUGGAGu	| :|:| ||| |||||||	guucAAGCGACUCUCCUACCUCa	0.9612	-0.39	7	Huh-7.5
MIMAT0000067	hsa-let-7f-5p	ENSG00000235790	AC114488.2	antisense	chr1	32109708	32109727	+	1	0	AGO2	7mer-m8	uugaUAUGUUAGAUGAUGGAGu	| |||::| | |||||||	uaagAUAUGAAC--CUACCUCu	1.0588	0.017	9	H1
MIMAT0000067	hsa-let-7f-5p	ENSG00000116883	AL591845.1	antisense	chr1	36793603	36793623	+	2	0	AGO2	7mer-m8	uuGAUAUGUUAGAUGAUGGAGu	| || : || |||||||	gcCCAUCUCCUC-CCUACCUCc	0.8104	0.079	9	HeLa
MIMAT0000067	hsa-let-7f-5p	ENSG00000259943	AL050341.2	antisense	chr1	40723307	40723329	-	7	0	AGO1-4,AGO2	8mer	uuGAUAUGUUAGAU-GAUGGAGu	|| |: : | | |||||||	gcCUCUGAGUUAGAGCUACCUCa	0.8182	-0.525	3	HEK293S,MCF7
MIMAT0000067	hsa-let-7f-5p	ENSG00000227533	SLC2A1-AS1	lincRNA	chr1	43441430	43441451	+	1	0	AGO2	7mer-m8	uugauaUGUUAGAUGAUGGAGu	| | |: ||| |||||||	auccucAUCAUCAUCUACCUCc	1.0066	0.18	6	TrHBMEC
MIMAT0000067	hsa-let-7f-5p	ENSG00000233602	ERI3-IT1	sense_intronic	chr1	44709279	44709300	-	3	0	AGO2	8mer	uugauAUGUUAGAUGAUGGAGu	| ||:|: |||||||	gugauUUCAGUUCUCUACCUCa	0.6566	0.413	5	T-REx-293
MIMAT0000067	hsa-let-7f-5p	ENSG00000226754	AL606760.1	antisense	chr1	53704429	53704451	+	1	0	AGO2	7mer-m8	uugauaUGUUAGAU-GAUGGAGu	| :| : ||: |||||||	gagccaGCCGCCUGCCUACCUCu	0.7128	-1.273	1	22RV1
MIMAT0000067	hsa-let-7f-5p	ENSG00000229956	ZRANB2-AS2	processed_transcript	chr1	71664645	71664663	+	1	0	AGO2	8mer	uugaUAUGUUAGAUGAUGGAGu	| :||::|| |||||||	caaaGUAUGAU---CUACCUCa	0.9389	0.284	1	T-REx-293
MIMAT0000067	hsa-let-7f-5p	ENSG00000223745	CCDC18-AS1	processed_transcript	chr1	93780756	93780779	-	1	0	AGO1-4	8mer	uuGA-UAUGUUAGAU-GAUGGAGu	| || | :::||: | |||||||	acCUCAGGUGAUUCACCUACCUCa	1.3092	0.128	6	Huh-7.5
MIMAT0000067	hsa-let-7f-5p	ENSG00000260464	AL049796.1	bidirectional_promoter_lncRNA	chr1	94313622	94313645	+	1	0	AGO2	7mer-m8	uugAUAUGUUA-GA-UGAUGGAGu	|: :| :| || ||||||||	gcgUGCGCUGUGCUGACUACCUCu	0.9401	-0.744	2	HeLa
MIMAT0000067	hsa-let-7f-5p	ENSG00000259946	BX005019.1	lincRNA	chr1	98432610	98432629	-	1	0	AGO2	7mer-m8	uuGAUAUGUUAGAUGAUGGAGu	| |||| | | |||||||	ccCCAUACCACC--CUACCUCu	1.0854	-0.166	5	HeLa
MIMAT0000067	hsa-let-7f-5p	ENSG00000225206	MIR137HG	lincRNA	chr1	98515002	98515023	-	1	0	AGO2	8mer	uugauauguuagauGAUGGAGu	| | | |||||||	acacugcccagagcCUACCUCa	0.2349	2.527	6	HEK293
MIMAT0000067	hsa-let-7f-5p	ENSG00000258634	AL160006.1	antisense	chr1	110602161	110602180	+	2	1	AGO2	7mer-m8	uuGAUAUGUUAGAUGAUGGAGu	:| | | ||: |||||||	cuUUCUUCCAUU--CUACCUCc	0.837	-0.092	5	HEK293S
MIMAT0000067	hsa-let-7f-5p	ENSG00000261654	AL360270.2	sense_overlapping	chr1	111483472	111483491	-	2	0	AGO1-4,AGO2	7mer-m8	uuGAUAUGUUAGAUGAUGGAGu	|:|| |||||| |||||||	caUUA-ACAAUC-CCUACCUCc	1.7496	0.091	3	Huh-7.5,MCF7
MIMAT0000067	hsa-let-7f-5p	ENSG00000271721	RP11-337C18.9	antisense	chr1	146649102	146649122	+	2	0	AGO1-4,AGO2	8mer	uugauaUGUUAGAUGAUGGAGu	| | :| | ||||||||	aggaggAAGAAC-ACUACCUCa	0.619	0.101	4	BT474,Huh-7.5
MIMAT0000067	hsa-let-7f-5p	ENSG00000278811	LINC00624	antisense	chr1	146856136	146856154	-	1	0	AGO1-4	7mer-m8	uuGAUAUGUUAGAUGAUGGAGu	||:| || | |||||||	ucCUGU-CA--CACCUACCUCu	0.837	0.302	6	fibroblasts
MIMAT0000067	hsa-let-7f-5p	ENSG00000261716	AC239868.1	sense_overlapping	chr1	149816494	149816514	-	4	0	AGO1-4,AGO2	7mer-m8	uuGAUAUGUUAGAUGAUGGAGu	||:| : | | |||||||	uuCUGUCUCA-CCCCUACCUCc	0.8825	-0.115	4	GM12891,MCF7
MIMAT0000067	hsa-let-7f-5p	ENSG00000261716	AC239868.1	sense_overlapping	chr1	149819415	149819435	-	3	0	AGO2	8mer	uugauAUGUUAGAUGAUGGAGu	| |::||||| |||||||	auaacUGUAAUCU-CUACCUCa	1.3651	0.029	4	HeLa
MIMAT0000067	hsa-let-7f-5p	ENSG00000237976	AL391069.3	antisense	chr1	151319609	151319630	+	2	0	AGO1-4,AGO2	7mer-m8	uugauauguuagauGAUGGAGu	| | | |||||||	caucuugccccuccCUACCUCu	0.3115	0.642	2	HeLa,hNSC
MIMAT0000067	hsa-let-7f-5p	ENSG00000229780	UBE2Q1-AS1	antisense	chr1	154527195	154527214	+	1	0	AGO2	8mer	uugauaUGUUAGAUGAUGGAGu	| :||| | |||||||	caggggGCAAGC--CUACCUCa	0.7339	1.65	5	H1
MIMAT0000067	hsa-let-7f-5p	ENSG00000231064	AC234582.1	antisense	chr1	155170056	155170078	+	9	4	AGO1-4,AGO2	8mer	uuGAUAUGUUAGAU--GAUGGAGu	||| ||| | : |||||||	gcCUA-ACACUACGCCCUACCUCa	1.0344	-0.77	9	HeLa,MCF7
MIMAT0000067	hsa-let-7f-5p	ENSG00000235919	ASH1L-AS1	antisense	chr1	155532846	155532867	+	3	0	AGO2	7mer-m8	uugauaUGUUAGAU-GAUGGAGu	| | ||:| | | |||||||	agccccACGA-CAACCUACCUCc	0.9401	-0.143	5	HeLa
MIMAT0000067	hsa-let-7f-5p	ENSG00000229953	AL590666.2	antisense	chr1	156631173	156631195	-	5	0	AGO1-4,AGO2	7mer-m8	uugauAUGUUAGAU-GAUGGAGu	| ||: ||: |||||||	ccagcUUCAGCCUGUCUACCUCu	0.7398	0.239	6	MCF7,left_ventricle
MIMAT0000067	hsa-let-7f-5p	ENSG00000224358	AL451074.2	antisense	chr1	165738369	165738390	+	2	0	AGO1-4,AGO2	8mer	uugauauguuaGAUGAUGGAGu	| | || |||||||	gauagucuugaCUUCUACCUCa	0.4227	-0.41	1	MDA-MB-231,hNSC
MIMAT0000067	hsa-let-7f-5p	ENSG00000249007	AL691482.3	sense_intronic	chr1	201980624	201980644	+	3	0	AGO2	7mer-m8	uugauAUGUUAGAUGAUGGAGu	|:::| |:|||||||	gguguUGUGA-AUGCUACCUCc	0.6711	-0.651	8	HeLa
MIMAT0000067	hsa-let-7f-5p	ENSG00000237605	AL591846.2	antisense	chr1	206808138	206808159	-	1	0	AGO2	7mer-m8	uugauauguuagauGAUGGAGu	| || | |||||||	ugccgcaccaggacCUACCUCu	0.5576	-0.409	6	C8166
MIMAT0000067	hsa-let-7f-5p	ENSG00000203709	MIR29B2CHG	lincRNA	chr1	207980483	207980504	-	1	0	AGO2	7mer-m8	uugauauguuagauGAUGGAGu	| |||||||	gggcgucucccuccCUACCUCc	-0.2447	-0.067	6	HeLa
MIMAT0000067	hsa-let-7f-5p	ENSG00000203709	MIR29B2CHG	lincRNA	chr1	207988337	207988356	-	2	0	AGO1-4,AGO2	7mer-m8	uuGAUAUGUUAGAUGAUGGAGu	| ||||: :||| |||||||	acCUAUGGGAUC--CUACCUCu	1.5266	0.281	6	HEK293S,MCF7
MIMAT0000067	hsa-let-7f-5p	ENSG00000237250	AL359924.1	antisense	chr1	238090686	238090703	+	2	0	AGO1-4,AGO2	8mer	uuGAUAUGUUAGAUGAUGGAGu	| ||: |||: :|||||||	acCUG-ACAG---GCUACCUCa	1.0964	4.01	3	22RV1,hNSC
MIMAT0000067	hsa-let-7f-5p	ENSG00000232044	LINC01105	processed_transcript	chr2	6108774	6108796	+	3	0	AGO2	7mer-m8	uuGAUAUGUUAGAU-GAUGGAGu	||| | :|| | |||||||	caCUUGAAGAUGAAUCUACCUCu	1.1042	-0.484	4	motor_cortex
MIMAT0000067	hsa-let-7f-5p	ENSG00000234072	AC074117.1	antisense	chr2	27581577	27581602	+	24	0	AGO1-4,AGO2	7mer-m8	uuGAUAUG-UUAGAU---GAUGGAGu	|:|| || : |||| |||||||	caUUAAACUGCUCUACCUCUACCUCc	1.3613	-0.033	8	Huh-7.5
MIMAT0000067	hsa-let-7f-5p	ENSG00000234072	AC074117.1	antisense	chr2	27581605	27581624	+	31	0	AGO1-4,AGO2	7mer-m8	uuGAUAUGUUAGAUGAUGGAGu	|| ||| ||| |||||||	cuCUCUAC-CUCU-CUACCUCu	1.2727	0	8	Huh-7.5
MIMAT0000067	hsa-let-7f-5p	ENSG00000179818	PCBP1-AS1	processed_transcript	chr2	70280966	70280988	-	2	0	AGO1-4,AGO2	8mer	uuGAUAUGUUAGAU-GAUGGAGu	| :| |: : |:|: |||||||	acUUUUGGGUUUUGUCUACCUCa	1.0909	0.597	4	HeLa,hNSC
MIMAT0000067	hsa-let-7f-5p	ENSG00000222041	CYTOR	lincRNA	chr2	87779949	87779971	+	4	0	AGO1,AGO1-4,AGO2	7mer-m8	uugaUAUGUUAGAU-GAUGGAGu	|| :| ||||||: |||||||	aaugGUUCAAUCUGUCUACCUCc	1.8217	-0.277	7	Huh-7.5,MDA-MB-231,endothelial
MIMAT0000067	hsa-let-7f-5p	ENSG00000222000	AC092675.1	antisense	chr2	98950762	98950783	-	1	0	AGO2	7mer-m8	uugauauguuAGAUGAUGGAGu	| | ||| |||||||	ucuuucuccuUCUUCUACCUCu	0.7084	0.126	4	MDA-MB-231
MIMAT0000067	hsa-let-7f-5p	ENSG00000235597	LINC01102	lincRNA	chr2	105122493	105122515	+	2	0	AGO2	7mer-m8	uugAUAUG-UUAGAUGAUGGAGu	|:|:| || | |||||||	cgaUGUGCUAAGCAUCUACCUCu	0.9401	-0.412	7	motor_cortex
MIMAT0000067	hsa-let-7f-5p	ENSG00000226508	LINC01918	lincRNA	chr2	105761226	105761247	+	2	0	AGO2	8mer	uuGAUAUGUUAGAU-GAUGGAGu	|| | | ||:|| |||||||	ccCU-UUCUAUUUAGCUACCUCa	1.185	-0.067	5	T-REx-293
MIMAT0000067	hsa-let-7f-5p	ENSG00000172965	MIR4435-2HG	lincRNA	chr2	112187774	112187799	-	1	0	AGO1	8mer	uuGAUAUGUUAGA----UGAUGGAGu	:||| || || |||||||	ucUUAUCCACCCUUCCCUCUACCUCa	0.8691	-0.607	7	endothelial
MIMAT0000067	hsa-let-7f-5p	ENSG00000172965	MIR4435-2HG	lincRNA	chr2	112227335	112227357	-	2	0	AGO1-4,AGO2	7mer-m8	uugaUAUGUUAGAU-GAUGGAGu	|| :| ||||||: |||||||	aaugGUUCAAUCUGUCUACCUCc	1.8217	-0.209	7	Huh-7.5,MDA-MB-231
MIMAT0000067	hsa-let-7f-5p	ENSG00000224959	AC017002.1	lincRNA	chr2	112249842	112249865	-	8	0	AGO1-4,AGO2	8mer	uuGA-UAUGUUAGAU--GAUGGAGu	| || :|:| | ||: |||||||	acCUGGUGC-ACCUGGUCUACCUCa	1.1662	0.093	3	Huh-7.5
MIMAT0000067	hsa-let-7f-5p	ENSG00000189223	PAX8-AS1	processed_transcript	chr2	113983228	113983251	+	1	0	AGO2	8mer	uuGA-UAUGUUAGAU-GAUGGAGu	|| | :| |||| |||||||	ggCUCAAGCCUUCUAGCUACCUCa	1.2406	0.262	3	HeLa
MIMAT0000067	hsa-let-7f-5p	ENSG00000237220	AC104777.3	lincRNA	chr2	151423462	151423484	+	1	0	AGO2	8mer	uugaUA-UGUUAGAUGAUGGAGu	|| || :| || ||||||||	aagcAUGGCCAUAAACUACCUCa	1.2305	-0.124	3	HS5
MIMAT0000067	hsa-let-7f-5p	ENSG00000227403	LINC01806	lincRNA	chr2	162105017	162105038	+	4	0	AGO1-4,AGO2	7mer-m8	uugauauguuagauGAUGGAGu	| | | | |||||||	uaguccucuagugcCUACCUCu	0.5388	1.889	2	Huh-7.5,MDA-MB-231
MIMAT0000067	hsa-let-7f-5p	ENSG00000225205	AC078883.1	antisense	chr2	173368717	173368740	-	1	0	AGO2	7mer-m8	uuGAUAUGUU-AGAU-GAUGGAGu	||:| ||: | |: |||||||	uuCUGUUCAGCUAUGUCUACCUCu	1.1474	0.839	4	BCBL-1
MIMAT0000067	hsa-let-7f-5p	ENSG00000279598	AC009948.5	TEC	chr2	179421772	179421794	+	1	0	AGO1-4	7mer-m8	uugauAUGUUAG-AUGAUGGAGu	| |::|||| |:|||||||	uagccUGUAAUCUUGCUACCUCc	1.3437	4.88	2	hNSC
MIMAT0000067	hsa-let-7f-5p	ENSG00000227252	AC105760.2	antisense	chr2	237993286	237993306	-	4	0	AGO1,AGO1-4,AGO2	7mer-m8	uugAUAUGUUAGAUGAUGGAGu	| |: ||:| :| |||||||	acgUGCACGAAUU-CUACCUCu	1.1097	-0.141	3	HEK293,Huh-7.5,left_ventricle
MIMAT0000067	hsa-let-7f-5p	ENSG00000227110	LMCD1-AS1	antisense	chr3	8263791	8263812	-	1	0	AGO1-4	8mer	uuGAUAUGUUAGAUGAUGGAGu	||:|:||: ||||||||	ugCUGUGCAGCAAACUACCUCa	1.1928	0.107	4	MCF7
MIMAT0000067	hsa-let-7f-5p	ENSG00000224660	SH3BP5-AS1	antisense	chr3	15298716	15298736	+	3	0	AGO1-4,AGO2	7mer-m8	uuGAUAUGUUAGAUGAUGGAGu	|||| | |:||| |||||||	gaCUAAAGAGUCU-CUACCUCu	1.6175	-0.339	5	HeLa,Huh-7.5
MIMAT0000067	hsa-let-7f-5p	ENSG00000272077	AC124045.1	lincRNA	chr3	44710375	44710393	+	14	0	AGO2	8mer	uuGAUAUGUUAGAUGAUGGAGu	||:|| :|| |||||||	gcCUGUAAGAU---CUACCUCa	1.0032	0.477	2	EWS
MIMAT0000067	hsa-let-7f-5p	ENSG00000249833	CCDC37-AS1	antisense	chr3	126112437	126112458	-	1	0	AGO1-4	7mer-m8	uugauauguuagauGAUGGAGu	|| | |||||||	gacccggccccagcCUACCUCu	0.3037	-0.338	2	MCF7
MIMAT0000067	hsa-let-7f-5p	ENSG00000239921	LINC01471	lincRNA	chr3	127252571	127252590	-	1	0	AGO2	7mer-m8	uugAUAUGUUAGAUGAUGGAGu	| |: ||:: | |||||||	aggUGCACGGCC--CUACCUCu	0.9467	0.114	3	TZM-bl
MIMAT0000067	hsa-let-7f-5p	ENSG00000248724	NPHP3-AS1	antisense	chr3	132469278	132469302	+	1	0	AGO2	8mer	uuGAUAUGUUAGA---UGAUGGAGu	||| : ||||| |||||||	gcCUAAGAAAUCUUUGCCUACCUCa	1.3474	0.124	1	HeLa
MIMAT0000067	hsa-let-7f-5p	ENSG00000248932	AC097103.2	antisense	chr3	139138465	139138486	+	2	0	AGO2	7mer-m8	uugauauguuAGAUGAUGGAGu	| | |:| |||||||	caagacuguuUUUCCUACCUCu	0.5092	0.15	1	T-REx-293
MIMAT0000067	hsa-let-7f-5p	ENSG00000261763	AC110716.2	lincRNA	chr3	139398452	139398473	-	1	0	AGO2	8mer	uuGAUAUGUUAGAUGAUGGAGu	| || || |: ||||||||	agCUUUAGUCUUCACUACCUCa	1.1141	0.162	2	TZM-bl
MIMAT0000067	hsa-let-7f-5p	ENSG00000224652	LINC00885	lincRNA	chr3	195869671	195869691	+	2	0	AGO1-4,AGO2	7mer-m8	uugauauguuAGAUGAUGGAGu	| ||| |||||||	cggaagcucuUCU-CUACCUCc	0.3984	-0.04	2	MCF7
MIMAT0000067	hsa-let-7f-5p	ENSG00000250371	AC007370.2	lincRNA	chr4	12863205	12863226	-	1	0	AGO2	8mer	uugaUAUGUUAGAUGAUGGAGu	| | |::| | |||||||	cagaACAUGAACACCUACCUCa	0.9091	0.357	3	left_ventricle
MIMAT0000067	hsa-let-7f-5p	ENSG00000263327	TAPT1-AS1	antisense	chr4	16258788	16258809	+	2	0	AGO1-4	7mer-m8	uugauaugUUAGAUGAUGGAGu	| :||:|||||||||	gguucccaGAUUUACUACCUCc	0.857	0.105	2	Huh-7.5
MIMAT0000067	hsa-let-7f-5p	ENSG00000281501	SEPSECS-AS1	antisense	chr4	25199162	25199184	+	1	0	AGO2	8mer	uugaUAUGUU-AGAUGAUGGAGu	| ||:| ||| |||||||	guucAAACGAUUCUCCUACCUCa	1.0443	-0.119	1	HeLa
MIMAT0000067	hsa-let-7f-5p	ENSG00000250541	AC092436.4	antisense	chr4	25772057	25772078	+	2	0	AGO2	7mer-m8	uuGAUAUGUUAGAUGAUGGAGu	|||: |||: |||||||	caCUGAACAGAAAUCUACCUCu	1.2539	0.161	3	HEK293T
MIMAT0000067	hsa-let-7f-5p	ENSG00000249330	AC095060.1	antisense	chr4	46392978	46392998	+	1	0	AGO2	7mer-m8	uuGAUAUGUUAGAUGAUGGAGu	||:|:: |||||||||||	ugCUGUGU-UUCUACUACCUCu	1.2649	-0.365	2	T98G
MIMAT0000067	hsa-let-7f-5p	ENSG00000251095	AC097478.1	antisense	chr4	90612444	90612466	+	1	0	AGO2	7mer-m8	uuGAUA-UGUUAGAUGAUGGAGu	|:|:| || : ||:|||||||	caUUGUGACUGGCUGCUACCUCc	1.3104	0.052	7	HCT116
MIMAT0000067	hsa-let-7f-5p	ENSG00000254531	AP001816.1	lincRNA	chr4	102269559	102269583	+	2	0	AGO2	7mer-m8	uugauaUGUU-AG--AUGAUGGAGu	| :||| || :|||||||	cccaggGCAACUCGGAGCUACCUCg	0.8437	0.425	8	HCT116
MIMAT0000067	hsa-let-7f-5p	ENSG00000248810	LINC02432	lincRNA	chr4	142242467	142242490	-	1	0	AGO2	8mer	uugauaUGUUA--GAUGAUGGAGu	|::|| | |||||||	ggaccaAUGAUUGCAUCUACCUCa	0.3901	-0.153	7	BCBL-1
MIMAT0000067	hsa-let-7f-5p	ENSG00000279481	AC104791.2	TEC	chr4	146753343	146753363	-	1	0	AGO2	7mer-m8	uugauAUGUUAGAUGAUGGAGu	| |:||: || |||||||	cucacUGCAGCCU-CUACCUCc	1.0377	-0.086	8	HEK293T
MIMAT0000067	hsa-let-7f-5p	ENSG00000270681	AC095055.1	antisense	chr4	152061549	152061568	+	3	0	AGO2	7mer-m8	uugaUAUGUUAGAUGAUGGAGu	| :||| |:|||||||	uugaAAGCAA--UGCUACCUCc	0.8248	0.747	2	motor_cortex
MIMAT0000067	hsa-let-7f-5p	ENSG00000268471	MIR4453HG	bidirectional_promoter_lncRNA	chr4	153458546	153458565	+	2	0	AGO2	7mer-m8	uuGAU-AUGUUAGAUGAUGGAGu	||| |||| || |||||||	ccCUAGUACA--CU-CUACCUCc	1.3259	0.027	5	left_ventricle
MIMAT0000067	hsa-let-7f-5p	ENSG00000251216	AC106895.2	lincRNA	chr4	174846493	174846514	-	1	0	AGO2	8mer	uugAUA-UGUUAGAUGAUGGAGu	| ||| | |||:| |||||||	augUAUGAGAAUUU-CUACCUCa	1.4169	0.647	7	HeLa
MIMAT0000067	hsa-let-7f-5p	ENSG00000225138	SLC9A3-AS1	processed_transcript	chr5	479932	479954	+	5	0	AGO2	8mer	uugaUAUGUU-AGAUGAUGGAGu	| | :|:: |||:|||||||	gagcAAGCGGCUCUGCUACCUCa	1.1364	0.883	5	HEK293S
MIMAT0000067	hsa-let-7f-5p	ENSG00000249160	LINC02213	lincRNA	chr5	10521916	10521935	-	1	0	AGO2	7mer-m8	uuGAUAUGUUAGAUGAUGGAGu	:|: ||| | |||||||	ccUUGCCCAAGC--CUACCUCu	0.8847	0.304	1	EWS
MIMAT0000067	hsa-let-7f-5p	ENSG00000215196	BASP1-AS1	antisense	chr5	17217003	17217025	-	2	0	AGO2	7mer-m8	uugauAUGUU-AGAUGAUGGAGu	|||:| || :|||||||	ucgacUACGAUUCCGCUACCUCg	0.9427	0.103	3	hMSC
MIMAT0000067	hsa-let-7f-5p	ENSG00000248555	LINC01339	processed_transcript	chr5	89454285	89454306	-	1	0	AGO1-4	7mer-m8	uugauauguuaGAUGAUGGAGu	||:|||||||	gugccacauccCUGCUACCUCc	-0.1364	-0.354	7	Huh-7.5
MIMAT0000067	hsa-let-7f-5p	ENSG00000223652	AC106786.1	antisense	chr5	122423099	122423120	-	1	0	AGO1-4	7mer-m8	uugauauGUUAGAUGAUGGAGu	|| | ||| |||||||	aagucccCAAGAACCUACCUCu	0.9534	-0.127	4	MCF7
MIMAT0000067	hsa-let-7f-5p	ENSG00000279118	AC093535.2	TEC	chr5	125832014	125832034	+	2	0	AGO1,AGO2	7mer-m8	uugauAUGUUAGAUGAUGGAGu	| |: || || |||||||	cucacUGGAACCU-CUACCUCc	0.9467	-0.093	2	cingulate_gyrus,endothelial
MIMAT0000067	hsa-let-7f-5p	ENSG00000281398	SNHG4	lincRNA	chr5	138614114	138614134	+	15	0	AGO1,AGO1-4,AGO2	7mer-m8	uugauaUGUUAGAUGAUGGAGu	| || ||: ||||||||	auuccaAC-AUUGACUACCUCc	0.8307	-0.191	5	Huh-7.5,endothelial
MIMAT0000067	hsa-let-7f-5p	ENSG00000281398	SNHG4	lincRNA	chr5	138614748	138614768	+	8	0	AGO1,AGO1-4,AGO2	7mer-m8	uuGAUAUGUUAGAUGAUGGAGu	| ||: |::| | |||||||	acCUGAAUGA-CAUCUACCUCc	1.1474	0.415	5	HeLa,endothelial,hNSC
MIMAT0000067	hsa-let-7f-5p	ENSG00000249669	CARMN	lincRNA	chr5	148788896	148788917	+	1	0	AGO2	8mer	uugauauguuAGAUGAUGGAGu	| | |: :|||||||	gcccugccucUUAGCUACCUCa	0.5012	-0.24	10	HS27a
MIMAT0000067	hsa-let-7f-5p	ENSG00000245812	LINC02202	lincRNA	chr5	158534180	158534200	+	1	0	AGO2	7mer-m8	uugauaugUUAGAUGAUGGAGu	| ||| | |||||||	auagccggAAUGU-CUACCUCc	0.4916	-0.38	4	hMSC
MIMAT0000067	hsa-let-7f-5p	ENSG00000279204	AC134043.2	TEC	chr5	158534180	158534200	+	1	0	AGO2	7mer-m8	uugauaugUUAGAUGAUGGAGu	| ||| | |||||||	auagccggAAUGU-CUACCUCc	0.4916	-0.38	4	hMSC
MIMAT0000067	hsa-let-7f-5p	ENSG00000241956	AC109466.1	antisense	chr5	164028432	164028453	+	2	0	AGO1-4,AGO2	7mer-m8	uugauauguuAGAUGAUGGAGu	| || |||||||	cugcuucuucUCCUCUACCUCu	0.2409	2.468	5	HeLa,hNSC
MIMAT0000067	hsa-let-7f-5p	ENSG00000278970	HEIH	TEC	chr5	180257826	180257850	-	6	0	AGO1-4,AGO2	7mer-m8	uuGAUAUGUUAG--AU-GAUGGAGu	||| :||| : || |||||||	cuCUACGCAAAUGGUAGCUACCUCu	1.235	0.032	4	22RV1,foreskin_fibroblast
MIMAT0000067	hsa-let-7f-5p	ENSG00000278970	HEIH	TEC	chr5	180257847	180257868	-	7	0	AGO1-4,AGO2	7mer-m8	uuGAUAUGUUAGAUGAUGGAGu	:|| | | | :|||||||	ccUUAAAGACCCAGCUACCUCu	0.9091	0.17	4	MCF7,foreskin_fibroblast
MIMAT0000067	hsa-let-7f-5p	ENSG00000233937	AC008443.1	processed_transcript	chr5	180683910	180683934	+	2	0	AGO2	8mer	uugauAUGUUAGA---UGAUGGAGu	|:| ||:| :|||||||	uuggcUGCCAUUUUUAGCUACCUCa	0.6112	0.802	1	T98G
MIMAT0000067	hsa-let-7f-5p	ENSG00000250903	GMDS-AS1	lincRNA	chr6	2273564	2273585	+	1	0	AGO1-4	7mer-m8	uugauaugUUAGAUGAUGGAGu	| || | :|||||||	ggagaagaAACCAGCUACCUCu	0.5698	-0.169	2	hNSC
MIMAT0000067	hsa-let-7f-5p	ENSG00000260604	AL590004.4	lincRNA	chr6	3906865	3906888	-	1	0	AGO2	7mer-m8	uugauAUGUUAGAU--GAUGGAGu	|:|| ||: |||||||	cugccUGCAUCCUGGCCUACCUCu	0.63	-0.18	4	HeLa
MIMAT0000067	hsa-let-7f-5p	ENSG00000272097	AL024498.1	lincRNA	chr6	10744049	10744074	-	1	0	AGO2	8mer	uugauAUGUUAGAU----GAUGGAGu	| |:| | ||| |||||||	augccUGCUACCUAAAGCCUACCUCa	0.7339	-0.04	3	BT474
MIMAT0000067	hsa-let-7f-5p	ENSG00000272097	AL024498.1	lincRNA	chr6	10744224	10744246	-	3	0	AGO2	8mer	uugauAUGU-UAGAUGAUGGAGu	| || :| |||||||||	uggccUCCAGGUAUACUACCUCa	0.7475	-0.06	3	TDF
MIMAT0000067	hsa-let-7f-5p	ENSG00000272468	AL021807.1	lincRNA	chr6	27090733	27090754	-	1	0	AGO2	8mer	uuGAUAUGUUAGAUGAUGGAGu	| | || || |||||||	cuCAAGUCAUCCUCCUACCUCa	0.8825	0.126	1	HeLa
MIMAT0000067	hsa-let-7f-5p	ENSG00000272374	Z97832.2	lincRNA	chr6	35188777	35188801	-	3	0	AGO1-4,AGO2	7mer-m8	uugAUAUGU-UAGAU--GAUGGAGu	| | |:|| ||||: |||||||	acaUCUGCAUAUCUGCUCUACCUCc	1.3958	-0.188	3	Huh-7.5,cingulate_gyrus
MIMAT0000067	hsa-let-7f-5p	ENSG00000281969	AL592158.1	TEC	chr6	39788575	39788596	+	1	0	AGO2	7mer-m8	uugaUA-UGUUAGAUGAUGGAGu	|| || ||||| |||||||	aauaAUCACAAU-ACCUACCUCc	1.5003	-0.177	0	T98G
MIMAT0000067	hsa-let-7f-5p	ENSG00000260000	AL133338.1	antisense	chr6	101329442	101329462	+	2	0	AGO2	7mer-m8	uugauAUGUUAGAUGAUGGAGu	| |:| :||| |||||||	aggccUGCCGUCU-CUACCUCu	1.0066	-1.867	9	hMSC
MIMAT0000067	hsa-let-7f-5p	ENSG00000279048	AC080080.1	TEC	chr7	17981973	17981994	+	2	0	AGO2	8mer	uugauAUGUUAGAUGAUGGAGu	| | | | |||||||	uggccUCCCAAGUCCUACCUCa	0.4183	-0.31	4	HeLa
MIMAT0000067	hsa-let-7f-5p	ENSG00000232759	AC002480.2	antisense	chr7	22612446	22612466	+	1	0	AGO1-4	7mer-m8	uuGAUAUGUUAGAUGAUGGAGu	||:|| |: | |||||||	cuCUGUAAAGAC-CCUACCUCc	1.0565	0.196	8	HeLa
MIMAT0000067	hsa-let-7f-5p	ENSG00000232949	AC002480.3	antisense	chr7	22629355	22629376	+	1	0	AGO1	8mer	uuGAUAUGUUAGAUGAUGGAGu	|| :| : | ||||||||	ggCUUGGCUGCCCACUACCUCa	0.9091	0.521	5	endothelial
MIMAT0000067	hsa-let-7f-5p	ENSG00000273237	AC004520.1	antisense	chr7	26213803	26213824	-	4	0	AGO2	8mer	uuGAUAUGUUAGAUGAUGGAGu	| || | :| ||| |||||||	acCUCUCUAUUCUCCUACCUCa	1.3691	-0.154	4	HeLa
MIMAT0000067	hsa-let-7f-5p	ENSG00000240990	HOXA11-AS	antisense	chr7	27225644	27225666	+	1	0	AGO2	7mer-m8	uugauauguuaGAU-GAUGGAGu	|| ||: |||||||	ccucaucuuccCUGCCUACCUCu	0.4149	0.296	5	HeLa
MIMAT0000067	hsa-let-7f-5p	ENSG00000234336	JAZF1-AS1	antisense	chr7	28280909	28280931	+	1	0	AGO2	8mer	uugauauguuaGA-UGAUGGAGu	| || ||||||||	gagacagggccCUGACUACCUCa	0.0692	-0.092	2	T-REx-293
MIMAT0000067	hsa-let-7f-5p	ENSG00000196295	AC005154.1	processed_transcript	chr7	30592885	30592905	-	5	0	AGO1-4,AGO2	8mer	uuGAUAUGUUAGAUGAUGGAGu	| ||: |:| |:|||||||	ucCCAUG-AGUAUGCUACCUCa	1.1097	-0.011	5	Huh-7.5
MIMAT0000067	hsa-let-7f-5p	ENSG00000281103	TRG-AS1	antisense	chr7	38418096	38418116	+	3	0	AGO2	8mer	uugaUAUGUUAGAUGAUGGAGu	| |||: | ||||||||	guaaAAACAG-CAACUACCUCa	0.9157	0.117	3	T98G
MIMAT0000067	hsa-let-7f-5p	ENSG00000188185	LINC00265	lincRNA	chr7	39831422	39831448	+	6	0	AGO1-4,AGO2	8mer	uuGAUAUGUUAG---AU--GAUGGAGu	|||| :|: | || |||||||	gcCUAUUUAGGCCCAUACCCUACCUCa	0.9734	0.278	5	HeLa,MCF7
MIMAT0000067	hsa-let-7f-5p	ENSG00000224223	VSTM2A-OT1	sense_overlapping	chr7	54626235	54626258	+	1	0	AGO2	7mer-m8	uuGAUAUG--UUAGAUGAUGGAGu	| | ||:| |:|: |||||||	agCAAUGCCUAGUUCUCUACCUCu	1.0909	-0.37	5	motor_cortex
MIMAT0000067	hsa-let-7f-5p	ENSG00000279072	AC118758.3	lincRNA	chr7	56878830	56878850	-	1	0	AGO2	8mer	uugauauGUUAGAUGAUGGAGu	| ||: || |||||||	agaggccCAGCCU-CUACCUCa	0.6284	-0.238	5	22RV1
MIMAT0000067	hsa-let-7f-5p	ENSG00000279072	AC118758.3	lincRNA	chr7	56879473	56879493	-	1	0	AGO2	8mer	uugAUAUGUUAGAUGAUGGAGu	| |:| ||: || |||||||	agaUGUCCAGCCU-CUACCUCa	1.1928	-0.155	5	22RV1
MIMAT0000067	hsa-let-7f-5p	ENSG00000273142	AC073335.2	lincRNA	chr7	66368568	66368589	+	1	0	AGO2	7mer-m8	uugauauGUUAGAUGAUGGAGu	| | | || |||||||	ugccggcCCAGCUCCUACCUCg	0.6485	-0.824	3	BCBL-1
MIMAT0000067	hsa-let-7f-5p	ENSG00000280388	AC006330.1	TEC	chr7	75673825	75673847	-	1	0	AGO1-4	7mer-m8	uugaUAUGUUAGA-UGAUGGAGu	| | | :| || :|||||||	cagaAGAGGAACUCGCUACCUCc	0.9734	-0.164	5	hNSC
MIMAT0000067	hsa-let-7f-5p	ENSG00000273341	AC004921.1	lincRNA	chr7	77051110	77051130	+	2	0	AGO2	7mer-m8	uugauAUGUUAGAUGAUGGAGu	| ||||| || |||||||	cucacUACAA-CUCCUACCUCc	1.3984	-0.115	3	HEK293
MIMAT0000067	hsa-let-7f-5p	ENSG00000234456	MAGI2-AS3	processed_transcript	chr7	79092436	79092456	+	1	0	AGO2	7mer-m8	uugauAUGUUAGAUGAUGGAGu	| |:||| || |||||||	cucacUGCAACCU-CUACCUCc	1.1497	0.01	5	motor_cortex
MIMAT0000067	hsa-let-7f-5p	ENSG00000272752	STAG3L5P-PVRIG2P-PILRB	processed_transcript	chr7	99950695	99950718	+	4	0	AGO2	7mer-m8	uuGAUAUGUU-AGA-UGAUGGAGu	|| | ::| | | :|||||||	uuCUCUUUGACUGUGGCUACCUCc	0.9922	0.263	3	Huh-7.5
MIMAT0000067	hsa-let-7f-5p	ENSG00000233705	SLC26A4-AS1	antisense	chr7	107300578	107300598	-	2	0	AGO2	8mer	uuGAUAU-GUUAGAUGAUGGAGu	| ||: | | ||| |||||||	agCUGGAGCUAUC--CUACCUCa	1.1873	-0.701	2	cingulate_gyrus
MIMAT0000067	hsa-let-7f-5p	ENSG00000279419	AC004925.1	TEC	chr7	124384122	124384141	-	3	0	AGO1-4,AGO2	7mer-m8	uuGAUAUGUUAGAUGAUGGAGu	:||| |||| |||||||	ucUUAUUGAAUC--CUACCUCu	1.2617	0.535	3	HeLa,Huh-7.5
MIMAT0000067	hsa-let-7f-5p	ENSG00000273329	AC078846.1	lincRNA	chr7	129244989	129245012	-	2	0	AGO2	8mer	uugauaUGUUAGA-U-GAUGGAGu	:|||| | | |||||||	uuggugGCAAUGUCAUCUACCUCa	0.7482	0.076	3	EWS
MIMAT0000067	hsa-let-7f-5p	ENSG00000231721	LINC-PINT	processed_transcript	chr7	130629641	130629661	-	9	0	AGO1,AGO2	7mer-m8	uuGAUAUGUUAGAUGAUGGAGu	|| | | : | :|||||||	uuCU-UUCCGCCAGCUACCUCu	0.8825	-0.157	3	EWS,endothelial
MIMAT0000067	hsa-let-7f-5p	ENSG00000272505	AC104964.4	lincRNA	chr8	10346046	10346067	+	1	0	AGO2	7mer-m8	uugAUAUGUUAGAUGAUGGAGu	| | ||||:| |||||||	augUUUACAGUGACCUACCUCu	1.2672	0.258	4	motor_cortex
MIMAT0000067	hsa-let-7f-5p	ENSG00000228801	AC064807.1	antisense	chr8	52825692	52825714	+	1	0	AGO2	7mer-m8	uuGA-UAUGUUAGAUGAUGGAGu	||| | |: ||| |||||||	gaCUCAAAUCAUCCUCUACCUCu	1.3448	0.046	2	Huh-7.5
MIMAT0000067	hsa-let-7f-5p	ENSG00000254377	MIR124-2HG	lincRNA	chr8	65294252	65294275	+	1	0	AGO1-4	8mer	uuGAUAUGUUAG--AUGAUGGAGu	|| || |||: |||||||||	ucCUUUAGAAUUCAUACUACCUCa	1.3425	0.542	1	hNSC
MIMAT0000067	hsa-let-7f-5p	ENSG00000246528	AC079089.1	antisense	chr8	70749204	70749226	+	1	0	AGO2	7mer-m8	uugaUAUGUUAGAU-GAUGGAGu	| | |||| | |||||||	ccacACAGAAUCAACCUACCUCc	1.0066	0.262	8	HEK293
MIMAT0000067	hsa-let-7f-5p	ENSG00000246792	AC106038.1	antisense	chr8	91661673	91661691	+	2	0	AGO2	8mer	uuGAUAUGUUAGAUGAUGGAGu	||: ||| || |||||||	gcCUG-ACAUUC--CUACCUCa	1.1152	0.033	5	MCF7
MIMAT0000067	hsa-let-7f-5p	ENSG00000280123	AC023632.6	TEC	chr8	95441236	95441256	-	8	0	AGO1,AGO1-4,AGO2	7mer-m8	uuGAUAUGUUAGAUGAUGGAGu	|| || | | |||||||	uuCUCCUCAUUGU-CUACCUCc	0.8226	0.034	4	HEK293,MCF7,MDA-MB-231
MIMAT0000067	hsa-let-7f-5p	ENSG00000281641	SAMD12-AS1	lincRNA	chr8	119633798	119633820	+	4	0	AGO2	8mer	uugAUAUGU-UAGAUGAUGGAGu	| | || | || |||||||	ucgUCUCCACACCUCCUACCUCa	0.9323	0.195	3	MDA-MB-231
MIMAT0000067	hsa-let-7f-5p	ENSG00000280303	ERICD	lincRNA	chr8	141646527	141646551	+	1	0	AGO2	7mer-m8	uugauauGUUAGA---UGAUGGAGu	| | ||: || :|||||||	gaaaagcCAGCCUGUGGCUACCUCc	0.8104	-0.153	2	T-REx-293
MIMAT0000067	hsa-let-7f-5p	ENSG00000253741	AC108002.1	antisense	chr8	143787341	143787362	-	1	0	AGO2	8mer	uugauauGUUAGAUGAUGGAGu	| | ::| || |||||||	auguggcUGACCUCCUACCUCa	0.8946	-0.268	3	BT474
MIMAT0000067	hsa-let-7f-5p	ENSG00000236404	VLDLR-AS1	antisense	chr9	2494237	2494258	-	1	0	AGO2	7mer-m8	uugauauguuaGAUGAUGGAGu	| | | | :|||||||	auuucagcucaCGGCUACCUCu	0.5588	0.001	4	HeLa
MIMAT0000067	hsa-let-7f-5p	ENSG00000240498	CDKN2B-AS1	antisense	chr9	22065706	22065729	+	1	0	AGO2	8mer	uugAUAUGUUAGAU---GAUGGAGu	| || |::| ||| |||||||	gagUA-AUGAGCUACACCUACCUCa	1.1607	-0.181	4	HeLa
MIMAT0000067	hsa-let-7f-5p	ENSG00000260412	AL353746.1	sense_overlapping	chr9	27938430	27938451	-	2	0	AGO2	8mer	uuGAUAUGUUAGAU-GAUGGAGu	||| ||| | ||| |||||||	aaCCAUA-ACACUACCUACCUCa	1.5665	2.158	3	cingulate_gyrus
MIMAT0000067	hsa-let-7f-5p	ENSG00000226562	CYP4F26P	lincRNA	chr9	33603362	33603383	+	4	0	AGO2	8mer	uugauauguuAGAUGAUGGAGu	| | | |||||||||	auggacuuccUGUACUACCUCa	0.5214	0.289	3	22RV1
MIMAT0000067	hsa-let-7f-5p	ENSG00000272934	AL390726.4	processed_transcript	chr9	38542473	38542494	-	2	1	AGO2	8mer	uugauauguuAGAUGAUGGAGu	| | | |||||||||	acagacuuccUGUACUACCUCa	0.5214	0.133	0	HeLa
MIMAT0000067	hsa-let-7f-5p	ENSG00000226237	GAS1RR	lincRNA	chr9	89603791	89603812	+	1	0	AGO2	8mer	uugAUAUGUUAGAUGAUGGAGu	| | || |||| |||||||	uaaUUUAAAAUCAUCUACCUCa	1.3691	0.355	4	HeLa
MIMAT0000067	hsa-let-7f-5p	ENSG00000255036	AL512590.3	processed_transcript	chr9	100077166	100077187	+	3	0	AGO2	8mer	uugaUAUGUUAGAUGAUGGAGu	| | | || :| |||||||	auagAGAAAACUUCCUACCUCa	0.9401	1.964	2	HeLa
MIMAT0000067	hsa-let-7f-5p	ENSG00000259953	AL138756.1	sense_overlapping	chr9	114797432	114797453	-	1	0	AGO2	7mer-m8	uugAUAUGUUAGAUGAUGGAGu	| |:||| |||||||	uggUCUGCAAAAGUCUACCUCu	0.8703	0.321	2	HS5
MIMAT0000067	hsa-let-7f-5p	ENSG00000244757	AL137024.1	antisense	chr9	119080887	119080909	-	1	0	AGO1-4	7mer-m8	uugauaUGU-UAGAUGAUGGAGu	| :|| || |:|||||||	uucacaGCACAUGUGCUACCUCc	0.9589	0.577	4	Huh-7.5
MIMAT0000067	hsa-let-7f-5p	ENSG00000204054	LINC00963	processed_transcript	chr9	132267038	132267058	+	9	0	AGO1-4,AGO2	7mer-m8	uuGAUAUGUUAGAUGAUGGAGu	|||: ||| |:|||||||	caCUGCUCAA-AUGCUACCUCu	1.3259	-0.06	3	Huh-7.5
MIMAT0000067	hsa-let-7f-5p	ENSG00000226706	AL161452.1	antisense	chr9	138395152	138395173	-	1	0	AGO2	7mer-m8	uugauAUGUUAGAUGAUGGAGu	| | | | | | |||||||	accccUCCUACCCUCUACCUCu	0.8448	-0.087	5	C8166
MIMAT0000067	hsa-let-7f-5p	ENSG00000228544	CCDC183-AS1	antisense	chr9	139701316	139701337	-	2	0	AGO2	7mer-m8	uugauauguuagaUGAUGGAGu	| | :|||||||	cucccagcccgggGCUACCUCc	0.2927	1.013	1	HEK293S
MIMAT0000067	hsa-let-7f-5p	ENSG00000275549	STPG3-AS1	antisense	chr9	140145157	140145178	-	1	0	AGO2	7mer-m8	uugaUAUGUUAGAUGAUGGAGu	:|:::| |||||||	ugggGUGUGAGGGCCUACCUCu	0.6364	-0.277	4	22RV1
MIMAT0000067	hsa-let-7f-5p	ENSG00000239665	AL157392.3	processed_transcript	chr10	13682261	13682282	+	1	0	AGO1-4	7mer-m8	uugauauguuaGAUGAUGGAGu	| | || |||||||	ccccuuuuugcCUCCUACCUCu	0.4372	0.144	5	Huh-7.5
MIMAT0000067	hsa-let-7f-5p	ENSG00000280355	AL132656.4	TEC	chr10	81442905	81442926	-	4	0	AGO1,AGO2	7mer-m8	uuGAUAUGUUAGAUGAUGGAGu	|| |: :||| :|||||||	gcCUCUGGGAUCAGCUACCUCc	1.2594	0.528	4	HEK293S,endothelial
MIMAT0000067	hsa-let-7f-5p	ENSG00000223482	NUTM2A-AS1	antisense	chr10	89005067	89005091	-	31	0	AGO1-4,AGO2	7mer-m8	uuGA-UAUGUUAGAU--GAUGGAGu	|| :|| |||| |||||||	cuCUGGUAACCUCUAAUCUACCUCc	1.154	0.194	3	Huh-7.5,foreskin_fibroblast
MIMAT0000067	hsa-let-7f-5p	ENSG00000235823	OLMALINC	lincRNA	chr10	102133372	102133384	+	9	0	AGO1-4,AGO2	8mer	uugauauguuAGAUGAUGGAGu	||| |||||||	---------cUCUCCUACCUCa	-0.7872	-0.479	3	Huh-7.5
MIMAT0000067	hsa-let-7f-5p	ENSG00000227128	LBX1-AS1	processed_transcript	chr10	102996413	102996435	+	1	0	AGO2	8mer	uuGAU-AUGUUAGAUGAUGGAGu	||: |: :| |:|||||||	gcCUGCUGGGAAGUGCUACCUCa	1.0188	-0.179	3	H1
MIMAT0000067	hsa-let-7f-5p	ENSG00000269609	RPARP-AS1	processed_transcript	chr10	104215136	104215159	+	3	0	AGO2	8mer	uuGA-UAUGUUA-GAUGAUGGAGu	|| | :::|| || |||||||	ggCUCAAGUGAUCCUCCUACCUCa	1.2372	0.086	2	22RV1
MIMAT0000067	hsa-let-7f-5p	ENSG00000260917	AL158212.3	sense_overlapping	chr10	114585006	114585028	+	3	0	AGO1,AGO2	7mer-m8	uuGAUAUG-UUAGAUGAUGGAGu	| || || | || |||||||	agCUCCACUCACCUUCUACCUCc	1.1396	-0.629	6	TZM-bl,endothelial
MIMAT0000067	hsa-let-7f-5p	ENSG00000233547	AL158212.2	antisense	chr10	114710701	114710722	-	2	0	AGO1-4,AGO2	7mer-m8	uugauauguuAGAUGAUGGAGu	|:| |||||||	ccgaggggcuUUUCCUACCUCg	-0.1576	3.001	3	HeLa,Huh-7.5
MIMAT0000067	hsa-let-7f-5p	ENSG00000177640	CASC2	antisense	chr10	119815521	119815544	+	2	0	AGO1	7mer-m8	uugauaUGUUAGAU--GAUGGAGu	| || | :|: |||||||	ugccccACUACUUGCCCUACCUCu	0.694	-0.411	2	endothelial
MIMAT0000067	hsa-let-7f-5p	ENSG00000269821	KCNQ1OT1	antisense	chr11	2666880	2666899	-	1	0	AGO2	7mer-m8	uuGAUAUGUUAGAUGAUGGAGu	| |||| |||:|||||||	ggCAAUAC--UCUGCUACCUCc	1.3127	-0.098	7	T98G
MIMAT0000067	hsa-let-7f-5p	ENSG00000269821	KCNQ1OT1	antisense	chr11	2672679	2672700	-	6	0	AGO1-4,AGO2	7mer-m8	uuGAUA-UGUUAGAUGAUGGAGu	||| | |:|| | ||||||||	uaCUUUCAUAAGC-ACUACCUCu	1.3691	-0.26	7	Huh-7.5
MIMAT0000067	hsa-let-7f-5p	ENSG00000269821	KCNQ1OT1	antisense	chr11	2692443	2692464	-	1	0	AGO1-4	7mer-m8	uuGAUAUGUUAGAU-GAUGGAGu	| ||: || ||: |||||||	acCUGGAC-UCCUGUCUACCUCu	1.1396	-0.064	7	hNSC
MIMAT0000067	hsa-let-7f-5p	ENSG00000269821	KCNQ1OT1	antisense	chr11	2696381	2696402	-	2	0	AGO1-4	7mer-m8	uugauauguuagaUGAUGGAGu	| | ||||||||	uccccgcuagagcACUACCUCu	0.282	-0.025	7	Huh-7.5
MIMAT0000067	hsa-let-7f-5p	ENSG00000269821	KCNQ1OT1	antisense	chr11	2697758	2697780	-	15	0	AGO1-4,AGO2	7mer-m8	uuGAUAUGUUA-GAUGAUGGAGu	| || | | :| | ||||||||	acCUUUCCUGUACCACUACCUCu	1.174	-0.249	7	Huh-7.5
MIMAT0000067	hsa-let-7f-5p	ENSG00000269821	KCNQ1OT1	antisense	chr11	2704769	2704790	-	2	0	AGO1-4,AGO2	7mer-m8	uugaUAUGUUAGAUGAUGGAGu	:|| :: || |||||||	guagGUAGGGGCUUCUACCUCu	0.8602	-0.266	7	Huh-7.5
MIMAT0000067	hsa-let-7f-5p	ENSG00000269821	KCNQ1OT1	antisense	chr11	2708571	2708594	-	6	0	AGO1-4,AGO2	8mer	uuGAUAUGU-UAGA-UGAUGGAGu	| | :|| | || :|||||||	ccCAAGGCAGACCUGGCUACCUCa	1.0565	-0.514	7	HCT116,Huh-7.5
MIMAT0000067	hsa-let-7f-5p	ENSG00000269821	KCNQ1OT1	antisense	chr11	2709736	2709756	-	6	0	AGO1-4,AGO2	8mer	uuGAUAUGUUAGAUGAUGGAGu	||:|:::| || |||||||	ggCUGUGUGACCU-CUACCUCa	1.2904	-0.474	7	Huh-7.5,T-REx-293
MIMAT0000067	hsa-let-7f-5p	ENSG00000280798	LINC00294	lincRNA	chr11	33098951	33098972	+	11	0	AGO2	7mer-m8	uuGAUAUGUUAGAUGAUGGAGu	|| :| : | ||||||||	cuCUUGGCCGCCCACUACCUCg	0.9091	-0.561	5	T-REx-293
MIMAT0000067	hsa-let-7f-5p	ENSG00000256824	AP000721.2	antisense	chr11	63870736	63870758	+	1	0	AGO2	7mer-m8	uugauauGUUAGA-UGAUGGAGu	|| | || || |||||||	aauaacuCAUCCUCCCUACCUCc	0.9656	-0.146	4	motor_cortex
MIMAT0000067	hsa-let-7f-5p	ENSG00000245532	NEAT1	lincRNA	chr11	65203681	65203702	+	42	0	AGO1,AGO1-4,AGO2	7mer-m8	uugauaugUUAGAUGAUGGAGu	:| :|||||||||	ccucggugGACUUACUACCUCu	0.2588	-0.408	8	Huh-7.5,endothelial,foreskin_fibroblast
MIMAT0000067	hsa-let-7f-5p	ENSG00000245532	NEAT1	lincRNA	chr11	65205004	65205025	+	39	0	AGO1,AGO1-4,AGO2	8mer	uugauauguuagauGAUGGAGu	| | | | |||||||	agcgaagggaagccCUACCUCa	0.4934	-0.386	8	Huh-7.5,endothelial
MIMAT0000067	hsa-let-7f-5p	ENSG00000245532	NEAT1	lincRNA	chr11	65205185	65205207	+	62	0	AGO1,AGO1-4,AGO2	7mer-m8	uugauauGUUAGAU-GAUGGAGu	:::|||: |||||||	cuggucuUGGUCUGUCUACCUCg	0.5891	0.078	8	Huh-7.5,endothelial,foreskin_fibroblast
MIMAT0000067	hsa-let-7f-5p	ENSG00000251143	AP002490.1	antisense	chr11	71726824	71726845	+	1	0	AGO2	7mer-m8	uugauauguuAGAUGAUGGAGu	| || :|||||||	cuccugcuucUCCGCUACCUCc	0.2698	0.314	4	H1
MIMAT0000067	hsa-let-7f-5p	ENSG00000272301	AP002360.3	lincRNA	chr11	76100849	76100869	+	6	0	AGO1-4,AGO2	7mer-m8	uugAUAUGUUAGAUGAUGGAGu	|:|:| | | |||||||	cgaUGUGCCAAGU-CUACCUCc	0.7927	0.204	5	MCF7,MDA-MB-231
MIMAT0000067	hsa-let-7f-5p	ENSG00000261578	AP003119.3	sense_overlapping	chr11	76513993	76514013	+	5	0	AGO2	8mer	uugaUAUGUUAGAUGAUGGAGu	:| :|:| :|||||||	ggagGUCUAGU-AGCUACCUCa	0.6752	-0.139	2	22RV1
MIMAT0000067	hsa-let-7f-5p	ENSG00000247137	AP000873.2	processed_transcript	chr11	82903082	82903103	-	3	0	AGO1-4,AGO2	7mer-m8	uuGAUAUGUUAG-AUGAUGGAGu	|||||: || | |||||||	ggCUAUAU-UUCAUUCUACCUCu	1.4172	-0.015	3	HEK293,MCF7
MIMAT0000067	hsa-let-7f-5p	ENSG00000261098	AP000766.1	lincRNA	chr11	107185038	107185063	-	15	0	AGO1,AGO2	8mer	uuGAUAUGUUAGA---U-GAUGGAGu	| |||| || ||| | |||||||	acCUAUUCACUCUUAAAUCUACCUCa	1.4146	0.354	4	HEK293,MCF7
MIMAT0000067	hsa-let-7f-5p	ENSG00000245248	USP2-AS1	antisense	chr11	119265714	119265735	+	2	0	AGO2	7mer-m8	uugauAUGUUA-GAUGAUGGAGu	|| |:| :| || |||||||	aaaauUGCCGUGCU-CUACCUCu	1.0687	0.004	3	HeLa
MIMAT0000067	hsa-let-7f-5p	ENSG00000280237	MIR4697HG	TEC	chr11	133768226	133768247	-	2	0	AGO2	7mer-m8	uugauauguuagaUGAUGGAGu	| :|||||||	uggguggggagggGCUACCUCc	-0.1957	0	8	HEK293S
MIMAT0000067	hsa-let-7f-5p	ENSG00000280237	MIR4697HG	TEC	chr11	133768974	133768996	-	2	0	AGO2	7mer-m8	uugauAUGUUAG-AUGAUGGAGu	| | :|| |:|||||||	guuguUUCUGUCUUGCUACCUCu	0.7021	0.755	8	HCT116
MIMAT0000067	hsa-let-7f-5p	ENSG00000250899	AC125807.2	lincRNA	chr12	3151188	3151210	+	4	0	AGO1-4,AGO2	7mer-m8	uugAUA-UGUUAGAUGAUGGAGu	||| ||:|| |||||||	uugUAUAACGAUAACCUACCUCg	1.1274	0.739	7	22RV1,MCF7
MIMAT0000067	hsa-let-7f-5p	ENSG00000256146	AC006206.1	lincRNA	chr12	5425494	5425515	+	1	0	AGO1-4	7mer-m8	uuGAUAUGUUAG-AUGAUGGAGu	|| | || || |:|||||||	uuCU-UCCAUUCUUGCUACCUCc	1.185	0.103	4	Huh-7.5
MIMAT0000067	hsa-let-7f-5p	ENSG00000276232	AC006064.5	sense_intronic	chr12	6619528	6619550	+	13	0	AGO1-4,AGO2	7mer-m8	uugauAUGUUAGAU-GAUGGAGu	||| |: | |||||||	uuuccUACUUUUGAGCUACCUCu	0.6589	0.386	0	HCT116,hNSC
MIMAT0000067	hsa-let-7f-5p	ENSG00000247853	AC006064.2	antisense	chr12	6692515	6692536	+	1	0	AGO2	7mer-m8	uugauauguuagAUGAUGGAGu	|| || | |||||||	aaugauuucccgUUCUACCUCc	0.5641	5.233	4	TDF
MIMAT0000067	hsa-let-7f-5p	ENSG00000237248	LINC00987	lincRNA	chr12	9394859	9394881	+	1	0	AGO2	7mer-m8	uugauauguuAGA-UGAUGGAGu	|| | | ||| |||||||	aaguuuuuuuUCUCCCUACCUCc	0.9534	-0.009	1	EWS
MIMAT0000067	hsa-let-7f-5p	ENSG00000257027	AC010186.3	sense_intronic	chr12	9814004	9814027	+	5	0	AGO1-4,AGO2	8mer	uuGAUAUGUUAG--AUGAUGGAGu	| || | : || |:|||||||	auCUUUUUUUUCCAUGCUACCUCa	1.0565	0.009	4	Huh-7.5
MIMAT0000067	hsa-let-7f-5p	ENSG00000245648	AC022075.1	antisense	chr12	10550440	10550462	+	2	0	AGO2	8mer	uugauauguUAGAU-GAUGGAGu	| || ||||: |||||||	auuuaguguAUCUGUCUACCUCa	1.1164	-0.033	6	HEK293
MIMAT0000067	hsa-let-7f-5p	ENSG00000247934	AC022364.1	antisense	chr12	28343186	28343207	-	1	0	AGO1-4	7mer-m8	uugauauguuagauGAUGGAGu	|| |||||||	ugcuccuucccaguCUACCUCc	-0.1175	-0.11	4	hNSC
MIMAT0000067	hsa-let-7f-5p	ENSG00000258334	AC125611.4	antisense	chr12	49686493	49686515	-	3	0	AGO1-4,AGO2	8mer	uuGAUAUGUUA--GAUGAUGGAGu	||||| || :| || |||||||	aaCUA-ACUGUAGCUUCUACCUCa	1.6179	0.063	3	22RV1,MCF7
MIMAT0000067	hsa-let-7f-5p	ENSG00000273046	AC012531.2	processed_transcript	chr12	54428128	54428148	+	4	0	AGO2	8mer	uugauAUGUUAGAUGAUGGAGu	| | :|| | :|||||||	uccacUUUAA-CCGCUACCUCa	0.8636	5.813	3	Huh-7.5
MIMAT0000067	hsa-let-7f-5p	ENSG00000250742	LINC02381	lincRNA	chr12	54526514	54526534	+	21	1	AGO1,AGO1-4,AGO2	8mer	uugauaUGUUAGAUGAUGGAGu	|: :||| |||||||	ccaagcAUUGUCU-CUACCUCa	0.6119	0.1	3	HEK293,T-REx-293,foreskin_fibroblast
MIMAT0000067	hsa-let-7f-5p	ENSG00000257354	AC048341.1	lincRNA	chr12	63010260	63010283	+	3	0	AGO1-4,AGO2	8mer	uuGA-UAUGUUA-GAUGAUGGAGu	| || | ::||| || |||||||	agCUCAAGUAAUCCUCCUACCUCa	1.4711	0.023	4	MCF7,MDA-MB-231
MIMAT0000067	hsa-let-7f-5p	ENSG00000279310	AC073530.2	TEC	chr12	67459045	67459058	-	1	0	AGO1-4	7mer-m8	uugauauGUUAGAUGAUGGAGu	:|: || |||||||	-------UAGCCU-CUACCUCc	-0.2785	0.136	1	hNSC
MIMAT0000067	hsa-let-7f-5p	ENSG00000258312	AC016152.1	lincRNA	chr12	98508746	98508768	-	1	0	AGO1-4	7mer-m8	uuGAUAUGUUAGAU-GAUGGAGu	| ||: | || : |||||||	acCUGGAGUAUGAGUCUACCUCu	0.9922	-0.048	4	hNSC
MIMAT0000067	hsa-let-7f-5p	ENSG00000257167	TMPO-AS1	antisense	chr12	98906816	98906838	-	2	0	AGO1-4,AGO2	7mer-m8	uugaUAUGUUAGA-UGAUGGAGu	|| | |:| |||||||	ucacAUCCUUUUUCCCUACCUCu	0.6485	0.199	1	22RV1,MCF7
MIMAT0000067	hsa-let-7f-5p	ENSG00000281344	HELLPAR	macro_lncRNA	chr12	102609921	102609943	+	2	0	AGO1-4,AGO2	7mer-m8	uugAUA-UGUUAGAUGAUGGAGu	| ||| || : || |||||||	uaaUAUCACUGGCUUCUACCUCc	1.3159	0.057	5	Huh-7.5
MIMAT0000067	hsa-let-7f-5p	ENSG00000281344	HELLPAR	macro_lncRNA	chr12	102625716	102625741	+	1	0	AGO1-4	7mer-m8	uugauAUGU-UAGA-U--GAUGGAGu	|| | || |||| | |||||||	aaaccUUCAGAUCUCAUUCUACCUCc	1.2638	-0.249	5	Huh-7.5
MIMAT0000067	hsa-let-7f-5p	ENSG00000281344	HELLPAR	macro_lncRNA	chr12	102723394	102723415	+	2	0	AGO1-4,AGO2	8mer	uugauAUGUUAGAUGAUGGAGu	| | || | | |||||||	auaccUUCACUAUUCUACCUCa	0.8037	0.144	5	Huh-7.5
MIMAT0000067	hsa-let-7f-5p	ENSG00000281344	HELLPAR	macro_lncRNA	chr12	102725014	102725034	+	3	0	AGO1-4,AGO2	7mer-m8	uuGAUAUGUUAGAUGAUGGAGu	:| || |:|| |||||||	cuUUUUAAAGUC-CCUACCUCc	1.0565	0.002	5	HeLa,Huh-7.5
MIMAT0000067	hsa-let-7f-5p	ENSG00000281344	HELLPAR	macro_lncRNA	chr12	102752179	102752199	+	2	0	AGO1-4	7mer-m8	uugauaUGUUAGAUGAUGGAGu	| :||| | |||||||	cucccaGCAAGC-CCUACCUCc	0.806	-0.02	5	Huh-7.5
MIMAT0000067	hsa-let-7f-5p	ENSG00000281344	HELLPAR	macro_lncRNA	chr12	102775233	102775253	+	6	0	AGO1-4	7mer-m8	uugauauGUUAGAUGAUGGAGu	| | | || |||||||	gauccacCCACCU-CUACCUCu	0.5657	-0.138	5	Huh-7.5
MIMAT0000067	hsa-let-7f-5p	ENSG00000281344	HELLPAR	macro_lncRNA	chr12	102775379	102775399	+	4	0	AGO1-4,AGO2	8mer	uugauauGUUAGAUGAUGGAGu	| | ::| || |||||||	auggacuUGAACU-CUACCUCa	0.8492	0.433	5	22RV1,Huh-7.5
MIMAT0000067	hsa-let-7f-5p	ENSG00000249550	LINC01234	lincRNA	chr12	114183666	114183686	-	1	1	AGO1-4	7mer-m8	uuGAUAUGUUAGAUGAUGGAGu	|| |: |: | ||||||||	ccCUUUGAAGGC-ACUACCUCc	1.0188	0.08	7	hNSC
MIMAT0000067	hsa-let-7f-5p	ENSG00000257654	AC125603.1	lincRNA	chr12	117140905	117140925	+	1	0	AGO2	7mer-m8	uugAUAUGUUAGAUGAUGGAGu	| ||| :|: | ||||||||	uagUAUUUAGAC-ACUACCUCc	1.2406	0.197	1	BT474
MIMAT0000067	hsa-let-7f-5p	ENSG00000212694	LINC01089	lincRNA	chr12	122234080	122234101	-	1	0	AGO2	7mer-m8	uugauauguuagaUGAUGGAGu	| | | :|||||||	agcagguaagggaGCUACCUCc	0.3917	0.357	7	22RV1
MIMAT0000067	hsa-let-7f-5p	ENSG00000212694	LINC01089	lincRNA	chr12	122241634	122241654	-	6	0	AGO1-4,AGO2	7mer-m8	uuGAUAUGUUAGAUGAUGGAGu	|| |:: || |||||||	guCUCCCCGGGCU-CUACCUCc	0.8868	1.281	7	HeLa,hNSC
MIMAT0000067	hsa-let-7f-5p	ENSG00000256028	AC026362.1	processed_transcript	chr12	123464515	123464536	+	3	0	AGO1-4,AGO2	7mer-m8	uuGA-UAUGUUAGAUGAUGGAGu	|| || :|: | |||||||	ucCUCAUUUAG-CACCUACCUCc	0.9656	-0.337	6	A549,MDA-MB-231
MIMAT0000067	hsa-let-7f-5p	ENSG00000278291	AL161772.1	antisense	chr13	21277044	21277065	-	4	0	AGO2	7mer-m8	uugauauguuagaUGAUGGAGu	| | | | :|||||||	gauucuccuuagaGCUACCUCu	0.6818	0.202	4	HEK293S
MIMAT0000067	hsa-let-7f-5p	ENSG00000276672	AL161891.1	sense_intronic	chr13	34421134	34421156	+	1	0	AGO2	7mer-m8	uugaUAUGUU-AGAUGAUGGAGu	| :|:| ||| |||||||	guucAAGCGAUUCUCCUACCUCc	0.9612	0.04	3	Huh-7.5
MIMAT0000067	hsa-let-7f-5p	ENSG00000170919	TPT1-AS1	processed_transcript	chr13	45963705	45963728	+	1	0	AGO2	8mer	uugauaUGUUAGAU--GAUGGAGu	| | | :||| : |||||||	auuucaAAGAUCAGGCCUACCUCa	0.9302	0.154	8	Huh-7.5
MIMAT0000067	hsa-let-7f-5p	ENSG00000170919	TPT1-AS1	processed_transcript	chr13	45963802	45963822	+	2	0	AGO1	7mer-m8	uugaUAUGUUAGAUGAUGGAGu	| || | || |||||||	auucAUCCUUUC-CCUACCUCu	0.8226	0.106	8	endothelial
MIMAT0000067	hsa-let-7f-5p	ENSG00000217576	AL158066.1	processed_transcript	chr13	52743024	52743044	-	2	0	AGO2	7mer-m8	uugauAUGUUAGAUGAUGGAGu	| |:||| || |||||||	cucacUGCAA-CUUCUACCUCc	1.1497	0.084	2	22RV1
MIMAT0000067	hsa-let-7f-5p	ENSG00000258441	LINC00641	processed_transcript	chr14	21669995	21670019	-	2	0	AGO1-4,AGO2	7mer-m8	uugauAUGU---UAGAUGAUGGAGu	|||| : ||:|||||||	gggauUACAGGCGCCUGCUACCUCg	0.7099	-0.182	6	Huh-7.5,motor_cortex
MIMAT0000067	hsa-let-7f-5p	ENSG00000273618	AL135999.2	antisense	chr14	24001058	24001078	+	3	0	AGO1-4,AGO2	7mer-m8	uugauAUGUUAGAUGAUGGAGu	| |: |: || |||||||	cucacUGAAGCCU-CUACCUCc	0.8636	-0.085	4	Huh-7.5
MIMAT0000067	hsa-let-7f-5p	ENSG00000279423	AL445363.3	TEC	chr14	35010842	35010865	+	3	0	AGO1-4,AGO2	8mer	uugauaUGUUAGAU--GAUGGAGu	| ||| ||: |||||||	uaaaggACAUACUGACCUACCUCa	0.7982	1.232	2	22RV1,hNSC
MIMAT0000067	hsa-let-7f-5p	ENSG00000258738	AL121603.2	antisense	chr14	35344057	35344078	+	1	0	AGO2	7mer-m8	uugauauguuagauGAUGGAGu	| | |||||||	cccccgagcgcgccCUACCUCc	0.0654	0.366	2	TrHBMEC
MIMAT0000067	hsa-let-7f-5p	ENSG00000282885	AL627171.2	lincRNA	chr14	50328738	50328760	-	2	0	AGO1-4,AGO2	7mer-m8	uugauauguuaGAU-GAUGGAGu	| ||: |||||||	ccugagcuuccCUGCCUACCUCc	0.175	-0.071	0	GM12892,hNSC
MIMAT0000067	hsa-let-7f-5p	ENSG00000258777	HIF1A-AS1	lincRNA	chr14	62147812	62147833	-	1	0	AGO2	7mer-m8	uugauauguuagaUGAUGGAGu	| ||||||||	uaaggacuuggaaACUACCUCu	-0.2273	0.374	4	TDF
MIMAT0000067	hsa-let-7f-5p	ENSG00000258876	TGFB3-AS1	lincRNA	chr14	76437450	76437472	+	9	0	AGO1-4,AGO2	7mer-m8	uuGAUAUGUUAGAU-GAUGGAGu	| ||: | ::|| | |||||||	auCUGAAGGGUCCACCUACCUCu	1.276	2.163	5	Huh-7.5
MIMAT0000067	hsa-let-7f-5p	ENSG00000258301	VASH1-AS1	lincRNA	chr14	77253042	77253067	-	6	0	AGO1-4,AGO2	7mer-m8	uuGAUAUGUUA-GAU---GAUGGAGu	|| | | | ||| |||||||	guCUCUUCCUUCCUAGGCCUACCUCu	0.8769	0.236	7	22RV1,MCF7
MIMAT0000067	hsa-let-7f-5p	ENSG00000278576	AL162171.3	sense_intronic	chr14	89056066	89056086	+	1	0	AGO1-4	7mer-m8	uuGAUAUGUUAGAUGAUGGAGu	|| | | ||| |||||||	ucCUCUUCCCUCU-CUACCUCu	1.0588	-0.554	4	Huh-7.5
MIMAT0000067	hsa-let-7f-5p	ENSG00000278576	AL162171.3	sense_intronic	chr14	89056109	89056128	+	2	0	AGO1-4,AGO2	7mer-m8	uuGAUAUGUUAGAUGAUGGAGu	| ||:| ||: || |||||||	acCUGU-CAGCCU-CUACCUCc	1.3402	-0.279	4	22RV1,Huh-7.5
MIMAT0000067	hsa-let-7f-5p	ENSG00000278576	AL162171.3	sense_intronic	chr14	89057051	89057072	+	4	0	AGO1,AGO1-4,AGO2	7mer-m8	uugauauguuagaUGAUGGAGu	| :|||||||	gggggucuugagaGCUACCUCc	-0.0628	-0.526	4	Huh-7.5,endothelial
MIMAT0000067	hsa-let-7f-5p	ENSG00000259789	AL096869.3	lincRNA	chr14	90955525	90955548	-	1	0	AGO2	7mer-m8	uuGA-UAUGUUAGAU-GAUGGAGu	||| | : ::| |: |||||||	caCUGAGGGGGUAUGCCUACCUCu	1.1685	-0.181	0	TZM-bl
MIMAT0000067	hsa-let-7f-5p	ENSG00000187621	TCL6	processed_transcript	chr14	96135796	96135818	+	1	0	AGO2	7mer-m8	uugauaUGUUAGAU-GAUGGAGu	|| :::||| : |||||||	gaccucGUGAUCCGCCUACCUCg	1.1419	-0.085	2	HCT116
MIMAT0000067	hsa-let-7f-5p	ENSG00000214548	MEG3	lincRNA	chr14	101323683	101323702	+	3	0	AGO1,AGO2	8mer	uugauAUGUUAGAUGAUGGAGu	|: || | |||||||	ucaccUGAAAGC--CUACCUCa	0.4748	0.365	10	cingulate_gyrus,endothelial
MIMAT0000067	hsa-let-7f-5p	ENSG00000214548	MEG3	lincRNA	chr14	101327243	101327264	+	5	2	AGO2	8mer	uugauauguuAGAUGAUGGAGu	| || |||||||	gugggcuccuUCACCUACCUCa	0.1789	0.851	10	HS27a
MIMAT0000067	hsa-let-7f-5p	ENSG00000258498	DIO3OS	lincRNA	chr14	102024824	102024846	-	1	0	AGO1	7mer-m8	uuGAUAUGUUAG-AUGAUGGAGu	||:| | | | |||||||	ccCUGUCCCUCCUUCCUACCUCu	0.8304	-0.541	6	HEK293
MIMAT0000067	hsa-let-7f-5p	ENSG00000224078	SNHG14	processed_transcript	chr15	25228351	25228373	+	4	0	AGO2	7mer-m8	uugaUA-UGUUAGAUGAUGGAGu	| || :|:| |||||||	caacAUGGCGAAACCCUACCUCu	0.837	0.039	4	motor_cortex
MIMAT0000067	hsa-let-7f-5p	ENSG00000279092	AC025678.3	TEC	chr15	34709220	34709241	-	2	0	AGO2	8mer	uugaUAUGUUAGAU-GAUGGAGu	| | || || || |||||||	cagcAAAC-AUGUAUCUACCUCa	1.0941	-0.229	5	HCT116
MIMAT0000067	hsa-let-7f-5p	ENSG00000247556	OIP5-AS1	processed_transcript	chr15	41593851	41593872	+	4	0	AGO1,AGO1-4,AGO2	7mer-m8	uugauaUGUUAGAUGAUGGAGu	| | :| :| |||||||	uagagaAGGAAUUCCUACCUCu	0.6752	1.081	4	22RV1,endothelial,hNSC
MIMAT0000067	hsa-let-7f-5p	ENSG00000244879	GABPB1-AS1	antisense	chr15	50651915	50651937	+	3	0	AGO1-4,AGO2	8mer	uugaUAUGUUA-GAUGAUGGAGu	| :|:|| || |||||||	guugAAGCGAUACUCCUACCUCa	0.9323	-0.217	5	GM12892,MCF7
MIMAT0000067	hsa-let-7f-5p	ENSG00000259673	IQCH-AS1	lincRNA	chr15	67699013	67699034	-	7	0	AGO1-4,AGO2	7mer-m8	uugauauguuagaUGAUGGAGu	| | ||||||||	cccaggaagccaaACUACCUCu	0.2927	0.099	0	Huh-7.5,T98G
MIMAT0000067	hsa-let-7f-5p	ENSG00000261821	AC090826.1	antisense	chr15	74661541	74661562	+	1	0	AGO2	8mer	uuGAUAUGUUAGAUGAUGGAGu	||: | : | ||||||||	cgCUGGAGUGACCACUACCUCa	0.9091	-0.42	3	Huh-7.5
MIMAT0000067	hsa-let-7f-5p	ENSG00000247240	UBL7-AS1	antisense	chr15	74754243	74754263	+	6	0	AGO1-4,AGO2	7mer-m8	uuGAUAUGUUAGAUGAUGGAGu	|||: | || ||||||||	uaCUGAAGAA-AGACUACCUCu	1.1873	-0.017	2	Huh-7.5,T-REx-293
MIMAT0000067	hsa-let-7f-5p	ENSG00000203392	AC105020.1	antisense	chr15	75971286	75971309	+	1	0	AGO2	8mer	uuGAUAUGUUA--GAUGAUGGAGu	||| |: ::| || |||||||	caCUCUGGGGUUCCUCCUACCUCa	1.2139	0.182	6	HeLa
MIMAT0000067	hsa-let-7f-5p	ENSG00000203392	AC105020.1	antisense	chr15	75971489	75971511	+	1	0	AGO2	7mer-m8	uuGA-UAUGUUAGAUGAUGGAGu	||| ||:: | :|||||||	gaCUCAUGUUUCCAGCUACCUCu	1.154	-0.201	6	T98G
MIMAT0000067	hsa-let-7f-5p	ENSG00000259518	LINC01583	lincRNA	chr15	82388221	82388244	+	1	0	AGO1	7mer-m8	uuGAUAUGUUA--GAUGAUGGAGu	|| ||: || || |||||||	ugCUUUAUUAUUCCUUCUACCUCu	1.1396	-0.351	6	endothelial
MIMAT0000067	hsa-let-7f-5p	ENSG00000255571	MIR9-3HG	lincRNA	chr15	89939905	89939929	+	1	0	AGO2	7mer-m8	uugAUAUGUUAGAU---GAUGGAGu	|| |||::| | | |||||||	aagUAUGUACUGGAAGUCUACCUCu	1.1873	-0.266	5	22RV1
MIMAT0000067	hsa-let-7f-5p	ENSG00000280291	AC016251.2	TEC	chr15	96839365	96839389	-	1	0	AGO1-4	7mer-m8	uuGAUAUGUUAGAU---GAUGGAGu	|||:|: : |||| |||||||	caCUGUGGGUUCUAGGCCUACCUCu	1.4357	-0.313	4	hNSC
MIMAT0000067	hsa-let-7f-5p	ENSG00000259363	AC090825.1	lincRNA	chr15	100353244	100353266	+	2	0	AGO1-4,AGO2	8mer	uugauauGUUA-GAUGAUGGAGu	|||| || |||||||	cugggcuCAAUCCUCCUACCUCa	0.7111	-0.033	3	Huh-7.5,TrHBMEC
MIMAT0000067	hsa-let-7f-5p	ENSG00000259583	AC015712.2	antisense	chr15	101433917	101433940	-	3	0	AGO1-4,AGO2	7mer-m8	uuGAU-AUGU-UAGAUGAUGGAGu	||: |:|| :| | |||||||	ugCUGUUGCAUGUGUUCUACCUCu	1.1474	-0.741	3	HeLa,MCF7
MIMAT0000067	hsa-let-7f-5p	ENSG00000263280	AC003965.1	lincRNA	chr16	2916807	2916828	-	1	0	AGO2	8mer	uuGAUAUGUUAG-AUGAUGGAGu	| :|:| || | |||||||	ucCAGUGC-UUCAUCCUACCUCa	0.9279	-0.348	2	HeLa
MIMAT0000067	hsa-let-7f-5p	ENSG00000261067	AC109460.3	processed_transcript	chr16	28994582	28994603	+	20	0	AGO1,AGO1-4,AGO2	8mer	uugauAUGUUAGAUGAUGGAGu	| |: :| | |||||||	gaugcUGGGAGCCCCUACCUCa	0.7206	4.719	6	HeLa,MCF7,endothelial
MIMAT0000067	hsa-let-7f-5p	ENSG00000238045	AC009133.1	antisense	chr16	29822934	29822953	-	1	0	AGO2	7mer-m8	uuGAUAUGUUAGAUGAUGGAGu	| || | || ||| |||||||	agCU-UUCAUUCU-CUACCUCg	1.3613	-0.38	2	HeLa
MIMAT0000067	hsa-let-7f-5p	ENSG00000280211	AC106886.4	TEC	chr16	30784911	30784934	-	3	0	AGO1-4,AGO2	7mer-m8	uugauauGUUAGA--UGAUGGAGu	| |||||| |||||||	gaaauccCAAUCUUGUCUACCUCu	1.1037	-0.16	2	HEK293,MCF7
MIMAT0000067	hsa-let-7f-5p	ENSG00000261487	AC135048.1	processed_transcript	chr16	30964865	30964886	+	3	0	AGO2	7mer-m8	uugauaUGUUAGAUGAUGGAGu	|| | : :|||||||	ucuggcACCAGUGGCUACCUCc	0.4544	0.542	3	T98G
MIMAT0000067	hsa-let-7f-5p	ENSG00000260267	AC026471.1	antisense	chr16	31468514	31468535	-	3	0	AGO2	7mer-m8	uuGAU-AUGUUAGAUGAUGGAGu	| ||| |||| | :|||||||	acCUAGAACAA-CAGCUACCUCu	1.5266	0.042	3	MCF7
MIMAT0000067	hsa-let-7f-5p	ENSG00000280180	AC023824.6	TEC	chr16	34386431	34386451	+	1	0	AGO2	8mer	uuGAUAUGUUAGAUGAUGGAGu	|:|:|:: | | ||||||||	caUUGUGUCA-CCACUACCUCa	1.2006	-0.116	6	T-REx-293
MIMAT0000067	hsa-let-7f-5p	ENSG00000260249	AC007608.3	antisense	chr16	50701241	50701261	+	1	0	AGO1-4	7mer-m8	uuGAUAUGUUAGAUGAUGGAGu	||:|:| ||:|||||||	ggCUGUGC-UCCUGCUACCUCu	1.1097	-0.153	6	MCF7
MIMAT0000067	hsa-let-7f-5p	ENSG00000261302	AC106779.1	antisense	chr16	56744040	56744063	-	1	0	AGO2	8mer	uuGAUAU-GUUAGAU-GAUGGAGu	|:| || ||| :|: |||||||	gaUUUUAGCAACUUGCCUACCUCa	1.3691	0.15	2	EWS
MIMAT0000067	hsa-let-7f-5p	ENSG00000262514	AC020978.6	sense_intronic	chr16	68234604	68234627	+	1	0	AGO2	7mer-m8	uuGAUAUGUUAGA--UGAUGGAGu	:||||: ||| ||||||||	cuUUAUAUUUUCUUCACUACCUCc	1.398	0.124	2	Huh-7.5
MIMAT0000067	hsa-let-7f-5p	ENSG00000262160	AC020978.5	antisense	chr16	68260173	68260193	-	5	0	AGO1-4,AGO2	8mer	uugauauGUUAGAUGAUGGAGu	::| || |||||||	ccaacgcUGAGCU-CUACCUCa	0.353	-0.012	1	22RV1,Huh-7.5
MIMAT0000067	hsa-let-7f-5p	ENSG00000196696	AC009022.1	processed_transcript	chr16	70010575	70010595	-	2	0	AGO1-4,AGO2	8mer	uugauAUGUUAGAUGAUGGAGu	| ||| : | |||||||	ugcccUACUGGC-CCUACCUCa	0.8393	0.034	5	Huh-7.5
MIMAT0000067	hsa-let-7f-5p	ENSG00000261777	AC012184.3	processed_transcript	chr16	70380417	70380440	-	7	0	AGO1-4,AGO2	8mer	uugAUAUGUUAGAU--GAUGGAGu	|:| ||| ||| |||||||	ccgUGUUCAAGCUAUUCUACCUCa	1.2018	-0.081	2	Huh-7.5
MIMAT0000067	hsa-let-7f-5p	ENSG00000271009	AC116667.1	lincRNA	chr16	73094144	73094158	+	2	0	AGO1-4,AGO2	7mer-m8	uugauauguuaGAUGAUGGAGu	| | :|||||||	-------cuuaCAGCUACCUCc	-0.5501	2.162	2	HeLa,hNSC
MIMAT0000067	hsa-let-7f-5p	ENSG00000279476	AC092139.3	TEC	chr16	81553888	81553909	+	2	0	AGO1-4,AGO2	8mer	uuGAUAU-GUUAGAUGAUGGAGu	| || || :::|:| |||||||	auCUCUAGUGGUUU-CUACCUCa	1.3547	-0.427	4	Huh-7.5
MIMAT0000067	hsa-let-7f-5p	ENSG00000278716	AC133540.1	lincRNA	chr16	85523563	85523584	+	1	0	AGO2	7mer-m8	uugauauguuagauGAUGGAGu	| || |||||||	gaggcaggaaggacCUACCUCc	0.2726	-0.347	4	T98G
MIMAT0000067	hsa-let-7f-5p	ENSG00000268388	FENDRR	lincRNA	chr16	86508816	86508837	-	1	0	AGO2	8mer	uuGAUAUGUUAGAUGAUGGAGu	|| | | ||| |||||||	gaCAAGAGUAUCACCUACCUCa	1.123	-0.462	4	T98G
MIMAT0000067	hsa-let-7f-5p	ENSG00000277491	AC087392.5	lincRNA	chr17	698948	698969	+	1	0	AGO2	7mer-m8	uuGAUAUGUUAGAU-GAUGGAGu	|| | ::| | | |||||||	ccCUCU-UGACCAAGCUACCUCu	0.9467	0.027	1	HeLa
MIMAT0000067	hsa-let-7f-5p	ENSG00000284837	AC007846.1	lincRNA	chr17	5676207	5676229	+	1	0	AGO2	7mer-m8	uugAUAUGU-UAGAUGAUGGAGu	| | | || : || |||||||	gaaUUUCCACGCCUCCUACCUCu	1.0753	-0.417	0	TZM-bl
MIMAT0000067	hsa-let-7f-5p	ENSG00000272884	AC113189.4	processed_transcript	chr17	7343649	7343670	+	1	0	AGO2	7mer-m8	uugAUAUGUUAGAUGAUGGAGu	|:| | | :|||||||	gggUGUCCUUGCAGCUACCUCg	0.6685	1.864	3	HeLa
MIMAT0000067	hsa-let-7f-5p	ENSG00000272884	AC113189.4	processed_transcript	chr17	7347643	7347664	+	2	0	AGO2	8mer	uugAUAUGUUAGAUGAUGGAGu	| |: |:| |: :|||||||	acaUGAAUACUUAGCUACCUCa	1.0721	2.001	3	22RV1
MIMAT0000067	hsa-let-7f-5p	ENSG00000276384	AC016876.3	antisense	chr17	7461359	7461380	-	1	0	AGO2	7mer-m8	uuGAUAUGUUAGAUGAUGGAGu	| :|::: :| |||||||	ggCAGUGUGCCUUCCUACCUCu	0.9235	0.126	1	T-REx-293
MIMAT0000067	hsa-let-7f-5p	ENSG00000236088	COX10-AS1	processed_transcript	chr17	13933303	13933324	-	1	0	AGO2	7mer-m8	uugauauguuagauGAUGGAGu	| | | | |||||||	acaaagaggaagauCUACCUCc	0.52	-0.105	1	HeLa
MIMAT0000067	hsa-let-7f-5p	ENSG00000266709	AC005224.4	lincRNA	chr17	14208433	14208455	+	1	0	AGO2	7mer-m8	uugauaUGUUAG-AUGAUGGAGu	| :||: | | |||||||	agagugGCAGCCUUUCUACCUCc	0.7021	-0.77	4	HEK293T
MIMAT0000067	hsa-let-7f-5p	ENSG00000239203	AC093484.1	processed_transcript	chr17	16330830	16330850	+	1	0	AGO2	7mer-m8	uuGAUAUGUUAGAUGAUGGAGu	||| : :: | |||||||	ugCUAGGGGGGAU-CUACCUCc	0.9036	1.663	5	MDMs
MIMAT0000067	hsa-let-7f-5p	ENSG00000273018	AC107983.2	processed_transcript	chr17	18416180	18416201	-	1	1	AGO2	7mer-m8	uugaUAUGUUAGAUGAUGGAGu	| | |::|| |:|||||||	gaugACAUGAUAUGCUACCUCc	1.174	2.468	1	BCBL-1
MIMAT0000067	hsa-let-7f-5p	ENSG00000270091	AC015726.1	lincRNA	chr17	19800443	19800465	-	5	0	AGO1,AGO2	7mer-m8	uugauAUGUUAGAU--GAUGGAGu	|:||| ||: |||||||	ucuccUGCAA-CUGCUCUACCUCu	0.8063	0.681	0	MDA-MB-231,endothelial
MIMAT0000067	hsa-let-7f-5p	ENSG00000264215	AC126365.1	lincRNA	chr17	20692481	20692506	+	3	0	AGO2	8mer	uugaUA-UGUUA-GAU--GAUGGAGu	|| |:||| ||: |||||||	ggggAUGAUAAUACUGACCUACCUCa	1.0365	0.846	4	T-REx-293
MIMAT0000067	hsa-let-7f-5p	ENSG00000267321	LINC02001	lincRNA	chr17	33895192	33895214	+	4	0	AGO1,AGO1-4,AGO2	7mer-m8	uuGAUAUGUU-AGAUGAUGGAGu	| ||: | |: |: :|||||||	auCUGGAGAGCUUGGCUACCUCc	1.174	-1.199	4	HeLa,Huh-7.5,endothelial
MIMAT0000067	hsa-let-7f-5p	ENSG00000260793	AC003102.1	antisense	chr17	42299442	42299462	+	1	0	AGO2	7mer-m8	uugauauGUUAGAUGAUGGAGu	|::||| |||||||	ucucccuCGGUCU-CUACCUCc	0.5559	0.739	5	HeLa
MIMAT0000067	hsa-let-7f-5p	ENSG00000267121	AC008105.3	antisense	chr17	43298115	43298135	-	1	0	AGO2	7mer-m8	uuGAUAUGUUAGAUGAUGGAGu	|| || | | |||||||	gcCUCCUCACUGU-CUACCUCc	0.8226	0.138	7	TZM-bl
MIMAT0000067	hsa-let-7f-5p	ENSG00000278963	AC005921.3	TEC	chr17	48800167	48800188	+	1	0	AGO1-4	7mer-m8	uuGAUAUGUUAGAUGAUGGAGu	|||| |::|: :|:|||||||	aaCUUUGUAGAUUGCUACCUCu	1.6685	0.161	5	hNSC
MIMAT0000067	hsa-let-7f-5p	ENSG00000279369	AC046185.3	TEC	chr17	61779853	61779876	+	3	0	AGO1-4,AGO2	7mer-m8	uuGAUAUGUU--AGAUGAUGGAGu	| | |||| || |||||||	ugCAAGACAAACCCUUCUACCUCc	1.1308	0.367	6	T-REx-293,hNSC
MIMAT0000067	hsa-let-7f-5p	ENSG00000215769	ARHGAP27P1-BPTFP1-KPNA2P3	processed_transcript	chr17	62746088	62746109	-	6	3	AGO1-4,AGO2	7mer-m8	uuGAUAUGUUAGAUGAUGGAGu	:|:|:| | ||||||||	cgUUGUGCCAGAAACUACCUCu	0.9812	3.61	6	MCF7,MDA-MB-231
MIMAT0000067	hsa-let-7f-5p	ENSG00000280299	AC037487.4	processed_transcript	chr17	62950010	62950031	+	11	0	AGO1-4,AGO2	8mer	uugaUAUGUUAGAUGAUGGAGu	| :|| || : ||||||||	aggaGUAGAACUAACUACCUCa	1.0687	3.897	5	HeLa
MIMAT0000067	hsa-let-7f-5p	ENSG00000278873	AC005495.1	TEC	chr17	67230133	67230156	-	1	0	AGO2	8mer	uuGAUAU--GUUAGAUGAUGGAGu	||| | |||| ||||||||	ugCUACAAUCAAUGAACUACCUCa	1.3337	0.173	2	motor_cortex
MIMAT0000067	hsa-let-7f-5p	ENSG00000163597	SNHG16	processed_transcript	chr17	74560277	74560297	+	24	0	AGO1,AGO1-4,AGO2	7mer-m8	uuGAUAUGUUAGAUGAUGGAGu	| || |:||| || |||||||	auCUCUGCAACCU-CUACCUCc	1.4977	0.105	7	endothelial,foreskin_fibroblast,left_ventricle
MIMAT0000067	hsa-let-7f-5p	ENSG00000262188	LINC01978	lincRNA	chr17	77897157	77897177	+	1	0	AGO2	7mer-m8	uugauauGUUAGAUGAUGGAGu	| | | || |||||||	gaucugcCCACCU-CUACCUCc	0.5657	-0.092	2	cingulate_gyrus
MIMAT0000067	hsa-let-7f-5p	ENSG00000262580	AC087741.1	antisense	chr17	78174879	78174900	-	4	0	AGO2	8mer	uuGAUAUGUUAGAUGAUGGAGu	||:| | ||||||||	cuCUGUUGCUUGAACUACCUCa	0.7395	-0.12	7	T-REx-293
MIMAT0000067	hsa-let-7f-5p	ENSG00000280248	AC124319.4	TEC	chr17	78313964	78313985	+	4	0	AGO1-4,AGO2	7mer-m8	uuGAUAUGUUAGAUGAUGGAGu	|||: : : ||:|||||||	gaCUGGGAGCACUGCUACCUCc	1.1951	3.06	6	HeLa
MIMAT0000067	hsa-let-7f-5p	ENSG00000280407	AC132872.4	TEC	chr17	80209463	80209485	+	2	0	AGO2	7mer-m8	uugauauguuaGAU-GAUGGAGu	| | ||: |||||||	ugccaacgucgCUGUCUACCUCc	0.3901	-1.23	8	22RV1
MIMAT0000067	hsa-let-7f-5p	ENSG00000279479	AP005205.3	TEC	chr18	6728105	6728129	+	2	0	AGO2	8mer	uugaUA-UGUUA-GAU-GAUGGAGu	|| |:||| ||| |||||||	ugggAUAAUAAUACUACCUACCUCa	1.2394	-0.179	3	EWS
MIMAT0000067	hsa-let-7f-5p	ENSG00000265933	LINC00668	lincRNA	chr18	6926324	6926346	-	2	0	AGO2	8mer	uuGA-UAUGUUAGAUGAUGGAGu	|| | |||||| |||||||	gcCUCAAACAAUCCUCUACCUCa	1.6399	0.109	7	TZM-bl
MIMAT0000067	hsa-let-7f-5p	ENSG00000273284	AP001033.2	sense_intronic	chr18	9259850	9259874	+	1	0	AGO1-4	8mer	uugaUAUGU-UAGA--UGAUGGAGu	|| ||| | :||| |||||||	aagaAUAAAUGUCUCCCCUACCUCa	1.3181	-0.145	5	Huh-7.5
MIMAT0000067	hsa-let-7f-5p	ENSG00000277534	AC007996.1	sense_intronic	chr18	24123931	24123954	-	2	0	AGO2	8mer	uugAUAU-GU-UAGAUGAUGGAGu	|| || | || |:| |||||||	aaaUAGAGCAUUUUUCCUACCUCa	1.2948	1.113	2	HeLa
MIMAT0000067	hsa-let-7f-5p	ENSG00000274918	AC116447.1	lincRNA	chr18	32897650	32897671	+	1	0	AGO1-4	8mer	uugauaUGUUAGAUGAUGGAGu	|:: || |||||||	guagugAUGCUCACCUACCUCa	0.4732	0.179	1	MCF7
MIMAT0000067	hsa-let-7f-5p	ENSG00000278986	AC091060.1	TEC	chr18	33552746	33552767	+	5	0	AGO1,AGO2	7mer-m8	uugauaugUUAGAUGAUGGAGu	|: | :|||||||	ccgggccaAGCCCGCUACCUCc	0.1225	2.224	5	HeLa,endothelial
MIMAT0000067	hsa-let-7f-5p	ENSG00000260569	AC090398.1	lincRNA	chr18	71879468	71879490	-	1	0	AGO2	8mer	uugaUAUGUU-AGAUGAUGGAGu	| :|:| ||| |||||||	guucAAGCGAUUCUCCUACCUCa	0.9612	-0.2	1	T-REx-293
MIMAT0000067	hsa-let-7f-5p	ENSG00000269318	AC007292.2	antisense	chr19	4357579	4357602	-	2	0	AGO2	7mer-m8	uugauaUGUU-AGAU-GAUGGAGu	| |||: | | |||||||	cucccaACAGCCCCACCUACCUCg	0.806	1.673	2	MDMs
MIMAT0000067	hsa-let-7f-5p	ENSG00000267510	AC011451.1	antisense	chr19	9402191	9402210	+	1	0	AGO2	8mer	uugauauGUUAGAUGAUGGAGu	|| ::||| |||||||	cacaccuUGAUC--CUACCUCa	0.8813	0.145	3	TDF
MIMAT0000067	hsa-let-7f-5p	ENSG00000269044	AC024075.2	sense_intronic	chr19	16745353	16745376	-	1	0	AGO2	8mer	uuGA-UAUGUUAGAU-GAUGGAGu	| || | :::| | : |||||||	agCUCAAGUGACCCGCCUACCUCa	1.1352	-0.081	4	HS5
MIMAT0000067	hsa-let-7f-5p	ENSG00000269044	AC024075.2	sense_intronic	chr19	16745489	16745510	-	2	0	AGO2	8mer	uugauauguuAGAUGAUGGAGu	| | ||| |||||||	uucaagugguUCUCCUACCUCa	0.6589	-0.012	4	22RV1
MIMAT0000067	hsa-let-7f-5p	ENSG00000269019	HOMER3-AS1	antisense	chr19	19057368	19057389	+	1	0	AGO2	7mer-m8	uugauauguuAGAUGAUGGAGu	| | || |||||||	agaagcucucUCCUCUACCUCu	0.3901	0.266	2	HeLa
MIMAT0000067	hsa-let-7f-5p	ENSG00000280079	AC011447.7	TEC	chr19	20332417	20332438	-	2	0	AGO1-4	7mer-m8	uugauauguuagaUGAUGGAGu	| | | ||||||||	uucaagcugcuaaACUACCUCc	0.4183	0.159	6	MCF7
MIMAT0000067	hsa-let-7f-5p	ENSG00000284428	AC092329.4	processed_transcript	chr19	23452997	23453018	-	2	0	AGO1-4,AGO2	8mer	uugauaugUUAGAUGAUGGAGu	| | | ||| |||||||	uucaagugAUUCUCCUACCUCa	0.8969	-0.32	0	MCF7,hNSC
MIMAT0000067	hsa-let-7f-5p	ENSG00000236144	TMEM147-AS1	antisense	chr19	36034726	36034748	-	3	0	AGO1,AGO2	8mer	uuGAUAUG-UUAGAUGAUGGAGu	|| | | | | |||||||	ucCUCUCCUCAGCCCCUACCUCa	0.7916	2	4	22RV1,endothelial
MIMAT0000067	hsa-let-7f-5p	ENSG00000232677	LINC00665	lincRNA	chr19	36817466	36817487	-	4	0	AGO1,AGO2	8mer	uugauauguuagaUGAUGGAGu	| | :|||||||	uaggaggagcaaaGCUACCUCa	0.1175	0.078	4	HEK293
MIMAT0000067	hsa-let-7f-5p	ENSG00000226686	LINC01535	lincRNA	chr19	37747635	37747656	+	1	0	AGO2	7mer-m8	uugauaUGUUAGAUGAUGGAGu	| | :| | ||||||||	gagcucAGGACCCACUACCUCc	0.7206	-0.192	6	T-REx-293
MIMAT0000067	hsa-let-7f-5p	ENSG00000279095	AC243964.3	TEC	chr19	45169319	45169339	+	13	0	AGO1,AGO1-4,AGO2	7mer-m8	uugauaUGUUAGAUGAUGGAGu	:||:| ||||||||	uuaccaGCAGU-GACUACCUCu	0.5453	-0.032	2	Huh-7.5,endothelial
MIMAT0000067	hsa-let-7f-5p	ENSG00000269352	PTOV1-AS2	antisense	chr19	50361686	50361704	-	2	0	AGO2	8mer	uuGAUAUGUUAGAUGAUGGAGu	||:| | || |||||||	ccCUGUCC--UC-CCUACCUCa	0.837	-1.03	6	HCT116
MIMAT0000067	hsa-let-7f-5p	ENSG00000269959	SPACA6P-AS	lincRNA	chr19	52196046	52196067	-	8	0	AGO2	8mer	uuGAUAUGUUAGAUGAUGGAGu	|||||||||| || |||||||	aaCUAUACAACCUCCUACCUCa	2.853	4.664	11	TDF
MIMAT0000067	hsa-let-7f-5p	ENSG00000276570	AC010327.5	processed_transcript	chr19	55738821	55738842	-	2	0	AGO2	8mer	uugauauguuagauGAUGGAGu	| | |||||||	cuggccccuggcccCUACCUCa	-0.0284	-0.363	4	HeLa
MIMAT0000067	hsa-let-7f-5p	ENSG00000267093	CTD-2105E13.13	lincRNA	chr19	55911340	55911363	-	1	0	AGO1-4	7mer-m8	uugAUAUGUUA-GA-UGAUGGAGu	|| | |:|| | || |||||||	aagUCUGCACUCCUCUCUACCUCu	1.2948	0.171	0	hNSC
MIMAT0000067	hsa-let-7f-5p	ENSG00000268568	AC007228.2	lincRNA	chr19	57184992	57185012	-	7	0	AGO2	7mer-m8	uugauaUGUUAGAUGAUGGAGu	|| | || |||||||	guaggcACCAGCU-CUACCUCc	0.5375	-0.64	2	EWS
MIMAT0000067	hsa-let-7f-5p	ENSG00000268516	AC020915.3	antisense	chr19	58770171	58770190	-	2	0	AGO1-4,AGO2	8mer	uuGAU-AUGUUAGAUGAUGGAGu	|||| |:|:: | |||||||	caCUACUGCGG-C--CUACCUCa	1.2594	-0.363	1	HeLa,MCF7
MIMAT0000067	hsa-let-7f-5p	ENSG00000280162	AL136531.3	TEC	chr20	1302658	1302682	+	1	0	AGO2	7mer-m8	uugAUAUGUU-AGAU--GAUGGAGu	| |:||| ||| |||||||	uugUUUGCAACCCUAGUCUACCUCu	1.1109	-0.44	3	BT474
MIMAT0000067	hsa-let-7f-5p	ENSG00000278153	AL121782.1	lincRNA	chr20	13349247	13349272	-	1	0	AGO2	8mer	uuGAUAUGU-UAGAU---GAUGGAGu	||||| :: ||||: |||||||	caCUAUCUGCAUCUGUGCCUACCUCa	1.7032	0.405	3	HeLa
MIMAT0000067	hsa-let-7f-5p	ENSG00000273148	AL035563.1	lincRNA	chr20	18776304	18776328	+	1	0	AGO2	8mer	uugauauGUUAGAU---GAUGGAGu	| || | || |||||||	guucagcCACUGUAGCCCUACCUCa	0.5498	-0.063	6	MCF7
MIMAT0000067	hsa-let-7f-5p	ENSG00000213742	ZNF337-AS1	antisense	chr20	25612867	25612888	+	1	0	AGO1-4	7mer-m8	uugauauguuaGAUGAUGGAGu	| ||||||||	cuggcccuuccCAACUACCUCc	-0.3539	0.092	3	MCF7
MIMAT0000067	hsa-let-7f-5p	ENSG00000213742	ZNF337-AS1	antisense	chr20	25615417	25615438	+	3	1	AGO1-4,AGO2	8mer	uugauaugUUAGAUGAUGGAGu	| | | |||:|||||||	uucaagugAUUCUGCUACCUCa	0.8836	0.173	3	HeLa,Huh-7.5
MIMAT0000067	hsa-let-7f-5p	ENSG00000285230	RALY-AS1	lincRNA	chr20	32575110	32575130	-	3	0	AGO2	8mer	uugauaUGUUAGAUGAUGGAGu	|:|:| | |||||||	uggagaAUAGUAU-CUACCUCa	0.5076	0.304	0	22RV1
MIMAT0000067	hsa-let-7f-5p	ENSG00000237595	AL161937.2	lincRNA	chr20	48779347	48779366	-	1	0	AGO2	7mer-m8	uuGAUAUGUUAGAUGAUGGAGu	|:| |:| | | ||||||||	gaUUCUGCCA-C-ACUACCUCu	1.0909	0.116	2	TZM-bl
MIMAT0000067	hsa-let-7f-5p	ENSG00000268649	AL132655.2	lincRNA	chr20	57392482	57392504	-	1	0	AGO1-4	7mer-m8	uugauauguuAGAU-GAUGGAGu	| |:|| |||||||	ugccgggaguUUUACCUACCUCc	0.3153	-0.783	5	MCF7
MIMAT0000067	hsa-let-7f-5p	ENSG00000273840	AF254983.1	processed_transcript	chr21	10910341	10910362	-	3	0	AGO2	7mer-m8	uugAUAUGUUAGAUGAUGGAGu	| ||| |:| |||||||	augUAUUCGACGGUCUACCUCu	1.0399	0.472	6	22RV1
MIMAT0000067	hsa-let-7f-5p	ENSG00000226751	AF127936.1	lincRNA	chr21	16134273	16134292	-	1	0	AGO2	7mer-m8	uuGAUAUGUUAGAUGAUGGAGu	||| ||| :||| |||||||	aaCCAUAGGAUC--CUACCUCu	1.5853	-0.117	4	BCBL-1
MIMAT0000067	hsa-let-7f-5p	ENSG00000215386	MIR99AHG	lincRNA	chr21	17980630	17980651	+	9	0	AGO1-4,AGO2	8mer	uuGAUAUGU-UAGAUGAUGGAGu	|| | :|| ||| |||||||	uaCCAAGCACAUC-CCUACCUCa	1.2704	-0.14	5	Huh-7.5
MIMAT0000067	hsa-let-7f-5p	ENSG00000182912	TSPEAR-AS2	antisense	chr21	45937637	45937658	+	1	0	AGO2	7mer-m8	uugauauguuaGAUGAUGGAGu	||| | || |||||||	aacacugagccCUCCUACCUCc	0.8329	-0.276	3	22RV1
MIMAT0000067	hsa-let-7f-5p	ENSG00000182912	TSPEAR-AS2	antisense	chr21	45939798	45939819	+	2	0	AGO2	7mer-m8	uugauAUGUUAGAUGAUGGAGu	| ||| | | |||||||	gccgcUACCACCACCUACCUCc	0.9302	-0.358	3	22RV1
MIMAT0000067	hsa-let-7f-5p	ENSG00000272829	AC002470.1	lincRNA	chr22	21335766	21335787	-	1	0	AGO2	7mer-m8	uugauaUGUUAGAUGAUGGAGu	| |: | :|:|||||||	cgcagaAUUAGUUGCUACCUCc	0.7927	-0.035	3	22RV1
MIMAT0000067	hsa-let-7f-5p	ENSG00000273295	AP000350.6	lincRNA	chr22	24247725	24247746	-	4	0	AGO1-4	8mer	uugauauguuaGAUGAUGGAGu	| | ||:|||||||	gcccucucuucCUGCUACCUCa	0.5654	0.158	2	Huh-7.5
MIMAT0000067	hsa-let-7f-5p	ENSG00000225783	MIAT	lincRNA	chr22	27061695	27061717	+	1	0	AGO1-4	7mer-m8	uuGA-UAUGUUAGAUGAUGGAGu	| || || | |:| |||||||	agCUCAUUCUCUUUUCUACCUCu	1.1928	-0.116	8	hNSC
MIMAT0000067	hsa-let-7f-5p	ENSG00000235954	TTC28-AS1	processed_transcript	chr22	28404005	28404026	+	1	0	AGO2	8mer	uugauauguUAGAUGAUGGAGu	| ||| |||||||	acaggccucAUCCUCUACCUCa	0.3176	-0.431	5	TZM-bl
MIMAT0000067	hsa-let-7f-5p	ENSG00000279159	AC003681.1	antisense	chr22	30423083	30423104	-	3	0	AGO2	7mer-m8	uugauauguuagauGAUGGAGu	||| | | | |||||||	aaccuuccccacacCUACCUCc	0.8969	0.213	6	EWS
MIMAT0000067	hsa-let-7f-5p	ENSG00000278920	AC005005.4	sense_overlapping	chr22	31462364	31462385	+	1	0	AGO2	7mer-m8	uuGA-UAUGUUAGAUGAUGGAGu	|| | :||| || |||||||	ggCUCACGCAACCU-CUACCUCc	1.2516	-0.106	2	HCT116
MIMAT0000067	hsa-let-7f-5p	ENSG00000242082	SLC5A4-AS1	antisense	chr22	32665359	32665377	+	3	0	AGO2	8mer	uuGAUAUGUUAGAUGAUGGAGu	||:|| || :|||||||	ucCUGUAGAA---GCUACCUCa	1.0032	2.087	2	22RV1
MIMAT0000067	hsa-let-7f-5p	ENSG00000243902	FP325335.1	sense_overlapping	chr22	37781185	37781206	-	1	0	AGO2	7mer-m8	uugauauguuagaUGAUGGAGu	| | :|||||||	caucccuccccggGCUACCUCu	0.2553	0.096	3	HeLa
MIMAT0000067	hsa-let-7f-5p	ENSG00000279738	AL022311.1	sense_overlapping	chr22	38286424	38286447	+	2	0	AGO1-4,AGO2	8mer	uugaUAUGUUAGAU--GAUGGAGu	:| ||| ||| |||||||	ccagGUUCAAGCUAUUCUACCUCa	1.0199	-0.064	8	HeLa,hNSC
[truncated: 187,102 more rows]
