# Supplementary material for: Identification of hub programmed cell death-related genes and immune infiltration in Crohn’s disease using bioinformatics
Source: Front Genet. 2024 Dec 18;15:1425062. doi: 10.3389/fgene.2024.1425062 (PMC11688285; doi:10.3389/fgene.2024.1425062)
Supplement: Supplementary file 2 [file DataSheet4.zip › Input data and script3/TF/1.Script.r]

# set working path
workdir <- "../TF/"; setwd(workdir)

library(DT)
library(doMC)
library(doRNG)
library(igraph)
library(AUCell)
library(reshape2)
library(visNetwork)
library(RcisTarget)
library(RcisTarget.hg19.motifDBs.cisbpOnly.500bp)

##-------------##
load("../venn/veen.data.rda")
data(motifAnnotations_hgnc)
data(hg19_500bpUpstream_motifRanking_cispbOnly)

geneList1 <- as.vector(veen.data$KeyGene)
geneLists <- list(Key_Gene=geneList1)
motifRankings <- hg19_500bpUpstream_motifRanking_cispbOnly

#
motifEnrichmentTable_wGenes <- cisTarget(geneLists, motifRankings,
                                         motifAnnot=motifAnnotations)
head(motifEnrichmentTable_wGenes)

##--plot--##
motifEnrichmentTable_wGenes_wLogo <- addLogo(motifEnrichmentTable_wGenes)

resultsSubset <- motifEnrichmentTable_wGenes_wLogo

datatable(resultsSubset,
          escape = FALSE,
          filter="top", options=list(pageLength=5))
##-----------------------------------------------------##
motifs_AUC <- calcAUC(geneLists, motifRankings, nCores=1)
(motifs_AUC )

par(mfrow = c(1,2))

pdf(file="motif enrichment.pdf",width=8,height=8)
for(i in names(geneLists)){
  auc <- getAUC(motifs_AUC)[i,]
  hist(auc, main=i, xlab="AUC histogram",
       breaks=100, col="#ff000050", border="darkred")
  nes3 <- (3*sd(auc)) + mean(auc)
  abline(v=nes3, col="red")
}
dev.off()

##-------------------------------------------------------------------------##
motifEnrichmentTable <- addMotifAnnotation(motifs_AUC, nesThreshold=3,
                                           motifAnnot=motifAnnotations_hgnc,
                                           highlightTFs=list(Key_Gene="MMP1"))
head(motifEnrichmentTable[,-"TF_lowConf", with=FALSE])

motifEnrichmentTable_wGenes <- addSignificantGenes(motifEnrichmentTable,
                                                   rankings=motifRankings, 
                                                   geneSets=geneLists)

geneSetName <- names(geneLists)[1]
selectedMotifs <- c("cisbp__M4556","cisbp__M4606","cisbp__M4529")

pdf(file="motif enrichment best.pdf",width=8,height=8)
par(mfrow=c(2,2))
getSignificantGenes(geneLists[[geneSetName]], 
                    motifRankings,
                    signifRankingNames=selectedMotifs,
                    plotCurve=TRUE, maxRank=5000, genesFormat="none",
                    method="aprox")
dev.off()
