# Supplementary material for: Identification of hub programmed cell death-related genes and immune infiltration in Crohn’s disease using bioinformatics
Source: Front Genet. 2024 Dec 18;15:1425062. doi: 10.3389/fgene.2024.1425062 (PMC11688285; doi:10.3389/fgene.2024.1425062)
Supplement: Supplementary file 2 [file DataSheet4.zip › Input data and script3/ceRNAnet/Apoptosis_gene/type1.txt]

gene	type
GHR	mRNA
LPL	mRNA
SCNN1B	mRNA
THRB	mRNA
FCGR3B	mRNA
IGFBP3	mRNA
IGFBP5	mRNA
SOD2	mRNA
NQO1	mRNA
DPP10	mRNA
ZBTB16	mRNA
CEACAM1	mRNA
IFIT3	mRNA
MMP28	mRNA
ETNK1	mRNA
FHL2	mRNA
NUPR1	mRNA
HMGCS1	mRNA
TMEM192	mRNA
PIK3R3	mRNA
GLRX	mRNA
CA1	mRNA
ELOVL6	mRNA
FGF13	mRNA
GPT2	mRNA
CAPN8	mRNA
NEDD4L	mRNA
CLDN2	mRNA
ARG2	mRNA
CD302	mRNA
NETO2	mRNA
ZNF559	mRNA
NCR3LG1	mRNA
WNT5A	mRNA
F2RL2	mRNA
IL1R2	mRNA
NR5A2	mRNA
B3GALT5	mRNA
SLC9A3	mRNA
ACSL1	mRNA
CDC25B	mRNA
MFAP5	mRNA
LIPG	mRNA
DMBT1	mRNA
UNC5D	mRNA
NTN4	mRNA
HLF	mRNA
GZMB	mRNA
ST6GAL1	mRNA
CCNG1	mRNA
VSNL1	mRNA
ACE2	mRNA
NHEJ1	mRNA
COL18A1	mRNA
PYY	mRNA
HAPLN1	mRNA
FGF9	mRNA
INSM1	mRNA
PPL	mRNA
SELP	mRNA
SH3GL2	mRNA
CORO2A	mRNA
GBP2	mRNA
KIF5C	mRNA
FGFBP1	mRNA
HOXB13	mRNA
RAB40B	mRNA
SCGN	mRNA
TRIM31	mRNA
BACE2	mRNA
RND1	mRNA
DHCR24	mRNA
ERRFI1	mRNA
CLDN1	mRNA
GREM2	mRNA
CHST5	mRNA
PDGFD	mRNA
PANK1	mRNA
CAPN13	mRNA
OSR1	mRNA
PCSK9	mRNA
hsa-miR-4447	miRNA
hsa-miR-107	miRNA
