# Supplementary material for: Identification of hub programmed cell death-related genes and immune infiltration in Crohn’s disease using bioinformatics
Source: Front Genet. 2024 Dec 18;15:1425062. doi: 10.3389/fgene.2024.1425062 (PMC11688285; doi:10.3389/fgene.2024.1425062)
Supplement: Supplementary file 2 [file DataSheet4.zip › Input data and script3/ceRNAnet/Apoptosis_gene/netfile1.txt]

Node1	Node2
GHR	hsa-miR-4447
LPL	hsa-miR-4447
SCNN1B	hsa-miR-107
THRB	hsa-miR-4447
FCGR3B	hsa-miR-4447
IGFBP3	hsa-miR-4447
IGFBP3	hsa-miR-107
IGFBP5	hsa-miR-107
SOD2	hsa-miR-107
SOD2	hsa-miR-4447
NQO1	hsa-miR-4447
DPP10	hsa-miR-107
ZBTB16	hsa-miR-4447
CEACAM1	hsa-miR-107
CEACAM1	hsa-miR-4447
IFIT3	hsa-miR-107
MMP28	hsa-miR-4447
ETNK1	hsa-miR-107
FHL2	hsa-miR-4447
NUPR1	hsa-miR-4447
HMGCS1	hsa-miR-4447
TMEM192	hsa-miR-107
PIK3R3	hsa-miR-4447
GLRX	hsa-miR-4447
CA1	hsa-miR-4447
ELOVL6	hsa-miR-107
ELOVL6	hsa-miR-4447
FGF13	hsa-miR-107
GPT2	hsa-miR-4447
CAPN8	hsa-miR-4447
NEDD4L	hsa-miR-4447
CLDN2	hsa-miR-107
CLDN2	hsa-miR-4447
ARG2	hsa-miR-107
CD302	hsa-miR-107
NETO2	hsa-miR-107
ZNF559	hsa-miR-4447
NCR3LG1	hsa-miR-107
NCR3LG1	hsa-miR-4447
WNT5A	hsa-miR-4447
F2RL2	hsa-miR-4447
IL1R2	hsa-miR-4447
NR5A2	hsa-miR-4447
NR5A2	hsa-miR-107
B3GALT5	hsa-miR-4447
SLC9A3	hsa-miR-107
SLC9A3	hsa-miR-4447
ACSL1	hsa-miR-107
CDC25B	hsa-miR-4447
MFAP5	hsa-miR-107
LIPG	hsa-miR-107
LIPG	hsa-miR-4447
DMBT1	hsa-miR-107
UNC5D	hsa-miR-107
UNC5D	hsa-miR-4447
NTN4	hsa-miR-4447
HLF	hsa-miR-107
HLF	hsa-miR-4447
GZMB	hsa-miR-4447
ST6GAL1	hsa-miR-107
ST6GAL1	hsa-miR-4447
CCNG1	hsa-miR-107
VSNL1	hsa-miR-107
ACE2	hsa-miR-4447
NHEJ1	hsa-miR-4447
COL18A1	hsa-miR-4447
PYY	hsa-miR-4447
HAPLN1	hsa-miR-4447
FGF9	hsa-miR-107
INSM1	hsa-miR-4447
PPL	hsa-miR-107
PPL	hsa-miR-4447
SELP	hsa-miR-107
SH3GL2	hsa-miR-107
CORO2A	hsa-miR-107
CORO2A	hsa-miR-4447
GBP2	hsa-miR-107
KIF5C	hsa-miR-107
FGFBP1	hsa-miR-4447
HOXB13	hsa-miR-4447
RAB40B	hsa-miR-107
SCGN	hsa-miR-107
TRIM31	hsa-miR-4447
BACE2	hsa-miR-4447
RND1	hsa-miR-4447
DHCR24	hsa-miR-4447
ERRFI1	hsa-miR-107
CLDN1	hsa-miR-4447
GREM2	hsa-miR-4447
CHST5	hsa-miR-4447
PDGFD	hsa-miR-107
PANK1	hsa-miR-107
PANK1	hsa-miR-4447
CAPN13	hsa-miR-4447
OSR1	hsa-miR-4447
PCSK9	hsa-miR-4447
