# Supplementary material for: Identification of hub programmed cell death-related genes and immune infiltration in Crohn’s disease using bioinformatics
Source: Front Genet. 2024 Dec 18;15:1425062. doi: 10.3389/fgene.2024.1425062 (PMC11688285; doi:10.3389/fgene.2024.1425062)
Supplement: Supplementary file 2 [file DataSheet4.zip › Input data and script3/ceRNAnet/Necroptosis_gene/miRWalk_miRNA_Targets.csv]

mirnaid	refseqid	genesymbol	duplex	start	end	bindingp	energy	seed	accessibility	au	phylopstem	phylopflank	me	number_of_pairings	binding_region_length	longest_consecutive_pairings	position	validated	TargetScan	miRDB
hsa-miR-24-2-5p	NM_001286137	NQO1	TGCCTACTGAGCTGAAACACAG#GTGTTTCAGTTTG#........((((((((((((..#)))))))))))).	2198	2211	0.9615384615384616	-17.2	0	0.0009086879	0.588	0.0	0.0	-19.423879868695398	12	13	12	3UTR		0	0
hsa-miR-616-3p	NM_001286137	NQO1	AGTCATTGGAGGGTTTGAGCAG#TTCAACTCTCCAATGTTCTA#((.((((((((((.(((((...#)))))))))))))))..)).	1062	1082	0.9615384615384616	-18.7	0	0.1260806	0.618	0.0	0.0	-6.3519538380285185	17	20	15	3UTR		0	0
hsa-miR-761	NM_001286137	NQO1	GCAGCAGGGTGAAACTGACACA#GTTTCACCATGTTGG#.(((((.((((((((.......#)))))))).))))).	1547	1562	0.9615384615384616	-18.6	0	0.004260221	0.529	0.0	0.0	-5.570060452532049	13	15	8	3UTR		0	0
hsa-miR-3650	NM_001286137	NQO1	AGGTGTGTCTGTAGAGTCC#TTCTACAGACCCACA#..(((.((((((((((...#)))))))))).))).	2290	2305	0.9615384615384616	-18.5	0	0.02854812	0.744	0.0	0.0	-6.857959480565336	13	15	10	3UTR		0	0
hsa-miR-3678-3p	NM_001286137	NQO1	CTGCAGAGTTTGTACGGACCGG#CCACACCGTACATCTGCAA#.((((((...(((((((...((#))...))))))))))))).	1700	1719	0.9615384615384616	-19.1	1	0.1129009	0.647	0.0	0.0	-8.40585589311169	15	19	13	3UTR		0	0
hsa-miR-4652-5p	NM_001286137	NQO1	AGGGGACTGGTTAATAGAACTA#GTTCTATTAATCACCTCTC#(((((..(((((((((((((..#)))))))))))))))))).	1076	1095	0.9615384615384616	-20.5	0	0.016231	0.618	0.0	0.0	-7.382219742266031	18	19	18	3UTR		0	0
hsa-miR-4784	NM_001286137	NQO1	TGAGGAGATGCTGGGACTGA#TCACTGCAACCTCTGCCTCCCAGGTTCCAGCAATTCTCCTG#..((((((((((((((((..#.))))))))))..)))))).	1427	1468	0.9615384615384616	-25.2	1	0.02239118	0.426	0.0	0.0	-4.95700071937229	16	20	10	3UTR		0	0
hsa-miR-6879-5p	NM_001286137	NQO1	CAGGGCAGGGAAGGTGGGAGAG#CTTTCCAGGCTTCCCTGACTTGC#((((.((((((((.(.((((((#)))))).).)))))))).)))).	778	801	0.9615384615384616	-26.7	0	0.0008628831	0.662	0.0	0.0	-9.146500618838157	19	23	8	3UTR		0	1
hsa-miR-24-2-5p	NM_000903	NQO1	TGCCTACTGAGCTGAAACACAG#GTGTTTCAGTTTG#........((((((((((((..#)))))))))))).	2414	2427	0.9615384615384616	-17.2	0	0.0009086879	0.588	0.0	0.0	-19.423879868695398	12	13	12	3UTR		0	0
hsa-miR-616-3p	NM_000903	NQO1	AGTCATTGGAGGGTTTGAGCAG#TTCAACTCTCCAATGTTCTA#((.((((((((((.(((((...#)))))))))))))))..)).	1278	1298	0.9615384615384616	-18.7	0	0.1260806	0.618	0.0	0.0	-6.3519538380285185	17	20	15	3UTR		0	0
hsa-miR-761	NM_000903	NQO1	GCAGCAGGGTGAAACTGACACA#GTTTCACCATGTTGG#.(((((.((((((((.......#)))))))).))))).	1763	1778	0.9615384615384616	-18.6	0	0.004260221	0.529	0.0	0.0	-5.570060452532049	13	15	8	3UTR		0	0
hsa-miR-3650	NM_000903	NQO1	AGGTGTGTCTGTAGAGTCC#TTCTACAGACCCACA#..(((.((((((((((...#)))))))))).))).	2506	2521	0.9615384615384616	-18.5	0	0.02854812	0.744	0.0	0.0	-6.857959480565336	13	15	10	3UTR		0	0
hsa-miR-3678-3p	NM_000903	NQO1	CTGCAGAGTTTGTACGGACCGG#CCACACCGTACATCTGCAA#.((((((...(((((((...((#))...))))))))))))).	1916	1935	0.9615384615384616	-19.1	1	0.1129009	0.647	0.0	0.0	-8.40585589311169	15	19	13	3UTR		0	0
hsa-miR-4652-5p	NM_000903	NQO1	AGGGGACTGGTTAATAGAACTA#GTTCTATTAATCACCTCTC#(((((..(((((((((((((..#)))))))))))))))))).	1292	1311	0.9615384615384616	-20.5	0	0.016231	0.618	0.0	0.0	-7.382219742266031	18	19	18	3UTR		0	0
hsa-miR-4784	NM_000903	NQO1	TGAGGAGATGCTGGGACTGA#TCACTGCAACCTCTGCCTCCCAGGTTCCAGCAATTCTCCTG#..((((((((((((((((..#.))))))))))..)))))).	1643	1684	0.9615384615384616	-25.2	1	0.02239118	0.426	0.0	0.0	-4.95700071937229	16	20	10	3UTR		0	0
hsa-miR-6879-5p	NM_000903	NQO1	CAGGGCAGGGAAGGTGGGAGAG#CTTTCCAGGCTTCCCTGACTTGC#((((.((((((((.(.((((((#)))))).).)))))))).)))).	994	1017	0.9615384615384616	-26.7	0	0.0008628831	0.662	0.0	0.0	-9.146500618838157	19	23	8	3UTR		0	1
hsa-miR-24-2-5p	NM_001025433	NQO1	TGCCTACTGAGCTGAAACACAG#GTGTTTCAGTTTG#........((((((((((((..#)))))))))))).	2312	2325	0.9615384615384616	-17.2	0	0.0009086879	0.588	0.0	0.0	-19.423879868695398	12	13	12	3UTR		0	0
hsa-miR-761	NM_001025433	NQO1	GCAGCAGGGTGAAACTGACACA#GTTTCACCATGTTGG#.(((((.((((((((.......#)))))))).))))).	1661	1676	0.9615384615384616	-18.6	0	0.004260221	0.529	0.0	0.0	-5.570060452532049	13	15	8	3UTR		0	0
hsa-miR-3650	NM_001025433	NQO1	AGGTGTGTCTGTAGAGTCC#TTCTACAGACCCACA#..(((.((((((((((...#)))))))))).))).	2404	2419	0.9615384615384616	-18.5	0	0.02854812	0.744	0.0	0.0	-6.857959480565336	13	15	10	3UTR		0	0
hsa-miR-3678-3p	NM_001025433	NQO1	CTGCAGAGTTTGTACGGACCGG#CCACACCGTACATCTGCAA#.((((((...(((((((...((#))...))))))))))))).	1814	1833	0.9615384615384616	-19.1	1	0.1129009	0.647	0.0	0.0	-8.40585589311169	15	19	13	3UTR		0	0
hsa-miR-4652-5p	NM_001025433	NQO1	AGGGGACTGGTTAATAGAACTA#GTTCTATTAATCACCTCTC#(((((..(((((((((((((..#)))))))))))))))))).	1190	1209	0.9615384615384616	-20.5	0	0.016231	0.618	0.0	0.0	-7.382219742266031	18	19	18	3UTR		0	0
hsa-miR-4784	NM_001025433	NQO1	TGAGGAGATGCTGGGACTGA#TCACTGCAACCTCTGCCTCCCAGGTTCCAGCAATTCTCCTG#..((((((((((((((((..#.))))))))))..)))))).	1541	1582	0.9615384615384616	-25.2	1	0.02239118	0.426	0.0	0.0	-4.95700071937229	16	20	10	3UTR		0	0
hsa-miR-6879-5p	NM_001025433	NQO1	CAGGGCAGGGAAGGTGGGAGAG#CTTTCCAGGCTTCCCTGACTTGC#((((.((((((((.(.((((((#)))))).).)))))))).)))).	892	915	0.9615384615384616	-26.7	0	0.0008628831	0.662	0.0	0.0	-9.146500618838157	19	23	8	3UTR		0	1
hsa-miR-24-2-5p	NM_001025434	NQO1	TGCCTACTGAGCTGAAACACAG#GTGTTTCAGTTTG#........((((((((((((..#)))))))))))).	2300	2313	0.9615384615384616	-17.2	0	0.0009086879	0.588	0.0	0.0	-19.423879868695398	12	13	12	3UTR		0	0
hsa-miR-616-3p	NM_001025434	NQO1	AGTCATTGGAGGGTTTGAGCAG#TTCAACTCTCCAATGTTCTA#((.((((((((((.(((((...#)))))))))))))))..)).	1164	1184	0.9615384615384616	-18.7	0	0.1260806	0.618	0.0	0.0	-6.3519538380285185	17	20	15	3UTR		0	0
hsa-miR-761	NM_001025434	NQO1	GCAGCAGGGTGAAACTGACACA#GTTTCACCATGTTGG#.(((((.((((((((.......#)))))))).))))).	1649	1664	0.9615384615384616	-18.6	0	0.004260221	0.529	0.0	0.0	-5.570060452532049	13	15	8	3UTR		0	0
hsa-miR-3650	NM_001025434	NQO1	AGGTGTGTCTGTAGAGTCC#TTCTACAGACCCACA#..(((.((((((((((...#)))))))))).))).	2392	2407	0.9615384615384616	-18.5	0	0.02854812	0.744	0.0	0.0	-6.857959480565336	13	15	10	3UTR		0	0
hsa-miR-3678-3p	NM_001025434	NQO1	CTGCAGAGTTTGTACGGACCGG#CCACACCGTACATCTGCAA#.((((((...(((((((...((#))...))))))))))))).	1802	1821	0.9615384615384616	-19.1	1	0.1129009	0.647	0.0	0.0	-8.40585589311169	15	19	13	3UTR		0	0
hsa-miR-4652-5p	NM_001025434	NQO1	AGGGGACTGGTTAATAGAACTA#GTTCTATTAATCACCTCTC#(((((..(((((((((((((..#)))))))))))))))))).	1178	1197	0.9615384615384616	-20.5	0	0.016231	0.618	0.0	0.0	-7.382219742266031	18	19	18	3UTR		0	0
hsa-miR-4784	NM_001025434	NQO1	TGAGGAGATGCTGGGACTGA#TCACTGCAACCTCTGCCTCCCAGGTTCCAGCAATTCTCCTG#..((((((((((((((((..#.))))))))))..)))))).	1529	1570	0.9615384615384616	-25.2	1	0.02239118	0.426	0.0	0.0	-4.95700071937229	16	20	10	3UTR		0	0
hsa-miR-6879-5p	NM_001025434	NQO1	CAGGGCAGGGAAGGTGGGAGAG#CTTTCCAGGCTTCCCTGACTTGC#((((.((((((((.(.((((((#)))))).).)))))))).)))).	880	903	0.9615384615384616	-26.7	0	0.0008628831	0.662	0.0	0.0	-9.146500618838157	19	23	8	3UTR		0	1
hsa-miR-2277-5p	NM_001286137	NQO1	AGCGCGGGCTGAGCGCTGCCAGTC#GGCTGGAGTGCAGTGGTGTGATCTCGGCTCACTGCA#.(((.((((((((((((.((((((#)))))))))))............))))))).).)).	1399	1435	0.9692307692307692	-26.6	0	0.0005644146	0.412	0.0	0.0	-7.91236201216959	21	36	11	3UTR		0	0
hsa-miR-2277-5p	NM_000903	NQO1	AGCGCGGGCTGAGCGCTGCCAGTC#GGCTGGAGTGCAGTGGTGTGATCTCGGCTCACTGCA#.(((.((((((((((((.((((((#)))))))))))............))))))).).)).	1615	1651	0.9692307692307692	-26.6	0	0.0005644146	0.412	0.0	0.0	-7.91236201216959	21	36	11	3UTR		0	0
hsa-miR-2277-5p	NM_001025433	NQO1	AGCGCGGGCTGAGCGCTGCCAGTC#GGCTGGAGTGCAGTGGTGTGATCTCGGCTCACTGCA#.(((.((((((((((((.((((((#)))))))))))............))))))).).)).	1513	1549	0.9692307692307692	-26.6	0	0.0005644146	0.412	0.0	0.0	-7.91236201216959	21	36	11	3UTR		0	0
hsa-miR-2277-5p	NM_001025434	NQO1	AGCGCGGGCTGAGCGCTGCCAGTC#GGCTGGAGTGCAGTGGTGTGATCTCGGCTCACTGCA#.(((.((((((((((((.((((((#)))))))))))............))))))).).)).	1501	1537	0.9692307692307692	-26.6	0	0.0005644146	0.412	0.0	0.0	-7.91236201216959	21	36	11	3UTR		0	0
hsa-miR-6799-5p	NM_001286137	NQO1	GGGGAGGTGTGCAGGGCTGG#TCCTGCCTCAGCCTCCCTA#((((((((..((((((....#))))))....)))))))).	1463	1482	0.9743589743589743	-24.6	1	0.003324543	0.397	0.0	0.0	-6.236470572775607	14	19	8	3UTR		0	1
hsa-miR-7112-3p	NM_001286137	NQO1	TGCATCACAGCCTTTGGCCCTAG#GGCTGGAGTGCAGTGGTGTG#.(((((((.((((((((((....#)))))))).)).))))))).	1399	1419	0.9743589743589743	-23.2	1	4.942708e-08	0.412	0.0	0.0	-4.849714495602881	17	20	8	3UTR		0	0
hsa-miR-6799-5p	NM_000903	NQO1	GGGGAGGTGTGCAGGGCTGG#TCCTGCCTCAGCCTCCCTA#((((((((..((((((....#))))))....)))))))).	1679	1698	0.9743589743589743	-24.6	1	0.003324543	0.397	0.0	0.0	-6.236470572775607	14	19	8	3UTR		0	1
hsa-miR-7112-3p	NM_000903	NQO1	TGCATCACAGCCTTTGGCCCTAG#GGCTGGAGTGCAGTGGTGTG#.(((((((.((((((((((....#)))))))).)).))))))).	1615	1635	0.9743589743589743	-23.2	1	4.942708e-08	0.412	0.0	0.0	-4.849714495602881	17	20	8	3UTR		0	0
hsa-miR-6799-5p	NM_001025433	NQO1	GGGGAGGTGTGCAGGGCTGG#TCCTGCCTCAGCCTCCCTA#((((((((..((((((....#))))))....)))))))).	1577	1596	0.9743589743589743	-24.6	1	0.003324543	0.397	0.0	0.0	-6.236470572775607	14	19	8	3UTR		0	1
hsa-miR-7112-3p	NM_001025433	NQO1	TGCATCACAGCCTTTGGCCCTAG#GGCTGGAGTGCAGTGGTGTG#.(((((((.((((((((((....#)))))))).)).))))))).	1513	1533	0.9743589743589743	-23.2	1	4.942708e-08	0.412	0.0	0.0	-4.849714495602881	17	20	8	3UTR		0	0
hsa-miR-6799-5p	NM_001025434	NQO1	GGGGAGGTGTGCAGGGCTGG#TCCTGCCTCAGCCTCCCTA#((((((((..((((((....#))))))....)))))))).	1565	1584	0.9743589743589743	-24.6	1	0.003324543	0.397	0.0	0.0	-6.236470572775607	14	19	8	3UTR		0	1
hsa-miR-7112-3p	NM_001025434	NQO1	TGCATCACAGCCTTTGGCCCTAG#GGCTGGAGTGCAGTGGTGTG#.(((((((.((((((((((....#)))))))).)).))))))).	1501	1521	0.9743589743589743	-23.2	1	4.942708e-08	0.412	0.0	0.0	-4.849714495602881	17	20	8	3UTR		0	0
hsa-miR-5572	NM_001286137	NQO1	GTTGGGGTGCAGGGGTCTGCT#GCAGTGGTGTGATCTCGGCTCACTGCAACCTCTGCCTCCCAGG#.((((((.((((((((.(((.#.))))))))))).)))))).	1408	1451	0.9807692307692307	-26.3	1	0.001860766	0.397	0.0	0.0	-6.106959766537749	17	20	11	3UTR		0	0
hsa-miR-6749-5p	NM_001286137	NQO1	TCGGGCCTGGGGTTGGGGGAGC#GCTCTGTTACCCAGGCTGGAG#((.((((((((..(((.(((((#))))).))))))))))).)).	1386	1407	0.9807692307692307	-28.5	0	0.0003182948	0.5	0.0	0.0	-10.131047842770712	18	21	11	3UTR		0	0
hsa-miR-6780b-5p	NM_001286137	NQO1	TGGGGAAGGCTTGGCAGGGAAGA#TCTGCCTCCCAGGTTCCAGCAATTCTCCTGCCTCAGCCTCCCTAG#(((((.(((((.(((((((((..#.))).))))))..)))))))))).	1438	1483	0.9807692307692307	-30.5	0	0.002751944	0.412	0.0	0.0	-9.185336516991068	19	24	10	3UTR		0	0
hsa-miR-7107-5p	NM_001286137	NQO1	TCGGCCTGGGGAGGAGGAAGGG#TCTTGCTCTGTTACCCAGGCTGGA#((((((((((..((((.((((.#)))).))))....)))))))))).	1382	1406	0.9807692307692307	-29.6	1	0.0003539799	0.5	0.0	0.0	-10.10915223120837	18	24	10	3UTR		0	0
hsa-miR-1273h-5p	NM_001286137	NQO1	CTGGGAGGTCAAGGCTGCAGT#ACTGCAACCTCTGCCTCCCAGG#(((((((((..(((.((((((#)))))).)))..))))))))).	1429	1451	0.9807692307692307	-31.6	1	0.001860766	0.397	0.0	0.0	-8.74030495019083	18	22	9	3UTR		0	1
hsa-miR-8079	NM_001286137	NQO1	CAGTGATCGTCTCTGCTGGC#GCCATCATGCCTGACTAATTTTTGTATTTTTAGTAGAGACGGCGTTTCACC#..(((((((((((((((((.#.)))))))))))))....)))).	1504	1555	0.9807692307692307	-21.4	1	0.0010048	0.559	0.0	0.0	-4.95700071937229	17	23	13	3UTR		0	0
hsa-miR-5572	NM_000903	NQO1	GTTGGGGTGCAGGGGTCTGCT#GCAGTGGTGTGATCTCGGCTCACTGCAACCTCTGCCTCCCAGG#.((((((.((((((((.(((.#.))))))))))).)))))).	1624	1667	0.9807692307692307	-26.3	1	0.001860766	0.397	0.0	0.0	-6.106959766537749	17	20	11	3UTR		0	0
hsa-miR-6749-5p	NM_000903	NQO1	TCGGGCCTGGGGTTGGGGGAGC#GCTCTGTTACCCAGGCTGGAG#((.((((((((..(((.(((((#))))).))))))))))).)).	1602	1623	0.9807692307692307	-28.5	0	0.0003182948	0.5	0.0	0.0	-10.131047842770712	18	21	11	3UTR		0	0
hsa-miR-6780b-5p	NM_000903	NQO1	TGGGGAAGGCTTGGCAGGGAAGA#TCTGCCTCCCAGGTTCCAGCAATTCTCCTGCCTCAGCCTCCCTAG#(((((.(((((.(((((((((..#.))).))))))..)))))))))).	1654	1699	0.9807692307692307	-30.5	0	0.002751944	0.412	0.0	0.0	-9.185336516991068	19	24	10	3UTR		0	0
hsa-miR-7107-5p	NM_000903	NQO1	TCGGCCTGGGGAGGAGGAAGGG#TCTTGCTCTGTTACCCAGGCTGGA#((((((((((..((((.((((.#)))).))))....)))))))))).	1598	1622	0.9807692307692307	-29.6	1	0.0003539799	0.5	0.0	0.0	-10.10915223120837	18	24	10	3UTR		0	0
hsa-miR-1273h-5p	NM_000903	NQO1	CTGGGAGGTCAAGGCTGCAGT#ACTGCAACCTCTGCCTCCCAGG#(((((((((..(((.((((((#)))))).)))..))))))))).	1645	1667	0.9807692307692307	-31.6	1	0.001860766	0.397	0.0	0.0	-8.74030495019083	18	22	9	3UTR		0	1
hsa-miR-8079	NM_000903	NQO1	CAGTGATCGTCTCTGCTGGC#GCCATCATGCCTGACTAATTTTTGTATTTTTAGTAGAGACGGCGTTTCACC#..(((((((((((((((((.#.)))))))))))))....)))).	1720	1771	0.9807692307692307	-21.4	1	0.0010048	0.559	0.0	0.0	-4.95700071937229	17	23	13	3UTR		0	0
hsa-miR-5572	NM_001025433	NQO1	GTTGGGGTGCAGGGGTCTGCT#GCAGTGGTGTGATCTCGGCTCACTGCAACCTCTGCCTCCCAGG#.((((((.((((((((.(((.#.))))))))))).)))))).	1522	1565	0.9807692307692307	-26.3	1	0.001860766	0.397	0.0	0.0	-6.106959766537749	17	20	11	3UTR		0	0
hsa-miR-6749-5p	NM_001025433	NQO1	TCGGGCCTGGGGTTGGGGGAGC#GCTCTGTTACCCAGGCTGGAG#((.((((((((..(((.(((((#))))).))))))))))).)).	1500	1521	0.9807692307692307	-28.5	0	0.0003182948	0.5	0.0	0.0	-10.131047842770712	18	21	11	3UTR		0	0
hsa-miR-6780b-5p	NM_001025433	NQO1	TGGGGAAGGCTTGGCAGGGAAGA#TCTGCCTCCCAGGTTCCAGCAATTCTCCTGCCTCAGCCTCCCTAG#(((((.(((((.(((((((((..#.))).))))))..)))))))))).	1552	1597	0.9807692307692307	-30.5	0	0.002751944	0.412	0.0	0.0	-9.185336516991068	19	24	10	3UTR		0	0
hsa-miR-7107-5p	NM_001025433	NQO1	TCGGCCTGGGGAGGAGGAAGGG#TCTTGCTCTGTTACCCAGGCTGGA#((((((((((..((((.((((.#)))).))))....)))))))))).	1496	1520	0.9807692307692307	-29.6	1	0.0003539799	0.5	0.0	0.0	-10.10915223120837	18	24	10	3UTR		0	0
hsa-miR-1273h-5p	NM_001025433	NQO1	CTGGGAGGTCAAGGCTGCAGT#ACTGCAACCTCTGCCTCCCAGG#(((((((((..(((.((((((#)))))).)))..))))))))).	1543	1565	0.9807692307692307	-31.6	1	0.001860766	0.397	0.0	0.0	-8.74030495019083	18	22	9	3UTR		0	1
hsa-miR-8079	NM_001025433	NQO1	CAGTGATCGTCTCTGCTGGC#GCCATCATGCCTGACTAATTTTTGTATTTTTAGTAGAGACGGCGTTTCACC#..(((((((((((((((((.#.)))))))))))))....)))).	1618	1669	0.9807692307692307	-21.4	1	0.0010048	0.559	0.0	0.0	-4.95700071937229	17	23	13	3UTR		0	0
hsa-miR-5572	NM_001025434	NQO1	GTTGGGGTGCAGGGGTCTGCT#GCAGTGGTGTGATCTCGGCTCACTGCAACCTCTGCCTCCCAGG#.((((((.((((((((.(((.#.))))))))))).)))))).	1510	1553	0.9807692307692307	-26.3	1	0.001860766	0.397	0.0	0.0	-6.106959766537749	17	20	11	3UTR		0	0
hsa-miR-6749-5p	NM_001025434	NQO1	TCGGGCCTGGGGTTGGGGGAGC#GCTCTGTTACCCAGGCTGGAG#((.((((((((..(((.(((((#))))).))))))))))).)).	1488	1509	0.9807692307692307	-28.5	0	0.0003182948	0.5	0.0	0.0	-10.131047842770712	18	21	11	3UTR		0	0
hsa-miR-6780b-5p	NM_001025434	NQO1	TGGGGAAGGCTTGGCAGGGAAGA#TCTGCCTCCCAGGTTCCAGCAATTCTCCTGCCTCAGCCTCCCTAG#(((((.(((((.(((((((((..#.))).))))))..)))))))))).	1540	1585	0.9807692307692307	-30.5	0	0.002751944	0.412	0.0	0.0	-9.185336516991068	19	24	10	3UTR		0	0
hsa-miR-7107-5p	NM_001025434	NQO1	TCGGCCTGGGGAGGAGGAAGGG#TCTTGCTCTGTTACCCAGGCTGGA#((((((((((..((((.((((.#)))).))))....)))))))))).	1484	1508	0.9807692307692307	-29.6	1	0.0003539799	0.5	0.0	0.0	-10.10915223120837	18	24	10	3UTR		0	0
hsa-miR-1273h-5p	NM_001025434	NQO1	CTGGGAGGTCAAGGCTGCAGT#ACTGCAACCTCTGCCTCCCAGG#(((((((((..(((.((((((#)))))).)))..))))))))).	1531	1553	0.9807692307692307	-31.6	1	0.001860766	0.397	0.0	0.0	-8.74030495019083	18	22	9	3UTR		0	1
hsa-miR-8079	NM_001025434	NQO1	CAGTGATCGTCTCTGCTGGC#GCCATCATGCCTGACTAATTTTTGTATTTTTAGTAGAGACGGCGTTTCACC#..(((((((((((((((((.#.)))))))))))))....)))).	1606	1657	0.9807692307692307	-21.4	1	0.0010048	0.559	0.0	0.0	-4.95700071937229	17	23	13	3UTR		0	0
hsa-let-7a-5p	NM_001286137	NQO1	TGAGGTAGTAGGTTGTATAGTT#TGCAACCTCTGCCTCC#.(((((((.((((((((.....#))))))))))))))).	1431	1447	1.0	-22.9	1	0.001490406	0.397	0.0	0.0	-4.849714495602881	15	16	15	3UTR		0	0
hsa-let-7b-5p	NM_001286137	NQO1	TGAGGTAGTAGGTTGTGTGGTT#GATCTCGGCTCACTGCAACCTCTGCCTCC#.(((((((.(((((((((((((#.))).))).)))))))))))))).	1418	1447	1.0	-26.0	1	0.001490406	0.397	0.0	0.0	-4.849714495602881	20	24	14	3UTR		0	0
hsa-let-7c-5p	NM_001286137	NQO1	TGAGGTAGTAGGTTGTATGGTT#GGCTGGAGTGCAGTGGTGTGATCTCGGCTCACTGCAACCTCTGCCTCC#.(((((((.(((((((((((((#.))).)).))))))))))))))).	1399	1447	1.0	-24.5	1	0.001490406	0.397	0.0	0.0	-4.849714495602881	20	24	15	3UTR		0	0
hsa-let-7d-5p	NM_001286137	NQO1	AGAGGTAGTAGGTTGCATAGTT#TGCAACCTCTGCCTCC#.(((((((.((((((((.....#))))))))))))))).	1431	1447	1.0	-25.1	1	0.001490406	0.397	0.0	0.0	-4.849714495602881	15	16	15	3UTR		0	0
hsa-let-7e-5p	NM_001286137	NQO1	TGAGGTAGGAGGTTGTATAGTT#GGCTGGAGTGCAGTGGTGTGATCTCGGCTCACTGCAACCTCTGCCTCCCAGGTTCCAGCAATTCTCCTGCCTCAG#((((((((((((((((......#.))))).))))))))))).	1399	1474	1.0	-24.6	1	0.006737844	0.382	0.0	0.0	-3.937574446201665	16	19	11	3UTR		0	0
hsa-let-7f-5p	NM_001286137	NQO1	TGAGGTAGTAGATTGTATAGTT#GCAATTCTCCTGCCTCAG#((((((((.(((((((......#))))).)).)))))))).	1456	1474	1.0	-18.0	1	0.006737844	0.382	0.0	0.0	-4.993964104447428	15	18	8	3UTR		0	0
hsa-miR-17-5p	NM_001286137	NQO1	CAAAGTGCTTACAGTGCAGGTAG#CTACCTGCCCTAAGGGACTTA#..((((.(((..((.((((((((#)))))))).)).))).)))).	1143	1164	1.0	-20.0	0	0.0006486008	0.588	0.0	0.0	-13.407714599500949	17	21	8	3UTR		0	0
hsa-miR-20a-5p	NM_001286137	NQO1	TAAAGTGCTTATAGTGCAGGTAG#CTACCTGCCCTAAGGGACTTA#..((((.(((.(((.((((((((#)))))))).)))))).)))).	1143	1164	1.0	-22.1	0	0.0006486008	0.588	0.0	0.0	-10.060911289904594	18	21	8	3UTR		0	0
hsa-miR-24-1-5p	NM_001286137	NQO1	TGCCTACTGAGCTGATATCAGT#GGTACAGTTTGGCTAGGTAT#((((((((((((((.((((...#)))))))))))).)))))).	1040	1060	1.0	-19.3	1	0.001463457	0.647	0.0	0.0	-4.6730240064523	18	20	12	3UTR		0	0
hsa-miR-31-5p	NM_001286137	NQO1	AGGCAAGATGCTGGCATAGCT#AGCTGGGATGACAGGCGCCTGCCATCATGCCTG#(((((.(((((.(((...(((#.)))))).)).))).))))).	1484	1517	1.0	-19.4	0	0.01541184	0.529	0.0	0.0	-9.418385597294682	16	21	6	3UTR		0	0
hsa-miR-29b-2-5p	NM_001286137	NQO1	CTGGTTTCACATGGTGGCTTAG#GGCGTTTCACCATGTTGGCCAGG#((((((..(((((((((.....#.))))))))).)))))).	1544	1567	1.0	-21.5	0	0.0004697492	0.515	0.0	0.0	-7.794895910253615	15	18	9	3UTR		0	0
hsa-miR-106a-5p	NM_001286137	NQO1	AAAAGTGCTTACAGTGCAGGTAG#CTACCTGCCCTAAGGGACTTA#..((((.(((..((.((((((((#)))))))).)).))).)))).	1143	1164	1.0	-20.0	0	0.0006486008	0.588	0.0	0.0	-13.407714599500949	17	21	8	3UTR		0	0
hsa-miR-148a-3p	NM_001286137	NQO1	TCAGTGCACTACAGAACTTTGT#CAAGGAGAATATGATAAAACACTGCCCTCTTGTGGTGCATTGAA#(((((((((((((((.......#.))).)))))))))))).	1988	2032	1.0	-21.1	1	0.001014801	0.632	0.0	0.0	-4.1706235265052785	15	18	12	3UTR		0	0
hsa-miR-204-3p	NM_001286137	NQO1	GCTGGGAAGGCAAAGGGACGT#CGGCTCACTGCAACCTCTGCCTCCCAGG#.(((((.(((((.(((...((#.))..))).)))))))))).	1423	1451	1.0	-21.9	0	0.001860766	0.397	0.0	0.0	-6.626141984894679	15	20	10	3UTR		0	0
hsa-miR-205-3p	NM_001286137	NQO1	GATTTCAGTGGAGTGAAGTTC#GAAGTCATCTCATTCCACTGT#.....(((((((((((.....#.))))))))))).	1952	1973	1.0	-17.8	0	0.0141094	0.676	0.0	0.0	-13.6655996434504	11	13	11	3UTR		0	0
hsa-miR-216a-3p	NM_001286137	NQO1	TCACAGTGGTCTCTGGGATTAT#CTCAAGAGGCCACTT#....(((((((((((((.....#)))).))))))))).	939	954	1.0	-19.3	0	0.0001912232	0.574	0.0	0.0	-9.546562468637928	13	15	9	3UTR		0	0
hsa-miR-30b-3p	NM_001286137	NQO1	CTGGGAGGTGGATGTTTACTTC#GGTGTGATCTCGGCTCACTGCAACCTCTGCCTCCCAGG#((((((((((((.(((......#.))).)))))))))))).	1413	1451	1.0	-24.5	1	0.001860766	0.397	0.0	0.0	-5.226705058867908	15	18	12	3UTR		0	1
hsa-miR-128-1-5p	NM_001286137	NQO1	CGGGGCCGTAGCACTGTCTGAGA#TCTCGACAGTATCCACAATAGCTGACGGCTG#...(((((((((((((((.((((#))))))))))..........)))).))))).	2166	2197	1.0	-23.2	0	9.267301e-05	0.588	0.0	0.0	-6.514540193678739	19	31	10	3UTR		0	0
hsa-miR-140-3p	NM_001286137	NQO1	TACCACAGGGTAGAACCACGG#CTGTTGGTATTATATAATTCAAGGAGAATATGATAAAACACTGCCCTCTTGTGGTGC#(((((((((((((........#.)))))))...)))))).	1969	2026	1.0	-18.4	1	6.070223e-05	0.632	0.0	0.0	-5.762913004276319	13	18	7	3UTR		0	0
hsa-miR-145-5p	NM_001286137	NQO1	GTCCAGTTTTCCCAGGAATCCCT#GGGAGACAGCCTCTTACTTGCCAAGAAAATGAAGGGATTGGACCGAGCTGGAA#.(((((((((((....(((((((#.))))))))))..)))))))).	2071	2124	1.0	-21.2	1	0.005587853	0.515	0.0	0.0	-6.907794008098015	18	22	10	3UTR		0	0
hsa-miR-152-3p	NM_001286137	NQO1	TCAGTGCATGACAGAACTTGG#TCTTGTGGTGCATTGAA#(((((((((.(((((......#))).)).))))))))).	2015	2032	1.0	-17.7	1	0.001014801	0.632	0.0	0.0	-5.413129994833456	14	17	9	3UTR		0	0
hsa-miR-191-3p	NM_001286137	NQO1	GCTGCGCTTGGATTTCGTCCCC#GGGATGACAGGCGCCTGCC#((.(((((((....(((((((.#))))))))))))))..)).	1488	1507	1.0	-23.5	0	4.205705e-05	0.515	0.0	0.0	-13.812662235701469	16	19	14	3UTR		0	0
hsa-miR-125b-2-3p	NM_001286137	NQO1	TCACAAGTCAGGCTCTTGGGAC#TTCCAGGCTTCCCTGACTTGC#...(((((((((..(((((((.#)))))))....))))))))).	780	801	1.0	-21.9	0	0.0008628831	0.662	0.0	0.0	-8.66051072386539	16	21	9	3UTR		0	0
hsa-miR-149-3p	NM_001286137	NQO1	AGGGAGGGACGGGGGCTGTGC#GTGCAGTGGTGTGATCTCGGCTCACTGCAACCTCTGCCTCCCA#.((((((.(.(((((((((((#))))))).......................))))).)))))).	1406	1449	1.0	-23.5	1	0.001310903	0.412	0.0	0.0	-7.349466234865927	18	43	7	3UTR		0	1
hsa-miR-150-3p	NM_001286137	NQO1	CTGGTACAGGCCTGGGGGACAG#CTGTTACCCAGGCTGGAGTGCA#...((((.((((((((..((((#))))..))))))))...)))).	1389	1411	1.0	-26.3	0	5.960827e-08	0.456	0.0	0.0	-8.82817512285937	16	22	8	3UTR		0	0
hsa-miR-150-3p	NM_001286137	NQO1	CTGGTACAGGCCTGGGGGACAG#CTGCCTCCCAGGTTCCAGC#((((....((((((((((.(((#))).)))))))))))))).	1439	1458	1.0	-24.1	0	0.004686699	0.412	0.0	0.0	-13.814891846259133	17	19	14	3UTR		0	0
hsa-miR-320a-3p	NM_001286137	NQO1	AAAAGCTGGGTTGAGAGGGCGA#TTGCTCTGTTACCCAGGCTG#...(((((((.(((.(((((((#))))))).)))))))).)).	1384	1404	1.0	-21.7	0	0.0003032258	0.515	0.0	0.0	-10.074764229339724	17	20	8	3UTR		0	0
hsa-miR-194-3p	NM_001286137	NQO1	CCAGTGGGGCTGCTGTTATCTG#GGATGACAGGCGCCTGCCATC#...(((((((..(((((((((.#)))))))))..)))..)))).	1489	1510	1.0	-21.9	0	4.187597e-05	0.529	0.0	0.0	-12.686117978685445	16	21	9	3UTR		0	0
hsa-miR-30c-1-3p	NM_001286137	NQO1	CTGGGAGAGGGTTGTTTACTCC#GGCTCACTGCAACCTCTGCCTCCCAGG#(((((((((((((((.......#.)))))).))..))))))).	1424	1451	1.0	-21.8	1	0.001860766	0.397	0.0	0.0	-4.1706235265052785	15	20	7	3UTR		0	0
hsa-miR-301a-5p	NM_001286137	NQO1	GCTCTGACTTTATTGCACTACT#GTGGTGCATTGAAAGAAGAGA#.((((...((((.((((((((.#)))))))).))))...)))).	2019	2040	1.0	-19.7	0	0.02697832	0.618	0.0	0.0	-10.840735675268357	16	21	8	3UTR		0	0
hsa-miR-130b-5p	NM_001286137	NQO1	ACTCTTTCCCTGTTGCACTAC#GTGGTGCATTGAAAGAAGAGA#.((((((......((((((((#))))))))......)))))).	2019	2040	1.0	-17.4	1	0.02697832	0.618	0.0	0.0	-15.86656429078464	14	21	8	3UTR		0	0
hsa-miR-130b-3p	NM_001286137	NQO1	CAGTGCAATGATGAAAGGGCAT#GCGCCTGCCATCATGCCTGA#(((.((.((((((..(((((..#)).)))..))))))))))).	1498	1518	1.0	-20.4	0	0.002706871	0.529	0.0	0.0	-10.105572733803214	16	20	11	3UTR		0	0
hsa-miR-30e-3p	NM_001286137	NQO1	CTTTCAGTCGGATGTTTACAGC#GCATATAACCAAAATCCGACTGGGC#..(((((((((((.........#.))))))))))).	915	940	1.0	-16.7	1	0.006355004	0.574	0.0	0.0	-6.782339277446944	11	13	11	3UTR		0	0
hsa-miR-363-5p	NM_001286137	NQO1	CGGGTGGATCACGATGCAATTT#CAGGTGATCCGCCTA#.(((((((((((..((......#)).))))))))))).	1588	1603	1.0	-19.6	1	0.0001603735	0.441	0.0	0.0	-5.9392953675437665	13	15	11	3UTR		0	0
hsa-miR-365a-5p	NM_001286137	NQO1	AGGGACTTTTGGGGGCAGATGTG#GCAGTGGTGTGATCTCGGCTCACTGCAACCTCTGCCTCCCAGGTTCCA#.(((((((..(((((((((.((.#.)).))))))))).))))))).	1408	1456	1.0	-27.2	1	0.002485817	0.426	0.0	0.0	-6.09222096393106	18	22	9	3UTR		0	0
hsa-miR-367-3p	NM_001286137	NQO1	AATTGCACTTTAGCAATGGTGA#TTACCCAGGCTGGAGTGCAGTG#.(((((((((((((...(((((#)))))...))))))))))))).	1392	1414	1.0	-24.8	1	2.548157e-08	0.426	0.0	0.0	-4.761823477911366	18	22	13	3UTR		0	0
hsa-miR-383-5p	NM_001286137	NQO1	AGATCAGAAGGTGATTGTGGCT#GCTGCAGTCATCTACTT#.....((.(((((((((((((.#))))))))))))).)).	1330	1347	1.0	-19.4	0	0.2725335	0.779	0.0	0.0	-15.97923457263103	15	17	13	3UTR		0	1
hsa-miR-340-3p	NM_001286137	NQO1	TCCGTCTCAGTTACTTTATAGC#AGTAGCTGGGATGA#..(((((((((((((.......#))))))))))))).	1481	1495	1.0	-18.7	1	2.47304e-05	0.441	0.0	0.0	-5.1900497996759025	13	14	13	3UTR		0	0
hsa-miR-326	NM_001286137	NQO1	CCTCTGGGCCCTTCCTCCAG#GGGAATTGCTCAGAGA#.((((((((..(((((....#)))))..)))))))).	1112	1128	1.0	-19.5	1	0.004921722	0.544	0.0	0.0	-7.8606057810956464	13	16	8	3UTR		0	0
hsa-miR-151a-3p	NM_001286137	NQO1	CTAGACTGAAGCTCCTTGAGG#TCTCGACAGTATCCACAATAGCTGACGGCTGGGTGTTTCAGTTTGA#.(((((((((((.(((.....#.))).))))))))))).	2166	2212	1.0	-17.6	1	0.001406668	0.588	0.0	0.0	-5.08245545002336	14	17	11	3UTR		0	0
hsa-miR-148b-3p	NM_001286137	NQO1	TCAGTGCATCACAGAACTTTGT#ATATAATTCAAGGAGAATATGATAAAACACTGCCCTCTTGTGGTGCATTGAA#(((((((((((((((.......#.))).)))))))))))).	1980	2032	1.0	-20.8	1	0.001014801	0.632	0.0	0.0	-4.1706235265052785	15	18	12	3UTR		0	0
hsa-miR-331-3p	NM_001286137	NQO1	GCCCCTGGGCCTATCCTAGAA#TTCTTTATCATTGCTAAACTGATGACTTACTATGGGATGGGGTCCAGTCCCATGACCTTGGGGTA#((((((((((((((((((...#.))))))))).)))).............))))).	1818	1883	1.0	-25.0	1	0.0001421936	0.574	0.0	0.0	-3.937574446201665	18	34	9	3UTR		0	0
hsa-miR-324-5p	NM_001286137	NQO1	CGCATCCCCTAGGGCATTGGTG#TACCTGCCCTAAGGGAC#....((((.(((((((..((((#))))))))))).)))).	1144	1161	1.0	-22.0	0	0.00036835	0.588	0.0	0.0	-10.602952126883691	15	17	11	3UTR		0	0
hsa-miR-133b	NM_001286137	NQO1	TTTGGTCCCCTTCAACCAGCTA#AGAAAATGAAGGGATTGGACCGAGC#((((((((((((((........#.)))))))....))))))).	2094	2119	1.0	-17.9	1	0.001177752	0.529	0.0	0.0	-4.906073086755913	14	20	7	3UTR		0	0
hsa-miR-345-3p	NM_001286137	NQO1	GCCCTGAACGAGGGGTCTGGAG#TCCAGTCCCATGACCTTGGGGTA#(((((((.((.((((.(((((.#))))))))).))...))))))).	1860	1883	1.0	-23.1	1	0.0001421936	0.574	0.0	0.0	-9.30903293109626	18	23	9	3UTR		0	0
hsa-miR-423-5p	NM_001286137	NQO1	TGAGGGGCAGAGAGCGAGACTTT#AGTCTTGCTCTGTTACCCA#...(((..(.(((((((((((..#))))))))))).)..))).	1380	1399	1.0	-25.1	0	0.0004844645	0.559	0.0	0.0	-11.614368126058867	15	19	11	3UTR		0	0
hsa-miR-423-3p	NM_001286137	NQO1	AGCTCGGTCTGAGGCCCCTCAGT#TGGGAGACAGCCTCTTACTTGCCAAGAAAATGAAGGGATTGGACCGAGCTG#((((((((((((..(((.(((..#.))).))).)))))))))))).	2070	2121	1.0	-27.8	1	0.0005082439	0.529	0.0	0.0	-6.083544976388314	18	22	12	3UTR		0	0
hsa-miR-20b-5p	NM_001286137	NQO1	CAAAGTGCTCATAGTGCAGGTAG#CTACCTGCCCTAAGGGACTTA#..((((.(((.(((.((((((((#)))))))).))).))))))).	1143	1164	1.0	-21.9	0	0.0006486008	0.588	0.0	0.0	-10.060911289904594	18	21	8	3UTR		0	0
hsa-miR-433-5p	NM_001286137	NQO1	TACGGTGAGCCTGTCATTATTC#GATGACAGGCGCCTGCCA#...(((..((((((((((....#))))))))))....))).	1490	1508	1.0	-20.5	0	4.509657e-05	0.515	0.0	0.0	-10.371861657730689	13	18	10	3UTR		0	0
hsa-miR-433-5p	NM_001286137	NQO1	TACGGTGAGCCTGTCATTATTC#GAGTGCAGTGGTGTGATCTCGGCTCACTGC#..(((((((((.(((((.....#.)))))...))))))))).	1404	1434	1.0	-20.3	1	0.0006207098	0.397	0.0	0.0	-8.303804028968646	14	19	9	3UTR		0	0
hsa-miR-193b-5p	NM_001286137	NQO1	CGGGGTTTTGAGGGCGAGATGA#GTCTTGCTCTGTTACCCA#..((((....((((((((((..#))))))))))...)))).	1381	1399	1.0	-21.5	0	0.0004844645	0.559	0.0	0.0	-11.113218309998182	14	18	10	3UTR		0	0
hsa-miR-520f-5p	NM_001286137	NQO1	CCTCTAAAGGGAAGCGCTTTCT#AGACGGCGTTTCACCATGTTGGCCAGGC#(((((((.((((((((((.(((#))).)))))))).))...))))..))).	1540	1568	1.0	-18.6	1	0.0009426638	0.5	0.0	0.0	-6.251209375382295	20	28	8	3UTR		0	0
hsa-miR-526b-5p	NM_001286137	NQO1	CTCTTGAGGGAAGCACTTTCTGT#GCAGAAGGGAATTGCTCAGAGA#(((.((((.((..(.((((((((#)))))))))..)).))))))).	1106	1128	1.0	-20.1	0	0.004921722	0.544	0.0	0.0	-13.39736986191985	18	22	9	3UTR		0	0
hsa-miR-500a-5p	NM_001286137	NQO1	TAATCCTTGCTACCTGGGTGAGA#CTCAGCCTCCCTAGTAGCTGGGATG#..(((((.((((.(((((.(((.#.)))))))))))).))))).	1469	1494	1.0	-23.5	0	1.571962e-05	0.441	0.0	0.0	-8.559766261219163	17	20	12	3UTR		0	0
hsa-miR-503-3p	NM_001286137	NQO1	GGGGTATTGTTTCCGCTGCCAGG#CTGGCACTGGTGGTTTTTGCTCTCGACAGTATCCA#.((((((((((.((((((((((.#))))))...))))...........)))))))))).	2146	2181	1.0	-23.8	1	0.02074978	0.5	0.0	0.0	-7.140128146953473	20	35	10	3UTR		0	0
hsa-miR-504-5p	NM_001286137	NQO1	AGACCCTGGTCTGCACTCTATC#GATGGGGTCCAGTCCCATGACCTTGGGGTA#..(((((((.(((.((((((((#)))))))).))).)).........))))).	1853	1883	1.0	-21.4	1	0.0001421936	0.574	0.0	0.0	-7.056347105220874	18	30	8	3UTR		0	0
hsa-miR-504-3p	NM_001286137	NQO1	GGGAGTGCAGGGCAGGGTTTC#TCCTGCCTCAGCCTCCCT#(((((.((.((((((((....#))))))))..))))))).	1463	1481	1.0	-26.0	0	0.004796451	0.382	0.0	0.0	-6.894922865640474	15	18	8	3UTR		0	0
hsa-miR-505-5p	NM_001286137	NQO1	GGGAGCCAGGAAGTATTGATGT#TTTCCAGGCTTCCC#(((((((.(((((.........#))))).))))))).	779	793	1.0	-18.0	1	0.000899075	0.647	0.0	0.0	-8.07654793345695	12	14	7	3UTR		0	0
hsa-miR-557	NM_001286137	NQO1	GTTTGCACGGGTGGGCCTTGTCT#GGATGGGGTCCAGTCCCATGACCTTGGGGTACAATTGTAAACC#(((((((.(((((((((((((((#))))))))))))..)))..................))))))).	1852	1895	1.0	-23.1	1	0.0001160878	0.559	0.0	0.0	-6.251209375382295	22	43	12	3UTR		0	0
hsa-miR-569	NM_001286137	NQO1	AGTTAATGAATCCTGGAAAGT#CTTTCCAGGCTTCCCTGACTT#(((((..(((.(((((((((.#))))))))).)))..))))).	778	799	1.0	-20.0	0	0.0002889697	0.647	0.0	0.0	-10.206994217676382	17	21	9	3UTR		0	0
hsa-miR-571	NM_001286137	NQO1	TGAGTTGGCCATCTGAGTGAG#CACTCTTGGTCAGCTTT#.((((((((((...(((((..#))))).)))))))))).	1254	1271	1.0	-20.8	1	0.0007205476	0.618	0.0	0.0	-9.286098677140124	15	17	10	3UTR		0	0
hsa-miR-550a-5p	NM_001286137	NQO1	AGTGCCTGAGGGAGTAAGAGCCC#GGTTTTTGCTCTCGACAGTATCCACA#.(((.(((.(((((((((((((.#)))))))))))))..)))....))).	2157	2183	1.0	-22.5	0	0.02042147	0.5	0.0	0.0	-8.968751670415353	19	26	13	3UTR		0	0
hsa-miR-609	NM_001286137	NQO1	AGGGTGTTTCTCTCATCTCT#AGAGATGAGAAATGATGAAAAGGTTGCCTGAAAAATGGGAGACAGCCTC#(((.((((((((((((((((#))))))))))............................)))))).))).	2035	2084	1.0	-23.0	0	0.000118672	0.588	0.0	0.0	-6.969596721160855	19	49	10	3UTR		0	0
hsa-miR-611	NM_001286137	NQO1	GCGAGGACCCCTCGGGGTCTGAC#CAGATGCTGACTGGCACTGGTGGTTTTTGCT#(((((((((((((((.(((((..#))))).))))........)).))))))))).	2136	2167	1.0	-25.1	1	0.0001397598	0.5	0.0	0.0	-4.1706235265052785	20	31	9	3UTR		0	0
hsa-miR-615-5p	NM_001286137	NQO1	GGGGGTCCCCGGTGCTCGGATC#GATCCGCCTACCTCAGCCTCCCAAAGTGCTGGGATTACAGGCGTGATCCACCA#((((((((((((((((((((((#))))))..................)))))))))...........))))).)).	1593	1646	1.0	-26.5	1	1.597436e-05	0.485	0.0	0.0	-3.937574446201665	22	53	9	3UTR		0	0
hsa-miR-615-3p	NM_001286137	NQO1	TCCGAGCCTGGGTCTCCCTCTT#AGGGATTGGACCGAGCTGGAA#(((.((.((.(((((((((...#)))))...)))).))))))).	2103	2124	1.0	-20.3	0	0.005587853	0.515	0.0	0.0	-9.755789724360351	16	21	7	3UTR		0	0
hsa-miR-617	NM_001286137	NQO1	AGACTTCCCATTTGAAGGTGGC#GTTGCCTGAAAAATGGGAGA#....(((((((((..(((((((#)))))))...))))))))).	2057	2077	1.0	-19.8	0	0.003098805	0.588	0.0	0.0	-11.13885194640897	16	20	9	3UTR		0	1
hsa-miR-619-5p	NM_001286137	NQO1	GCTGGGATTACAGGCATGAGCC#CTCTGCCTCCCAGGTTCCAGCA#(((((((((..(((((.(((..#))))))))....))))))))).	1437	1459	1.0	-22.7	1	0.004772179	0.412	0.0	0.0	-8.004855389940193	17	22	9	3UTR		0	0
hsa-miR-549a-5p	NM_001286137	NQO1	AGCTCATCCATAGTTGTCACTG#TGACTTACTATGGGATGGGG#..((((((((((((.((((...#))))..))))))).))))).	1840	1860	1.0	-19.3	1	0.003439756	0.559	0.0	0.0	-5.692450279622925	16	20	7	3UTR		0	0
hsa-miR-671-5p	NM_001286137	NQO1	AGGAAGCCCTGGAGGGGCTGGAG#CTCTGCCTCCCAGGTTCCA#.((((..(((((.(((((.((((#)))))))))))))))))).	1437	1456	1.0	-25.5	0	0.002485817	0.426	0.0	0.0	-8.527100746087726	18	19	18	3UTR		0	0
hsa-miR-767-5p	NM_001286137	NQO1	TGCACCATGGTTGTCTGAGCATG#TGCTCTCGACAGTATCCACAATAGCTGACGGCTGGGTGTT#.(((((..(((((((..(((...#.)))))))))).))))).	2163	2203	1.0	-18.9	0	1.401072e-05	0.574	0.0	0.0	-7.883695381712681	15	18	10	3UTR		0	0
hsa-miR-320b	NM_001286137	NQO1	AAAAGCTGGGTTGAGAGGGCAA#TTGCTCTGTTACCCAGGCTG#...(((((((.(((.(((((((#))))))).)))))))).)).	1384	1404	1.0	-22.0	0	0.0003032258	0.515	0.0	0.0	-10.074764229339724	17	20	8	3UTR		0	0
hsa-miR-762	NM_001286137	NQO1	GGGGCTGGGGCCGGGGCCGAGC#CTCGGCTCACTGCAACCTCTGCCTCCCAGGTTCCAGCAATTCTCCTGCCTCAGCCTCCCT#(((((((((((((((((((((.#))))))..................))).)))))))))...................))).	1421	1481	1.0	-30.5	1	0.004796451	0.382	0.0	0.0	-3.937574446201665	21	60	9	3UTR		0	0
hsa-miR-764	NM_001286137	NQO1	GCAGGTGCTCACTTGTCCTCCT#GGGATGACAGGCGCCTGCC#(((((((((....((((.((((#)))).))))))))))))).	1488	1507	1.0	-25.2	1	4.205705e-05	0.515	0.0	0.0	-12.640789312202793	17	19	13	3UTR		0	0
hsa-miR-874-5p	NM_001286137	NQO1	CGGCCCCACGCACCAGGGTAAGA#TCTTGCTCTGTTACCCAGGCTGGAGTGCAGTGGTGTGATCTCGGCTC#.((((((((((((((((((((((#))))))))))..............)))).)))).........)))).	1382	1429	1.0	-24.8	1	0.001217429	0.397	0.0	0.0	-3.793324837357118	22	47	10	3UTR		0	0
hsa-miR-885-3p	NM_001286137	NQO1	AGGCAGCGGGGTGTAGTGGATA#ATCCACCACACCTGGCCCTTGCA#..(((((.((((((.((((((.#)))))).)))))).))...))).	1638	1661	1.0	-25.9	0	0.001599086	0.529	0.0	0.0	-8.006085208803555	17	23	6	3UTR		0	0
hsa-miR-885-3p	NM_001286137	NQO1	AGGCAGCGGGGTGTAGTGGATA#TCACTGCAACCTCTGCCTC#((((((.(((.((((((((...#)))))))).))))))))).	1427	1446	1.0	-24.2	0	0.000270893	0.412	0.0	0.0	-8.306035456483334	17	19	9	3UTR		0	0
hsa-miR-873-3p	NM_001286137	NQO1	GGAGACTGATGAGTTCCCGGGA#TTCTGGAAGTCATCTCATTCCA#((((...(((((.((.((((((#)))))))).)))))...)))).	1947	1969	1.0	-19.1	0	0.01589636	0.691	0.0	0.0	-13.02343661004836	17	22	8	3UTR		0	0
hsa-miR-920	NM_001286137	NQO1	GGGGAGCTGTGGAAGCAGTA#TTTCCAGGCTTCCCT#((((((((.((((((.....#)))))))))))))).	779	794	1.0	-20.2	1	0.0009294533	0.647	0.0	0.0	-5.227013184751041	14	15	14	3UTR		0	0
hsa-miR-937-5p	NM_001286137	NQO1	GTGAGTCAGGGTGGGGCTGG#CCAGGCTTCCCTGACTTGCT#(((((((((((.(((.((((#)))).)))))))))))))).	782	802	1.0	-28.2	1	0.007621475	0.662	0.0	0.0	-7.517426836101634	18	20	14	3UTR		0	0
hsa-miR-1180-5p	NM_001286137	NQO1	GGACCCACCCGGCCGGGAATA#TGACGGCTGGGTGTTTCA#.((..((((((((((..(...#)..))))))))))..)).	2188	2206	1.0	-21.9	0	2.520356e-05	0.588	0.0	0.0	-11.177433367432394	13	18	10	3UTR		0	0
hsa-miR-1227-5p	NM_001286137	NQO1	GTGGGGCCAGGCGGTGG#CCACCACACCTGGCCCTTGCA#(((((((((((.(((((#)))))...))))))))).)).	1640	1661	1.0	-27.5	1	0.001599086	0.529	0.0	0.0	-7.284377755798021	16	21	9	3UTR		0	0
hsa-miR-1228-5p	NM_001286137	NQO1	GTGGGCGGGGGCAGGTGTGTG#CAGGCGTGATCCACCACACCTGGCCCTTGCAATCTTCTACT#(((((((((((((((((((((#.))).))))))).)))))))......)))).	1630	1671	1.0	-28.5	1	0.06861013	0.559	0.0	0.0	-3.937574446201665	21	31	7	3UTR		0	0
hsa-miR-1229-5p	NM_001286137	NQO1	GTGGGTAGGGTTTGGGGGAGAGCG#GCCTCCCTAGTAGCTGGGATGACAGGCGCCTGCCA#...(((((((((((((((((.((.#))))))))..............))))).)))))).	1473	1508	1.0	-26.7	0	4.509657e-05	0.515	0.0	0.0	-6.514540193678739	19	35	8	3UTR		0	0
hsa-miR-1233-5p	NM_001286137	NQO1	AGTGGGAGGCCAGGGCACGGCA#TGCCTCCCAGGTTCCAGCAATTCTCCTGCCTCAGCCTCCCT#...(((((((..(((((.((..#.)))))))..))))))).	1440	1481	1.0	-26.0	0	0.004796451	0.382	0.0	0.0	-12.686117978685445	14	18	7	3UTR		0	0
hsa-miR-1238-5p	NM_001286137	NQO1	GTGAGTGGGAGCCCCAGTGTGTG#ACCTCCTTTACCAGATGCTGACTGGCACTGGTGGTTTTTGCTCTCG#(.((((((((((((((((((...#.))))))).))))))))))).).	2125	2171	1.0	-27.2	1	0.001734875	0.485	0.0	0.0	-5.101250328216836	19	23	11	3UTR		0	0
hsa-miR-1202	NM_001286137	NQO1	GTGCCAGCTGCAGTGGGGGAG#CCTCCCTAGTAGCTGGGATG#((.((((((((((.(((((..#))))))).)))))))).)).	1474	1494	1.0	-26.6	0	1.571962e-05	0.441	0.0	0.0	-6.3519538380285185	17	20	8	3UTR		0	0
hsa-miR-1207-5p	NM_001286137	NQO1	TGGCAGGGAGGCTGGGAGGGG#CTCCTGACCTCAGGTGATCCGCCTACCTCAGCCTCCCAAAGTGCTG#.((((((((((((((((((((#.)).))).)).)))))))))....)))).	1578	1624	1.0	-31.4	1	4.869681e-05	0.397	0.0	0.0	-3.793324837357118	20	29	9	3UTR		0	0
hsa-miR-1293	NM_001286137	NQO1	TGGGTGGTCTGGAGATTTGTGC#GTATCTTTCCAGGCTTCCCT#.(((.((((((((((...((((#)))).)))))))))).))).	774	794	1.0	-22.1	0	0.0009294533	0.647	0.0	0.0	-8.145411092473203	17	20	10	3UTR		0	0
hsa-miR-1268a	NM_001286137	NQO1	CGGGCGTGGTGGTGGGGG#CTCCCTAGTAGCTGGGATGACAGGCGCCTGCCATCATGCCTGA#((((((((((((((((.(#.).)))))))))))))))).	1475	1518	1.0	-30.4	1	0.002706871	0.529	0.0	0.0	-3.937574446201665	17	20	16	3UTR		0	0
hsa-miR-1307-5p	NM_001286137	NQO1	TCGACCGGACCTCGACCGGCT#GTTGGCCAGGCTGGTCT#..((((((.(((.(.(((((.#)))))).))))))))).	1557	1574	1.0	-21.0	1	9.837268e-06	0.441	0.0	0.0	-8.03797055053493	15	17	9	3UTR		0	0
hsa-miR-1321	NM_001286137	NQO1	CAGGGAGGTGAATGTGAT#ATCATTCAACTCTCCAATGTTCTATTAATCACCTCTCTGT#(((((((((((.......#.))))))))))).	1058	1098	1.0	-19.1	1	0.01193167	0.603	0.0	0.0	-10.39884692653892	11	13	11	3UTR		0	0
hsa-miR-1539	NM_001286137	NQO1	TCCTGCGCGTCCCAGATGCCC#GTAGCTGGGATGACAGGC#.((((..((((((((.(((..#))).)))))))).)))).	1482	1500	1.0	-20.7	0	1.537294e-08	0.456	0.0	0.0	-7.4710192137250955	15	18	8	3UTR		0	0
hsa-miR-1909-3p	NM_001286137	NQO1	CGCAGGGGCCGGGTGCTCACCG#CACCTGGCCCTTGCA#.((((((((((((((.......#)))))))))))))).	1646	1661	1.0	-30.4	1	0.001599086	0.529	0.0	0.0	-4.026373917660731	14	15	14	3UTR		0	0
hsa-miR-1910-3p	NM_001286137	NQO1	GAGGCAGAAGCAGGATGACA#TCTCCTGCCTCAGCCTCC#(((((.((.((((((.((..#)))))))).)).))))).	1461	1479	1.0	-22.2	0	0.004603428	0.382	0.0	0.0	-7.127971945944087	15	18	8	3UTR		0	0
hsa-miR-1911-3p	NM_001286137	NQO1	CACCAGGCATTGTGGTCTCC#GCCATCATGCCTGA#...(((((((.(((((....#))))).))))))).	1504	1518	1.0	-18.5	0	0.002706871	0.529	0.0	0.0	-9.33931466908909	12	14	7	3UTR		0	0
hsa-miR-1914-5p	NM_001286137	NQO1	CCCTGTGCCCGGCCCACTTCTG#GGGCTAAAGTTTTAGGGTACAGT#..(((((((((((((.......#))))).........)))))))).	1025	1048	1.0	-21.9	1	0.01484193	0.632	0.0	0.0	-5.1900497996759025	13	23	8	3UTR		0	0
hsa-miR-1915-5p	NM_001286137	NQO1	ACCTTGCCTTGCTGCCCGGGCC#GGCATATAACCAAAATCCGACTGGGCTCAAGAGGCCACTTAGGGA#.(((((((((...((((((...#.))))))....))))).....)))).	914	959	1.0	-21.9	1	0.004152124	0.588	0.0	0.0	-11.254033235030066	15	26	6	3UTR		0	0
hsa-miR-3116	NM_001286137	NQO1	TGCCTGGAACATAGTAGGGACT#GTTTCACCATGTTGGCCAGGCT#.(((((((((((.((.(((((.#))))))).)))))..)))))).	1547	1569	1.0	-20.3	1	0.0005622286	0.485	0.0	0.0	-5.315504530326973	18	22	7	3UTR		0	0
hsa-miR-3128	NM_001286137	NQO1	TCTGGCAAGTAAAAAACTCTCAT#TTACTTGCCAAGAA#((((((((((((...........#)))))))))).)).	2084	2098	1.0	-15.5	1	0.02930136	0.529	0.0	0.0	-7.052043616942562	12	14	10	3UTR		0	0
hsa-miR-3131	NM_001286137	NQO1	TCGAGGACTGGTGGAAGGGCCTT#AGGCGCCTGCCATCATGCCTGAC#((.(((..((((((.(((((((.#)))).))).))))))..))))).	1496	1519	1.0	-23.4	0	0.001853534	0.529	0.0	0.0	-10.087884944810698	18	23	6	3UTR		0	0
hsa-miR-378b	NM_001286137	NQO1	ACTGGACTTGGAGGCAGAA#TCTGCCTCCCAGGTTCCAGC#.(((((((((((((((((.#))))))))).)))).)))).	1438	1458	1.0	-27.7	1	0.004686699	0.412	0.0	0.0	-3.793324837357118	17	20	9	3UTR		0	0
hsa-miR-544b	NM_001286137	NQO1	ACCTGAGGTTGTGCATTTCTAA#GACCTCAGGTG#((((((((((............#)))))))))).	1583	1594	1.0	-17.3	1	9.156596e-05	0.426	0.0	0.0	-13.223621401949268	10	11	10	3UTR		0	0
hsa-miR-3138	NM_001286137	NQO1	TGTGGACAGTGAGGTAGAGGGAGT#GCTCACTGCAACCTCTGCCTCCCAGGTTCCAGCAA#(((((((.(.((((((((((..((#.))..)))))))))).)..)).))).)).	1425	1460	1.0	-24.9	1	0.004892726	0.397	0.0	0.0	-7.493715843710474	20	29	10	3UTR		0	0
hsa-miR-3141	NM_001286137	NQO1	GAGGGCGGGTGGAGGAGGA#CCTCCTTTACCAGATGCTGACTGGCACTGGTGGTTTTTGCTCTCG#((((((((((((((((((.#)))))))))))..........................))))))).	2126	2171	1.0	-26.7	1	0.001734875	0.485	0.0	0.0	-3.937574446201665	18	45	11	3UTR		0	0
hsa-miR-3141	NM_001286137	NQO1	GAGGGCGGGTGGAGGAGGA#CTGAATCTACCTGCCCTA#.((((((((((((...((.#))...)))))))))))).	1137	1155	1.0	-24.9	1	0.0006362782	0.574	0.0	0.0	-5.618663395431772	14	18	12	3UTR		0	0
hsa-miR-3147	NM_001286137	NQO1	GGTTGGGCAGTGAGGAGGGTGTGA#GCGCCTGCCATCATGCCTGACTA#(((((((((.(((((.((((((..#)))))).)).)))))))))))).	1498	1521	1.0	-26.7	1	0.002744378	0.529	0.0	0.0	-5.413129994833456	20	23	12	3UTR		0	0
hsa-miR-3153	NM_001286137	NQO1	GGGGAAAGCGAGTAGGGACATTT#TCCCTGACTTGCTTTA#....((((((((((((((.....#)))))).)))))))).	789	805	1.0	-19.4	0	0.01596183	0.647	0.0	0.0	-9.546562468637928	14	16	8	3UTR		0	0
hsa-miR-3157-5p	NM_001286137	NQO1	TTCAGCCAGGCTAGTGCAGTCT#GCTGACTGGCACTGGTG#....(((((((((((.((((..#)))))))))).))))).	2141	2158	1.0	-21.1	0	1.28379e-05	0.529	0.0	0.0	-9.779611548941542	15	17	10	3UTR		0	0
hsa-miR-3158-5p	NM_001286137	NQO1	CCTGCAGAGAGGAAGCCCTTC#AGGGCTAAAGTTTTAGGGTACAGTTTGGCTAGGTATCATTCAACTCTCCAATGTTCTATTAATCACCTCTCTGTAGT#.(((((((((((.........#.))))))))))).	1024	1101	1.0	-20.1	1	0.007131073	0.603	0.0	0.0	-6.907794008098015	11	13	11	3UTR		0	0
hsa-miR-3160-3p	NM_001286137	NQO1	AGAGCTGAGACTAGAAAGCCCA#TGGAGTGCAGTGGTGTGATCTCGGCTCA#.((((((((((((....(((((#))).))....))).....))))))))).	1402	1430	1.0	-19.5	1	0.002008977	0.397	0.0	0.0	-5.618663395431772	17	28	9	3UTR		0	0
hsa-miR-1260b	NM_001286137	NQO1	ATCCCACCACTGCCACCAT#TGGAGTGCAGTGGTGTGATC#(((.((((((((((.(((.#))).).))))))))).))).	1402	1422	1.0	-22.0	0	1.005702e-06	0.397	0.0	0.0	-7.70504628141149	16	20	9	3UTR		0	0
hsa-miR-3177-3p	NM_001286137	NQO1	TGCACGGCACTGGGGACACGT#TCCCTAGTAGCTGG#....((((((((((((.....#)))))))).)))).	1476	1490	1.0	-19.1	0	1.484025e-05	0.412	0.0	0.0	-9.546562468637928	12	14	8	3UTR		0	0
hsa-miR-3065-3p	NM_001286137	NQO1	TCAGCACCAGGATATTGTTGGAG#CTCTCGACAGTATCCACAATAGCTGAC#(((((....((((((((((((((#))).)))))))))))......))))).	2165	2192	1.0	-23.3	0	0.002775642	0.588	0.0	0.0	-10.752244329692425	19	27	11	3UTR		0	0
hsa-miR-3186-5p	NM_001286137	NQO1	CAGGCGTCTGTCTACGTGGCTT#AGCCTCCCTAGTAGCTGGGATGACAGGCGCCTGC#((((((((((((..(.(((((.#.))))).)..)))))))))))).	1472	1506	1.0	-29.7	1	1.60067e-06	0.5	0.0	0.0	-6.316594056691927	18	23	12	3UTR		0	0
hsa-miR-3186-3p	NM_001286137	NQO1	TCACGCGGAGAGATGGCTTTG#GAAGTCATCTCATTCCACT#....(.((((((((((((((.#)))))))))))..))).).	1952	1971	1.0	-18.7	0	0.01302949	0.691	0.0	0.0	-11.447521229830976	15	19	11	3UTR		0	0
hsa-miR-3190-3p	NM_001286137	NQO1	TGTGGAAGGTAGACGGCCAGAGA#CTGGCCCTTGCAATCTTCTACT#.(((((((((.((.((((((...#)))))).))...))))))))).	1649	1671	1.0	-22.4	1	0.06861013	0.559	0.0	0.0	-7.474939230287874	17	22	9	3UTR		0	1
hsa-miR-3191-3p	NM_001286137	NQO1	TGGGGACGTAGCTGGCCAGACAG#GTTTCACCATGTTGGCCAGGCTGGTCTCA#..(((((.((((((((((.(((.#.)))))))))).)))))))).	1547	1576	1.0	-24.5	0	1.308927e-05	0.426	0.0	0.0	-7.27063564855292	18	21	10	3UTR		0	0
hsa-miR-3194-5p	NM_001286137	NQO1	GGCCAGCCACCAGGAGGGCTG#GCCCTCTTGTGGTGCA#.((..((((.(((((((((..#))))))))))))))).	2011	2027	1.0	-24.2	0	5.507039e-05	0.632	0.0	0.0	-12.186890755456961	15	16	15	3UTR		0	0
hsa-miR-3196	NM_001286137	NQO1	CGGGGCGGCAGGGGCCTC#AGGCGCCTGCCATCATGCCTG#..((((((((((.((((.#)))).)))))).....)))).	1496	1517	1.0	-25.8	1	0.01541184	0.529	0.0	0.0	-6.246131332038532	14	21	6	3UTR		0	0
hsa-miR-3198	NM_001286137	NQO1	GTGGAGTCCTGGGGAATGGAGA#CTCTGCCTCCCAGGTTCCAG#.(((((.(((((((...((((.#))))...)))))))))))).	1437	1457	1.0	-23.2	0	0.003646751	0.412	0.0	0.0	-6.305510012782684	16	20	12	3UTR		0	0
hsa-miR-3199	NM_001286137	NQO1	AGGGACTGCCTTAGGAGAAAGTT#AATTTTTTTTTGAAGCAGTCTTG#.((((((((.(((((((((((((#))))))))))))).)))))))).	1364	1387	1.0	-20.3	1	0.003979706	0.662	0.0	0.0	-5.035831305685297	21	23	13	3UTR		0	0
hsa-miR-4304	NM_001286137	NQO1	CCGGCATGTCCAGGGCA#GCGCCTGCCATCATGCCT#..((((((..((((((.#)).))))....)))))).	1498	1516	1.0	-18.8	1	0.008833035	0.529	0.0	0.0	-7.255896845946231	12	18	6	3UTR		0	0
hsa-miR-4257	NM_001286137	NQO1	CCAGAGGTGGGGACTGAG#TCAATTTCTACTTCTGGA#(((((((((((((.(((.#))).))))))))))))).	1936	1954	1.0	-21.1	1	0.0004510512	0.662	0.0	0.0	-4.794414363722071	16	18	13	3UTR		0	0
hsa-miR-4259	NM_001286137	NQO1	CAGTTGGGTCTAGGGGTCAGGA#CCTGCCCTAAGGGACTTAACTT#.((((((((((.((((.((((.#))))))))...)))))))))).	1146	1168	1.0	-24.7	1	0.00219426	0.588	0.0	0.0	-7.140128146953473	18	22	10	3UTR		0	0
hsa-miR-4260	NM_001286137	NQO1	CTTGGGGCATGGAGTCCCA#TGGGATGGGGTCCAGTCCCATGA#(.((((((.((((((((((#))))))....)))))))))).).	1850	1873	1.0	-22.4	1	9.891207e-07	0.544	0.0	0.0	-6.157639986462598	17	23	10	3UTR		0	0
hsa-miR-4267	NM_001286137	NQO1	TCCAGCTCGGTGGCAC#TGGACCGAGCTGGAA#(((((((((((..((.#)).))))))))))).	2109	2124	1.0	-22.1	1	0.005587853	0.515	0.0	0.0	-8.806557448767878	13	15	11	3UTR		0	0
hsa-miR-4270	NM_001286137	NQO1	TCAGGGAGTCAGGGGAGGGC#CCAGGCTTCCCTGACTTGCTT#..((.((((((((((((((.#))...)))))))))))).)).	782	803	1.0	-23.7	0	0.01428792	0.662	0.0	0.0	-9.076037894184761	16	21	12	3UTR		0	0
hsa-miR-4287	NM_001286137	NQO1	TCTCCCTTGAGGGCACTTT#GAAGGAAAAGACTGAATCTACCTGCCCTAAGGGAC#..((((((.((((((....#.)))))))))))).	1126	1161	1.0	-20.0	1	0.00036835	0.588	0.0	0.0	-6.246439457921665	12	14	12	3UTR		0	0
hsa-miR-3621	NM_001286137	NQO1	CGCGGGTCGGGGTCTGCAGG#CCAGGCTTCCCTGACTTGCT#.(((((((((((...((.((#))..))..))))))))))).	782	802	1.0	-23.0	1	0.007621475	0.662	0.0	0.0	-6.674744927794402	15	20	11	3UTR		0	0
hsa-miR-3650	NM_001286137	NQO1	AGGTGTGTCTGTAGAGTCC#GGGCTCAAGAGGCCACTTA#(((((.((((.(.((((((#)))))).).))))))))).	936	955	1.0	-20.0	0	0.0003270256	0.588	0.0	0.0	-9.952438295471305	16	19	9	3UTR		0	0
hsa-miR-3652	NM_001286137	NQO1	CGGCTGGAGGTGTGAGGA#CCTCAGCCTCCCTAGTAGCTGG#(((((((((((.(((((.#))))))))))).....))))).	1468	1490	1.0	-23.1	1	1.484025e-05	0.412	0.0	0.0	-7.284377755798021	16	22	11	3UTR		0	0
hsa-miR-3663-3p	NM_001286137	NQO1	TGAGCACCACACAGGCCGGGCGC#GCTGGAAAACCTCCTTTACCAGATGCTGACTGGCACTGGTGGTTTTTGCTCT#.(((((((((.((((((((..((#.))...))))).))))))))....)))).	2117	2169	1.0	-26.1	1	0.0001606616	0.485	0.0	0.0	-6.618099312767468	19	29	8	3UTR		0	0
hsa-miR-3680-3p	NM_001286137	NQO1	TTTTGCATGACCCTGGGAGTAGG#TCTGCCTCCCAGGTTCCAGCAAT#..((((..((.((((((((((((#))))).))))))).))..)))).	1438	1461	1.0	-23.9	0	0.004625303	0.397	0.0	0.0	-11.63909665883459	18	23	7	3UTR		0	0
hsa-miR-3692-5p	NM_001286137	NQO1	CCTGCTGGTCAGGAGTGGATACTG#CAGTATCCACAATAGCTGACGGCTGGG#((.(((.(((((..((((((((((#)))))))))).....)))))))).)).	2172	2199	1.0	-27.9	0	5.339832e-05	0.588	0.0	0.0	-9.184770985566082	20	27	10	3UTR		0	0
hsa-miR-3907	NM_001286137	NQO1	AGGTGCTCCAGGCTGGCTCACA#CCAGGCTGGAGTGCA#..(((((((((.((((......#)))).))))))))).	1396	1411	1.0	-24.2	1	5.960827e-08	0.456	0.0	0.0	-8.303804028968646	13	15	9	3UTR		0	0
hsa-miR-3689b-3p	NM_001286137	NQO1	CTGGGAGGTGTGATATTGTGGT#AGTGCAGTGGTGTGATCTCGGCTCACTGCAACCTCTGCCTCCCAGG#((((((((((.((..(((((((#.)))))))..)))))))))))).	1405	1451	1.0	-25.7	1	0.001860766	0.397	0.0	0.0	-8.354638399383056	19	23	12	3UTR		0	1
hsa-miR-3911	NM_001286137	NQO1	TGTGTGGATCCTGGAGGAGGCA#TGCCTCCCAGGTTCCAGCAA#(((.((((.((((..(((((((#))))))))))).))))))).	1440	1460	1.0	-25.4	0	0.004892726	0.397	0.0	0.0	-9.61827585717766	18	20	11	3UTR		0	0
hsa-miR-3911	NM_001286137	NQO1	TGTGTGGATCCTGGAGGAGGCA#GCCTCCCAAAGTGCTGGGATTACAGGCGTGATCCACCACACC#.(((((((((((((.((((((.#)))))).......)))))))...............)))))).	1608	1650	1.0	-24.3	1	0.0005776204	0.5	0.0	0.0	-4.528774397607753	19	42	7	3UTR		0	0
hsa-miR-3913-5p	NM_001286137	NQO1	TTTGGGACTGATCTTGATGTCT#TATCATTGCTAAACTGATGACTTACTATGGGATGGGGTCCAGTCCCAT#..((((((((..(((.((.((.#.)).)).)))..)))))))).	1823	1871	1.0	-21.3	1	1.491373e-06	0.544	0.0	0.0	-11.361627584682608	15	21	8	3UTR		0	0
hsa-miR-3150b-5p	NM_001286137	NQO1	CAACCTCGAGGATCTCCCCAGC#TGGGGTCCAGTCCCATGACCTTGGGGTA#..(((((((((.((.(((((..#)))))...........))))))))))).	1855	1883	1.0	-21.0	1	0.0001421936	0.574	0.0	0.0	-9.03925358921928	16	28	11	3UTR		0	0
hsa-miR-3921	NM_001286137	NQO1	TCTCTGAGTACCATATGCCTTGT#CAATGTTCTATTAATCACCTCTCTGTAGTTTATGGCAGAAGGGAATTGCTCAGAGAA#((((((((((((...((((.((.#.)).))))....))...)))))))))).	1072	1129	1.0	-22.4	1	0.00409262	0.544	0.0	0.0	-6.818994536638949	18	28	10	3UTR		0	0
hsa-miR-3922-5p	NM_001286137	NQO1	TCAAGGCCAGAGGTCCCACAGCA#TGCAGTGGTGTGATCTCGGCTC#....((((.((((((((((.(((#))).))))...)))))))))).	1407	1429	1.0	-21.8	0	0.001217429	0.397	0.0	0.0	-10.602952126883691	17	22	10	3UTR		0	0
hsa-miR-3936	NM_001286137	NQO1	TAAGGGGTGTATGGCAGATGCA#GCGCCTGCCATCATGCCTG#..(((.(((.(((((((.(((.#))).)))))))))).))).	1498	1517	1.0	-24.8	0	0.01541184	0.529	0.0	0.0	-8.100465948893515	16	19	10	3UTR		0	0
hsa-miR-3942-5p	NM_001286137	NQO1	AAGCAATACTGTTACCTGAAAT#GTTTTAGGGTACAGTTTGGCTA#.(((...(((((..((((((((#))))))))..)))))...))).	1033	1055	1.0	-20.3	0	0.0005862933	0.632	0.0	0.0	-13.502977838420607	16	22	8	3UTR		0	0
hsa-miR-3944-5p	NM_001286137	NQO1	TGTGCAGCAGGCCAACCGAGA#TTTCACCATGTTGGCCAGGCTGG#....((((.(((((((.....#.)))))))..)))).	1548	1571	1.0	-19.8	0	3.031743e-05	0.456	0.0	0.0	-10.602952126883691	11	15	7	3UTR		0	0
hsa-miR-3945	NM_001286137	NQO1	AGGGCATAGGAGAGGGTTGATAT#GTATCATTCAACTCTCCAATGTTCTA#(((((((.((((((((.((((((#)))))).))..)))))).))))))).	1056	1082	1.0	-22.3	1	0.1260806	0.618	0.0	0.0	-6.251209375382295	21	26	7	3UTR		0	0
hsa-miR-3945	NM_001286137	NQO1	AGGGCATAGGAGAGGGTTGATAT#GCCCTCTTGTGGTGCA#...(((((.((((((((......#)))))))).)).))).	2011	2027	1.0	-18.7	0	5.507039e-05	0.632	0.0	0.0	-7.570929851924502	13	16	8	3UTR		0	0
hsa-miR-642b-5p	NM_001286137	NQO1	GGTTCCCTCTCCAAATGTGTCT#GACTTGCTTTAGTTTTTAAGATTTGTGTTTTTCTTTTTCCACAAGGAATAAATGAGAGGGAATCG#(((((((((((...........#.))))))))))).	794	859	1.0	-20.2	1	0.002292577	0.662	0.0	0.0	-10.39884692653892	11	13	11	3UTR		0	0
hsa-miR-4429	NM_001286137	NQO1	AAAAGCTGGGCTGAGAGGCG#TGCCTCCCAGGTTCCAGCA#....(((((((((.((((((#)))))).)))..)))))).	1440	1459	1.0	-22.5	0	0.004772179	0.412	0.0	0.0	-10.403402386158335	15	19	6	3UTR		0	0
hsa-miR-4447	NM_001286137	NQO1	GGTGGGGGCTGTTGTTT#GACAGCCTCTTACTTGCCA#(((((((((((((....#)))))))))).....))).	2075	2094	1.0	-18.7	1	0.008701312	0.515	0.0	0.0	-5.762913004276319	13	19	10	3UTR		0	0
hsa-miR-4449	NM_001286137	NQO1	CGTCCCGGGGCTGCGCGAGGCA#GCCTCCCAAAGTGCTGGGATT#.(((((((.(((..(.(((((.#))))).)..))).))))))).	1608	1629	1.0	-27.0	1	3.077008e-05	0.397	0.0	0.0	-7.2287341060931425	16	21	7	3UTR		0	0
hsa-miR-4456	NM_001286137	NQO1	CCTGGTGGCTTCCTTTT#GAGGCCACTTAGGG#((((((((((((.....#))))))))).))).	944	958	1.0	-18.8	1	0.002817778	0.588	0.0	0.0	-7.052043616942562	12	14	9	3UTR		0	0
hsa-miR-4458	NM_001286137	NQO1	AGAGGTAGGTGTGGAAGAA#TCCACACCGTACATCTG#(((.(((((((((((....#)))))))).))).))).	1699	1716	1.0	-19.1	0	0.1111223	0.662	0.0	0.0	-7.202645801464468	14	17	8	3UTR		0	0
hsa-miR-378h	NM_001286137	NQO1	ACTGGACTTGGTGTCAGATGG#TGGGATGGGGTCCAGTC#(((((((((.((.(((.....#))).)).))))))))).	1850	1867	1.0	-19.1	1	6.479049e-05	0.544	0.0	0.0	-6.469211527196086	14	17	9	3UTR		0	0
hsa-miR-4464	NM_001286137	NQO1	AAGGTTTGGATAGATGCAATA#TGTTATCAAATCTGGGTATCTTTCCAGGCTTC#.(((((((((.((((((....#.)))))).))))))))).	759	791	1.0	-19.2	1	0.0002178235	0.647	0.0	0.0	-6.618099312767468	15	18	9	3UTR		0	0
hsa-miR-3689c	NM_001286137	NQO1	CTGGGAGGTGTGATATTGTGGT#AGTGCAGTGGTGTGATCTCGGCTCACTGCAACCTCTGCCTCCCAGG#((((((((((.((..(((((((#.)))))))..)))))))))))).	1405	1451	1.0	-25.7	1	0.001860766	0.397	0.0	0.0	-8.354638399383056	19	23	12	3UTR		0	1
hsa-miR-4482-3p	NM_001286137	NQO1	TTTCTATTTCTCAGTGGGGCTC#GGTTGCCTGAAAAATGGGAGA#(((((((((.((((.(.((((.#)))).))))).))))))))).	2056	2077	1.0	-15.9	1	0.003098805	0.588	0.0	0.0	-5.915530474780478	18	21	9	3UTR		0	0
hsa-miR-4485-3p	NM_001286137	NQO1	TAACGGCCGCGGTACCCTAA#TTAGGGTACAGTTTGGCTA#....((((((.(((((((((#))))))))).))..)))).	1036	1055	1.0	-19.8	0	0.0005862933	0.632	0.0	0.0	-12.371336944048279	15	19	9	3UTR		0	0
hsa-miR-4496	NM_001286137	NQO1	GAGGAAACTGAAGCTGAGAGGG#CCCTGACTTGCTTTAGTTTTTA#..((((((((((((.(..((((#))))..)..)))))))))))).	790	812	1.0	-19.6	1	0.09495397	0.632	0.0	0.0	-5.692450279622925	17	22	12	3UTR		0	0
hsa-miR-4505	NM_001286137	NQO1	AGGCTGGGCTGGGACGGA#TCCGCCTACCTCAGCCTC#((((((((.((((.((((#)))))))).)))))))).	1595	1613	1.0	-24.5	1	0.001901914	0.426	0.0	0.0	-5.850804021967834	16	18	8	3UTR		0	0
hsa-miR-2392	NM_001286137	NQO1	TAGGATGGGGGTGAGAGGTG#ACCTCTGCCTCCCAGGTTCCA#..(((((((((..((((((.#))))))..))))))...))).	1435	1456	1.0	-23.2	1	0.002485817	0.426	0.0	0.0	-9.592934641634889	15	21	6	3UTR		0	0
hsa-miR-4515	NM_001286137	NQO1	AGGACTGGACTCCCGGCAGCCC#GGTTATTTTCTTTATCATTGCTAAACTGATGACTTACTATGGGATGGGGTCCAGTCCC#.(((((((((.((((....(((#.))).))))))))))))).	1811	1869	1.0	-26.5	1	4.400516e-07	0.529	0.0	0.0	-6.851148393071081	16	19	13	3UTR		0	0
hsa-miR-4519	NM_001286137	NQO1	CAGCAGTGCGCAGGGCTG#GCTGACTGGCACTGGTGG#((.((((((.((((((..#)))..))))))))).)).	2141	2159	1.0	-19.7	0	2.11099e-05	0.515	0.0	0.0	-6.737620388836292	14	18	9	3UTR		0	0
hsa-miR-4526	NM_001286137	NQO1	GCTGACAGCAGGGCTGGCCGCT#TGGTCAGCTTTTGTTGTTTATATACAGTA#((((((((((((((((((((..#))))))))))).))))).......)))).	1260	1289	1.0	-22.9	1	0.008253956	0.632	0.0	0.0	-3.937574446201665	20	29	11	3UTR		0	0
hsa-miR-3960	NM_001286137	NQO1	GGCGGCGGCGGAGGCGGGGG#CCTCTGCCTCCCAGGTTCCAGCAATTCTCCTGCCTCAGCCTCCCTAGTAGCTGGGATGACAGGCGCCTGCCA#(((((((((.((((((((((#.)))))))))).)))........................))).))).	1436	1508	1.0	-31.7	1	4.509657e-05	0.515	0.0	0.0	-5.180080914529843	19	47	10	3UTR		0	0
hsa-miR-4632-5p	NM_001286137	NQO1	GAGGGCAGCGTGGGTGTGGCGGA#TCCACCACACCTGGCCCTTG#((((((....(((((((((.(((#))).))))))))))))))).	1639	1659	1.0	-28.0	0	0.001494115	0.5	0.0	0.0	-10.093792036827557	18	20	15	3UTR		0	1
hsa-miR-4633-5p	NM_001286137	NQO1	ATATGCCTGGCTAGCTCCTC#GAGACGGCGTTTCACCATGTTGGCCAGGCT#....(((((((((((.....#.))))))))))).	1539	1569	1.0	-22.1	0	0.0005622286	0.485	0.0	0.0	-9.779611548941542	11	13	11	3UTR		0	0
hsa-miR-4638-3p	NM_001286137	NQO1	CCTGGACACCGCTCAGCCGGCCG#TGGCCAGGCTGGTCTCAAACTCCTGACCTCAGGTGATCCGC#..((((((((((.((((((((((#))))).)))))))..................)))).)))).	1559	1600	1.0	-25.6	1	8.078414e-05	0.412	0.0	0.0	-6.246131332038532	20	41	7	3UTR		0	0
hsa-miR-4642	NM_001286137	NQO1	ATGGCATCGTCCCCTGGTGGCT#GGCCACTTAGGGAAAGATGTAGAAAGATGCTAG#.(((((((.(((((((((((((#))))))).)))).........))..))))))).	946	979	1.0	-24.6	1	0.04282182	0.632	0.0	0.0	-4.849714495602881	20	33	7	3UTR		0	0
hsa-miR-4647	NM_001286137	NQO1	GAAGATGGTGCTGTGCTGAGGAA#CCTAGCACAAGTACCACTCTTG#.((((((((((((((((.(((..#))))))))).)))))).)))).	1240	1262	1.0	-24.6	1	0.0005921552	0.632	0.0	0.0	-3.793324837357118	19	22	9	3UTR		0	0
hsa-miR-4649-3p	NM_001286137	NQO1	TCTGAGGCCTGCCTCTCCCCA#GGGAGACAGCCTCT#...((((.(((..((((((..#))))))))))))).	2071	2085	1.0	-19.7	0	0.0001325739	0.574	0.0	0.0	-13.464109045121969	13	14	13	3UTR		0	0
hsa-miR-4653-5p	NM_001286137	NQO1	TCTCTGAGCAAGGCTTAACACC#GTAGTTTATGGCAGAAGGGAATTGCTCAGAGAA#(((((((((((..(((......#.)))..))))))))))).	1096	1129	1.0	-21.8	1	0.00409262	0.544	0.0	0.0	-8.573508368464264	14	18	11	3UTR		0	0
hsa-miR-4653-3p	NM_001286137	NQO1	TGGAGTTAAGGGTTGCTTGGAGA#TTTCCAGGCTTCCCTGACTTG#..(((((.((((..(((((((((#)))))))))..))))))))).	779	800	1.0	-24.9	0	0.0005722955	0.662	0.0	0.0	-9.41660617873957	18	21	9	3UTR		0	0
hsa-miR-4654	NM_001286137	NQO1	TGTGGGATCTGGAGGCATCTGG#CAGTGGTGTGATCTCGGCTCACTGCAACCTCTGCCTCCCAGGTTCCAGCAA#(((((((((((((((((...((#.))..))))))).)))))))).)).	1409	1460	1.0	-25.6	1	0.004892726	0.397	0.0	0.0	-3.937574446201665	19	25	8	3UTR		0	0
hsa-miR-4654	NM_001286137	NQO1	TGTGGGATCTGGAGGCATCTGG#TGGGATGGGGTCCAGTCCCATG#.((((((.(((((..(((((.(#).)))))...))))))))))).	1850	1872	1.0	-23.0	1	2.508383e-06	0.544	0.0	0.0	-7.69924924430879	17	22	11	3UTR		0	0
hsa-miR-4656	NM_001286137	NQO1	TGGGCTGAGGGCAGGAGGCCTGT#GCAATTCTCCTGCCTCAGCCTC#.(((((((.(((((((((..(((#)))..)))))))))))))))).	1456	1478	1.0	-31.0	1	0.004823671	0.368	0.0	0.0	-4.849714495602881	19	22	16	3UTR		0	0
hsa-miR-4660	NM_001286137	NQO1	TGCAGCTCTGGTGGAAAATGGAG#CTCCTTTACCAGATGCTGA#..(((((((((((((....((((#))))))))))))).)))).	2127	2146	1.0	-21.7	1	6.777981e-05	0.485	0.0	0.0	-5.1900497996759025	17	19	13	3UTR		0	0
hsa-miR-4660	NM_001286137	NQO1	TGCAGCTCTGGTGGAAAATGGAG#CCATGTTGGCCAGGCTGG#..((((.(((((.((..((((..#)))).)).))))))))).	1553	1571	1.0	-21.4	0	3.031743e-05	0.456	0.0	0.0	-8.022866947213465	15	18	9	3UTR		0	0
hsa-miR-4671-5p	NM_001286137	NQO1	ACCGAAGACTGTGCGCTAATCT#GGGCTAAAGTTTTAGGGTACAGTTTGGCTAGGTA#(((..(((((((((.((((...#.)))).))))))))).....))).	1025	1059	1.0	-19.8	0	0.001582627	0.647	0.0	0.0	-11.824083456223962	16	24	9	3UTR		0	0
hsa-miR-4682	NM_001286137	NQO1	TCTGAGTTCCTGGAGCCTGGTCT#GACTGGGCTCAAGAGGCCACTTAGGG#(((((((.(((.((((((((((.#))))))))))...)))..))))))).	932	958	1.0	-26.7	1	0.002817778	0.588	0.0	0.0	-9.59801268497865	20	26	10	3UTR		0	0
hsa-miR-4682	NM_001286137	NQO1	TCTGAGTTCCTGGAGCCTGGTCT#GATCTCGGCTCACTGCAACCTCTGCCTCCCAGGTTCCAGCAATTCT#...(((((.(((((((((((...#.))))))))))).))))).	1418	1464	1.0	-26.0	0	0.003426621	0.412	0.0	0.0	-7.570929851924502	16	19	11	3UTR		0	0
hsa-miR-4685-3p	NM_001286137	NQO1	TCTCCCTTCCTGCCCTGGCTAG#TAGTTTATGGCAGAAGGGAA#..((((((.(((((..(((((.#)))))...))))))))))).	1097	1117	1.0	-21.6	1	0.02354168	0.618	0.0	0.0	-6.9818890181723	16	20	11	3UTR		0	0
hsa-miR-4687-3p	NM_001286137	NQO1	TGGCTGTTGGAGGGGGCAGGC#GCCTCAGCCTCCCTAGTAGCTG#.(((((((((.((((((((((#))))..))))))))))))))).	1467	1489	1.0	-25.8	1	2.168773e-05	0.412	0.0	0.0	-6.618099312767468	19	22	15	3UTR		0	0
hsa-miR-4690-3p	NM_001286137	NQO1	GCAGCCCAGCTGAGGCCTCTG#GCCTCCCTAGTAGCTGGGATGACAGGCGCCTGCC#((((((((((((((((.....#)))))......)))))))...........)))).	1473	1507	1.0	-22.7	1	4.205705e-05	0.515	0.0	0.0	-3.937574446201665	16	34	7	3UTR		0	0
hsa-miR-4701-3p	NM_001286137	NQO1	ATGGGTGATGGGTGTGGTGT#CACCACACCTGGCCCT#..((((...((((((((((.#)))))))))).)))).	1641	1657	1.0	-24.7	0	0.00180485	0.485	0.0	0.0	-9.870711841670003	14	16	10	3UTR		0	0
hsa-miR-4713-5p	NM_001286137	NQO1	TTCTCCCACTACCAGGCTCCCA#GGTTGCCTGAAAAATGGGAGAC#.(((((((....(((((..((.#))..))))).....))))))).	2056	2078	1.0	-23.6	1	0.0001960059	0.588	0.0	0.0	-12.263798748937765	14	22	7	3UTR		0	0
hsa-miR-4714-3p	NM_001286137	NQO1	CCAACCTAGGTGGTCAGAGTTG#GGCCACTTAGGG#....(((((((((((.......#))))))))))).	946	958	1.0	-20.2	0	0.002817778	0.588	0.0	0.0	-9.779611548941542	11	12	11	3UTR		0	0
hsa-miR-4718	NM_001286137	NQO1	AGCTGTACCTGAAACCAAGCA#GCTAAAGTTTTAGGGTACAGTTT#(((((((((((((((..(((.#)))...)))))))).))))))).	1027	1050	1.0	-20.3	1	0.004374385	0.632	0.0	0.0	-4.1706235265052785	18	23	8	3UTR		0	0
hsa-miR-4721	NM_001286137	NQO1	TGAGGGCTCCAGGTGACGGTGG#CCACCACACCTGGCCCTTG#.((((((..((((((..(((((#))))).)))))))))))).	1640	1659	1.0	-27.2	1	0.001494115	0.5	0.0	0.0	-7.396398505087125	17	19	12	3UTR		0	0
hsa-miR-4724-5p	NM_001286137	NQO1	AACTGAACCAGGAGTGAGCTTCG#AAGTACCACTCTTGGTCAGC#..(((.((((((((((.((((..#))))..))))))))))))).	1248	1268	1.0	-21.0	0	0.0002633096	0.647	0.0	0.0	-6.857959480565336	17	20	13	3UTR		0	0
hsa-miR-4725-3p	NM_001286137	NQO1	TGGGGAAGGCGTCAGTGTCGGG#CTGGCACTGGTGGTTTTTGCT#.(.(((((.((((((((((((.#)))))))))))).))))).).	2146	2167	1.0	-22.1	0	0.0001397598	0.5	0.0	0.0	-6.407253969909329	18	21	12	3UTR		0	0
hsa-miR-4730	NM_001286137	NQO1	CTGGCGGAGCCCATTCCATGCCA#GCTAAACTGATGACTTACTATGGGATGGGGTCCAGTCC#..((((((.(((((((((((...#.))))))))))).))).))).	1830	1868	1.0	-26.7	1	6.097384e-06	0.544	0.0	0.0	-6.013390377618052	17	21	11	3UTR		0	0
hsa-miR-4730	NM_001286137	NQO1	CTGGCGGAGCCCATTCCATGCCA#GCTGGGATGACAGGCGCCTGCCAT#.((((((.((((((((((.((..#)))))))))...)))..)))))).	1485	1509	1.0	-24.8	1	4.022195e-05	0.529	0.0	0.0	-6.106959766537749	18	24	9	3UTR		0	0
hsa-miR-4731-5p	NM_001286137	NQO1	TGCTGGGGGCCACATGAGTGTG#CACACCTGGCCCTTGCAA#(((.((((((((...(.(((((#))))))))))))))))).	1644	1662	1.0	-21.7	0	0.001282088	0.529	0.0	0.0	-9.85101681159814	17	18	17	3UTR		0	0
hsa-miR-4733-3p	NM_001286137	NQO1	CCACCAGGTCTAGCATTGGGAT#TCCTTTACCAGATGCTGACTGGCACTGGTGGT#(((((((((((((((((.((..#.)).)))))))...))).))))))).	2128	2160	1.0	-25.6	1	2.92945e-05	0.529	0.0	0.0	-3.937574446201665	19	26	7	3UTR		0	0
hsa-miR-4733-3p	NM_001286137	NQO1	CCACCAGGTCTAGCATTGGGAT#TCCCAAAGTGCTGGGATTACAGGCGTGATCCACCACACCTGGC#...((((((((((((((((((.#)))))..)))))))......................)))))).	1611	1654	1.0	-23.2	0	0.004984749	0.515	0.0	0.0	-6.514540193678739	18	43	7	3UTR		0	0
hsa-miR-3064-5p	NM_001286137	NQO1	TCTGGCTGTTGTGGTGTGCAA#GCGTTTCACCATGTTGGCCAGGC#((((((((.((((((((((..#)))...))))))).)))))))).	1545	1568	1.0	-22.5	1	0.0009426638	0.5	0.0	0.0	-4.993964104447428	18	23	8	3UTR		0	0
hsa-miR-4738-3p	NM_001286137	NQO1	TGAAACTGGAGCGCCTGGAGGA#TCCTTCTAACATGTTATCAAATCTGGGTATCTTTCCAGGCTTCCCTGACTTGCTTTAGTTTTT#.(((((((((((((((((((((#.)))).))))))...........))))))))))).	748	811	1.0	-24.3	1	0.101212	0.618	0.0	0.0	-3.793324837357118	21	35	11	3UTR		0	0
hsa-miR-4738-3p	NM_001286137	NQO1	TGAAACTGGAGCGCCTGGAGGA#CGGCTGGGTGTTTCAGTTTGAA#(.((((((((((((((((..(.#)..)))))))))))))))).).	2191	2213	1.0	-23.5	1	0.00286855	0.588	0.0	0.0	-5.101250328216836	18	22	16	3UTR		0	0
hsa-miR-4739	NM_001286137	NQO1	AAGGGAGGAGGAGCGGAGGGGCCCT#AGGTTCCAGCAATTCTCCTGCCTCAGCCTCCCTA#.(((((((..(((.(.(((((....#.))))).))))..))))))).	1448	1482	1.0	-28.5	1	0.003324543	0.397	0.0	0.0	-7.182109961755079	16	21	7	3UTR		0	0
hsa-miR-4742-3p	NM_001286137	NQO1	TCTGTATTCTCCTTTGCCTGCAG#CTGTTGGTATTATATAATTCAAGGAGAATATG#...(((((((((((((((.((((#)))).))))...........))))))))))).	1969	2001	1.0	-20.5	0	0.02006058	0.632	0.0	0.0	-6.514540193678739	19	32	11	3UTR		0	0
hsa-miR-4747-5p	NM_001286137	NQO1	AGGGAAGGAGGCTTGGTCTTAG#GGACCGAGCTGGAAAACCTCCTTTACCA#.((((((((((((((((((...#)))))))))........))))))).)).	2110	2138	1.0	-23.6	1	0.0001705042	0.5	0.0	0.0	-3.793324837357118	18	28	9	3UTR		0	0
hsa-miR-4747-5p	NM_001286137	NQO1	AGGGAAGGAGGCTTGGTCTTAG#GAGACAGCCTCTTACTTGCCA#.((.(((((((((..(((((..#)))))))))))...))).)).	2073	2094	1.0	-20.1	0	0.008701312	0.515	0.0	0.0	-8.41763659008735	16	21	11	3UTR		0	0
hsa-miR-4753-3p	NM_001286137	NQO1	TTCTCTTTCTTTAGCCTTGTGT#CACAAGGAATAAATGAGAGGGAAT#(((((((((((((.(((((((.#)))))))..)))).))))))))).	833	857	1.0	-22.1	1	0.001594932	0.647	0.0	0.0	-4.794414363722071	20	24	9	3UTR		0	0
hsa-miR-4754	NM_001286137	NQO1	ATGCGGACCTGGGTTAGCGGAGT#GCTCTGTTACCCAGGCTGGAG#.(.(((.((((((.(((((((((#)))))))))))))))))).).	1386	1407	1.0	-27.6	0	0.0003182948	0.5	0.0	0.0	-7.751390764055292	19	21	18	3UTR		0	0
hsa-miR-4755-3p	NM_001286137	NQO1	AGCCAGGCTCTGAAGGGAAAGT#TCTTTTTAGGGCTAAAGTTTTAGGGTACAGTTTGGCTA#((((((((((((((((((....#)))))))))))))...................))))).	1017	1055	1.0	-20.7	1	0.0005862933	0.632	0.0	0.0	-3.937574446201665	18	38	13	3UTR		0	0
hsa-miR-4756-5p	NM_001286137	NQO1	CAGGGAGGCGCTCACTCTCTGCT#AGTAGAGACGGCGTTTCACCA#..((((((((((...((((((((#)))))))).)))))))).)).	1535	1556	1.0	-24.5	1	0.001025263	0.574	0.0	0.0	-7.838420809809573	18	21	8	3UTR		0	0
hsa-miR-4757-5p	NM_001286137	NQO1	AGGCCTCTGTGACGTCACGGTGT#ACTGGGCTCAAGAGGCCA#.(((((((.(((.(((.((((..#))))))))))))))))).	933	951	1.0	-23.3	1	2.563127e-05	0.559	0.0	0.0	-6.138845108269123	17	18	17	3UTR		0	0
hsa-miR-4762-3p	NM_001286137	NQO1	CTTCTGATCAAGATTTGTGGTG#TAGCACAAGTACCACTCTTGGTCAGC#...((((((((((...((((((#.)))))))))))))))).	1242	1268	1.0	-20.2	0	0.0002633096	0.647	0.0	0.0	-8.339878751753394	16	18	16	3UTR		0	0
hsa-miR-4776-5p	NM_001286137	NQO1	GTGGACCAGGATGGCAAGGGCT#GGCCCTTGCAATCTTCTACTTTAAGGTTTGCA#((((((((((((.(((((((((#))))))))).))))).........))))))).	1651	1683	1.0	-26.9	1	0.0001592637	0.574	0.0	0.0	-5.226705058867908	21	32	9	3UTR		0	0
hsa-miR-4780	NM_001286137	NQO1	ACCCTTGAGCCTGATCCCTAGC#GACTGGGCTCAAGAGGC#.((((((((((((.((......#)).)))))))))).)).	932	949	1.0	-19.2	1	0.000188873	0.559	0.0	0.0	-4.650164754877524	14	17	10	3UTR		0	0
hsa-miR-4783-3p	NM_001286137	NQO1	CCCCGGTGTTGGGGCGCGTCTGC#CAGATGCTGACTGGCACTGGTGGT#((((((((((((...(((((((.#)))))))...)))))))))).)).	2136	2160	1.0	-27.4	1	2.92945e-05	0.529	0.0	0.0	-6.818994536638949	19	24	10	3UTR		0	0
hsa-miR-2467-3p	NM_001286137	NQO1	AGCAGAGGCAGAGAGGCTCAGG#GAGCTAATAAATCTCTTCTTTGCTG#((((((((.((((((((((...#)))))......))))))))))))).	1309	1334	1.0	-22.0	1	0.08581035	0.721	0.0	0.0	-4.993964104447428	18	25	13	3UTR		0	0
hsa-miR-4796-3p	NM_001286137	NQO1	TAAAGTGGCAGAGTATAGACAC#GTCTTGCTCTGTTACC#....(((((((((((.((((..#))))))))))))))).	1381	1397	1.0	-20.8	0	0.0004193783	0.574	0.0	0.0	-9.779611548941542	15	16	15	3UTR		0	0
hsa-miR-4797-3p	NM_001286137	NQO1	TCTCAGTAAGTGGCACTCTGT#GCATATAACCAAAATCCGACTGGGCTCAAGAGGCCACTTAGGGAA#((((..((((((((.((((..#.)))))))))))))))).	915	960	1.0	-20.9	0	0.00549935	0.574	0.0	0.0	-10.693019942457818	16	18	16	3UTR		0	0
hsa-miR-5001-5p	NM_001286137	NQO1	AGGGCTGGACTCAGCGGCGGAGCT#GCTCTGTTACCCAGGCTGGAGTGCAGTG#...((((.(((((((((((((((.#))))))))......)))).))).)))).	1386	1414	1.0	-25.5	0	2.548157e-08	0.426	0.0	0.0	-8.82817512285937	19	28	8	3UTR		0	0
hsa-miR-5006-5p	NM_001286137	NQO1	TTGCCAGGGCAGGAGGTGGAA#TCCACCACACCTGGCCCTTGCAAT#((((.((((((((.((((((.#))))))...)))).)))).)))).	1639	1663	1.0	-28.3	0	0.001739853	0.529	0.0	0.0	-8.913451538534543	18	24	6	3UTR		0	0
hsa-miR-5008-5p	NM_001286137	NQO1	TGAGGCCCTTGGGGCACAGTGG#ACTGAATCTACCTGCCCTAAGGGACTTAA#((((.(((((((((((..((((#.)))).))))))))))).)))).	1136	1165	1.0	-27.3	0	0.00134944	0.588	0.0	0.0	-8.056611621014136	19	23	11	3UTR		0	0
hsa-miR-5010-5p	NM_001286137	NQO1	AGGGGGATGGCAGAGCAAAATT#GATGACAGGCGCCTGCCATCATGCCTG#(((.(((((((((.((......#.)))))))))).).))).	1490	1517	1.0	-22.1	0	0.01541184	0.529	0.0	0.0	-7.826436638681261	14	18	10	3UTR		0	0
hsa-miR-5010-5p	NM_001286137	NQO1	AGGGGGATGGCAGAGCAAAATT#CTCTGCCTCCCA#...((((.(((((((.......#))))))))))).	1437	1449	1.0	-20.4	0	0.001310903	0.412	0.0	0.0	-9.061224203162984	11	12	11	3UTR		0	0
hsa-miR-5088-5p	NM_001286137	NQO1	CAGGGCTCAGGGATTGGATGGAGG#CTTACTATGGGATGGGGTCCAGTCCCATGACCTTGG#(((((.(((((((((((((.....#.)))))))))).)))))))).	1843	1879	1.0	-27.0	0	4.996469e-06	0.559	0.0	0.0	-5.838533207394711	18	21	10	3UTR		0	0
hsa-miR-5088-5p	NM_001286137	NQO1	CAGGGCTCAGGGATTGGATGGAGG#TCCACCACACCTGGCCCTT#.(((((.((((...(((.((((..#)))))))..))))))))).	1639	1658	1.0	-24.9	0	0.001460589	0.5	0.0	0.0	-10.829785212011442	16	19	9	3UTR		0	0
hsa-miR-5091	NM_001286137	NQO1	ACGGAGACGACAAGACTGTGCTG#GCAGTCTTGCTCTGTT#((((((....(((((((((....#))))))))))))))).	1378	1394	1.0	-18.7	0	0.0003620481	0.618	0.0	0.0	-10.093792036827557	15	16	15	3UTR		0	0
hsa-miR-5195-3p	NM_001286137	NQO1	ATCCAGTTCTCTGAGGGGGCT#AGCCTCCCTAGTAGCTGGG#..((((((..(((.(((((((#))))))).))).)))))).	1472	1491	1.0	-22.9	1	3.343832e-06	0.412	0.0	0.0	-8.112736763466637	16	19	7	3UTR		0	0
hsa-miR-5196-5p	NM_001286137	NQO1	AGGGAAGGGGACGAGGGTTGGG#CCTGGCCCTTGCAATCTTCTA#..((((((...(((((((((((#)))))))))))...)))))).	1648	1669	1.0	-23.3	1	0.08045867	0.544	0.0	0.0	-10.080671321356581	17	21	11	3UTR		0	0
hsa-miR-5100	NM_001286137	NQO1	TTCAGATCCCAGCGGTGCCTCT#AGATGCTGACTGGCACTGGTGGTTTTTGC#..((((..(((.(((((((...#.))))))).)))..)))).	2137	2166	1.0	-22.1	0	0.0001122759	0.485	0.0	0.0	-12.161125493020595	14	19	7	3UTR		0	1
hsa-miR-5580-5p	NM_001286137	NQO1	TGCTGGCTCATTTCATATGTGT#TACTATGGGATGGGGTCCAGTC#.((((((((((((((((.(((.#))))))))))))))..))))).	1845	1867	1.0	-19.3	1	6.479049e-05	0.544	0.0	0.0	-3.793324837357118	19	22	14	3UTR		0	0
hsa-miR-5584-5p	NM_001286137	NQO1	CAGGGAAATGGGAAGAACTAGA#TCTAACATGTTATCAAATCTGGGTATCTTTCCAGGCTTCCCTGA#(((((((.((((((((.(((((#.)))))...))))))))...))))))).	752	796	1.0	-25.4	1	0.0002807702	0.647	0.0	0.0	-6.251209375382295	20	28	8	3UTR		0	0
hsa-miR-5591-5p	NM_001286137	NQO1	TGGGAGCTAAGCTATGGGTAT#ACTGGTGGTTTTTGCTCTCGA#(((((((.(((((((.(((..#))).)))))))..))))))).	2151	2172	1.0	-20.6	1	0.007372175	0.471	0.0	0.0	-6.484258455685908	17	21	7	3UTR		0	0
hsa-miR-5684	NM_001286137	NQO1	AACTCTAGCCTGAGCAACAG#TTGAAGCAGTCTTGCTCTGTTACCCAGGCTGGAGTG#.(((((((((((.(.(((((#.))))).).))))))))))).	1373	1409	1.0	-25.2	1	7.477399e-07	0.471	0.0	0.0	-5.8179050102739955	17	21	11	3UTR		0	0
hsa-miR-5689	NM_001286137	NQO1	AGCATACACCTGTAGTCCTAGA#CTGGGATTACAGGCGTGATCCACCACACCTGGCCCTTGCA#.((((((.(((((((((((((.#))))))))))))).)))...................))).	1621	1661	1.0	-24.9	1	0.001599086	0.529	0.0	0.0	-6.106959766537749	19	40	13	3UTR		0	0
hsa-miR-5691	NM_001286137	NQO1	TTGCTCTGAGCTCCGAGAAAGC#GGAATTGCTCAGAGA#...(((((((((((........#)))...)))))))).	1113	1128	1.0	-17.5	0	0.004921722	0.544	0.0	0.0	-7.483038834232987	11	15	8	3UTR		0	0
hsa-miR-5694	NM_001286137	NQO1	CAGATCATGGGACTGTCTCAG#CTGATGACTTACTATGGGATGGGGTCCAGTCCCATGACCTT#.((.((((((((((((((((.#.)))))..))))))))))).)).	1836	1877	1.0	-24.2	0	1.732498e-06	0.559	0.0	0.0	-6.825347112316308	18	23	11	3UTR		0	1
hsa-miR-5787	NM_001286137	NQO1	GGGCTGGGGCGCGGGGAGGT#ACCTCAGGTGATCCGCCTACCTCAGCCTC#(((((((((.((((((((((#)))))......)))))...))))))))).	1584	1613	1.0	-28.3	1	0.001901914	0.426	0.0	0.0	-5.180080914529843	19	29	9	3UTR		0	0
hsa-miR-6069	NM_001286137	NQO1	GGGCTAGGGCCTGCTGCCCCC#GGGATTACAGGCGTGATCCACCACACCTGGCCCT#(((((((((((((...(((..#)))....))))).............)))))))).	1623	1657	1.0	-26.8	1	0.00180485	0.485	0.0	0.0	-5.762913004276319	16	34	8	3UTR		0	0
hsa-miR-6070	NM_001286137	NQO1	CCGGTTCCAGTCCCTGGAG#CTCTTACTTGCCAAGAAAATGAAGGGATTGGACCGAGCTGGA#(((((((((((((((....#.))))))))))....))))).	2081	2123	1.0	-23.2	1	0.004429618	0.529	0.0	0.0	-4.1706235265052785	15	21	10	3UTR		0	0
hsa-miR-6073	NM_001286137	NQO1	GGTAGTGAGTTATCAGCTAC#ATTGCTAAACTGATGACTTACTATG#.(((((((((((((((....#.))))))))))))))).	1827	1852	1.0	-20.9	1	0.001271078	0.574	0.0	0.0	-3.793324837357118	15	17	15	3UTR		0	0
hsa-miR-6074	NM_001286137	NQO1	GATATTCAGAGGCTAGGTGG#CACCTGGCCCTTGCAATCT#(((...(((.(((((((((.#))))))))).)))..))).	1646	1665	1.0	-19.6	0	0.002322601	0.544	0.0	0.0	-14.232099125494553	15	19	9	3UTR		0	0
hsa-miR-6076	NM_001286137	NQO1	AGCATGACAGAGGAGAGGTGG#TCACCTCTCTGTAGTTTATGGCA#.((..(((...((((((((((#))))))))))...)))....)).	1086	1109	1.0	-19.8	0	0.0002880635	0.603	0.0	0.0	-16.068054889113075	15	23	10	3UTR		0	0
hsa-miR-6078	NM_001286137	NQO1	CCGCCTGAGCTAGCTGTGG#CCATGTTGGCCAGGCTGGT#(((((((.((((((.((((#))))))))))))))).)).	1553	1572	1.0	-22.8	1	1.479211e-05	0.441	0.0	0.0	-6.9866589356329305	17	19	15	3UTR		0	0
hsa-miR-6079	NM_001286137	NQO1	TTGGAAGCTTGGACCAACTAGCTG#GTTGGCCAGGCTGGTCTCAAA#((((((((((((.(((((......#))))))))))))..)).))).	1557	1578	1.0	-20.2	1	2.127272e-05	0.412	0.0	0.0	-5.226705058867908	17	21	12	3UTR		0	0
hsa-miR-6080	NM_001286137	NQO1	TCTAGTGCGGGCGTTCCCG#TGGGATGACAGGCGCCTGCCA#....(.(((((((((((((#)))))......))))))))).	1487	1508	1.0	-19.9	0	4.509657e-05	0.515	0.0	0.0	-11.447521229830976	14	21	9	3UTR		0	0
hsa-miR-6084	NM_001286137	NQO1	TTCCGCCAGTCGGTGGCCGG#CCAGATGCTGACTGGCA#....((((((((((..(.((#)).)..)))))))))).	2135	2152	1.0	-21.0	0	2.648373e-05	0.485	0.0	0.0	-10.515061109192176	13	17	10	3UTR		0	0
hsa-miR-6085	NM_001286137	NQO1	AAGGGGCTGGGGGAGCACA#CTGCCTCAGCCTCC#..((((((((((.((....#)).)))))))))).	1465	1479	1.0	-22.2	1	0.004603428	0.382	0.0	0.0	-6.479180412342145	12	14	10	3UTR		0	0
hsa-miR-6086	NM_001286137	NQO1	GGAGGTTGGGAAGGGCAGAG#CTCTGCCTCCCAGGTTCCA#((((.((((((..(((((((#))))))))))))).)))).	1437	1456	1.0	-28.4	0	0.002485817	0.426	0.0	0.0	-12.692545543276735	17	19	13	3UTR		0	0
hsa-miR-6086	NM_001286137	NQO1	GGAGGTTGGGAAGGGCAGAG#TTCTCCTGCCTCAGCCTCCC#((((((((((..(((.((((#)))))))..)))))))))).	1460	1480	1.0	-24.7	1	0.004790961	0.382	0.0	0.0	-10.342201311511984	17	20	10	3UTR		0	0
hsa-miR-6127	NM_001286137	NQO1	TGAGGGAGTGGGTGGGAGG#TCTCCTGCCTCAGCCTCCCTA#..(((((((((((((((((#))))))))).))..)))))).	1461	1482	1.0	-24.4	1	0.003324543	0.397	0.0	0.0	-4.95700071937229	17	21	9	3UTR		0	0
hsa-miR-6131	NM_001286137	NQO1	GGCTGGTCAGATGGGAGTG#TTCACCATGTTGGCCAGGCT#(.(((((((((((((((..#))).)))).)))))))).).	1549	1569	1.0	-20.2	1	0.0005622286	0.485	0.0	0.0	-5.101250328216836	16	20	8	3UTR		0	0
hsa-miR-6132	NM_001286137	NQO1	AGCAGGGCTGGGGATTGCA#GTGATCCACCACACCTGGCCCTTGCA#.(((((((((((((((((.#))))))).)))......))))).)).	1635	1661	1.0	-23.2	1	0.001599086	0.529	0.0	0.0	-3.793324837357118	17	26	7	3UTR		0	0
hsa-miR-6132	NM_001286137	NQO1	AGCAGGGCTGGGGATTGCA#GCAGTCTTGCTCTGTTA#((((((((..((((((((.#)))))))))))))))).	1378	1395	1.0	-21.3	1	0.0003920379	0.603	0.0	0.0	-6.236470572775607	16	17	16	3UTR		0	0
hsa-miR-6134	NM_001286137	NQO1	TGAGGTGGTAGGATGTAGA#CTGCAACCTCTGCCTCC#.(((((((.(((.(((((.#))))).)))))))))).	1430	1447	1.0	-20.4	1	0.001490406	0.397	0.0	0.0	-6.138845108269123	15	17	10	3UTR		0	0
hsa-miR-6499-3p	NM_001286137	NQO1	AGCAGTGTTTGTTTTGCCCACA#TGGGATGACAGGCGCCTGCC#.((((((((((((.(.((((..#))))).))))))))).))).	1487	1507	1.0	-19.5	1	4.205705e-05	0.515	0.0	0.0	-4.883213835181137	17	20	9	3UTR		0	1
hsa-miR-6501-3p	NM_001286137	NQO1	CCAGAGCAGCCTGCGGTAACAGT#TGTTGGCCAGGCTGGTCTC#..(((.(((((((.(.(((((..#))))).)))))))).))).	1556	1575	1.0	-24.4	0	1.073869e-05	0.426	0.0	0.0	-7.947848478389355	16	19	8	3UTR		0	0
hsa-miR-6508-5p	NM_001286137	NQO1	TCTAGAAATGCATGACCCACC#TCGTGCATTTTTGGAT#(((((((((((((((......#))))))))))))))).	866	882	1.0	-19.1	1	0.003463958	0.691	0.0	0.0	-4.1706235265052785	15	16	15	3UTR		0	0
hsa-miR-6510-5p	NM_001286137	NQO1	CAGCAGGGGAGAGAGAGGAGTC#GCTAATAAATCTCTTCTTTGCTGC#((((((((((((((....(((.#)))......)))))))))))))).	1311	1335	1.0	-21.9	1	0.09772886	0.721	0.0	0.0	-4.906073086755913	17	24	14	3UTR		0	0
hsa-miR-6511a-3p	NM_001286137	NQO1	CCTCACCATCCCTTCTGCCTGC#GGCAGAAGGGAATTGCTCAGAGA#.(((..(((((((((((((...#)))))))))))..))....))).	1105	1128	1.0	-23.5	0	0.004921722	0.544	0.0	0.0	-9.813320773362635	16	23	11	3UTR		0	0
hsa-miR-6514-5p	NM_001286137	NQO1	TATGGAGTGGACTTTCAGCTGGC#GCCTAGCACAAGTACCACTCTT#...(((((((((((...((((((#))).)))..)))).))))))).	1239	1261	1.0	-21.1	0	0.001151135	0.632	0.0	0.0	-7.483038834232987	17	22	7	3UTR		0	0
hsa-miR-6715b-5p	NM_001286137	NQO1	ACAGGCACGACTGGTTTGGCA#GCCAGGCTGGTCTCAAACTCCTGA#.((((...((((((((((((.#)))))))))))).......)))).	1561	1585	1.0	-22.2	0	3.182625e-05	0.412	0.0	0.0	-9.551605062602114	16	24	12	3UTR		0	0
hsa-miR-6716-5p	NM_001286137	NQO1	TGGGAATGGGGGTAAGGGCC#GGCCCTTGCAATCTTCTA#..((((.((..(((((((((#)))))))))..)))))).	1651	1669	1.0	-21.0	0	0.08045867	0.544	0.0	0.0	-10.567968197982138	15	18	9	3UTR		0	0
hsa-miR-6717-5p	NM_001286137	NQO1	AGGCGATGTGGGGATGTAGAGA#TTTCTACAGACCCACA#......((((((..((((((((#))))))))..))))))	2289	2305	1.0	-21.3	0	0.02854812	0.744	0.0	0.0	-17.712528934830097	14	16	8	3UTR		0	0
hsa-miR-6720-3p	NM_001286137	NQO1	CGCGCCTGCAGGAACTGGTAGA#CTGCCCTCTTGTGGTGCA#.(((((.((((((...(((((.#))))).))))))))))).	2009	2027	1.0	-22.3	0	5.507039e-05	0.632	0.0	0.0	-7.16234993030309	16	18	11	3UTR		0	0
hsa-miR-892c-3p	NM_001286137	NQO1	CACTGTTTCCTTTCTGAGTGGA#TCTGCAATATGAATTCAAGAAAGGAAATAGTA#.((((((((((((((((((...#.))))).))))))))))))).	1712	1744	1.0	-22.1	1	0.01999311	0.676	0.0	0.0	-3.793324837357118	18	21	13	3UTR		0	0
hsa-miR-6730-5p	NM_001286137	NQO1	AGAAAGGTGGAGGGGTTGTCAGA#CTGCAACCTCTGCCTCCC#.....((.((((((((((.(((.#))))))))))).)).)).	1430	1448	1.0	-21.3	0	0.001687199	0.412	0.0	0.0	-15.97923457263103	15	18	11	3UTR		0	0
hsa-miR-6731-5p	NM_001286137	NQO1	TGGGAGAGCAGGGTATTGTGGA#TCCGCCTACCTCAGCCTCCCAA#((((((.((.(((((..(((((#))))).)))))..)))))))).	1595	1617	1.0	-24.3	0	0.004050118	0.412	0.0	0.0	-6.956816529704776	18	22	8	3UTR		0	0
hsa-miR-6732-5p	NM_001286137	NQO1	TAGGGGGTGGCAGGCTGGCC#GGCGCCTGCCATCATGCCTGA#((((.((((((((((..(((#)))))))))))))...)))).	1497	1518	1.0	-26.8	0	0.002706871	0.529	0.0	0.0	-8.28966070131775	17	21	13	3UTR		0	0
hsa-miR-6735-5p	NM_001286137	NQO1	CAGGGCAGAGGGCACAGGAATCTGA#TCGGCTCACTGCAACCTCTGCCTC#..(((((((((...(((..(.((((#)))).)..)))...))))))))).	1422	1446	1.0	-24.6	1	0.000270893	0.412	0.0	0.0	-10.449774559155296	17	24	9	3UTR		0	1
hsa-miR-6735-3p	NM_001286137	NQO1	AGGCCTGTGGCTCCTCCCTCAG#CTGATGACTTACTATGGGATGGGGTCCAGTCCC#.((.(((.((((((((((..((#.))..)))).))))))))).)).	1836	1869	1.0	-23.0	0	4.400516e-07	0.529	0.0	0.0	-9.138982041496941	17	23	9	3UTR		0	0
hsa-miR-6738-5p	NM_001286137	NQO1	CGAGGGGTAGAAGAGCACAGGGG#CTCCAATGTTCTATTAATCACCTCTCT#.(((((((.((((((((..((((#))))..)))))).....))))))))).	1069	1096	1.0	-21.5	1	0.01575553	0.618	0.0	0.0	-4.849714495602881	19	27	9	3UTR		0	0
hsa-miR-6738-3p	NM_001286137	NQO1	CTTCTGCCTGCATTCTACTCCCAG#GTAGTTTATGGCAGAAGG#((((((((......((((......#)))).....)))))))).	1096	1114	1.0	-18.3	1	0.0008751385	0.618	0.0	0.0	-14.554018887968963	12	18	8	3UTR		0	0
hsa-miR-6741-3p	NM_001286137	NQO1	TCGGCTCTCTCCCTCACCCTAG#AGGTTGCCTGAAAAATGGGAGACAGCCT#..((((.((((((.........#.)))))).)))).	2055	2083	1.0	-18.9	0	0.0001092196	0.588	0.0	0.0	-8.326025812318264	10	13	6	3UTR		0	0
hsa-miR-6744-3p	NM_001286137	NQO1	GGGCCTCTCTTGTCATCCTGCAG#CTGCCTCAGCCTCCCTAGTAGCTGGGATGACAGGCGCCTGCCA#.(((..(.(((((((((((((..#.)).))))))))))).)...))).	1465	1508	1.0	-24.3	0	4.509657e-05	0.515	0.0	0.0	-12.126955702543267	17	24	11	3UTR		0	0
hsa-miR-6745	NM_001286137	NQO1	TGGGTGGAAGAAGGTCTGGTT#GGCCAGGCTGGTCTCAAACTCCTGACCTCAGGTGATCCGCCTAC#(((((((((((.(((((((((#)))))))))..))).....................)))))))).	1560	1604	1.0	-23.2	1	0.0001569987	0.426	0.0	0.0	-7.284377755798021	20	44	9	3UTR		0	0
hsa-miR-6746-3p	NM_001286137	NQO1	CAGCCGCCGCCTGTCTCCACAG#CTGGGATGACAGGCGCCTGCC#..((.(.(((((((((((.(((#)))))).)))))))).).)).	1486	1507	1.0	-24.9	0	4.205705e-05	0.515	0.0	0.0	-10.619724429056081	17	21	8	3UTR		0	0
hsa-miR-6749-5p	NM_001286137	NQO1	TCGGGCCTGGGGTTGGGGGAGC#GCTGGTCTCAAACTCCTGACCTCAGGTGATCCGC#.((((((((((((((((((...#.)))))))))))))))...))).	1566	1600	1.0	-28.6	1	8.078414e-05	0.412	0.0	0.0	-3.793324837357118	18	23	15	3UTR		0	0
hsa-miR-6751-5p	NM_001286137	NQO1	TTGGGGGTGAGGTTGGTGTCTGG#CAGGCGCCTGCCATCATGCCTGAC#(((((.(((((((.((((((((.#)))))))).))).)))).))))).	1495	1519	1.0	-29.3	0	0.001853534	0.529	0.0	0.0	-6.695373124915117	20	24	8	3UTR		0	0
hsa-miR-6753-5p	NM_001286137	NQO1	CACCAGGGCAGAGCAGGGCTGA#CAGTCTTGCTCTGTTACCCAGGCTGGAGTGCAGTGGTGT#(((((((((((((((((((((.#)))))))))))))...)))..............))))).	1379	1418	1.0	-30.0	1	5.783899e-08	0.412	0.0	0.0	-3.937574446201665	21	39	13	3UTR		0	0
hsa-miR-6754-5p	NM_001286137	NQO1	CCAGGGAGGCTGGTTTGGAGGA#CCTCCCAGGTTCCAGCAATTCTCCTGCCTCAGCCTCCCTA#..(((((((((((...((((((#.))))))....))))))))))).	1442	1482	1.0	-29.4	1	0.003324543	0.397	0.0	0.0	-6.782339277446944	17	23	11	3UTR		0	0
hsa-miR-6762-5p	NM_001286137	NQO1	CGGGGCCATGGAGCAGCCTGTGT#GCTGGGATTACAGGCGTGATCCACCACACCTGGCCCTT#.(((((((((((.(((((((((.#.))))))).)).)))).......))))))).	1620	1658	1.0	-29.1	1	0.001460589	0.5	0.0	0.0	-5.08245545002336	20	31	7	3UTR		0	0
hsa-miR-6764-5p	NM_001286137	NQO1	TCCCAGGGTCTGGTCAGAGTTG#GCTAAACTGATGACTTACTATGGGATGGGGTCCAGTCCCATGACCTTGGGGT#(((((((((((((.........#.))).)))))))))).	1830	1882	1.0	-21.5	1	4.283973e-06	0.559	0.0	0.0	-5.762913004276319	13	16	10	3UTR		0	0
hsa-miR-6770-3p	NM_001286137	NQO1	CTGGCGGCTGTGTCTTCACAG#GGGAGACAGCCTCTTACTTGCCAA#.((((((((((.((((.....#)))).))))))........)))).	2071	2095	1.0	-18.9	1	0.01013555	0.515	0.0	0.0	-7.140128146953473	14	24	6	3UTR		0	0
hsa-miR-6771-5p	NM_001286137	NQO1	CTCGGGAGGGCATGGGCCAGGC#CCTGGCCCTTGCAATCTTCTA#...(((((((((.((((((((.#)))))))).)))..)))))).	1648	1669	1.0	-27.3	0	0.08045867	0.544	0.0	0.0	-7.803670806344982	17	21	8	3UTR		0	0
hsa-miR-6773-5p	NM_001286137	NQO1	TTGGGCCCAGGAGTAAACAGGAT#ATCCGACTGGGCTCAAG#((((((((((..(..........#.)..)))))))))).	928	945	1.0	-19.7	1	0.003136614	0.574	0.0	0.0	-11.934490789283025	11	15	10	3UTR		0	0
hsa-miR-6777-5p	NM_001286137	NQO1	ACGGGGAGTCAGGCAGTGGTGGA#TCCACCACACCTGGCCCTTGC#.(((((.((((((..((((((((#)))))))).))))))))))).	1639	1660	1.0	-30.1	0	0.002528494	0.515	0.0	0.0	-6.9293008499994775	19	21	11	3UTR		0	0
hsa-miR-6777-5p	NM_001286137	NQO1	ACGGGGAGTCAGGCAGTGGTGGA#CCATCATGCCTGACTAATTTTTGTA#(((((((((((((((.((((((.#)))))))))))))))...)))))).	1505	1530	1.0	-25.5	1	0.01584224	0.559	0.0	0.0	-4.1706235265052785	21	25	15	3UTR		0	0
hsa-miR-6778-5p	NM_001286137	NQO1	AGTGGGAGGACAGGAGGCAGGT#TCTGCCTCCCAGGTTCCAGCAATTCTCCTGCCTCAGCCTCCCT#...((((((.(..((((((((.#.)))))))).))))))).	1438	1481	1.0	-29.4	0	0.004796451	0.382	0.0	0.0	-12.392980584269516	15	18	8	3UTR		0	0
hsa-miR-6781-3p	NM_001286137	NQO1	TGCCTCTTTTCCACGGCCTCAG#GAGGCCACTTAGGGAAAGATGTAG#(((.((((((((..((((((..#)))))).....)))))))).))).	944	968	1.0	-23.2	0	0.07991501	0.574	0.0	0.0	-9.115567251347505	17	24	8	3UTR		0	0
hsa-miR-6784-5p	NM_001286137	NQO1	GCCGGGGCTTTGGGTGAGGG#CCTCAGCCTCCCAAAGTGCTGGG#.((((.(((((((((((((.#)))))....)))))))).)))).	1603	1626	1.0	-27.7	0	3.535511e-06	0.397	0.0	0.0	-5.694283598550164	17	23	8	3UTR		0	0
hsa-miR-6785-5p	NM_001286137	NQO1	TGGGAGGGCGTGGATGATGGTG#GGCGTGATCCACCACACCTGGCCCTTGCAA#((.((((((..((.((.(((((#.)))))))))..)))))).)).	1632	1662	1.0	-25.1	0	0.001282088	0.529	0.0	0.0	-10.419234781767049	17	22	9	3UTR		0	1
hsa-miR-6787-3p	NM_001286137	NQO1	TCTCAGCTGCTGCCCTCTCCAG#CTGGAGTGCAGTGGTGTGAT#..(((((((((((...((((((#)))))).)))))))).))).	1401	1421	1.0	-21.6	1	6.789495e-07	0.412	0.0	0.0	-6.782339277446944	17	20	8	3UTR		0	0
hsa-miR-6792-5p	NM_001286137	NQO1	GTAAGCAGGGGCTCTGGGTGA#CACCTGGCCCTTGCA#....(((((((((..(((((.#)))))))))))))).	1646	1661	1.0	-24.7	0	0.001599086	0.529	0.0	0.0	-11.13885194640897	14	15	14	3UTR		0	0
hsa-miR-6794-5p	NM_001286137	NQO1	CAGGGGGACTGGGGGTGAGC#CTCTGCCTCCCAGGTTCCAGCAATTCTCCTGC#(((((((((((((((((((.#))).))).)))))..........)))))))).	1437	1469	1.0	-23.4	1	0.02284867	0.412	0.0	0.0	-3.937574446201665	19	32	8	3UTR		0	0
hsa-miR-6795-5p	NM_001286137	NQO1	TGGGGGGACAGGATGAGAGGCTGT#ACAGCCTCTTACTTGCCA#.....((.((((.(((((((((((#))))))))))))))))).	2076	2094	1.0	-24.9	0	0.008701312	0.515	0.0	0.0	-17.268365185297274	17	18	17	3UTR		0	0
hsa-miR-6797-5p	NM_001286137	NQO1	AGGAGGGAAGGGGCTGAGAACAGGA#TCCTGCCTCAGCCTCCCTA#...(((((...(((((((..(((((#))))).)))))))))))).	1463	1482	1.0	-26.4	0	0.003324543	0.397	0.0	0.0	-11.638210795663031	17	19	12	3UTR		0	0
hsa-miR-6803-5p	NM_001286137	NQO1	CTGGGGGTGGGGGGCTGGGCGT#GGGTCCAGTCCCATGACCTTGGGG#((.(((((.(((((((((((.(#).)))))))))).).))))).)).	1857	1881	1.0	-30.1	0	3.358239e-06	0.559	0.0	0.0	-6.551503578753875	19	24	10	3UTR		0	0
hsa-miR-6803-5p	NM_001286137	NQO1	CTGGGGGTGGGGGGCTGGGCGT#GCTCACTGCAACCTCTGCCTCCCAGG#((((((((((((((((((((..#)))))..))..)))))))).))))).	1425	1451	1.0	-30.1	1	0.001860766	0.397	0.0	0.0	-3.937574446201665	20	26	8	3UTR		0	0
hsa-miR-6808-5p	NM_001286137	NQO1	CAGGCAGGGAGGTGGGACCATG#TGGGTATCTTTCCAGGCTTCCCTGACTTGC#(((((((((((((.((((((..#))).......)))..))))))))).)))).	771	801	1.0	-23.3	1	0.0008628831	0.662	0.0	0.0	-4.794414363722071	19	30	9	3UTR		0	0
hsa-miR-6810-5p	NM_001286137	NQO1	ATGGGGACAGGGATCAGCATGGC#CCATGTTGGCCAGGCTGGTCTCAAACTCCTGACCTCAG#.(((((.(((((((((((.((((#.)))).))))))).......)))).))))).	1553	1591	1.0	-27.8	0	0.002007577	0.426	0.0	0.0	-5.337011372228436	20	31	7	3UTR		0	0
hsa-miR-6811-5p	NM_001286137	NQO1	ATGCAGGCCTGTGTACAGCACT#AGTGCTGGGATTACAGGCGTGA#...((.(((((((..(((((((#)))))))....))))))).)).	1617	1639	1.0	-26.0	0	5.404776e-09	0.441	0.0	0.0	-10.007788432642826	16	22	7	3UTR		0	0
hsa-miR-6813-5p	NM_001286137	NQO1	CAGGGGCTGGGGTTTCAGGTTCT#GCCTACCTCAGCCTCC#..(((((((((((...((((...#))))))))))))))).	1598	1614	1.0	-23.8	1	0.001688493	0.441	0.0	0.0	-6.782339277446944	15	16	15	3UTR		0	0
hsa-miR-6813-3p	NM_001286137	NQO1	AACCTTGGCCCCTCTCCCCAG#CTGGGCTCAAGAGGCCACTTAGGG#..((((((((.((...(((((#)))))....)).)))))...))).	934	958	1.0	-20.0	1	0.002817778	0.588	0.0	0.0	-9.607113752857295	15	24	5	3UTR		0	0
hsa-miR-6816-5p	NM_001286137	NQO1	TGGGGCGGGGCAGGTCCCTGC#CAGGCGCCTGCCATCATGCCTGAC#(.(((((((((((((.((((.#)))).))))))).))..)))).).	1495	1519	1.0	-25.8	1	0.001853534	0.529	0.0	0.0	-5.334299408520449	18	24	7	3UTR		0	0
hsa-miR-6816-5p	NM_001286137	NQO1	TGGGGCGGGGCAGGTCCCTGC#CAGGTTCCAGCAATTCTCCTGCCTCAGCCTCC#.(((((((((((((..((((.#)))).............)))))))).))))).	1447	1479	1.0	-26.0	1	0.004603428	0.382	0.0	0.0	-4.761823477911366	17	32	8	3UTR		0	0
hsa-miR-6820-5p	NM_001286137	NQO1	TGCGGCAGAGCTGGGGTCA#TGATCTCGGCTCACTGCAA#(((((..((((((((((((#)))))))))))).))))).	1417	1436	1.0	-24.8	0	0.0002101589	0.412	0.0	0.0	-7.382219742266031	17	19	12	3UTR		0	0
hsa-miR-6824-5p	NM_001286137	NQO1	GTAGGGGAGGTTGGGCCAGGGA#CTCTGCCTCCCAGGTTCCAGCAATTCTCCTGCCTCAGCCTCCCTA#...((((((((((((.((((((#.)).)))).)))))))))))).	1437	1482	1.0	-30.3	0	0.003324543	0.397	0.0	0.0	-6.747589273982352	18	22	12	3UTR		0	0
hsa-miR-6824-5p	NM_001286137	NQO1	GTAGGGGAGGTTGGGCCAGGGA#CCTGGCCCTTGCAATCTTCTACT#((((((((.((.((((((((..#))))))))..))..)))))))).	1648	1671	1.0	-29.7	1	0.06861013	0.559	0.0	0.0	-8.340767414043784	18	23	8	3UTR		0	0
hsa-miR-6834-5p	NM_001286137	NQO1	GTGAGGGACTGGGATTTGTGG#CCACACCTGGCCCTTGCA#(((((((.(((((...(((((#))))))))))))))))).	1643	1661	1.0	-22.6	1	0.001599086	0.529	0.0	0.0	-8.07654793345695	17	18	17	3UTR		0	0
hsa-miR-6835-5p	NM_001286137	NQO1	AGGGGGTAGAAAGTGGCTGAAG#CTGGAGTGCAGTGGTGTGATCTCGGCTCACTGCAACCTCTGCCTCCC#.(((((((((.(((((((((..#.))))).))))......))))))))).	1401	1448	1.0	-24.3	1	0.001687199	0.412	0.0	0.0	-6.618099312767468	18	27	9	3UTR		0	0
hsa-miR-6837-5p	NM_001286137	NQO1	ACCAGGGCCAGCAGGGAATGT#CATTCCACTGTTGGTA#......((((((((((((((.#)))))).)))))))).	1962	1978	1.0	-21.6	0	0.003199337	0.706	0.0	0.0	-15.566558404643448	14	16	8	3UTR		0	0
hsa-miR-6840-3p	NM_001286137	NQO1	GCCCAGGACTTTGTGCGGGGTG#ACCTCAGGTGATCCGCCTACCTCAGCCTCCCAAAGTGCTGGGA#.(((((.((((((.(.(((((.#.)))))))))))).))))).	1584	1627	1.0	-26.0	0	3.875486e-06	0.382	0.0	0.0	-6.426900370052455	17	20	12	3UTR		0	0
hsa-miR-6841-5p	NM_001286137	NQO1	TAGGGTACTCAGAGCAAGTTGT#GCAGTCTTGCTCTGTTACCCA#..(((((..(((((((((((((#)))).))))))))).))))).	1378	1399	1.0	-25.9	0	0.0004844645	0.559	0.0	0.0	-8.327025306798683	18	21	9	3UTR		0	0
hsa-miR-6846-5p	NM_001286137	NQO1	TGGGGGCTGGATGGGGTAGAGT#CTCTGCCTCCCAGGTTCCAG#(((((.((((..(((((((((.#))))))))))))).))))).	1437	1457	1.0	-27.3	0	0.003646751	0.412	0.0	0.0	-12.010110992401417	18	20	13	3UTR		0	0
hsa-miR-6847-3p	NM_001286137	NQO1	GGCTCATGTGTCTGTCCTCTTC#GGGATGACAGGCGCCTGCCA#(((....(((((((((.((((.#)))).)))))))))..))).	1488	1508	1.0	-21.8	0	4.509657e-05	0.515	0.0	0.0	-14.533279192037693	16	20	9	3UTR		0	0
hsa-miR-6848-5p	NM_001286137	NQO1	TGGGGGCTGGGATGGGCCATGGT#GCCAGGCTGGTCTCAAACTCCT#.((((..((((((.((((.((((#)))))))).))))))..)))).	1561	1583	1.0	-28.7	0	1.755948e-05	0.412	0.0	0.0	-8.094810050941888	18	22	8	3UTR		0	0
hsa-miR-6848-3p	NM_001286137	NQO1	GTGGTCTCTTGGCCCCCAG#TGGCATATAACCAAAATCCGACTGGGCTCAAGAGGCCACT#(((((((((((((((....#.)))).))))))))))).	913	953	1.0	-28.6	1	2.66306e-05	0.559	0.0	0.0	-4.1706235265052785	15	18	11	3UTR		0	0
hsa-miR-6849-3p	NM_001286137	NQO1	ACCAGCCTGTGTCCACCTCCAG#TGGCCAGGCTGGTC#(((((((((.(.(((.......#))))))))))))).	1559	1573	1.0	-20.6	1	1.069879e-05	0.441	0.0	0.0	-8.759933304429813	13	14	13	3UTR		0	0
hsa-miR-6851-5p	NM_001286137	NQO1	AGGAGGTGGTACTAGGGGCCAGC#CTGGCCCTTGCAATCTTCTA#(((((((.(((...((((((((.#))))))))))).))))))).	1649	1669	1.0	-24.1	1	0.08045867	0.544	0.0	0.0	-11.7439832151653	18	20	11	3UTR		0	0
hsa-miR-6851-3p	NM_001286137	NQO1	TGGCCCTTTGTACCCCTCCAG#GGGTACAGTTTGGCTAG#(((((..((((((((......#))))))))...))))).	1039	1056	1.0	-18.8	0	0.001170568	0.647	0.0	0.0	-7.615268822569644	13	17	8	3UTR		0	0
hsa-miR-6852-5p	NM_001286137	NQO1	CCCTGGGGTTCTGAGGACATG#CAGTCCCATGACCTTGGGGT#((((((((((.((.((((.((#)))))))).)))))))))).	1862	1882	1.0	-22.3	1	4.283973e-06	0.559	0.0	0.0	-7.619188839132421	18	20	10	3UTR		0	0
hsa-miR-6852-5p	NM_001286137	NQO1	CCCTGGGGTTCTGAGGACATG#TGCCTCAGCCTCCCTAGT#..((((((..((((((.((..#))))))))...)))))).	1466	1484	1.0	-20.2	1	0.003126445	0.397	0.0	0.0	-7.255896845946231	14	18	8	3UTR		0	0
hsa-miR-6853-5p	NM_001286137	NQO1	AGCGTGGGATGTCCATGAAGTCAG#ACTTCTGGAAGTCATCTCATTCCACTGTTG#(((((((((((((((.(((((...#)))))))))........)))))))).))).	1945	1975	1.0	-19.5	1	0.01253972	0.691	0.0	0.0	-4.1706235265052785	20	30	9	3UTR		0	0
hsa-miR-6855-5p	NM_001286137	NQO1	TTGGGGTTTGGGGTGCAGACATTGC#GCAGTGGTGTGATCTCGGCTCACTGCAACCTCTGCCTCCCAGGTTCCAGC#(((((((((((((.(((((..((((#.))))..))))).))))))))))))).	1408	1458	1.0	-26.8	1	0.004686699	0.412	0.0	0.0	-4.794414363722071	22	27	13	3UTR		0	0
hsa-miR-6859-5p	NM_001286137	NQO1	GAGAGGAACATGGGCTCAGGACA#CCTGGCCCTTGCAATCTTCTA#.((((((.((.((((.((((...#)))))))).))...)))))).	1648	1669	1.0	-22.5	1	0.08045867	0.544	0.0	0.0	-9.164783322251713	16	21	8	3UTR		0	0
hsa-miR-6861-3p	NM_001286137	NQO1	TGGACCTCTCCTCCCCAG#CTGATGACTTACTATGGGATGGGGTCCAG#((((((((((((......#.)))).)))))))).	1836	1865	1.0	-19.2	1	0.0002171218	0.544	0.0	0.0	-7.052043616942562	12	15	8	3UTR		0	0
hsa-miR-6862-5p	NM_001286137	NQO1	CGGGCATGCTGGGAGAGACTTT#AGGCGCCTGCCATCATGCCTGA#((((((((.(((.((.(.(((.#))))..)).))).)))))))).	1496	1518	1.0	-21.0	1	0.002706871	0.529	0.0	0.0	-6.516143797417284	17	22	8	3UTR		0	0
hsa-miR-6862-3p	NM_001286137	NQO1	CCTCACCCAGCTCTCTGGCCCTCT#GCTGACGGCTGGGTGT#...(((((((((.((.(((.....#))))).))))))))).	2186	2202	1.0	-21.6	0	2.067269e-05	0.574	0.0	0.0	-8.036719886648596	14	16	9	3UTR		0	0
hsa-miR-6862-3p	NM_001286137	NQO1	CCTCACCCAGCTCTCTGGCCCTCT#AGGGATTGGACCGAGCTGGA#......((((((((((((((((..#)))).)))))..))))))).	2103	2123	1.0	-21.2	0	0.004429618	0.529	0.0	0.0	-15.566558404643448	16	20	7	3UTR		0	0
hsa-miR-6865-5p	NM_001286137	NQO1	TAGGTGGCAGAGGAGGGACTTCA#TGAAGCAGTCTTGCTCTGTTACCC#..((((((((((.((((.(((((#)))))...)))).)))))))))).	1374	1398	1.0	-24.7	1	0.0004100056	0.559	0.0	0.0	-6.246131332038532	19	24	10	3UTR		0	0
hsa-miR-6868-3p	NM_001286137	NQO1	TTCCTTCTGTTGTCTGTGCAG#CTGTAGTTTATGGCAGAAGGGAA#(((((((((((((...(((((#)))))....))))))))))))).	1094	1117	1.0	-20.6	1	0.02354168	0.618	0.0	0.0	-5.762913004276319	18	23	13	3UTR		0	0
hsa-miR-6874-5p	NM_001286137	NQO1	ATGGAGCTGGAACCAGATCAGGC#GCCTCCCAGGTTCCAGCAATTCTCCT#..((((((((((((.....((((#))))....))))))))).....))).	1441	1467	1.0	-23.1	1	0.01005334	0.412	0.0	0.0	-5.925499359926538	16	26	9	3UTR		0	0
hsa-miR-6876-3p	NM_001286137	NQO1	AGCTGTCTGTGTTTTCCTTCTCAG#GAGAAGGAAAAGACTGAA#.....((.((.(((((((((((..#))))))))))).)).)).	1124	1142	1.0	-21.1	0	0.07599613	0.559	0.0	0.0	-18.804009048041376	15	18	11	3UTR		0	0
hsa-miR-6877-5p	NM_001286137	NQO1	AGGGCCGAAGGGTGGAAGCTGC#CGGCGTTTCACCATGTTGGCCA#..((((((..(((((((((((.#)))).)))))))...)))))).	1543	1565	1.0	-24.1	1	0.006729709	0.5	0.0	0.0	-7.255896845946231	17	22	7	3UTR		0	0
hsa-miR-6878-5p	NM_001286137	NQO1	AGGGAGAAAGCTAGAAGCTGAAG#TCGGCTCACTGCAACCTCTGCCTCCCAGGTTCCAGCAATTCTCCTG#.(((((((.(((.(((.(((...#.))).))).)))..))))))).	1422	1468	1.0	-20.8	1	0.02239118	0.426	0.0	0.0	-6.138845108269123	16	22	7	3UTR		0	0
hsa-miR-6878-3p	NM_001286137	NQO1	CTGGCCTCTTCTTTCTCCTAG#CTGGGCTCAAGAGGCCAC#.(((((((((......(((((#)))))...))))))))).	934	952	1.0	-19.3	1	2.450066e-05	0.559	0.0	0.0	-13.079371793104722	14	18	9	3UTR		0	0
hsa-miR-6881-5p	NM_001286137	NQO1	TGGGGTAAGGATAGGAGGGTCA#TGATCCGCCTACCTCAGCCTCC#.(((((.(((.((((.((((((#)))))).)))))))..))))).	1592	1614	1.0	-23.2	0	0.001688493	0.441	0.0	0.0	-8.3948349279424	18	22	7	3UTR		0	0
hsa-miR-6882-5p	NM_001286137	NQO1	TACAAGTCAGGAGCTGAAGCAG#TTTCCAGGCTTCCCTGACTTGC#..(((((((((....(((((..#.)))))))))))))).	779	801	1.0	-20.8	1	0.0008628831	0.662	0.0	0.0	-11.18522411940593	14	16	14	3UTR		0	0
hsa-miR-6884-5p	NM_001286137	NQO1	AGAGGCTGAGAAGGTGATGTTG#AACTCCTGACCTCAGGTGATCCGCCTACCTCAGCCTCC#.(((((((((.(((((......#.)))))..))))))))).	1576	1614	1.0	-24.6	1	0.001688493	0.441	0.0	0.0	-6.618099312767468	14	18	9	3UTR		0	1
hsa-miR-6885-5p	NM_001286137	NQO1	AGGGGGGCACTGCGCAAGCAAAGCC#GCTGGAGTGCAGTGGTGTGATCTCGGCTCACTGCAACCTCTGCCTCCCA#.((((((((((((((.(((......#)))...)))))))............................))))))).	1400	1449	1.0	-25.7	1	0.001310903	0.412	0.0	0.0	-4.026373917660731	17	49	7	3UTR		0	0
hsa-miR-6887-5p	NM_001286137	NQO1	TGGGGGGACAGATGGAGAGGACA#TCACTGCAACCTCTGCCTCCCAG#(((((((.((((.((........#.))))))))))))).	1427	1450	1.0	-20.7	1	0.002205469	0.397	0.0	0.0	-7.773389068352151	13	15	13	3UTR		0	0
hsa-miR-6889-5p	NM_001286137	NQO1	TCGGGGAGTCTGGGGTCCGGAAT#TCTGGGTATCTTTCCAGGCTTCCCTGAC#(((((((((((((((((((((..#)))))).....))))))))).)))))).	769	797	1.0	-28.6	1	0.0002801125	0.662	0.0	0.0	-3.937574446201665	21	28	9	3UTR		0	0
hsa-miR-6891-5p	NM_001286137	NQO1	TAAGGAGGGGGATGAGGGG#CCTTCATCTTCACTGCA#...(.(((((((((((((.#))))))))))).)).).	2225	2242	1.0	-19.8	0	0.0361975	0.706	0.0	0.0	-10.63357736849121	14	17	11	3UTR		0	0
hsa-miR-6895-5p	NM_001286137	NQO1	CAGGGCCAGGCACAGAGTAAG#CTTGCTCTGTTACCCAGGCTG#...((((.((.((((((((((#))))))))))...)).)))).	1383	1404	1.0	-21.8	0	0.0003032258	0.515	0.0	0.0	-11.652949598269721	16	21	10	3UTR		0	0
hsa-miR-6895-5p	NM_001286137	NQO1	CAGGGCCAGGCACAGAGTAAG#GTGATCCACCACACCTGGCCCTT#.(((((((((...........#.))))))))).	1635	1658	1.0	-20.0	1	0.001460589	0.5	0.0	0.0	-13.079371793104722	9	11	9	3UTR		0	0
hsa-miR-6895-3p	NM_001286137	NQO1	TGTCTCTCGCCCTTGGCCTTAG#GAGGCCACTTAGGGAAAGAT#....(((..(((((((((((..#)))))))...))))..))).	944	964	1.0	-20.6	0	0.01279032	0.603	0.0	0.0	-12.916587056064323	14	20	7	3UTR		0	0
hsa-miR-7107-5p	NM_001286137	NQO1	TCGGCCTGGGGAGGAGGAAGGG#CTCTGCCTCCCAGGTTCCAGCAATTCTCCTGCCTCAGCCTCCCTAGTAGCTGGG#(((((((((((((((((.((((#.)))).)))...)))))))))..))))).	1437	1491	1.0	-28.4	1	3.343832e-06	0.412	0.0	0.0	-3.937574446201665	21	29	9	3UTR		0	0
hsa-miR-7112-5p	NM_001286137	NQO1	ACGGGCAGGGCAGTGCACCCTG#CAGGCGCCTGCCATCATGCCTGA#.((((((((((((.((..((((#)))).)))))))..).)))))).	1495	1518	1.0	-23.8	1	0.002706871	0.529	0.0	0.0	-4.650164754877524	18	23	7	3UTR		0	0
hsa-miR-7150	NM_001286137	NQO1	CTGGCAGGGGGAGAGGTA#GCCTCCCTAGTAGCTGGGATGACAGGCGCCTGCCAT#.((((((((((.(((((.#))))))))....................))))))).	1473	1509	1.0	-21.7	1	4.022195e-05	0.529	0.0	0.0	-7.140128146953473	15	36	8	3UTR		0	0
hsa-miR-7152-3p	NM_001286137	NQO1	TCTGGTCCTGGACAGGAGGC#GCCTCCCAGGTTCCAGC#.((((.((((....((((((#))))))))))..)))).	1441	1458	1.0	-20.8	0	0.004686699	0.412	0.0	0.0	-14.011831913743519	14	17	10	3UTR		0	0
hsa-miR-7156-5p	NM_001286137	NQO1	TTGTTCTCAAACTGGCTGTCAGA#TCTCGACAGTATCCACAATAGCTGACGGCTGGGTGTTTCAGTTTGAAAATAT#.((((.((((((((((((((((.#.)))))))).........)))))))).)))).	2166	2218	1.0	-22.5	0	0.01331418	0.618	0.0	0.0	-5.694283598550164	20	32	8	3UTR		0	0
hsa-miR-7160-5p	NM_001286137	NQO1	TGCTGAGGTCCGGGCTGTGCC#GTGCAGTGGTGTGATCTCGGCT#.(((((((((((.(((((((.#)))))))..)).))))))))).	1406	1428	1.0	-24.3	1	0.001035429	0.397	0.0	0.0	-5.08245545002336	18	22	9	3UTR		0	0
hsa-miR-7702	NM_001286137	NQO1	CTTAGACTGCCAGACTCCCTGA#TTAGGGCTAAAGTTTTAGGGTACAGTTTGGCTAGG#......((((((((((((((((#.))))))...)))))))).)).	1022	1057	1.0	-19.9	0	0.001199879	0.647	0.0	0.0	-15.566558404643448	16	22	8	3UTR		0	0
hsa-miR-7706	NM_001286137	NQO1	TGAAGCGCCTGTGCTCTGCCGAGA#TTTTGTATTTTTAGTAGAGACGGCGTTTCAC#(((((((((.((.((((((.((((#.)))).))))))))))))))))).	1523	1554	1.0	-24.7	1	0.001162322	0.574	0.0	0.0	-6.469211527196086	21	24	17	3UTR		0	0
hsa-miR-4433b-3p	NM_001286137	NQO1	CAGGAGTGGGGGGTGGGACGT#GCGTTTCACCATGTTGGCCAGGCTGGTCTCAAACTCCTGA#(((((((.(((((((((((((#)))))))))).................)))..))))))).	1545	1585	1.0	-24.9	1	3.182625e-05	0.412	0.0	0.0	-6.251209375382295	20	40	10	3UTR		0	0
hsa-miR-4433b-3p	NM_001286137	NQO1	CAGGAGTGGGGGGTGGGACGT#GCAACCTCTGCCTCCCAGGTTCCAGCAATTCTCCTGC#(((((((((((((((((....#.))))))))))).............)))))).	1432	1469	1.0	-24.5	1	0.02284867	0.412	0.0	0.0	-3.937574446201665	17	32	11	3UTR		0	0
hsa-miR-4433b-3p	NM_001286137	NQO1	CAGGAGTGGGGGGTGGGACGT#CGCCTACCTCAGCCTCCC#..((((...((((((((.((.#))))))))))...)))).	1597	1615	1.0	-21.6	0	0.001465361	0.426	0.0	0.0	-9.870711841670003	14	18	10	3UTR		0	0
hsa-miR-6516-5p	NM_001286137	NQO1	TTTGCAGTAACAGGTGTGAGCA#TGCTGGGATTACAGGCGTGATCCACCACACCTGGCCCTTGCAAT#.((((((...((((((((....#.))))))))....)))))).	1619	1663	1.0	-20.5	1	0.001739853	0.529	0.0	0.0	-8.40585589311169	14	20	8	3UTR		0	1
hsa-miR-7845-5p	NM_001286137	NQO1	AAGGGACAGGGAGGGTCGTGG#TCTCGGCTCACTGCAACCTCTGCCTCCCAGGTTCCA#..(((((.((((((.....((#.))....))))))..))))).	1420	1456	1.0	-21.4	0	0.002485817	0.426	0.0	0.0	-8.239134289107168	13	21	6	3UTR		0	0
hsa-miR-7846-3p	NM_001286137	NQO1	CAGCGGAGCCTGGAGAGAAGG#TCTGCCTCCCAGGTTCCAGCA#..(((((((((((.(((.(((#)))..)))))))))))).)).	1438	1459	1.0	-24.2	1	0.004772179	0.412	0.0	0.0	-5.813840636892696	17	21	12	3UTR		0	0
hsa-miR-7847-3p	NM_001286137	NQO1	CGTGGAGGACGAGGAGGAGGC#CCGCCTACCTCAGCCTCCCA#.(.(((((..(((((((.((.#)).))).))))..)))))).	1596	1616	1.0	-23.3	0	0.001276121	0.412	0.0	0.0	-7.649760438237508	15	20	6	3UTR		0	0
hsa-miR-7851-3p	NM_001286137	NQO1	TACCTGGGAGACTGAGGTTGGA#TCCTGCCTCAGCCTCCCTAGTAG#(((..(((((.(((((((.(((#))).))))))).)))))..))).	1463	1486	1.0	-28.6	0	0.001113457	0.397	0.0	0.0	-13.913408371383678	18	23	7	3UTR		0	0
hsa-miR-7854-3p	NM_001286137	NQO1	TGAGGTGACCGCAGATGGGAA#TTCTTTGCTGCAGTCATCTA#..(((((((.((((..(((((#)))))..)))).))))))).	1324	1344	1.0	-20.0	1	0.1788719	0.765	0.0	0.0	-7.168005828254716	16	20	7	3UTR		0	1
hsa-miR-7854-3p	NM_001286137	NQO1	TGAGGTGACCGCAGATGGGAA#TTTCTACTTCTGGAAGTCATCTCAT#(((((((((..((((((((((#))))))..))))...))))))))).	1940	1965	1.0	-19.4	1	0.001456626	0.662	0.0	0.0	-8.004855389940193	19	25	9	3UTR		0	1
hsa-miR-7976	NM_001286137	NQO1	TGCCCTGAGACTTTTGCTC#GGGCTAAAGTTTTAGGGTAC#((((((((((((((.((((#)))).)))))))))))))).	1025	1045	1.0	-24.2	1	0.009243712	0.647	0.0	0.0	-4.6730240064523	18	20	14	3UTR		0	0
hsa-miR-8052	NM_001286137	NQO1	CGGGACTGTAGAGGGCATGAGC#GTTTTTGCTCTCGACAGTATCCA#.((((((((.(((((((.((((#)))).))))))).))))).))).	2158	2181	1.0	-23.5	1	0.02074978	0.5	0.0	0.0	-5.035831305685297	19	23	7	3UTR		0	0
hsa-miR-8055	NM_001286137	NQO1	CTTTGAGCACATGAGCAGACGGA#TCTGTAGTTTATGGCAGAAGGGAATTGCTCAGAGA#((((((((((((((((..(((((#))))).)))))))............))))))))).	1093	1128	1.0	-21.8	1	0.004921722	0.544	0.0	0.0	-3.937574446201665	21	35	9	3UTR		0	0
hsa-miR-8086	NM_001286137	NQO1	TGCTAGTCTGGACTGATATGGT#ACCATGTTGGCCAGGCTGGTC#.((((((((((.((((((((((#)))))))))))))))))))).	1552	1573	1.0	-28.4	1	1.069879e-05	0.441	0.0	0.0	-7.140128146953473	20	21	20	3UTR		0	0
hsa-miR-9718	NM_001286137	NQO1	TTGCTGACCTGGGTGGTGGT#AGTACCACTCTTGGTCAGCT#..(((((((.((((((((.(#).))))))))..))))))).	1249	1269	1.0	-25.7	1	0.0005024786	0.632	0.0	0.0	-6.199507187700468	16	20	8	3UTR		0	0
hsa-miR-9986	NM_001286137	NQO1	TGTGAGGTTGTCATGCCTGC#CAGGCGTGATCCACCACACC#.(((.(((.((((((((((.#))))))))))..))).))).	1630	1650	1.0	-21.9	0	0.0005776204	0.5	0.0	0.0	-8.968751670415353	16	20	10	3UTR		0	0
hsa-miR-10401-5p	NM_001286137	NQO1	CGTGTGGGAAGGCGTGGGGT#ACCTCTGCCTCCCAGGT#..(.((((.(((((.(((((#)))))))))))))).).	1435	1452	1.0	-21.1	0	0.001749534	0.397	0.0	0.0	-9.780862212827879	15	17	14	3UTR		0	0
hsa-miR-10526-3p	NM_001286137	NQO1	AAAAGGGGGCTGAGGTGGAG#CTCCTGACCTCAGGTGATCCGCCTACCTCAGCCTCCC#....((((((((((((((..#.)))))))))))))).	1578	1615	1.0	-29.3	0	0.001465361	0.426	0.0	0.0	-9.546562468637928	14	16	14	3UTR		0	0
hsa-miR-11181-3p	NM_001286137	NQO1	AGGAGGAGGAGGTCAGGC#CCTGACCTCAGGTGATCCGCCTACCTCAGCCTCCC#.(((((..(((((.((((#.)))))))))..))))).	1580	1615	1.0	-25.3	0	0.001465361	0.426	0.0	0.0	-8.507486218929476	14	18	9	3UTR		0	0
hsa-miR-9851-3p	NM_001286137	NQO1	TGGCACCAGCACTGGCGGTGTC#TGGCCAGGCTGGTCTCAA#(((.((((((.(((((.(....#).))))))))))).))).	1559	1577	1.0	-22.9	0	1.881934e-05	0.426	0.0	0.0	-9.794371196571205	15	18	11	3UTR		0	0
hsa-miR-12136	NM_001286137	NQO1	GAAAAAGTCATGGAGGCC#GGCTTCCCTGACTTG#....((((((.(((((((#))))))).)))))).	785	800	1.0	-20.1	0	0.0005722955	0.662	0.0	0.0	-12.371336944048279	13	15	7	3UTR		0	0
hsa-let-7a-5p	NM_000903	NQO1	TGAGGTAGTAGGTTGTATAGTT#TGCAACCTCTGCCTCC#.(((((((.((((((((.....#))))))))))))))).	1647	1663	1.0	-22.9	1	0.001490406	0.397	0.0	0.0	-4.849714495602881	15	16	15	3UTR		0	0
hsa-let-7b-5p	NM_000903	NQO1	TGAGGTAGTAGGTTGTGTGGTT#GATCTCGGCTCACTGCAACCTCTGCCTCC#.(((((((.(((((((((((((#.))).))).)))))))))))))).	1634	1663	1.0	-26.0	1	0.001490406	0.397	0.0	0.0	-4.849714495602881	20	24	14	3UTR		0	0
hsa-let-7c-5p	NM_000903	NQO1	TGAGGTAGTAGGTTGTATGGTT#GGCTGGAGTGCAGTGGTGTGATCTCGGCTCACTGCAACCTCTGCCTCC#.(((((((.(((((((((((((#.))).)).))))))))))))))).	1615	1663	1.0	-24.5	1	0.001490406	0.397	0.0	0.0	-4.849714495602881	20	24	15	3UTR		0	0
hsa-let-7d-5p	NM_000903	NQO1	AGAGGTAGTAGGTTGCATAGTT#TGCAACCTCTGCCTCC#.(((((((.((((((((.....#))))))))))))))).	1647	1663	1.0	-25.1	1	0.001490406	0.397	0.0	0.0	-4.849714495602881	15	16	15	3UTR		0	0
hsa-let-7e-5p	NM_000903	NQO1	TGAGGTAGGAGGTTGTATAGTT#GGCTGGAGTGCAGTGGTGTGATCTCGGCTCACTGCAACCTCTGCCTCCCAGGTTCCAGCAATTCTCCTGCCTCAG#((((((((((((((((......#.))))).))))))))))).	1615	1690	1.0	-24.6	1	0.006737844	0.382	0.0	0.0	-3.937574446201665	16	19	11	3UTR		0	0
hsa-let-7f-5p	NM_000903	NQO1	TGAGGTAGTAGATTGTATAGTT#GCAATTCTCCTGCCTCAG#((((((((.(((((((......#))))).)).)))))))).	1672	1690	1.0	-18.0	1	0.006737844	0.382	0.0	0.0	-4.993964104447428	15	18	8	3UTR		0	0
hsa-miR-17-5p	NM_000903	NQO1	CAAAGTGCTTACAGTGCAGGTAG#CTACCTGCCCTAAGGGACTTA#..((((.(((..((.((((((((#)))))))).)).))).)))).	1359	1380	1.0	-20.0	0	0.0006486008	0.588	0.0	0.0	-13.407714599500949	17	21	8	3UTR		0	0
hsa-miR-20a-5p	NM_000903	NQO1	TAAAGTGCTTATAGTGCAGGTAG#CTACCTGCCCTAAGGGACTTA#..((((.(((.(((.((((((((#)))))))).)))))).)))).	1359	1380	1.0	-22.1	0	0.0006486008	0.588	0.0	0.0	-10.060911289904594	18	21	8	3UTR		0	0
hsa-miR-24-1-5p	NM_000903	NQO1	TGCCTACTGAGCTGATATCAGT#GGTACAGTTTGGCTAGGTAT#((((((((((((((.((((...#)))))))))))).)))))).	1256	1276	1.0	-19.3	1	0.001463457	0.647	0.0	0.0	-4.6730240064523	18	20	12	3UTR		0	0
hsa-miR-31-5p	NM_000903	NQO1	AGGCAAGATGCTGGCATAGCT#AGCTGGGATGACAGGCGCCTGCCATCATGCCTG#(((((.(((((.(((...(((#.)))))).)).))).))))).	1700	1733	1.0	-19.4	0	0.01541184	0.529	0.0	0.0	-9.418385597294682	16	21	6	3UTR		0	0
hsa-miR-29b-2-5p	NM_000903	NQO1	CTGGTTTCACATGGTGGCTTAG#GGCGTTTCACCATGTTGGCCAGG#((((((..(((((((((.....#.))))))))).)))))).	1760	1783	1.0	-21.5	0	0.0004697492	0.515	0.0	0.0	-7.794895910253615	15	18	9	3UTR		0	0
hsa-miR-106a-5p	NM_000903	NQO1	AAAAGTGCTTACAGTGCAGGTAG#CTACCTGCCCTAAGGGACTTA#..((((.(((..((.((((((((#)))))))).)).))).)))).	1359	1380	1.0	-20.0	0	0.0006486008	0.588	0.0	0.0	-13.407714599500949	17	21	8	3UTR		0	0
hsa-miR-148a-3p	NM_000903	NQO1	TCAGTGCACTACAGAACTTTGT#CAAGGAGAATATGATAAAACACTGCCCTCTTGTGGTGCATTGAA#(((((((((((((((.......#.))).)))))))))))).	2204	2248	1.0	-21.1	1	0.001014801	0.632	0.0	0.0	-4.1706235265052785	15	18	12	3UTR		0	0
hsa-miR-204-3p	NM_000903	NQO1	GCTGGGAAGGCAAAGGGACGT#CGGCTCACTGCAACCTCTGCCTCCCAGG#.(((((.(((((.(((...((#.))..))).)))))))))).	1639	1667	1.0	-21.9	0	0.001860766	0.397	0.0	0.0	-6.626141984894679	15	20	10	3UTR		0	0
hsa-miR-205-3p	NM_000903	NQO1	GATTTCAGTGGAGTGAAGTTC#GAAGTCATCTCATTCCACTGT#.....(((((((((((.....#.))))))))))).	2168	2189	1.0	-17.8	0	0.0141094	0.676	0.0	0.0	-13.6655996434504	11	13	11	3UTR		0	0
hsa-miR-214-5p	NM_000903	NQO1	TGCCTGTCTACACTTGCTGTGC#TAGCTGGGATGACAGGCG#.(((((((....((.((((...#)))).))...))))))).	1699	1717	1.0	-19.4	1	1.419103e-08	0.456	0.0	0.0	-12.999248309188399	13	18	7	3UTR		0	0
hsa-miR-216a-3p	NM_000903	NQO1	TCACAGTGGTCTCTGGGATTAT#CTCAAGAGGCCACTT#....(((((((((((((.....#)))).))))))))).	1155	1170	1.0	-19.3	0	0.0001912232	0.574	0.0	0.0	-9.546562468637928	13	15	9	3UTR		0	0
hsa-miR-30b-3p	NM_000903	NQO1	CTGGGAGGTGGATGTTTACTTC#GGTGTGATCTCGGCTCACTGCAACCTCTGCCTCCCAGG#((((((((((((.(((......#.))).)))))))))))).	1629	1667	1.0	-24.5	1	0.001860766	0.397	0.0	0.0	-5.226705058867908	15	18	12	3UTR		0	1
hsa-miR-128-1-5p	NM_000903	NQO1	CGGGGCCGTAGCACTGTCTGAGA#TCTCGACAGTATCCACAATAGCTGACGGCTG#...(((((((((((((((.((((#))))))))))..........)))).))))).	2382	2413	1.0	-23.2	0	9.267301e-05	0.588	0.0	0.0	-6.514540193678739	19	31	10	3UTR		0	0
hsa-miR-140-3p	NM_000903	NQO1	TACCACAGGGTAGAACCACGG#CTGCCCTCTTGTGGTGC#(((((((((((((........#)))))))...)))))).	2225	2242	1.0	-18.4	1	6.070223e-05	0.632	0.0	0.0	-5.762913004276319	13	17	7	3UTR		0	0
hsa-miR-145-5p	NM_000903	NQO1	GTCCAGTTTTCCCAGGAATCCCT#GGGAGACAGCCTCTTACTTGCCAAGAAAATGAAGGGATTGGACCGAGCTGGAA#.(((((((((((....(((((((#.))))))))))..)))))))).	2287	2340	1.0	-21.2	1	0.005587853	0.515	0.0	0.0	-6.907794008098015	18	22	10	3UTR		0	0
hsa-miR-152-3p	NM_000903	NQO1	TCAGTGCATGACAGAACTTGG#TCTTGTGGTGCATTGAA#(((((((((.(((((......#))).)).))))))))).	2231	2248	1.0	-17.7	1	0.001014801	0.632	0.0	0.0	-5.413129994833456	14	17	9	3UTR		0	0
hsa-miR-191-3p	NM_000903	NQO1	GCTGCGCTTGGATTTCGTCCCC#GGGATGACAGGCGCCTGCC#((.(((((((....(((((((.#))))))))))))))..)).	1704	1723	1.0	-23.5	0	4.205705e-05	0.515	0.0	0.0	-13.812662235701469	16	19	14	3UTR		0	0
hsa-miR-125b-2-3p	NM_000903	NQO1	TCACAAGTCAGGCTCTTGGGAC#TTCCAGGCTTCCCTGACTTGC#...(((((((((..(((((((.#)))))))....))))))))).	996	1017	1.0	-21.9	0	0.0008628831	0.662	0.0	0.0	-8.66051072386539	16	21	9	3UTR		0	0
hsa-miR-149-3p	NM_000903	NQO1	AGGGAGGGACGGGGGCTGTGC#GTGCAGTGGTGTGATCTCGGCTCACTGCAACCTCTGCCTCCCA#.((((((.(.(((((((((((#))))))).......................))))).)))))).	1622	1665	1.0	-23.5	1	0.001310903	0.412	0.0	0.0	-7.349466234865927	18	43	7	3UTR		0	1
hsa-miR-150-3p	NM_000903	NQO1	CTGGTACAGGCCTGGGGGACAG#CTGTTACCCAGGCTGGAGTGCA#...((((.((((((((..((((#))))..))))))))...)))).	1605	1627	1.0	-26.3	0	5.960827e-08	0.456	0.0	0.0	-8.82817512285937	16	22	8	3UTR		0	0
hsa-miR-150-3p	NM_000903	NQO1	CTGGTACAGGCCTGGGGGACAG#CTGCCTCCCAGGTTCCAGC#((((....((((((((((.(((#))).)))))))))))))).	1655	1674	1.0	-24.1	0	0.004686699	0.412	0.0	0.0	-13.814891846259133	17	19	14	3UTR		0	0
hsa-miR-320a-3p	NM_000903	NQO1	AAAAGCTGGGTTGAGAGGGCGA#TTGCTCTGTTACCCAGGCTG#...(((((((.(((.(((((((#))))))).)))))))).)).	1600	1620	1.0	-21.7	0	0.0003032258	0.515	0.0	0.0	-10.074764229339724	17	20	8	3UTR		0	0
hsa-miR-30c-1-3p	NM_000903	NQO1	CTGGGAGAGGGTTGTTTACTCC#GGCTCACTGCAACCTCTGCCTCCCAGG#(((((((((((((((.......#.)))))).))..))))))).	1640	1667	1.0	-21.8	1	0.001860766	0.397	0.0	0.0	-4.1706235265052785	15	20	7	3UTR		0	0
hsa-miR-301a-5p	NM_000903	NQO1	GCTCTGACTTTATTGCACTACT#GTGGTGCATTGAAAGAAGAGA#.((((...((((.((((((((.#)))))))).))))...)))).	2235	2256	1.0	-19.7	0	0.02697832	0.618	0.0	0.0	-10.840735675268357	16	21	8	3UTR		0	0
hsa-miR-130b-5p	NM_000903	NQO1	ACTCTTTCCCTGTTGCACTAC#GTGGTGCATTGAAAGAAGAGA#.((((((......((((((((#))))))))......)))))).	2235	2256	1.0	-17.4	1	0.02697832	0.618	0.0	0.0	-15.86656429078464	14	21	8	3UTR		0	0
hsa-miR-130b-3p	NM_000903	NQO1	CAGTGCAATGATGAAAGGGCAT#GCGCCTGCCATCATGCCTGA#(((.((.((((((..(((((..#)).)))..))))))))))).	1714	1734	1.0	-20.4	0	0.002706871	0.529	0.0	0.0	-10.105572733803214	16	20	11	3UTR		0	0
hsa-miR-30e-3p	NM_000903	NQO1	CTTTCAGTCGGATGTTTACAGC#GCATATAACCAAAATCCGACTGGGC#..(((((((((((.........#.))))))))))).	1131	1156	1.0	-16.7	1	0.006355004	0.574	0.0	0.0	-6.782339277446944	11	13	11	3UTR		0	0
hsa-miR-363-5p	NM_000903	NQO1	CGGGTGGATCACGATGCAATTT#CAGGTGATCCGCCTA#.(((((((((((..((......#)).))))))))))).	1804	1819	1.0	-19.6	1	0.0001603735	0.441	0.0	0.0	-5.9392953675437665	13	15	11	3UTR		0	0
hsa-miR-365a-5p	NM_000903	NQO1	AGGGACTTTTGGGGGCAGATGTG#GCAGTGGTGTGATCTCGGCTCACTGCAACCTCTGCCTCCCAGGTTCCA#.(((((((..(((((((((.((.#.)).))))))))).))))))).	1624	1672	1.0	-27.2	1	0.002485817	0.426	0.0	0.0	-6.09222096393106	18	22	9	3UTR		0	0
hsa-miR-367-3p	NM_000903	NQO1	AATTGCACTTTAGCAATGGTGA#TTACCCAGGCTGGAGTGCAGTG#.(((((((((((((...(((((#)))))...))))))))))))).	1608	1630	1.0	-24.8	1	2.548157e-08	0.426	0.0	0.0	-4.761823477911366	18	22	13	3UTR		0	0
hsa-miR-383-5p	NM_000903	NQO1	AGATCAGAAGGTGATTGTGGCT#GCTGCAGTCATCTACTT#.....((.(((((((((((((.#))))))))))))).)).	1546	1563	1.0	-19.4	0	0.2725335	0.779	0.0	0.0	-15.97923457263103	15	17	13	3UTR		0	1
hsa-miR-340-3p	NM_000903	NQO1	TCCGTCTCAGTTACTTTATAGC#AGTAGCTGGGATGA#..(((((((((((((.......#))))))))))))).	1697	1711	1.0	-18.7	1	2.47304e-05	0.441	0.0	0.0	-5.1900497996759025	13	14	13	3UTR		0	0
hsa-miR-326	NM_000903	NQO1	CCTCTGGGCCCTTCCTCCAG#TGGCAGAAGGGAATTGCTCAGAGA#.(((((((((((((..(((.#)))..))))).....)))))))).	1320	1344	1.0	-22.4	1	0.004921722	0.544	0.0	0.0	-4.761823477911366	16	24	8	3UTR		0	0
hsa-miR-151a-3p	NM_000903	NQO1	CTAGACTGAAGCTCCTTGAGG#TCTCGACAGTATCCACAATAGCTGACGGCTGGGTGTTTCAGTTTGA#.(((((((((((.(((.....#.))).))))))))))).	2382	2428	1.0	-17.6	1	0.001406668	0.588	0.0	0.0	-5.08245545002336	14	17	11	3UTR		0	0
hsa-miR-148b-3p	NM_000903	NQO1	TCAGTGCATCACAGAACTTTGT#ATATAATTCAAGGAGAATATGATAAAACACTGCCCTCTTGTGGTGCATTGAA#(((((((((((((((.......#.))).)))))))))))).	2196	2248	1.0	-20.8	1	0.001014801	0.632	0.0	0.0	-4.1706235265052785	15	18	12	3UTR		0	0
hsa-miR-331-3p	NM_000903	NQO1	GCCCCTGGGCCTATCCTAGAA#TTCTTTATCATTGCTAAACTGATGACTTACTATGGGATGGGGTCCAGTCCCATGACCTTGGGGTA#((((((((((((((((((...#.))))))))).)))).............))))).	2034	2099	1.0	-25.0	1	0.0001421936	0.574	0.0	0.0	-3.937574446201665	18	34	9	3UTR		0	0
hsa-miR-324-5p	NM_000903	NQO1	CGCATCCCCTAGGGCATTGGTG#TACCTGCCCTAAGGGAC#....((((.(((((((..((((#))))))))))).)))).	1360	1377	1.0	-22.0	0	0.00036835	0.588	0.0	0.0	-10.602952126883691	15	17	11	3UTR		0	0
hsa-miR-133b	NM_000903	NQO1	TTTGGTCCCCTTCAACCAGCTA#AGAAAATGAAGGGATTGGACCGAGC#((((((((((((((........#.)))))))....))))))).	2310	2335	1.0	-17.9	1	0.001177752	0.529	0.0	0.0	-4.906073086755913	14	20	7	3UTR		0	0
hsa-miR-345-3p	NM_000903	NQO1	GCCCTGAACGAGGGGTCTGGAG#TCCAGTCCCATGACCTTGGGGTA#(((((((.((.((((.(((((.#))))))))).))...))))))).	2076	2099	1.0	-23.1	1	0.0001421936	0.574	0.0	0.0	-9.30903293109626	18	23	9	3UTR		0	0
hsa-miR-423-5p	NM_000903	NQO1	TGAGGGGCAGAGAGCGAGACTTT#AGTCTTGCTCTGTTACCCA#...(((..(.(((((((((((..#))))))))))).)..))).	1596	1615	1.0	-25.1	0	0.0004844645	0.559	0.0	0.0	-11.614368126058867	15	19	11	3UTR		0	0
hsa-miR-423-3p	NM_000903	NQO1	AGCTCGGTCTGAGGCCCCTCAGT#TGGGAGACAGCCTCTTACTTGCCAAGAAAATGAAGGGATTGGACCGAGCTG#((((((((((((..(((.(((..#.))).))).)))))))))))).	2286	2337	1.0	-27.8	1	0.0005082439	0.529	0.0	0.0	-6.083544976388314	18	22	12	3UTR		0	0
hsa-miR-20b-5p	NM_000903	NQO1	CAAAGTGCTCATAGTGCAGGTAG#CTACCTGCCCTAAGGGACTTA#..((((.(((.(((.((((((((#)))))))).))).))))))).	1359	1380	1.0	-21.9	0	0.0006486008	0.588	0.0	0.0	-10.060911289904594	18	21	8	3UTR		0	0
hsa-miR-433-5p	NM_000903	NQO1	TACGGTGAGCCTGTCATTATTC#GATGACAGGCGCCTGCCA#...(((..((((((((((....#))))))))))....))).	1706	1724	1.0	-20.5	0	4.509657e-05	0.515	0.0	0.0	-10.371861657730689	13	18	10	3UTR		0	0
hsa-miR-433-5p	NM_000903	NQO1	TACGGTGAGCCTGTCATTATTC#GAGTGCAGTGGTGTGATCTCGGCTCACTGC#..(((((((((.(((((.....#.)))))...))))))))).	1620	1650	1.0	-20.3	1	0.0006207098	0.397	0.0	0.0	-8.303804028968646	14	19	9	3UTR		0	0
hsa-miR-193b-5p	NM_000903	NQO1	CGGGGTTTTGAGGGCGAGATGA#GTCTTGCTCTGTTACCCA#..((((....((((((((((..#))))))))))...)))).	1597	1615	1.0	-21.5	0	0.0004844645	0.559	0.0	0.0	-11.113218309998182	14	18	10	3UTR		0	0
hsa-miR-520f-5p	NM_000903	NQO1	CCTCTAAAGGGAAGCGCTTTCT#AGACGGCGTTTCACCATGTTGGCCAGGC#(((((((.((((((((((.(((#))).)))))))).))...))))..))).	1756	1784	1.0	-18.6	1	0.0009426638	0.5	0.0	0.0	-6.251209375382295	20	28	8	3UTR		0	0
hsa-miR-526b-5p	NM_000903	NQO1	CTCTTGAGGGAAGCACTTTCTGT#GCAGAAGGGAATTGCTCAGAGA#(((.((((.((..(.((((((((#)))))))))..)).))))))).	1322	1344	1.0	-20.1	0	0.004921722	0.544	0.0	0.0	-13.39736986191985	18	22	9	3UTR		0	0
hsa-miR-500a-5p	NM_000903	NQO1	TAATCCTTGCTACCTGGGTGAGA#CTCAGCCTCCCTAGTAGCTGGGATG#..(((((.((((.(((((.(((.#.)))))))))))).))))).	1685	1710	1.0	-23.5	0	1.571962e-05	0.441	0.0	0.0	-8.559766261219163	17	20	12	3UTR		0	0
hsa-miR-503-3p	NM_000903	NQO1	GGGGTATTGTTTCCGCTGCCAGG#CTGGCACTGGTGGTTTTTGCTCTCGACAGTATCCA#.((((((((((.((((((((((.#))))))...))))...........)))))))))).	2362	2397	1.0	-23.8	1	0.02074978	0.5	0.0	0.0	-7.140128146953473	20	35	10	3UTR		0	0
hsa-miR-504-5p	NM_000903	NQO1	AGACCCTGGTCTGCACTCTATC#GATGGGGTCCAGTCCCATGACCTTGGGGTA#..(((((((.(((.((((((((#)))))))).))).)).........))))).	2069	2099	1.0	-21.4	1	0.0001421936	0.574	0.0	0.0	-7.056347105220874	18	30	8	3UTR		0	0
hsa-miR-504-3p	NM_000903	NQO1	GGGAGTGCAGGGCAGGGTTTC#TCCTGCCTCAGCCTCCCT#(((((.((.((((((((....#))))))))..))))))).	1679	1697	1.0	-26.0	0	0.004796451	0.382	0.0	0.0	-6.894922865640474	15	18	8	3UTR		0	0
hsa-miR-557	NM_000903	NQO1	GTTTGCACGGGTGGGCCTTGTCT#GGATGGGGTCCAGTCCCATGACCTTGGGGTACAATTGTAAACC#(((((((.(((((((((((((((#))))))))))))..)))..................))))))).	2068	2111	1.0	-23.1	1	0.0001160878	0.559	0.0	0.0	-6.251209375382295	22	43	12	3UTR		0	0
hsa-miR-569	NM_000903	NQO1	AGTTAATGAATCCTGGAAAGT#CTTTCCAGGCTTCCCTGACTT#(((((..(((.(((((((((.#))))))))).)))..))))).	994	1015	1.0	-20.0	0	0.0002889697	0.647	0.0	0.0	-10.206994217676382	17	21	9	3UTR		0	0
hsa-miR-571	NM_000903	NQO1	TGAGTTGGCCATCTGAGTGAG#CACTCTTGGTCAGCTTT#.((((((((((...(((((..#))))).)))))))))).	1470	1487	1.0	-20.8	1	0.0007205476	0.618	0.0	0.0	-9.286098677140124	15	17	10	3UTR		0	0
hsa-miR-550a-5p	NM_000903	NQO1	AGTGCCTGAGGGAGTAAGAGCCC#GGTTTTTGCTCTCGACAGTATCCACA#.(((.(((.(((((((((((((.#)))))))))))))..)))....))).	2373	2399	1.0	-22.5	0	0.02042147	0.5	0.0	0.0	-8.968751670415353	19	26	13	3UTR		0	0
hsa-miR-609	NM_000903	NQO1	AGGGTGTTTCTCTCATCTCT#AGAGATGAGAAATGATGAAAAGGTTGCCTGAAAAATGGGAGACAGCCTC#(((.((((((((((((((((#))))))))))............................)))))).))).	2251	2300	1.0	-23.0	0	0.000118672	0.588	0.0	0.0	-6.969596721160855	19	49	10	3UTR		0	0
hsa-miR-611	NM_000903	NQO1	GCGAGGACCCCTCGGGGTCTGAC#CAGATGCTGACTGGCACTGGTGGTTTTTGCT#(((((((((((((((.(((((..#))))).))))........)).))))))))).	2352	2383	1.0	-25.1	1	0.0001397598	0.5	0.0	0.0	-4.1706235265052785	20	31	9	3UTR		0	0
hsa-miR-615-5p	NM_000903	NQO1	GGGGGTCCCCGGTGCTCGGATC#GATCCGCCTACCTCAGCCTCCCAAAGTGCTGGGATTACAGGCGTGATCCACCA#((((((((((((((((((((((#))))))..................)))))))))...........))))).)).	1809	1862	1.0	-26.5	1	1.597436e-05	0.485	0.0	0.0	-3.937574446201665	22	53	9	3UTR		0	0
hsa-miR-615-3p	NM_000903	NQO1	TCCGAGCCTGGGTCTCCCTCTT#AGGGATTGGACCGAGCTGGAA#(((.((.((.(((((((((...#)))))...)))).))))))).	2319	2340	1.0	-20.3	0	0.005587853	0.515	0.0	0.0	-9.755789724360351	16	21	7	3UTR		0	0
hsa-miR-617	NM_000903	NQO1	AGACTTCCCATTTGAAGGTGGC#GTTGCCTGAAAAATGGGAGA#....(((((((((..(((((((#)))))))...))))))))).	2273	2293	1.0	-19.8	0	0.003098805	0.588	0.0	0.0	-11.13885194640897	16	20	9	3UTR		0	1
hsa-miR-619-5p	NM_000903	NQO1	GCTGGGATTACAGGCATGAGCC#CTCTGCCTCCCAGGTTCCAGCA#(((((((((..(((((.(((..#))))))))....))))))))).	1653	1675	1.0	-22.7	1	0.004772179	0.412	0.0	0.0	-8.004855389940193	17	22	9	3UTR		0	0
hsa-miR-549a-5p	NM_000903	NQO1	AGCTCATCCATAGTTGTCACTG#TGACTTACTATGGGATGGGG#..((((((((((((.((((...#))))..))))))).))))).	2056	2076	1.0	-19.3	1	0.003439756	0.559	0.0	0.0	-5.692450279622925	16	20	7	3UTR		0	0
hsa-miR-767-5p	NM_000903	NQO1	TGCACCATGGTTGTCTGAGCATG#TGCTCTCGACAGTATCCACAATAGCTGACGGCTGGGTGTT#.(((((..(((((((..(((...#.)))))))))).))))).	2379	2419	1.0	-18.9	0	1.401072e-05	0.574	0.0	0.0	-7.883695381712681	15	18	10	3UTR		0	0
hsa-miR-320b	NM_000903	NQO1	AAAAGCTGGGTTGAGAGGGCAA#TTGCTCTGTTACCCAGGCTG#...(((((((.(((.(((((((#))))))).)))))))).)).	1600	1620	1.0	-22.0	0	0.0003032258	0.515	0.0	0.0	-10.074764229339724	17	20	8	3UTR		0	0
hsa-miR-762	NM_000903	NQO1	GGGGCTGGGGCCGGGGCCGAGC#CTCGGCTCACTGCAACCTCTGCCTCCCAGGTTCCAGCAATTCTCCTGCCTCAGCCTCCCT#(((((((((((((((((((((.#))))))..................))).)))))))))...................))).	1637	1697	1.0	-30.5	1	0.004796451	0.382	0.0	0.0	-3.937574446201665	21	60	9	3UTR		0	0
hsa-miR-764	NM_000903	NQO1	GCAGGTGCTCACTTGTCCTCCT#GGGATGACAGGCGCCTGCC#(((((((((....((((.((((#)))).))))))))))))).	1704	1723	1.0	-25.2	1	4.205705e-05	0.515	0.0	0.0	-12.640789312202793	17	19	13	3UTR		0	0
hsa-miR-874-5p	NM_000903	NQO1	CGGCCCCACGCACCAGGGTAAGA#TCTTGCTCTGTTACCCAGGCTGGAGTGCAGTGGTGTGATCTCGGCTC#.((((((((((((((((((((((#))))))))))..............)))).)))).........)))).	1598	1645	1.0	-24.8	1	0.001217429	0.397	0.0	0.0	-3.793324837357118	22	47	10	3UTR		0	0
hsa-miR-885-3p	NM_000903	NQO1	AGGCAGCGGGGTGTAGTGGATA#ATCCACCACACCTGGCCCTTGCA#..(((((.((((((.((((((.#)))))).)))))).))...))).	1854	1877	1.0	-25.9	0	0.001599086	0.529	0.0	0.0	-8.006085208803555	17	23	6	3UTR		0	0
hsa-miR-885-3p	NM_000903	NQO1	AGGCAGCGGGGTGTAGTGGATA#TCACTGCAACCTCTGCCTC#((((((.(((.((((((((...#)))))))).))))))))).	1643	1662	1.0	-24.2	0	0.000270893	0.412	0.0	0.0	-8.306035456483334	17	19	9	3UTR		0	0
hsa-miR-873-3p	NM_000903	NQO1	GGAGACTGATGAGTTCCCGGGA#TTCTGGAAGTCATCTCATTCCA#((((...(((((.((.((((((#)))))))).)))))...)))).	2163	2185	1.0	-19.1	0	0.01589636	0.691	0.0	0.0	-13.02343661004836	17	22	8	3UTR		0	0
hsa-miR-937-5p	NM_000903	NQO1	GTGAGTCAGGGTGGGGCTGG#CCAGGCTTCCCTGACTTGCT#(((((((((((.(((.((((#)))).)))))))))))))).	998	1018	1.0	-28.2	1	0.007621475	0.662	0.0	0.0	-7.517426836101634	18	20	14	3UTR		0	0
hsa-miR-1180-5p	NM_000903	NQO1	GGACCCACCCGGCCGGGAATA#TGACGGCTGGGTGTTTCA#.((..((((((((((..(...#)..))))))))))..)).	2404	2422	1.0	-21.9	0	2.520356e-05	0.588	0.0	0.0	-11.177433367432394	13	18	10	3UTR		0	0
hsa-miR-1227-5p	NM_000903	NQO1	GTGGGGCCAGGCGGTGG#CCACCACACCTGGCCCTTGCA#(((((((((((.(((((#)))))...))))))))).)).	1856	1877	1.0	-27.5	1	0.001599086	0.529	0.0	0.0	-7.284377755798021	16	21	9	3UTR		0	0
hsa-miR-1228-5p	NM_000903	NQO1	GTGGGCGGGGGCAGGTGTGTG#CACCACACCTGGCCCTTGCAATCTTCTACT#(((((((((((((((((((((#))).))))))).)))))))......)))).	1857	1887	1.0	-28.2	1	0.06861013	0.559	0.0	0.0	-3.937574446201665	21	30	7	3UTR		0	0
hsa-miR-1229-5p	NM_000903	NQO1	GTGGGTAGGGTTTGGGGGAGAGCG#GCCTCCCTAGTAGCTGGGATGACAGGCGCCTGCCA#...(((((((((((((((((.((.#))))))))..............))))).)))))).	1689	1724	1.0	-26.7	0	4.509657e-05	0.515	0.0	0.0	-6.514540193678739	19	35	8	3UTR		0	0
hsa-miR-1233-5p	NM_000903	NQO1	AGTGGGAGGCCAGGGCACGGCA#TGCCTCCCAGGTTCCAGCAATTCTCCTGCCTCAGCCTCCCT#...(((((((..(((((.((..#.)))))))..))))))).	1656	1697	1.0	-26.0	0	0.004796451	0.382	0.0	0.0	-12.686117978685445	14	18	7	3UTR		0	0
hsa-miR-1238-5p	NM_000903	NQO1	GTGAGTGGGAGCCCCAGTGTGTG#TACCAGATGCTGACTGGCACTGGTGGTTTTTGCTCTCG#(.((((((((((((((((((...#.))))))).))))))))))).).	2349	2387	1.0	-27.2	1	0.001734875	0.485	0.0	0.0	-5.101250328216836	19	23	11	3UTR		0	0
hsa-miR-1202	NM_000903	NQO1	GTGCCAGCTGCAGTGGGGGAG#CCTCCCTAGTAGCTGGGATG#((.((((((((((.(((((..#))))))).)))))))).)).	1690	1710	1.0	-26.6	0	1.571962e-05	0.441	0.0	0.0	-6.3519538380285185	17	20	8	3UTR		0	0
hsa-miR-1207-5p	NM_000903	NQO1	TGGCAGGGAGGCTGGGAGGGG#CCGCCTACCTCAGCCTCCCAAAGTGCTG#.((((((((((((((((((((#)).))).)).)))))))))....)))).	1812	1840	1.0	-31.3	1	4.869681e-05	0.397	0.0	0.0	-3.793324837357118	20	28	9	3UTR		0	0
hsa-miR-1293	NM_000903	NQO1	TGGGTGGTCTGGAGATTTGTGC#GTATCTTTCCAGGCTTCCCT#.(((.((((((((((...((((#)))).)))))))))).))).	990	1010	1.0	-22.1	0	0.0009294533	0.647	0.0	0.0	-8.145411092473203	17	20	10	3UTR		0	0
hsa-miR-1268a	NM_000903	NQO1	CGGGCGTGGTGGTGGGGG#CTCCCTAGTAGCTGGGATGACAGGCGCCTGCCATCATGCCTGA#((((((((((((((((.(#.).)))))))))))))))).	1691	1734	1.0	-30.4	1	0.002706871	0.529	0.0	0.0	-3.937574446201665	17	20	16	3UTR		0	0
hsa-miR-1307-5p	NM_000903	NQO1	TCGACCGGACCTCGACCGGCT#GTTGGCCAGGCTGGTCT#..((((((.(((.(.(((((.#)))))).))))))))).	1773	1790	1.0	-21.0	1	9.837268e-06	0.441	0.0	0.0	-8.03797055053493	15	17	9	3UTR		0	0
hsa-miR-1321	NM_000903	NQO1	CAGGGAGGTGAATGTGAT#ATCATTCAACTCTCCAATGTTCTATTAATCACCTCTCTGT#(((((((((((.......#.))))))))))).	1274	1314	1.0	-19.1	1	0.01193167	0.603	0.0	0.0	-10.39884692653892	11	13	11	3UTR		0	0
hsa-miR-1539	NM_000903	NQO1	TCCTGCGCGTCCCAGATGCCC#GTAGCTGGGATGACAGGC#.((((..((((((((.(((..#))).)))))))).)))).	1698	1716	1.0	-20.7	0	1.537294e-08	0.456	0.0	0.0	-7.4710192137250955	15	18	8	3UTR		0	0
hsa-miR-1909-3p	NM_000903	NQO1	CGCAGGGGCCGGGTGCTCACCG#CACCTGGCCCTTGCA#.((((((((((((((.......#)))))))))))))).	1862	1877	1.0	-30.4	1	0.001599086	0.529	0.0	0.0	-4.026373917660731	14	15	14	3UTR		0	0
hsa-miR-1910-3p	NM_000903	NQO1	GAGGCAGAAGCAGGATGACA#TCTCCTGCCTCAGCCTCC#(((((.((.((((((.((..#)))))))).)).))))).	1677	1695	1.0	-22.2	0	0.004603428	0.382	0.0	0.0	-7.127971945944087	15	18	8	3UTR		0	0
hsa-miR-1914-5p	NM_000903	NQO1	CCCTGTGCCCGGCCCACTTCTG#GGGCTAAAGTTTTAGGGTACAGT#..(((((((((((((.......#))))).........)))))))).	1241	1264	1.0	-21.9	1	0.01484193	0.632	0.0	0.0	-5.1900497996759025	13	23	8	3UTR		0	0
hsa-miR-1915-5p	NM_000903	NQO1	ACCTTGCCTTGCTGCCCGGGCC#GGCATATAACCAAAATCCGACTGGGCTCAAGAGGCCACTTAGGGA#.(((((((((...((((((...#.))))))....))))).....)))).	1130	1175	1.0	-21.9	1	0.004152124	0.588	0.0	0.0	-11.254033235030066	15	26	6	3UTR		0	0
hsa-miR-3116	NM_000903	NQO1	TGCCTGGAACATAGTAGGGACT#GTTTCACCATGTTGGCCAGGCT#.(((((((((((.((.(((((.#))))))).)))))..)))))).	1763	1785	1.0	-20.3	1	0.0005622286	0.485	0.0	0.0	-5.315504530326973	18	22	7	3UTR		0	0
hsa-miR-3128	NM_000903	NQO1	TCTGGCAAGTAAAAAACTCTCAT#ATGAGAAATGATGAAAAGGTTGCCTGAAAAATGGGAGACAGCCTCTTACTTGCCAAGAA#((((((((((((....(((((((#.)))))))........)))))))))).)).	2255	2314	1.0	-20.5	1	0.02930136	0.529	0.0	0.0	-7.052043616942562	19	30	10	3UTR		0	0
hsa-miR-3131	NM_000903	NQO1	TCGAGGACTGGTGGAAGGGCCTT#AGGCGCCTGCCATCATGCCTGAC#((.(((..((((((.(((((((.#)))).))).))))))..))))).	1712	1735	1.0	-23.4	0	0.001853534	0.529	0.0	0.0	-10.087884944810698	18	23	6	3UTR		0	0
hsa-miR-378b	NM_000903	NQO1	ACTGGACTTGGAGGCAGAA#TCTGCCTCCCAGGTTCCAGC#.(((((((((((((((((.#))))))))).)))).)))).	1654	1674	1.0	-27.7	1	0.004686699	0.412	0.0	0.0	-3.793324837357118	17	20	9	3UTR		0	0
hsa-miR-544b	NM_000903	NQO1	ACCTGAGGTTGTGCATTTCTAA#GACCTCAGGTG#((((((((((............#)))))))))).	1799	1810	1.0	-17.3	1	9.156596e-05	0.426	0.0	0.0	-13.223621401949268	10	11	10	3UTR		0	0
hsa-miR-3138	NM_000903	NQO1	TGTGGACAGTGAGGTAGAGGGAGT#GCTCACTGCAACCTCTGCCTCCCAGGTTCCAGCAA#(((((((.(.((((((((((..((#.))..)))))))))).)..)).))).)).	1641	1676	1.0	-24.9	1	0.004892726	0.397	0.0	0.0	-7.493715843710474	20	29	10	3UTR		0	0
hsa-miR-3141	NM_000903	NQO1	GAGGGCGGGTGGAGGAGGA#CCTCCTTTACCAGATGCTGACTGGCACTGGTGGTTTTTGCTCTCG#((((((((((((((((((.#)))))))))))..........................))))))).	2342	2387	1.0	-26.7	1	0.001734875	0.485	0.0	0.0	-3.937574446201665	18	45	11	3UTR		0	0
hsa-miR-3141	NM_000903	NQO1	GAGGGCGGGTGGAGGAGGA#CTGAATCTACCTGCCCTA#.((((((((((((...((.#))...)))))))))))).	1353	1371	1.0	-24.9	1	0.0006362782	0.574	0.0	0.0	-5.618663395431772	14	18	12	3UTR		0	0
hsa-miR-3147	NM_000903	NQO1	GGTTGGGCAGTGAGGAGGGTGTGA#GCGCCTGCCATCATGCCTGACTA#(((((((((.(((((.((((((..#)))))).)).)))))))))))).	1714	1737	1.0	-26.7	1	0.002744378	0.529	0.0	0.0	-5.413129994833456	20	23	12	3UTR		0	0
hsa-miR-3153	NM_000903	NQO1	GGGGAAAGCGAGTAGGGACATTT#TCCCTGACTTGCTTTA#....((((((((((((((.....#)))))).)))))))).	1005	1021	1.0	-19.4	0	0.01596183	0.647	0.0	0.0	-9.546562468637928	14	16	8	3UTR		0	0
hsa-miR-3157-5p	NM_000903	NQO1	TTCAGCCAGGCTAGTGCAGTCT#GCTGACTGGCACTGGTG#....(((((((((((.((((..#)))))))))).))))).	2357	2374	1.0	-21.1	0	1.28379e-05	0.529	0.0	0.0	-9.779611548941542	15	17	10	3UTR		0	0
hsa-miR-3158-5p	NM_000903	NQO1	CCTGCAGAGAGGAAGCCCTTC#AGGGCTAAAGTTTTAGGGTACAGTTTGGCTAGGTATCATTCAACTCTCCAATGTTCTATTAATCACCTCTCTGTAGT#.(((((((((((.........#.))))))))))).	1240	1317	1.0	-20.1	1	0.007131073	0.603	0.0	0.0	-6.907794008098015	11	13	11	3UTR		0	0
hsa-miR-3160-3p	NM_000903	NQO1	AGAGCTGAGACTAGAAAGCCCA#TGGAGTGCAGTGGTGTGATCTCGGCTCA#.((((((((((((....(((((#))).))....))).....))))))))).	1618	1646	1.0	-19.5	1	0.002008977	0.397	0.0	0.0	-5.618663395431772	17	28	9	3UTR		0	0
hsa-miR-1260b	NM_000903	NQO1	ATCCCACCACTGCCACCAT#TGGAGTGCAGTGGTGTGATC#(((.((((((((((.(((.#))).).))))))))).))).	1618	1638	1.0	-22.0	0	1.005702e-06	0.397	0.0	0.0	-7.70504628141149	16	20	9	3UTR		0	0
hsa-miR-3177-3p	NM_000903	NQO1	TGCACGGCACTGGGGACACGT#TCCCTAGTAGCTGG#....((((((((((((.....#)))))))).)))).	1692	1706	1.0	-19.1	0	1.484025e-05	0.412	0.0	0.0	-9.546562468637928	12	14	8	3UTR		0	0
hsa-miR-3065-3p	NM_000903	NQO1	TCAGCACCAGGATATTGTTGGAG#CTCTCGACAGTATCCACAATAGCTGAC#(((((....((((((((((((((#))).)))))))))))......))))).	2381	2408	1.0	-23.3	0	0.002775642	0.588	0.0	0.0	-10.752244329692425	19	27	11	3UTR		0	0
hsa-miR-3186-5p	NM_000903	NQO1	CAGGCGTCTGTCTACGTGGCTT#AGCCTCCCTAGTAGCTGGGATGACAGGCGCCTGC#((((((((((((..(.(((((.#.))))).)..)))))))))))).	1688	1722	1.0	-29.7	1	1.60067e-06	0.5	0.0	0.0	-6.316594056691927	18	23	12	3UTR		0	0
hsa-miR-3186-3p	NM_000903	NQO1	TCACGCGGAGAGATGGCTTTG#GAAGTCATCTCATTCCACT#....(.((((((((((((((.#)))))))))))..))).).	2168	2187	1.0	-18.7	0	0.01302949	0.691	0.0	0.0	-11.447521229830976	15	19	11	3UTR		0	0
hsa-miR-3190-3p	NM_000903	NQO1	TGTGGAAGGTAGACGGCCAGAGA#CTGGCCCTTGCAATCTTCTACT#.(((((((((.((.((((((...#)))))).))...))))))))).	1865	1887	1.0	-22.4	1	0.06861013	0.559	0.0	0.0	-7.474939230287874	17	22	9	3UTR		0	1
hsa-miR-3191-3p	NM_000903	NQO1	TGGGGACGTAGCTGGCCAGACAG#GTTTCACCATGTTGGCCAGGCTGGTCTCA#..(((((.((((((((((.(((.#.)))))))))).)))))))).	1763	1792	1.0	-24.5	0	1.308927e-05	0.426	0.0	0.0	-7.27063564855292	18	21	10	3UTR		0	0
hsa-miR-3196	NM_000903	NQO1	CGGGGCGGCAGGGGCCTC#AGGCGCCTGCCATCATGCCTG#..((((((((((.((((.#)))).)))))).....)))).	1712	1733	1.0	-25.8	1	0.01541184	0.529	0.0	0.0	-6.246131332038532	14	21	6	3UTR		0	0
hsa-miR-3198	NM_000903	NQO1	GTGGAGTCCTGGGGAATGGAGA#CTCTGCCTCCCAGGTTCCAG#.(((((.(((((((...((((.#))))...)))))))))))).	1653	1673	1.0	-23.2	0	0.003646751	0.412	0.0	0.0	-6.305510012782684	16	20	12	3UTR		0	0
hsa-miR-3199	NM_000903	NQO1	AGGGACTGCCTTAGGAGAAAGTT#AATTTTTTTTTGAAGCAGTCTTG#.((((((((.(((((((((((((#))))))))))))).)))))))).	1580	1603	1.0	-20.3	1	0.003979706	0.662	0.0	0.0	-5.035831305685297	21	23	13	3UTR		0	0
hsa-miR-4304	NM_000903	NQO1	CCGGCATGTCCAGGGCA#GCGCCTGCCATCATGCCT#..((((((..((((((.#)).))))....)))))).	1714	1732	1.0	-18.8	1	0.008833035	0.529	0.0	0.0	-7.255896845946231	12	18	6	3UTR		0	0
hsa-miR-4257	NM_000903	NQO1	CCAGAGGTGGGGACTGAG#TCAATTTCTACTTCTGGA#(((((((((((((.(((.#))).))))))))))))).	2152	2170	1.0	-21.1	1	0.0004510512	0.662	0.0	0.0	-4.794414363722071	16	18	13	3UTR		0	0
hsa-miR-4259	NM_000903	NQO1	CAGTTGGGTCTAGGGGTCAGGA#CCTGCCCTAAGGGACTTAACTT#.((((((((((.((((.((((.#))))))))...)))))))))).	1362	1384	1.0	-24.7	1	0.00219426	0.588	0.0	0.0	-7.140128146953473	18	22	10	3UTR		0	0
hsa-miR-4260	NM_000903	NQO1	CTTGGGGCATGGAGTCCCA#TGGGATGGGGTCCAGTCCCATGA#(.((((((.((((((((((#))))))....)))))))))).).	2066	2089	1.0	-22.4	1	9.891207e-07	0.544	0.0	0.0	-6.157639986462598	17	23	10	3UTR		0	0
hsa-miR-4267	NM_000903	NQO1	TCCAGCTCGGTGGCAC#TGGACCGAGCTGGAA#(((((((((((..((.#)).))))))))))).	2325	2340	1.0	-22.1	1	0.005587853	0.515	0.0	0.0	-8.806557448767878	13	15	11	3UTR		0	0
hsa-miR-4270	NM_000903	NQO1	TCAGGGAGTCAGGGGAGGGC#CCAGGCTTCCCTGACTTGCTT#..((.((((((((((((((.#))...)))))))))))).)).	998	1019	1.0	-23.7	0	0.01428792	0.662	0.0	0.0	-9.076037894184761	16	21	12	3UTR		0	0
hsa-miR-4287	NM_000903	NQO1	TCTCCCTTGAGGGCACTTT#GAAGGAAAAGACTGAATCTACCTGCCCTAAGGGAC#..((((((.((((((....#.)))))))))))).	1342	1377	1.0	-20.0	1	0.00036835	0.588	0.0	0.0	-6.246439457921665	12	14	12	3UTR		0	0
hsa-miR-3621	NM_000903	NQO1	CGCGGGTCGGGGTCTGCAGG#CCAGGCTTCCCTGACTTGCT#.(((((((((((...((.((#))..))..))))))))))).	998	1018	1.0	-23.0	1	0.007621475	0.662	0.0	0.0	-6.674744927794402	15	20	11	3UTR		0	0
hsa-miR-3650	NM_000903	NQO1	AGGTGTGTCTGTAGAGTCC#GGGCTCAAGAGGCCACTTA#(((((.((((.(.((((((#)))))).).))))))))).	1152	1171	1.0	-20.0	0	0.0003270256	0.588	0.0	0.0	-9.952438295471305	16	19	9	3UTR		0	0
hsa-miR-3652	NM_000903	NQO1	CGGCTGGAGGTGTGAGGA#CCTCAGCCTCCCTAGTAGCTGG#(((((((((((.(((((.#))))))))))).....))))).	1684	1706	1.0	-23.1	1	1.484025e-05	0.412	0.0	0.0	-7.284377755798021	16	22	11	3UTR		0	0
hsa-miR-3663-3p	NM_000903	NQO1	TGAGCACCACACAGGCCGGGCGC#GCTGACTGGCACTGGTGGTTTTTGCTCT#.(((((((((.((((((((..((#))...))))).))))))))....)))).	2357	2385	1.0	-26.1	1	0.0001606616	0.485	0.0	0.0	-6.618099312767468	19	28	8	3UTR		0	0
hsa-miR-3680-3p	NM_000903	NQO1	TTTTGCATGACCCTGGGAGTAGG#TCTGCCTCCCAGGTTCCAGCAAT#..((((..((.((((((((((((#))))).))))))).))..)))).	1654	1677	1.0	-23.9	0	0.004625303	0.397	0.0	0.0	-11.63909665883459	18	23	7	3UTR		0	0
hsa-miR-3692-5p	NM_000903	NQO1	CCTGCTGGTCAGGAGTGGATACTG#CAGTATCCACAATAGCTGACGGCTGGG#((.(((.(((((..((((((((((#)))))))))).....)))))))).)).	2388	2415	1.0	-27.9	0	5.339832e-05	0.588	0.0	0.0	-9.184770985566082	20	27	10	3UTR		0	0
hsa-miR-3907	NM_000903	NQO1	AGGTGCTCCAGGCTGGCTCACA#CCAGGCTGGAGTGCA#..(((((((((.((((......#)))).))))))))).	1612	1627	1.0	-24.2	1	5.960827e-08	0.456	0.0	0.0	-8.303804028968646	13	15	9	3UTR		0	0
hsa-miR-3689b-3p	NM_000903	NQO1	CTGGGAGGTGTGATATTGTGGT#AGTGCAGTGGTGTGATCTCGGCTCACTGCAACCTCTGCCTCCCAGG#((((((((((.((..(((((((#.)))))))..)))))))))))).	1621	1667	1.0	-25.7	1	0.001860766	0.397	0.0	0.0	-8.354638399383056	19	23	12	3UTR		0	1
hsa-miR-3911	NM_000903	NQO1	TGTGTGGATCCTGGAGGAGGCA#TGCCTCCCAGGTTCCAGCAA#(((.((((.((((..(((((((#))))))))))).))))))).	1656	1676	1.0	-25.4	0	0.004892726	0.397	0.0	0.0	-9.61827585717766	18	20	11	3UTR		0	0
hsa-miR-3911	NM_000903	NQO1	TGTGTGGATCCTGGAGGAGGCA#GCCTCCCAAAGTGCTGGGATTACAGGCGTGATCCACCACACC#.(((((((((((((.((((((.#)))))).......)))))))...............)))))).	1824	1866	1.0	-24.3	1	0.0005776204	0.5	0.0	0.0	-4.528774397607753	19	42	7	3UTR		0	0
hsa-miR-3913-5p	NM_000903	NQO1	TTTGGGACTGATCTTGATGTCT#TATCATTGCTAAACTGATGACTTACTATGGGATGGGGTCCAGTCCCAT#..((((((((..(((.((.((.#.)).)).)))..)))))))).	2039	2087	1.0	-21.3	1	1.491373e-06	0.544	0.0	0.0	-11.361627584682608	15	21	8	3UTR		0	0
hsa-miR-3150b-5p	NM_000903	NQO1	CAACCTCGAGGATCTCCCCAGC#TGGGGTCCAGTCCCATGACCTTGGGGTA#..(((((((((.((.(((((..#)))))...........))))))))))).	2071	2099	1.0	-21.0	1	0.0001421936	0.574	0.0	0.0	-9.03925358921928	16	28	11	3UTR		0	0
hsa-miR-3921	NM_000903	NQO1	TCTCTGAGTACCATATGCCTTGT#CAATGTTCTATTAATCACCTCTCTGTAGTTTATGGCAGAAGGGAATTGCTCAGAGAA#((((((((((((...((((.((.#.)).))))....))...)))))))))).	1288	1345	1.0	-22.4	1	0.00409262	0.544	0.0	0.0	-6.818994536638949	18	28	10	3UTR		0	0
hsa-miR-3936	NM_000903	NQO1	TAAGGGGTGTATGGCAGATGCA#GCGCCTGCCATCATGCCTG#..(((.(((.(((((((.(((.#))).)))))))))).))).	1714	1733	1.0	-24.8	0	0.01541184	0.529	0.0	0.0	-8.100465948893515	16	19	10	3UTR		0	0
hsa-miR-3942-5p	NM_000903	NQO1	AAGCAATACTGTTACCTGAAAT#GTTTTAGGGTACAGTTTGGCTA#.(((...(((((..((((((((#))))))))..)))))...))).	1249	1271	1.0	-20.3	0	0.0005862933	0.632	0.0	0.0	-13.502977838420607	16	22	8	3UTR		0	0
hsa-miR-3944-5p	NM_000903	NQO1	TGTGCAGCAGGCCAACCGAGA#TTTCACCATGTTGGCCAGGCTGG#....((((.(((((((.....#.)))))))..)))).	1764	1787	1.0	-19.8	0	3.031743e-05	0.456	0.0	0.0	-10.602952126883691	11	15	7	3UTR		0	0
hsa-miR-3945	NM_000903	NQO1	AGGGCATAGGAGAGGGTTGATAT#GTATCATTCAACTCTCCAATGTTCTA#(((((((.((((((((.((((((#)))))).))..)))))).))))))).	1272	1298	1.0	-22.3	1	0.1260806	0.618	0.0	0.0	-6.251209375382295	21	26	7	3UTR		0	0
hsa-miR-3945	NM_000903	NQO1	AGGGCATAGGAGAGGGTTGATAT#GCCCTCTTGTGGTGCA#...(((((.((((((((......#)))))))).)).))).	2227	2243	1.0	-18.7	0	5.507039e-05	0.632	0.0	0.0	-7.570929851924502	13	16	8	3UTR		0	0
hsa-miR-642b-5p	NM_000903	NQO1	GGTTCCCTCTCCAAATGTGTCT#GACTTGCTTTAGTTTTTAAGATTTGTGTTTTTCTTTTTCCACAAGGAATAAATGAGAGGGAATCG#(((((((((((...........#.))))))))))).	1010	1075	1.0	-20.2	1	0.002292577	0.662	0.0	0.0	-10.39884692653892	11	13	11	3UTR		0	0
hsa-miR-4429	NM_000903	NQO1	AAAAGCTGGGCTGAGAGGCG#TGCCTCCCAGGTTCCAGCA#....(((((((((.((((((#)))))).)))..)))))).	1656	1675	1.0	-22.5	0	0.004772179	0.412	0.0	0.0	-10.403402386158335	15	19	6	3UTR		0	0
hsa-miR-4449	NM_000903	NQO1	CGTCCCGGGGCTGCGCGAGGCA#GCCTCCCAAAGTGCTGGGATT#.(((((((.(((..(.(((((.#))))).)..))).))))))).	1824	1845	1.0	-27.0	1	3.077008e-05	0.397	0.0	0.0	-7.2287341060931425	16	21	7	3UTR		0	0
hsa-miR-4456	NM_000903	NQO1	CCTGGTGGCTTCCTTTT#GAGGCCACTTAGGG#((((((((((((.....#))))))))).))).	1160	1174	1.0	-18.8	1	0.002817778	0.588	0.0	0.0	-7.052043616942562	12	14	9	3UTR		0	0
hsa-miR-4458	NM_000903	NQO1	AGAGGTAGGTGTGGAAGAA#TCCACACCGTACATCTG#(((.(((((((((((....#)))))))).))).))).	1915	1932	1.0	-19.1	0	0.1111223	0.662	0.0	0.0	-7.202645801464468	14	17	8	3UTR		0	0
hsa-miR-378h	NM_000903	NQO1	ACTGGACTTGGTGTCAGATGG#TGGGATGGGGTCCAGTC#(((((((((.((.(((.....#))).)).))))))))).	2066	2083	1.0	-19.1	1	6.479049e-05	0.544	0.0	0.0	-6.469211527196086	14	17	9	3UTR		0	0
hsa-miR-4464	NM_000903	NQO1	AAGGTTTGGATAGATGCAATA#TGTTATCAAATCTGGGTATCTTTCCAGGCTTC#.(((((((((.((((((....#.)))))).))))))))).	975	1007	1.0	-19.2	1	0.0002178235	0.647	0.0	0.0	-6.618099312767468	15	18	9	3UTR		0	0
hsa-miR-3689c	NM_000903	NQO1	CTGGGAGGTGTGATATTGTGGT#AGTGCAGTGGTGTGATCTCGGCTCACTGCAACCTCTGCCTCCCAGG#((((((((((.((..(((((((#.)))))))..)))))))))))).	1621	1667	1.0	-25.7	1	0.001860766	0.397	0.0	0.0	-8.354638399383056	19	23	12	3UTR		0	1
hsa-miR-4482-3p	NM_000903	NQO1	TTTCTATTTCTCAGTGGGGCTC#GGTTGCCTGAAAAATGGGAGA#(((((((((.((((.(.((((.#)))).))))).))))))))).	2272	2293	1.0	-15.9	1	0.003098805	0.588	0.0	0.0	-5.915530474780478	18	21	9	3UTR		0	0
hsa-miR-4485-3p	NM_000903	NQO1	TAACGGCCGCGGTACCCTAA#TTAGGGTACAGTTTGGCTA#....((((((.(((((((((#))))))))).))..)))).	1252	1271	1.0	-19.8	0	0.0005862933	0.632	0.0	0.0	-12.371336944048279	15	19	9	3UTR		0	0
hsa-miR-4496	NM_000903	NQO1	GAGGAAACTGAAGCTGAGAGGG#CCCTGACTTGCTTTAGTTTTTA#..((((((((((((.(..((((#))))..)..)))))))))))).	1006	1028	1.0	-19.6	1	0.09495397	0.632	0.0	0.0	-5.692450279622925	17	22	12	3UTR		0	0
hsa-miR-4505	NM_000903	NQO1	AGGCTGGGCTGGGACGGA#TCCGCCTACCTCAGCCTC#((((((((.((((.((((#)))))))).)))))))).	1811	1829	1.0	-24.5	1	0.001901914	0.426	0.0	0.0	-5.850804021967834	16	18	8	3UTR		0	0
hsa-miR-2392	NM_000903	NQO1	TAGGATGGGGGTGAGAGGTG#ACCTCTGCCTCCCAGGTTCCA#..(((((((((..((((((.#))))))..))))))...))).	1651	1672	1.0	-23.2	1	0.002485817	0.426	0.0	0.0	-9.592934641634889	15	21	6	3UTR		0	0
hsa-miR-4515	NM_000903	NQO1	AGGACTGGACTCCCGGCAGCCC#GGTTATTTTCTTTATCATTGCTAAACTGATGACTTACTATGGGATGGGGTCCAGTCCC#.(((((((((.((((....(((#.))).))))))))))))).	2027	2085	1.0	-26.5	1	4.400516e-07	0.529	0.0	0.0	-6.851148393071081	16	19	13	3UTR		0	0
hsa-miR-4519	NM_000903	NQO1	CAGCAGTGCGCAGGGCTG#GCTGACTGGCACTGGTGG#((.((((((.((((((..#)))..))))))))).)).	2357	2375	1.0	-19.7	0	2.11099e-05	0.515	0.0	0.0	-6.737620388836292	14	18	9	3UTR		0	0
hsa-miR-4526	NM_000903	NQO1	GCTGACAGCAGGGCTGGCCGCT#TGGTCAGCTTTTGTTGTTTATATACAGTA#((((((((((((((((((((..#))))))))))).))))).......)))).	1476	1505	1.0	-22.9	1	0.008253956	0.632	0.0	0.0	-3.937574446201665	20	29	11	3UTR		0	0
hsa-miR-3960	NM_000903	NQO1	GGCGGCGGCGGAGGCGGGGG#CCTCTGCCTCCCAGGTTCCAGCAATTCTCCTGCCTCAGCCTCCCTAGTAGCTGGGATGACAGGCGCCTGCCA#(((((((((.((((((((((#.)))))))))).)))........................))).))).	1652	1724	1.0	-31.7	1	4.509657e-05	0.515	0.0	0.0	-5.180080914529843	19	47	10	3UTR		0	0
hsa-miR-4632-5p	NM_000903	NQO1	GAGGGCAGCGTGGGTGTGGCGGA#TCCACCACACCTGGCCCTTG#((((((....(((((((((.(((#))).))))))))))))))).	1855	1875	1.0	-28.0	0	0.001494115	0.5	0.0	0.0	-10.093792036827557	18	20	15	3UTR		0	1
hsa-miR-4633-5p	NM_000903	NQO1	ATATGCCTGGCTAGCTCCTC#GAGACGGCGTTTCACCATGTTGGCCAGGCT#....(((((((((((.....#.))))))))))).	1755	1785	1.0	-22.1	0	0.0005622286	0.485	0.0	0.0	-9.779611548941542	11	13	11	3UTR		0	0
hsa-miR-4633-3p	NM_000903	NQO1	AGGAGCTAGCCAGGCATATGCA#GGGTACAGTTTGGCTAGGTATCATTCAACTCTCCA#.((((((((((((((.(((.(.#).)))..)))))))))).............)))).	1255	1290	1.0	-20.7	1	0.04636079	0.632	0.0	0.0	-4.026373917660731	18	35	10	3UTR		0	0
hsa-miR-4642	NM_000903	NQO1	ATGGCATCGTCCCCTGGTGGCT#GGCCACTTAGGGAAAGATGTAGAAAGATGCTAG#.(((((((.(((((((((((((#))))))).)))).........))..))))))).	1162	1195	1.0	-24.6	1	0.04282182	0.632	0.0	0.0	-4.849714495602881	20	33	7	3UTR		0	0
hsa-miR-4647	NM_000903	NQO1	GAAGATGGTGCTGTGCTGAGGAA#CCTAGCACAAGTACCACTCTTG#.((((((((((((((((.(((..#))))))))).)))))).)))).	1456	1478	1.0	-24.6	1	0.0005921552	0.632	0.0	0.0	-3.793324837357118	19	22	9	3UTR		0	0
hsa-miR-4653-5p	NM_000903	NQO1	TCTCTGAGCAAGGCTTAACACC#GTAGTTTATGGCAGAAGGGAATTGCTCAGAGAA#(((((((((((..(((......#.)))..))))))))))).	1312	1345	1.0	-21.8	1	0.00409262	0.544	0.0	0.0	-8.573508368464264	14	18	11	3UTR		0	0
hsa-miR-4653-3p	NM_000903	NQO1	TGGAGTTAAGGGTTGCTTGGAGA#TTTCCAGGCTTCCCTGACTTG#..(((((.((((..(((((((((#)))))))))..))))))))).	995	1016	1.0	-24.9	0	0.0005722955	0.662	0.0	0.0	-9.41660617873957	18	21	9	3UTR		0	0
hsa-miR-4654	NM_000903	NQO1	TGTGGGATCTGGAGGCATCTGG#CAGTGGTGTGATCTCGGCTCACTGCAACCTCTGCCTCCCAGGTTCCAGCAA#(((((((((((((((((...((#.))..))))))).)))))))).)).	1625	1676	1.0	-25.6	1	0.004892726	0.397	0.0	0.0	-3.937574446201665	19	25	8	3UTR		0	0
hsa-miR-4654	NM_000903	NQO1	TGTGGGATCTGGAGGCATCTGG#TGGGATGGGGTCCAGTCCCATG#.((((((.(((((..(((((.(#).)))))...))))))))))).	2066	2088	1.0	-23.0	1	2.508383e-06	0.544	0.0	0.0	-7.69924924430879	17	22	11	3UTR		0	0
hsa-miR-4656	NM_000903	NQO1	TGGGCTGAGGGCAGGAGGCCTGT#GCAATTCTCCTGCCTCAGCCTC#.(((((((.(((((((((..(((#)))..)))))))))))))))).	1672	1694	1.0	-31.0	1	0.004823671	0.368	0.0	0.0	-4.849714495602881	19	22	16	3UTR		0	0
hsa-miR-4660	NM_000903	NQO1	TGCAGCTCTGGTGGAAAATGGAG#CTCCTTTACCAGATGCTGA#..(((((((((((((....((((#))))))))))))).)))).	2343	2362	1.0	-21.7	1	6.777981e-05	0.485	0.0	0.0	-5.1900497996759025	17	19	13	3UTR		0	0
hsa-miR-4660	NM_000903	NQO1	TGCAGCTCTGGTGGAAAATGGAG#CCATGTTGGCCAGGCTGG#..((((.(((((.((..((((..#)))).)).))))))))).	1769	1787	1.0	-21.4	0	3.031743e-05	0.456	0.0	0.0	-8.022866947213465	15	18	9	3UTR		0	0
hsa-miR-4671-5p	NM_000903	NQO1	ACCGAAGACTGTGCGCTAATCT#GGGCTAAAGTTTTAGGGTACAGTTTGGCTAGGTA#(((..(((((((((.((((...#.)))).))))))))).....))).	1241	1275	1.0	-19.8	0	0.001582627	0.647	0.0	0.0	-11.824083456223962	16	24	9	3UTR		0	0
hsa-miR-4682	NM_000903	NQO1	TCTGAGTTCCTGGAGCCTGGTCT#GACTGGGCTCAAGAGGCCACTTAGGG#(((((((.(((.((((((((((.#))))))))))...)))..))))))).	1148	1174	1.0	-26.7	1	0.002817778	0.588	0.0	0.0	-9.59801268497865	20	26	10	3UTR		0	0
hsa-miR-4682	NM_000903	NQO1	TCTGAGTTCCTGGAGCCTGGTCT#GATCTCGGCTCACTGCAACCTCTGCCTCCCAGGTTCCAGCAATTCT#...(((((.(((((((((((...#.))))))))))).))))).	1634	1680	1.0	-26.0	0	0.003426621	0.412	0.0	0.0	-7.570929851924502	16	19	11	3UTR		0	0
hsa-miR-4685-3p	NM_000903	NQO1	TCTCCCTTCCTGCCCTGGCTAG#TAGTTTATGGCAGAAGGGAA#..((((((.(((((..(((((.#)))))...))))))))))).	1313	1333	1.0	-21.6	1	0.02354168	0.618	0.0	0.0	-6.9818890181723	16	20	11	3UTR		0	0
hsa-miR-4687-3p	NM_000903	NQO1	TGGCTGTTGGAGGGGGCAGGC#GCCTCAGCCTCCCTAGTAGCTG#.(((((((((.((((((((((#))))..))))))))))))))).	1683	1705	1.0	-25.8	1	2.168773e-05	0.412	0.0	0.0	-6.618099312767468	19	22	15	3UTR		0	0
hsa-miR-4690-3p	NM_000903	NQO1	GCAGCCCAGCTGAGGCCTCTG#GCCTCCCTAGTAGCTGGGATGACAGGCGCCTGCC#((((((((((((((((.....#)))))......)))))))...........)))).	1689	1723	1.0	-22.7	1	4.205705e-05	0.515	0.0	0.0	-3.937574446201665	16	34	7	3UTR		0	0
hsa-miR-4701-3p	NM_000903	NQO1	ATGGGTGATGGGTGTGGTGT#CACCACACCTGGCCCT#..((((...((((((((((.#)))))))))).)))).	1857	1873	1.0	-24.7	0	0.00180485	0.485	0.0	0.0	-9.870711841670003	14	16	10	3UTR		0	0
hsa-miR-4713-5p	NM_000903	NQO1	TTCTCCCACTACCAGGCTCCCA#GGTTGCCTGAAAAATGGGAGAC#.(((((((....(((((..((.#))..))))).....))))))).	2272	2294	1.0	-23.6	1	0.0001960059	0.588	0.0	0.0	-12.263798748937765	14	22	7	3UTR		0	0
hsa-miR-4714-3p	NM_000903	NQO1	CCAACCTAGGTGGTCAGAGTTG#GGCCACTTAGGG#....(((((((((((.......#))))))))))).	1162	1174	1.0	-20.2	0	0.002817778	0.588	0.0	0.0	-9.779611548941542	11	12	11	3UTR		0	0
hsa-miR-4718	NM_000903	NQO1	AGCTGTACCTGAAACCAAGCA#GCTAAAGTTTTAGGGTACAGTTT#(((((((((((((((..(((.#)))...)))))))).))))))).	1243	1266	1.0	-20.3	1	0.004374385	0.632	0.0	0.0	-4.1706235265052785	18	23	8	3UTR		0	0
hsa-miR-4721	NM_000903	NQO1	TGAGGGCTCCAGGTGACGGTGG#CCACCACACCTGGCCCTTG#.((((((..((((((..(((((#))))).)))))))))))).	1856	1875	1.0	-27.2	1	0.001494115	0.5	0.0	0.0	-7.396398505087125	17	19	12	3UTR		0	0
hsa-miR-4724-5p	NM_000903	NQO1	AACTGAACCAGGAGTGAGCTTCG#AAGTACCACTCTTGGTCAGC#..(((.((((((((((.((((..#))))..))))))))))))).	1464	1484	1.0	-21.0	0	0.0002633096	0.647	0.0	0.0	-6.857959480565336	17	20	13	3UTR		0	0
hsa-miR-4725-3p	NM_000903	NQO1	TGGGGAAGGCGTCAGTGTCGGG#CTGGCACTGGTGGTTTTTGCT#.(.(((((.((((((((((((.#)))))))))))).))))).).	2362	2383	1.0	-22.1	0	0.0001397598	0.5	0.0	0.0	-6.407253969909329	18	21	12	3UTR		0	0
hsa-miR-4730	NM_000903	NQO1	CTGGCGGAGCCCATTCCATGCCA#GCTAAACTGATGACTTACTATGGGATGGGGTCCAGTCC#..((((((.(((((((((((...#.))))))))))).))).))).	2046	2084	1.0	-26.7	1	6.097384e-06	0.544	0.0	0.0	-6.013390377618052	17	21	11	3UTR		0	0
hsa-miR-4730	NM_000903	NQO1	CTGGCGGAGCCCATTCCATGCCA#GCTGGGATGACAGGCGCCTGCCAT#.((((((.((((((((((.((..#)))))))))...)))..)))))).	1701	1725	1.0	-24.8	1	4.022195e-05	0.529	0.0	0.0	-6.106959766537749	18	24	9	3UTR		0	0
hsa-miR-4733-3p	NM_000903	NQO1	CCACCAGGTCTAGCATTGGGAT#TCCTTTACCAGATGCTGACTGGCACTGGTGGT#(((((((((((((((((.((..#.)).)))))))...))).))))))).	2344	2376	1.0	-25.6	1	2.92945e-05	0.529	0.0	0.0	-3.937574446201665	19	26	7	3UTR		0	0
hsa-miR-4733-3p	NM_000903	NQO1	CCACCAGGTCTAGCATTGGGAT#TCCCAAAGTGCTGGGATTACAGGCGTGATCCACCACACCTGGC#...((((((((((((((((((.#)))))..)))))))......................)))))).	1827	1870	1.0	-23.2	0	0.004984749	0.515	0.0	0.0	-6.514540193678739	18	43	7	3UTR		0	0
hsa-miR-3064-5p	NM_000903	NQO1	TCTGGCTGTTGTGGTGTGCAA#GCGTTTCACCATGTTGGCCAGGC#((((((((.((((((((((..#)))...))))))).)))))))).	1761	1784	1.0	-22.5	1	0.0009426638	0.5	0.0	0.0	-4.993964104447428	18	23	8	3UTR		0	0
hsa-miR-4738-3p	NM_000903	NQO1	TGAAACTGGAGCGCCTGGAGGA#TCCTTCTAACATGTTATCAAATCTGGGTATCTTTCCAGGCTTCCCTGACTTGCTTTAGTTTTT#.(((((((((((((((((((((#.)))).))))))...........))))))))))).	964	1027	1.0	-24.3	1	0.101212	0.618	0.0	0.0	-3.793324837357118	21	35	11	3UTR		0	0
hsa-miR-4738-3p	NM_000903	NQO1	TGAAACTGGAGCGCCTGGAGGA#CGGCTGGGTGTTTCAGTTTGAA#(.((((((((((((((((..(.#)..)))))))))))))))).).	2407	2429	1.0	-23.5	1	0.00286855	0.588	0.0	0.0	-5.101250328216836	18	22	16	3UTR		0	0
hsa-miR-4739	NM_000903	NQO1	AAGGGAGGAGGAGCGGAGGGGCCCT#AGGTTCCAGCAATTCTCCTGCCTCAGCCTCCCTA#.(((((((..(((.(.(((((....#.))))).))))..))))))).	1664	1698	1.0	-28.5	1	0.003324543	0.397	0.0	0.0	-7.182109961755079	16	21	7	3UTR		0	0
hsa-miR-4742-3p	NM_000903	NQO1	TCTGTATTCTCCTTTGCCTGCAG#CTGTTGGTATTATATAATTCAAGGAGAATATG#...(((((((((((((((.((((#)))).))))...........))))))))))).	2185	2217	1.0	-20.5	0	0.02006058	0.632	0.0	0.0	-6.514540193678739	19	32	11	3UTR		0	0
hsa-miR-4747-5p	NM_000903	NQO1	AGGGAAGGAGGCTTGGTCTTAG#GGACCGAGCTGGAAAACCTCCTTTACCA#.((((((((((((((((((...#)))))))))........))))))).)).	2326	2354	1.0	-23.6	1	0.0001705042	0.5	0.0	0.0	-3.793324837357118	18	28	9	3UTR		0	0
hsa-miR-4747-5p	NM_000903	NQO1	AGGGAAGGAGGCTTGGTCTTAG#GAGACAGCCTCTTACTTGCCA#.((.(((((((((..(((((..#)))))))))))...))).)).	2289	2310	1.0	-20.1	0	0.008701312	0.515	0.0	0.0	-8.41763659008735	16	21	11	3UTR		0	0
hsa-miR-4753-3p	NM_000903	NQO1	TTCTCTTTCTTTAGCCTTGTGT#CACAAGGAATAAATGAGAGGGAAT#(((((((((((((.(((((((.#)))))))..)))).))))))))).	1049	1073	1.0	-22.1	1	0.001594932	0.647	0.0	0.0	-4.794414363722071	20	24	9	3UTR		0	0
hsa-miR-4754	NM_000903	NQO1	ATGCGGACCTGGGTTAGCGGAGT#GCTCTGTTACCCAGGCTGGAG#.(.(((.((((((.(((((((((#)))))))))))))))))).).	1602	1623	1.0	-27.6	0	0.0003182948	0.5	0.0	0.0	-7.751390764055292	19	21	18	3UTR		0	0
hsa-miR-4755-3p	NM_000903	NQO1	AGCCAGGCTCTGAAGGGAAAGT#TCTTTTTAGGGCTAAAGTTTTAGGGTACAGTTTGGCTA#((((((((((((((((((....#)))))))))))))...................))))).	1233	1271	1.0	-20.7	1	0.0005862933	0.632	0.0	0.0	-3.937574446201665	18	38	13	3UTR		0	0
hsa-miR-4756-5p	NM_000903	NQO1	CAGGGAGGCGCTCACTCTCTGCT#AGTAGAGACGGCGTTTCACCA#..((((((((((...((((((((#)))))))).)))))))).)).	1751	1772	1.0	-24.5	1	0.001025263	0.574	0.0	0.0	-7.838420809809573	18	21	8	3UTR		0	0
hsa-miR-4757-5p	NM_000903	NQO1	AGGCCTCTGTGACGTCACGGTGT#ACTGGGCTCAAGAGGCCA#.(((((((.(((.(((.((((..#))))))))))))))))).	1149	1167	1.0	-23.3	1	2.563127e-05	0.559	0.0	0.0	-6.138845108269123	17	18	17	3UTR		0	0
hsa-miR-4762-3p	NM_000903	NQO1	CTTCTGATCAAGATTTGTGGTG#TAGCACAAGTACCACTCTTGGTCAGC#...((((((((((...((((((#.)))))))))))))))).	1458	1484	1.0	-20.2	0	0.0002633096	0.647	0.0	0.0	-8.339878751753394	16	18	16	3UTR		0	0
hsa-miR-4776-5p	NM_000903	NQO1	GTGGACCAGGATGGCAAGGGCT#GGCCCTTGCAATCTTCTACTTTAAGGTTTGCA#((((((((((((.(((((((((#))))))))).))))).........))))))).	1867	1899	1.0	-26.9	1	0.0001592637	0.574	0.0	0.0	-5.226705058867908	21	32	9	3UTR		0	0
hsa-miR-4780	NM_000903	NQO1	ACCCTTGAGCCTGATCCCTAGC#GACTGGGCTCAAGAGGC#.((((((((((((.((......#)).)))))))))).)).	1148	1165	1.0	-19.2	1	0.000188873	0.559	0.0	0.0	-4.650164754877524	14	17	10	3UTR		0	0
hsa-miR-4783-3p	NM_000903	NQO1	CCCCGGTGTTGGGGCGCGTCTGC#CAGATGCTGACTGGCACTGGTGGT#((((((((((((...(((((((.#)))))))...)))))))))).)).	2352	2376	1.0	-27.4	1	2.92945e-05	0.529	0.0	0.0	-6.818994536638949	19	24	10	3UTR		0	0
hsa-miR-2467-3p	NM_000903	NQO1	AGCAGAGGCAGAGAGGCTCAGG#GAGCTAATAAATCTCTTCTTTGCTG#((((((((.((((((((((...#)))))......))))))))))))).	1525	1550	1.0	-22.0	1	0.08581035	0.721	0.0	0.0	-4.993964104447428	18	25	13	3UTR		0	0
hsa-miR-4796-3p	NM_000903	NQO1	TAAAGTGGCAGAGTATAGACAC#GTCTTGCTCTGTTACC#....(((((((((((.((((..#))))))))))))))).	1597	1613	1.0	-20.8	0	0.0004193783	0.574	0.0	0.0	-9.779611548941542	15	16	15	3UTR		0	0
hsa-miR-4797-3p	NM_000903	NQO1	TCTCAGTAAGTGGCACTCTGT#GCATATAACCAAAATCCGACTGGGCTCAAGAGGCCACTTAGGGAA#((((..((((((((.((((..#.)))))))))))))))).	1131	1176	1.0	-20.9	0	0.00549935	0.574	0.0	0.0	-10.693019942457818	16	18	16	3UTR		0	0
hsa-miR-5001-5p	NM_000903	NQO1	AGGGCTGGACTCAGCGGCGGAGCT#GCTCTGTTACCCAGGCTGGAGTGCAGTG#...((((.(((((((((((((((.#))))))))......)))).))).)))).	1602	1630	1.0	-25.5	0	2.548157e-08	0.426	0.0	0.0	-8.82817512285937	19	28	8	3UTR		0	0
hsa-miR-5006-5p	NM_000903	NQO1	TTGCCAGGGCAGGAGGTGGAA#TCCACCACACCTGGCCCTTGCAAT#((((.((((((((.((((((.#))))))...)))).)))).)))).	1855	1879	1.0	-28.3	0	0.001739853	0.529	0.0	0.0	-8.913451538534543	18	24	6	3UTR		0	0
hsa-miR-5008-5p	NM_000903	NQO1	TGAGGCCCTTGGGGCACAGTGG#ACTGAATCTACCTGCCCTAAGGGACTTAA#((((.(((((((((((..((((#.)))).))))))))))).)))).	1352	1381	1.0	-27.3	0	0.00134944	0.588	0.0	0.0	-8.056611621014136	19	23	11	3UTR		0	0
hsa-miR-5010-5p	NM_000903	NQO1	AGGGGGATGGCAGAGCAAAATT#GATGACAGGCGCCTGCCATCATGCCTG#(((.(((((((((.((......#.)))))))))).).))).	1706	1733	1.0	-22.1	0	0.01541184	0.529	0.0	0.0	-7.826436638681261	14	18	10	3UTR		0	0
hsa-miR-5010-5p	NM_000903	NQO1	AGGGGGATGGCAGAGCAAAATT#CTCTGCCTCCCA#...((((.(((((((.......#))))))))))).	1653	1665	1.0	-20.4	0	0.001310903	0.412	0.0	0.0	-9.061224203162984	11	12	11	3UTR		0	0
hsa-miR-5088-5p	NM_000903	NQO1	CAGGGCTCAGGGATTGGATGGAGG#CTTACTATGGGATGGGGTCCAGTCCCATGACCTTGG#(((((.(((((((((((((.....#.)))))))))).)))))))).	2059	2095	1.0	-27.0	0	4.996469e-06	0.559	0.0	0.0	-5.838533207394711	18	21	10	3UTR		0	0
hsa-miR-5088-5p	NM_000903	NQO1	CAGGGCTCAGGGATTGGATGGAGG#TCCACCACACCTGGCCCTT#.(((((.((((...(((.((((..#)))))))..))))))))).	1855	1874	1.0	-24.9	0	0.001460589	0.5	0.0	0.0	-10.829785212011442	16	19	9	3UTR		0	0
hsa-miR-5091	NM_000903	NQO1	ACGGAGACGACAAGACTGTGCTG#GCAGTCTTGCTCTGTT#((((((....(((((((((....#))))))))))))))).	1594	1610	1.0	-18.7	0	0.0003620481	0.618	0.0	0.0	-10.093792036827557	15	16	15	3UTR		0	0
hsa-miR-5195-3p	NM_000903	NQO1	ATCCAGTTCTCTGAGGGGGCT#AGCCTCCCTAGTAGCTGGG#..((((((..(((.(((((((#))))))).))).)))))).	1688	1707	1.0	-22.9	1	3.343832e-06	0.412	0.0	0.0	-8.112736763466637	16	19	7	3UTR		0	0
hsa-miR-5196-5p	NM_000903	NQO1	AGGGAAGGGGACGAGGGTTGGG#CCTGGCCCTTGCAATCTTCTA#..((((((...(((((((((((#)))))))))))...)))))).	1864	1885	1.0	-23.3	1	0.08045867	0.544	0.0	0.0	-10.080671321356581	17	21	11	3UTR		0	0
hsa-miR-5100	NM_000903	NQO1	TTCAGATCCCAGCGGTGCCTCT#AGATGCTGACTGGCACTGGTGGTTTTTGC#..((((..(((.(((((((...#.))))))).)))..)))).	2353	2382	1.0	-22.1	0	0.0001122759	0.485	0.0	0.0	-12.161125493020595	14	19	7	3UTR		0	1
hsa-miR-5580-5p	NM_000903	NQO1	TGCTGGCTCATTTCATATGTGT#TACTATGGGATGGGGTCCAGTC#.((((((((((((((((.(((.#))))))))))))))..))))).	2061	2083	1.0	-19.3	1	6.479049e-05	0.544	0.0	0.0	-3.793324837357118	19	22	14	3UTR		0	0
hsa-miR-5584-5p	NM_000903	NQO1	CAGGGAAATGGGAAGAACTAGA#TCTAACATGTTATCAAATCTGGGTATCTTTCCAGGCTTCCCTGA#(((((((.((((((((.(((((#.)))))...))))))))...))))))).	968	1012	1.0	-25.4	1	0.0002807702	0.647	0.0	0.0	-6.251209375382295	20	28	8	3UTR		0	0
hsa-miR-5591-5p	NM_000903	NQO1	TGGGAGCTAAGCTATGGGTAT#ACTGGTGGTTTTTGCTCTCGA#(((((((.(((((((.(((..#))).)))))))..))))))).	2367	2388	1.0	-20.6	1	0.007372175	0.471	0.0	0.0	-6.484258455685908	17	21	7	3UTR		0	0
hsa-miR-5684	NM_000903	NQO1	AACTCTAGCCTGAGCAACAG#TTGAAGCAGTCTTGCTCTGTTACCCAGGCTGGAGTG#.(((((((((((.(.(((((#.))))).).))))))))))).	1589	1625	1.0	-25.2	1	7.477399e-07	0.471	0.0	0.0	-5.8179050102739955	17	21	11	3UTR		0	0
hsa-miR-5689	NM_000903	NQO1	AGCATACACCTGTAGTCCTAGA#CTGGGATTACAGGCGTGATCCACCACACCTGGCCCTTGCA#.((((((.(((((((((((((.#))))))))))))).)))...................))).	1837	1877	1.0	-24.9	1	0.001599086	0.529	0.0	0.0	-6.106959766537749	19	40	13	3UTR		0	0
hsa-miR-5691	NM_000903	NQO1	TTGCTCTGAGCTCCGAGAAAGC#GGAATTGCTCAGAGA#...(((((((((((........#)))...)))))))).	1329	1344	1.0	-17.5	0	0.004921722	0.544	0.0	0.0	-7.483038834232987	11	15	8	3UTR		0	0
hsa-miR-5694	NM_000903	NQO1	CAGATCATGGGACTGTCTCAG#CTGATGACTTACTATGGGATGGGGTCCAGTCCCATGACCTT#.((.((((((((((((((((.#.)))))..))))))))))).)).	2052	2093	1.0	-24.2	0	1.732498e-06	0.559	0.0	0.0	-6.825347112316308	18	23	11	3UTR		0	1
hsa-miR-5787	NM_000903	NQO1	GGGCTGGGGCGCGGGGAGGT#ACCTCAGGTGATCCGCCTACCTCAGCCTC#(((((((((.((((((((((#)))))......)))))...))))))))).	1800	1829	1.0	-28.3	1	0.001901914	0.426	0.0	0.0	-5.180080914529843	19	29	9	3UTR		0	0
hsa-miR-6069	NM_000903	NQO1	GGGCTAGGGCCTGCTGCCCCC#GGGATTACAGGCGTGATCCACCACACCTGGCCCT#(((((((((((((...(((..#)))....))))).............)))))))).	1839	1873	1.0	-26.8	1	0.00180485	0.485	0.0	0.0	-5.762913004276319	16	34	8	3UTR		0	0
hsa-miR-6070	NM_000903	NQO1	CCGGTTCCAGTCCCTGGAG#CTCTTACTTGCCAAGAAAATGAAGGGATTGGACCGAGCTGGA#(((((((((((((((....#.))))))))))....))))).	2297	2339	1.0	-23.2	1	0.004429618	0.529	0.0	0.0	-4.1706235265052785	15	21	10	3UTR		0	0
hsa-miR-6073	NM_000903	NQO1	GGTAGTGAGTTATCAGCTAC#ATTGCTAAACTGATGACTTACTATG#.(((((((((((((((....#.))))))))))))))).	2043	2068	1.0	-20.9	1	0.001271078	0.574	0.0	0.0	-3.793324837357118	15	17	15	3UTR		0	0
hsa-miR-6074	NM_000903	NQO1	GATATTCAGAGGCTAGGTGG#CACCTGGCCCTTGCAATCT#(((...(((.(((((((((.#))))))))).)))..))).	1862	1881	1.0	-19.6	0	0.002322601	0.544	0.0	0.0	-14.232099125494553	15	19	9	3UTR		0	0
hsa-miR-6076	NM_000903	NQO1	AGCATGACAGAGGAGAGGTGG#TCACCTCTCTGTAGTTTATGGCA#.((..(((...((((((((((#))))))))))...)))....)).	1302	1325	1.0	-19.8	0	0.0002880635	0.603	0.0	0.0	-16.068054889113075	15	23	10	3UTR		0	0
hsa-miR-6078	NM_000903	NQO1	CCGCCTGAGCTAGCTGTGG#CCATGTTGGCCAGGCTGGT#(((((((.((((((.((((#))))))))))))))).)).	1769	1788	1.0	-22.8	1	1.479211e-05	0.441	0.0	0.0	-6.9866589356329305	17	19	15	3UTR		0	0
hsa-miR-6079	NM_000903	NQO1	TTGGAAGCTTGGACCAACTAGCTG#GTTGGCCAGGCTGGTCTCAAA#((((((((((((.(((((......#))))))))))))..)).))).	1773	1794	1.0	-20.2	1	2.127272e-05	0.412	0.0	0.0	-5.226705058867908	17	21	12	3UTR		0	0
hsa-miR-6080	NM_000903	NQO1	TCTAGTGCGGGCGTTCCCG#TGGGATGACAGGCGCCTGCCA#....(.(((((((((((((#)))))......))))))))).	1703	1724	1.0	-19.9	0	4.509657e-05	0.515	0.0	0.0	-11.447521229830976	14	21	9	3UTR		0	0
hsa-miR-6085	NM_000903	NQO1	AAGGGGCTGGGGGAGCACA#CTGCCTCAGCCTCC#..((((((((((.((....#)).)))))))))).	1681	1695	1.0	-22.2	1	0.004603428	0.382	0.0	0.0	-6.479180412342145	12	14	10	3UTR		0	0
hsa-miR-6086	NM_000903	NQO1	GGAGGTTGGGAAGGGCAGAG#CTCTGCCTCCCAGGTTCCA#((((.((((((..(((((((#))))))))))))).)))).	1653	1672	1.0	-28.4	0	0.002485817	0.426	0.0	0.0	-12.692545543276735	17	19	13	3UTR		0	0
hsa-miR-6086	NM_000903	NQO1	GGAGGTTGGGAAGGGCAGAG#TTCTCCTGCCTCAGCCTCCC#((((((((((..(((.((((#)))))))..)))))))))).	1676	1696	1.0	-24.7	1	0.004790961	0.382	0.0	0.0	-10.342201311511984	17	20	10	3UTR		0	0
hsa-miR-6127	NM_000903	NQO1	TGAGGGAGTGGGTGGGAGG#TCTCCTGCCTCAGCCTCCCTA#..(((((((((((((((((#))))))))).))..)))))).	1677	1698	1.0	-24.4	1	0.003324543	0.397	0.0	0.0	-4.95700071937229	17	21	9	3UTR		0	0
hsa-miR-6131	NM_000903	NQO1	GGCTGGTCAGATGGGAGTG#TTCACCATGTTGGCCAGGCT#(.(((((((((((((((..#))).)))).)))))))).).	1765	1785	1.0	-20.2	1	0.0005622286	0.485	0.0	0.0	-5.101250328216836	16	20	8	3UTR		0	0
hsa-miR-6132	NM_000903	NQO1	AGCAGGGCTGGGGATTGCA#GTGATCCACCACACCTGGCCCTTGCA#.(((((((((((((((((.#))))))).)))......))))).)).	1851	1877	1.0	-23.2	1	0.001599086	0.529	0.0	0.0	-3.793324837357118	17	26	7	3UTR		0	0
hsa-miR-6134	NM_000903	NQO1	TGAGGTGGTAGGATGTAGA#CTGCAACCTCTGCCTCC#.(((((((.(((.(((((.#))))).)))))))))).	1646	1663	1.0	-20.4	1	0.001490406	0.397	0.0	0.0	-6.138845108269123	15	17	10	3UTR		0	0
hsa-miR-6499-3p	NM_000903	NQO1	AGCAGTGTTTGTTTTGCCCACA#TGGGATGACAGGCGCCTGCC#.((((((((((((.(.((((..#))))).))))))))).))).	1703	1723	1.0	-19.5	1	4.205705e-05	0.515	0.0	0.0	-4.883213835181137	17	20	9	3UTR		0	1
hsa-miR-6501-3p	NM_000903	NQO1	CCAGAGCAGCCTGCGGTAACAGT#TGTTGGCCAGGCTGGTCTC#..(((.(((((((.(.(((((..#))))).)))))))).))).	1772	1791	1.0	-24.4	0	1.073869e-05	0.426	0.0	0.0	-7.947848478389355	16	19	8	3UTR		0	0
hsa-miR-6508-5p	NM_000903	NQO1	TCTAGAAATGCATGACCCACC#TCGTGCATTTTTGGAT#(((((((((((((((......#))))))))))))))).	1082	1098	1.0	-19.1	1	0.003463958	0.691	0.0	0.0	-4.1706235265052785	15	16	15	3UTR		0	0
hsa-miR-6510-5p	NM_000903	NQO1	CAGCAGGGGAGAGAGAGGAGTC#GCTAATAAATCTCTTCTTTGCTGC#((((((((((((((....(((.#)))......)))))))))))))).	1527	1551	1.0	-21.9	1	0.09772886	0.721	0.0	0.0	-4.906073086755913	17	24	14	3UTR		0	0
hsa-miR-6511a-3p	NM_000903	NQO1	CCTCACCATCCCTTCTGCCTGC#GGCAGAAGGGAATTGCTCAGAGA#.(((..(((((((((((((...#)))))))))))..))....))).	1321	1344	1.0	-23.5	0	0.004921722	0.544	0.0	0.0	-9.813320773362635	16	23	11	3UTR		0	0
hsa-miR-6514-5p	NM_000903	NQO1	TATGGAGTGGACTTTCAGCTGGC#GCCTAGCACAAGTACCACTCTT#...(((((((((((...((((((#))).)))..)))).))))))).	1455	1477	1.0	-21.1	0	0.001151135	0.632	0.0	0.0	-7.483038834232987	17	22	7	3UTR		0	0
hsa-miR-6715b-5p	NM_000903	NQO1	ACAGGCACGACTGGTTTGGCA#GCCAGGCTGGTCTCAAACTCCTGA#.((((...((((((((((((.#)))))))))))).......)))).	1777	1801	1.0	-22.2	0	3.182625e-05	0.412	0.0	0.0	-9.551605062602114	16	24	12	3UTR		0	0
hsa-miR-6716-5p	NM_000903	NQO1	TGGGAATGGGGGTAAGGGCC#GGCCCTTGCAATCTTCTA#..((((.((..(((((((((#)))))))))..)))))).	1867	1885	1.0	-21.0	0	0.08045867	0.544	0.0	0.0	-10.567968197982138	15	18	9	3UTR		0	0
hsa-miR-6717-5p	NM_000903	NQO1	AGGCGATGTGGGGATGTAGAGA#TTTCTACAGACCCACA#......((((((..((((((((#))))))))..))))))	2505	2521	1.0	-21.3	0	0.02854812	0.744	0.0	0.0	-17.712528934830097	14	16	8	3UTR		0	0
hsa-miR-6720-3p	NM_000903	NQO1	CGCGCCTGCAGGAACTGGTAGA#CTGCCCTCTTGTGGTGCA#.(((((.((((((...(((((.#))))).))))))))))).	2225	2243	1.0	-22.3	0	5.507039e-05	0.632	0.0	0.0	-7.16234993030309	16	18	11	3UTR		0	0
hsa-miR-892c-3p	NM_000903	NQO1	CACTGTTTCCTTTCTGAGTGGA#ATTCAAGAAAGGAAATAGTA#.((((((((((((((((((...#))))).))))))))))))).	1940	1960	1.0	-21.7	1	0.01999311	0.676	0.0	0.0	-3.793324837357118	18	20	13	3UTR		0	0
hsa-miR-6730-5p	NM_000903	NQO1	AGAAAGGTGGAGGGGTTGTCAGA#CTGCAACCTCTGCCTCCC#.....((.((((((((((.(((.#))))))))))).)).)).	1646	1664	1.0	-21.3	0	0.001687199	0.412	0.0	0.0	-15.97923457263103	15	18	11	3UTR		0	0
hsa-miR-6731-5p	NM_000903	NQO1	TGGGAGAGCAGGGTATTGTGGA#TCCGCCTACCTCAGCCTCCCAA#((((((.((.(((((..(((((#))))).)))))..)))))))).	1811	1833	1.0	-24.3	0	0.004050118	0.412	0.0	0.0	-6.956816529704776	18	22	8	3UTR		0	0
hsa-miR-6732-5p	NM_000903	NQO1	TAGGGGGTGGCAGGCTGGCC#GGCGCCTGCCATCATGCCTGA#((((.((((((((((..(((#)))))))))))))...)))).	1713	1734	1.0	-26.8	0	0.002706871	0.529	0.0	0.0	-8.28966070131775	17	21	13	3UTR		0	0
hsa-miR-6735-5p	NM_000903	NQO1	CAGGGCAGAGGGCACAGGAATCTGA#TCGGCTCACTGCAACCTCTGCCTC#..(((((((((...(((..(.((((#)))).)..)))...))))))))).	1638	1662	1.0	-24.6	1	0.000270893	0.412	0.0	0.0	-10.449774559155296	17	24	9	3UTR		0	1
hsa-miR-6735-3p	NM_000903	NQO1	AGGCCTGTGGCTCCTCCCTCAG#CTGATGACTTACTATGGGATGGGGTCCAGTCCC#.((.(((.((((((((((..((#.))..)))).))))))))).)).	2052	2085	1.0	-23.0	0	4.400516e-07	0.529	0.0	0.0	-9.138982041496941	17	23	9	3UTR		0	0
hsa-miR-6738-5p	NM_000903	NQO1	CGAGGGGTAGAAGAGCACAGGGG#CTCCAATGTTCTATTAATCACCTCTCT#.(((((((.((((((((..((((#))))..)))))).....))))))))).	1285	1312	1.0	-21.5	1	0.01575553	0.618	0.0	0.0	-4.849714495602881	19	27	9	3UTR		0	0
hsa-miR-6738-3p	NM_000903	NQO1	CTTCTGCCTGCATTCTACTCCCAG#GTAGTTTATGGCAGAAGG#((((((((......((((......#)))).....)))))))).	1312	1330	1.0	-18.3	1	0.0008751385	0.618	0.0	0.0	-14.554018887968963	12	18	8	3UTR		0	0
hsa-miR-6741-3p	NM_000903	NQO1	TCGGCTCTCTCCCTCACCCTAG#AGGTTGCCTGAAAAATGGGAGACAGCCT#..((((.((((((.........#.)))))).)))).	2271	2299	1.0	-18.9	0	0.0001092196	0.588	0.0	0.0	-8.326025812318264	10	13	6	3UTR		0	0
hsa-miR-6744-3p	NM_000903	NQO1	GGGCCTCTCTTGTCATCCTGCAG#CTGCCTCAGCCTCCCTAGTAGCTGGGATGACAGGCGCCTGCCA#.(((..(.(((((((((((((..#.)).))))))))))).)...))).	1681	1724	1.0	-24.3	0	4.509657e-05	0.515	0.0	0.0	-12.126955702543267	17	24	11	3UTR		0	0
hsa-miR-6745	NM_000903	NQO1	TGGGTGGAAGAAGGTCTGGTT#GGCCAGGCTGGTCTCAAACTCCTGACCTCAGGTGATCCGCCTAC#(((((((((((.(((((((((#)))))))))..))).....................)))))))).	1776	1820	1.0	-23.2	1	0.0001569987	0.426	0.0	0.0	-7.284377755798021	20	44	9	3UTR		0	0
hsa-miR-6746-3p	NM_000903	NQO1	CAGCCGCCGCCTGTCTCCACAG#CTGGGATGACAGGCGCCTGCC#..((.(.(((((((((((.(((#)))))).)))))))).).)).	1702	1723	1.0	-24.9	0	4.205705e-05	0.515	0.0	0.0	-10.619724429056081	17	21	8	3UTR		0	0
hsa-miR-6749-5p	NM_000903	NQO1	TCGGGCCTGGGGTTGGGGGAGC#GCTGGTCTCAAACTCCTGACCTCAGGTGATCCGC#.((((((((((((((((((...#.)))))))))))))))...))).	1782	1816	1.0	-28.6	1	8.078414e-05	0.412	0.0	0.0	-3.793324837357118	18	23	15	3UTR		0	0
hsa-miR-6751-5p	NM_000903	NQO1	TTGGGGGTGAGGTTGGTGTCTGG#CAGGCGCCTGCCATCATGCCTGAC#(((((.(((((((.((((((((.#)))))))).))).)))).))))).	1711	1735	1.0	-29.3	0	0.001853534	0.529	0.0	0.0	-6.695373124915117	20	24	8	3UTR		0	0
hsa-miR-6753-5p	NM_000903	NQO1	CACCAGGGCAGAGCAGGGCTGA#CAGTCTTGCTCTGTTACCCAGGCTGGAGTGCAGTGGTGT#(((((((((((((((((((((.#)))))))))))))...)))..............))))).	1595	1634	1.0	-30.0	1	5.783899e-08	0.412	0.0	0.0	-3.937574446201665	21	39	13	3UTR		0	0
hsa-miR-6754-5p	NM_000903	NQO1	CCAGGGAGGCTGGTTTGGAGGA#CCTCCCAGGTTCCAGCAATTCTCCTGCCTCAGCCTCCCTA#..(((((((((((...((((((#.))))))....))))))))))).	1658	1698	1.0	-29.4	1	0.003324543	0.397	0.0	0.0	-6.782339277446944	17	23	11	3UTR		0	0
hsa-miR-6762-5p	NM_000903	NQO1	CGGGGCCATGGAGCAGCCTGTGT#GCTGGGATTACAGGCGTGATCCACCACACCTGGCCCTT#.(((((((((((.(((((((((.#.))))))).)).)))).......))))))).	1836	1874	1.0	-29.1	1	0.001460589	0.5	0.0	0.0	-5.08245545002336	20	31	7	3UTR		0	0
hsa-miR-6763-3p	NM_000903	NQO1	CTCCCCGGCCTCTGCCCCCAG#CTGGGCTCAAGAGGCCACTTAGGGAA#.((((.(((((((...(((((#)))))....))))))).....)))).	1150	1176	1.0	-26.0	0	0.00549935	0.574	0.0	0.0	-7.519622156624818	16	26	7	3UTR		0	0
hsa-miR-6764-5p	NM_000903	NQO1	TCCCAGGGTCTGGTCAGAGTTG#GCTAAACTGATGACTTACTATGGGATGGGGTCCAGTCCCATGACCTTGGGGT#(((((((((((((.........#.))).)))))))))).	2046	2098	1.0	-21.5	1	4.283973e-06	0.559	0.0	0.0	-5.762913004276319	13	16	10	3UTR		0	0
hsa-miR-6770-3p	NM_000903	NQO1	CTGGCGGCTGTGTCTTCACAG#GGGAGACAGCCTCTTACTTGCCAA#.((((((((((.((((.....#)))).))))))........)))).	2287	2311	1.0	-18.9	1	0.01013555	0.515	0.0	0.0	-7.140128146953473	14	24	6	3UTR		0	0
hsa-miR-6771-5p	NM_000903	NQO1	CTCGGGAGGGCATGGGCCAGGC#CCTGGCCCTTGCAATCTTCTA#...(((((((((.((((((((.#)))))))).)))..)))))).	1864	1885	1.0	-27.3	0	0.08045867	0.544	0.0	0.0	-7.803670806344982	17	21	8	3UTR		0	0
hsa-miR-6773-5p	NM_000903	NQO1	TTGGGCCCAGGAGTAAACAGGAT#ATCCGACTGGGCTCAAG#((((((((((..(..........#.)..)))))))))).	1144	1161	1.0	-19.7	1	0.003136614	0.574	0.0	0.0	-11.934490789283025	11	15	10	3UTR		0	0
hsa-miR-6777-5p	NM_000903	NQO1	ACGGGGAGTCAGGCAGTGGTGGA#TCCACCACACCTGGCCCTTGC#.(((((.((((((..((((((((#)))))))).))))))))))).	1855	1876	1.0	-30.1	0	0.002528494	0.515	0.0	0.0	-6.9293008499994775	19	21	11	3UTR		0	0
hsa-miR-6777-5p	NM_000903	NQO1	ACGGGGAGTCAGGCAGTGGTGGA#CCATCATGCCTGACTAATTTTTGTA#(((((((((((((((.((((((.#)))))))))))))))...)))))).	1721	1746	1.0	-25.5	1	0.01584224	0.559	0.0	0.0	-4.1706235265052785	21	25	15	3UTR		0	0
hsa-miR-6778-5p	NM_000903	NQO1	AGTGGGAGGACAGGAGGCAGGT#TCTGCCTCCCAGGTTCCAGCAATTCTCCTGCCTCAGCCTCCCT#...((((((.(..((((((((.#.)))))))).))))))).	1654	1697	1.0	-29.4	0	0.004796451	0.382	0.0	0.0	-12.392980584269516	15	18	8	3UTR		0	0
hsa-miR-6781-3p	NM_000903	NQO1	TGCCTCTTTTCCACGGCCTCAG#GAGGCCACTTAGGGAAAGATGTAG#(((.((((((((..((((((..#)))))).....)))))))).))).	1160	1184	1.0	-23.2	0	0.07991501	0.574	0.0	0.0	-9.115567251347505	17	24	8	3UTR		0	0
hsa-miR-6784-5p	NM_000903	NQO1	GCCGGGGCTTTGGGTGAGGG#CCTCAGCCTCCCAAAGTGCTGGG#.((((.(((((((((((((.#)))))....)))))))).)))).	1819	1842	1.0	-27.7	0	3.535511e-06	0.397	0.0	0.0	-5.694283598550164	17	23	8	3UTR		0	0
hsa-miR-6785-5p	NM_000903	NQO1	TGGGAGGGCGTGGATGATGGTG#GGCGTGATCCACCACACCTGGCCCTTGCAA#((.((((((..((.((.(((((#.)))))))))..)))))).)).	1848	1878	1.0	-25.1	0	0.001282088	0.529	0.0	0.0	-10.419234781767049	17	22	9	3UTR		0	1
hsa-miR-6787-3p	NM_000903	NQO1	TCTCAGCTGCTGCCCTCTCCAG#CTGGAGTGCAGTGGTGTGAT#..(((((((((((...((((((#)))))).)))))))).))).	1617	1637	1.0	-21.6	1	6.789495e-07	0.412	0.0	0.0	-6.782339277446944	17	20	8	3UTR		0	0
hsa-miR-6792-5p	NM_000903	NQO1	GTAAGCAGGGGCTCTGGGTGA#CACCTGGCCCTTGCA#....(((((((((..(((((.#)))))))))))))).	1862	1877	1.0	-24.7	0	0.001599086	0.529	0.0	0.0	-11.13885194640897	14	15	14	3UTR		0	0
hsa-miR-6795-5p	NM_000903	NQO1	TGGGGGGACAGGATGAGAGGCTGT#ACAGCCTCTTACTTGCCA#.....((.((((.(((((((((((#))))))))))))))))).	2292	2310	1.0	-24.9	0	0.008701312	0.515	0.0	0.0	-17.268365185297274	17	18	17	3UTR		0	0
hsa-miR-6797-5p	NM_000903	NQO1	AGGAGGGAAGGGGCTGAGAACAGGA#TCCTGCCTCAGCCTCCCTA#...(((((...(((((((..(((((#))))).)))))))))))).	1679	1698	1.0	-26.4	0	0.003324543	0.397	0.0	0.0	-11.638210795663031	17	19	12	3UTR		0	0
hsa-miR-6803-5p	NM_000903	NQO1	CTGGGGGTGGGGGGCTGGGCGT#GGGTCCAGTCCCATGACCTTGGGG#((.(((((.(((((((((((.(#).)))))))))).).))))).)).	2073	2097	1.0	-30.1	0	3.358239e-06	0.559	0.0	0.0	-6.551503578753875	19	24	10	3UTR		0	0
hsa-miR-6803-5p	NM_000903	NQO1	CTGGGGGTGGGGGGCTGGGCGT#GCTCACTGCAACCTCTGCCTCCCAGG#((((((((((((((((((((..#)))))..))..)))))))).))))).	1641	1667	1.0	-30.1	1	0.001860766	0.397	0.0	0.0	-3.937574446201665	20	26	8	3UTR		0	0
hsa-miR-6810-5p	NM_000903	NQO1	ATGGGGACAGGGATCAGCATGGC#CCATGTTGGCCAGGCTGGTCTCAAACTCCTGACCTCAG#.(((((.(((((((((((.((((#.)))).))))))).......)))).))))).	1769	1807	1.0	-27.8	0	0.002007577	0.426	0.0	0.0	-5.337011372228436	20	31	7	3UTR		0	0
hsa-miR-6811-5p	NM_000903	NQO1	ATGCAGGCCTGTGTACAGCACT#AGTGCTGGGATTACAGGCGTGA#...((.(((((((..(((((((#)))))))....))))))).)).	1833	1855	1.0	-26.0	0	5.404776e-09	0.441	0.0	0.0	-10.007788432642826	16	22	7	3UTR		0	0
hsa-miR-6813-5p	NM_000903	NQO1	CAGGGGCTGGGGTTTCAGGTTCT#GCCTACCTCAGCCTCC#..(((((((((((...((((...#))))))))))))))).	1814	1830	1.0	-23.8	1	0.001688493	0.441	0.0	0.0	-6.782339277446944	15	16	15	3UTR		0	0
hsa-miR-6813-3p	NM_000903	NQO1	AACCTTGGCCCCTCTCCCCAG#CTGGGCTCAAGAGGCCACTTAGGG#..((((((((.((...(((((#)))))....)).)))))...))).	1150	1174	1.0	-20.0	1	0.002817778	0.588	0.0	0.0	-9.607113752857295	15	24	5	3UTR		0	0
hsa-miR-6816-5p	NM_000903	NQO1	TGGGGCGGGGCAGGTCCCTGC#CAGGCGCCTGCCATCATGCCTGAC#(.(((((((((((((.((((.#)))).))))))).))..)))).).	1711	1735	1.0	-25.8	1	0.001853534	0.529	0.0	0.0	-5.334299408520449	18	24	7	3UTR		0	0
hsa-miR-6816-5p	NM_000903	NQO1	TGGGGCGGGGCAGGTCCCTGC#CAGGTTCCAGCAATTCTCCTGCCTCAGCCTCC#.(((((((((((((..((((.#)))).............)))))))).))))).	1663	1695	1.0	-26.0	1	0.004603428	0.382	0.0	0.0	-4.761823477911366	17	32	8	3UTR		0	0
hsa-miR-6820-5p	NM_000903	NQO1	TGCGGCAGAGCTGGGGTCA#TGATCTCGGCTCACTGCAA#(((((..((((((((((((#)))))))))))).))))).	1633	1652	1.0	-24.8	0	0.0002101589	0.412	0.0	0.0	-7.382219742266031	17	19	12	3UTR		0	0
hsa-miR-6824-5p	NM_000903	NQO1	GTAGGGGAGGTTGGGCCAGGGA#CTCTGCCTCCCAGGTTCCAGCAATTCTCCTGCCTCAGCCTCCCTA#...((((((((((((.((((((#.)).)))).)))))))))))).	1653	1698	1.0	-30.3	0	0.003324543	0.397	0.0	0.0	-6.747589273982352	18	22	12	3UTR		0	0
hsa-miR-6824-5p	NM_000903	NQO1	GTAGGGGAGGTTGGGCCAGGGA#CCTGGCCCTTGCAATCTTCTACT#((((((((.((.((((((((..#))))))))..))..)))))))).	1864	1887	1.0	-29.7	1	0.06861013	0.559	0.0	0.0	-8.340767414043784	18	23	8	3UTR		0	0
hsa-miR-6834-5p	NM_000903	NQO1	GTGAGGGACTGGGATTTGTGG#CCACACCTGGCCCTTGCA#(((((((.(((((...(((((#))))))))))))))))).	1859	1877	1.0	-22.6	1	0.001599086	0.529	0.0	0.0	-8.07654793345695	17	18	17	3UTR		0	0
hsa-miR-6835-5p	NM_000903	NQO1	AGGGGGTAGAAAGTGGCTGAAG#CTGGAGTGCAGTGGTGTGATCTCGGCTCACTGCAACCTCTGCCTCCC#.(((((((((.(((((((((..#.))))).))))......))))))))).	1617	1664	1.0	-24.3	1	0.001687199	0.412	0.0	0.0	-6.618099312767468	18	27	9	3UTR		0	0
hsa-miR-6837-5p	NM_000903	NQO1	ACCAGGGCCAGCAGGGAATGT#CATTCCACTGTTGGTA#......((((((((((((((.#)))))).)))))))).	2178	2194	1.0	-21.6	0	0.003199337	0.706	0.0	0.0	-15.566558404643448	14	16	8	3UTR		0	0
hsa-miR-6840-3p	NM_000903	NQO1	GCCCAGGACTTTGTGCGGGGTG#ACCTCAGGTGATCCGCCTACCTCAGCCTCCCAAAGTGCTGGGA#.(((((.((((((.(.(((((.#.)))))))))))).))))).	1800	1843	1.0	-26.0	0	3.875486e-06	0.382	0.0	0.0	-6.426900370052455	17	20	12	3UTR		0	0
hsa-miR-6841-5p	NM_000903	NQO1	TAGGGTACTCAGAGCAAGTTGT#GCAGTCTTGCTCTGTTACCCA#..(((((..(((((((((((((#)))).))))))))).))))).	1594	1615	1.0	-25.9	0	0.0004844645	0.559	0.0	0.0	-8.327025306798683	18	21	9	3UTR		0	0
hsa-miR-6846-5p	NM_000903	NQO1	TGGGGGCTGGATGGGGTAGAGT#CTCTGCCTCCCAGGTTCCAG#(((((.((((..(((((((((.#))))))))))))).))))).	1653	1673	1.0	-27.3	0	0.003646751	0.412	0.0	0.0	-12.010110992401417	18	20	13	3UTR		0	0
hsa-miR-6847-3p	NM_000903	NQO1	GGCTCATGTGTCTGTCCTCTTC#GGGATGACAGGCGCCTGCCA#(((....(((((((((.((((.#)))).)))))))))..))).	1704	1724	1.0	-21.8	0	4.509657e-05	0.515	0.0	0.0	-14.533279192037693	16	20	9	3UTR		0	0
hsa-miR-6848-5p	NM_000903	NQO1	TGGGGGCTGGGATGGGCCATGGT#GCCAGGCTGGTCTCAAACTCCT#.((((..((((((.((((.((((#)))))))).))))))..)))).	1777	1799	1.0	-28.7	0	1.755948e-05	0.412	0.0	0.0	-8.094810050941888	18	22	8	3UTR		0	0
hsa-miR-6848-3p	NM_000903	NQO1	GTGGTCTCTTGGCCCCCAG#TGGCATATAACCAAAATCCGACTGGGCTCAAGAGGCCACT#(((((((((((((((....#.)))).))))))))))).	1129	1169	1.0	-28.6	1	2.66306e-05	0.559	0.0	0.0	-4.1706235265052785	15	18	11	3UTR		0	0
hsa-miR-6849-3p	NM_000903	NQO1	ACCAGCCTGTGTCCACCTCCAG#TGGCCAGGCTGGTC#(((((((((.(.(((.......#))))))))))))).	1775	1789	1.0	-20.6	1	1.069879e-05	0.441	0.0	0.0	-8.759933304429813	13	14	13	3UTR		0	0
hsa-miR-6851-5p	NM_000903	NQO1	AGGAGGTGGTACTAGGGGCCAGC#CTGGCCCTTGCAATCTTCTA#(((((((.(((...((((((((.#))))))))))).))))))).	1865	1885	1.0	-24.1	1	0.08045867	0.544	0.0	0.0	-11.7439832151653	18	20	11	3UTR		0	0
hsa-miR-6851-3p	NM_000903	NQO1	TGGCCCTTTGTACCCCTCCAG#GGGTACAGTTTGGCTAG#(((((..((((((((......#))))))))...))))).	1255	1272	1.0	-18.8	0	0.001170568	0.647	0.0	0.0	-7.615268822569644	13	17	8	3UTR		0	0
hsa-miR-6852-5p	NM_000903	NQO1	CCCTGGGGTTCTGAGGACATG#CAGTCCCATGACCTTGGGGT#((((((((((.((.((((.((#)))))))).)))))))))).	2078	2098	1.0	-22.3	1	4.283973e-06	0.559	0.0	0.0	-7.619188839132421	18	20	10	3UTR		0	0
hsa-miR-6852-5p	NM_000903	NQO1	CCCTGGGGTTCTGAGGACATG#TGCCTCAGCCTCCCTAGT#..((((((..((((((.((..#))))))))...)))))).	1682	1700	1.0	-20.2	1	0.003126445	0.397	0.0	0.0	-7.255896845946231	14	18	8	3UTR		0	0
hsa-miR-6853-5p	NM_000903	NQO1	AGCGTGGGATGTCCATGAAGTCAG#ACTTCTGGAAGTCATCTCATTCCACTGTTG#(((((((((((((((.(((((...#)))))))))........)))))))).))).	2161	2191	1.0	-19.5	1	0.01253972	0.691	0.0	0.0	-4.1706235265052785	20	30	9	3UTR		0	0
hsa-miR-6855-5p	NM_000903	NQO1	TTGGGGTTTGGGGTGCAGACATTGC#GCAGTGGTGTGATCTCGGCTCACTGCAACCTCTGCCTCCCAGGTTCCAGC#(((((((((((((.(((((..((((#.))))..))))).))))))))))))).	1624	1674	1.0	-26.8	1	0.004686699	0.412	0.0	0.0	-4.794414363722071	22	27	13	3UTR		0	0
hsa-miR-6859-5p	NM_000903	NQO1	GAGAGGAACATGGGCTCAGGACA#CCTGGCCCTTGCAATCTTCTA#.((((((.((.((((.((((...#)))))))).))...)))))).	1864	1885	1.0	-22.5	1	0.08045867	0.544	0.0	0.0	-9.164783322251713	16	21	8	3UTR		0	0
hsa-miR-6861-3p	NM_000903	NQO1	TGGACCTCTCCTCCCCAG#CTGATGACTTACTATGGGATGGGGTCCAG#((((((((((((......#.)))).)))))))).	2052	2081	1.0	-19.2	1	0.0002171218	0.544	0.0	0.0	-7.052043616942562	12	15	8	3UTR		0	0
hsa-miR-6862-5p	NM_000903	NQO1	CGGGCATGCTGGGAGAGACTTT#AGGCGCCTGCCATCATGCCTGA#((((((((.(((.((.(.(((.#))))..)).))).)))))))).	1712	1734	1.0	-21.0	1	0.002706871	0.529	0.0	0.0	-6.516143797417284	17	22	8	3UTR		0	0
hsa-miR-6862-3p	NM_000903	NQO1	CCTCACCCAGCTCTCTGGCCCTCT#GCTGACGGCTGGGTGT#...(((((((((.((.(((.....#))))).))))))))).	2402	2418	1.0	-21.6	0	2.067269e-05	0.574	0.0	0.0	-8.036719886648596	14	16	9	3UTR		0	0
hsa-miR-6862-3p	NM_000903	NQO1	CCTCACCCAGCTCTCTGGCCCTCT#AGGGATTGGACCGAGCTGGA#......((((((((((((((((..#)))).)))))..))))))).	2319	2339	1.0	-21.2	0	0.004429618	0.529	0.0	0.0	-15.566558404643448	16	20	7	3UTR		0	0
hsa-miR-6865-5p	NM_000903	NQO1	TAGGTGGCAGAGGAGGGACTTCA#TGAAGCAGTCTTGCTCTGTTACCC#..((((((((((.((((.(((((#)))))...)))).)))))))))).	1590	1614	1.0	-24.7	1	0.0004100056	0.559	0.0	0.0	-6.246131332038532	19	24	10	3UTR		0	0
hsa-miR-6868-3p	NM_000903	NQO1	TTCCTTCTGTTGTCTGTGCAG#CTGTAGTTTATGGCAGAAGGGAA#(((((((((((((...(((((#)))))....))))))))))))).	1310	1333	1.0	-20.6	1	0.02354168	0.618	0.0	0.0	-5.762913004276319	18	23	13	3UTR		0	0
hsa-miR-6874-5p	NM_000903	NQO1	ATGGAGCTGGAACCAGATCAGGC#GCCTCCCAGGTTCCAGCAATTCTCCT#..((((((((((((.....((((#))))....))))))))).....))).	1657	1683	1.0	-23.1	1	0.01005334	0.412	0.0	0.0	-5.925499359926538	16	26	9	3UTR		0	0
hsa-miR-6876-3p	NM_000903	NQO1	AGCTGTCTGTGTTTTCCTTCTCAG#GAGAAGGAAAAGACTGAA#.....((.((.(((((((((((..#))))))))))).)).)).	1340	1358	1.0	-21.1	0	0.07599613	0.559	0.0	0.0	-18.804009048041376	15	18	11	3UTR		0	0
hsa-miR-6877-5p	NM_000903	NQO1	AGGGCCGAAGGGTGGAAGCTGC#CGGCGTTTCACCATGTTGGCCA#..((((((..(((((((((((.#)))).)))))))...)))))).	1759	1781	1.0	-24.1	1	0.006729709	0.5	0.0	0.0	-7.255896845946231	17	22	7	3UTR		0	0
hsa-miR-6878-5p	NM_000903	NQO1	AGGGAGAAAGCTAGAAGCTGAAG#TCGGCTCACTGCAACCTCTGCCTCCCAGGTTCCAGCAATTCTCCTG#.(((((((.(((.(((.(((...#.))).))).)))..))))))).	1638	1684	1.0	-20.8	1	0.02239118	0.426	0.0	0.0	-6.138845108269123	16	22	7	3UTR		0	0
hsa-miR-6878-3p	NM_000903	NQO1	CTGGCCTCTTCTTTCTCCTAG#CTGGGCTCAAGAGGCCAC#.(((((((((......(((((#)))))...))))))))).	1150	1168	1.0	-19.3	1	2.450066e-05	0.559	0.0	0.0	-13.079371793104722	14	18	9	3UTR		0	0
hsa-miR-6881-5p	NM_000903	NQO1	TGGGGTAAGGATAGGAGGGTCA#TGATCCGCCTACCTCAGCCTCC#.(((((.(((.((((.((((((#)))))).)))))))..))))).	1808	1830	1.0	-23.2	0	0.001688493	0.441	0.0	0.0	-8.3948349279424	18	22	7	3UTR		0	0
hsa-miR-6882-5p	NM_000903	NQO1	TACAAGTCAGGAGCTGAAGCAG#TTTCCAGGCTTCCCTGACTTGC#..(((((((((....(((((..#.)))))))))))))).	995	1017	1.0	-20.8	1	0.0008628831	0.662	0.0	0.0	-11.18522411940593	14	16	14	3UTR		0	0
hsa-miR-6884-5p	NM_000903	NQO1	AGAGGCTGAGAAGGTGATGTTG#AACTCCTGACCTCAGGTGATCCGCCTACCTCAGCCTCC#.(((((((((.(((((......#.)))))..))))))))).	1792	1830	1.0	-24.6	1	0.001688493	0.441	0.0	0.0	-6.618099312767468	14	18	9	3UTR		0	1
hsa-miR-6885-5p	NM_000903	NQO1	AGGGGGGCACTGCGCAAGCAAAGCC#GCTGGAGTGCAGTGGTGTGATCTCGGCTCACTGCAACCTCTGCCTCCCA#.((((((((((((((.(((......#)))...)))))))............................))))))).	1616	1665	1.0	-25.7	1	0.001310903	0.412	0.0	0.0	-4.026373917660731	17	49	7	3UTR		0	0
hsa-miR-6887-5p	NM_000903	NQO1	TGGGGGGACAGATGGAGAGGACA#TGTGATCTCGGCTCACTGCAACCTCTGCCTCCCAG#(((((((.(((((.((((..(((#)))..)))).)............))))))))))).	1631	1666	1.0	-22.7	1	0.002205469	0.397	0.0	0.0	-7.1080492929027015	19	35	11	3UTR		0	0
hsa-miR-6889-5p	NM_000903	NQO1	TCGGGGAGTCTGGGGTCCGGAAT#TCTGGGTATCTTTCCAGGCTTCCCTGAC#(((((((((((((((((((((..#)))))).....))))))))).)))))).	985	1013	1.0	-28.6	1	0.0002801125	0.662	0.0	0.0	-3.937574446201665	21	28	9	3UTR		0	0
hsa-miR-6891-5p	NM_000903	NQO1	TAAGGAGGGGGATGAGGGG#CCTTCATCTTCACTGCA#...(.(((((((((((((.#))))))))))).)).).	2441	2458	1.0	-19.8	0	0.0361975	0.706	0.0	0.0	-10.63357736849121	14	17	11	3UTR		0	0
hsa-miR-6895-5p	NM_000903	NQO1	CAGGGCCAGGCACAGAGTAAG#CTTGCTCTGTTACCCAGGCTG#...((((.((.((((((((((#))))))))))...)).)))).	1599	1620	1.0	-21.8	0	0.0003032258	0.515	0.0	0.0	-11.652949598269721	16	21	10	3UTR		0	0
hsa-miR-6895-5p	NM_000903	NQO1	CAGGGCCAGGCACAGAGTAAG#GTGATCCACCACACCTGGCCCTT#.(((((((((...........#.))))))))).	1851	1874	1.0	-20.0	1	0.001460589	0.5	0.0	0.0	-13.079371793104722	9	11	9	3UTR		0	0
hsa-miR-6895-3p	NM_000903	NQO1	TGTCTCTCGCCCTTGGCCTTAG#GAGGCCACTTAGGGAAAGAT#....(((..(((((((((((..#)))))))...))))..))).	1160	1180	1.0	-20.6	0	0.01279032	0.603	0.0	0.0	-12.916587056064323	14	20	7	3UTR		0	0
hsa-miR-7107-5p	NM_000903	NQO1	TCGGCCTGGGGAGGAGGAAGGG#CTCTGCCTCCCAGGTTCCAGCAATTCTCCTGCCTCAGCCTCCCTAGTAGCTGGG#(((((((((((((((((.((((#.)))).)))...)))))))))..))))).	1653	1707	1.0	-28.4	1	3.343832e-06	0.412	0.0	0.0	-3.937574446201665	21	29	9	3UTR		0	0
hsa-miR-7112-5p	NM_000903	NQO1	ACGGGCAGGGCAGTGCACCCTG#CAGGCGCCTGCCATCATGCCTGA#.((((((((((((.((..((((#)))).)))))))..).)))))).	1711	1734	1.0	-23.8	1	0.002706871	0.529	0.0	0.0	-4.650164754877524	18	23	7	3UTR		0	0
hsa-miR-7152-3p	NM_000903	NQO1	TCTGGTCCTGGACAGGAGGC#GCCTCCCAGGTTCCAGC#.((((.((((....((((((#))))))))))..)))).	1657	1674	1.0	-20.8	0	0.004686699	0.412	0.0	0.0	-14.011831913743519	14	17	10	3UTR		0	0
hsa-miR-7156-5p	NM_000903	NQO1	TTGTTCTCAAACTGGCTGTCAGA#TCTCGACAGTATCCACAATAGCTGACGGCTGGGTGTTTCAGTTTGAAAATAT#.((((.((((((((((((((((.#.)))))))).........)))))))).)))).	2382	2434	1.0	-22.5	0	0.01331418	0.618	0.0	0.0	-5.694283598550164	20	32	8	3UTR		0	0
hsa-miR-7160-5p	NM_000903	NQO1	TGCTGAGGTCCGGGCTGTGCC#GTGCAGTGGTGTGATCTCGGCT#.(((((((((((.(((((((.#)))))))..)).))))))))).	1622	1644	1.0	-24.3	1	0.001035429	0.397	0.0	0.0	-5.08245545002336	18	22	9	3UTR		0	0
hsa-miR-7706	NM_000903	NQO1	TGAAGCGCCTGTGCTCTGCCGAGA#TTTTGTATTTTTAGTAGAGACGGCGTTTCAC#(((((((((.((.((((((.((((#.)))).))))))))))))))))).	1739	1770	1.0	-24.7	1	0.001162322	0.574	0.0	0.0	-6.469211527196086	21	24	17	3UTR		0	0
hsa-miR-4433b-3p	NM_000903	NQO1	CAGGAGTGGGGGGTGGGACGT#GCGTTTCACCATGTTGGCCAGGCTGGTCTCAAACTCCTGA#(((((((.(((((((((((((#)))))))))).................)))..))))))).	1761	1801	1.0	-24.9	1	3.182625e-05	0.412	0.0	0.0	-6.251209375382295	20	40	10	3UTR		0	0
hsa-miR-4433b-3p	NM_000903	NQO1	CAGGAGTGGGGGGTGGGACGT#GCAACCTCTGCCTCCCAGGTTCCAGCAATTCTCCTGC#(((((((((((((((((....#.))))))))))).............)))))).	1648	1685	1.0	-24.5	1	0.02284867	0.412	0.0	0.0	-3.937574446201665	17	32	11	3UTR		0	0
hsa-miR-4433b-3p	NM_000903	NQO1	CAGGAGTGGGGGGTGGGACGT#CGCCTACCTCAGCCTCCC#..((((...((((((((.((.#))))))))))...)))).	1813	1831	1.0	-21.6	0	0.001465361	0.426	0.0	0.0	-9.870711841670003	14	18	10	3UTR		0	0
hsa-miR-6516-5p	NM_000903	NQO1	TTTGCAGTAACAGGTGTGAGCA#TGCTGGGATTACAGGCGTGATCCACCACACCTGGCCCTTGCAAT#.((((((...((((((((....#.))))))))....)))))).	1835	1879	1.0	-20.5	1	0.001739853	0.529	0.0	0.0	-8.40585589311169	14	20	8	3UTR		0	1
hsa-miR-7845-5p	NM_000903	NQO1	AAGGGACAGGGAGGGTCGTGG#TCTCGGCTCACTGCAACCTCTGCCTCCCAGGTTCCA#..(((((.((((((.....((#.))....))))))..))))).	1636	1672	1.0	-21.4	0	0.002485817	0.426	0.0	0.0	-8.239134289107168	13	21	6	3UTR		0	0
hsa-miR-7846-3p	NM_000903	NQO1	CAGCGGAGCCTGGAGAGAAGG#TCTGCCTCCCAGGTTCCAGCA#..(((((((((((.(((.(((#)))..)))))))))))).)).	1654	1675	1.0	-24.2	1	0.004772179	0.412	0.0	0.0	-5.813840636892696	17	21	12	3UTR		0	0
hsa-miR-7847-3p	NM_000903	NQO1	CGTGGAGGACGAGGAGGAGGC#CCGCCTACCTCAGCCTCCCA#.(.(((((..(((((((.((.#)).))).))))..)))))).	1812	1832	1.0	-23.3	0	0.001276121	0.412	0.0	0.0	-7.649760438237508	15	20	6	3UTR		0	0
hsa-miR-7851-3p	NM_000903	NQO1	TACCTGGGAGACTGAGGTTGGA#TCCTGCCTCAGCCTCCCTAGTAG#(((..(((((.(((((((.(((#))).))))))).)))))..))).	1679	1702	1.0	-28.6	0	0.001113457	0.397	0.0	0.0	-13.913408371383678	18	23	7	3UTR		0	0
hsa-miR-7854-3p	NM_000903	NQO1	TGAGGTGACCGCAGATGGGAA#TTCTTTGCTGCAGTCATCTA#..(((((((.((((..(((((#)))))..)))).))))))).	1540	1560	1.0	-20.0	1	0.1788719	0.765	0.0	0.0	-7.168005828254716	16	20	7	3UTR		0	1
hsa-miR-7854-3p	NM_000903	NQO1	TGAGGTGACCGCAGATGGGAA#TTTCTACTTCTGGAAGTCATCTCAT#(((((((((..((((((((((#))))))..))))...))))))))).	2156	2181	1.0	-19.4	1	0.001456626	0.662	0.0	0.0	-8.004855389940193	19	25	9	3UTR		0	1
hsa-miR-7976	NM_000903	NQO1	TGCCCTGAGACTTTTGCTC#GGGCTAAAGTTTTAGGGTAC#((((((((((((((.((((#)))).)))))))))))))).	1241	1261	1.0	-24.2	1	0.009243712	0.647	0.0	0.0	-4.6730240064523	18	20	14	3UTR		0	0
hsa-miR-8052	NM_000903	NQO1	CGGGACTGTAGAGGGCATGAGC#GTTTTTGCTCTCGACAGTATCCA#.((((((((.(((((((.((((#)))).))))))).))))).))).	2374	2397	1.0	-23.5	1	0.02074978	0.5	0.0	0.0	-5.035831305685297	19	23	7	3UTR		0	0
hsa-miR-8055	NM_000903	NQO1	CTTTGAGCACATGAGCAGACGGA#TCTGTAGTTTATGGCAGAAGGGAATTGCTCAGAGA#((((((((((((((((..(((((#))))).)))))))............))))))))).	1309	1344	1.0	-21.8	1	0.004921722	0.544	0.0	0.0	-3.937574446201665	21	35	9	3UTR		0	0
hsa-miR-8086	NM_000903	NQO1	TGCTAGTCTGGACTGATATGGT#ACCATGTTGGCCAGGCTGGTC#.((((((((((.((((((((((#)))))))))))))))))))).	1768	1789	1.0	-28.4	1	1.069879e-05	0.441	0.0	0.0	-7.140128146953473	20	21	20	3UTR		0	0
hsa-miR-9718	NM_000903	NQO1	TTGCTGACCTGGGTGGTGGT#AGTACCACTCTTGGTCAGCT#..(((((((.((((((((.(#).))))))))..))))))).	1465	1485	1.0	-25.7	1	0.0005024786	0.632	0.0	0.0	-6.199507187700468	16	20	8	3UTR		0	0
hsa-miR-9986	NM_000903	NQO1	TGTGAGGTTGTCATGCCTGC#CAGGCGTGATCCACCACACC#.(((.(((.((((((((((.#))))))))))..))).))).	1846	1866	1.0	-21.9	0	0.0005776204	0.5	0.0	0.0	-8.968751670415353	16	20	10	3UTR		0	0
hsa-miR-10401-5p	NM_000903	NQO1	CGTGTGGGAAGGCGTGGGGT#ACCTCTGCCTCCCAGGT#..(.((((.(((((.(((((#)))))))))))))).).	1651	1668	1.0	-21.1	0	0.001749534	0.397	0.0	0.0	-9.780862212827879	15	17	14	3UTR		0	0
hsa-miR-10526-3p	NM_000903	NQO1	AAAAGGGGGCTGAGGTGGAG#CTCCTGACCTCAGGTGATCCGCCTACCTCAGCCTCCC#....((((((((((((((..#.)))))))))))))).	1794	1831	1.0	-29.3	0	0.001465361	0.426	0.0	0.0	-9.546562468637928	14	16	14	3UTR		0	0
hsa-miR-11181-3p	NM_000903	NQO1	AGGAGGAGGAGGTCAGGC#CCTGACCTCAGGTGATCCGCCTACCTCAGCCTCCC#.(((((..(((((.((((#.)))))))))..))))).	1796	1831	1.0	-25.3	0	0.001465361	0.426	0.0	0.0	-8.507486218929476	14	18	9	3UTR		0	0
hsa-miR-9851-3p	NM_000903	NQO1	TGGCACCAGCACTGGCGGTGTC#TGGCCAGGCTGGTCTCAA#(((.((((((.(((((.(....#).))))))))))).))).	1775	1793	1.0	-22.9	0	1.881934e-05	0.426	0.0	0.0	-9.794371196571205	15	18	11	3UTR		0	0
hsa-miR-12136	NM_000903	NQO1	GAAAAAGTCATGGAGGCC#GGCTTCCCTGACTTG#....((((((.(((((((#))))))).)))))).	1001	1016	1.0	-20.1	0	0.0005722955	0.662	0.0	0.0	-12.371336944048279	13	15	7	3UTR		0	0
hsa-let-7a-5p	NM_001025433	NQO1	TGAGGTAGTAGGTTGTATAGTT#TGCAACCTCTGCCTCC#.(((((((.((((((((.....#))))))))))))))).	1545	1561	1.0	-22.9	1	0.001490406	0.397	0.0	0.0	-4.849714495602881	15	16	15	3UTR		0	0
hsa-let-7b-5p	NM_001025433	NQO1	TGAGGTAGTAGGTTGTGTGGTT#GATCTCGGCTCACTGCAACCTCTGCCTCC#.(((((((.(((((((((((((#.))).))).)))))))))))))).	1532	1561	1.0	-26.0	1	0.001490406	0.397	0.0	0.0	-4.849714495602881	20	24	14	3UTR		0	0
hsa-let-7c-5p	NM_001025433	NQO1	TGAGGTAGTAGGTTGTATGGTT#GGCTGGAGTGCAGTGGTGTGATCTCGGCTCACTGCAACCTCTGCCTCC#.(((((((.(((((((((((((#.))).)).))))))))))))))).	1513	1561	1.0	-24.5	1	0.001490406	0.397	0.0	0.0	-4.849714495602881	20	24	15	3UTR		0	0
hsa-let-7d-5p	NM_001025433	NQO1	AGAGGTAGTAGGTTGCATAGTT#TGCAACCTCTGCCTCC#.(((((((.((((((((.....#))))))))))))))).	1545	1561	1.0	-25.1	1	0.001490406	0.397	0.0	0.0	-4.849714495602881	15	16	15	3UTR		0	0
hsa-let-7e-5p	NM_001025433	NQO1	TGAGGTAGGAGGTTGTATAGTT#GGCTGGAGTGCAGTGGTGTGATCTCGGCTCACTGCAACCTCTGCCTCCCAGGTTCCAGCAATTCTCCTGCCTCAG#((((((((((((((((......#.))))).))))))))))).	1513	1588	1.0	-24.6	1	0.006737844	0.382	0.0	0.0	-3.937574446201665	16	19	11	3UTR		0	0
hsa-let-7f-5p	NM_001025433	NQO1	TGAGGTAGTAGATTGTATAGTT#GCAATTCTCCTGCCTCAG#((((((((.(((((((......#))))).)).)))))))).	1570	1588	1.0	-18.0	1	0.006737844	0.382	0.0	0.0	-4.993964104447428	15	18	8	3UTR		0	0
hsa-miR-17-5p	NM_001025433	NQO1	CAAAGTGCTTACAGTGCAGGTAG#CTACCTGCCCTAAGGGACTTA#..((((.(((..((.((((((((#)))))))).)).))).)))).	1257	1278	1.0	-20.0	0	0.0006486008	0.588	0.0	0.0	-13.407714599500949	17	21	8	3UTR		0	0
hsa-miR-20a-5p	NM_001025433	NQO1	TAAAGTGCTTATAGTGCAGGTAG#CTACCTGCCCTAAGGGACTTA#..((((.(((.(((.((((((((#)))))))).)))))).)))).	1257	1278	1.0	-22.1	0	0.0006486008	0.588	0.0	0.0	-10.060911289904594	18	21	8	3UTR		0	0
hsa-miR-24-1-5p	NM_001025433	NQO1	TGCCTACTGAGCTGATATCAGT#GGTACAGTTTGGCTAGGTAT#((((((((((((((.((((...#)))))))))))).)))))).	1154	1174	1.0	-19.3	1	0.001463457	0.647	0.0	0.0	-4.6730240064523	18	20	12	3UTR		0	0
hsa-miR-31-5p	NM_001025433	NQO1	AGGCAAGATGCTGGCATAGCT#AGCTGGGATGACAGGCGCCTGCCATCATGCCTG#(((((.(((((.(((...(((#.)))))).)).))).))))).	1598	1631	1.0	-19.4	0	0.01541184	0.529	0.0	0.0	-9.418385597294682	16	21	6	3UTR		0	0
hsa-miR-29b-2-5p	NM_001025433	NQO1	CTGGTTTCACATGGTGGCTTAG#GGCGTTTCACCATGTTGGCCAGG#((((((..(((((((((.....#.))))))))).)))))).	1658	1681	1.0	-21.5	0	0.0004697492	0.515	0.0	0.0	-7.794895910253615	15	18	9	3UTR		0	0
hsa-miR-106a-5p	NM_001025433	NQO1	AAAAGTGCTTACAGTGCAGGTAG#CTACCTGCCCTAAGGGACTTA#..((((.(((..((.((((((((#)))))))).)).))).)))).	1257	1278	1.0	-20.0	0	0.0006486008	0.588	0.0	0.0	-13.407714599500949	17	21	8	3UTR		0	0
hsa-miR-148a-3p	NM_001025433	NQO1	TCAGTGCACTACAGAACTTTGT#CAAGGAGAATATGATAAAACACTGCCCTCTTGTGGTGCATTGAA#(((((((((((((((.......#.))).)))))))))))).	2102	2146	1.0	-21.1	1	0.001014801	0.632	0.0	0.0	-4.1706235265052785	15	18	12	3UTR		0	0
hsa-miR-204-3p	NM_001025433	NQO1	GCTGGGAAGGCAAAGGGACGT#CGGCTCACTGCAACCTCTGCCTCCCAGG#.(((((.(((((.(((...((#.))..))).)))))))))).	1537	1565	1.0	-21.9	0	0.001860766	0.397	0.0	0.0	-6.626141984894679	15	20	10	3UTR		0	0
hsa-miR-205-3p	NM_001025433	NQO1	GATTTCAGTGGAGTGAAGTTC#GAAGTCATCTCATTCCACTGT#.....(((((((((((.....#.))))))))))).	2066	2087	1.0	-17.8	0	0.0141094	0.676	0.0	0.0	-13.6655996434504	11	13	11	3UTR		0	0
hsa-miR-214-5p	NM_001025433	NQO1	TGCCTGTCTACACTTGCTGTGC#TAGCTGGGATGACAGGCG#.(((((((....((.((((...#)))).))...))))))).	1597	1615	1.0	-19.4	1	1.419103e-08	0.456	0.0	0.0	-12.999248309188399	13	18	7	3UTR		0	0
hsa-miR-216a-3p	NM_001025433	NQO1	TCACAGTGGTCTCTGGGATTAT#CTCAAGAGGCCACTT#....(((((((((((((.....#)))).))))))))).	1053	1068	1.0	-19.3	0	0.0001912232	0.574	0.0	0.0	-9.546562468637928	13	15	9	3UTR		0	0
hsa-miR-30b-3p	NM_001025433	NQO1	CTGGGAGGTGGATGTTTACTTC#GGTGTGATCTCGGCTCACTGCAACCTCTGCCTCCCAGG#((((((((((((.(((......#.))).)))))))))))).	1527	1565	1.0	-24.5	1	0.001860766	0.397	0.0	0.0	-5.226705058867908	15	18	12	3UTR		0	1
hsa-miR-128-1-5p	NM_001025433	NQO1	CGGGGCCGTAGCACTGTCTGAGA#TCTCGACAGTATCCACAATAGCTGACGGCTG#...(((((((((((((((.((((#))))))))))..........)))).))))).	2280	2311	1.0	-23.2	0	9.267301e-05	0.588	0.0	0.0	-6.514540193678739	19	31	10	3UTR		0	0
hsa-miR-140-3p	NM_001025433	NQO1	TACCACAGGGTAGAACCACGG#CTGTTGGTATTATATAATTCAAGGAGAATATGATAAAACACTGCCCTCTTGTGGTGC#(((((((((((((........#.)))))))...)))))).	2083	2140	1.0	-18.4	1	6.070223e-05	0.632	0.0	0.0	-5.762913004276319	13	18	7	3UTR		0	0
hsa-miR-145-5p	NM_001025433	NQO1	GTCCAGTTTTCCCAGGAATCCCT#GGGAGACAGCCTCTTACTTGCCAAGAAAATGAAGGGATTGGACCGAGCTGGAA#.(((((((((((....(((((((#.))))))))))..)))))))).	2185	2238	1.0	-21.2	1	0.005587853	0.515	0.0	0.0	-6.907794008098015	18	22	10	3UTR		0	0
hsa-miR-152-3p	NM_001025433	NQO1	TCAGTGCATGACAGAACTTGG#TCTTGTGGTGCATTGAA#(((((((((.(((((......#))).)).))))))))).	2129	2146	1.0	-17.7	1	0.001014801	0.632	0.0	0.0	-5.413129994833456	14	17	9	3UTR		0	0
hsa-miR-191-3p	NM_001025433	NQO1	GCTGCGCTTGGATTTCGTCCCC#GGGATGACAGGCGCCTGCC#((.(((((((....(((((((.#))))))))))))))..)).	1602	1621	1.0	-23.5	0	4.205705e-05	0.515	0.0	0.0	-13.812662235701469	16	19	14	3UTR		0	0
hsa-miR-125b-2-3p	NM_001025433	NQO1	TCACAAGTCAGGCTCTTGGGAC#TTCCAGGCTTCCCTGACTTGC#...(((((((((..(((((((.#)))))))....))))))))).	894	915	1.0	-21.9	0	0.0008628831	0.662	0.0	0.0	-8.66051072386539	16	21	9	3UTR		0	0
hsa-miR-149-3p	NM_001025433	NQO1	AGGGAGGGACGGGGGCTGTGC#GTGCAGTGGTGTGATCTCGGCTCACTGCAACCTCTGCCTCCCA#.((((((.(.(((((((((((#))))))).......................))))).)))))).	1520	1563	1.0	-23.5	1	0.001310903	0.412	0.0	0.0	-7.349466234865927	18	43	7	3UTR		0	1
hsa-miR-150-3p	NM_001025433	NQO1	CTGGTACAGGCCTGGGGGACAG#CTGTTACCCAGGCTGGAGTGCA#...((((.((((((((..((((#))))..))))))))...)))).	1503	1525	1.0	-26.3	0	5.960827e-08	0.456	0.0	0.0	-8.82817512285937	16	22	8	3UTR		0	0
hsa-miR-150-3p	NM_001025433	NQO1	CTGGTACAGGCCTGGGGGACAG#CTGCCTCCCAGGTTCCAGC#((((....((((((((((.(((#))).)))))))))))))).	1553	1572	1.0	-24.1	0	0.004686699	0.412	0.0	0.0	-13.814891846259133	17	19	14	3UTR		0	0
hsa-miR-320a-3p	NM_001025433	NQO1	AAAAGCTGGGTTGAGAGGGCGA#TTGCTCTGTTACCCAGGCTG#...(((((((.(((.(((((((#))))))).)))))))).)).	1498	1518	1.0	-21.7	0	0.0003032258	0.515	0.0	0.0	-10.074764229339724	17	20	8	3UTR		0	0
hsa-miR-194-3p	NM_001025433	NQO1	CCAGTGGGGCTGCTGTTATCTG#GGATGACAGGCGCCTGCCATC#...(((((((..(((((((((.#)))))))))..)))..)))).	1603	1624	1.0	-21.9	0	4.187597e-05	0.529	0.0	0.0	-12.686117978685445	16	21	9	3UTR		0	0
hsa-miR-30c-1-3p	NM_001025433	NQO1	CTGGGAGAGGGTTGTTTACTCC#GGCTCACTGCAACCTCTGCCTCCCAGG#(((((((((((((((.......#.)))))).))..))))))).	1538	1565	1.0	-21.8	1	0.001860766	0.397	0.0	0.0	-4.1706235265052785	15	20	7	3UTR		0	0
hsa-miR-301a-5p	NM_001025433	NQO1	GCTCTGACTTTATTGCACTACT#GTGGTGCATTGAAAGAAGAGA#.((((...((((.((((((((.#)))))))).))))...)))).	2133	2154	1.0	-19.7	0	0.02697832	0.618	0.0	0.0	-10.840735675268357	16	21	8	3UTR		0	0
hsa-miR-130b-5p	NM_001025433	NQO1	ACTCTTTCCCTGTTGCACTAC#GTGGTGCATTGAAAGAAGAGA#.((((((......((((((((#))))))))......)))))).	2133	2154	1.0	-17.4	1	0.02697832	0.618	0.0	0.0	-15.86656429078464	14	21	8	3UTR		0	0
hsa-miR-130b-3p	NM_001025433	NQO1	CAGTGCAATGATGAAAGGGCAT#GCGCCTGCCATCATGCCTGA#(((.((.((((((..(((((..#)).)))..))))))))))).	1612	1632	1.0	-20.4	0	0.002706871	0.529	0.0	0.0	-10.105572733803214	16	20	11	3UTR		0	0
hsa-miR-30e-3p	NM_001025433	NQO1	CTTTCAGTCGGATGTTTACAGC#GCATATAACCAAAATCCGACTGGGC#..(((((((((((.........#.))))))))))).	1029	1054	1.0	-16.7	1	0.006355004	0.574	0.0	0.0	-6.782339277446944	11	13	11	3UTR		0	0
hsa-miR-363-5p	NM_001025433	NQO1	CGGGTGGATCACGATGCAATTT#CAGGTGATCCGCCTA#.(((((((((((..((......#)).))))))))))).	1702	1717	1.0	-19.6	1	0.0001603735	0.441	0.0	0.0	-5.9392953675437665	13	15	11	3UTR		0	0
hsa-miR-365a-5p	NM_001025433	NQO1	AGGGACTTTTGGGGGCAGATGTG#GCAGTGGTGTGATCTCGGCTCACTGCAACCTCTGCCTCCCAGGTTCCA#.(((((((..(((((((((.((.#.)).))))))))).))))))).	1522	1570	1.0	-27.2	1	0.002485817	0.426	0.0	0.0	-6.09222096393106	18	22	9	3UTR		0	0
hsa-miR-367-3p	NM_001025433	NQO1	AATTGCACTTTAGCAATGGTGA#TTACCCAGGCTGGAGTGCAGTG#.(((((((((((((...(((((#)))))...))))))))))))).	1506	1528	1.0	-24.8	1	2.548157e-08	0.426	0.0	0.0	-4.761823477911366	18	22	13	3UTR		0	0
hsa-miR-383-5p	NM_001025433	NQO1	AGATCAGAAGGTGATTGTGGCT#GCTGCAGTCATCTACTT#.....((.(((((((((((((.#))))))))))))).)).	1444	1461	1.0	-19.4	0	0.2725335	0.779	0.0	0.0	-15.97923457263103	15	17	13	3UTR		0	1
hsa-miR-340-3p	NM_001025433	NQO1	TCCGTCTCAGTTACTTTATAGC#AGTAGCTGGGATGA#..(((((((((((((.......#))))))))))))).	1595	1609	1.0	-18.7	1	2.47304e-05	0.441	0.0	0.0	-5.1900497996759025	13	14	13	3UTR		0	0
hsa-miR-326	NM_001025433	NQO1	CCTCTGGGCCCTTCCTCCAG#GGGAATTGCTCAGAGA#.((((((((..(((((....#)))))..)))))))).	1226	1242	1.0	-19.5	1	0.004921722	0.544	0.0	0.0	-7.8606057810956464	13	16	8	3UTR		0	0
hsa-miR-151a-3p	NM_001025433	NQO1	CTAGACTGAAGCTCCTTGAGG#TCTCGACAGTATCCACAATAGCTGACGGCTGGGTGTTTCAGTTTGA#.(((((((((((.(((.....#.))).))))))))))).	2280	2326	1.0	-17.6	1	0.001406668	0.588	0.0	0.0	-5.08245545002336	14	17	11	3UTR		0	0
hsa-miR-148b-3p	NM_001025433	NQO1	TCAGTGCATCACAGAACTTTGT#ATATAATTCAAGGAGAATATGATAAAACACTGCCCTCTTGTGGTGCATTGAA#(((((((((((((((.......#.))).)))))))))))).	2094	2146	1.0	-20.8	1	0.001014801	0.632	0.0	0.0	-4.1706235265052785	15	18	12	3UTR		0	0
hsa-miR-331-3p	NM_001025433	NQO1	GCCCCTGGGCCTATCCTAGAA#TTCTTTATCATTGCTAAACTGATGACTTACTATGGGATGGGGTCCAGTCCCATGACCTTGGGGTA#((((((((((((((((((...#.))))))))).)))).............))))).	1932	1997	1.0	-25.0	1	0.0001421936	0.574	0.0	0.0	-3.937574446201665	18	34	9	3UTR		0	0
hsa-miR-324-5p	NM_001025433	NQO1	CGCATCCCCTAGGGCATTGGTG#TACCTGCCCTAAGGGAC#....((((.(((((((..((((#))))))))))).)))).	1258	1275	1.0	-22.0	0	0.00036835	0.588	0.0	0.0	-10.602952126883691	15	17	11	3UTR		0	0
hsa-miR-133b	NM_001025433	NQO1	TTTGGTCCCCTTCAACCAGCTA#AGAAAATGAAGGGATTGGACCGAGC#((((((((((((((........#.)))))))....))))))).	2208	2233	1.0	-17.9	1	0.001177752	0.529	0.0	0.0	-4.906073086755913	14	20	7	3UTR		0	0
hsa-miR-345-3p	NM_001025433	NQO1	GCCCTGAACGAGGGGTCTGGAG#TCCAGTCCCATGACCTTGGGGTA#(((((((.((.((((.(((((.#))))))))).))...))))))).	1974	1997	1.0	-23.1	1	0.0001421936	0.574	0.0	0.0	-9.30903293109626	18	23	9	3UTR		0	0
hsa-miR-423-5p	NM_001025433	NQO1	TGAGGGGCAGAGAGCGAGACTTT#AGTCTTGCTCTGTTACCCA#...(((..(.(((((((((((..#))))))))))).)..))).	1494	1513	1.0	-25.1	0	0.0004844645	0.559	0.0	0.0	-11.614368126058867	15	19	11	3UTR		0	0
hsa-miR-423-3p	NM_001025433	NQO1	AGCTCGGTCTGAGGCCCCTCAGT#TGGGAGACAGCCTCTTACTTGCCAAGAAAATGAAGGGATTGGACCGAGCTG#((((((((((((..(((.(((..#.))).))).)))))))))))).	2184	2235	1.0	-27.8	1	0.0005082439	0.529	0.0	0.0	-6.083544976388314	18	22	12	3UTR		0	0
hsa-miR-20b-5p	NM_001025433	NQO1	CAAAGTGCTCATAGTGCAGGTAG#CTACCTGCCCTAAGGGACTTA#..((((.(((.(((.((((((((#)))))))).))).))))))).	1257	1278	1.0	-21.9	0	0.0006486008	0.588	0.0	0.0	-10.060911289904594	18	21	8	3UTR		0	0
hsa-miR-433-5p	NM_001025433	NQO1	TACGGTGAGCCTGTCATTATTC#GATGACAGGCGCCTGCCA#...(((..((((((((((....#))))))))))....))).	1604	1622	1.0	-20.5	0	4.509657e-05	0.515	0.0	0.0	-10.371861657730689	13	18	10	3UTR		0	0
hsa-miR-433-5p	NM_001025433	NQO1	TACGGTGAGCCTGTCATTATTC#GAGTGCAGTGGTGTGATCTCGGCTCACTGC#..(((((((((.(((((.....#.)))))...))))))))).	1518	1548	1.0	-20.3	1	0.0006207098	0.397	0.0	0.0	-8.303804028968646	14	19	9	3UTR		0	0
hsa-miR-193b-5p	NM_001025433	NQO1	CGGGGTTTTGAGGGCGAGATGA#GTCTTGCTCTGTTACCCA#..((((....((((((((((..#))))))))))...)))).	1495	1513	1.0	-21.5	0	0.0004844645	0.559	0.0	0.0	-11.113218309998182	14	18	10	3UTR		0	0
hsa-miR-520f-5p	NM_001025433	NQO1	CCTCTAAAGGGAAGCGCTTTCT#AGACGGCGTTTCACCATGTTGGCCAGGC#(((((((.((((((((((.(((#))).)))))))).))...))))..))).	1654	1682	1.0	-18.6	1	0.0009426638	0.5	0.0	0.0	-6.251209375382295	20	28	8	3UTR		0	0
hsa-miR-526b-5p	NM_001025433	NQO1	CTCTTGAGGGAAGCACTTTCTGT#GCAGAAGGGAATTGCTCAGAGA#(((.((((.((..(.((((((((#)))))))))..)).))))))).	1220	1242	1.0	-20.1	0	0.004921722	0.544	0.0	0.0	-13.39736986191985	18	22	9	3UTR		0	0
hsa-miR-500a-5p	NM_001025433	NQO1	TAATCCTTGCTACCTGGGTGAGA#CTCAGCCTCCCTAGTAGCTGGGATG#..(((((.((((.(((((.(((.#.)))))))))))).))))).	1583	1608	1.0	-23.5	0	1.571962e-05	0.441	0.0	0.0	-8.559766261219163	17	20	12	3UTR		0	0
hsa-miR-503-3p	NM_001025433	NQO1	GGGGTATTGTTTCCGCTGCCAGG#CTGGCACTGGTGGTTTTTGCTCTCGACAGTATCCA#.((((((((((.((((((((((.#))))))...))))...........)))))))))).	2260	2295	1.0	-23.8	1	0.02074978	0.5	0.0	0.0	-7.140128146953473	20	35	10	3UTR		0	0
hsa-miR-504-5p	NM_001025433	NQO1	AGACCCTGGTCTGCACTCTATC#GATGGGGTCCAGTCCCATGACCTTGGGGTA#..(((((((.(((.((((((((#)))))))).))).)).........))))).	1967	1997	1.0	-21.4	1	0.0001421936	0.574	0.0	0.0	-7.056347105220874	18	30	8	3UTR		0	0
hsa-miR-504-3p	NM_001025433	NQO1	GGGAGTGCAGGGCAGGGTTTC#TCCTGCCTCAGCCTCCCT#(((((.((.((((((((....#))))))))..))))))).	1577	1595	1.0	-26.0	0	0.004796451	0.382	0.0	0.0	-6.894922865640474	15	18	8	3UTR		0	0
hsa-miR-505-5p	NM_001025433	NQO1	GGGAGCCAGGAAGTATTGATGT#TTTCCAGGCTTCCC#(((((((.(((((.........#))))).))))))).	893	907	1.0	-18.0	1	0.000899075	0.647	0.0	0.0	-8.07654793345695	12	14	7	3UTR		0	0
hsa-miR-557	NM_001025433	NQO1	GTTTGCACGGGTGGGCCTTGTCT#GGATGGGGTCCAGTCCCATGACCTTGGGGTACAATTGTAAACC#(((((((.(((((((((((((((#))))))))))))..)))..................))))))).	1966	2009	1.0	-23.1	1	0.0001160878	0.559	0.0	0.0	-6.251209375382295	22	43	12	3UTR		0	0
hsa-miR-569	NM_001025433	NQO1	AGTTAATGAATCCTGGAAAGT#CTTTCCAGGCTTCCCTGACTT#(((((..(((.(((((((((.#))))))))).)))..))))).	892	913	1.0	-20.0	0	0.0002889697	0.647	0.0	0.0	-10.206994217676382	17	21	9	3UTR		0	0
hsa-miR-571	NM_001025433	NQO1	TGAGTTGGCCATCTGAGTGAG#CACTCTTGGTCAGCTTT#.((((((((((...(((((..#))))).)))))))))).	1368	1385	1.0	-20.8	1	0.0007205476	0.618	0.0	0.0	-9.286098677140124	15	17	10	3UTR		0	0
hsa-miR-550a-5p	NM_001025433	NQO1	AGTGCCTGAGGGAGTAAGAGCCC#GGTTTTTGCTCTCGACAGTATCCACA#.(((.(((.(((((((((((((.#)))))))))))))..)))....))).	2271	2297	1.0	-22.5	0	0.02042147	0.5	0.0	0.0	-8.968751670415353	19	26	13	3UTR		0	0
hsa-miR-609	NM_001025433	NQO1	AGGGTGTTTCTCTCATCTCT#AGAGATGAGAAATGATGAAAAGGTTGCCTGAAAAATGGGAGACAGCCTC#(((.((((((((((((((((#))))))))))............................)))))).))).	2149	2198	1.0	-23.0	0	0.000118672	0.588	0.0	0.0	-6.969596721160855	19	49	10	3UTR		0	0
hsa-miR-611	NM_001025433	NQO1	GCGAGGACCCCTCGGGGTCTGAC#CAGATGCTGACTGGCACTGGTGGTTTTTGCT#(((((((((((((((.(((((..#))))).))))........)).))))))))).	2250	2281	1.0	-25.1	1	0.0001397598	0.5	0.0	0.0	-4.1706235265052785	20	31	9	3UTR		0	0
hsa-miR-615-5p	NM_001025433	NQO1	GGGGGTCCCCGGTGCTCGGATC#GATCCGCCTACCTCAGCCTCCCAAAGTGCTGGGATTACAGGCGTGATCCACCA#((((((((((((((((((((((#))))))..................)))))))))...........))))).)).	1707	1760	1.0	-26.5	1	1.597436e-05	0.485	0.0	0.0	-3.937574446201665	22	53	9	3UTR		0	0
hsa-miR-615-3p	NM_001025433	NQO1	TCCGAGCCTGGGTCTCCCTCTT#AGGGATTGGACCGAGCTGGAA#(((.((.((.(((((((((...#)))))...)))).))))))).	2217	2238	1.0	-20.3	0	0.005587853	0.515	0.0	0.0	-9.755789724360351	16	21	7	3UTR		0	0
hsa-miR-617	NM_001025433	NQO1	AGACTTCCCATTTGAAGGTGGC#GTTGCCTGAAAAATGGGAGA#....(((((((((..(((((((#)))))))...))))))))).	2171	2191	1.0	-19.8	0	0.003098805	0.588	0.0	0.0	-11.13885194640897	16	20	9	3UTR		0	1
hsa-miR-619-5p	NM_001025433	NQO1	GCTGGGATTACAGGCATGAGCC#CTCTGCCTCCCAGGTTCCAGCA#(((((((((..(((((.(((..#))))))))....))))))))).	1551	1573	1.0	-22.7	1	0.004772179	0.412	0.0	0.0	-8.004855389940193	17	22	9	3UTR		0	0
hsa-miR-549a-5p	NM_001025433	NQO1	AGCTCATCCATAGTTGTCACTG#TGACTTACTATGGGATGGGG#..((((((((((((.((((...#))))..))))))).))))).	1954	1974	1.0	-19.3	1	0.003439756	0.559	0.0	0.0	-5.692450279622925	16	20	7	3UTR		0	0
hsa-miR-767-5p	NM_001025433	NQO1	TGCACCATGGTTGTCTGAGCATG#TGCTCTCGACAGTATCCACAATAGCTGACGGCTGGGTGTT#.(((((..(((((((..(((...#.)))))))))).))))).	2277	2317	1.0	-18.9	0	1.401072e-05	0.574	0.0	0.0	-7.883695381712681	15	18	10	3UTR		0	0
hsa-miR-320b	NM_001025433	NQO1	AAAAGCTGGGTTGAGAGGGCAA#TTGCTCTGTTACCCAGGCTG#...(((((((.(((.(((((((#))))))).)))))))).)).	1498	1518	1.0	-22.0	0	0.0003032258	0.515	0.0	0.0	-10.074764229339724	17	20	8	3UTR		0	0
hsa-miR-762	NM_001025433	NQO1	GGGGCTGGGGCCGGGGCCGAGC#CTCGGCTCACTGCAACCTCTGCCTCCCAGGTTCCAGCAATTCTCCTGCCTCAGCCTCCCT#(((((((((((((((((((((.#))))))..................))).)))))))))...................))).	1535	1595	1.0	-30.5	1	0.004796451	0.382	0.0	0.0	-3.937574446201665	21	60	9	3UTR		0	0
hsa-miR-764	NM_001025433	NQO1	GCAGGTGCTCACTTGTCCTCCT#GGGATGACAGGCGCCTGCC#(((((((((....((((.((((#)))).))))))))))))).	1602	1621	1.0	-25.2	1	4.205705e-05	0.515	0.0	0.0	-12.640789312202793	17	19	13	3UTR		0	0
hsa-miR-874-5p	NM_001025433	NQO1	CGGCCCCACGCACCAGGGTAAGA#TCTTGCTCTGTTACCCAGGCTGGAGTGCAGTGGTGTGATCTCGGCTC#.((((((((((((((((((((((#))))))))))..............)))).)))).........)))).	1496	1543	1.0	-24.8	1	0.001217429	0.397	0.0	0.0	-3.793324837357118	22	47	10	3UTR		0	0
hsa-miR-885-3p	NM_001025433	NQO1	AGGCAGCGGGGTGTAGTGGATA#ATCCACCACACCTGGCCCTTGCA#..(((((.((((((.((((((.#)))))).)))))).))...))).	1752	1775	1.0	-25.9	0	0.001599086	0.529	0.0	0.0	-8.006085208803555	17	23	6	3UTR		0	0
hsa-miR-885-3p	NM_001025433	NQO1	AGGCAGCGGGGTGTAGTGGATA#TCACTGCAACCTCTGCCTC#((((((.(((.((((((((...#)))))))).))))))))).	1541	1560	1.0	-24.2	0	0.000270893	0.412	0.0	0.0	-8.306035456483334	17	19	9	3UTR		0	0
hsa-miR-873-3p	NM_001025433	NQO1	GGAGACTGATGAGTTCCCGGGA#TTCTGGAAGTCATCTCATTCCA#((((...(((((.((.((((((#)))))))).)))))...)))).	2061	2083	1.0	-19.1	0	0.01589636	0.691	0.0	0.0	-13.02343661004836	17	22	8	3UTR		0	0
hsa-miR-937-5p	NM_001025433	NQO1	GTGAGTCAGGGTGGGGCTGG#CCAGGCTTCCCTGACTTGCT#(((((((((((.(((.((((#)))).)))))))))))))).	896	916	1.0	-28.2	1	0.007621475	0.662	0.0	0.0	-7.517426836101634	18	20	14	3UTR		0	0
hsa-miR-1180-5p	NM_001025433	NQO1	GGACCCACCCGGCCGGGAATA#TGACGGCTGGGTGTTTCA#.((..((((((((((..(...#)..))))))))))..)).	2302	2320	1.0	-21.9	0	2.520356e-05	0.588	0.0	0.0	-11.177433367432394	13	18	10	3UTR		0	0
hsa-miR-1227-5p	NM_001025433	NQO1	GTGGGGCCAGGCGGTGG#CCACCACACCTGGCCCTTGCA#(((((((((((.(((((#)))))...))))))))).)).	1754	1775	1.0	-27.5	1	0.001599086	0.529	0.0	0.0	-7.284377755798021	16	21	9	3UTR		0	0
hsa-miR-1228-5p	NM_001025433	NQO1	GTGGGCGGGGGCAGGTGTGTG#CACCACACCTGGCCCTTGCAATCTTCTACT#(((((((((((((((((((((#))).))))))).)))))))......)))).	1755	1785	1.0	-28.2	1	0.06861013	0.559	0.0	0.0	-3.937574446201665	21	30	7	3UTR		0	0
hsa-miR-1229-5p	NM_001025433	NQO1	GTGGGTAGGGTTTGGGGGAGAGCG#GCCTCCCTAGTAGCTGGGATGACAGGCGCCTGCCA#...(((((((((((((((((.((.#))))))))..............))))).)))))).	1587	1622	1.0	-26.7	0	4.509657e-05	0.515	0.0	0.0	-6.514540193678739	19	35	8	3UTR		0	0
hsa-miR-1233-5p	NM_001025433	NQO1	AGTGGGAGGCCAGGGCACGGCA#TGCCTCCCAGGTTCCAGCAATTCTCCTGCCTCAGCCTCCCT#...(((((((..(((((.((..#.)))))))..))))))).	1554	1595	1.0	-26.0	0	0.004796451	0.382	0.0	0.0	-12.686117978685445	14	18	7	3UTR		0	0
hsa-miR-1238-5p	NM_001025433	NQO1	GTGAGTGGGAGCCCCAGTGTGTG#ACCTCCTTTACCAGATGCTGACTGGCACTGGTGGTTTTTGCTCTCG#(.((((((((((((((((((...#.))))))).))))))))))).).	2239	2285	1.0	-27.2	1	0.001734875	0.485	0.0	0.0	-5.101250328216836	19	23	11	3UTR		0	0
hsa-miR-1202	NM_001025433	NQO1	GTGCCAGCTGCAGTGGGGGAG#CCTCCCTAGTAGCTGGGATG#((.((((((((((.(((((..#))))))).)))))))).)).	1588	1608	1.0	-26.6	0	1.571962e-05	0.441	0.0	0.0	-6.3519538380285185	17	20	8	3UTR		0	0
hsa-miR-1207-5p	NM_001025433	NQO1	TGGCAGGGAGGCTGGGAGGGG#CCGCCTACCTCAGCCTCCCAAAGTGCTG#.((((((((((((((((((((#)).))).)).)))))))))....)))).	1710	1738	1.0	-31.3	1	4.869681e-05	0.397	0.0	0.0	-3.793324837357118	20	28	9	3UTR		0	0
hsa-miR-1293	NM_001025433	NQO1	TGGGTGGTCTGGAGATTTGTGC#GTATCTTTCCAGGCTTCCCT#.(((.((((((((((...((((#)))).)))))))))).))).	888	908	1.0	-22.1	0	0.0009294533	0.647	0.0	0.0	-8.145411092473203	17	20	10	3UTR		0	0
hsa-miR-1268a	NM_001025433	NQO1	CGGGCGTGGTGGTGGGGG#CTCCCTAGTAGCTGGGATGACAGGCGCCTGCCATCATGCCTGA#((((((((((((((((.(#.).)))))))))))))))).	1589	1632	1.0	-30.4	1	0.002706871	0.529	0.0	0.0	-3.937574446201665	17	20	16	3UTR		0	0
hsa-miR-1307-5p	NM_001025433	NQO1	TCGACCGGACCTCGACCGGCT#GTTGGCCAGGCTGGTCT#..((((((.(((.(.(((((.#)))))).))))))))).	1671	1688	1.0	-21.0	1	9.837268e-06	0.441	0.0	0.0	-8.03797055053493	15	17	9	3UTR		0	0
hsa-miR-1321	NM_001025433	NQO1	CAGGGAGGTGAATGTGAT#ATCATTCAACTCTCCAATGTTCTATTAATCACCTCTCTGT#(((((((((((.......#.))))))))))).	1172	1212	1.0	-19.1	1	0.01193167	0.603	0.0	0.0	-10.39884692653892	11	13	11	3UTR		0	0
hsa-miR-1539	NM_001025433	NQO1	TCCTGCGCGTCCCAGATGCCC#GTAGCTGGGATGACAGGC#.((((..((((((((.(((..#))).)))))))).)))).	1596	1614	1.0	-20.7	0	1.537294e-08	0.456	0.0	0.0	-7.4710192137250955	15	18	8	3UTR		0	0
hsa-miR-1909-3p	NM_001025433	NQO1	CGCAGGGGCCGGGTGCTCACCG#CACCTGGCCCTTGCA#.((((((((((((((.......#)))))))))))))).	1760	1775	1.0	-30.4	1	0.001599086	0.529	0.0	0.0	-4.026373917660731	14	15	14	3UTR		0	0
hsa-miR-1910-3p	NM_001025433	NQO1	GAGGCAGAAGCAGGATGACA#TCTCCTGCCTCAGCCTCC#(((((.((.((((((.((..#)))))))).)).))))).	1575	1593	1.0	-22.2	0	0.004603428	0.382	0.0	0.0	-7.127971945944087	15	18	8	3UTR		0	0
hsa-miR-1911-3p	NM_001025433	NQO1	CACCAGGCATTGTGGTCTCC#GCCATCATGCCTGA#...(((((((.(((((....#))))).))))))).	1618	1632	1.0	-18.5	0	0.002706871	0.529	0.0	0.0	-9.33931466908909	12	14	7	3UTR		0	0
hsa-miR-1914-5p	NM_001025433	NQO1	CCCTGTGCCCGGCCCACTTCTG#GGGCTAAAGTTTTAGGGTACAGT#..(((((((((((((.......#))))).........)))))))).	1139	1162	1.0	-21.9	1	0.01484193	0.632	0.0	0.0	-5.1900497996759025	13	23	8	3UTR		0	0
hsa-miR-1915-5p	NM_001025433	NQO1	ACCTTGCCTTGCTGCCCGGGCC#GGCATATAACCAAAATCCGACTGGGCTCAAGAGGCCACTTAGGGA#.(((((((((...((((((...#.))))))....))))).....)))).	1028	1073	1.0	-21.9	1	0.004152124	0.588	0.0	0.0	-11.254033235030066	15	26	6	3UTR		0	0
hsa-miR-3116	NM_001025433	NQO1	TGCCTGGAACATAGTAGGGACT#GTTTCACCATGTTGGCCAGGCT#.(((((((((((.((.(((((.#))))))).)))))..)))))).	1661	1683	1.0	-20.3	1	0.0005622286	0.485	0.0	0.0	-5.315504530326973	18	22	7	3UTR		0	0
hsa-miR-3128	NM_001025433	NQO1	TCTGGCAAGTAAAAAACTCTCAT#ATGAGAAATGATGAAAAGGTTGCCTGAAAAATGGGAGACAGCCTCTTACTTGCCAAGAA#((((((((((((....(((((((#.)))))))........)))))))))).)).	2153	2212	1.0	-20.5	1	0.02930136	0.529	0.0	0.0	-7.052043616942562	19	30	10	3UTR		0	0
hsa-miR-3131	NM_001025433	NQO1	TCGAGGACTGGTGGAAGGGCCTT#AGGCGCCTGCCATCATGCCTGAC#((.(((..((((((.(((((((.#)))).))).))))))..))))).	1610	1633	1.0	-23.4	0	0.001853534	0.529	0.0	0.0	-10.087884944810698	18	23	6	3UTR		0	0
hsa-miR-378b	NM_001025433	NQO1	ACTGGACTTGGAGGCAGAA#TCTGCCTCCCAGGTTCCAGC#.(((((((((((((((((.#))))))))).)))).)))).	1552	1572	1.0	-27.7	1	0.004686699	0.412	0.0	0.0	-3.793324837357118	17	20	9	3UTR		0	0
hsa-miR-544b	NM_001025433	NQO1	ACCTGAGGTTGTGCATTTCTAA#GACCTCAGGTG#((((((((((............#)))))))))).	1697	1708	1.0	-17.3	1	9.156596e-05	0.426	0.0	0.0	-13.223621401949268	10	11	10	3UTR		0	0
hsa-miR-3138	NM_001025433	NQO1	TGTGGACAGTGAGGTAGAGGGAGT#GCTCACTGCAACCTCTGCCTCCCAGGTTCCAGCAA#(((((((.(.((((((((((..((#.))..)))))))))).)..)).))).)).	1539	1574	1.0	-24.9	1	0.004892726	0.397	0.0	0.0	-7.493715843710474	20	29	10	3UTR		0	0
hsa-miR-3141	NM_001025433	NQO1	GAGGGCGGGTGGAGGAGGA#CCTCCTTTACCAGATGCTGACTGGCACTGGTGGTTTTTGCTCTCG#((((((((((((((((((.#)))))))))))..........................))))))).	2240	2285	1.0	-26.7	1	0.001734875	0.485	0.0	0.0	-3.937574446201665	18	45	11	3UTR		0	0
hsa-miR-3141	NM_001025433	NQO1	GAGGGCGGGTGGAGGAGGA#CTGAATCTACCTGCCCTA#.((((((((((((...((.#))...)))))))))))).	1251	1269	1.0	-24.9	1	0.0006362782	0.574	0.0	0.0	-5.618663395431772	14	18	12	3UTR		0	0
hsa-miR-3147	NM_001025433	NQO1	GGTTGGGCAGTGAGGAGGGTGTGA#GCGCCTGCCATCATGCCTGACTA#(((((((((.(((((.((((((..#)))))).)).)))))))))))).	1612	1635	1.0	-26.7	1	0.002744378	0.529	0.0	0.0	-5.413129994833456	20	23	12	3UTR		0	0
hsa-miR-3153	NM_001025433	NQO1	GGGGAAAGCGAGTAGGGACATTT#TCCCTGACTTGCTTTA#....((((((((((((((.....#)))))).)))))))).	903	919	1.0	-19.4	0	0.01596183	0.647	0.0	0.0	-9.546562468637928	14	16	8	3UTR		0	0
hsa-miR-3157-5p	NM_001025433	NQO1	TTCAGCCAGGCTAGTGCAGTCT#GCTGACTGGCACTGGTG#....(((((((((((.((((..#)))))))))).))))).	2255	2272	1.0	-21.1	0	1.28379e-05	0.529	0.0	0.0	-9.779611548941542	15	17	10	3UTR		0	0
hsa-miR-3158-5p	NM_001025433	NQO1	CCTGCAGAGAGGAAGCCCTTC#AGGGCTAAAGTTTTAGGGTACAGTTTGGCTAGGTATCATTCAACTCTCCAATGTTCTATTAATCACCTCTCTGTAGT#.(((((((((((.........#.))))))))))).	1138	1215	1.0	-20.1	1	0.007131073	0.603	0.0	0.0	-6.907794008098015	11	13	11	3UTR		0	0
hsa-miR-3160-3p	NM_001025433	NQO1	AGAGCTGAGACTAGAAAGCCCA#TGGAGTGCAGTGGTGTGATCTCGGCTCA#.((((((((((((....(((((#))).))....))).....))))))))).	1516	1544	1.0	-19.5	1	0.002008977	0.397	0.0	0.0	-5.618663395431772	17	28	9	3UTR		0	0
hsa-miR-1260b	NM_001025433	NQO1	ATCCCACCACTGCCACCAT#TGGAGTGCAGTGGTGTGATC#(((.((((((((((.(((.#))).).))))))))).))).	1516	1536	1.0	-22.0	0	1.005702e-06	0.397	0.0	0.0	-7.70504628141149	16	20	9	3UTR		0	0
hsa-miR-3177-3p	NM_001025433	NQO1	TGCACGGCACTGGGGACACGT#TCCCTAGTAGCTGG#....((((((((((((.....#)))))))).)))).	1590	1604	1.0	-19.1	0	1.484025e-05	0.412	0.0	0.0	-9.546562468637928	12	14	8	3UTR		0	0
hsa-miR-3065-3p	NM_001025433	NQO1	TCAGCACCAGGATATTGTTGGAG#CTCTCGACAGTATCCACAATAGCTGAC#(((((....((((((((((((((#))).)))))))))))......))))).	2279	2306	1.0	-23.3	0	0.002775642	0.588	0.0	0.0	-10.752244329692425	19	27	11	3UTR		0	0
hsa-miR-3186-5p	NM_001025433	NQO1	CAGGCGTCTGTCTACGTGGCTT#AGCCTCCCTAGTAGCTGGGATGACAGGCGCCTGC#((((((((((((..(.(((((.#.))))).)..)))))))))))).	1586	1620	1.0	-29.7	1	1.60067e-06	0.5	0.0	0.0	-6.316594056691927	18	23	12	3UTR		0	0
hsa-miR-3186-3p	NM_001025433	NQO1	TCACGCGGAGAGATGGCTTTG#GAAGTCATCTCATTCCACT#....(.((((((((((((((.#)))))))))))..))).).	2066	2085	1.0	-18.7	0	0.01302949	0.691	0.0	0.0	-11.447521229830976	15	19	11	3UTR		0	0
hsa-miR-3190-3p	NM_001025433	NQO1	TGTGGAAGGTAGACGGCCAGAGA#CTGGCCCTTGCAATCTTCTACT#.(((((((((.((.((((((...#)))))).))...))))))))).	1763	1785	1.0	-22.4	1	0.06861013	0.559	0.0	0.0	-7.474939230287874	17	22	9	3UTR		0	1
hsa-miR-3191-3p	NM_001025433	NQO1	TGGGGACGTAGCTGGCCAGACAG#GTTTCACCATGTTGGCCAGGCTGGTCTCA#..(((((.((((((((((.(((.#.)))))))))).)))))))).	1661	1690	1.0	-24.5	0	1.308927e-05	0.426	0.0	0.0	-7.27063564855292	18	21	10	3UTR		0	0
hsa-miR-3194-5p	NM_001025433	NQO1	GGCCAGCCACCAGGAGGGCTG#GCCCTCTTGTGGTGCA#.((..((((.(((((((((..#))))))))))))))).	2125	2141	1.0	-24.2	0	5.507039e-05	0.632	0.0	0.0	-12.186890755456961	15	16	15	3UTR		0	0
hsa-miR-3196	NM_001025433	NQO1	CGGGGCGGCAGGGGCCTC#AGGCGCCTGCCATCATGCCTG#..((((((((((.((((.#)))).)))))).....)))).	1610	1631	1.0	-25.8	1	0.01541184	0.529	0.0	0.0	-6.246131332038532	14	21	6	3UTR		0	0
hsa-miR-3198	NM_001025433	NQO1	GTGGAGTCCTGGGGAATGGAGA#CTCTGCCTCCCAGGTTCCAG#.(((((.(((((((...((((.#))))...)))))))))))).	1551	1571	1.0	-23.2	0	0.003646751	0.412	0.0	0.0	-6.305510012782684	16	20	12	3UTR		0	0
hsa-miR-3199	NM_001025433	NQO1	AGGGACTGCCTTAGGAGAAAGTT#AATTTTTTTTTGAAGCAGTCTTG#.((((((((.(((((((((((((#))))))))))))).)))))))).	1478	1501	1.0	-20.3	1	0.003979706	0.662	0.0	0.0	-5.035831305685297	21	23	13	3UTR		0	0
hsa-miR-4304	NM_001025433	NQO1	CCGGCATGTCCAGGGCA#GCGCCTGCCATCATGCCT#..((((((..((((((.#)).))))....)))))).	1612	1630	1.0	-18.8	1	0.008833035	0.529	0.0	0.0	-7.255896845946231	12	18	6	3UTR		0	0
hsa-miR-4257	NM_001025433	NQO1	CCAGAGGTGGGGACTGAG#TCAATTTCTACTTCTGGA#(((((((((((((.(((.#))).))))))))))))).	2050	2068	1.0	-21.1	1	0.0004510512	0.662	0.0	0.0	-4.794414363722071	16	18	13	3UTR		0	0
hsa-miR-4259	NM_001025433	NQO1	CAGTTGGGTCTAGGGGTCAGGA#CCTGCCCTAAGGGACTTAACTT#.((((((((((.((((.((((.#))))))))...)))))))))).	1260	1282	1.0	-24.7	1	0.00219426	0.588	0.0	0.0	-7.140128146953473	18	22	10	3UTR		0	0
hsa-miR-4260	NM_001025433	NQO1	CTTGGGGCATGGAGTCCCA#TGGGATGGGGTCCAGTCCCATGA#(.((((((.((((((((((#))))))....)))))))))).).	1964	1987	1.0	-22.4	1	9.891207e-07	0.544	0.0	0.0	-6.157639986462598	17	23	10	3UTR		0	0
hsa-miR-4267	NM_001025433	NQO1	TCCAGCTCGGTGGCAC#TGGACCGAGCTGGAA#(((((((((((..((.#)).))))))))))).	2223	2238	1.0	-22.1	1	0.005587853	0.515	0.0	0.0	-8.806557448767878	13	15	11	3UTR		0	0
hsa-miR-4270	NM_001025433	NQO1	TCAGGGAGTCAGGGGAGGGC#CCAGGCTTCCCTGACTTGCTT#..((.((((((((((((((.#))...)))))))))))).)).	896	917	1.0	-23.7	0	0.01428792	0.662	0.0	0.0	-9.076037894184761	16	21	12	3UTR		0	0
hsa-miR-4287	NM_001025433	NQO1	TCTCCCTTGAGGGCACTTT#GAAGGAAAAGACTGAATCTACCTGCCCTAAGGGAC#..((((((.((((((....#.)))))))))))).	1240	1275	1.0	-20.0	1	0.00036835	0.588	0.0	0.0	-6.246439457921665	12	14	12	3UTR		0	0
hsa-miR-3621	NM_001025433	NQO1	CGCGGGTCGGGGTCTGCAGG#CCAGGCTTCCCTGACTTGCT#.(((((((((((...((.((#))..))..))))))))))).	896	916	1.0	-23.0	1	0.007621475	0.662	0.0	0.0	-6.674744927794402	15	20	11	3UTR		0	0
hsa-miR-3650	NM_001025433	NQO1	AGGTGTGTCTGTAGAGTCC#GGGCTCAAGAGGCCACTTA#(((((.((((.(.((((((#)))))).).))))))))).	1050	1069	1.0	-20.0	0	0.0003270256	0.588	0.0	0.0	-9.952438295471305	16	19	9	3UTR		0	0
hsa-miR-3652	NM_001025433	NQO1	CGGCTGGAGGTGTGAGGA#CCTCAGCCTCCCTAGTAGCTGG#(((((((((((.(((((.#))))))))))).....))))).	1582	1604	1.0	-23.1	1	1.484025e-05	0.412	0.0	0.0	-7.284377755798021	16	22	11	3UTR		0	0
hsa-miR-3663-3p	NM_001025433	NQO1	TGAGCACCACACAGGCCGGGCGC#GCTGACTGGCACTGGTGGTTTTTGCTCT#.(((((((((.((((((((..((#))...))))).))))))))....)))).	2255	2283	1.0	-26.1	1	0.0001606616	0.485	0.0	0.0	-6.618099312767468	19	28	8	3UTR		0	0
hsa-miR-3680-3p	NM_001025433	NQO1	TTTTGCATGACCCTGGGAGTAGG#TCTGCCTCCCAGGTTCCAGCAAT#..((((..((.((((((((((((#))))).))))))).))..)))).	1552	1575	1.0	-23.9	0	0.004625303	0.397	0.0	0.0	-11.63909665883459	18	23	7	3UTR		0	0
hsa-miR-3692-5p	NM_001025433	NQO1	CCTGCTGGTCAGGAGTGGATACTG#CAGTATCCACAATAGCTGACGGCTGGG#((.(((.(((((..((((((((((#)))))))))).....)))))))).)).	2286	2313	1.0	-27.9	0	5.339832e-05	0.588	0.0	0.0	-9.184770985566082	20	27	10	3UTR		0	0
hsa-miR-3907	NM_001025433	NQO1	AGGTGCTCCAGGCTGGCTCACA#CCAGGCTGGAGTGCA#..(((((((((.((((......#)))).))))))))).	1510	1525	1.0	-24.2	1	5.960827e-08	0.456	0.0	0.0	-8.303804028968646	13	15	9	3UTR		0	0
hsa-miR-3689b-3p	NM_001025433	NQO1	CTGGGAGGTGTGATATTGTGGT#AGTGCAGTGGTGTGATCTCGGCTCACTGCAACCTCTGCCTCCCAGG#((((((((((.((..(((((((#.)))))))..)))))))))))).	1519	1565	1.0	-25.7	1	0.001860766	0.397	0.0	0.0	-8.354638399383056	19	23	12	3UTR		0	1
hsa-miR-3911	NM_001025433	NQO1	TGTGTGGATCCTGGAGGAGGCA#TGCCTCCCAGGTTCCAGCAA#(((.((((.((((..(((((((#))))))))))).))))))).	1554	1574	1.0	-25.4	0	0.004892726	0.397	0.0	0.0	-9.61827585717766	18	20	11	3UTR		0	0
hsa-miR-3911	NM_001025433	NQO1	TGTGTGGATCCTGGAGGAGGCA#GCCTCCCAAAGTGCTGGGATTACAGGCGTGATCCACCACACC#.(((((((((((((.((((((.#)))))).......)))))))...............)))))).	1722	1764	1.0	-24.3	1	0.0005776204	0.5	0.0	0.0	-4.528774397607753	19	42	7	3UTR		0	0
hsa-miR-3913-5p	NM_001025433	NQO1	TTTGGGACTGATCTTGATGTCT#TATCATTGCTAAACTGATGACTTACTATGGGATGGGGTCCAGTCCCAT#..((((((((..(((.((.((.#.)).)).)))..)))))))).	1937	1985	1.0	-21.3	1	1.491373e-06	0.544	0.0	0.0	-11.361627584682608	15	21	8	3UTR		0	0
hsa-miR-3150b-5p	NM_001025433	NQO1	CAACCTCGAGGATCTCCCCAGC#TGGGGTCCAGTCCCATGACCTTGGGGTA#..(((((((((.((.(((((..#)))))...........))))))))))).	1969	1997	1.0	-21.0	1	0.0001421936	0.574	0.0	0.0	-9.03925358921928	16	28	11	3UTR		0	0
hsa-miR-3921	NM_001025433	NQO1	TCTCTGAGTACCATATGCCTTGT#CAATGTTCTATTAATCACCTCTCTGTAGTTTATGGCAGAAGGGAATTGCTCAGAGAA#((((((((((((...((((.((.#.)).))))....))...)))))))))).	1186	1243	1.0	-22.4	1	0.00409262	0.544	0.0	0.0	-6.818994536638949	18	28	10	3UTR		0	0
hsa-miR-3922-5p	NM_001025433	NQO1	TCAAGGCCAGAGGTCCCACAGCA#TGCAGTGGTGTGATCTCGGCTC#....((((.((((((((((.(((#))).))))...)))))))))).	1521	1543	1.0	-21.8	0	0.001217429	0.397	0.0	0.0	-10.602952126883691	17	22	10	3UTR		0	0
hsa-miR-3936	NM_001025433	NQO1	TAAGGGGTGTATGGCAGATGCA#GCGCCTGCCATCATGCCTG#..(((.(((.(((((((.(((.#))).)))))))))).))).	1612	1631	1.0	-24.8	0	0.01541184	0.529	0.0	0.0	-8.100465948893515	16	19	10	3UTR		0	0
hsa-miR-3942-5p	NM_001025433	NQO1	AAGCAATACTGTTACCTGAAAT#GTTTTAGGGTACAGTTTGGCTA#.(((...(((((..((((((((#))))))))..)))))...))).	1147	1169	1.0	-20.3	0	0.0005862933	0.632	0.0	0.0	-13.502977838420607	16	22	8	3UTR		0	0
hsa-miR-3944-5p	NM_001025433	NQO1	TGTGCAGCAGGCCAACCGAGA#TTTCACCATGTTGGCCAGGCTGG#....((((.(((((((.....#.)))))))..)))).	1662	1685	1.0	-19.8	0	3.031743e-05	0.456	0.0	0.0	-10.602952126883691	11	15	7	3UTR		0	0
hsa-miR-3945	NM_001025433	NQO1	AGGGCATAGGAGAGGGTTGATAT#GTATCATTCAACTCTCCAATGTTCTA#(((((((.((((((((.((((((#)))))).))..)))))).))))))).	1170	1196	1.0	-22.3	1	0.1260806	0.618	0.0	0.0	-6.251209375382295	21	26	7	3UTR		0	0
hsa-miR-3945	NM_001025433	NQO1	AGGGCATAGGAGAGGGTTGATAT#GCCCTCTTGTGGTGCA#...(((((.((((((((......#)))))))).)).))).	2125	2141	1.0	-18.7	0	5.507039e-05	0.632	0.0	0.0	-7.570929851924502	13	16	8	3UTR		0	0
hsa-miR-642b-5p	NM_001025433	NQO1	GGTTCCCTCTCCAAATGTGTCT#GACTTGCTTTAGTTTTTAAGATTTGTGTTTTTCTTTTTCCACAAGGAATAAATGAGAGGGAATCG#(((((((((((...........#.))))))))))).	908	973	1.0	-20.2	1	0.002292577	0.662	0.0	0.0	-10.39884692653892	11	13	11	3UTR		0	0
hsa-miR-4429	NM_001025433	NQO1	AAAAGCTGGGCTGAGAGGCG#TGCCTCCCAGGTTCCAGCA#....(((((((((.((((((#)))))).)))..)))))).	1554	1573	1.0	-22.5	0	0.004772179	0.412	0.0	0.0	-10.403402386158335	15	19	6	3UTR		0	0
hsa-miR-4449	NM_001025433	NQO1	CGTCCCGGGGCTGCGCGAGGCA#GCCTCCCAAAGTGCTGGGATT#.(((((((.(((..(.(((((.#))))).)..))).))))))).	1722	1743	1.0	-27.0	1	3.077008e-05	0.397	0.0	0.0	-7.2287341060931425	16	21	7	3UTR		0	0
hsa-miR-4456	NM_001025433	NQO1	CCTGGTGGCTTCCTTTT#GAGGCCACTTAGGG#((((((((((((.....#))))))))).))).	1058	1072	1.0	-18.8	1	0.002817778	0.588	0.0	0.0	-7.052043616942562	12	14	9	3UTR		0	0
hsa-miR-4458	NM_001025433	NQO1	AGAGGTAGGTGTGGAAGAA#TCCACACCGTACATCTG#(((.(((((((((((....#)))))))).))).))).	1813	1830	1.0	-19.1	0	0.1111223	0.662	0.0	0.0	-7.202645801464468	14	17	8	3UTR		0	0
hsa-miR-378h	NM_001025433	NQO1	ACTGGACTTGGTGTCAGATGG#TGGGATGGGGTCCAGTC#(((((((((.((.(((.....#))).)).))))))))).	1964	1981	1.0	-19.1	1	6.479049e-05	0.544	0.0	0.0	-6.469211527196086	14	17	9	3UTR		0	0
hsa-miR-4464	NM_001025433	NQO1	AAGGTTTGGATAGATGCAATA#TGTTATCAAATCTGGGTATCTTTCCAGGCTTC#.(((((((((.((((((....#.)))))).))))))))).	873	905	1.0	-19.2	1	0.0002178235	0.647	0.0	0.0	-6.618099312767468	15	18	9	3UTR		0	0
hsa-miR-3689c	NM_001025433	NQO1	CTGGGAGGTGTGATATTGTGGT#AGTGCAGTGGTGTGATCTCGGCTCACTGCAACCTCTGCCTCCCAGG#((((((((((.((..(((((((#.)))))))..)))))))))))).	1519	1565	1.0	-25.7	1	0.001860766	0.397	0.0	0.0	-8.354638399383056	19	23	12	3UTR		0	1
hsa-miR-4482-3p	NM_001025433	NQO1	TTTCTATTTCTCAGTGGGGCTC#GGTTGCCTGAAAAATGGGAGA#(((((((((.((((.(.((((.#)))).))))).))))))))).	2170	2191	1.0	-15.9	1	0.003098805	0.588	0.0	0.0	-5.915530474780478	18	21	9	3UTR		0	0
hsa-miR-4485-3p	NM_001025433	NQO1	TAACGGCCGCGGTACCCTAA#TTAGGGTACAGTTTGGCTA#....((((((.(((((((((#))))))))).))..)))).	1150	1169	1.0	-19.8	0	0.0005862933	0.632	0.0	0.0	-12.371336944048279	15	19	9	3UTR		0	0
hsa-miR-4496	NM_001025433	NQO1	GAGGAAACTGAAGCTGAGAGGG#CCCTGACTTGCTTTAGTTTTTA#..((((((((((((.(..((((#))))..)..)))))))))))).	904	926	1.0	-19.6	1	0.09495397	0.632	0.0	0.0	-5.692450279622925	17	22	12	3UTR		0	0
hsa-miR-4505	NM_001025433	NQO1	AGGCTGGGCTGGGACGGA#TCCGCCTACCTCAGCCTC#((((((((.((((.((((#)))))))).)))))))).	1709	1727	1.0	-24.5	1	0.001901914	0.426	0.0	0.0	-5.850804021967834	16	18	8	3UTR		0	0
hsa-miR-2392	NM_001025433	NQO1	TAGGATGGGGGTGAGAGGTG#ACCTCTGCCTCCCAGGTTCCA#..(((((((((..((((((.#))))))..))))))...))).	1549	1570	1.0	-23.2	1	0.002485817	0.426	0.0	0.0	-9.592934641634889	15	21	6	3UTR		0	0
hsa-miR-4515	NM_001025433	NQO1	AGGACTGGACTCCCGGCAGCCC#GGTTATTTTCTTTATCATTGCTAAACTGATGACTTACTATGGGATGGGGTCCAGTCCC#.(((((((((.((((....(((#.))).))))))))))))).	1925	1983	1.0	-26.5	1	4.400516e-07	0.529	0.0	0.0	-6.851148393071081	16	19	13	3UTR		0	0
hsa-miR-4519	NM_001025433	NQO1	CAGCAGTGCGCAGGGCTG#GCTGACTGGCACTGGTGG#((.((((((.((((((..#)))..))))))))).)).	2255	2273	1.0	-19.7	0	2.11099e-05	0.515	0.0	0.0	-6.737620388836292	14	18	9	3UTR		0	0
hsa-miR-4526	NM_001025433	NQO1	GCTGACAGCAGGGCTGGCCGCT#TGGTCAGCTTTTGTTGTTTATATACAGTA#((((((((((((((((((((..#))))))))))).))))).......)))).	1374	1403	1.0	-22.9	1	0.008253956	0.632	0.0	0.0	-3.937574446201665	20	29	11	3UTR		0	0
hsa-miR-3960	NM_001025433	NQO1	GGCGGCGGCGGAGGCGGGGG#CCTCTGCCTCCCAGGTTCCAGCAATTCTCCTGCCTCAGCCTCCCTAGTAGCTGGGATGACAGGCGCCTGCCA#(((((((((.((((((((((#.)))))))))).)))........................))).))).	1550	1622	1.0	-31.7	1	4.509657e-05	0.515	0.0	0.0	-5.180080914529843	19	47	10	3UTR		0	0
hsa-miR-4632-5p	NM_001025433	NQO1	GAGGGCAGCGTGGGTGTGGCGGA#TCCACCACACCTGGCCCTTG#((((((....(((((((((.(((#))).))))))))))))))).	1753	1773	1.0	-28.0	0	0.001494115	0.5	0.0	0.0	-10.093792036827557	18	20	15	3UTR		0	1
hsa-miR-4633-5p	NM_001025433	NQO1	ATATGCCTGGCTAGCTCCTC#GAGACGGCGTTTCACCATGTTGGCCAGGCT#....(((((((((((.....#.))))))))))).	1653	1683	1.0	-22.1	0	0.0005622286	0.485	0.0	0.0	-9.779611548941542	11	13	11	3UTR		0	0
hsa-miR-4642	NM_001025433	NQO1	ATGGCATCGTCCCCTGGTGGCT#GGCCACTTAGGGAAAGATGTAGAAAGATGCTAG#.(((((((.(((((((((((((#))))))).)))).........))..))))))).	1060	1093	1.0	-24.6	1	0.04282182	0.632	0.0	0.0	-4.849714495602881	20	33	7	3UTR		0	0
hsa-miR-4647	NM_001025433	NQO1	GAAGATGGTGCTGTGCTGAGGAA#CCTAGCACAAGTACCACTCTTG#.((((((((((((((((.(((..#))))))))).)))))).)))).	1354	1376	1.0	-24.6	1	0.0005921552	0.632	0.0	0.0	-3.793324837357118	19	22	9	3UTR		0	0
hsa-miR-4649-3p	NM_001025433	NQO1	TCTGAGGCCTGCCTCTCCCCA#GGGAGACAGCCTCT#...((((.(((..((((((..#))))))))))))).	2185	2199	1.0	-19.7	0	0.0001325739	0.574	0.0	0.0	-13.464109045121969	13	14	13	3UTR		0	0
hsa-miR-4653-5p	NM_001025433	NQO1	TCTCTGAGCAAGGCTTAACACC#GTAGTTTATGGCAGAAGGGAATTGCTCAGAGAA#(((((((((((..(((......#.)))..))))))))))).	1210	1243	1.0	-21.8	1	0.00409262	0.544	0.0	0.0	-8.573508368464264	14	18	11	3UTR		0	0
hsa-miR-4653-3p	NM_001025433	NQO1	TGGAGTTAAGGGTTGCTTGGAGA#TTTCCAGGCTTCCCTGACTTG#..(((((.((((..(((((((((#)))))))))..))))))))).	893	914	1.0	-24.9	0	0.0005722955	0.662	0.0	0.0	-9.41660617873957	18	21	9	3UTR		0	0
hsa-miR-4654	NM_001025433	NQO1	TGTGGGATCTGGAGGCATCTGG#CAGTGGTGTGATCTCGGCTCACTGCAACCTCTGCCTCCCAGGTTCCAGCAA#(((((((((((((((((...((#.))..))))))).)))))))).)).	1523	1574	1.0	-25.6	1	0.004892726	0.397	0.0	0.0	-3.937574446201665	19	25	8	3UTR		0	0
hsa-miR-4654	NM_001025433	NQO1	TGTGGGATCTGGAGGCATCTGG#TGGGATGGGGTCCAGTCCCATG#.((((((.(((((..(((((.(#).)))))...))))))))))).	1964	1986	1.0	-23.0	1	2.508383e-06	0.544	0.0	0.0	-7.69924924430879	17	22	11	3UTR		0	0
hsa-miR-4656	NM_001025433	NQO1	TGGGCTGAGGGCAGGAGGCCTGT#GCAATTCTCCTGCCTCAGCCTC#.(((((((.(((((((((..(((#)))..)))))))))))))))).	1570	1592	1.0	-31.0	1	0.004823671	0.368	0.0	0.0	-4.849714495602881	19	22	16	3UTR		0	0
hsa-miR-4660	NM_001025433	NQO1	TGCAGCTCTGGTGGAAAATGGAG#CTCCTTTACCAGATGCTGA#..(((((((((((((....((((#))))))))))))).)))).	2241	2260	1.0	-21.7	1	6.777981e-05	0.485	0.0	0.0	-5.1900497996759025	17	19	13	3UTR		0	0
hsa-miR-4660	NM_001025433	NQO1	TGCAGCTCTGGTGGAAAATGGAG#CCATGTTGGCCAGGCTGG#..((((.(((((.((..((((..#)))).)).))))))))).	1667	1685	1.0	-21.4	0	3.031743e-05	0.456	0.0	0.0	-8.022866947213465	15	18	9	3UTR		0	0
hsa-miR-4671-5p	NM_001025433	NQO1	ACCGAAGACTGTGCGCTAATCT#GGGCTAAAGTTTTAGGGTACAGTTTGGCTAGGTA#(((..(((((((((.((((...#.)))).))))))))).....))).	1139	1173	1.0	-19.8	0	0.001582627	0.647	0.0	0.0	-11.824083456223962	16	24	9	3UTR		0	0
hsa-miR-4682	NM_001025433	NQO1	TCTGAGTTCCTGGAGCCTGGTCT#GACTGGGCTCAAGAGGCCACTTAGGG#(((((((.(((.((((((((((.#))))))))))...)))..))))))).	1046	1072	1.0	-26.7	1	0.002817778	0.588	0.0	0.0	-9.59801268497865	20	26	10	3UTR		0	0
hsa-miR-4682	NM_001025433	NQO1	TCTGAGTTCCTGGAGCCTGGTCT#GATCTCGGCTCACTGCAACCTCTGCCTCCCAGGTTCCAGCAATTCT#...(((((.(((((((((((...#.))))))))))).))))).	1532	1578	1.0	-26.0	0	0.003426621	0.412	0.0	0.0	-7.570929851924502	16	19	11	3UTR		0	0
hsa-miR-4685-3p	NM_001025433	NQO1	TCTCCCTTCCTGCCCTGGCTAG#TAGTTTATGGCAGAAGGGAA#..((((((.(((((..(((((.#)))))...))))))))))).	1211	1231	1.0	-21.6	1	0.02354168	0.618	0.0	0.0	-6.9818890181723	16	20	11	3UTR		0	0
hsa-miR-4687-3p	NM_001025433	NQO1	TGGCTGTTGGAGGGGGCAGGC#GCCTCAGCCTCCCTAGTAGCTG#.(((((((((.((((((((((#))))..))))))))))))))).	1581	1603	1.0	-25.8	1	2.168773e-05	0.412	0.0	0.0	-6.618099312767468	19	22	15	3UTR		0	0
hsa-miR-4690-3p	NM_001025433	NQO1	GCAGCCCAGCTGAGGCCTCTG#GCCTCCCTAGTAGCTGGGATGACAGGCGCCTGCC#((((((((((((((((.....#)))))......)))))))...........)))).	1587	1621	1.0	-22.7	1	4.205705e-05	0.515	0.0	0.0	-3.937574446201665	16	34	7	3UTR		0	0
hsa-miR-4701-3p	NM_001025433	NQO1	ATGGGTGATGGGTGTGGTGT#CACCACACCTGGCCCT#..((((...((((((((((.#)))))))))).)))).	1755	1771	1.0	-24.7	0	0.00180485	0.485	0.0	0.0	-9.870711841670003	14	16	10	3UTR		0	0
hsa-miR-4713-5p	NM_001025433	NQO1	TTCTCCCACTACCAGGCTCCCA#GGTTGCCTGAAAAATGGGAGAC#.(((((((....(((((..((.#))..))))).....))))))).	2170	2192	1.0	-23.6	1	0.0001960059	0.588	0.0	0.0	-12.263798748937765	14	22	7	3UTR		0	0
hsa-miR-4714-3p	NM_001025433	NQO1	CCAACCTAGGTGGTCAGAGTTG#GGCCACTTAGGG#....(((((((((((.......#))))))))))).	1060	1072	1.0	-20.2	0	0.002817778	0.588	0.0	0.0	-9.779611548941542	11	12	11	3UTR		0	0
hsa-miR-4718	NM_001025433	NQO1	AGCTGTACCTGAAACCAAGCA#GCTAAAGTTTTAGGGTACAGTTT#(((((((((((((((..(((.#)))...)))))))).))))))).	1141	1164	1.0	-20.3	1	0.004374385	0.632	0.0	0.0	-4.1706235265052785	18	23	8	3UTR		0	0
hsa-miR-4721	NM_001025433	NQO1	TGAGGGCTCCAGGTGACGGTGG#CCACCACACCTGGCCCTTG#.((((((..((((((..(((((#))))).)))))))))))).	1754	1773	1.0	-27.2	1	0.001494115	0.5	0.0	0.0	-7.396398505087125	17	19	12	3UTR		0	0
hsa-miR-4724-5p	NM_001025433	NQO1	AACTGAACCAGGAGTGAGCTTCG#AAGTACCACTCTTGGTCAGC#..(((.((((((((((.((((..#))))..))))))))))))).	1362	1382	1.0	-21.0	0	0.0002633096	0.647	0.0	0.0	-6.857959480565336	17	20	13	3UTR		0	0
hsa-miR-4725-3p	NM_001025433	NQO1	TGGGGAAGGCGTCAGTGTCGGG#CTGGCACTGGTGGTTTTTGCT#.(.(((((.((((((((((((.#)))))))))))).))))).).	2260	2281	1.0	-22.1	0	0.0001397598	0.5	0.0	0.0	-6.407253969909329	18	21	12	3UTR		0	0
hsa-miR-4730	NM_001025433	NQO1	CTGGCGGAGCCCATTCCATGCCA#GCTAAACTGATGACTTACTATGGGATGGGGTCCAGTCC#..((((((.(((((((((((...#.))))))))))).))).))).	1944	1982	1.0	-26.7	1	6.097384e-06	0.544	0.0	0.0	-6.013390377618052	17	21	11	3UTR		0	0
hsa-miR-4730	NM_001025433	NQO1	CTGGCGGAGCCCATTCCATGCCA#GCTGGGATGACAGGCGCCTGCCAT#.((((((.((((((((((.((..#)))))))))...)))..)))))).	1599	1623	1.0	-24.8	1	4.022195e-05	0.529	0.0	0.0	-6.106959766537749	18	24	9	3UTR		0	0
hsa-miR-4731-5p	NM_001025433	NQO1	TGCTGGGGGCCACATGAGTGTG#CACACCTGGCCCTTGCAA#(((.((((((((...(.(((((#))))))))))))))))).	1758	1776	1.0	-21.7	0	0.001282088	0.529	0.0	0.0	-9.85101681159814	17	18	17	3UTR		0	0
hsa-miR-4733-3p	NM_001025433	NQO1	CCACCAGGTCTAGCATTGGGAT#TCCTTTACCAGATGCTGACTGGCACTGGTGGT#(((((((((((((((((.((..#.)).)))))))...))).))))))).	2242	2274	1.0	-25.6	1	2.92945e-05	0.529	0.0	0.0	-3.937574446201665	19	26	7	3UTR		0	0
hsa-miR-4733-3p	NM_001025433	NQO1	CCACCAGGTCTAGCATTGGGAT#TCCCAAAGTGCTGGGATTACAGGCGTGATCCACCACACCTGGC#...((((((((((((((((((.#)))))..)))))))......................)))))).	1725	1768	1.0	-23.2	0	0.004984749	0.515	0.0	0.0	-6.514540193678739	18	43	7	3UTR		0	0
hsa-miR-3064-5p	NM_001025433	NQO1	TCTGGCTGTTGTGGTGTGCAA#GCGTTTCACCATGTTGGCCAGGC#((((((((.((((((((((..#)))...))))))).)))))))).	1659	1682	1.0	-22.5	1	0.0009426638	0.5	0.0	0.0	-4.993964104447428	18	23	8	3UTR		0	0
hsa-miR-4738-3p	NM_001025433	NQO1	TGAAACTGGAGCGCCTGGAGGA#TCCTTCTAACATGTTATCAAATCTGGGTATCTTTCCAGGCTTCCCTGACTTGCTTTAGTTTTT#.(((((((((((((((((((((#.)))).))))))...........))))))))))).	862	925	1.0	-24.3	1	0.101212	0.618	0.0	0.0	-3.793324837357118	21	35	11	3UTR		0	0
hsa-miR-4738-3p	NM_001025433	NQO1	TGAAACTGGAGCGCCTGGAGGA#CGGCTGGGTGTTTCAGTTTGAA#(.((((((((((((((((..(.#)..)))))))))))))))).).	2305	2327	1.0	-23.5	1	0.00286855	0.588	0.0	0.0	-5.101250328216836	18	22	16	3UTR		0	0
hsa-miR-4739	NM_001025433	NQO1	AAGGGAGGAGGAGCGGAGGGGCCCT#AGGTTCCAGCAATTCTCCTGCCTCAGCCTCCCTA#.(((((((..(((.(.(((((....#.))))).))))..))))))).	1562	1596	1.0	-28.5	1	0.003324543	0.397	0.0	0.0	-7.182109961755079	16	21	7	3UTR		0	0
hsa-miR-4742-3p	NM_001025433	NQO1	TCTGTATTCTCCTTTGCCTGCAG#CTGTTGGTATTATATAATTCAAGGAGAATATG#...(((((((((((((((.((((#)))).))))...........))))))))))).	2083	2115	1.0	-20.5	0	0.02006058	0.632	0.0	0.0	-6.514540193678739	19	32	11	3UTR		0	0
hsa-miR-4747-5p	NM_001025433	NQO1	AGGGAAGGAGGCTTGGTCTTAG#GGACCGAGCTGGAAAACCTCCTTTACCA#.((((((((((((((((((...#)))))))))........))))))).)).	2224	2252	1.0	-23.6	1	0.0001705042	0.5	0.0	0.0	-3.793324837357118	18	28	9	3UTR		0	0
hsa-miR-4747-5p	NM_001025433	NQO1	AGGGAAGGAGGCTTGGTCTTAG#GAGACAGCCTCTTACTTGCCA#.((.(((((((((..(((((..#)))))))))))...))).)).	2187	2208	1.0	-20.1	0	0.008701312	0.515	0.0	0.0	-8.41763659008735	16	21	11	3UTR		0	0
hsa-miR-4753-3p	NM_001025433	NQO1	TTCTCTTTCTTTAGCCTTGTGT#CACAAGGAATAAATGAGAGGGAAT#(((((((((((((.(((((((.#)))))))..)))).))))))))).	947	971	1.0	-22.1	1	0.001594932	0.647	0.0	0.0	-4.794414363722071	20	24	9	3UTR		0	0
hsa-miR-4754	NM_001025433	NQO1	ATGCGGACCTGGGTTAGCGGAGT#GCTCTGTTACCCAGGCTGGAG#.(.(((.((((((.(((((((((#)))))))))))))))))).).	1500	1521	1.0	-27.6	0	0.0003182948	0.5	0.0	0.0	-7.751390764055292	19	21	18	3UTR		0	0
hsa-miR-4755-3p	NM_001025433	NQO1	AGCCAGGCTCTGAAGGGAAAGT#TCTTTTTAGGGCTAAAGTTTTAGGGTACAGTTTGGCTA#((((((((((((((((((....#)))))))))))))...................))))).	1131	1169	1.0	-20.7	1	0.0005862933	0.632	0.0	0.0	-3.937574446201665	18	38	13	3UTR		0	0
hsa-miR-4756-5p	NM_001025433	NQO1	CAGGGAGGCGCTCACTCTCTGCT#AGTAGAGACGGCGTTTCACCA#..((((((((((...((((((((#)))))))).)))))))).)).	1649	1670	1.0	-24.5	1	0.001025263	0.574	0.0	0.0	-7.838420809809573	18	21	8	3UTR		0	0
hsa-miR-4757-5p	NM_001025433	NQO1	AGGCCTCTGTGACGTCACGGTGT#ACTGGGCTCAAGAGGCCA#.(((((((.(((.(((.((((..#))))))))))))))))).	1047	1065	1.0	-23.3	1	2.563127e-05	0.559	0.0	0.0	-6.138845108269123	17	18	17	3UTR		0	0
hsa-miR-4762-3p	NM_001025433	NQO1	CTTCTGATCAAGATTTGTGGTG#TAGCACAAGTACCACTCTTGGTCAGC#...((((((((((...((((((#.)))))))))))))))).	1356	1382	1.0	-20.2	0	0.0002633096	0.647	0.0	0.0	-8.339878751753394	16	18	16	3UTR		0	0
hsa-miR-4776-5p	NM_001025433	NQO1	GTGGACCAGGATGGCAAGGGCT#GGCCCTTGCAATCTTCTACTTTAAGGTTTGCA#((((((((((((.(((((((((#))))))))).))))).........))))))).	1765	1797	1.0	-26.9	1	0.0001592637	0.574	0.0	0.0	-5.226705058867908	21	32	9	3UTR		0	0
hsa-miR-4780	NM_001025433	NQO1	ACCCTTGAGCCTGATCCCTAGC#GACTGGGCTCAAGAGGC#.((((((((((((.((......#)).)))))))))).)).	1046	1063	1.0	-19.2	1	0.000188873	0.559	0.0	0.0	-4.650164754877524	14	17	10	3UTR		0	0
hsa-miR-4783-3p	NM_001025433	NQO1	CCCCGGTGTTGGGGCGCGTCTGC#CAGATGCTGACTGGCACTGGTGGT#((((((((((((...(((((((.#)))))))...)))))))))).)).	2250	2274	1.0	-27.4	1	2.92945e-05	0.529	0.0	0.0	-6.818994536638949	19	24	10	3UTR		0	0
hsa-miR-2467-3p	NM_001025433	NQO1	AGCAGAGGCAGAGAGGCTCAGG#GAGCTAATAAATCTCTTCTTTGCTG#((((((((.((((((((((...#)))))......))))))))))))).	1423	1448	1.0	-22.0	1	0.08581035	0.721	0.0	0.0	-4.993964104447428	18	25	13	3UTR		0	0
hsa-miR-4796-3p	NM_001025433	NQO1	TAAAGTGGCAGAGTATAGACAC#GTCTTGCTCTGTTACC#....(((((((((((.((((..#))))))))))))))).	1495	1511	1.0	-20.8	0	0.0004193783	0.574	0.0	0.0	-9.779611548941542	15	16	15	3UTR		0	0
hsa-miR-4797-3p	NM_001025433	NQO1	TCTCAGTAAGTGGCACTCTGT#GCATATAACCAAAATCCGACTGGGCTCAAGAGGCCACTTAGGGAA#((((..((((((((.((((..#.)))))))))))))))).	1029	1074	1.0	-20.9	0	0.00549935	0.574	0.0	0.0	-10.693019942457818	16	18	16	3UTR		0	0
hsa-miR-5001-5p	NM_001025433	NQO1	AGGGCTGGACTCAGCGGCGGAGCT#GCTCTGTTACCCAGGCTGGAGTGCAGTG#...((((.(((((((((((((((.#))))))))......)))).))).)))).	1500	1528	1.0	-25.5	0	2.548157e-08	0.426	0.0	0.0	-8.82817512285937	19	28	8	3UTR		0	0
hsa-miR-5006-5p	NM_001025433	NQO1	TTGCCAGGGCAGGAGGTGGAA#TCCACCACACCTGGCCCTTGCAAT#((((.((((((((.((((((.#))))))...)))).)))).)))).	1753	1777	1.0	-28.3	0	0.001739853	0.529	0.0	0.0	-8.913451538534543	18	24	6	3UTR		0	0
hsa-miR-5008-5p	NM_001025433	NQO1	TGAGGCCCTTGGGGCACAGTGG#ACTGAATCTACCTGCCCTAAGGGACTTAA#((((.(((((((((((..((((#.)))).))))))))))).)))).	1250	1279	1.0	-27.3	0	0.00134944	0.588	0.0	0.0	-8.056611621014136	19	23	11	3UTR		0	0
hsa-miR-5010-5p	NM_001025433	NQO1	AGGGGGATGGCAGAGCAAAATT#GATGACAGGCGCCTGCCATCATGCCTG#(((.(((((((((.((......#.)))))))))).).))).	1604	1631	1.0	-22.1	0	0.01541184	0.529	0.0	0.0	-7.826436638681261	14	18	10	3UTR		0	0
hsa-miR-5010-5p	NM_001025433	NQO1	AGGGGGATGGCAGAGCAAAATT#CTCTGCCTCCCA#...((((.(((((((.......#))))))))))).	1551	1563	1.0	-20.4	0	0.001310903	0.412	0.0	0.0	-9.061224203162984	11	12	11	3UTR		0	0
hsa-miR-5088-5p	NM_001025433	NQO1	CAGGGCTCAGGGATTGGATGGAGG#CTTACTATGGGATGGGGTCCAGTCCCATGACCTTGG#(((((.(((((((((((((.....#.)))))))))).)))))))).	1957	1993	1.0	-27.0	0	4.996469e-06	0.559	0.0	0.0	-5.838533207394711	18	21	10	3UTR		0	0
hsa-miR-5088-5p	NM_001025433	NQO1	CAGGGCTCAGGGATTGGATGGAGG#TCCACCACACCTGGCCCTT#.(((((.((((...(((.((((..#)))))))..))))))))).	1753	1772	1.0	-24.9	0	0.001460589	0.5	0.0	0.0	-10.829785212011442	16	19	9	3UTR		0	0
hsa-miR-5091	NM_001025433	NQO1	ACGGAGACGACAAGACTGTGCTG#GCAGTCTTGCTCTGTT#((((((....(((((((((....#))))))))))))))).	1492	1508	1.0	-18.7	0	0.0003620481	0.618	0.0	0.0	-10.093792036827557	15	16	15	3UTR		0	0
hsa-miR-5195-3p	NM_001025433	NQO1	ATCCAGTTCTCTGAGGGGGCT#AGCCTCCCTAGTAGCTGGG#..((((((..(((.(((((((#))))))).))).)))))).	1586	1605	1.0	-22.9	1	3.343832e-06	0.412	0.0	0.0	-8.112736763466637	16	19	7	3UTR		0	0
hsa-miR-5196-5p	NM_001025433	NQO1	AGGGAAGGGGACGAGGGTTGGG#CCTGGCCCTTGCAATCTTCTA#..((((((...(((((((((((#)))))))))))...)))))).	1762	1783	1.0	-23.3	1	0.08045867	0.544	0.0	0.0	-10.080671321356581	17	21	11	3UTR		0	0
hsa-miR-5100	NM_001025433	NQO1	TTCAGATCCCAGCGGTGCCTCT#AGATGCTGACTGGCACTGGTGGTTTTTGC#..((((..(((.(((((((...#.))))))).)))..)))).	2251	2280	1.0	-22.1	0	0.0001122759	0.485	0.0	0.0	-12.161125493020595	14	19	7	3UTR		0	1
hsa-miR-5580-5p	NM_001025433	NQO1	TGCTGGCTCATTTCATATGTGT#TACTATGGGATGGGGTCCAGTC#.((((((((((((((((.(((.#))))))))))))))..))))).	1959	1981	1.0	-19.3	1	6.479049e-05	0.544	0.0	0.0	-3.793324837357118	19	22	14	3UTR		0	0
hsa-miR-5584-5p	NM_001025433	NQO1	CAGGGAAATGGGAAGAACTAGA#TCTAACATGTTATCAAATCTGGGTATCTTTCCAGGCTTCCCTGA#(((((((.((((((((.(((((#.)))))...))))))))...))))))).	866	910	1.0	-25.4	1	0.0002807702	0.647	0.0	0.0	-6.251209375382295	20	28	8	3UTR		0	0
hsa-miR-5591-5p	NM_001025433	NQO1	TGGGAGCTAAGCTATGGGTAT#ACTGGTGGTTTTTGCTCTCGA#(((((((.(((((((.(((..#))).)))))))..))))))).	2265	2286	1.0	-20.6	1	0.007372175	0.471	0.0	0.0	-6.484258455685908	17	21	7	3UTR		0	0
hsa-miR-5684	NM_001025433	NQO1	AACTCTAGCCTGAGCAACAG#TTGAAGCAGTCTTGCTCTGTTACCCAGGCTGGAGTG#.(((((((((((.(.(((((#.))))).).))))))))))).	1487	1523	1.0	-25.2	1	7.477399e-07	0.471	0.0	0.0	-5.8179050102739955	17	21	11	3UTR		0	0
hsa-miR-5689	NM_001025433	NQO1	AGCATACACCTGTAGTCCTAGA#CTGGGATTACAGGCGTGATCCACCACACCTGGCCCTTGCA#.((((((.(((((((((((((.#))))))))))))).)))...................))).	1735	1775	1.0	-24.9	1	0.001599086	0.529	0.0	0.0	-6.106959766537749	19	40	13	3UTR		0	0
hsa-miR-5691	NM_001025433	NQO1	TTGCTCTGAGCTCCGAGAAAGC#GGAATTGCTCAGAGA#...(((((((((((........#)))...)))))))).	1227	1242	1.0	-17.5	0	0.004921722	0.544	0.0	0.0	-7.483038834232987	11	15	8	3UTR		0	0
hsa-miR-5694	NM_001025433	NQO1	CAGATCATGGGACTGTCTCAG#CTGATGACTTACTATGGGATGGGGTCCAGTCCCATGACCTT#.((.((((((((((((((((.#.)))))..))))))))))).)).	1950	1991	1.0	-24.2	0	1.732498e-06	0.559	0.0	0.0	-6.825347112316308	18	23	11	3UTR		0	1
hsa-miR-5787	NM_001025433	NQO1	GGGCTGGGGCGCGGGGAGGT#ACCTCAGGTGATCCGCCTACCTCAGCCTC#(((((((((.((((((((((#)))))......)))))...))))))))).	1698	1727	1.0	-28.3	1	0.001901914	0.426	0.0	0.0	-5.180080914529843	19	29	9	3UTR		0	0
hsa-miR-6069	NM_001025433	NQO1	GGGCTAGGGCCTGCTGCCCCC#GGGATTACAGGCGTGATCCACCACACCTGGCCCT#(((((((((((((...(((..#)))....))))).............)))))))).	1737	1771	1.0	-26.8	1	0.00180485	0.485	0.0	0.0	-5.762913004276319	16	34	8	3UTR		0	0
hsa-miR-6070	NM_001025433	NQO1	CCGGTTCCAGTCCCTGGAG#CTCTTACTTGCCAAGAAAATGAAGGGATTGGACCGAGCTGGA#(((((((((((((((....#.))))))))))....))))).	2195	2237	1.0	-23.2	1	0.004429618	0.529	0.0	0.0	-4.1706235265052785	15	21	10	3UTR		0	0
hsa-miR-6073	NM_001025433	NQO1	GGTAGTGAGTTATCAGCTAC#ATTGCTAAACTGATGACTTACTATG#.(((((((((((((((....#.))))))))))))))).	1941	1966	1.0	-20.9	1	0.001271078	0.574	0.0	0.0	-3.793324837357118	15	17	15	3UTR		0	0
hsa-miR-6074	NM_001025433	NQO1	GATATTCAGAGGCTAGGTGG#CACCTGGCCCTTGCAATCT#(((...(((.(((((((((.#))))))))).)))..))).	1760	1779	1.0	-19.6	0	0.002322601	0.544	0.0	0.0	-14.232099125494553	15	19	9	3UTR		0	0
hsa-miR-6076	NM_001025433	NQO1	AGCATGACAGAGGAGAGGTGG#TCACCTCTCTGTAGTTTATGGCA#.((..(((...((((((((((#))))))))))...)))....)).	1200	1223	1.0	-19.8	0	0.0002880635	0.603	0.0	0.0	-16.068054889113075	15	23	10	3UTR		0	0
hsa-miR-6078	NM_001025433	NQO1	CCGCCTGAGCTAGCTGTGG#CCATGTTGGCCAGGCTGGT#(((((((.((((((.((((#))))))))))))))).)).	1667	1686	1.0	-22.8	1	1.479211e-05	0.441	0.0	0.0	-6.9866589356329305	17	19	15	3UTR		0	0
hsa-miR-6079	NM_001025433	NQO1	TTGGAAGCTTGGACCAACTAGCTG#GTTGGCCAGGCTGGTCTCAAA#((((((((((((.(((((......#))))))))))))..)).))).	1671	1692	1.0	-20.2	1	2.127272e-05	0.412	0.0	0.0	-5.226705058867908	17	21	12	3UTR		0	0
hsa-miR-6080	NM_001025433	NQO1	TCTAGTGCGGGCGTTCCCG#TGGGATGACAGGCGCCTGCCA#....(.(((((((((((((#)))))......))))))))).	1601	1622	1.0	-19.9	0	4.509657e-05	0.515	0.0	0.0	-11.447521229830976	14	21	9	3UTR		0	0
hsa-miR-6084	NM_001025433	NQO1	TTCCGCCAGTCGGTGGCCGG#CCAGATGCTGACTGGCA#....((((((((((..(.((#)).)..)))))))))).	2249	2266	1.0	-21.0	0	2.648373e-05	0.485	0.0	0.0	-10.515061109192176	13	17	10	3UTR		0	0
hsa-miR-6085	NM_001025433	NQO1	AAGGGGCTGGGGGAGCACA#CTGCCTCAGCCTCC#..((((((((((.((....#)).)))))))))).	1579	1593	1.0	-22.2	1	0.004603428	0.382	0.0	0.0	-6.479180412342145	12	14	10	3UTR		0	0
hsa-miR-6086	NM_001025433	NQO1	GGAGGTTGGGAAGGGCAGAG#CTCTGCCTCCCAGGTTCCA#((((.((((((..(((((((#))))))))))))).)))).	1551	1570	1.0	-28.4	0	0.002485817	0.426	0.0	0.0	-12.692545543276735	17	19	13	3UTR		0	0
hsa-miR-6086	NM_001025433	NQO1	GGAGGTTGGGAAGGGCAGAG#TTCTCCTGCCTCAGCCTCCC#((((((((((..(((.((((#)))))))..)))))))))).	1574	1594	1.0	-24.7	1	0.004790961	0.382	0.0	0.0	-10.342201311511984	17	20	10	3UTR		0	0
hsa-miR-6127	NM_001025433	NQO1	TGAGGGAGTGGGTGGGAGG#TCTCCTGCCTCAGCCTCCCTA#..(((((((((((((((((#))))))))).))..)))))).	1575	1596	1.0	-24.4	1	0.003324543	0.397	0.0	0.0	-4.95700071937229	17	21	9	3UTR		0	0
hsa-miR-6131	NM_001025433	NQO1	GGCTGGTCAGATGGGAGTG#TTCACCATGTTGGCCAGGCT#(.(((((((((((((((..#))).)))).)))))))).).	1663	1683	1.0	-20.2	1	0.0005622286	0.485	0.0	0.0	-5.101250328216836	16	20	8	3UTR		0	0
hsa-miR-6132	NM_001025433	NQO1	AGCAGGGCTGGGGATTGCA#GTGATCCACCACACCTGGCCCTTGCA#.(((((((((((((((((.#))))))).)))......))))).)).	1749	1775	1.0	-23.2	1	0.001599086	0.529	0.0	0.0	-3.793324837357118	17	26	7	3UTR		0	0
hsa-miR-6134	NM_001025433	NQO1	TGAGGTGGTAGGATGTAGA#CTGCAACCTCTGCCTCC#.(((((((.(((.(((((.#))))).)))))))))).	1544	1561	1.0	-20.4	1	0.001490406	0.397	0.0	0.0	-6.138845108269123	15	17	10	3UTR		0	0
hsa-miR-6499-3p	NM_001025433	NQO1	AGCAGTGTTTGTTTTGCCCACA#TGGGATGACAGGCGCCTGCC#.((((((((((((.(.((((..#))))).))))))))).))).	1601	1621	1.0	-19.5	1	4.205705e-05	0.515	0.0	0.0	-4.883213835181137	17	20	9	3UTR		0	1
hsa-miR-6501-3p	NM_001025433	NQO1	CCAGAGCAGCCTGCGGTAACAGT#TGTTGGCCAGGCTGGTCTC#..(((.(((((((.(.(((((..#))))).)))))))).))).	1670	1689	1.0	-24.4	0	1.073869e-05	0.426	0.0	0.0	-7.947848478389355	16	19	8	3UTR		0	0
hsa-miR-6508-5p	NM_001025433	NQO1	TCTAGAAATGCATGACCCACC#TCGTGCATTTTTGGAT#(((((((((((((((......#))))))))))))))).	980	996	1.0	-19.1	1	0.003463958	0.691	0.0	0.0	-4.1706235265052785	15	16	15	3UTR		0	0
hsa-miR-6510-5p	NM_001025433	NQO1	CAGCAGGGGAGAGAGAGGAGTC#GCTAATAAATCTCTTCTTTGCTGC#((((((((((((((....(((.#)))......)))))))))))))).	1425	1449	1.0	-21.9	1	0.09772886	0.721	0.0	0.0	-4.906073086755913	17	24	14	3UTR		0	0
hsa-miR-6511a-3p	NM_001025433	NQO1	CCTCACCATCCCTTCTGCCTGC#GGCAGAAGGGAATTGCTCAGAGA#.(((..(((((((((((((...#)))))))))))..))....))).	1219	1242	1.0	-23.5	0	0.004921722	0.544	0.0	0.0	-9.813320773362635	16	23	11	3UTR		0	0
hsa-miR-6514-5p	NM_001025433	NQO1	TATGGAGTGGACTTTCAGCTGGC#GCCTAGCACAAGTACCACTCTT#...(((((((((((...((((((#))).)))..)))).))))))).	1353	1375	1.0	-21.1	0	0.001151135	0.632	0.0	0.0	-7.483038834232987	17	22	7	3UTR		0	0
hsa-miR-6715b-5p	NM_001025433	NQO1	ACAGGCACGACTGGTTTGGCA#GCCAGGCTGGTCTCAAACTCCTGA#.((((...((((((((((((.#)))))))))))).......)))).	1675	1699	1.0	-22.2	0	3.182625e-05	0.412	0.0	0.0	-9.551605062602114	16	24	12	3UTR		0	0
hsa-miR-6716-5p	NM_001025433	NQO1	TGGGAATGGGGGTAAGGGCC#GGCCCTTGCAATCTTCTA#..((((.((..(((((((((#)))))))))..)))))).	1765	1783	1.0	-21.0	0	0.08045867	0.544	0.0	0.0	-10.567968197982138	15	18	9	3UTR		0	0
hsa-miR-6717-5p	NM_001025433	NQO1	AGGCGATGTGGGGATGTAGAGA#TTTCTACAGACCCACA#......((((((..((((((((#))))))))..))))))	2403	2419	1.0	-21.3	0	0.02854812	0.744	0.0	0.0	-17.712528934830097	14	16	8	3UTR		0	0
hsa-miR-6720-3p	NM_001025433	NQO1	CGCGCCTGCAGGAACTGGTAGA#CTGCCCTCTTGTGGTGCA#.(((((.((((((...(((((.#))))).))))))))))).	2123	2141	1.0	-22.3	0	5.507039e-05	0.632	0.0	0.0	-7.16234993030309	16	18	11	3UTR		0	0
hsa-miR-892c-3p	NM_001025433	NQO1	CACTGTTTCCTTTCTGAGTGGA#ATTCAAGAAAGGAAATAGTA#.((((((((((((((((((...#))))).))))))))))))).	1838	1858	1.0	-21.7	1	0.01999311	0.676	0.0	0.0	-3.793324837357118	18	20	13	3UTR		0	0
hsa-miR-6730-5p	NM_001025433	NQO1	AGAAAGGTGGAGGGGTTGTCAGA#CTGCAACCTCTGCCTCCC#.....((.((((((((((.(((.#))))))))))).)).)).	1544	1562	1.0	-21.3	0	0.001687199	0.412	0.0	0.0	-15.97923457263103	15	18	11	3UTR		0	0
hsa-miR-6731-5p	NM_001025433	NQO1	TGGGAGAGCAGGGTATTGTGGA#TCCGCCTACCTCAGCCTCCCAA#((((((.((.(((((..(((((#))))).)))))..)))))))).	1709	1731	1.0	-24.3	0	0.004050118	0.412	0.0	0.0	-6.956816529704776	18	22	8	3UTR		0	0
hsa-miR-6732-5p	NM_001025433	NQO1	TAGGGGGTGGCAGGCTGGCC#GGCGCCTGCCATCATGCCTGA#((((.((((((((((..(((#)))))))))))))...)))).	1611	1632	1.0	-26.8	0	0.002706871	0.529	0.0	0.0	-8.28966070131775	17	21	13	3UTR		0	0
hsa-miR-6735-5p	NM_001025433	NQO1	CAGGGCAGAGGGCACAGGAATCTGA#TCGGCTCACTGCAACCTCTGCCTC#..(((((((((...(((..(.((((#)))).)..)))...))))))))).	1536	1560	1.0	-24.6	1	0.000270893	0.412	0.0	0.0	-10.449774559155296	17	24	9	3UTR		0	1
hsa-miR-6735-3p	NM_001025433	NQO1	AGGCCTGTGGCTCCTCCCTCAG#CTGATGACTTACTATGGGATGGGGTCCAGTCCC#.((.(((.((((((((((..((#.))..)))).))))))))).)).	1950	1983	1.0	-23.0	0	4.400516e-07	0.529	0.0	0.0	-9.138982041496941	17	23	9	3UTR		0	0
hsa-miR-6738-5p	NM_001025433	NQO1	CGAGGGGTAGAAGAGCACAGGGG#CTCCAATGTTCTATTAATCACCTCTCT#.(((((((.((((((((..((((#))))..)))))).....))))))))).	1183	1210	1.0	-21.5	1	0.01575553	0.618	0.0	0.0	-4.849714495602881	19	27	9	3UTR		0	0
hsa-miR-6738-3p	NM_001025433	NQO1	CTTCTGCCTGCATTCTACTCCCAG#GTAGTTTATGGCAGAAGG#((((((((......((((......#)))).....)))))))).	1210	1228	1.0	-18.3	1	0.0008751385	0.618	0.0	0.0	-14.554018887968963	12	18	8	3UTR		0	0
hsa-miR-6741-3p	NM_001025433	NQO1	TCGGCTCTCTCCCTCACCCTAG#AGGTTGCCTGAAAAATGGGAGACAGCCT#..((((.((((((.........#.)))))).)))).	2169	2197	1.0	-18.9	0	0.0001092196	0.588	0.0	0.0	-8.326025812318264	10	13	6	3UTR		0	0
hsa-miR-6744-3p	NM_001025433	NQO1	GGGCCTCTCTTGTCATCCTGCAG#CTGCCTCAGCCTCCCTAGTAGCTGGGATGACAGGCGCCTGCCA#.(((..(.(((((((((((((..#.)).))))))))))).)...))).	1579	1622	1.0	-24.3	0	4.509657e-05	0.515	0.0	0.0	-12.126955702543267	17	24	11	3UTR		0	0
hsa-miR-6745	NM_001025433	NQO1	TGGGTGGAAGAAGGTCTGGTT#GGCCAGGCTGGTCTCAAACTCCTGACCTCAGGTGATCCGCCTAC#(((((((((((.(((((((((#)))))))))..))).....................)))))))).	1674	1718	1.0	-23.2	1	0.0001569987	0.426	0.0	0.0	-7.284377755798021	20	44	9	3UTR		0	0
hsa-miR-6746-3p	NM_001025433	NQO1	CAGCCGCCGCCTGTCTCCACAG#CTGGGATGACAGGCGCCTGCC#..((.(.(((((((((((.(((#)))))).)))))))).).)).	1600	1621	1.0	-24.9	0	4.205705e-05	0.515	0.0	0.0	-10.619724429056081	17	21	8	3UTR		0	0
hsa-miR-6749-5p	NM_001025433	NQO1	TCGGGCCTGGGGTTGGGGGAGC#GCTGGTCTCAAACTCCTGACCTCAGGTGATCCGC#.((((((((((((((((((...#.)))))))))))))))...))).	1680	1714	1.0	-28.6	1	8.078414e-05	0.412	0.0	0.0	-3.793324837357118	18	23	15	3UTR		0	0
hsa-miR-6751-5p	NM_001025433	NQO1	TTGGGGGTGAGGTTGGTGTCTGG#CAGGCGCCTGCCATCATGCCTGAC#(((((.(((((((.((((((((.#)))))))).))).)))).))))).	1609	1633	1.0	-29.3	0	0.001853534	0.529	0.0	0.0	-6.695373124915117	20	24	8	3UTR		0	0
hsa-miR-6753-5p	NM_001025433	NQO1	CACCAGGGCAGAGCAGGGCTGA#CAGTCTTGCTCTGTTACCCAGGCTGGAGTGCAGTGGTGT#(((((((((((((((((((((.#)))))))))))))...)))..............))))).	1493	1532	1.0	-30.0	1	5.783899e-08	0.412	0.0	0.0	-3.937574446201665	21	39	13	3UTR		0	0
hsa-miR-6754-5p	NM_001025433	NQO1	CCAGGGAGGCTGGTTTGGAGGA#CCTCCCAGGTTCCAGCAATTCTCCTGCCTCAGCCTCCCTA#..(((((((((((...((((((#.))))))....))))))))))).	1556	1596	1.0	-29.4	1	0.003324543	0.397	0.0	0.0	-6.782339277446944	17	23	11	3UTR		0	0
hsa-miR-6762-5p	NM_001025433	NQO1	CGGGGCCATGGAGCAGCCTGTGT#GCTGGGATTACAGGCGTGATCCACCACACCTGGCCCTT#.(((((((((((.(((((((((.#.))))))).)).)))).......))))))).	1734	1772	1.0	-29.1	1	0.001460589	0.5	0.0	0.0	-5.08245545002336	20	31	7	3UTR		0	0
hsa-miR-6764-5p	NM_001025433	NQO1	TCCCAGGGTCTGGTCAGAGTTG#GCTAAACTGATGACTTACTATGGGATGGGGTCCAGTCCCATGACCTTGGGGT#(((((((((((((.........#.))).)))))))))).	1944	1996	1.0	-21.5	1	4.283973e-06	0.559	0.0	0.0	-5.762913004276319	13	16	10	3UTR		0	0
hsa-miR-6770-3p	NM_001025433	NQO1	CTGGCGGCTGTGTCTTCACAG#GGGAGACAGCCTCTTACTTGCCAA#.((((((((((.((((.....#)))).))))))........)))).	2185	2209	1.0	-18.9	1	0.01013555	0.515	0.0	0.0	-7.140128146953473	14	24	6	3UTR		0	0
hsa-miR-6771-5p	NM_001025433	NQO1	CTCGGGAGGGCATGGGCCAGGC#CCTGGCCCTTGCAATCTTCTA#...(((((((((.((((((((.#)))))))).)))..)))))).	1762	1783	1.0	-27.3	0	0.08045867	0.544	0.0	0.0	-7.803670806344982	17	21	8	3UTR		0	0
hsa-miR-6773-5p	NM_001025433	NQO1	TTGGGCCCAGGAGTAAACAGGAT#ATCCGACTGGGCTCAAG#((((((((((..(..........#.)..)))))))))).	1042	1059	1.0	-19.7	1	0.003136614	0.574	0.0	0.0	-11.934490789283025	11	15	10	3UTR		0	0
hsa-miR-6777-5p	NM_001025433	NQO1	ACGGGGAGTCAGGCAGTGGTGGA#TCCACCACACCTGGCCCTTGC#.(((((.((((((..((((((((#)))))))).))))))))))).	1753	1774	1.0	-30.1	0	0.002528494	0.515	0.0	0.0	-6.9293008499994775	19	21	11	3UTR		0	0
hsa-miR-6777-5p	NM_001025433	NQO1	ACGGGGAGTCAGGCAGTGGTGGA#CCATCATGCCTGACTAATTTTTGTA#(((((((((((((((.((((((.#)))))))))))))))...)))))).	1619	1644	1.0	-25.5	1	0.01584224	0.559	0.0	0.0	-4.1706235265052785	21	25	15	3UTR		0	0
hsa-miR-6778-5p	NM_001025433	NQO1	AGTGGGAGGACAGGAGGCAGGT#TCTGCCTCCCAGGTTCCAGCAATTCTCCTGCCTCAGCCTCCCT#...((((((.(..((((((((.#.)))))))).))))))).	1552	1595	1.0	-29.4	0	0.004796451	0.382	0.0	0.0	-12.392980584269516	15	18	8	3UTR		0	0
hsa-miR-6781-3p	NM_001025433	NQO1	TGCCTCTTTTCCACGGCCTCAG#GAGGCCACTTAGGGAAAGATGTAG#(((.((((((((..((((((..#)))))).....)))))))).))).	1058	1082	1.0	-23.2	0	0.07991501	0.574	0.0	0.0	-9.115567251347505	17	24	8	3UTR		0	0
hsa-miR-6784-5p	NM_001025433	NQO1	GCCGGGGCTTTGGGTGAGGG#CCTCAGCCTCCCAAAGTGCTGGG#.((((.(((((((((((((.#)))))....)))))))).)))).	1717	1740	1.0	-27.7	0	3.535511e-06	0.397	0.0	0.0	-5.694283598550164	17	23	8	3UTR		0	0
hsa-miR-6785-5p	NM_001025433	NQO1	TGGGAGGGCGTGGATGATGGTG#GGCGTGATCCACCACACCTGGCCCTTGCAA#((.((((((..((.((.(((((#.)))))))))..)))))).)).	1746	1776	1.0	-25.1	0	0.001282088	0.529	0.0	0.0	-10.419234781767049	17	22	9	3UTR		0	1
hsa-miR-6787-3p	NM_001025433	NQO1	TCTCAGCTGCTGCCCTCTCCAG#CTGGAGTGCAGTGGTGTGAT#..(((((((((((...((((((#)))))).)))))))).))).	1515	1535	1.0	-21.6	1	6.789495e-07	0.412	0.0	0.0	-6.782339277446944	17	20	8	3UTR		0	0
hsa-miR-6792-5p	NM_001025433	NQO1	GTAAGCAGGGGCTCTGGGTGA#CACCTGGCCCTTGCA#....(((((((((..(((((.#)))))))))))))).	1760	1775	1.0	-24.7	0	0.001599086	0.529	0.0	0.0	-11.13885194640897	14	15	14	3UTR		0	0
hsa-miR-6795-5p	NM_001025433	NQO1	TGGGGGGACAGGATGAGAGGCTGT#ACAGCCTCTTACTTGCCA#.....((.((((.(((((((((((#))))))))))))))))).	2190	2208	1.0	-24.9	0	0.008701312	0.515	0.0	0.0	-17.268365185297274	17	18	17	3UTR		0	0
hsa-miR-6797-5p	NM_001025433	NQO1	AGGAGGGAAGGGGCTGAGAACAGGA#TCCTGCCTCAGCCTCCCTA#...(((((...(((((((..(((((#))))).)))))))))))).	1577	1596	1.0	-26.4	0	0.003324543	0.397	0.0	0.0	-11.638210795663031	17	19	12	3UTR		0	0
hsa-miR-6803-5p	NM_001025433	NQO1	CTGGGGGTGGGGGGCTGGGCGT#GGGTCCAGTCCCATGACCTTGGGG#((.(((((.(((((((((((.(#).)))))))))).).))))).)).	1971	1995	1.0	-30.1	0	3.358239e-06	0.559	0.0	0.0	-6.551503578753875	19	24	10	3UTR		0	0
hsa-miR-6803-5p	NM_001025433	NQO1	CTGGGGGTGGGGGGCTGGGCGT#GCTCACTGCAACCTCTGCCTCCCAGG#((((((((((((((((((((..#)))))..))..)))))))).))))).	1539	1565	1.0	-30.1	1	0.001860766	0.397	0.0	0.0	-3.937574446201665	20	26	8	3UTR		0	0
hsa-miR-6810-5p	NM_001025433	NQO1	ATGGGGACAGGGATCAGCATGGC#CCATGTTGGCCAGGCTGGTCTCAAACTCCTGACCTCAG#.(((((.(((((((((((.((((#.)))).))))))).......)))).))))).	1667	1705	1.0	-27.8	0	0.002007577	0.426	0.0	0.0	-5.337011372228436	20	31	7	3UTR		0	0
hsa-miR-6811-5p	NM_001025433	NQO1	ATGCAGGCCTGTGTACAGCACT#AGTGCTGGGATTACAGGCGTGA#...((.(((((((..(((((((#)))))))....))))))).)).	1731	1753	1.0	-26.0	0	5.404776e-09	0.441	0.0	0.0	-10.007788432642826	16	22	7	3UTR		0	0
hsa-miR-6813-5p	NM_001025433	NQO1	CAGGGGCTGGGGTTTCAGGTTCT#GCCTACCTCAGCCTCC#..(((((((((((...((((...#))))))))))))))).	1712	1728	1.0	-23.8	1	0.001688493	0.441	0.0	0.0	-6.782339277446944	15	16	15	3UTR		0	0
hsa-miR-6813-3p	NM_001025433	NQO1	AACCTTGGCCCCTCTCCCCAG#CTGGGCTCAAGAGGCCACTTAGGG#..((((((((.((...(((((#)))))....)).)))))...))).	1048	1072	1.0	-20.0	1	0.002817778	0.588	0.0	0.0	-9.607113752857295	15	24	5	3UTR		0	0
hsa-miR-6816-5p	NM_001025433	NQO1	TGGGGCGGGGCAGGTCCCTGC#CAGGCGCCTGCCATCATGCCTGAC#(.(((((((((((((.((((.#)))).))))))).))..)))).).	1609	1633	1.0	-25.8	1	0.001853534	0.529	0.0	0.0	-5.334299408520449	18	24	7	3UTR		0	0
hsa-miR-6816-5p	NM_001025433	NQO1	TGGGGCGGGGCAGGTCCCTGC#CAGGTTCCAGCAATTCTCCTGCCTCAGCCTCC#.(((((((((((((..((((.#)))).............)))))))).))))).	1561	1593	1.0	-26.0	1	0.004603428	0.382	0.0	0.0	-4.761823477911366	17	32	8	3UTR		0	0
hsa-miR-6820-5p	NM_001025433	NQO1	TGCGGCAGAGCTGGGGTCA#TGATCTCGGCTCACTGCAA#(((((..((((((((((((#)))))))))))).))))).	1531	1550	1.0	-24.8	0	0.0002101589	0.412	0.0	0.0	-7.382219742266031	17	19	12	3UTR		0	0
hsa-miR-6824-5p	NM_001025433	NQO1	GTAGGGGAGGTTGGGCCAGGGA#CTCTGCCTCCCAGGTTCCAGCAATTCTCCTGCCTCAGCCTCCCTA#...((((((((((((.((((((#.)).)))).)))))))))))).	1551	1596	1.0	-30.3	0	0.003324543	0.397	0.0	0.0	-6.747589273982352	18	22	12	3UTR		0	0
hsa-miR-6824-5p	NM_001025433	NQO1	GTAGGGGAGGTTGGGCCAGGGA#CCTGGCCCTTGCAATCTTCTACT#((((((((.((.((((((((..#))))))))..))..)))))))).	1762	1785	1.0	-29.7	1	0.06861013	0.559	0.0	0.0	-8.340767414043784	18	23	8	3UTR		0	0
hsa-miR-6834-5p	NM_001025433	NQO1	GTGAGGGACTGGGATTTGTGG#CCACACCTGGCCCTTGCA#(((((((.(((((...(((((#))))))))))))))))).	1757	1775	1.0	-22.6	1	0.001599086	0.529	0.0	0.0	-8.07654793345695	17	18	17	3UTR		0	0
hsa-miR-6835-5p	NM_001025433	NQO1	AGGGGGTAGAAAGTGGCTGAAG#CTGGAGTGCAGTGGTGTGATCTCGGCTCACTGCAACCTCTGCCTCCC#.(((((((((.(((((((((..#.))))).))))......))))))))).	1515	1562	1.0	-24.3	1	0.001687199	0.412	0.0	0.0	-6.618099312767468	18	27	9	3UTR		0	0
hsa-miR-6837-5p	NM_001025433	NQO1	ACCAGGGCCAGCAGGGAATGT#CATTCCACTGTTGGTA#......((((((((((((((.#)))))).)))))))).	2076	2092	1.0	-21.6	0	0.003199337	0.706	0.0	0.0	-15.566558404643448	14	16	8	3UTR		0	0
hsa-miR-6840-3p	NM_001025433	NQO1	GCCCAGGACTTTGTGCGGGGTG#ACCTCAGGTGATCCGCCTACCTCAGCCTCCCAAAGTGCTGGGA#.(((((.((((((.(.(((((.#.)))))))))))).))))).	1698	1741	1.0	-26.0	0	3.875486e-06	0.382	0.0	0.0	-6.426900370052455	17	20	12	3UTR		0	0
hsa-miR-6841-5p	NM_001025433	NQO1	TAGGGTACTCAGAGCAAGTTGT#GCAGTCTTGCTCTGTTACCCA#..(((((..(((((((((((((#)))).))))))))).))))).	1492	1513	1.0	-25.9	0	0.0004844645	0.559	0.0	0.0	-8.327025306798683	18	21	9	3UTR		0	0
hsa-miR-6846-5p	NM_001025433	NQO1	TGGGGGCTGGATGGGGTAGAGT#CTCTGCCTCCCAGGTTCCAG#(((((.((((..(((((((((.#))))))))))))).))))).	1551	1571	1.0	-27.3	0	0.003646751	0.412	0.0	0.0	-12.010110992401417	18	20	13	3UTR		0	0
hsa-miR-6847-3p	NM_001025433	NQO1	GGCTCATGTGTCTGTCCTCTTC#GGGATGACAGGCGCCTGCCA#(((....(((((((((.((((.#)))).)))))))))..))).	1602	1622	1.0	-21.8	0	4.509657e-05	0.515	0.0	0.0	-14.533279192037693	16	20	9	3UTR		0	0
hsa-miR-6848-5p	NM_001025433	NQO1	TGGGGGCTGGGATGGGCCATGGT#GCCAGGCTGGTCTCAAACTCCT#.((((..((((((.((((.((((#)))))))).))))))..)))).	1675	1697	1.0	-28.7	0	1.755948e-05	0.412	0.0	0.0	-8.094810050941888	18	22	8	3UTR		0	0
hsa-miR-6848-3p	NM_001025433	NQO1	GTGGTCTCTTGGCCCCCAG#TGGCATATAACCAAAATCCGACTGGGCTCAAGAGGCCACT#(((((((((((((((....#.)))).))))))))))).	1027	1067	1.0	-28.6	1	2.66306e-05	0.559	0.0	0.0	-4.1706235265052785	15	18	11	3UTR		0	0
hsa-miR-6849-3p	NM_001025433	NQO1	ACCAGCCTGTGTCCACCTCCAG#TGGCCAGGCTGGTC#(((((((((.(.(((.......#))))))))))))).	1673	1687	1.0	-20.6	1	1.069879e-05	0.441	0.0	0.0	-8.759933304429813	13	14	13	3UTR		0	0
hsa-miR-6851-5p	NM_001025433	NQO1	AGGAGGTGGTACTAGGGGCCAGC#CTGGCCCTTGCAATCTTCTA#(((((((.(((...((((((((.#))))))))))).))))))).	1763	1783	1.0	-24.1	1	0.08045867	0.544	0.0	0.0	-11.7439832151653	18	20	11	3UTR		0	0
hsa-miR-6851-3p	NM_001025433	NQO1	TGGCCCTTTGTACCCCTCCAG#GGGTACAGTTTGGCTAG#(((((..((((((((......#))))))))...))))).	1153	1170	1.0	-18.8	0	0.001170568	0.647	0.0	0.0	-7.615268822569644	13	17	8	3UTR		0	0
hsa-miR-6852-5p	NM_001025433	NQO1	CCCTGGGGTTCTGAGGACATG#CAGTCCCATGACCTTGGGGT#((((((((((.((.((((.((#)))))))).)))))))))).	1976	1996	1.0	-22.3	1	4.283973e-06	0.559	0.0	0.0	-7.619188839132421	18	20	10	3UTR		0	0
hsa-miR-6852-5p	NM_001025433	NQO1	CCCTGGGGTTCTGAGGACATG#TGCCTCAGCCTCCCTAGT#..((((((..((((((.((..#))))))))...)))))).	1580	1598	1.0	-20.2	1	0.003126445	0.397	0.0	0.0	-7.255896845946231	14	18	8	3UTR		0	0
hsa-miR-6853-5p	NM_001025433	NQO1	AGCGTGGGATGTCCATGAAGTCAG#ACTTCTGGAAGTCATCTCATTCCACTGTTG#(((((((((((((((.(((((...#)))))))))........)))))))).))).	2059	2089	1.0	-19.5	1	0.01253972	0.691	0.0	0.0	-4.1706235265052785	20	30	9	3UTR		0	0
hsa-miR-6855-5p	NM_001025433	NQO1	TTGGGGTTTGGGGTGCAGACATTGC#GCAGTGGTGTGATCTCGGCTCACTGCAACCTCTGCCTCCCAGGTTCCAGC#(((((((((((((.(((((..((((#.))))..))))).))))))))))))).	1522	1572	1.0	-26.8	1	0.004686699	0.412	0.0	0.0	-4.794414363722071	22	27	13	3UTR		0	0
hsa-miR-6859-5p	NM_001025433	NQO1	GAGAGGAACATGGGCTCAGGACA#CCTGGCCCTTGCAATCTTCTA#.((((((.((.((((.((((...#)))))))).))...)))))).	1762	1783	1.0	-22.5	1	0.08045867	0.544	0.0	0.0	-9.164783322251713	16	21	8	3UTR		0	0
hsa-miR-6861-3p	NM_001025433	NQO1	TGGACCTCTCCTCCCCAG#CTGATGACTTACTATGGGATGGGGTCCAG#((((((((((((......#.)))).)))))))).	1950	1979	1.0	-19.2	1	0.0002171218	0.544	0.0	0.0	-7.052043616942562	12	15	8	3UTR		0	0
hsa-miR-6862-5p	NM_001025433	NQO1	CGGGCATGCTGGGAGAGACTTT#AGGCGCCTGCCATCATGCCTGA#((((((((.(((.((.(.(((.#))))..)).))).)))))))).	1610	1632	1.0	-21.0	1	0.002706871	0.529	0.0	0.0	-6.516143797417284	17	22	8	3UTR		0	0
hsa-miR-6862-3p	NM_001025433	NQO1	CCTCACCCAGCTCTCTGGCCCTCT#GCTGACGGCTGGGTGT#...(((((((((.((.(((.....#))))).))))))))).	2300	2316	1.0	-21.6	0	2.067269e-05	0.574	0.0	0.0	-8.036719886648596	14	16	9	3UTR		0	0
hsa-miR-6862-3p	NM_001025433	NQO1	CCTCACCCAGCTCTCTGGCCCTCT#AGGGATTGGACCGAGCTGGA#......((((((((((((((((..#)))).)))))..))))))).	2217	2237	1.0	-21.2	0	0.004429618	0.529	0.0	0.0	-15.566558404643448	16	20	7	3UTR		0	0
hsa-miR-6865-5p	NM_001025433	NQO1	TAGGTGGCAGAGGAGGGACTTCA#TGAAGCAGTCTTGCTCTGTTACCC#..((((((((((.((((.(((((#)))))...)))).)))))))))).	1488	1512	1.0	-24.7	1	0.0004100056	0.559	0.0	0.0	-6.246131332038532	19	24	10	3UTR		0	0
hsa-miR-6868-3p	NM_001025433	NQO1	TTCCTTCTGTTGTCTGTGCAG#CTGTAGTTTATGGCAGAAGGGAA#(((((((((((((...(((((#)))))....))))))))))))).	1208	1231	1.0	-20.6	1	0.02354168	0.618	0.0	0.0	-5.762913004276319	18	23	13	3UTR		0	0
hsa-miR-6874-5p	NM_001025433	NQO1	ATGGAGCTGGAACCAGATCAGGC#GCCTCCCAGGTTCCAGCAATTCTCCT#..((((((((((((.....((((#))))....))))))))).....))).	1555	1581	1.0	-23.1	1	0.01005334	0.412	0.0	0.0	-5.925499359926538	16	26	9	3UTR		0	0
hsa-miR-6876-3p	NM_001025433	NQO1	AGCTGTCTGTGTTTTCCTTCTCAG#GAGAAGGAAAAGACTGAA#.....((.((.(((((((((((..#))))))))))).)).)).	1238	1256	1.0	-21.1	0	0.07599613	0.559	0.0	0.0	-18.804009048041376	15	18	11	3UTR		0	0
hsa-miR-6877-5p	NM_001025433	NQO1	AGGGCCGAAGGGTGGAAGCTGC#CGGCGTTTCACCATGTTGGCCA#..((((((..(((((((((((.#)))).)))))))...)))))).	1657	1679	1.0	-24.1	1	0.006729709	0.5	0.0	0.0	-7.255896845946231	17	22	7	3UTR		0	0
hsa-miR-6878-5p	NM_001025433	NQO1	AGGGAGAAAGCTAGAAGCTGAAG#TCGGCTCACTGCAACCTCTGCCTCCCAGGTTCCAGCAATTCTCCTG#.(((((((.(((.(((.(((...#.))).))).)))..))))))).	1536	1582	1.0	-20.8	1	0.02239118	0.426	0.0	0.0	-6.138845108269123	16	22	7	3UTR		0	0
hsa-miR-6878-3p	NM_001025433	NQO1	CTGGCCTCTTCTTTCTCCTAG#CTGGGCTCAAGAGGCCAC#.(((((((((......(((((#)))))...))))))))).	1048	1066	1.0	-19.3	1	2.450066e-05	0.559	0.0	0.0	-13.079371793104722	14	18	9	3UTR		0	0
hsa-miR-6881-5p	NM_001025433	NQO1	TGGGGTAAGGATAGGAGGGTCA#TGATCCGCCTACCTCAGCCTCC#.(((((.(((.((((.((((((#)))))).)))))))..))))).	1706	1728	1.0	-23.2	0	0.001688493	0.441	0.0	0.0	-8.3948349279424	18	22	7	3UTR		0	0
hsa-miR-6882-5p	NM_001025433	NQO1	TACAAGTCAGGAGCTGAAGCAG#TTTCCAGGCTTCCCTGACTTGC#..(((((((((....(((((..#.)))))))))))))).	893	915	1.0	-20.8	1	0.0008628831	0.662	0.0	0.0	-11.18522411940593	14	16	14	3UTR		0	0
hsa-miR-6884-5p	NM_001025433	NQO1	AGAGGCTGAGAAGGTGATGTTG#AACTCCTGACCTCAGGTGATCCGCCTACCTCAGCCTCC#.(((((((((.(((((......#.)))))..))))))))).	1690	1728	1.0	-24.6	1	0.001688493	0.441	0.0	0.0	-6.618099312767468	14	18	9	3UTR		0	1
hsa-miR-6885-5p	NM_001025433	NQO1	AGGGGGGCACTGCGCAAGCAAAGCC#GCTGGAGTGCAGTGGTGTGATCTCGGCTCACTGCAACCTCTGCCTCCCA#.((((((((((((((.(((......#)))...)))))))............................))))))).	1514	1563	1.0	-25.7	1	0.001310903	0.412	0.0	0.0	-4.026373917660731	17	49	7	3UTR		0	0
hsa-miR-6887-5p	NM_001025433	NQO1	TGGGGGGACAGATGGAGAGGACA#TCACTGCAACCTCTGCCTCCCAG#(((((((.((((.((........#.))))))))))))).	1541	1564	1.0	-20.7	1	0.002205469	0.397	0.0	0.0	-7.773389068352151	13	15	13	3UTR		0	0
hsa-miR-6889-5p	NM_001025433	NQO1	TCGGGGAGTCTGGGGTCCGGAAT#TCTGGGTATCTTTCCAGGCTTCCCTGAC#(((((((((((((((((((((..#)))))).....))))))))).)))))).	883	911	1.0	-28.6	1	0.0002801125	0.662	0.0	0.0	-3.937574446201665	21	28	9	3UTR		0	0
hsa-miR-6891-5p	NM_001025433	NQO1	TAAGGAGGGGGATGAGGGG#CCTTCATCTTCACTGCA#...(.(((((((((((((.#))))))))))).)).).	2339	2356	1.0	-19.8	0	0.0361975	0.706	0.0	0.0	-10.63357736849121	14	17	11	3UTR		0	0
hsa-miR-6895-5p	NM_001025433	NQO1	CAGGGCCAGGCACAGAGTAAG#CTTGCTCTGTTACCCAGGCTG#...((((.((.((((((((((#))))))))))...)).)))).	1497	1518	1.0	-21.8	0	0.0003032258	0.515	0.0	0.0	-11.652949598269721	16	21	10	3UTR		0	0
hsa-miR-6895-5p	NM_001025433	NQO1	CAGGGCCAGGCACAGAGTAAG#GTGATCCACCACACCTGGCCCTT#.(((((((((...........#.))))))))).	1749	1772	1.0	-20.0	1	0.001460589	0.5	0.0	0.0	-13.079371793104722	9	11	9	3UTR		0	0
hsa-miR-6895-3p	NM_001025433	NQO1	TGTCTCTCGCCCTTGGCCTTAG#GAGGCCACTTAGGGAAAGAT#....(((..(((((((((((..#)))))))...))))..))).	1058	1078	1.0	-20.6	0	0.01279032	0.603	0.0	0.0	-12.916587056064323	14	20	7	3UTR		0	0
hsa-miR-7107-5p	NM_001025433	NQO1	TCGGCCTGGGGAGGAGGAAGGG#CTCTGCCTCCCAGGTTCCAGCAATTCTCCTGCCTCAGCCTCCCTAGTAGCTGGG#(((((((((((((((((.((((#.)))).)))...)))))))))..))))).	1551	1605	1.0	-28.4	1	3.343832e-06	0.412	0.0	0.0	-3.937574446201665	21	29	9	3UTR		0	0
hsa-miR-7112-5p	NM_001025433	NQO1	ACGGGCAGGGCAGTGCACCCTG#CAGGCGCCTGCCATCATGCCTGA#.((((((((((((.((..((((#)))).)))))))..).)))))).	1609	1632	1.0	-23.8	1	0.002706871	0.529	0.0	0.0	-4.650164754877524	18	23	7	3UTR		0	0
hsa-miR-7152-3p	NM_001025433	NQO1	TCTGGTCCTGGACAGGAGGC#GCCTCCCAGGTTCCAGC#.((((.((((....((((((#))))))))))..)))).	1555	1572	1.0	-20.8	0	0.004686699	0.412	0.0	0.0	-14.011831913743519	14	17	10	3UTR		0	0
hsa-miR-7156-5p	NM_001025433	NQO1	TTGTTCTCAAACTGGCTGTCAGA#TCTCGACAGTATCCACAATAGCTGACGGCTGGGTGTTTCAGTTTGAAAATAT#.((((.((((((((((((((((.#.)))))))).........)))))))).)))).	2280	2332	1.0	-22.5	0	0.01331418	0.618	0.0	0.0	-5.694283598550164	20	32	8	3UTR		0	0
hsa-miR-7160-5p	NM_001025433	NQO1	TGCTGAGGTCCGGGCTGTGCC#GTGCAGTGGTGTGATCTCGGCT#.(((((((((((.(((((((.#)))))))..)).))))))))).	1520	1542	1.0	-24.3	1	0.001035429	0.397	0.0	0.0	-5.08245545002336	18	22	9	3UTR		0	0
hsa-miR-7706	NM_001025433	NQO1	TGAAGCGCCTGTGCTCTGCCGAGA#TTTTGTATTTTTAGTAGAGACGGCGTTTCAC#(((((((((.((.((((((.((((#.)))).))))))))))))))))).	1637	1668	1.0	-24.7	1	0.001162322	0.574	0.0	0.0	-6.469211527196086	21	24	17	3UTR		0	0
hsa-miR-4433b-3p	NM_001025433	NQO1	CAGGAGTGGGGGGTGGGACGT#GCGTTTCACCATGTTGGCCAGGCTGGTCTCAAACTCCTGA#(((((((.(((((((((((((#)))))))))).................)))..))))))).	1659	1699	1.0	-24.9	1	3.182625e-05	0.412	0.0	0.0	-6.251209375382295	20	40	10	3UTR		0	0
hsa-miR-4433b-3p	NM_001025433	NQO1	CAGGAGTGGGGGGTGGGACGT#GCAACCTCTGCCTCCCAGGTTCCAGCAATTCTCCTGC#(((((((((((((((((....#.))))))))))).............)))))).	1546	1583	1.0	-24.5	1	0.02284867	0.412	0.0	0.0	-3.937574446201665	17	32	11	3UTR		0	0
hsa-miR-4433b-3p	NM_001025433	NQO1	CAGGAGTGGGGGGTGGGACGT#CGCCTACCTCAGCCTCCC#..((((...((((((((.((.#))))))))))...)))).	1711	1729	1.0	-21.6	0	0.001465361	0.426	0.0	0.0	-9.870711841670003	14	18	10	3UTR		0	0
hsa-miR-6516-5p	NM_001025433	NQO1	TTTGCAGTAACAGGTGTGAGCA#TGCTGGGATTACAGGCGTGATCCACCACACCTGGCCCTTGCAAT#.((((((...((((((((....#.))))))))....)))))).	1733	1777	1.0	-20.5	1	0.001739853	0.529	0.0	0.0	-8.40585589311169	14	20	8	3UTR		0	1
hsa-miR-7845-5p	NM_001025433	NQO1	AAGGGACAGGGAGGGTCGTGG#TCTCGGCTCACTGCAACCTCTGCCTCCCAGGTTCCA#..(((((.((((((.....((#.))....))))))..))))).	1534	1570	1.0	-21.4	0	0.002485817	0.426	0.0	0.0	-8.239134289107168	13	21	6	3UTR		0	0
hsa-miR-7846-3p	NM_001025433	NQO1	CAGCGGAGCCTGGAGAGAAGG#TCTGCCTCCCAGGTTCCAGCA#..(((((((((((.(((.(((#)))..)))))))))))).)).	1552	1573	1.0	-24.2	1	0.004772179	0.412	0.0	0.0	-5.813840636892696	17	21	12	3UTR		0	0
hsa-miR-7847-3p	NM_001025433	NQO1	CGTGGAGGACGAGGAGGAGGC#CCGCCTACCTCAGCCTCCCA#.(.(((((..(((((((.((.#)).))).))))..)))))).	1710	1730	1.0	-23.3	0	0.001276121	0.412	0.0	0.0	-7.649760438237508	15	20	6	3UTR		0	0
hsa-miR-7851-3p	NM_001025433	NQO1	TACCTGGGAGACTGAGGTTGGA#TCCTGCCTCAGCCTCCCTAGTAG#(((..(((((.(((((((.(((#))).))))))).)))))..))).	1577	1600	1.0	-28.6	0	0.001113457	0.397	0.0	0.0	-13.913408371383678	18	23	7	3UTR		0	0
hsa-miR-7854-3p	NM_001025433	NQO1	TGAGGTGACCGCAGATGGGAA#TTCTTTGCTGCAGTCATCTA#..(((((((.((((..(((((#)))))..)))).))))))).	1438	1458	1.0	-20.0	1	0.1788719	0.765	0.0	0.0	-7.168005828254716	16	20	7	3UTR		0	1
hsa-miR-7854-3p	NM_001025433	NQO1	TGAGGTGACCGCAGATGGGAA#TTTCTACTTCTGGAAGTCATCTCAT#(((((((((..((((((((((#))))))..))))...))))))))).	2054	2079	1.0	-19.4	1	0.001456626	0.662	0.0	0.0	-8.004855389940193	19	25	9	3UTR		0	1
hsa-miR-7976	NM_001025433	NQO1	TGCCCTGAGACTTTTGCTC#GGGCTAAAGTTTTAGGGTAC#((((((((((((((.((((#)))).)))))))))))))).	1139	1159	1.0	-24.2	1	0.009243712	0.647	0.0	0.0	-4.6730240064523	18	20	14	3UTR		0	0
hsa-miR-8052	NM_001025433	NQO1	CGGGACTGTAGAGGGCATGAGC#GTTTTTGCTCTCGACAGTATCCA#.((((((((.(((((((.((((#)))).))))))).))))).))).	2272	2295	1.0	-23.5	1	0.02074978	0.5	0.0	0.0	-5.035831305685297	19	23	7	3UTR		0	0
hsa-miR-8055	NM_001025433	NQO1	CTTTGAGCACATGAGCAGACGGA#TCTGTAGTTTATGGCAGAAGGGAATTGCTCAGAGA#((((((((((((((((..(((((#))))).)))))))............))))))))).	1207	1242	1.0	-21.8	1	0.004921722	0.544	0.0	0.0	-3.937574446201665	21	35	9	3UTR		0	0
hsa-miR-8086	NM_001025433	NQO1	TGCTAGTCTGGACTGATATGGT#ACCATGTTGGCCAGGCTGGTC#.((((((((((.((((((((((#)))))))))))))))))))).	1666	1687	1.0	-28.4	1	1.069879e-05	0.441	0.0	0.0	-7.140128146953473	20	21	20	3UTR		0	0
hsa-miR-9718	NM_001025433	NQO1	TTGCTGACCTGGGTGGTGGT#AGTACCACTCTTGGTCAGCT#..(((((((.((((((((.(#).))))))))..))))))).	1363	1383	1.0	-25.7	1	0.0005024786	0.632	0.0	0.0	-6.199507187700468	16	20	8	3UTR		0	0
hsa-miR-9986	NM_001025433	NQO1	TGTGAGGTTGTCATGCCTGC#CAGGCGTGATCCACCACACC#.(((.(((.((((((((((.#))))))))))..))).))).	1744	1764	1.0	-21.9	0	0.0005776204	0.5	0.0	0.0	-8.968751670415353	16	20	10	3UTR		0	0
hsa-miR-10401-5p	NM_001025433	NQO1	CGTGTGGGAAGGCGTGGGGT#ACCTCTGCCTCCCAGGT#..(.((((.(((((.(((((#)))))))))))))).).	1549	1566	1.0	-21.1	0	0.001749534	0.397	0.0	0.0	-9.780862212827879	15	17	14	3UTR		0	0
hsa-miR-10526-3p	NM_001025433	NQO1	AAAAGGGGGCTGAGGTGGAG#CTCCTGACCTCAGGTGATCCGCCTACCTCAGCCTCCC#....((((((((((((((..#.)))))))))))))).	1692	1729	1.0	-29.3	0	0.001465361	0.426	0.0	0.0	-9.546562468637928	14	16	14	3UTR		0	0
hsa-miR-11181-3p	NM_001025433	NQO1	AGGAGGAGGAGGTCAGGC#CCTGACCTCAGGTGATCCGCCTACCTCAGCCTCCC#.(((((..(((((.((((#.)))))))))..))))).	1694	1729	1.0	-25.3	0	0.001465361	0.426	0.0	0.0	-8.507486218929476	14	18	9	3UTR		0	0
hsa-miR-9851-3p	NM_001025433	NQO1	TGGCACCAGCACTGGCGGTGTC#TGGCCAGGCTGGTCTCAA#(((.((((((.(((((.(....#).))))))))))).))).	1673	1691	1.0	-22.9	0	1.881934e-05	0.426	0.0	0.0	-9.794371196571205	15	18	11	3UTR		0	0
hsa-miR-12136	NM_001025433	NQO1	GAAAAAGTCATGGAGGCC#GGCTTCCCTGACTTG#....((((((.(((((((#))))))).)))))).	899	914	1.0	-20.1	0	0.0005722955	0.662	0.0	0.0	-12.371336944048279	13	15	7	3UTR		0	0
hsa-let-7a-5p	NM_001025434	NQO1	TGAGGTAGTAGGTTGTATAGTT#TGCAACCTCTGCCTCC#.(((((((.((((((((.....#))))))))))))))).	1533	1549	1.0	-22.9	1	0.001490406	0.397	0.0	0.0	-4.849714495602881	15	16	15	3UTR		0	0
hsa-let-7b-5p	NM_001025434	NQO1	TGAGGTAGTAGGTTGTGTGGTT#GATCTCGGCTCACTGCAACCTCTGCCTCC#.(((((((.(((((((((((((#.))).))).)))))))))))))).	1520	1549	1.0	-26.0	1	0.001490406	0.397	0.0	0.0	-4.849714495602881	20	24	14	3UTR		0	0
hsa-let-7c-5p	NM_001025434	NQO1	TGAGGTAGTAGGTTGTATGGTT#GGCTGGAGTGCAGTGGTGTGATCTCGGCTCACTGCAACCTCTGCCTCC#.(((((((.(((((((((((((#.))).)).))))))))))))))).	1501	1549	1.0	-24.5	1	0.001490406	0.397	0.0	0.0	-4.849714495602881	20	24	15	3UTR		0	0
hsa-let-7d-5p	NM_001025434	NQO1	AGAGGTAGTAGGTTGCATAGTT#TGCAACCTCTGCCTCC#.(((((((.((((((((.....#))))))))))))))).	1533	1549	1.0	-25.1	1	0.001490406	0.397	0.0	0.0	-4.849714495602881	15	16	15	3UTR		0	0
hsa-let-7e-5p	NM_001025434	NQO1	TGAGGTAGGAGGTTGTATAGTT#GGCTGGAGTGCAGTGGTGTGATCTCGGCTCACTGCAACCTCTGCCTCCCAGGTTCCAGCAATTCTCCTGCCTCAG#((((((((((((((((......#.))))).))))))))))).	1501	1576	1.0	-24.6	1	0.006737844	0.382	0.0	0.0	-3.937574446201665	16	19	11	3UTR		0	0
hsa-let-7f-5p	NM_001025434	NQO1	TGAGGTAGTAGATTGTATAGTT#GCAATTCTCCTGCCTCAG#((((((((.(((((((......#))))).)).)))))))).	1558	1576	1.0	-18.0	1	0.006737844	0.382	0.0	0.0	-4.993964104447428	15	18	8	3UTR		0	0
hsa-miR-17-5p	NM_001025434	NQO1	CAAAGTGCTTACAGTGCAGGTAG#CTACCTGCCCTAAGGGACTTA#..((((.(((..((.((((((((#)))))))).)).))).)))).	1245	1266	1.0	-20.0	0	0.0006486008	0.588	0.0	0.0	-13.407714599500949	17	21	8	3UTR		0	0
hsa-miR-20a-5p	NM_001025434	NQO1	TAAAGTGCTTATAGTGCAGGTAG#CTACCTGCCCTAAGGGACTTA#..((((.(((.(((.((((((((#)))))))).)))))).)))).	1245	1266	1.0	-22.1	0	0.0006486008	0.588	0.0	0.0	-10.060911289904594	18	21	8	3UTR		0	0
hsa-miR-24-1-5p	NM_001025434	NQO1	TGCCTACTGAGCTGATATCAGT#GGTACAGTTTGGCTAGGTAT#((((((((((((((.((((...#)))))))))))).)))))).	1142	1162	1.0	-19.3	1	0.001463457	0.647	0.0	0.0	-4.6730240064523	18	20	12	3UTR		0	0
hsa-miR-31-5p	NM_001025434	NQO1	AGGCAAGATGCTGGCATAGCT#AGCTGGGATGACAGGCGCCTGCCATCATGCCTG#(((((.(((((.(((...(((#.)))))).)).))).))))).	1586	1619	1.0	-19.4	0	0.01541184	0.529	0.0	0.0	-9.418385597294682	16	21	6	3UTR		0	0
hsa-miR-29b-2-5p	NM_001025434	NQO1	CTGGTTTCACATGGTGGCTTAG#GGCGTTTCACCATGTTGGCCAGG#((((((..(((((((((.....#.))))))))).)))))).	1646	1669	1.0	-21.5	0	0.0004697492	0.515	0.0	0.0	-7.794895910253615	15	18	9	3UTR		0	0
hsa-miR-106a-5p	NM_001025434	NQO1	AAAAGTGCTTACAGTGCAGGTAG#CTACCTGCCCTAAGGGACTTA#..((((.(((..((.((((((((#)))))))).)).))).)))).	1245	1266	1.0	-20.0	0	0.0006486008	0.588	0.0	0.0	-13.407714599500949	17	21	8	3UTR		0	0
hsa-miR-148a-3p	NM_001025434	NQO1	TCAGTGCACTACAGAACTTTGT#CAAGGAGAATATGATAAAACACTGCCCTCTTGTGGTGCATTGAA#(((((((((((((((.......#.))).)))))))))))).	2090	2134	1.0	-21.1	1	0.001014801	0.632	0.0	0.0	-4.1706235265052785	15	18	12	3UTR		0	0
hsa-miR-204-3p	NM_001025434	NQO1	GCTGGGAAGGCAAAGGGACGT#CGGCTCACTGCAACCTCTGCCTCCCAGG#.(((((.(((((.(((...((#.))..))).)))))))))).	1525	1553	1.0	-21.9	0	0.001860766	0.397	0.0	0.0	-6.626141984894679	15	20	10	3UTR		0	0
hsa-miR-205-3p	NM_001025434	NQO1	GATTTCAGTGGAGTGAAGTTC#GAAGTCATCTCATTCCACTGT#.....(((((((((((.....#.))))))))))).	2054	2075	1.0	-17.8	0	0.0141094	0.676	0.0	0.0	-13.6655996434504	11	13	11	3UTR		0	0
hsa-miR-214-5p	NM_001025434	NQO1	TGCCTGTCTACACTTGCTGTGC#TAGCTGGGATGACAGGCG#.(((((((....((.((((...#)))).))...))))))).	1585	1603	1.0	-19.4	1	1.419103e-08	0.456	0.0	0.0	-12.999248309188399	13	18	7	3UTR		0	0
hsa-miR-216a-3p	NM_001025434	NQO1	TCACAGTGGTCTCTGGGATTAT#CTCAAGAGGCCACTT#....(((((((((((((.....#)))).))))))))).	1041	1056	1.0	-19.3	0	0.0001912232	0.574	0.0	0.0	-9.546562468637928	13	15	9	3UTR		0	0
hsa-miR-30b-3p	NM_001025434	NQO1	CTGGGAGGTGGATGTTTACTTC#GGTGTGATCTCGGCTCACTGCAACCTCTGCCTCCCAGG#((((((((((((.(((......#.))).)))))))))))).	1515	1553	1.0	-24.5	1	0.001860766	0.397	0.0	0.0	-5.226705058867908	15	18	12	3UTR		0	1
hsa-miR-128-1-5p	NM_001025434	NQO1	CGGGGCCGTAGCACTGTCTGAGA#TCTCGACAGTATCCACAATAGCTGACGGCTG#...(((((((((((((((.((((#))))))))))..........)))).))))).	2268	2299	1.0	-23.2	0	9.267301e-05	0.588	0.0	0.0	-6.514540193678739	19	31	10	3UTR		0	0
hsa-miR-140-3p	NM_001025434	NQO1	TACCACAGGGTAGAACCACGG#CTGTTGGTATTATATAATTCAAGGAGAATATGATAAAACACTGCCCTCTTGTGGTGC#(((((((((((((........#.)))))))...)))))).	2071	2128	1.0	-18.4	1	6.070223e-05	0.632	0.0	0.0	-5.762913004276319	13	18	7	3UTR		0	0
hsa-miR-145-5p	NM_001025434	NQO1	GTCCAGTTTTCCCAGGAATCCCT#GGGAGACAGCCTCTTACTTGCCAAGAAAATGAAGGGATTGGACCGAGCTGGAA#.(((((((((((....(((((((#.))))))))))..)))))))).	2173	2226	1.0	-21.2	1	0.005587853	0.515	0.0	0.0	-6.907794008098015	18	22	10	3UTR		0	0
hsa-miR-152-3p	NM_001025434	NQO1	TCAGTGCATGACAGAACTTGG#TCTTGTGGTGCATTGAA#(((((((((.(((((......#))).)).))))))))).	2117	2134	1.0	-17.7	1	0.001014801	0.632	0.0	0.0	-5.413129994833456	14	17	9	3UTR		0	0
hsa-miR-191-3p	NM_001025434	NQO1	GCTGCGCTTGGATTTCGTCCCC#GGGATGACAGGCGCCTGCC#((.(((((((....(((((((.#))))))))))))))..)).	1590	1609	1.0	-23.5	0	4.205705e-05	0.515	0.0	0.0	-13.812662235701469	16	19	14	3UTR		0	0
hsa-miR-125b-2-3p	NM_001025434	NQO1	TCACAAGTCAGGCTCTTGGGAC#TTCCAGGCTTCCCTGACTTGC#...(((((((((..(((((((.#)))))))....))))))))).	882	903	1.0	-21.9	0	0.0008628831	0.662	0.0	0.0	-8.66051072386539	16	21	9	3UTR		0	0
hsa-miR-149-3p	NM_001025434	NQO1	AGGGAGGGACGGGGGCTGTGC#GTGCAGTGGTGTGATCTCGGCTCACTGCAACCTCTGCCTCCCA#.((((((.(.(((((((((((#))))))).......................))))).)))))).	1508	1551	1.0	-23.5	1	0.001310903	0.412	0.0	0.0	-7.349466234865927	18	43	7	3UTR		0	1
hsa-miR-150-3p	NM_001025434	NQO1	CTGGTACAGGCCTGGGGGACAG#CTGTTACCCAGGCTGGAGTGCA#...((((.((((((((..((((#))))..))))))))...)))).	1491	1513	1.0	-26.3	0	5.960827e-08	0.456	0.0	0.0	-8.82817512285937	16	22	8	3UTR		0	0
hsa-miR-150-3p	NM_001025434	NQO1	CTGGTACAGGCCTGGGGGACAG#CTGCCTCCCAGGTTCCAGC#((((....((((((((((.(((#))).)))))))))))))).	1541	1560	1.0	-24.1	0	0.004686699	0.412	0.0	0.0	-13.814891846259133	17	19	14	3UTR		0	0
hsa-miR-320a-3p	NM_001025434	NQO1	AAAAGCTGGGTTGAGAGGGCGA#TTGCTCTGTTACCCAGGCTG#...(((((((.(((.(((((((#))))))).)))))))).)).	1486	1506	1.0	-21.7	0	0.0003032258	0.515	0.0	0.0	-10.074764229339724	17	20	8	3UTR		0	0
hsa-miR-30c-1-3p	NM_001025434	NQO1	CTGGGAGAGGGTTGTTTACTCC#GGCTCACTGCAACCTCTGCCTCCCAGG#(((((((((((((((.......#.)))))).))..))))))).	1526	1553	1.0	-21.8	1	0.001860766	0.397	0.0	0.0	-4.1706235265052785	15	20	7	3UTR		0	0
hsa-miR-301a-5p	NM_001025434	NQO1	GCTCTGACTTTATTGCACTACT#GTGGTGCATTGAAAGAAGAGA#.((((...((((.((((((((.#)))))))).))))...)))).	2121	2142	1.0	-19.7	0	0.02697832	0.618	0.0	0.0	-10.840735675268357	16	21	8	3UTR		0	0
hsa-miR-130b-5p	NM_001025434	NQO1	ACTCTTTCCCTGTTGCACTAC#GTGGTGCATTGAAAGAAGAGA#.((((((......((((((((#))))))))......)))))).	2121	2142	1.0	-17.4	1	0.02697832	0.618	0.0	0.0	-15.86656429078464	14	21	8	3UTR		0	0
hsa-miR-130b-3p	NM_001025434	NQO1	CAGTGCAATGATGAAAGGGCAT#GCGCCTGCCATCATGCCTGA#(((.((.((((((..(((((..#)).)))..))))))))))).	1600	1620	1.0	-20.4	0	0.002706871	0.529	0.0	0.0	-10.105572733803214	16	20	11	3UTR		0	0
hsa-miR-30e-3p	NM_001025434	NQO1	CTTTCAGTCGGATGTTTACAGC#GCATATAACCAAAATCCGACTGGGC#..(((((((((((.........#.))))))))))).	1017	1042	1.0	-16.7	1	0.006355004	0.574	0.0	0.0	-6.782339277446944	11	13	11	3UTR		0	0
hsa-miR-363-5p	NM_001025434	NQO1	CGGGTGGATCACGATGCAATTT#CAGGTGATCCGCCTA#.(((((((((((..((......#)).))))))))))).	1690	1705	1.0	-19.6	1	0.0001603735	0.441	0.0	0.0	-5.9392953675437665	13	15	11	3UTR		0	0
hsa-miR-365a-5p	NM_001025434	NQO1	AGGGACTTTTGGGGGCAGATGTG#GCAGTGGTGTGATCTCGGCTCACTGCAACCTCTGCCTCCCAGGTTCCA#.(((((((..(((((((((.((.#.)).))))))))).))))))).	1510	1558	1.0	-27.2	1	0.002485817	0.426	0.0	0.0	-6.09222096393106	18	22	9	3UTR		0	0
hsa-miR-367-3p	NM_001025434	NQO1	AATTGCACTTTAGCAATGGTGA#TTACCCAGGCTGGAGTGCAGTG#.(((((((((((((...(((((#)))))...))))))))))))).	1494	1516	1.0	-24.8	1	2.548157e-08	0.426	0.0	0.0	-4.761823477911366	18	22	13	3UTR		0	0
hsa-miR-383-5p	NM_001025434	NQO1	AGATCAGAAGGTGATTGTGGCT#GCTGCAGTCATCTACTT#.....((.(((((((((((((.#))))))))))))).)).	1432	1449	1.0	-19.4	0	0.2725335	0.779	0.0	0.0	-15.97923457263103	15	17	13	3UTR		0	1
hsa-miR-340-3p	NM_001025434	NQO1	TCCGTCTCAGTTACTTTATAGC#AGTAGCTGGGATGA#..(((((((((((((.......#))))))))))))).	1583	1597	1.0	-18.7	1	2.47304e-05	0.441	0.0	0.0	-5.1900497996759025	13	14	13	3UTR		0	0
hsa-miR-326	NM_001025434	NQO1	CCTCTGGGCCCTTCCTCCAG#TGGCAGAAGGGAATTGCTCAGAGA#.(((((((((((((..(((.#)))..))))).....)))))))).	1206	1230	1.0	-22.4	1	0.004921722	0.544	0.0	0.0	-4.761823477911366	16	24	8	3UTR		0	0
hsa-miR-151a-3p	NM_001025434	NQO1	CTAGACTGAAGCTCCTTGAGG#TCTCGACAGTATCCACAATAGCTGACGGCTGGGTGTTTCAGTTTGA#.(((((((((((.(((.....#.))).))))))))))).	2268	2314	1.0	-17.6	1	0.001406668	0.588	0.0	0.0	-5.08245545002336	14	17	11	3UTR		0	0
hsa-miR-148b-3p	NM_001025434	NQO1	TCAGTGCATCACAGAACTTTGT#ATATAATTCAAGGAGAATATGATAAAACACTGCCCTCTTGTGGTGCATTGAA#(((((((((((((((.......#.))).)))))))))))).	2082	2134	1.0	-20.8	1	0.001014801	0.632	0.0	0.0	-4.1706235265052785	15	18	12	3UTR		0	0
hsa-miR-331-3p	NM_001025434	NQO1	GCCCCTGGGCCTATCCTAGAA#TTCTTTATCATTGCTAAACTGATGACTTACTATGGGATGGGGTCCAGTCCCATGACCTTGGGGTA#((((((((((((((((((...#.))))))))).)))).............))))).	1920	1985	1.0	-25.0	1	0.0001421936	0.574	0.0	0.0	-3.937574446201665	18	34	9	3UTR		0	0
hsa-miR-324-5p	NM_001025434	NQO1	CGCATCCCCTAGGGCATTGGTG#TACCTGCCCTAAGGGAC#....((((.(((((((..((((#))))))))))).)))).	1246	1263	1.0	-22.0	0	0.00036835	0.588	0.0	0.0	-10.602952126883691	15	17	11	3UTR		0	0
hsa-miR-133b	NM_001025434	NQO1	TTTGGTCCCCTTCAACCAGCTA#AGAAAATGAAGGGATTGGACCGAGC#((((((((((((((........#.)))))))....))))))).	2196	2221	1.0	-17.9	1	0.001177752	0.529	0.0	0.0	-4.906073086755913	14	20	7	3UTR		0	0
hsa-miR-345-3p	NM_001025434	NQO1	GCCCTGAACGAGGGGTCTGGAG#TCCAGTCCCATGACCTTGGGGTA#(((((((.((.((((.(((((.#))))))))).))...))))))).	1962	1985	1.0	-23.1	1	0.0001421936	0.574	0.0	0.0	-9.30903293109626	18	23	9	3UTR		0	0
hsa-miR-423-5p	NM_001025434	NQO1	TGAGGGGCAGAGAGCGAGACTTT#AGTCTTGCTCTGTTACCCA#...(((..(.(((((((((((..#))))))))))).)..))).	1482	1501	1.0	-25.1	0	0.0004844645	0.559	0.0	0.0	-11.614368126058867	15	19	11	3UTR		0	0
hsa-miR-423-3p	NM_001025434	NQO1	AGCTCGGTCTGAGGCCCCTCAGT#TGGGAGACAGCCTCTTACTTGCCAAGAAAATGAAGGGATTGGACCGAGCTG#((((((((((((..(((.(((..#.))).))).)))))))))))).	2172	2223	1.0	-27.8	1	0.0005082439	0.529	0.0	0.0	-6.083544976388314	18	22	12	3UTR		0	0
hsa-miR-20b-5p	NM_001025434	NQO1	CAAAGTGCTCATAGTGCAGGTAG#CTACCTGCCCTAAGGGACTTA#..((((.(((.(((.((((((((#)))))))).))).))))))).	1245	1266	1.0	-21.9	0	0.0006486008	0.588	0.0	0.0	-10.060911289904594	18	21	8	3UTR		0	0
hsa-miR-433-5p	NM_001025434	NQO1	TACGGTGAGCCTGTCATTATTC#GATGACAGGCGCCTGCCA#...(((..((((((((((....#))))))))))....))).	1592	1610	1.0	-20.5	0	4.509657e-05	0.515	0.0	0.0	-10.371861657730689	13	18	10	3UTR		0	0
hsa-miR-433-5p	NM_001025434	NQO1	TACGGTGAGCCTGTCATTATTC#GAGTGCAGTGGTGTGATCTCGGCTCACTGC#..(((((((((.(((((.....#.)))))...))))))))).	1506	1536	1.0	-20.3	1	0.0006207098	0.397	0.0	0.0	-8.303804028968646	14	19	9	3UTR		0	0
hsa-miR-193b-5p	NM_001025434	NQO1	CGGGGTTTTGAGGGCGAGATGA#GTCTTGCTCTGTTACCCA#..((((....((((((((((..#))))))))))...)))).	1483	1501	1.0	-21.5	0	0.0004844645	0.559	0.0	0.0	-11.113218309998182	14	18	10	3UTR		0	0
hsa-miR-520f-5p	NM_001025434	NQO1	CCTCTAAAGGGAAGCGCTTTCT#AGACGGCGTTTCACCATGTTGGCCAGGC#(((((((.((((((((((.(((#))).)))))))).))...))))..))).	1642	1670	1.0	-18.6	1	0.0009426638	0.5	0.0	0.0	-6.251209375382295	20	28	8	3UTR		0	0
hsa-miR-526b-5p	NM_001025434	NQO1	CTCTTGAGGGAAGCACTTTCTGT#GCAGAAGGGAATTGCTCAGAGA#(((.((((.((..(.((((((((#)))))))))..)).))))))).	1208	1230	1.0	-20.1	0	0.004921722	0.544	0.0	0.0	-13.39736986191985	18	22	9	3UTR		0	0
hsa-miR-500a-5p	NM_001025434	NQO1	TAATCCTTGCTACCTGGGTGAGA#CTCAGCCTCCCTAGTAGCTGGGATG#..(((((.((((.(((((.(((.#.)))))))))))).))))).	1571	1596	1.0	-23.5	0	1.571962e-05	0.441	0.0	0.0	-8.559766261219163	17	20	12	3UTR		0	0
hsa-miR-503-3p	NM_001025434	NQO1	GGGGTATTGTTTCCGCTGCCAGG#CTGGCACTGGTGGTTTTTGCTCTCGACAGTATCCA#.((((((((((.((((((((((.#))))))...))))...........)))))))))).	2248	2283	1.0	-23.8	1	0.02074978	0.5	0.0	0.0	-7.140128146953473	20	35	10	3UTR		0	0
hsa-miR-504-5p	NM_001025434	NQO1	AGACCCTGGTCTGCACTCTATC#GATGGGGTCCAGTCCCATGACCTTGGGGTA#..(((((((.(((.((((((((#)))))))).))).)).........))))).	1955	1985	1.0	-21.4	1	0.0001421936	0.574	0.0	0.0	-7.056347105220874	18	30	8	3UTR		0	0
hsa-miR-504-3p	NM_001025434	NQO1	GGGAGTGCAGGGCAGGGTTTC#TCCTGCCTCAGCCTCCCT#(((((.((.((((((((....#))))))))..))))))).	1565	1583	1.0	-26.0	0	0.004796451	0.382	0.0	0.0	-6.894922865640474	15	18	8	3UTR		0	0
hsa-miR-557	NM_001025434	NQO1	GTTTGCACGGGTGGGCCTTGTCT#GGATGGGGTCCAGTCCCATGACCTTGGGGTACAATTGTAAACC#(((((((.(((((((((((((((#))))))))))))..)))..................))))))).	1954	1997	1.0	-23.1	1	0.0001160878	0.559	0.0	0.0	-6.251209375382295	22	43	12	3UTR		0	0
hsa-miR-569	NM_001025434	NQO1	AGTTAATGAATCCTGGAAAGT#CTTTCCAGGCTTCCCTGACTT#(((((..(((.(((((((((.#))))))))).)))..))))).	880	901	1.0	-20.0	0	0.0002889697	0.647	0.0	0.0	-10.206994217676382	17	21	9	3UTR		0	0
hsa-miR-571	NM_001025434	NQO1	TGAGTTGGCCATCTGAGTGAG#CACTCTTGGTCAGCTTT#.((((((((((...(((((..#))))).)))))))))).	1356	1373	1.0	-20.8	1	0.0007205476	0.618	0.0	0.0	-9.286098677140124	15	17	10	3UTR		0	0
hsa-miR-550a-5p	NM_001025434	NQO1	AGTGCCTGAGGGAGTAAGAGCCC#GGTTTTTGCTCTCGACAGTATCCACA#.(((.(((.(((((((((((((.#)))))))))))))..)))....))).	2259	2285	1.0	-22.5	0	0.02042147	0.5	0.0	0.0	-8.968751670415353	19	26	13	3UTR		0	0
hsa-miR-609	NM_001025434	NQO1	AGGGTGTTTCTCTCATCTCT#AGAGATGAGAAATGATGAAAAGGTTGCCTGAAAAATGGGAGACAGCCTC#(((.((((((((((((((((#))))))))))............................)))))).))).	2137	2186	1.0	-23.0	0	0.000118672	0.588	0.0	0.0	-6.969596721160855	19	49	10	3UTR		0	0
hsa-miR-611	NM_001025434	NQO1	GCGAGGACCCCTCGGGGTCTGAC#CAGATGCTGACTGGCACTGGTGGTTTTTGCT#(((((((((((((((.(((((..#))))).))))........)).))))))))).	2238	2269	1.0	-25.1	1	0.0001397598	0.5	0.0	0.0	-4.1706235265052785	20	31	9	3UTR		0	0
hsa-miR-615-5p	NM_001025434	NQO1	GGGGGTCCCCGGTGCTCGGATC#GATCCGCCTACCTCAGCCTCCCAAAGTGCTGGGATTACAGGCGTGATCCACCA#((((((((((((((((((((((#))))))..................)))))))))...........))))).)).	1695	1748	1.0	-26.5	1	1.597436e-05	0.485	0.0	0.0	-3.937574446201665	22	53	9	3UTR		0	0
hsa-miR-615-3p	NM_001025434	NQO1	TCCGAGCCTGGGTCTCCCTCTT#AGGGATTGGACCGAGCTGGAA#(((.((.((.(((((((((...#)))))...)))).))))))).	2205	2226	1.0	-20.3	0	0.005587853	0.515	0.0	0.0	-9.755789724360351	16	21	7	3UTR		0	0
hsa-miR-617	NM_001025434	NQO1	AGACTTCCCATTTGAAGGTGGC#GTTGCCTGAAAAATGGGAGA#....(((((((((..(((((((#)))))))...))))))))).	2159	2179	1.0	-19.8	0	0.003098805	0.588	0.0	0.0	-11.13885194640897	16	20	9	3UTR		0	1
hsa-miR-619-5p	NM_001025434	NQO1	GCTGGGATTACAGGCATGAGCC#CTCTGCCTCCCAGGTTCCAGCA#(((((((((..(((((.(((..#))))))))....))))))))).	1539	1561	1.0	-22.7	1	0.004772179	0.412	0.0	0.0	-8.004855389940193	17	22	9	3UTR		0	0
hsa-miR-549a-5p	NM_001025434	NQO1	AGCTCATCCATAGTTGTCACTG#TGACTTACTATGGGATGGGG#..((((((((((((.((((...#))))..))))))).))))).	1942	1962	1.0	-19.3	1	0.003439756	0.559	0.0	0.0	-5.692450279622925	16	20	7	3UTR		0	0
hsa-miR-767-5p	NM_001025434	NQO1	TGCACCATGGTTGTCTGAGCATG#TGCTCTCGACAGTATCCACAATAGCTGACGGCTGGGTGTT#.(((((..(((((((..(((...#.)))))))))).))))).	2265	2305	1.0	-18.9	0	1.401072e-05	0.574	0.0	0.0	-7.883695381712681	15	18	10	3UTR		0	0
hsa-miR-320b	NM_001025434	NQO1	AAAAGCTGGGTTGAGAGGGCAA#TTGCTCTGTTACCCAGGCTG#...(((((((.(((.(((((((#))))))).)))))))).)).	1486	1506	1.0	-22.0	0	0.0003032258	0.515	0.0	0.0	-10.074764229339724	17	20	8	3UTR		0	0
hsa-miR-762	NM_001025434	NQO1	GGGGCTGGGGCCGGGGCCGAGC#CTCGGCTCACTGCAACCTCTGCCTCCCAGGTTCCAGCAATTCTCCTGCCTCAGCCTCCCT#(((((((((((((((((((((.#))))))..................))).)))))))))...................))).	1523	1583	1.0	-30.5	1	0.004796451	0.382	0.0	0.0	-3.937574446201665	21	60	9	3UTR		0	0
hsa-miR-764	NM_001025434	NQO1	GCAGGTGCTCACTTGTCCTCCT#GGGATGACAGGCGCCTGCC#(((((((((....((((.((((#)))).))))))))))))).	1590	1609	1.0	-25.2	1	4.205705e-05	0.515	0.0	0.0	-12.640789312202793	17	19	13	3UTR		0	0
hsa-miR-874-5p	NM_001025434	NQO1	CGGCCCCACGCACCAGGGTAAGA#TCTTGCTCTGTTACCCAGGCTGGAGTGCAGTGGTGTGATCTCGGCTC#.((((((((((((((((((((((#))))))))))..............)))).)))).........)))).	1484	1531	1.0	-24.8	1	0.001217429	0.397	0.0	0.0	-3.793324837357118	22	47	10	3UTR		0	0
hsa-miR-885-3p	NM_001025434	NQO1	AGGCAGCGGGGTGTAGTGGATA#ATCCACCACACCTGGCCCTTGCA#..(((((.((((((.((((((.#)))))).)))))).))...))).	1740	1763	1.0	-25.9	0	0.001599086	0.529	0.0	0.0	-8.006085208803555	17	23	6	3UTR		0	0
hsa-miR-885-3p	NM_001025434	NQO1	AGGCAGCGGGGTGTAGTGGATA#TCACTGCAACCTCTGCCTC#((((((.(((.((((((((...#)))))))).))))))))).	1529	1548	1.0	-24.2	0	0.000270893	0.412	0.0	0.0	-8.306035456483334	17	19	9	3UTR		0	0
hsa-miR-873-3p	NM_001025434	NQO1	GGAGACTGATGAGTTCCCGGGA#TTCTGGAAGTCATCTCATTCCA#((((...(((((.((.((((((#)))))))).)))))...)))).	2049	2071	1.0	-19.1	0	0.01589636	0.691	0.0	0.0	-13.02343661004836	17	22	8	3UTR		0	0
hsa-miR-920	NM_001025434	NQO1	GGGGAGCTGTGGAAGCAGTA#TTTCCAGGCTTCCCT#((((((((.((((((.....#)))))))))))))).	881	896	1.0	-20.2	1	0.0009294533	0.647	0.0	0.0	-5.227013184751041	14	15	14	3UTR		0	0
hsa-miR-937-5p	NM_001025434	NQO1	GTGAGTCAGGGTGGGGCTGG#CCAGGCTTCCCTGACTTGCT#(((((((((((.(((.((((#)))).)))))))))))))).	884	904	1.0	-28.2	1	0.007621475	0.662	0.0	0.0	-7.517426836101634	18	20	14	3UTR		0	0
hsa-miR-1180-5p	NM_001025434	NQO1	GGACCCACCCGGCCGGGAATA#TGACGGCTGGGTGTTTCA#.((..((((((((((..(...#)..))))))))))..)).	2290	2308	1.0	-21.9	0	2.520356e-05	0.588	0.0	0.0	-11.177433367432394	13	18	10	3UTR		0	0
hsa-miR-1227-5p	NM_001025434	NQO1	GTGGGGCCAGGCGGTGG#CCACCACACCTGGCCCTTGCA#(((((((((((.(((((#)))))...))))))))).)).	1742	1763	1.0	-27.5	1	0.001599086	0.529	0.0	0.0	-7.284377755798021	16	21	9	3UTR		0	0
hsa-miR-1228-5p	NM_001025434	NQO1	GTGGGCGGGGGCAGGTGTGTG#CAGGCGTGATCCACCACACCTGGCCCTTGCAATCTTCTACT#(((((((((((((((((((((#.))).))))))).)))))))......)))).	1732	1773	1.0	-28.5	1	0.06861013	0.559	0.0	0.0	-3.937574446201665	21	31	7	3UTR		0	0
hsa-miR-1229-5p	NM_001025434	NQO1	GTGGGTAGGGTTTGGGGGAGAGCG#GCCTCCCTAGTAGCTGGGATGACAGGCGCCTGCCA#...(((((((((((((((((.((.#))))))))..............))))).)))))).	1575	1610	1.0	-26.7	0	4.509657e-05	0.515	0.0	0.0	-6.514540193678739	19	35	8	3UTR		0	0
hsa-miR-1233-5p	NM_001025434	NQO1	AGTGGGAGGCCAGGGCACGGCA#TGCCTCCCAGGTTCCAGCAATTCTCCTGCCTCAGCCTCCCT#...(((((((..(((((.((..#.)))))))..))))))).	1542	1583	1.0	-26.0	0	0.004796451	0.382	0.0	0.0	-12.686117978685445	14	18	7	3UTR		0	0
hsa-miR-1238-5p	NM_001025434	NQO1	GTGAGTGGGAGCCCCAGTGTGTG#TACCAGATGCTGACTGGCACTGGTGGTTTTTGCTCTCG#(.((((((((((((((((((...#.))))))).))))))))))).).	2235	2273	1.0	-27.2	1	0.001734875	0.485	0.0	0.0	-5.101250328216836	19	23	11	3UTR		0	0
hsa-miR-1202	NM_001025434	NQO1	GTGCCAGCTGCAGTGGGGGAG#CCTCCCTAGTAGCTGGGATG#((.((((((((((.(((((..#))))))).)))))))).)).	1576	1596	1.0	-26.6	0	1.571962e-05	0.441	0.0	0.0	-6.3519538380285185	17	20	8	3UTR		0	0
hsa-miR-1207-5p	NM_001025434	NQO1	TGGCAGGGAGGCTGGGAGGGG#CTCCTGACCTCAGGTGATCCGCCTACCTCAGCCTCCCAAAGTGCTG#.((((((((((((((((((((#.)).))).)).)))))))))....)))).	1680	1726	1.0	-31.4	1	4.869681e-05	0.397	0.0	0.0	-3.793324837357118	20	29	9	3UTR		0	0
hsa-miR-1293	NM_001025434	NQO1	TGGGTGGTCTGGAGATTTGTGC#GTATCTTTCCAGGCTTCCCT#.(((.((((((((((...((((#)))).)))))))))).))).	876	896	1.0	-22.1	0	0.0009294533	0.647	0.0	0.0	-8.145411092473203	17	20	10	3UTR		0	0
hsa-miR-1268a	NM_001025434	NQO1	CGGGCGTGGTGGTGGGGG#CTCCCTAGTAGCTGGGATGACAGGCGCCTGCCATCATGCCTGA#((((((((((((((((.(#.).)))))))))))))))).	1577	1620	1.0	-30.4	1	0.002706871	0.529	0.0	0.0	-3.937574446201665	17	20	16	3UTR		0	0
hsa-miR-1307-5p	NM_001025434	NQO1	TCGACCGGACCTCGACCGGCT#GTTGGCCAGGCTGGTCT#..((((((.(((.(.(((((.#)))))).))))))))).	1659	1676	1.0	-21.0	1	9.837268e-06	0.441	0.0	0.0	-8.03797055053493	15	17	9	3UTR		0	0
hsa-miR-1321	NM_001025434	NQO1	CAGGGAGGTGAATGTGAT#ATCATTCAACTCTCCAATGTTCTATTAATCACCTCTCTGT#(((((((((((.......#.))))))))))).	1160	1200	1.0	-19.1	1	0.01193167	0.603	0.0	0.0	-10.39884692653892	11	13	11	3UTR		0	0
hsa-miR-1539	NM_001025434	NQO1	TCCTGCGCGTCCCAGATGCCC#GTAGCTGGGATGACAGGC#.((((..((((((((.(((..#))).)))))))).)))).	1584	1602	1.0	-20.7	0	1.537294e-08	0.456	0.0	0.0	-7.4710192137250955	15	18	8	3UTR		0	0
hsa-miR-1909-3p	NM_001025434	NQO1	CGCAGGGGCCGGGTGCTCACCG#CACCTGGCCCTTGCA#.((((((((((((((.......#)))))))))))))).	1748	1763	1.0	-30.4	1	0.001599086	0.529	0.0	0.0	-4.026373917660731	14	15	14	3UTR		0	0
hsa-miR-1910-3p	NM_001025434	NQO1	GAGGCAGAAGCAGGATGACA#TCTCCTGCCTCAGCCTCC#(((((.((.((((((.((..#)))))))).)).))))).	1563	1581	1.0	-22.2	0	0.004603428	0.382	0.0	0.0	-7.127971945944087	15	18	8	3UTR		0	0
hsa-miR-1914-5p	NM_001025434	NQO1	CCCTGTGCCCGGCCCACTTCTG#GGGCTAAAGTTTTAGGGTACAGT#..(((((((((((((.......#))))).........)))))))).	1127	1150	1.0	-21.9	1	0.01484193	0.632	0.0	0.0	-5.1900497996759025	13	23	8	3UTR		0	0
hsa-miR-1915-5p	NM_001025434	NQO1	ACCTTGCCTTGCTGCCCGGGCC#GGCATATAACCAAAATCCGACTGGGCTCAAGAGGCCACTTAGGGA#.(((((((((...((((((...#.))))))....))))).....)))).	1016	1061	1.0	-21.9	1	0.004152124	0.588	0.0	0.0	-11.254033235030066	15	26	6	3UTR		0	0
hsa-miR-3116	NM_001025434	NQO1	TGCCTGGAACATAGTAGGGACT#GTTTCACCATGTTGGCCAGGCT#.(((((((((((.((.(((((.#))))))).)))))..)))))).	1649	1671	1.0	-20.3	1	0.0005622286	0.485	0.0	0.0	-5.315504530326973	18	22	7	3UTR		0	0
hsa-miR-3128	NM_001025434	NQO1	TCTGGCAAGTAAAAAACTCTCAT#TTACTTGCCAAGAA#((((((((((((...........#)))))))))).)).	2186	2200	1.0	-15.5	1	0.02930136	0.529	0.0	0.0	-7.052043616942562	12	14	10	3UTR		0	0
hsa-miR-3131	NM_001025434	NQO1	TCGAGGACTGGTGGAAGGGCCTT#AGGCGCCTGCCATCATGCCTGAC#((.(((..((((((.(((((((.#)))).))).))))))..))))).	1598	1621	1.0	-23.4	0	0.001853534	0.529	0.0	0.0	-10.087884944810698	18	23	6	3UTR		0	0
hsa-miR-378b	NM_001025434	NQO1	ACTGGACTTGGAGGCAGAA#TCTGCCTCCCAGGTTCCAGC#.(((((((((((((((((.#))))))))).)))).)))).	1540	1560	1.0	-27.7	1	0.004686699	0.412	0.0	0.0	-3.793324837357118	17	20	9	3UTR		0	0
hsa-miR-544b	NM_001025434	NQO1	ACCTGAGGTTGTGCATTTCTAA#GACCTCAGGTG#((((((((((............#)))))))))).	1685	1696	1.0	-17.3	1	9.156596e-05	0.426	0.0	0.0	-13.223621401949268	10	11	10	3UTR		0	0
hsa-miR-3138	NM_001025434	NQO1	TGTGGACAGTGAGGTAGAGGGAGT#GCTCACTGCAACCTCTGCCTCCCAGGTTCCAGCAA#(((((((.(.((((((((((..((#.))..)))))))))).)..)).))).)).	1527	1562	1.0	-24.9	1	0.004892726	0.397	0.0	0.0	-7.493715843710474	20	29	10	3UTR		0	0
hsa-miR-3141	NM_001025434	NQO1	GAGGGCGGGTGGAGGAGGA#CCTCCTTTACCAGATGCTGACTGGCACTGGTGGTTTTTGCTCTCG#((((((((((((((((((.#)))))))))))..........................))))))).	2228	2273	1.0	-26.7	1	0.001734875	0.485	0.0	0.0	-3.937574446201665	18	45	11	3UTR		0	0
hsa-miR-3141	NM_001025434	NQO1	GAGGGCGGGTGGAGGAGGA#CTGAATCTACCTGCCCTA#.((((((((((((...((.#))...)))))))))))).	1239	1257	1.0	-24.9	1	0.0006362782	0.574	0.0	0.0	-5.618663395431772	14	18	12	3UTR		0	0
hsa-miR-3147	NM_001025434	NQO1	GGTTGGGCAGTGAGGAGGGTGTGA#GCGCCTGCCATCATGCCTGACTA#(((((((((.(((((.((((((..#)))))).)).)))))))))))).	1600	1623	1.0	-26.7	1	0.002744378	0.529	0.0	0.0	-5.413129994833456	20	23	12	3UTR		0	0
hsa-miR-3153	NM_001025434	NQO1	GGGGAAAGCGAGTAGGGACATTT#TCCCTGACTTGCTTTA#....((((((((((((((.....#)))))).)))))))).	891	907	1.0	-19.4	0	0.01596183	0.647	0.0	0.0	-9.546562468637928	14	16	8	3UTR		0	0
hsa-miR-3157-5p	NM_001025434	NQO1	TTCAGCCAGGCTAGTGCAGTCT#GCTGACTGGCACTGGTG#....(((((((((((.((((..#)))))))))).))))).	2243	2260	1.0	-21.1	0	1.28379e-05	0.529	0.0	0.0	-9.779611548941542	15	17	10	3UTR		0	0
hsa-miR-3158-5p	NM_001025434	NQO1	CCTGCAGAGAGGAAGCCCTTC#AGGGCTAAAGTTTTAGGGTACAGTTTGGCTAGGTATCATTCAACTCTCCAATGTTCTATTAATCACCTCTCTGTAGT#.(((((((((((.........#.))))))))))).	1126	1203	1.0	-20.1	1	0.007131073	0.603	0.0	0.0	-6.907794008098015	11	13	11	3UTR		0	0
hsa-miR-3160-3p	NM_001025434	NQO1	AGAGCTGAGACTAGAAAGCCCA#TGGAGTGCAGTGGTGTGATCTCGGCTCA#.((((((((((((....(((((#))).))....))).....))))))))).	1504	1532	1.0	-19.5	1	0.002008977	0.397	0.0	0.0	-5.618663395431772	17	28	9	3UTR		0	0
hsa-miR-1260b	NM_001025434	NQO1	ATCCCACCACTGCCACCAT#TGGAGTGCAGTGGTGTGATC#(((.((((((((((.(((.#))).).))))))))).))).	1504	1524	1.0	-22.0	0	1.005702e-06	0.397	0.0	0.0	-7.70504628141149	16	20	9	3UTR		0	0
hsa-miR-3177-3p	NM_001025434	NQO1	TGCACGGCACTGGGGACACGT#TCCCTAGTAGCTGG#....((((((((((((.....#)))))))).)))).	1578	1592	1.0	-19.1	0	1.484025e-05	0.412	0.0	0.0	-9.546562468637928	12	14	8	3UTR		0	0
hsa-miR-3065-3p	NM_001025434	NQO1	TCAGCACCAGGATATTGTTGGAG#CTCTCGACAGTATCCACAATAGCTGAC#(((((....((((((((((((((#))).)))))))))))......))))).	2267	2294	1.0	-23.3	0	0.002775642	0.588	0.0	0.0	-10.752244329692425	19	27	11	3UTR		0	0
hsa-miR-3186-5p	NM_001025434	NQO1	CAGGCGTCTGTCTACGTGGCTT#AGCCTCCCTAGTAGCTGGGATGACAGGCGCCTGC#((((((((((((..(.(((((.#.))))).)..)))))))))))).	1574	1608	1.0	-29.7	1	1.60067e-06	0.5	0.0	0.0	-6.316594056691927	18	23	12	3UTR		0	0
hsa-miR-3186-3p	NM_001025434	NQO1	TCACGCGGAGAGATGGCTTTG#GAAGTCATCTCATTCCACT#....(.((((((((((((((.#)))))))))))..))).).	2054	2073	1.0	-18.7	0	0.01302949	0.691	0.0	0.0	-11.447521229830976	15	19	11	3UTR		0	0
hsa-miR-3190-3p	NM_001025434	NQO1	TGTGGAAGGTAGACGGCCAGAGA#CTGGCCCTTGCAATCTTCTACT#.(((((((((.((.((((((...#)))))).))...))))))))).	1751	1773	1.0	-22.4	1	0.06861013	0.559	0.0	0.0	-7.474939230287874	17	22	9	3UTR		0	1
hsa-miR-3191-3p	NM_001025434	NQO1	TGGGGACGTAGCTGGCCAGACAG#GTTTCACCATGTTGGCCAGGCTGGTCTCA#..(((((.((((((((((.(((.#.)))))))))).)))))))).	1649	1678	1.0	-24.5	0	1.308927e-05	0.426	0.0	0.0	-7.27063564855292	18	21	10	3UTR		0	0
hsa-miR-3196	NM_001025434	NQO1	CGGGGCGGCAGGGGCCTC#AGGCGCCTGCCATCATGCCTG#..((((((((((.((((.#)))).)))))).....)))).	1598	1619	1.0	-25.8	1	0.01541184	0.529	0.0	0.0	-6.246131332038532	14	21	6	3UTR		0	0
hsa-miR-3198	NM_001025434	NQO1	GTGGAGTCCTGGGGAATGGAGA#CTCTGCCTCCCAGGTTCCAG#.(((((.(((((((...((((.#))))...)))))))))))).	1539	1559	1.0	-23.2	0	0.003646751	0.412	0.0	0.0	-6.305510012782684	16	20	12	3UTR		0	0
hsa-miR-3199	NM_001025434	NQO1	AGGGACTGCCTTAGGAGAAAGTT#AATTTTTTTTTGAAGCAGTCTTG#.((((((((.(((((((((((((#))))))))))))).)))))))).	1466	1489	1.0	-20.3	1	0.003979706	0.662	0.0	0.0	-5.035831305685297	21	23	13	3UTR		0	0
hsa-miR-4304	NM_001025434	NQO1	CCGGCATGTCCAGGGCA#GCGCCTGCCATCATGCCT#..((((((..((((((.#)).))))....)))))).	1600	1618	1.0	-18.8	1	0.008833035	0.529	0.0	0.0	-7.255896845946231	12	18	6	3UTR		0	0
hsa-miR-4257	NM_001025434	NQO1	CCAGAGGTGGGGACTGAG#TCAATTTCTACTTCTGGA#(((((((((((((.(((.#))).))))))))))))).	2038	2056	1.0	-21.1	1	0.0004510512	0.662	0.0	0.0	-4.794414363722071	16	18	13	3UTR		0	0
hsa-miR-4259	NM_001025434	NQO1	CAGTTGGGTCTAGGGGTCAGGA#CCTGCCCTAAGGGACTTAACTT#.((((((((((.((((.((((.#))))))))...)))))))))).	1248	1270	1.0	-24.7	1	0.00219426	0.588	0.0	0.0	-7.140128146953473	18	22	10	3UTR		0	0
hsa-miR-4260	NM_001025434	NQO1	CTTGGGGCATGGAGTCCCA#TGGGATGGGGTCCAGTCCCATGA#(.((((((.((((((((((#))))))....)))))))))).).	1952	1975	1.0	-22.4	1	9.891207e-07	0.544	0.0	0.0	-6.157639986462598	17	23	10	3UTR		0	0
hsa-miR-4267	NM_001025434	NQO1	TCCAGCTCGGTGGCAC#TGGACCGAGCTGGAA#(((((((((((..((.#)).))))))))))).	2211	2226	1.0	-22.1	1	0.005587853	0.515	0.0	0.0	-8.806557448767878	13	15	11	3UTR		0	0
hsa-miR-4270	NM_001025434	NQO1	TCAGGGAGTCAGGGGAGGGC#CCAGGCTTCCCTGACTTGCTT#..((.((((((((((((((.#))...)))))))))))).)).	884	905	1.0	-23.7	0	0.01428792	0.662	0.0	0.0	-9.076037894184761	16	21	12	3UTR		0	0
hsa-miR-4287	NM_001025434	NQO1	TCTCCCTTGAGGGCACTTT#GAAGGAAAAGACTGAATCTACCTGCCCTAAGGGAC#..((((((.((((((....#.)))))))))))).	1228	1263	1.0	-20.0	1	0.00036835	0.588	0.0	0.0	-6.246439457921665	12	14	12	3UTR		0	0
hsa-miR-3621	NM_001025434	NQO1	CGCGGGTCGGGGTCTGCAGG#CCAGGCTTCCCTGACTTGCT#.(((((((((((...((.((#))..))..))))))))))).	884	904	1.0	-23.0	1	0.007621475	0.662	0.0	0.0	-6.674744927794402	15	20	11	3UTR		0	0
hsa-miR-3650	NM_001025434	NQO1	AGGTGTGTCTGTAGAGTCC#GGGCTCAAGAGGCCACTTA#(((((.((((.(.((((((#)))))).).))))))))).	1038	1057	1.0	-20.0	0	0.0003270256	0.588	0.0	0.0	-9.952438295471305	16	19	9	3UTR		0	0
hsa-miR-3652	NM_001025434	NQO1	CGGCTGGAGGTGTGAGGA#CCTCAGCCTCCCTAGTAGCTGG#(((((((((((.(((((.#))))))))))).....))))).	1570	1592	1.0	-23.1	1	1.484025e-05	0.412	0.0	0.0	-7.284377755798021	16	22	11	3UTR		0	0
hsa-miR-3663-3p	NM_001025434	NQO1	TGAGCACCACACAGGCCGGGCGC#GCTGGAAAACCTCCTTTACCAGATGCTGACTGGCACTGGTGGTTTTTGCTCT#.(((((((((.((((((((..((#.))...))))).))))))))....)))).	2219	2271	1.0	-26.1	1	0.0001606616	0.485	0.0	0.0	-6.618099312767468	19	29	8	3UTR		0	0
hsa-miR-3680-3p	NM_001025434	NQO1	TTTTGCATGACCCTGGGAGTAGG#TCTGCCTCCCAGGTTCCAGCAAT#..((((..((.((((((((((((#))))).))))))).))..)))).	1540	1563	1.0	-23.9	0	0.004625303	0.397	0.0	0.0	-11.63909665883459	18	23	7	3UTR		0	0
hsa-miR-3692-5p	NM_001025434	NQO1	CCTGCTGGTCAGGAGTGGATACTG#CAGTATCCACAATAGCTGACGGCTGGG#((.(((.(((((..((((((((((#)))))))))).....)))))))).)).	2274	2301	1.0	-27.9	0	5.339832e-05	0.588	0.0	0.0	-9.184770985566082	20	27	10	3UTR		0	0
hsa-miR-3907	NM_001025434	NQO1	AGGTGCTCCAGGCTGGCTCACA#CCAGGCTGGAGTGCA#..(((((((((.((((......#)))).))))))))).	1498	1513	1.0	-24.2	1	5.960827e-08	0.456	0.0	0.0	-8.303804028968646	13	15	9	3UTR		0	0
hsa-miR-3689b-3p	NM_001025434	NQO1	CTGGGAGGTGTGATATTGTGGT#AGTGCAGTGGTGTGATCTCGGCTCACTGCAACCTCTGCCTCCCAGG#((((((((((.((..(((((((#.)))))))..)))))))))))).	1507	1553	1.0	-25.7	1	0.001860766	0.397	0.0	0.0	-8.354638399383056	19	23	12	3UTR		0	1
hsa-miR-3911	NM_001025434	NQO1	TGTGTGGATCCTGGAGGAGGCA#TGCCTCCCAGGTTCCAGCAA#(((.((((.((((..(((((((#))))))))))).))))))).	1542	1562	1.0	-25.4	0	0.004892726	0.397	0.0	0.0	-9.61827585717766	18	20	11	3UTR		0	0
hsa-miR-3911	NM_001025434	NQO1	TGTGTGGATCCTGGAGGAGGCA#GCCTCCCAAAGTGCTGGGATTACAGGCGTGATCCACCACACC#.(((((((((((((.((((((.#)))))).......)))))))...............)))))).	1710	1752	1.0	-24.3	1	0.0005776204	0.5	0.0	0.0	-4.528774397607753	19	42	7	3UTR		0	0
hsa-miR-3913-5p	NM_001025434	NQO1	TTTGGGACTGATCTTGATGTCT#TATCATTGCTAAACTGATGACTTACTATGGGATGGGGTCCAGTCCCAT#..((((((((..(((.((.((.#.)).)).)))..)))))))).	1925	1973	1.0	-21.3	1	1.491373e-06	0.544	0.0	0.0	-11.361627584682608	15	21	8	3UTR		0	0
hsa-miR-3150b-5p	NM_001025434	NQO1	CAACCTCGAGGATCTCCCCAGC#TGGGGTCCAGTCCCATGACCTTGGGGTA#..(((((((((.((.(((((..#)))))...........))))))))))).	1957	1985	1.0	-21.0	1	0.0001421936	0.574	0.0	0.0	-9.03925358921928	16	28	11	3UTR		0	0
hsa-miR-3921	NM_001025434	NQO1	TCTCTGAGTACCATATGCCTTGT#CAATGTTCTATTAATCACCTCTCTGTAGTTTATGGCAGAAGGGAATTGCTCAGAGAA#((((((((((((...((((.((.#.)).))))....))...)))))))))).	1174	1231	1.0	-22.4	1	0.00409262	0.544	0.0	0.0	-6.818994536638949	18	28	10	3UTR		0	0
hsa-miR-3936	NM_001025434	NQO1	TAAGGGGTGTATGGCAGATGCA#GCGCCTGCCATCATGCCTG#..(((.(((.(((((((.(((.#))).)))))))))).))).	1600	1619	1.0	-24.8	0	0.01541184	0.529	0.0	0.0	-8.100465948893515	16	19	10	3UTR		0	0
hsa-miR-3942-5p	NM_001025434	NQO1	AAGCAATACTGTTACCTGAAAT#GTTTTAGGGTACAGTTTGGCTA#.(((...(((((..((((((((#))))))))..)))))...))).	1135	1157	1.0	-20.3	0	0.0005862933	0.632	0.0	0.0	-13.502977838420607	16	22	8	3UTR		0	0
hsa-miR-3944-5p	NM_001025434	NQO1	TGTGCAGCAGGCCAACCGAGA#TTTCACCATGTTGGCCAGGCTGG#....((((.(((((((.....#.)))))))..)))).	1650	1673	1.0	-19.8	0	3.031743e-05	0.456	0.0	0.0	-10.602952126883691	11	15	7	3UTR		0	0
hsa-miR-3945	NM_001025434	NQO1	AGGGCATAGGAGAGGGTTGATAT#GTATCATTCAACTCTCCAATGTTCTA#(((((((.((((((((.((((((#)))))).))..)))))).))))))).	1158	1184	1.0	-22.3	1	0.1260806	0.618	0.0	0.0	-6.251209375382295	21	26	7	3UTR		0	0
hsa-miR-3945	NM_001025434	NQO1	AGGGCATAGGAGAGGGTTGATAT#GCCCTCTTGTGGTGCA#...(((((.((((((((......#)))))))).)).))).	2113	2129	1.0	-18.7	0	5.507039e-05	0.632	0.0	0.0	-7.570929851924502	13	16	8	3UTR		0	0
hsa-miR-642b-5p	NM_001025434	NQO1	GGTTCCCTCTCCAAATGTGTCT#GACTTGCTTTAGTTTTTAAGATTTGTGTTTTTCTTTTTCCACAAGGAATAAATGAGAGGGAATCG#(((((((((((...........#.))))))))))).	896	961	1.0	-20.2	1	0.002292577	0.662	0.0	0.0	-10.39884692653892	11	13	11	3UTR		0	0
hsa-miR-4429	NM_001025434	NQO1	AAAAGCTGGGCTGAGAGGCG#TGCCTCCCAGGTTCCAGCA#....(((((((((.((((((#)))))).)))..)))))).	1542	1561	1.0	-22.5	0	0.004772179	0.412	0.0	0.0	-10.403402386158335	15	19	6	3UTR		0	0
hsa-miR-4447	NM_001025434	NQO1	GGTGGGGGCTGTTGTTT#GACAGCCTCTTACTTGCCA#(((((((((((((....#)))))))))).....))).	2177	2196	1.0	-18.7	1	0.008701312	0.515	0.0	0.0	-5.762913004276319	13	19	10	3UTR		0	0
hsa-miR-4449	NM_001025434	NQO1	CGTCCCGGGGCTGCGCGAGGCA#GCCTCCCAAAGTGCTGGGATT#.(((((((.(((..(.(((((.#))))).)..))).))))))).	1710	1731	1.0	-27.0	1	3.077008e-05	0.397	0.0	0.0	-7.2287341060931425	16	21	7	3UTR		0	0
hsa-miR-4456	NM_001025434	NQO1	CCTGGTGGCTTCCTTTT#GAGGCCACTTAGGG#((((((((((((.....#))))))))).))).	1046	1060	1.0	-18.8	1	0.002817778	0.588	0.0	0.0	-7.052043616942562	12	14	9	3UTR		0	0
hsa-miR-4458	NM_001025434	NQO1	AGAGGTAGGTGTGGAAGAA#TCCACACCGTACATCTG#(((.(((((((((((....#)))))))).))).))).	1801	1818	1.0	-19.1	0	0.1111223	0.662	0.0	0.0	-7.202645801464468	14	17	8	3UTR		0	0
hsa-miR-378h	NM_001025434	NQO1	ACTGGACTTGGTGTCAGATGG#TGGGATGGGGTCCAGTC#(((((((((.((.(((.....#))).)).))))))))).	1952	1969	1.0	-19.1	1	6.479049e-05	0.544	0.0	0.0	-6.469211527196086	14	17	9	3UTR		0	0
hsa-miR-4464	NM_001025434	NQO1	AAGGTTTGGATAGATGCAATA#TGTTATCAAATCTGGGTATCTTTCCAGGCTTC#.(((((((((.((((((....#.)))))).))))))))).	861	893	1.0	-19.2	1	0.0002178235	0.647	0.0	0.0	-6.618099312767468	15	18	9	3UTR		0	0
hsa-miR-3689c	NM_001025434	NQO1	CTGGGAGGTGTGATATTGTGGT#AGTGCAGTGGTGTGATCTCGGCTCACTGCAACCTCTGCCTCCCAGG#((((((((((.((..(((((((#.)))))))..)))))))))))).	1507	1553	1.0	-25.7	1	0.001860766	0.397	0.0	0.0	-8.354638399383056	19	23	12	3UTR		0	1
hsa-miR-4482-3p	NM_001025434	NQO1	TTTCTATTTCTCAGTGGGGCTC#GGTTGCCTGAAAAATGGGAGA#(((((((((.((((.(.((((.#)))).))))).))))))))).	2158	2179	1.0	-15.9	1	0.003098805	0.588	0.0	0.0	-5.915530474780478	18	21	9	3UTR		0	0
hsa-miR-4485-3p	NM_001025434	NQO1	TAACGGCCGCGGTACCCTAA#TTAGGGTACAGTTTGGCTA#....((((((.(((((((((#))))))))).))..)))).	1138	1157	1.0	-19.8	0	0.0005862933	0.632	0.0	0.0	-12.371336944048279	15	19	9	3UTR		0	0
hsa-miR-4496	NM_001025434	NQO1	GAGGAAACTGAAGCTGAGAGGG#CCCTGACTTGCTTTAGTTTTTA#..((((((((((((.(..((((#))))..)..)))))))))))).	892	914	1.0	-19.6	1	0.09495397	0.632	0.0	0.0	-5.692450279622925	17	22	12	3UTR		0	0
hsa-miR-4505	NM_001025434	NQO1	AGGCTGGGCTGGGACGGA#TCCGCCTACCTCAGCCTC#((((((((.((((.((((#)))))))).)))))))).	1697	1715	1.0	-24.5	1	0.001901914	0.426	0.0	0.0	-5.850804021967834	16	18	8	3UTR		0	0
hsa-miR-2392	NM_001025434	NQO1	TAGGATGGGGGTGAGAGGTG#ACCTCTGCCTCCCAGGTTCCA#..(((((((((..((((((.#))))))..))))))...))).	1537	1558	1.0	-23.2	1	0.002485817	0.426	0.0	0.0	-9.592934641634889	15	21	6	3UTR		0	0
hsa-miR-4515	NM_001025434	NQO1	AGGACTGGACTCCCGGCAGCCC#GGTTATTTTCTTTATCATTGCTAAACTGATGACTTACTATGGGATGGGGTCCAGTCCC#.(((((((((.((((....(((#.))).))))))))))))).	1913	1971	1.0	-26.5	1	4.400516e-07	0.529	0.0	0.0	-6.851148393071081	16	19	13	3UTR		0	0
hsa-miR-4519	NM_001025434	NQO1	CAGCAGTGCGCAGGGCTG#GCTGACTGGCACTGGTGG#((.((((((.((((((..#)))..))))))))).)).	2243	2261	1.0	-19.7	0	2.11099e-05	0.515	0.0	0.0	-6.737620388836292	14	18	9	3UTR		0	0
hsa-miR-4526	NM_001025434	NQO1	GCTGACAGCAGGGCTGGCCGCT#TGGTCAGCTTTTGTTGTTTATATACAGTA#((((((((((((((((((((..#))))))))))).))))).......)))).	1362	1391	1.0	-22.9	1	0.008253956	0.632	0.0	0.0	-3.937574446201665	20	29	11	3UTR		0	0
hsa-miR-3960	NM_001025434	NQO1	GGCGGCGGCGGAGGCGGGGG#CCTCTGCCTCCCAGGTTCCAGCAATTCTCCTGCCTCAGCCTCCCTAGTAGCTGGGATGACAGGCGCCTGCCA#(((((((((.((((((((((#.)))))))))).)))........................))).))).	1538	1610	1.0	-31.7	1	4.509657e-05	0.515	0.0	0.0	-5.180080914529843	19	47	10	3UTR		0	0
hsa-miR-4632-5p	NM_001025434	NQO1	GAGGGCAGCGTGGGTGTGGCGGA#TCCACCACACCTGGCCCTTG#((((((....(((((((((.(((#))).))))))))))))))).	1741	1761	1.0	-28.0	0	0.001494115	0.5	0.0	0.0	-10.093792036827557	18	20	15	3UTR		0	1
hsa-miR-4633-5p	NM_001025434	NQO1	ATATGCCTGGCTAGCTCCTC#GAGACGGCGTTTCACCATGTTGGCCAGGCT#....(((((((((((.....#.))))))))))).	1641	1671	1.0	-22.1	0	0.0005622286	0.485	0.0	0.0	-9.779611548941542	11	13	11	3UTR		0	0
hsa-miR-4633-3p	NM_001025434	NQO1	AGGAGCTAGCCAGGCATATGCA#GGGTACAGTTTGGCTAGGTATCATTCAACTCTCCA#.((((((((((((((.(((.(.#).)))..)))))))))).............)))).	1141	1176	1.0	-20.7	1	0.04636079	0.632	0.0	0.0	-4.026373917660731	18	35	10	3UTR		0	0
hsa-miR-4638-3p	NM_001025434	NQO1	CCTGGACACCGCTCAGCCGGCCG#TGGCCAGGCTGGTCTCAAACTCCTGACCTCAGGTGATCCGC#..((((((((((.((((((((((#))))).)))))))..................)))).)))).	1661	1702	1.0	-25.6	1	8.078414e-05	0.412	0.0	0.0	-6.246131332038532	20	41	7	3UTR		0	0
hsa-miR-4642	NM_001025434	NQO1	ATGGCATCGTCCCCTGGTGGCT#GGCCACTTAGGGAAAGATGTAGAAAGATGCTAG#.(((((((.(((((((((((((#))))))).)))).........))..))))))).	1048	1081	1.0	-24.6	1	0.04282182	0.632	0.0	0.0	-4.849714495602881	20	33	7	3UTR		0	0
hsa-miR-4647	NM_001025434	NQO1	GAAGATGGTGCTGTGCTGAGGAA#CCTAGCACAAGTACCACTCTTG#.((((((((((((((((.(((..#))))))))).)))))).)))).	1342	1364	1.0	-24.6	1	0.0005921552	0.632	0.0	0.0	-3.793324837357118	19	22	9	3UTR		0	0
hsa-miR-4649-3p	NM_001025434	NQO1	TCTGAGGCCTGCCTCTCCCCA#GGGAGACAGCCTCT#...((((.(((..((((((..#))))))))))))).	2173	2187	1.0	-19.7	0	0.0001325739	0.574	0.0	0.0	-13.464109045121969	13	14	13	3UTR		0	0
hsa-miR-4653-5p	NM_001025434	NQO1	TCTCTGAGCAAGGCTTAACACC#GTAGTTTATGGCAGAAGGGAATTGCTCAGAGAA#(((((((((((..(((......#.)))..))))))))))).	1198	1231	1.0	-21.8	1	0.00409262	0.544	0.0	0.0	-8.573508368464264	14	18	11	3UTR		0	0
hsa-miR-4653-3p	NM_001025434	NQO1	TGGAGTTAAGGGTTGCTTGGAGA#TTTCCAGGCTTCCCTGACTTG#..(((((.((((..(((((((((#)))))))))..))))))))).	881	902	1.0	-24.9	0	0.0005722955	0.662	0.0	0.0	-9.41660617873957	18	21	9	3UTR		0	0
hsa-miR-4654	NM_001025434	NQO1	TGTGGGATCTGGAGGCATCTGG#CAGTGGTGTGATCTCGGCTCACTGCAACCTCTGCCTCCCAGGTTCCAGCAA#(((((((((((((((((...((#.))..))))))).)))))))).)).	1511	1562	1.0	-25.6	1	0.004892726	0.397	0.0	0.0	-3.937574446201665	19	25	8	3UTR		0	0
hsa-miR-4654	NM_001025434	NQO1	TGTGGGATCTGGAGGCATCTGG#TGGGATGGGGTCCAGTCCCATG#.((((((.(((((..(((((.(#).)))))...))))))))))).	1952	1974	1.0	-23.0	1	2.508383e-06	0.544	0.0	0.0	-7.69924924430879	17	22	11	3UTR		0	0
hsa-miR-4656	NM_001025434	NQO1	TGGGCTGAGGGCAGGAGGCCTGT#GCAATTCTCCTGCCTCAGCCTC#.(((((((.(((((((((..(((#)))..)))))))))))))))).	1558	1580	1.0	-31.0	1	0.004823671	0.368	0.0	0.0	-4.849714495602881	19	22	16	3UTR		0	0
hsa-miR-4660	NM_001025434	NQO1	TGCAGCTCTGGTGGAAAATGGAG#CTCCTTTACCAGATGCTGA#..(((((((((((((....((((#))))))))))))).)))).	2229	2248	1.0	-21.7	1	6.777981e-05	0.485	0.0	0.0	-5.1900497996759025	17	19	13	3UTR		0	0
hsa-miR-4660	NM_001025434	NQO1	TGCAGCTCTGGTGGAAAATGGAG#CCATGTTGGCCAGGCTGG#..((((.(((((.((..((((..#)))).)).))))))))).	1655	1673	1.0	-21.4	0	3.031743e-05	0.456	0.0	0.0	-8.022866947213465	15	18	9	3UTR		0	0
hsa-miR-4671-5p	NM_001025434	NQO1	ACCGAAGACTGTGCGCTAATCT#GGGCTAAAGTTTTAGGGTACAGTTTGGCTAGGTA#(((..(((((((((.((((...#.)))).))))))))).....))).	1127	1161	1.0	-19.8	0	0.001582627	0.647	0.0	0.0	-11.824083456223962	16	24	9	3UTR		0	0
hsa-miR-4682	NM_001025434	NQO1	TCTGAGTTCCTGGAGCCTGGTCT#GACTGGGCTCAAGAGGCCACTTAGGG#(((((((.(((.((((((((((.#))))))))))...)))..))))))).	1034	1060	1.0	-26.7	1	0.002817778	0.588	0.0	0.0	-9.59801268497865	20	26	10	3UTR		0	0
hsa-miR-4682	NM_001025434	NQO1	TCTGAGTTCCTGGAGCCTGGTCT#GATCTCGGCTCACTGCAACCTCTGCCTCCCAGGTTCCAGCAATTCT#...(((((.(((((((((((...#.))))))))))).))))).	1520	1566	1.0	-26.0	0	0.003426621	0.412	0.0	0.0	-7.570929851924502	16	19	11	3UTR		0	0
hsa-miR-4685-3p	NM_001025434	NQO1	TCTCCCTTCCTGCCCTGGCTAG#TAGTTTATGGCAGAAGGGAA#..((((((.(((((..(((((.#)))))...))))))))))).	1199	1219	1.0	-21.6	1	0.02354168	0.618	0.0	0.0	-6.9818890181723	16	20	11	3UTR		0	0
hsa-miR-4687-3p	NM_001025434	NQO1	TGGCTGTTGGAGGGGGCAGGC#GCCTCAGCCTCCCTAGTAGCTG#.(((((((((.((((((((((#))))..))))))))))))))).	1569	1591	1.0	-25.8	1	2.168773e-05	0.412	0.0	0.0	-6.618099312767468	19	22	15	3UTR		0	0
hsa-miR-4690-3p	NM_001025434	NQO1	GCAGCCCAGCTGAGGCCTCTG#GCCTCCCTAGTAGCTGGGATGACAGGCGCCTGCC#((((((((((((((((.....#)))))......)))))))...........)))).	1575	1609	1.0	-22.7	1	4.205705e-05	0.515	0.0	0.0	-3.937574446201665	16	34	7	3UTR		0	0
hsa-miR-4701-3p	NM_001025434	NQO1	ATGGGTGATGGGTGTGGTGT#CACCACACCTGGCCCT#..((((...((((((((((.#)))))))))).)))).	1743	1759	1.0	-24.7	0	0.00180485	0.485	0.0	0.0	-9.870711841670003	14	16	10	3UTR		0	0
hsa-miR-4713-5p	NM_001025434	NQO1	TTCTCCCACTACCAGGCTCCCA#GGTTGCCTGAAAAATGGGAGAC#.(((((((....(((((..((.#))..))))).....))))))).	2158	2180	1.0	-23.6	1	0.0001960059	0.588	0.0	0.0	-12.263798748937765	14	22	7	3UTR		0	0
hsa-miR-4714-3p	NM_001025434	NQO1	CCAACCTAGGTGGTCAGAGTTG#GGCCACTTAGGG#....(((((((((((.......#))))))))))).	1048	1060	1.0	-20.2	0	0.002817778	0.588	0.0	0.0	-9.779611548941542	11	12	11	3UTR		0	0
hsa-miR-4718	NM_001025434	NQO1	AGCTGTACCTGAAACCAAGCA#GCTAAAGTTTTAGGGTACAGTTT#(((((((((((((((..(((.#)))...)))))))).))))))).	1129	1152	1.0	-20.3	1	0.004374385	0.632	0.0	0.0	-4.1706235265052785	18	23	8	3UTR		0	0
hsa-miR-4721	NM_001025434	NQO1	TGAGGGCTCCAGGTGACGGTGG#CCACCACACCTGGCCCTTG#.((((((..((((((..(((((#))))).)))))))))))).	1742	1761	1.0	-27.2	1	0.001494115	0.5	0.0	0.0	-7.396398505087125	17	19	12	3UTR		0	0
hsa-miR-4724-5p	NM_001025434	NQO1	AACTGAACCAGGAGTGAGCTTCG#AAGTACCACTCTTGGTCAGC#..(((.((((((((((.((((..#))))..))))))))))))).	1350	1370	1.0	-21.0	0	0.0002633096	0.647	0.0	0.0	-6.857959480565336	17	20	13	3UTR		0	0
hsa-miR-4725-3p	NM_001025434	NQO1	TGGGGAAGGCGTCAGTGTCGGG#CTGGCACTGGTGGTTTTTGCT#.(.(((((.((((((((((((.#)))))))))))).))))).).	2248	2269	1.0	-22.1	0	0.0001397598	0.5	0.0	0.0	-6.407253969909329	18	21	12	3UTR		0	0
hsa-miR-4730	NM_001025434	NQO1	CTGGCGGAGCCCATTCCATGCCA#GCTAAACTGATGACTTACTATGGGATGGGGTCCAGTCC#..((((((.(((((((((((...#.))))))))))).))).))).	1932	1970	1.0	-26.7	1	6.097384e-06	0.544	0.0	0.0	-6.013390377618052	17	21	11	3UTR		0	0
hsa-miR-4730	NM_001025434	NQO1	CTGGCGGAGCCCATTCCATGCCA#GCTGGGATGACAGGCGCCTGCCAT#.((((((.((((((((((.((..#)))))))))...)))..)))))).	1587	1611	1.0	-24.8	1	4.022195e-05	0.529	0.0	0.0	-6.106959766537749	18	24	9	3UTR		0	0
hsa-miR-4733-3p	NM_001025434	NQO1	CCACCAGGTCTAGCATTGGGAT#TCCTTTACCAGATGCTGACTGGCACTGGTGGT#(((((((((((((((((.((..#.)).)))))))...))).))))))).	2230	2262	1.0	-25.6	1	2.92945e-05	0.529	0.0	0.0	-3.937574446201665	19	26	7	3UTR		0	0
hsa-miR-4733-3p	NM_001025434	NQO1	CCACCAGGTCTAGCATTGGGAT#TCCCAAAGTGCTGGGATTACAGGCGTGATCCACCACACCTGGC#...((((((((((((((((((.#)))))..)))))))......................)))))).	1713	1756	1.0	-23.2	0	0.004984749	0.515	0.0	0.0	-6.514540193678739	18	43	7	3UTR		0	0
hsa-miR-3064-5p	NM_001025434	NQO1	TCTGGCTGTTGTGGTGTGCAA#GCGTTTCACCATGTTGGCCAGGC#((((((((.((((((((((..#)))...))))))).)))))))).	1647	1670	1.0	-22.5	1	0.0009426638	0.5	0.0	0.0	-4.993964104447428	18	23	8	3UTR		0	0
hsa-miR-4738-3p	NM_001025434	NQO1	TGAAACTGGAGCGCCTGGAGGA#TCCTTCTAACATGTTATCAAATCTGGGTATCTTTCCAGGCTTCCCTGACTTGCTTTAGTTTTT#.(((((((((((((((((((((#.)))).))))))...........))))))))))).	850	913	1.0	-24.3	1	0.101212	0.618	0.0	0.0	-3.793324837357118	21	35	11	3UTR		0	0
hsa-miR-4738-3p	NM_001025434	NQO1	TGAAACTGGAGCGCCTGGAGGA#CGGCTGGGTGTTTCAGTTTGAA#(.((((((((((((((((..(.#)..)))))))))))))))).).	2293	2315	1.0	-23.5	1	0.00286855	0.588	0.0	0.0	-5.101250328216836	18	22	16	3UTR		0	0
hsa-miR-4739	NM_001025434	NQO1	AAGGGAGGAGGAGCGGAGGGGCCCT#AGGTTCCAGCAATTCTCCTGCCTCAGCCTCCCTA#.(((((((..(((.(.(((((....#.))))).))))..))))))).	1550	1584	1.0	-28.5	1	0.003324543	0.397	0.0	0.0	-7.182109961755079	16	21	7	3UTR		0	0
hsa-miR-4742-3p	NM_001025434	NQO1	TCTGTATTCTCCTTTGCCTGCAG#CTGTTGGTATTATATAATTCAAGGAGAATATG#...(((((((((((((((.((((#)))).))))...........))))))))))).	2071	2103	1.0	-20.5	0	0.02006058	0.632	0.0	0.0	-6.514540193678739	19	32	11	3UTR		0	0
hsa-miR-4747-5p	NM_001025434	NQO1	AGGGAAGGAGGCTTGGTCTTAG#GGACCGAGCTGGAAAACCTCCTTTACCA#.((((((((((((((((((...#)))))))))........))))))).)).	2212	2240	1.0	-23.6	1	0.0001705042	0.5	0.0	0.0	-3.793324837357118	18	28	9	3UTR		0	0
hsa-miR-4747-5p	NM_001025434	NQO1	AGGGAAGGAGGCTTGGTCTTAG#GAGACAGCCTCTTACTTGCCA#.((.(((((((((..(((((..#)))))))))))...))).)).	2175	2196	1.0	-20.1	0	0.008701312	0.515	0.0	0.0	-8.41763659008735	16	21	11	3UTR		0	0
hsa-miR-4753-3p	NM_001025434	NQO1	TTCTCTTTCTTTAGCCTTGTGT#CACAAGGAATAAATGAGAGGGAAT#(((((((((((((.(((((((.#)))))))..)))).))))))))).	935	959	1.0	-22.1	1	0.001594932	0.647	0.0	0.0	-4.794414363722071	20	24	9	3UTR		0	0
hsa-miR-4754	NM_001025434	NQO1	ATGCGGACCTGGGTTAGCGGAGT#GCTCTGTTACCCAGGCTGGAG#.(.(((.((((((.(((((((((#)))))))))))))))))).).	1488	1509	1.0	-27.6	0	0.0003182948	0.5	0.0	0.0	-7.751390764055292	19	21	18	3UTR		0	0
hsa-miR-4755-3p	NM_001025434	NQO1	AGCCAGGCTCTGAAGGGAAAGT#TCTTTTTAGGGCTAAAGTTTTAGGGTACAGTTTGGCTA#((((((((((((((((((....#)))))))))))))...................))))).	1119	1157	1.0	-20.7	1	0.0005862933	0.632	0.0	0.0	-3.937574446201665	18	38	13	3UTR		0	0
hsa-miR-4756-5p	NM_001025434	NQO1	CAGGGAGGCGCTCACTCTCTGCT#AGTAGAGACGGCGTTTCACCA#..((((((((((...((((((((#)))))))).)))))))).)).	1637	1658	1.0	-24.5	1	0.001025263	0.574	0.0	0.0	-7.838420809809573	18	21	8	3UTR		0	0
hsa-miR-4757-5p	NM_001025434	NQO1	AGGCCTCTGTGACGTCACGGTGT#ACTGGGCTCAAGAGGCCA#.(((((((.(((.(((.((((..#))))))))))))))))).	1035	1053	1.0	-23.3	1	2.563127e-05	0.559	0.0	0.0	-6.138845108269123	17	18	17	3UTR		0	0
hsa-miR-4762-3p	NM_001025434	NQO1	CTTCTGATCAAGATTTGTGGTG#TAGCACAAGTACCACTCTTGGTCAGC#...((((((((((...((((((#.)))))))))))))))).	1344	1370	1.0	-20.2	0	0.0002633096	0.647	0.0	0.0	-8.339878751753394	16	18	16	3UTR		0	0
hsa-miR-4776-5p	NM_001025434	NQO1	GTGGACCAGGATGGCAAGGGCT#GGCCCTTGCAATCTTCTACTTTAAGGTTTGCA#((((((((((((.(((((((((#))))))))).))))).........))))))).	1753	1785	1.0	-26.9	1	0.0001592637	0.574	0.0	0.0	-5.226705058867908	21	32	9	3UTR		0	0
hsa-miR-4780	NM_001025434	NQO1	ACCCTTGAGCCTGATCCCTAGC#GACTGGGCTCAAGAGGC#.((((((((((((.((......#)).)))))))))).)).	1034	1051	1.0	-19.2	1	0.000188873	0.559	0.0	0.0	-4.650164754877524	14	17	10	3UTR		0	0
hsa-miR-4783-3p	NM_001025434	NQO1	CCCCGGTGTTGGGGCGCGTCTGC#CAGATGCTGACTGGCACTGGTGGT#((((((((((((...(((((((.#)))))))...)))))))))).)).	2238	2262	1.0	-27.4	1	2.92945e-05	0.529	0.0	0.0	-6.818994536638949	19	24	10	3UTR		0	0
hsa-miR-2467-3p	NM_001025434	NQO1	AGCAGAGGCAGAGAGGCTCAGG#GAGCTAATAAATCTCTTCTTTGCTG#((((((((.((((((((((...#)))))......))))))))))))).	1411	1436	1.0	-22.0	1	0.08581035	0.721	0.0	0.0	-4.993964104447428	18	25	13	3UTR		0	0
hsa-miR-4796-3p	NM_001025434	NQO1	TAAAGTGGCAGAGTATAGACAC#GTCTTGCTCTGTTACC#....(((((((((((.((((..#))))))))))))))).	1483	1499	1.0	-20.8	0	0.0004193783	0.574	0.0	0.0	-9.779611548941542	15	16	15	3UTR		0	0
hsa-miR-4797-3p	NM_001025434	NQO1	TCTCAGTAAGTGGCACTCTGT#GCATATAACCAAAATCCGACTGGGCTCAAGAGGCCACTTAGGGAA#((((..((((((((.((((..#.)))))))))))))))).	1017	1062	1.0	-20.9	0	0.00549935	0.574	0.0	0.0	-10.693019942457818	16	18	16	3UTR		0	0
hsa-miR-5001-5p	NM_001025434	NQO1	AGGGCTGGACTCAGCGGCGGAGCT#GCTCTGTTACCCAGGCTGGAGTGCAGTG#...((((.(((((((((((((((.#))))))))......)))).))).)))).	1488	1516	1.0	-25.5	0	2.548157e-08	0.426	0.0	0.0	-8.82817512285937	19	28	8	3UTR		0	0
hsa-miR-5006-5p	NM_001025434	NQO1	TTGCCAGGGCAGGAGGTGGAA#TCCACCACACCTGGCCCTTGCAAT#((((.((((((((.((((((.#))))))...)))).)))).)))).	1741	1765	1.0	-28.3	0	0.001739853	0.529	0.0	0.0	-8.913451538534543	18	24	6	3UTR		0	0
hsa-miR-5008-5p	NM_001025434	NQO1	TGAGGCCCTTGGGGCACAGTGG#ACTGAATCTACCTGCCCTAAGGGACTTAA#((((.(((((((((((..((((#.)))).))))))))))).)))).	1238	1267	1.0	-27.3	0	0.00134944	0.588	0.0	0.0	-8.056611621014136	19	23	11	3UTR		0	0
hsa-miR-5010-5p	NM_001025434	NQO1	AGGGGGATGGCAGAGCAAAATT#GATGACAGGCGCCTGCCATCATGCCTG#(((.(((((((((.((......#.)))))))))).).))).	1592	1619	1.0	-22.1	0	0.01541184	0.529	0.0	0.0	-7.826436638681261	14	18	10	3UTR		0	0
hsa-miR-5010-5p	NM_001025434	NQO1	AGGGGGATGGCAGAGCAAAATT#CTCTGCCTCCCA#...((((.(((((((.......#))))))))))).	1539	1551	1.0	-20.4	0	0.001310903	0.412	0.0	0.0	-9.061224203162984	11	12	11	3UTR		0	0
hsa-miR-5088-5p	NM_001025434	NQO1	CAGGGCTCAGGGATTGGATGGAGG#CTTACTATGGGATGGGGTCCAGTCCCATGACCTTGG#(((((.(((((((((((((.....#.)))))))))).)))))))).	1945	1981	1.0	-27.0	0	4.996469e-06	0.559	0.0	0.0	-5.838533207394711	18	21	10	3UTR		0	0
hsa-miR-5088-5p	NM_001025434	NQO1	CAGGGCTCAGGGATTGGATGGAGG#TCCACCACACCTGGCCCTT#.(((((.((((...(((.((((..#)))))))..))))))))).	1741	1760	1.0	-24.9	0	0.001460589	0.5	0.0	0.0	-10.829785212011442	16	19	9	3UTR		0	0
hsa-miR-5091	NM_001025434	NQO1	ACGGAGACGACAAGACTGTGCTG#GCAGTCTTGCTCTGTT#((((((....(((((((((....#))))))))))))))).	1480	1496	1.0	-18.7	0	0.0003620481	0.618	0.0	0.0	-10.093792036827557	15	16	15	3UTR		0	0
hsa-miR-5195-3p	NM_001025434	NQO1	ATCCAGTTCTCTGAGGGGGCT#AGCCTCCCTAGTAGCTGGG#..((((((..(((.(((((((#))))))).))).)))))).	1574	1593	1.0	-22.9	1	3.343832e-06	0.412	0.0	0.0	-8.112736763466637	16	19	7	3UTR		0	0
hsa-miR-5196-5p	NM_001025434	NQO1	AGGGAAGGGGACGAGGGTTGGG#CCTGGCCCTTGCAATCTTCTA#..((((((...(((((((((((#)))))))))))...)))))).	1750	1771	1.0	-23.3	1	0.08045867	0.544	0.0	0.0	-10.080671321356581	17	21	11	3UTR		0	0
hsa-miR-5100	NM_001025434	NQO1	TTCAGATCCCAGCGGTGCCTCT#AGATGCTGACTGGCACTGGTGGTTTTTGC#..((((..(((.(((((((...#.))))))).)))..)))).	2239	2268	1.0	-22.1	0	0.0001122759	0.485	0.0	0.0	-12.161125493020595	14	19	7	3UTR		0	1
hsa-miR-5580-5p	NM_001025434	NQO1	TGCTGGCTCATTTCATATGTGT#TACTATGGGATGGGGTCCAGTC#.((((((((((((((((.(((.#))))))))))))))..))))).	1947	1969	1.0	-19.3	1	6.479049e-05	0.544	0.0	0.0	-3.793324837357118	19	22	14	3UTR		0	0
hsa-miR-5584-5p	NM_001025434	NQO1	CAGGGAAATGGGAAGAACTAGA#TCTAACATGTTATCAAATCTGGGTATCTTTCCAGGCTTCCCTGA#(((((((.((((((((.(((((#.)))))...))))))))...))))))).	854	898	1.0	-25.4	1	0.0002807702	0.647	0.0	0.0	-6.251209375382295	20	28	8	3UTR		0	0
hsa-miR-5591-5p	NM_001025434	NQO1	TGGGAGCTAAGCTATGGGTAT#ACTGGTGGTTTTTGCTCTCGA#(((((((.(((((((.(((..#))).)))))))..))))))).	2253	2274	1.0	-20.6	1	0.007372175	0.471	0.0	0.0	-6.484258455685908	17	21	7	3UTR		0	0
hsa-miR-5684	NM_001025434	NQO1	AACTCTAGCCTGAGCAACAG#TTGAAGCAGTCTTGCTCTGTTACCCAGGCTGGAGTG#.(((((((((((.(.(((((#.))))).).))))))))))).	1475	1511	1.0	-25.2	1	7.477399e-07	0.471	0.0	0.0	-5.8179050102739955	17	21	11	3UTR		0	0
hsa-miR-5689	NM_001025434	NQO1	AGCATACACCTGTAGTCCTAGA#CTGGGATTACAGGCGTGATCCACCACACCTGGCCCTTGCA#.((((((.(((((((((((((.#))))))))))))).)))...................))).	1723	1763	1.0	-24.9	1	0.001599086	0.529	0.0	0.0	-6.106959766537749	19	40	13	3UTR		0	0
hsa-miR-5691	NM_001025434	NQO1	TTGCTCTGAGCTCCGAGAAAGC#GGAATTGCTCAGAGA#...(((((((((((........#)))...)))))))).	1215	1230	1.0	-17.5	0	0.004921722	0.544	0.0	0.0	-7.483038834232987	11	15	8	3UTR		0	0
hsa-miR-5694	NM_001025434	NQO1	CAGATCATGGGACTGTCTCAG#CTGATGACTTACTATGGGATGGGGTCCAGTCCCATGACCTT#.((.((((((((((((((((.#.)))))..))))))))))).)).	1938	1979	1.0	-24.2	0	1.732498e-06	0.559	0.0	0.0	-6.825347112316308	18	23	11	3UTR		0	1
hsa-miR-5787	NM_001025434	NQO1	GGGCTGGGGCGCGGGGAGGT#ACCTCAGGTGATCCGCCTACCTCAGCCTC#(((((((((.((((((((((#)))))......)))))...))))))))).	1686	1715	1.0	-28.3	1	0.001901914	0.426	0.0	0.0	-5.180080914529843	19	29	9	3UTR		0	0
hsa-miR-6069	NM_001025434	NQO1	GGGCTAGGGCCTGCTGCCCCC#GGGATTACAGGCGTGATCCACCACACCTGGCCCT#(((((((((((((...(((..#)))....))))).............)))))))).	1725	1759	1.0	-26.8	1	0.00180485	0.485	0.0	0.0	-5.762913004276319	16	34	8	3UTR		0	0
hsa-miR-6070	NM_001025434	NQO1	CCGGTTCCAGTCCCTGGAG#CTCTTACTTGCCAAGAAAATGAAGGGATTGGACCGAGCTGGA#(((((((((((((((....#.))))))))))....))))).	2183	2225	1.0	-23.2	1	0.004429618	0.529	0.0	0.0	-4.1706235265052785	15	21	10	3UTR		0	0
hsa-miR-6073	NM_001025434	NQO1	GGTAGTGAGTTATCAGCTAC#ATTGCTAAACTGATGACTTACTATG#.(((((((((((((((....#.))))))))))))))).	1929	1954	1.0	-20.9	1	0.001271078	0.574	0.0	0.0	-3.793324837357118	15	17	15	3UTR		0	0
hsa-miR-6074	NM_001025434	NQO1	GATATTCAGAGGCTAGGTGG#CACCTGGCCCTTGCAATCT#(((...(((.(((((((((.#))))))))).)))..))).	1748	1767	1.0	-19.6	0	0.002322601	0.544	0.0	0.0	-14.232099125494553	15	19	9	3UTR		0	0
hsa-miR-6076	NM_001025434	NQO1	AGCATGACAGAGGAGAGGTGG#TCACCTCTCTGTAGTTTATGGCA#.((..(((...((((((((((#))))))))))...)))....)).	1188	1211	1.0	-19.8	0	0.0002880635	0.603	0.0	0.0	-16.068054889113075	15	23	10	3UTR		0	0
hsa-miR-6078	NM_001025434	NQO1	CCGCCTGAGCTAGCTGTGG#CCATGTTGGCCAGGCTGGT#(((((((.((((((.((((#))))))))))))))).)).	1655	1674	1.0	-22.8	1	1.479211e-05	0.441	0.0	0.0	-6.9866589356329305	17	19	15	3UTR		0	0
hsa-miR-6079	NM_001025434	NQO1	TTGGAAGCTTGGACCAACTAGCTG#GTTGGCCAGGCTGGTCTCAAA#((((((((((((.(((((......#))))))))))))..)).))).	1659	1680	1.0	-20.2	1	2.127272e-05	0.412	0.0	0.0	-5.226705058867908	17	21	12	3UTR		0	0
hsa-miR-6080	NM_001025434	NQO1	TCTAGTGCGGGCGTTCCCG#TGGGATGACAGGCGCCTGCCA#....(.(((((((((((((#)))))......))))))))).	1589	1610	1.0	-19.9	0	4.509657e-05	0.515	0.0	0.0	-11.447521229830976	14	21	9	3UTR		0	0
hsa-miR-6085	NM_001025434	NQO1	AAGGGGCTGGGGGAGCACA#CTGCCTCAGCCTCC#..((((((((((.((....#)).)))))))))).	1567	1581	1.0	-22.2	1	0.004603428	0.382	0.0	0.0	-6.479180412342145	12	14	10	3UTR		0	0
hsa-miR-6086	NM_001025434	NQO1	GGAGGTTGGGAAGGGCAGAG#CTCTGCCTCCCAGGTTCCA#((((.((((((..(((((((#))))))))))))).)))).	1539	1558	1.0	-28.4	0	0.002485817	0.426	0.0	0.0	-12.692545543276735	17	19	13	3UTR		0	0
hsa-miR-6086	NM_001025434	NQO1	GGAGGTTGGGAAGGGCAGAG#TTCTCCTGCCTCAGCCTCCC#((((((((((..(((.((((#)))))))..)))))))))).	1562	1582	1.0	-24.7	1	0.004790961	0.382	0.0	0.0	-10.342201311511984	17	20	10	3UTR		0	0
hsa-miR-6127	NM_001025434	NQO1	TGAGGGAGTGGGTGGGAGG#TCTCCTGCCTCAGCCTCCCTA#..(((((((((((((((((#))))))))).))..)))))).	1563	1584	1.0	-24.4	1	0.003324543	0.397	0.0	0.0	-4.95700071937229	17	21	9	3UTR		0	0
hsa-miR-6131	NM_001025434	NQO1	GGCTGGTCAGATGGGAGTG#TTCACCATGTTGGCCAGGCT#(.(((((((((((((((..#))).)))).)))))))).).	1651	1671	1.0	-20.2	1	0.0005622286	0.485	0.0	0.0	-5.101250328216836	16	20	8	3UTR		0	0
hsa-miR-6132	NM_001025434	NQO1	AGCAGGGCTGGGGATTGCA#GTGATCCACCACACCTGGCCCTTGCA#.(((((((((((((((((.#))))))).)))......))))).)).	1737	1763	1.0	-23.2	1	0.001599086	0.529	0.0	0.0	-3.793324837357118	17	26	7	3UTR		0	0
hsa-miR-6132	NM_001025434	NQO1	AGCAGGGCTGGGGATTGCA#GCAGTCTTGCTCTGTTA#((((((((..((((((((.#)))))))))))))))).	1480	1497	1.0	-21.3	1	0.0003920379	0.603	0.0	0.0	-6.236470572775607	16	17	16	3UTR		0	0
hsa-miR-6134	NM_001025434	NQO1	TGAGGTGGTAGGATGTAGA#CTGCAACCTCTGCCTCC#.(((((((.(((.(((((.#))))).)))))))))).	1532	1549	1.0	-20.4	1	0.001490406	0.397	0.0	0.0	-6.138845108269123	15	17	10	3UTR		0	0
hsa-miR-6499-3p	NM_001025434	NQO1	AGCAGTGTTTGTTTTGCCCACA#TGGGATGACAGGCGCCTGCC#.((((((((((((.(.((((..#))))).))))))))).))).	1589	1609	1.0	-19.5	1	4.205705e-05	0.515	0.0	0.0	-4.883213835181137	17	20	9	3UTR		0	1
hsa-miR-6501-3p	NM_001025434	NQO1	CCAGAGCAGCCTGCGGTAACAGT#TGTTGGCCAGGCTGGTCTC#..(((.(((((((.(.(((((..#))))).)))))))).))).	1658	1677	1.0	-24.4	0	1.073869e-05	0.426	0.0	0.0	-7.947848478389355	16	19	8	3UTR		0	0
hsa-miR-6508-5p	NM_001025434	NQO1	TCTAGAAATGCATGACCCACC#TCGTGCATTTTTGGAT#(((((((((((((((......#))))))))))))))).	968	984	1.0	-19.1	1	0.003463958	0.691	0.0	0.0	-4.1706235265052785	15	16	15	3UTR		0	0
hsa-miR-6510-5p	NM_001025434	NQO1	CAGCAGGGGAGAGAGAGGAGTC#GCTAATAAATCTCTTCTTTGCTGC#((((((((((((((....(((.#)))......)))))))))))))).	1413	1437	1.0	-21.9	1	0.09772886	0.721	0.0	0.0	-4.906073086755913	17	24	14	3UTR		0	0
hsa-miR-6511a-3p	NM_001025434	NQO1	CCTCACCATCCCTTCTGCCTGC#GGCAGAAGGGAATTGCTCAGAGA#.(((..(((((((((((((...#)))))))))))..))....))).	1207	1230	1.0	-23.5	0	0.004921722	0.544	0.0	0.0	-9.813320773362635	16	23	11	3UTR		0	0
hsa-miR-6514-5p	NM_001025434	NQO1	TATGGAGTGGACTTTCAGCTGGC#GCCTAGCACAAGTACCACTCTT#...(((((((((((...((((((#))).)))..)))).))))))).	1341	1363	1.0	-21.1	0	0.001151135	0.632	0.0	0.0	-7.483038834232987	17	22	7	3UTR		0	0
hsa-miR-6715b-5p	NM_001025434	NQO1	ACAGGCACGACTGGTTTGGCA#GCCAGGCTGGTCTCAAACTCCTGA#.((((...((((((((((((.#)))))))))))).......)))).	1663	1687	1.0	-22.2	0	3.182625e-05	0.412	0.0	0.0	-9.551605062602114	16	24	12	3UTR		0	0
hsa-miR-6716-5p	NM_001025434	NQO1	TGGGAATGGGGGTAAGGGCC#GGCCCTTGCAATCTTCTA#..((((.((..(((((((((#)))))))))..)))))).	1753	1771	1.0	-21.0	0	0.08045867	0.544	0.0	0.0	-10.567968197982138	15	18	9	3UTR		0	0
hsa-miR-6717-5p	NM_001025434	NQO1	AGGCGATGTGGGGATGTAGAGA#TTTCTACAGACCCACA#......((((((..((((((((#))))))))..))))))	2391	2407	1.0	-21.3	0	0.02854812	0.744	0.0	0.0	-17.712528934830097	14	16	8	3UTR		0	0
hsa-miR-6720-3p	NM_001025434	NQO1	CGCGCCTGCAGGAACTGGTAGA#CTGCCCTCTTGTGGTGCA#.(((((.((((((...(((((.#))))).))))))))))).	2111	2129	1.0	-22.3	0	5.507039e-05	0.632	0.0	0.0	-7.16234993030309	16	18	11	3UTR		0	0
hsa-miR-892c-3p	NM_001025434	NQO1	CACTGTTTCCTTTCTGAGTGGA#TCTGCAATATGAATTCAAGAAAGGAAATAGTA#.((((((((((((((((((...#.))))).))))))))))))).	1814	1846	1.0	-22.1	1	0.01999311	0.676	0.0	0.0	-3.793324837357118	18	21	13	3UTR		0	0
hsa-miR-6730-5p	NM_001025434	NQO1	AGAAAGGTGGAGGGGTTGTCAGA#CTGCAACCTCTGCCTCCC#.....((.((((((((((.(((.#))))))))))).)).)).	1532	1550	1.0	-21.3	0	0.001687199	0.412	0.0	0.0	-15.97923457263103	15	18	11	3UTR		0	0
hsa-miR-6731-5p	NM_001025434	NQO1	TGGGAGAGCAGGGTATTGTGGA#TCCGCCTACCTCAGCCTCCCAA#((((((.((.(((((..(((((#))))).)))))..)))))))).	1697	1719	1.0	-24.3	0	0.004050118	0.412	0.0	0.0	-6.956816529704776	18	22	8	3UTR		0	0
hsa-miR-6732-5p	NM_001025434	NQO1	TAGGGGGTGGCAGGCTGGCC#GGCGCCTGCCATCATGCCTGA#((((.((((((((((..(((#)))))))))))))...)))).	1599	1620	1.0	-26.8	0	0.002706871	0.529	0.0	0.0	-8.28966070131775	17	21	13	3UTR		0	0
hsa-miR-6735-5p	NM_001025434	NQO1	CAGGGCAGAGGGCACAGGAATCTGA#TCGGCTCACTGCAACCTCTGCCTC#..(((((((((...(((..(.((((#)))).)..)))...))))))))).	1524	1548	1.0	-24.6	1	0.000270893	0.412	0.0	0.0	-10.449774559155296	17	24	9	3UTR		0	1
hsa-miR-6735-3p	NM_001025434	NQO1	AGGCCTGTGGCTCCTCCCTCAG#CTGATGACTTACTATGGGATGGGGTCCAGTCCC#.((.(((.((((((((((..((#.))..)))).))))))))).)).	1938	1971	1.0	-23.0	0	4.400516e-07	0.529	0.0	0.0	-9.138982041496941	17	23	9	3UTR		0	0
hsa-miR-6738-5p	NM_001025434	NQO1	CGAGGGGTAGAAGAGCACAGGGG#CTCCAATGTTCTATTAATCACCTCTCT#.(((((((.((((((((..((((#))))..)))))).....))))))))).	1171	1198	1.0	-21.5	1	0.01575553	0.618	0.0	0.0	-4.849714495602881	19	27	9	3UTR		0	0
hsa-miR-6738-3p	NM_001025434	NQO1	CTTCTGCCTGCATTCTACTCCCAG#GTAGTTTATGGCAGAAGG#((((((((......((((......#)))).....)))))))).	1198	1216	1.0	-18.3	1	0.0008751385	0.618	0.0	0.0	-14.554018887968963	12	18	8	3UTR		0	0
hsa-miR-6741-3p	NM_001025434	NQO1	TCGGCTCTCTCCCTCACCCTAG#AGGTTGCCTGAAAAATGGGAGACAGCCT#..((((.((((((.........#.)))))).)))).	2157	2185	1.0	-18.9	0	0.0001092196	0.588	0.0	0.0	-8.326025812318264	10	13	6	3UTR		0	0
hsa-miR-6744-3p	NM_001025434	NQO1	GGGCCTCTCTTGTCATCCTGCAG#CTGCCTCAGCCTCCCTAGTAGCTGGGATGACAGGCGCCTGCCA#.(((..(.(((((((((((((..#.)).))))))))))).)...))).	1567	1610	1.0	-24.3	0	4.509657e-05	0.515	0.0	0.0	-12.126955702543267	17	24	11	3UTR		0	0
hsa-miR-6745	NM_001025434	NQO1	TGGGTGGAAGAAGGTCTGGTT#GGCCAGGCTGGTCTCAAACTCCTGACCTCAGGTGATCCGCCTAC#(((((((((((.(((((((((#)))))))))..))).....................)))))))).	1662	1706	1.0	-23.2	1	0.0001569987	0.426	0.0	0.0	-7.284377755798021	20	44	9	3UTR		0	0
hsa-miR-6746-3p	NM_001025434	NQO1	CAGCCGCCGCCTGTCTCCACAG#CTGGGATGACAGGCGCCTGCC#..((.(.(((((((((((.(((#)))))).)))))))).).)).	1588	1609	1.0	-24.9	0	4.205705e-05	0.515	0.0	0.0	-10.619724429056081	17	21	8	3UTR		0	0
hsa-miR-6749-5p	NM_001025434	NQO1	TCGGGCCTGGGGTTGGGGGAGC#GCTGGTCTCAAACTCCTGACCTCAGGTGATCCGC#.((((((((((((((((((...#.)))))))))))))))...))).	1668	1702	1.0	-28.6	1	8.078414e-05	0.412	0.0	0.0	-3.793324837357118	18	23	15	3UTR		0	0
hsa-miR-6751-5p	NM_001025434	NQO1	TTGGGGGTGAGGTTGGTGTCTGG#CAGGCGCCTGCCATCATGCCTGAC#(((((.(((((((.((((((((.#)))))))).))).)))).))))).	1597	1621	1.0	-29.3	0	0.001853534	0.529	0.0	0.0	-6.695373124915117	20	24	8	3UTR		0	0
hsa-miR-6753-5p	NM_001025434	NQO1	CACCAGGGCAGAGCAGGGCTGA#CAGTCTTGCTCTGTTACCCAGGCTGGAGTGCAGTGGTGT#(((((((((((((((((((((.#)))))))))))))...)))..............))))).	1481	1520	1.0	-30.0	1	5.783899e-08	0.412	0.0	0.0	-3.937574446201665	21	39	13	3UTR		0	0
hsa-miR-6754-5p	NM_001025434	NQO1	CCAGGGAGGCTGGTTTGGAGGA#CCTCCCAGGTTCCAGCAATTCTCCTGCCTCAGCCTCCCTA#..(((((((((((...((((((#.))))))....))))))))))).	1544	1584	1.0	-29.4	1	0.003324543	0.397	0.0	0.0	-6.782339277446944	17	23	11	3UTR		0	0
hsa-miR-6762-5p	NM_001025434	NQO1	CGGGGCCATGGAGCAGCCTGTGT#GCTGGGATTACAGGCGTGATCCACCACACCTGGCCCTT#.(((((((((((.(((((((((.#.))))))).)).)))).......))))))).	1722	1760	1.0	-29.1	1	0.001460589	0.5	0.0	0.0	-5.08245545002336	20	31	7	3UTR		0	0
hsa-miR-6763-3p	NM_001025434	NQO1	CTCCCCGGCCTCTGCCCCCAG#CTGGGCTCAAGAGGCCACTTAGGGAA#.((((.(((((((...(((((#)))))....))))))).....)))).	1036	1062	1.0	-26.0	0	0.00549935	0.574	0.0	0.0	-7.519622156624818	16	26	7	3UTR		0	0
hsa-miR-6764-5p	NM_001025434	NQO1	TCCCAGGGTCTGGTCAGAGTTG#GCTAAACTGATGACTTACTATGGGATGGGGTCCAGTCCCATGACCTTGGGGT#(((((((((((((.........#.))).)))))))))).	1932	1984	1.0	-21.5	1	4.283973e-06	0.559	0.0	0.0	-5.762913004276319	13	16	10	3UTR		0	0
hsa-miR-6770-3p	NM_001025434	NQO1	CTGGCGGCTGTGTCTTCACAG#GGGAGACAGCCTCTTACTTGCCAA#.((((((((((.((((.....#)))).))))))........)))).	2173	2197	1.0	-18.9	1	0.01013555	0.515	0.0	0.0	-7.140128146953473	14	24	6	3UTR		0	0
hsa-miR-6771-5p	NM_001025434	NQO1	CTCGGGAGGGCATGGGCCAGGC#CCTGGCCCTTGCAATCTTCTA#...(((((((((.((((((((.#)))))))).)))..)))))).	1750	1771	1.0	-27.3	0	0.08045867	0.544	0.0	0.0	-7.803670806344982	17	21	8	3UTR		0	0
hsa-miR-6773-5p	NM_001025434	NQO1	TTGGGCCCAGGAGTAAACAGGAT#ATCCGACTGGGCTCAAG#((((((((((..(..........#.)..)))))))))).	1030	1047	1.0	-19.7	1	0.003136614	0.574	0.0	0.0	-11.934490789283025	11	15	10	3UTR		0	0
hsa-miR-6777-5p	NM_001025434	NQO1	ACGGGGAGTCAGGCAGTGGTGGA#TCCACCACACCTGGCCCTTGC#.(((((.((((((..((((((((#)))))))).))))))))))).	1741	1762	1.0	-30.1	0	0.002528494	0.515	0.0	0.0	-6.9293008499994775	19	21	11	3UTR		0	0
hsa-miR-6777-5p	NM_001025434	NQO1	ACGGGGAGTCAGGCAGTGGTGGA#CCATCATGCCTGACTAATTTTTGTA#(((((((((((((((.((((((.#)))))))))))))))...)))))).	1607	1632	1.0	-25.5	1	0.01584224	0.559	0.0	0.0	-4.1706235265052785	21	25	15	3UTR		0	0
hsa-miR-6778-5p	NM_001025434	NQO1	AGTGGGAGGACAGGAGGCAGGT#TCTGCCTCCCAGGTTCCAGCAATTCTCCTGCCTCAGCCTCCCT#...((((((.(..((((((((.#.)))))))).))))))).	1540	1583	1.0	-29.4	0	0.004796451	0.382	0.0	0.0	-12.392980584269516	15	18	8	3UTR		0	0
hsa-miR-6781-3p	NM_001025434	NQO1	TGCCTCTTTTCCACGGCCTCAG#GAGGCCACTTAGGGAAAGATGTAG#(((.((((((((..((((((..#)))))).....)))))))).))).	1046	1070	1.0	-23.2	0	0.07991501	0.574	0.0	0.0	-9.115567251347505	17	24	8	3UTR		0	0
hsa-miR-6784-5p	NM_001025434	NQO1	GCCGGGGCTTTGGGTGAGGG#CCTCAGCCTCCCAAAGTGCTGGG#.((((.(((((((((((((.#)))))....)))))))).)))).	1705	1728	1.0	-27.7	0	3.535511e-06	0.397	0.0	0.0	-5.694283598550164	17	23	8	3UTR		0	0
hsa-miR-6785-5p	NM_001025434	NQO1	TGGGAGGGCGTGGATGATGGTG#GGCGTGATCCACCACACCTGGCCCTTGCAA#((.((((((..((.((.(((((#.)))))))))..)))))).)).	1734	1764	1.0	-25.1	0	0.001282088	0.529	0.0	0.0	-10.419234781767049	17	22	9	3UTR		0	1
hsa-miR-6787-3p	NM_001025434	NQO1	TCTCAGCTGCTGCCCTCTCCAG#CTGGAGTGCAGTGGTGTGAT#..(((((((((((...((((((#)))))).)))))))).))).	1503	1523	1.0	-21.6	1	6.789495e-07	0.412	0.0	0.0	-6.782339277446944	17	20	8	3UTR		0	0
hsa-miR-6792-5p	NM_001025434	NQO1	GTAAGCAGGGGCTCTGGGTGA#CACCTGGCCCTTGCA#....(((((((((..(((((.#)))))))))))))).	1748	1763	1.0	-24.7	0	0.001599086	0.529	0.0	0.0	-11.13885194640897	14	15	14	3UTR		0	0
hsa-miR-6794-5p	NM_001025434	NQO1	CAGGGGGACTGGGGGTGAGC#CTCTGCCTCCCAGGTTCCAGCAATTCTCCTGC#(((((((((((((((((((.#))).))).)))))..........)))))))).	1539	1571	1.0	-23.4	1	0.02284867	0.412	0.0	0.0	-3.937574446201665	19	32	8	3UTR		0	0
hsa-miR-6795-5p	NM_001025434	NQO1	TGGGGGGACAGGATGAGAGGCTGT#ACAGCCTCTTACTTGCCA#.....((.((((.(((((((((((#))))))))))))))))).	2178	2196	1.0	-24.9	0	0.008701312	0.515	0.0	0.0	-17.268365185297274	17	18	17	3UTR		0	0
hsa-miR-6797-5p	NM_001025434	NQO1	AGGAGGGAAGGGGCTGAGAACAGGA#TCCTGCCTCAGCCTCCCTA#...(((((...(((((((..(((((#))))).)))))))))))).	1565	1584	1.0	-26.4	0	0.003324543	0.397	0.0	0.0	-11.638210795663031	17	19	12	3UTR		0	0
hsa-miR-6803-5p	NM_001025434	NQO1	CTGGGGGTGGGGGGCTGGGCGT#GGGTCCAGTCCCATGACCTTGGGG#((.(((((.(((((((((((.(#).)))))))))).).))))).)).	1959	1983	1.0	-30.1	0	3.358239e-06	0.559	0.0	0.0	-6.551503578753875	19	24	10	3UTR		0	0
hsa-miR-6803-5p	NM_001025434	NQO1	CTGGGGGTGGGGGGCTGGGCGT#GCTCACTGCAACCTCTGCCTCCCAGG#((((((((((((((((((((..#)))))..))..)))))))).))))).	1527	1553	1.0	-30.1	1	0.001860766	0.397	0.0	0.0	-3.937574446201665	20	26	8	3UTR		0	0
hsa-miR-6808-5p	NM_001025434	NQO1	CAGGCAGGGAGGTGGGACCATG#TGGGTATCTTTCCAGGCTTCCCTGACTTGC#(((((((((((((.((((((..#))).......)))..))))))))).)))).	873	903	1.0	-23.3	1	0.0008628831	0.662	0.0	0.0	-4.794414363722071	19	30	9	3UTR		0	0
hsa-miR-6810-5p	NM_001025434	NQO1	ATGGGGACAGGGATCAGCATGGC#CCATGTTGGCCAGGCTGGTCTCAAACTCCTGACCTCAG#.(((((.(((((((((((.((((#.)))).))))))).......)))).))))).	1655	1693	1.0	-27.8	0	0.002007577	0.426	0.0	0.0	-5.337011372228436	20	31	7	3UTR		0	0
hsa-miR-6811-5p	NM_001025434	NQO1	ATGCAGGCCTGTGTACAGCACT#AGTGCTGGGATTACAGGCGTGA#...((.(((((((..(((((((#)))))))....))))))).)).	1719	1741	1.0	-26.0	0	5.404776e-09	0.441	0.0	0.0	-10.007788432642826	16	22	7	3UTR		0	0
hsa-miR-6813-5p	NM_001025434	NQO1	CAGGGGCTGGGGTTTCAGGTTCT#GCCTACCTCAGCCTCC#..(((((((((((...((((...#))))))))))))))).	1700	1716	1.0	-23.8	1	0.001688493	0.441	0.0	0.0	-6.782339277446944	15	16	15	3UTR		0	0
hsa-miR-6813-3p	NM_001025434	NQO1	AACCTTGGCCCCTCTCCCCAG#CTGGGCTCAAGAGGCCACTTAGGG#..((((((((.((...(((((#)))))....)).)))))...))).	1036	1060	1.0	-20.0	1	0.002817778	0.588	0.0	0.0	-9.607113752857295	15	24	5	3UTR		0	0
hsa-miR-6816-5p	NM_001025434	NQO1	TGGGGCGGGGCAGGTCCCTGC#CAGGCGCCTGCCATCATGCCTGAC#(.(((((((((((((.((((.#)))).))))))).))..)))).).	1597	1621	1.0	-25.8	1	0.001853534	0.529	0.0	0.0	-5.334299408520449	18	24	7	3UTR		0	0
hsa-miR-6816-5p	NM_001025434	NQO1	TGGGGCGGGGCAGGTCCCTGC#CAGGTTCCAGCAATTCTCCTGCCTCAGCCTCC#.(((((((((((((..((((.#)))).............)))))))).))))).	1549	1581	1.0	-26.0	1	0.004603428	0.382	0.0	0.0	-4.761823477911366	17	32	8	3UTR		0	0
hsa-miR-6820-5p	NM_001025434	NQO1	TGCGGCAGAGCTGGGGTCA#TGATCTCGGCTCACTGCAA#(((((..((((((((((((#)))))))))))).))))).	1519	1538	1.0	-24.8	0	0.0002101589	0.412	0.0	0.0	-7.382219742266031	17	19	12	3UTR		0	0
hsa-miR-6824-5p	NM_001025434	NQO1	GTAGGGGAGGTTGGGCCAGGGA#CTCTGCCTCCCAGGTTCCAGCAATTCTCCTGCCTCAGCCTCCCTA#...((((((((((((.((((((#.)).)))).)))))))))))).	1539	1584	1.0	-30.3	0	0.003324543	0.397	0.0	0.0	-6.747589273982352	18	22	12	3UTR		0	0
hsa-miR-6824-5p	NM_001025434	NQO1	GTAGGGGAGGTTGGGCCAGGGA#CCTGGCCCTTGCAATCTTCTACT#((((((((.((.((((((((..#))))))))..))..)))))))).	1750	1773	1.0	-29.7	1	0.06861013	0.559	0.0	0.0	-8.340767414043784	18	23	8	3UTR		0	0
hsa-miR-6834-5p	NM_001025434	NQO1	GTGAGGGACTGGGATTTGTGG#CCACACCTGGCCCTTGCA#(((((((.(((((...(((((#))))))))))))))))).	1745	1763	1.0	-22.6	1	0.001599086	0.529	0.0	0.0	-8.07654793345695	17	18	17	3UTR		0	0
hsa-miR-6835-5p	NM_001025434	NQO1	AGGGGGTAGAAAGTGGCTGAAG#CTGGAGTGCAGTGGTGTGATCTCGGCTCACTGCAACCTCTGCCTCCC#.(((((((((.(((((((((..#.))))).))))......))))))))).	1503	1550	1.0	-24.3	1	0.001687199	0.412	0.0	0.0	-6.618099312767468	18	27	9	3UTR		0	0
hsa-miR-6837-5p	NM_001025434	NQO1	ACCAGGGCCAGCAGGGAATGT#CATTCCACTGTTGGTA#......((((((((((((((.#)))))).)))))))).	2064	2080	1.0	-21.6	0	0.003199337	0.706	0.0	0.0	-15.566558404643448	14	16	8	3UTR		0	0
hsa-miR-6840-3p	NM_001025434	NQO1	GCCCAGGACTTTGTGCGGGGTG#ACCTCAGGTGATCCGCCTACCTCAGCCTCCCAAAGTGCTGGGA#.(((((.((((((.(.(((((.#.)))))))))))).))))).	1686	1729	1.0	-26.0	0	3.875486e-06	0.382	0.0	0.0	-6.426900370052455	17	20	12	3UTR		0	0
hsa-miR-6841-5p	NM_001025434	NQO1	TAGGGTACTCAGAGCAAGTTGT#GCAGTCTTGCTCTGTTACCCA#..(((((..(((((((((((((#)))).))))))))).))))).	1480	1501	1.0	-25.9	0	0.0004844645	0.559	0.0	0.0	-8.327025306798683	18	21	9	3UTR		0	0
hsa-miR-6846-5p	NM_001025434	NQO1	TGGGGGCTGGATGGGGTAGAGT#CTCTGCCTCCCAGGTTCCAG#(((((.((((..(((((((((.#))))))))))))).))))).	1539	1559	1.0	-27.3	0	0.003646751	0.412	0.0	0.0	-12.010110992401417	18	20	13	3UTR		0	0
hsa-miR-6847-3p	NM_001025434	NQO1	GGCTCATGTGTCTGTCCTCTTC#GGGATGACAGGCGCCTGCCA#(((....(((((((((.((((.#)))).)))))))))..))).	1590	1610	1.0	-21.8	0	4.509657e-05	0.515	0.0	0.0	-14.533279192037693	16	20	9	3UTR		0	0
hsa-miR-6848-5p	NM_001025434	NQO1	TGGGGGCTGGGATGGGCCATGGT#GCCAGGCTGGTCTCAAACTCCT#.((((..((((((.((((.((((#)))))))).))))))..)))).	1663	1685	1.0	-28.7	0	1.755948e-05	0.412	0.0	0.0	-8.094810050941888	18	22	8	3UTR		0	0
hsa-miR-6848-3p	NM_001025434	NQO1	GTGGTCTCTTGGCCCCCAG#TGGCATATAACCAAAATCCGACTGGGCTCAAGAGGCCACT#(((((((((((((((....#.)))).))))))))))).	1015	1055	1.0	-28.6	1	2.66306e-05	0.559	0.0	0.0	-4.1706235265052785	15	18	11	3UTR		0	0
hsa-miR-6849-3p	NM_001025434	NQO1	ACCAGCCTGTGTCCACCTCCAG#TGGCCAGGCTGGTC#(((((((((.(.(((.......#))))))))))))).	1661	1675	1.0	-20.6	1	1.069879e-05	0.441	0.0	0.0	-8.759933304429813	13	14	13	3UTR		0	0
hsa-miR-6851-5p	NM_001025434	NQO1	AGGAGGTGGTACTAGGGGCCAGC#CTGGCCCTTGCAATCTTCTA#(((((((.(((...((((((((.#))))))))))).))))))).	1751	1771	1.0	-24.1	1	0.08045867	0.544	0.0	0.0	-11.7439832151653	18	20	11	3UTR		0	0
hsa-miR-6851-3p	NM_001025434	NQO1	TGGCCCTTTGTACCCCTCCAG#GGGTACAGTTTGGCTAG#(((((..((((((((......#))))))))...))))).	1141	1158	1.0	-18.8	0	0.001170568	0.647	0.0	0.0	-7.615268822569644	13	17	8	3UTR		0	0
hsa-miR-6852-5p	NM_001025434	NQO1	CCCTGGGGTTCTGAGGACATG#CAGTCCCATGACCTTGGGGT#((((((((((.((.((((.((#)))))))).)))))))))).	1964	1984	1.0	-22.3	1	4.283973e-06	0.559	0.0	0.0	-7.619188839132421	18	20	10	3UTR		0	0
hsa-miR-6852-5p	NM_001025434	NQO1	CCCTGGGGTTCTGAGGACATG#TGCCTCAGCCTCCCTAGT#..((((((..((((((.((..#))))))))...)))))).	1568	1586	1.0	-20.2	1	0.003126445	0.397	0.0	0.0	-7.255896845946231	14	18	8	3UTR		0	0
hsa-miR-6853-5p	NM_001025434	NQO1	AGCGTGGGATGTCCATGAAGTCAG#ACTTCTGGAAGTCATCTCATTCCACTGTTG#(((((((((((((((.(((((...#)))))))))........)))))))).))).	2047	2077	1.0	-19.5	1	0.01253972	0.691	0.0	0.0	-4.1706235265052785	20	30	9	3UTR		0	0
hsa-miR-6855-5p	NM_001025434	NQO1	TTGGGGTTTGGGGTGCAGACATTGC#GCAGTGGTGTGATCTCGGCTCACTGCAACCTCTGCCTCCCAGGTTCCAGC#(((((((((((((.(((((..((((#.))))..))))).))))))))))))).	1510	1560	1.0	-26.8	1	0.004686699	0.412	0.0	0.0	-4.794414363722071	22	27	13	3UTR		0	0
hsa-miR-6859-5p	NM_001025434	NQO1	GAGAGGAACATGGGCTCAGGACA#CCTGGCCCTTGCAATCTTCTA#.((((((.((.((((.((((...#)))))))).))...)))))).	1750	1771	1.0	-22.5	1	0.08045867	0.544	0.0	0.0	-9.164783322251713	16	21	8	3UTR		0	0
hsa-miR-6861-3p	NM_001025434	NQO1	TGGACCTCTCCTCCCCAG#CTGATGACTTACTATGGGATGGGGTCCAG#((((((((((((......#.)))).)))))))).	1938	1967	1.0	-19.2	1	0.0002171218	0.544	0.0	0.0	-7.052043616942562	12	15	8	3UTR		0	0
hsa-miR-6862-5p	NM_001025434	NQO1	CGGGCATGCTGGGAGAGACTTT#AGGCGCCTGCCATCATGCCTGA#((((((((.(((.((.(.(((.#))))..)).))).)))))))).	1598	1620	1.0	-21.0	1	0.002706871	0.529	0.0	0.0	-6.516143797417284	17	22	8	3UTR		0	0
hsa-miR-6862-3p	NM_001025434	NQO1	CCTCACCCAGCTCTCTGGCCCTCT#GCTGACGGCTGGGTGT#...(((((((((.((.(((.....#))))).))))))))).	2288	2304	1.0	-21.6	0	2.067269e-05	0.574	0.0	0.0	-8.036719886648596	14	16	9	3UTR		0	0
hsa-miR-6862-3p	NM_001025434	NQO1	CCTCACCCAGCTCTCTGGCCCTCT#AGGGATTGGACCGAGCTGGA#......((((((((((((((((..#)))).)))))..))))))).	2205	2225	1.0	-21.2	0	0.004429618	0.529	0.0	0.0	-15.566558404643448	16	20	7	3UTR		0	0
hsa-miR-6865-5p	NM_001025434	NQO1	TAGGTGGCAGAGGAGGGACTTCA#TGAAGCAGTCTTGCTCTGTTACCC#..((((((((((.((((.(((((#)))))...)))).)))))))))).	1476	1500	1.0	-24.7	1	0.0004100056	0.559	0.0	0.0	-6.246131332038532	19	24	10	3UTR		0	0
hsa-miR-6868-3p	NM_001025434	NQO1	TTCCTTCTGTTGTCTGTGCAG#CTGTAGTTTATGGCAGAAGGGAA#(((((((((((((...(((((#)))))....))))))))))))).	1196	1219	1.0	-20.6	1	0.02354168	0.618	0.0	0.0	-5.762913004276319	18	23	13	3UTR		0	0
hsa-miR-6874-5p	NM_001025434	NQO1	ATGGAGCTGGAACCAGATCAGGC#GCCTCCCAGGTTCCAGCAATTCTCCT#..((((((((((((.....((((#))))....))))))))).....))).	1543	1569	1.0	-23.1	1	0.01005334	0.412	0.0	0.0	-5.925499359926538	16	26	9	3UTR		0	0
hsa-miR-6876-3p	NM_001025434	NQO1	AGCTGTCTGTGTTTTCCTTCTCAG#GAGAAGGAAAAGACTGAA#.....((.((.(((((((((((..#))))))))))).)).)).	1226	1244	1.0	-21.1	0	0.07599613	0.559	0.0	0.0	-18.804009048041376	15	18	11	3UTR		0	0
hsa-miR-6877-5p	NM_001025434	NQO1	AGGGCCGAAGGGTGGAAGCTGC#CGGCGTTTCACCATGTTGGCCA#..((((((..(((((((((((.#)))).)))))))...)))))).	1645	1667	1.0	-24.1	1	0.006729709	0.5	0.0	0.0	-7.255896845946231	17	22	7	3UTR		0	0
hsa-miR-6878-5p	NM_001025434	NQO1	AGGGAGAAAGCTAGAAGCTGAAG#TCGGCTCACTGCAACCTCTGCCTCCCAGGTTCCAGCAATTCTCCTG#.(((((((.(((.(((.(((...#.))).))).)))..))))))).	1524	1570	1.0	-20.8	1	0.02239118	0.426	0.0	0.0	-6.138845108269123	16	22	7	3UTR		0	0
hsa-miR-6878-3p	NM_001025434	NQO1	CTGGCCTCTTCTTTCTCCTAG#CTGGGCTCAAGAGGCCAC#.(((((((((......(((((#)))))...))))))))).	1036	1054	1.0	-19.3	1	2.450066e-05	0.559	0.0	0.0	-13.079371793104722	14	18	9	3UTR		0	0
hsa-miR-6881-5p	NM_001025434	NQO1	TGGGGTAAGGATAGGAGGGTCA#TGATCCGCCTACCTCAGCCTCC#.(((((.(((.((((.((((((#)))))).)))))))..))))).	1694	1716	1.0	-23.2	0	0.001688493	0.441	0.0	0.0	-8.3948349279424	18	22	7	3UTR		0	0
hsa-miR-6882-5p	NM_001025434	NQO1	TACAAGTCAGGAGCTGAAGCAG#TTTCCAGGCTTCCCTGACTTGC#..(((((((((....(((((..#.)))))))))))))).	881	903	1.0	-20.8	1	0.0008628831	0.662	0.0	0.0	-11.18522411940593	14	16	14	3UTR		0	0
hsa-miR-6884-5p	NM_001025434	NQO1	AGAGGCTGAGAAGGTGATGTTG#AACTCCTGACCTCAGGTGATCCGCCTACCTCAGCCTCC#.(((((((((.(((((......#.)))))..))))))))).	1678	1716	1.0	-24.6	1	0.001688493	0.441	0.0	0.0	-6.618099312767468	14	18	9	3UTR		0	1
hsa-miR-6885-5p	NM_001025434	NQO1	AGGGGGGCACTGCGCAAGCAAAGCC#GCTGGAGTGCAGTGGTGTGATCTCGGCTCACTGCAACCTCTGCCTCCCA#.((((((((((((((.(((......#)))...)))))))............................))))))).	1502	1551	1.0	-25.7	1	0.001310903	0.412	0.0	0.0	-4.026373917660731	17	49	7	3UTR		0	0
hsa-miR-6887-5p	NM_001025434	NQO1	TGGGGGGACAGATGGAGAGGACA#TGTGATCTCGGCTCACTGCAACCTCTGCCTCCCAG#(((((((.(((((.((((..(((#)))..)))).)............))))))))))).	1517	1552	1.0	-22.7	1	0.002205469	0.397	0.0	0.0	-7.1080492929027015	19	35	11	3UTR		0	0
hsa-miR-6889-5p	NM_001025434	NQO1	TCGGGGAGTCTGGGGTCCGGAAT#TCTGGGTATCTTTCCAGGCTTCCCTGAC#(((((((((((((((((((((..#)))))).....))))))))).)))))).	871	899	1.0	-28.6	1	0.0002801125	0.662	0.0	0.0	-3.937574446201665	21	28	9	3UTR		0	0
hsa-miR-6891-5p	NM_001025434	NQO1	TAAGGAGGGGGATGAGGGG#CCTTCATCTTCACTGCA#...(.(((((((((((((.#))))))))))).)).).	2327	2344	1.0	-19.8	0	0.0361975	0.706	0.0	0.0	-10.63357736849121	14	17	11	3UTR		0	0
hsa-miR-6895-5p	NM_001025434	NQO1	CAGGGCCAGGCACAGAGTAAG#CTTGCTCTGTTACCCAGGCTG#...((((.((.((((((((((#))))))))))...)).)))).	1485	1506	1.0	-21.8	0	0.0003032258	0.515	0.0	0.0	-11.652949598269721	16	21	10	3UTR		0	0
hsa-miR-6895-5p	NM_001025434	NQO1	CAGGGCCAGGCACAGAGTAAG#GTGATCCACCACACCTGGCCCTT#.(((((((((...........#.))))))))).	1737	1760	1.0	-20.0	1	0.001460589	0.5	0.0	0.0	-13.079371793104722	9	11	9	3UTR		0	0
hsa-miR-6895-3p	NM_001025434	NQO1	TGTCTCTCGCCCTTGGCCTTAG#GAGGCCACTTAGGGAAAGAT#....(((..(((((((((((..#)))))))...))))..))).	1046	1066	1.0	-20.6	0	0.01279032	0.603	0.0	0.0	-12.916587056064323	14	20	7	3UTR		0	0
hsa-miR-7107-5p	NM_001025434	NQO1	TCGGCCTGGGGAGGAGGAAGGG#CTCTGCCTCCCAGGTTCCAGCAATTCTCCTGCCTCAGCCTCCCTAGTAGCTGGG#(((((((((((((((((.((((#.)))).)))...)))))))))..))))).	1539	1593	1.0	-28.4	1	3.343832e-06	0.412	0.0	0.0	-3.937574446201665	21	29	9	3UTR		0	0
hsa-miR-7112-5p	NM_001025434	NQO1	ACGGGCAGGGCAGTGCACCCTG#CAGGCGCCTGCCATCATGCCTGA#.((((((((((((.((..((((#)))).)))))))..).)))))).	1597	1620	1.0	-23.8	1	0.002706871	0.529	0.0	0.0	-4.650164754877524	18	23	7	3UTR		0	0
hsa-miR-7150	NM_001025434	NQO1	CTGGCAGGGGGAGAGGTA#GCCTCCCTAGTAGCTGGGATGACAGGCGCCTGCCAT#.((((((((((.(((((.#))))))))....................))))))).	1575	1611	1.0	-21.7	1	4.022195e-05	0.529	0.0	0.0	-7.140128146953473	15	36	8	3UTR		0	0
hsa-miR-7152-3p	NM_001025434	NQO1	TCTGGTCCTGGACAGGAGGC#GCCTCCCAGGTTCCAGC#.((((.((((....((((((#))))))))))..)))).	1543	1560	1.0	-20.8	0	0.004686699	0.412	0.0	0.0	-14.011831913743519	14	17	10	3UTR		0	0
hsa-miR-7156-5p	NM_001025434	NQO1	TTGTTCTCAAACTGGCTGTCAGA#TCTCGACAGTATCCACAATAGCTGACGGCTGGGTGTTTCAGTTTGAAAATAT#.((((.((((((((((((((((.#.)))))))).........)))))))).)))).	2268	2320	1.0	-22.5	0	0.01331418	0.618	0.0	0.0	-5.694283598550164	20	32	8	3UTR		0	0
hsa-miR-7160-5p	NM_001025434	NQO1	TGCTGAGGTCCGGGCTGTGCC#GTGCAGTGGTGTGATCTCGGCT#.(((((((((((.(((((((.#)))))))..)).))))))))).	1508	1530	1.0	-24.3	1	0.001035429	0.397	0.0	0.0	-5.08245545002336	18	22	9	3UTR		0	0
hsa-miR-7702	NM_001025434	NQO1	CTTAGACTGCCAGACTCCCTGA#TTAGGGCTAAAGTTTTAGGGTACAGTTTGGCTAGG#......((((((((((((((((#.))))))...)))))))).)).	1124	1159	1.0	-19.9	0	0.001199879	0.647	0.0	0.0	-15.566558404643448	16	22	8	3UTR		0	0
hsa-miR-7706	NM_001025434	NQO1	TGAAGCGCCTGTGCTCTGCCGAGA#TTTTGTATTTTTAGTAGAGACGGCGTTTCAC#(((((((((.((.((((((.((((#.)))).))))))))))))))))).	1625	1656	1.0	-24.7	1	0.001162322	0.574	0.0	0.0	-6.469211527196086	21	24	17	3UTR		0	0
hsa-miR-4433b-3p	NM_001025434	NQO1	CAGGAGTGGGGGGTGGGACGT#GCGTTTCACCATGTTGGCCAGGCTGGTCTCAAACTCCTGA#(((((((.(((((((((((((#)))))))))).................)))..))))))).	1647	1687	1.0	-24.9	1	3.182625e-05	0.412	0.0	0.0	-6.251209375382295	20	40	10	3UTR		0	0
hsa-miR-4433b-3p	NM_001025434	NQO1	CAGGAGTGGGGGGTGGGACGT#GCAACCTCTGCCTCCCAGGTTCCAGCAATTCTCCTGC#(((((((((((((((((....#.))))))))))).............)))))).	1534	1571	1.0	-24.5	1	0.02284867	0.412	0.0	0.0	-3.937574446201665	17	32	11	3UTR		0	0
hsa-miR-4433b-3p	NM_001025434	NQO1	CAGGAGTGGGGGGTGGGACGT#CGCCTACCTCAGCCTCCC#..((((...((((((((.((.#))))))))))...)))).	1699	1717	1.0	-21.6	0	0.001465361	0.426	0.0	0.0	-9.870711841670003	14	18	10	3UTR		0	0
hsa-miR-6516-5p	NM_001025434	NQO1	TTTGCAGTAACAGGTGTGAGCA#TGCTGGGATTACAGGCGTGATCCACCACACCTGGCCCTTGCAAT#.((((((...((((((((....#.))))))))....)))))).	1721	1765	1.0	-20.5	1	0.001739853	0.529	0.0	0.0	-8.40585589311169	14	20	8	3UTR		0	1
hsa-miR-7845-5p	NM_001025434	NQO1	AAGGGACAGGGAGGGTCGTGG#TCTCGGCTCACTGCAACCTCTGCCTCCCAGGTTCCA#..(((((.((((((.....((#.))....))))))..))))).	1522	1558	1.0	-21.4	0	0.002485817	0.426	0.0	0.0	-8.239134289107168	13	21	6	3UTR		0	0
hsa-miR-7846-3p	NM_001025434	NQO1	CAGCGGAGCCTGGAGAGAAGG#TCTGCCTCCCAGGTTCCAGCA#..(((((((((((.(((.(((#)))..)))))))))))).)).	1540	1561	1.0	-24.2	1	0.004772179	0.412	0.0	0.0	-5.813840636892696	17	21	12	3UTR		0	0
hsa-miR-7847-3p	NM_001025434	NQO1	CGTGGAGGACGAGGAGGAGGC#CCGCCTACCTCAGCCTCCCA#.(.(((((..(((((((.((.#)).))).))))..)))))).	1698	1718	1.0	-23.3	0	0.001276121	0.412	0.0	0.0	-7.649760438237508	15	20	6	3UTR		0	0
hsa-miR-7851-3p	NM_001025434	NQO1	TACCTGGGAGACTGAGGTTGGA#TCCTGCCTCAGCCTCCCTAGTAG#(((..(((((.(((((((.(((#))).))))))).)))))..))).	1565	1588	1.0	-28.6	0	0.001113457	0.397	0.0	0.0	-13.913408371383678	18	23	7	3UTR		0	0
hsa-miR-7854-3p	NM_001025434	NQO1	TGAGGTGACCGCAGATGGGAA#TTCTTTGCTGCAGTCATCTA#..(((((((.((((..(((((#)))))..)))).))))))).	1426	1446	1.0	-20.0	1	0.1788719	0.765	0.0	0.0	-7.168005828254716	16	20	7	3UTR		0	1
hsa-miR-7854-3p	NM_001025434	NQO1	TGAGGTGACCGCAGATGGGAA#TTTCTACTTCTGGAAGTCATCTCAT#(((((((((..((((((((((#))))))..))))...))))))))).	2042	2067	1.0	-19.4	1	0.001456626	0.662	0.0	0.0	-8.004855389940193	19	25	9	3UTR		0	1
hsa-miR-7976	NM_001025434	NQO1	TGCCCTGAGACTTTTGCTC#GGGCTAAAGTTTTAGGGTAC#((((((((((((((.((((#)))).)))))))))))))).	1127	1147	1.0	-24.2	1	0.009243712	0.647	0.0	0.0	-4.6730240064523	18	20	14	3UTR		0	0
hsa-miR-8052	NM_001025434	NQO1	CGGGACTGTAGAGGGCATGAGC#GTTTTTGCTCTCGACAGTATCCA#.((((((((.(((((((.((((#)))).))))))).))))).))).	2260	2283	1.0	-23.5	1	0.02074978	0.5	0.0	0.0	-5.035831305685297	19	23	7	3UTR		0	0
hsa-miR-8055	NM_001025434	NQO1	CTTTGAGCACATGAGCAGACGGA#TCTGTAGTTTATGGCAGAAGGGAATTGCTCAGAGA#((((((((((((((((..(((((#))))).)))))))............))))))))).	1195	1230	1.0	-21.8	1	0.004921722	0.544	0.0	0.0	-3.937574446201665	21	35	9	3UTR		0	0
hsa-miR-8086	NM_001025434	NQO1	TGCTAGTCTGGACTGATATGGT#ACCATGTTGGCCAGGCTGGTC#.((((((((((.((((((((((#)))))))))))))))))))).	1654	1675	1.0	-28.4	1	1.069879e-05	0.441	0.0	0.0	-7.140128146953473	20	21	20	3UTR		0	0
hsa-miR-9718	NM_001025434	NQO1	TTGCTGACCTGGGTGGTGGT#AGTACCACTCTTGGTCAGCT#..(((((((.((((((((.(#).))))))))..))))))).	1351	1371	1.0	-25.7	1	0.0005024786	0.632	0.0	0.0	-6.199507187700468	16	20	8	3UTR		0	0
hsa-miR-9986	NM_001025434	NQO1	TGTGAGGTTGTCATGCCTGC#CAGGCGTGATCCACCACACC#.(((.(((.((((((((((.#))))))))))..))).))).	1732	1752	1.0	-21.9	0	0.0005776204	0.5	0.0	0.0	-8.968751670415353	16	20	10	3UTR		0	0
hsa-miR-10401-5p	NM_001025434	NQO1	CGTGTGGGAAGGCGTGGGGT#ACCTCTGCCTCCCAGGT#..(.((((.(((((.(((((#)))))))))))))).).	1537	1554	1.0	-21.1	0	0.001749534	0.397	0.0	0.0	-9.780862212827879	15	17	14	3UTR		0	0
hsa-miR-10526-3p	NM_001025434	NQO1	AAAAGGGGGCTGAGGTGGAG#CTCCTGACCTCAGGTGATCCGCCTACCTCAGCCTCCC#....((((((((((((((..#.)))))))))))))).	1680	1717	1.0	-29.3	0	0.001465361	0.426	0.0	0.0	-9.546562468637928	14	16	14	3UTR		0	0
hsa-miR-11181-3p	NM_001025434	NQO1	AGGAGGAGGAGGTCAGGC#CCTGACCTCAGGTGATCCGCCTACCTCAGCCTCCC#.(((((..(((((.((((#.)))))))))..))))).	1682	1717	1.0	-25.3	0	0.001465361	0.426	0.0	0.0	-8.507486218929476	14	18	9	3UTR		0	0
hsa-miR-9851-3p	NM_001025434	NQO1	TGGCACCAGCACTGGCGGTGTC#TGGCCAGGCTGGTCTCAA#(((.((((((.(((((.(....#).))))))))))).))).	1661	1679	1.0	-22.9	0	1.881934e-05	0.426	0.0	0.0	-9.794371196571205	15	18	11	3UTR		0	0
hsa-miR-12136	NM_001025434	NQO1	GAAAAAGTCATGGAGGCC#GGCTTCCCTGACTTG#....((((((.(((((((#))))))).)))))).	887	902	1.0	-20.1	0	0.0005722955	0.662	0.0	0.0	-12.371336944048279	13	15	7	3UTR		0	0
hsa-miR-433-3p	NM_001128843	TNIP3	ATCATGATGGGCTCCTCGGTGT#TGGAGGAGCCAGTTATT#...(((((.((((((((.(...#).)))))))).))))).	1375	1392	0.9538461538461539	-20.1	0	0.002273567	0.618	1.61595125	1.4963467275000002	-7.570929851924502	14	17	8	3UTR		0	0
hsa-miR-668-3p	NM_001128843	TNIP3	TGTCACTCGGCTCGGCCCACTAC#TGGGAGGCTGAGGCAGGTGGA#..(((((.(.(((((((..(((.#)))..))))))).).))))).	1922	1943	0.9538461538461539	-23.6	0	0.0006082804	0.456	1.662052857142857	1.5650050763249999	-8.513142116881099	16	21	7	3UTR		0	0
hsa-miR-3690	NM_001128843	TNIP3	ACCTGGACCCAGCGTAGACAAAG#TGGCTATGCTGTGTCCAT#...(((((.((((((((.((...#)).)))))))).))))).	2252	2270	0.9538461538461539	-21.3	0	0.0003012441	0.647	1.33328485	1.0911141600000003	-7.570929851924502	15	18	8	3UTR		0	0
hsa-miR-5739	NM_001128843	TNIP3	GCGGAGAGAGAATGGGGAGC#GTTTAACATTGCTCCCATTCTTCTTCCACA#(.((((.((((((.((((((#.)))))))))))).)))).).	1636	1666	0.9538461538461539	-23.0	0	0.232686	0.603	2.653955333333333	1.2751999137500007	-7.501776780608561	17	21	12	3UTR		0	0
hsa-miR-7847-3p	NM_001128843	TNIP3	CGTGGAGGACGAGGAGGAGGC#CTCCCATTCTTCTTCCACA#.((((((((.(((..((((..#))))..))).)))))))).	1647	1666	0.9538461538461539	-22.0	1	0.232686	0.603	2.2834041000000003	1.21352891625	-6.628120783456338	15	19	8	3UTR	MIRT789560	0	0
hsa-miR-214-3p	NM_001244764	TNIP3	ACAGCAGGCACAGACAGGCAGT#CCTGTTATTTGTGCCTGGTC#..(.((((((((((((((....#))))))...)))))))).).	1352	1372	0.9538461538461539	-21.9	0	6.323603e-05	0.603	1.7970613058823528	1.1004799812500001	-7.98902299433148	15	20	8	3UTR		0	0
hsa-miR-433-3p	NM_001244764	TNIP3	ATCATGATGGGCTCCTCGGTGT#TGGAGGAGCCAGTTATT#...(((((.((((((((.(...#).)))))))).))))).	1432	1449	0.9538461538461539	-20.1	0	0.002273567	0.618	1.6835274999999996	1.7017555837500002	-7.570929851924502	14	17	8	3UTR		0	0
hsa-miR-668-3p	NM_001244764	TNIP3	TGTCACTCGGCTCGGCCCACTAC#TGGGAGGCTGAGGCAGGTGGA#..(((((.(.(((((((..(((.#)))..))))))).).))))).	1979	2000	0.9538461538461539	-23.6	0	0.0006082804	0.456	2.258739142857143	2.0664408864	-8.513142116881099	16	21	7	3UTR		0	0
hsa-miR-2276-5p	NM_001244764	TNIP3	GCCCTCTGTCACCTTGCAGACG#TTGAGCCCAGGGAGGCAGAGGTTGCT#((((((((((.(((((......#.))))).))))))))..)).	2140	2166	0.9538461538461539	-21.6	1	1.026193e-05	0.397	0.5554511666666667	0.19992528999999998	-6.7623489216120145	15	20	8	3UTR		0	0
hsa-miR-3690	NM_001244764	TNIP3	ACCTGGACCCAGCGTAGACAAAG#TGGCTATGCTGTGTCCAT#...(((((.((((((((.((...#)).)))))))).))))).	2309	2327	0.9538461538461539	-21.3	0	0.0003012441	0.647	0.30961393750000005	1.21036814375	-7.570929851924502	15	18	8	3UTR		0	0
hsa-miR-7847-3p	NM_001244764	TNIP3	CGTGGAGGACGAGGAGGAGGC#CTCCCATTCTTCTTCCACA#.((((((((.(((..((((..#))))..))).)))))))).	1704	1723	0.9538461538461539	-22.0	1	0.232686	0.603	2.0163261	1.4109525649999999	-6.628120783456338	15	19	8	3UTR	MIRT789560	0	0
hsa-miR-671-3p	NM_024873	TNIP3	TCCGGTTCTCAGGGCTCCACC#GAGGGAGCGTGGCTGAGGACCC#...(((((((((.(((((..(#)..)))))....))))))))).	1208	1230	0.9615384615384616	-22.4	0	4.756491e-05	0.485	0.8885648555555554	0.7404388275000002	-7.803670806344982	15	22	9	3UTR		0	0
hsa-miR-3652	NM_024873	TNIP3	CGGCTGGAGGTGTGAGGA#CCAGGGAGGCAGAGGTTGCTGTAAGTTGAGATCGCCACTGCACTCCAGCCT#.(((((((((((((..((#.))..))).)).)))))))).	2076	2127	0.9615384615384616	-22.6	1	0.005390003	0.471	2.3020207333333333	1.8231156787500005	-4.761823477911366	15	21	8	3UTR		0	0
hsa-miR-3936	NM_024873	TNIP3	TAAGGGGTGTATGGCAGATGCA#TGTTTCTGCCACAAAGGCACATCATCTACCCTG#..((((((((.(((((((.(((#))).))))))).....))))........)))).	1253	1286	0.9615384615384616	-19.4	1	0.04394225	0.544	3.59558298125	1.3517179425	-7.7817751947826395	18	33	7	3UTR		0	0
hsa-miR-6085	NM_024873	TNIP3	AAGGGGCTGGGGGAGCACA#TGCACTCCAGCCTG#...(((((((((..(((..#))).))))))))).	2114	2128	0.9615384615384616	-20.8	0	8.535951e-05	0.456	0.8900707777777779	0.9528224587500003	-8.66051072386539	12	14	9	3UTR		0	0
hsa-miR-6715b-5p	NM_024873	TNIP3	ACAGGCACGACTGGTTTGGCA#GCCAGGCTCGTGGCA#...(.(((((...(((((((.#)))))))))))).).	2007	2022	0.9615384615384616	-19.2	0	4.566864e-05	0.559	2.982592728571429	1.9738694925000004	-18.09428576616416	13	15	12	3UTR		0	1
hsa-miR-6798-5p	NM_024873	TNIP3	CCAGGGGGATGGGCGAGCTTGGG#CCAGGCTCGTGGCACACACCTATAAACCCA#...(((..((((((((((((((.#))))))))).........)))))...))).	2008	2038	0.9615384615384616	-24.8	0	0.1409871	0.471	2.7112545304347826	1.7595271362500007	-10.371861657730689	17	30	9	3UTR		0	0
hsa-miR-8071	NM_024873	TNIP3	CGGTGGACTGGAGTGGGTGG#CCACCCACTCCACACCACCA#.(((((..((((((((((((#))))))))))))..))))).	2162	2182	0.9615384615384616	-34.8	0	0.5666363	0.588	0.41798751666666667	0.60863497125	-7.650646301409068	17	20	12	3UTR		0	0
hsa-miR-9899	NM_024873	TNIP3	CGGGCGCCGCGCTCCCGCCCGC#GGCAACGAGGGAGCGTGGCTGAGGACCCT#.((((((((((((((((((...#))).....)))))))))))....).))).	1202	1231	0.9615384615384616	-30.9	1	0.0004413378	0.5	0.04221315714285707	0.8012239312499999	-3.793324837357118	18	29	11	3UTR		0	0
hsa-miR-23a-5p	NM_001128843	TNIP3	GGGGTTCCTGGGGATGGGATTT#TCCCATTCTTCTTCCACAGGGCCTTA#((((.((((((((((((((...#))))))))).......))))))))).	1648	1674	0.9615384615384616	-21.8	0	0.007198637	0.618	2.9970210333333336	1.03303766375	-8.056611621014136	18	26	9	3UTR		0	0
hsa-miR-34a-5p	NM_001128843	TNIP3	TGGCAGTGTCTTAGCTGGTTGT#CAGCTAAGATCCTGATCAA#((((((.((((((((((.....#)))))))))).))).))).	1354	1373	0.9615384615384616	-20.6	0	0.02281939	0.603	1.8105638499999999	1.19451538125	-5.4812609810729835	16	19	10	3UTR		0	0
hsa-miR-196b-3p	NM_001128843	TNIP3	TCGACAGCACGACACTGCCTTC#AGGCAACTCAGTGTTTGCTGCAGGG#((..(((((.((((((((((..#))))).....))))))))))..)).	1513	1538	0.9615384615384616	-18.4	0	0.0002704984	0.647	3.1710551066666666	1.89136683625	-9.769642663795482	17	25	10	3UTR		0	0
hsa-miR-510-5p	NM_001128843	TNIP3	TACTCAGGAGAGTGGCAATCAC#GTGTGTGTGTGTTTCCTGGGG#..(((((((((...(((..(((#)))..)))...))))))))).	1592	1613	0.9615384615384616	-19.8	1	0.14464	0.588	0.6135907555555556	1.5842247162500005	-10.449774559155296	15	21	9	3UTR		0	0
hsa-miR-920	NM_001128843	TNIP3	GGGGAGCTGTGGAAGCAGTA#ATTGCTCCCATTCTTCTTCCACAGGGCCTTA#((((..(((((((((.((..#.)).)))))))))..)))).	1643	1674	0.9615384615384616	-21.0	0	0.007198637	0.618	3.1703609888888886	1.1182645774999997	-10.190619462510798	15	20	9	3UTR		0	1
hsa-miR-378c	NM_001128843	TNIP3	ACTGGACTTGGAGTCAGAAGAGTGG#CCATTCTTCTTCCACAGGGCCT#...((.((((..(..((((((((((#)))))))))).)..)))).)).	1650	1672	0.9615384615384616	-20.5	0	0.02797458	0.618	2.9540626899999998	1.0770755262500002	-16.17936621764953	17	22	10	3UTR		0	0
hsa-miR-4259	NM_001128843	TNIP3	CAGTTGGGTCTAGGGGTCAGGA#TTTTTCCTTCCCTTGGATTTGATTA#.(((((((((((((((..((((#.)))).))))))))))))))).	2320	2345	0.9615384615384616	-21.7	1	0.006359496	0.735	-0.05463943333333328	1.0599932812500001	-3.793324837357118	19	22	15	3UTR		0	0
hsa-miR-3652	NM_001128843	TNIP3	CGGCTGGAGGTGTGAGGA#TCGCCACTGCACTCCAGCCT#.(((((((((((((..((#))..))).)).)))))))).	2120	2140	0.9615384615384616	-22.3	1	0.005390003	0.471	-0.014283159999999972	0.47111262749999994	-4.761823477911366	15	20	8	3UTR		0	0
hsa-miR-6715b-5p	NM_001128843	TNIP3	ACAGGCACGACTGGTTTGGCA#GCCAGGCTCGTGGCA#...(.(((((...(((((((.#)))))))))))).).	2020	2035	0.9615384615384616	-19.2	0	4.566864e-05	0.559	2.07431	1.9417551175000005	-18.09428576616416	13	15	12	3UTR		0	1
hsa-miR-6798-5p	NM_001128843	TNIP3	CCAGGGGGATGGGCGAGCTTGGG#CCAGGCTCGTGGCACACACCTATAAACCCA#...(((..((((((((((((((.#))))))))).........)))))...))).	2021	2051	0.9615384615384616	-24.8	0	0.1409871	0.471	1.8772162173913045	1.6925574025000008	-10.371861657730689	17	30	9	3UTR		0	0
hsa-miR-6888-5p	NM_001128843	TNIP3	AAGGAGATGCTCAGGCAGAT#TGTGCCTGGTCATGTTTTCCTTT#(((((((((.(((((((.(.#).))))))).))...))))))).	1304	1327	0.9615384615384616	-18.1	1	0.08181113	0.588	0.48673096666666654	0.6418265175	-5.180080914529843	17	23	7	3UTR		0	0
hsa-miR-7107-5p	NM_001128843	TNIP3	TCGGCCTGGGGAGGAGGAAGGG#CCCATTCTTCTTCCACAGGGCCT#..(((((.((((((((((((((#))).)))))))))).).))))).	1649	1672	0.9615384615384616	-29.4	0	0.02797458	0.618	2.728531356249999	1.06618155375	-7.27063564855292	19	23	10	3UTR		0	0
hsa-miR-8071	NM_001128843	TNIP3	CGGTGGACTGGAGTGGGTGG#CCACCCACTCCACACCACCA#.(((((..((((((((((((#))))))))))))..))))).	2175	2195	0.9615384615384616	-34.8	0	0.5666363	0.588	0.4046735166666667	0.31113921875	-7.650646301409068	17	20	12	3UTR		0	0
hsa-miR-8089	NM_001128843	TNIP3	CCTGGGGACAGGGGATTGGGGCAG#TTGCTCCCATTCTTCTTCCACAGGG#((((.(((.((((((.((((((((#)))).)))).))))))))).)))).	1644	1669	0.9615384615384616	-28.2	0	0.0262041	0.618	3.102917333333333	1.1346846874999996	-9.346050359563515	21	25	9	3UTR		0	0
hsa-miR-34a-5p	NM_001244764	TNIP3	TGGCAGTGTCTTAGCTGGTTGT#CAGCTAAGATCCTGATCAA#((((((.((((((((((.....#)))))))))).))).))).	1411	1430	0.9615384615384616	-20.6	0	0.02281939	0.603	1.3974635999999996	1.5139052987500001	-5.4812609810729835	16	19	10	3UTR		0	0
hsa-miR-222-3p	NM_001244764	TNIP3	AGCTACATCTGGCTACTGGGT#TAGCCAGGCTCGTGGCA#.(((((.((((((((......#))))))))...))))).	2075	2092	0.9615384615384616	-18.9	0	4.566864e-05	0.559	0.35279598749999985	0.8011662962500001	-5.570060452532049	13	17	8	3UTR		0	0
hsa-miR-4259	NM_001244764	TNIP3	CAGTTGGGTCTAGGGGTCAGGA#TTTTTCCTTCCCTTGGATTTGATTA#.(((((((((((((((..((((#.)))).))))))))))))))).	2377	2402	0.9615384615384616	-21.7	1	0.006359496	0.735	0.8104014333333335	0.43312753499999995	-3.793324837357118	19	22	15	3UTR		0	0
hsa-miR-6514-5p	NM_001244764	TNIP3	TATGGAGTGGACTTTCAGCTGGC#GAAAGTCCATCCGTAG#((((((.(((((((((.......#))))))))))))))).	1228	1244	0.9615384615384616	-21.3	0	0.09713292	0.559	0.02136046666666669	-0.09747657687499983	-5.4812609810729835	15	16	15	3UTR		0	0
hsa-miR-8070	NM_001244764	TNIP3	ATGTGATTGACGGCTGACTCCA#TGGAGGAGCCAGTTATTATAC#.(((((.((((((((..(((((#))))).)))).))))))))).	1432	1453	0.9615384615384616	-17.4	0	0.03236102	0.632	1.0115062222222224	1.7200689200000001	-5.570060452532049	18	21	9	3UTR		0	0
hsa-miR-1285-5p	NM_001128843	TNIP3	GATCTCACTTTGTTGCCCAGG#CCTGGGAAATAGAGTGAGC#...(((((((((((.((((((#)))))).))))))))))).	2137	2156	0.9692307692307692	-25.4	0	0.002818475	0.412	0.5999331818181818	0.17140886500000002	-7.249989753929374	17	19	11	3UTR		0	0
hsa-miR-4674	NM_001244764	TNIP3	CTGGGCTCGGGACGCGCGGCT#GGCTTGAGGCGGGAGGATCACTTGAGCCCAGG#(((((((((((.(.(((((((#))))....))).).......))))))))))).	2119	2151	0.9692307692307692	-25.6	1	0.002097975	0.412	0.4902511363636364	0.27873122999999983	-8.141217673318426	19	32	11	3UTR		0	0
hsa-miR-146b-3p	NM_024873	TNIP3	GCCCTGTGGACTCAGTTCTGGT#CTTGGGCTGGGTGCAGTGGCT#(((((((..(((((((((.((.#)).))))))))))))).))).	1866	1887	0.9743589743589743	-22.3	1	8.047568e-05	0.515	-0.7353109999999999	0.17143614749999986	-7.307599033628058	18	21	13	3UTR		0	0
hsa-miR-504-3p	NM_024873	TNIP3	GGGAGTGCAGGGCAGGGTTTC#GAAATTGTGCGCCTGCATCACA#.(..((((((((((.((((((#)))))).))).)))))))..).	1820	1842	0.9743589743589743	-23.4	0	0.001381319	0.647	1.810322618181818	0.6353973262499997	-9.118336146873393	17	22	7	3UTR	MIRT787024	0	1
hsa-miR-615-5p	NM_024873	TNIP3	GGGGGTCCCCGGTGCTCGGATC#TCCAGCCTGGGAAATAGAGTGAGCAAGACTCAGTGCCCCCT#((((((.(((((.(((.(((..#))))))))))).......................)))))).	2119	2160	0.9743589743589743	-24.8	0	0.03386846	0.471	0.29412521666666674	0.5890725824999998	-6.770391593739227	17	41	11	3UTR		0	0
hsa-miR-1304-3p	NM_024873	TNIP3	TCTCACTGTAGCCTCGAACCCC#GGGAGGCAGAGGTTGCTGTAAGTTGAGAT#(((((((((((((((...((((#))).)...))))))))....))).)))).	2079	2108	0.9743589743589743	-21.9	1	0.03004947	0.441	1.52347985	1.548982777500001	-4.1706235265052785	19	29	8	3UTR		0	0
hsa-miR-6752-5p	NM_024873	TNIP3	GGGGGGTGTGGAGCCAGGGGGC#GCCCCCTACCCACCCACTCCACACCACCA#..(((((((((((..(((((((#))))))).........))))))))).)).	2153	2182	0.9743589743589743	-32.2	1	0.5666363	0.588	0.3855917916666667	0.6094186512499999	-6.549290197143331	18	29	9	3UTR		0	0
hsa-miR-146b-3p	NM_001128843	TNIP3	GCCCTGTGGACTCAGTTCTGGT#CTTGGGCTGGGTGCAGTGGCT#(((((((..(((((((((.((.#)).))))))))))))).))).	1879	1900	0.9743589743589743	-22.3	1	8.047568e-05	0.515	0.029944866666666643	0.5886919049999999	-7.307599033628058	18	21	13	3UTR		0	0
hsa-miR-504-3p	NM_001128843	TNIP3	GGGAGTGCAGGGCAGGGTTTC#GAAATTGTGCGCCTGCATCACA#.(..((((((((((.((((((#)))))).))).)))))))..).	1833	1855	0.9743589743589743	-23.4	0	0.001381319	0.647	-0.40596058181818173	-0.04742850500000009	-9.118336146873393	17	22	7	3UTR	MIRT787024	0	1
hsa-miR-6129	NM_001128843	TNIP3	TGAGGGAGTTGGGTGTATA#ATGCACGACTCCCTGAA#(.((((((((..((((((.#)))))))))))))).).	1446	1463	0.9743589743589743	-19.4	1	0.07959656	0.544	1.2442167249999998	2.0260376625	-11.272828113223541	15	17	14	3UTR		0	0
hsa-miR-7158-5p	NM_001128843	TNIP3	GGCTCAATCTCTGGTCCTGCAGCC#GGCTTGAGGCGGGAGGATCACTTGAGCCC#((((((((((((.(.(((..((((#))))..)))).))))).....))))))).	2062	2091	0.9743589743589743	-28.0	1	0.002276054	0.426	0.5610213235294117	0.8227924175000002	-5.962154619118543	20	29	7	3UTR		0	0
hsa-miR-504-3p	NM_001244764	TNIP3	GGGAGTGCAGGGCAGGGTTTC#GAAATTGTGCGCCTGCATCACA#.(..((((((((((.((((((#)))))).))).)))))))..).	1890	1912	0.9743589743589743	-23.4	0	0.001381319	0.647	0.5847338909090909	0.9272930063999999	-9.118336146873393	17	22	7	3UTR	MIRT787024	0	1
hsa-miR-615-5p	NM_001244764	TNIP3	GGGGGTCCCCGGTGCTCGGATC#TCCAGCCTGGGAAATAGAGTGAGCAAGACTCAGTGCCCCCT#((((((.(((((.(((.(((..#))))))))))).......................)))))).	2189	2230	0.9743589743589743	-24.8	0	0.03386846	0.471	0.23176113333333329	0.94422856	-6.770391593739227	17	41	11	3UTR		0	0
hsa-miR-4721	NM_001244764	TNIP3	TGAGGGCTCCAGGTGACGGTGG#AGCGTGGCTGAGGACCCTCT#.(((((.(((.(((.(((.(..#).))).)))..)))))))).	1283	1303	0.9743589743589743	-21.9	0	0.0006517677	0.485	-0.48059840000000004	0.5354266718750001	-8.897235407889422	15	20	8	3UTR		0	0
hsa-miR-6752-5p	NM_001244764	TNIP3	GGGGGGTGTGGAGCCAGGGGGC#GCCCCCTACCCACCCACTCCACACCACCA#..(((((((((((..(((((((#))))))).........))))))))).)).	2223	2252	0.9743589743589743	-32.2	1	0.5666363	0.588	1.3204749499999997	1.0248060562499999	-6.549290197143331	18	29	9	3UTR		0	0
hsa-miR-10398-3p	NM_001244764	TNIP3	GCCCGGAGAGCTGGGAGCCAG#TCCCAGCACTTTGGGA#.(((((((.(((((((.....#))))))).))))))).	1968	1984	0.9743589743589743	-25.1	1	3.751916e-06	0.426	3.3934284285714287	1.9246544689	-4.849714495602881	14	16	7	3UTR		0	0
hsa-miR-6754-5p	NM_024873	TNIP3	CCAGGGAGGCTGGTTTGGAGGA#CCAGGAGTTCTAGACCAGCCTGGCCAGCATGGT#(((((.((((((((((((((..#.))))))))))))))..))....))).	1941	1974	0.9743589743589745	-26.0	0	4.542673e-05	0.529	0.17939783571428577	0.612988277575	-5.838533207394711	19	27	14	3UTR		0	0
hsa-miR-4685-3p	NM_001244764	TNIP3	TCTCCCTTCCTGCCCTGGCTAG#CTCAGGAGGCTTGAGGCGGGAGGATCACTTGAGCCCAGGGAGGC#(((((((((((((((.((((..#.)))).).)))))))...............))))))).	2112	2156	0.9743589743589745	-26.6	1	8.876861e-05	0.412	0.12063660322580644	0.4060132999999998	-4.1706235265052785	19	38	7	3UTR		0	0
hsa-miR-1285-5p	NM_024873	TNIP3	GATCTCACTTTGTTGCCCAGG#CCTGGGAAATAGAGTGAGC#...(((((((((((.((((((#)))))).))))))))))).	2124	2143	0.9807692307692307	-25.4	0	0.002818475	0.412	0.6873341818181817	0.8725534137500001	-7.249989753929374	17	19	11	3UTR		0	0
hsa-miR-1268a	NM_024873	TNIP3	CGGGCGTGGTGGTGGGGG#CCCCTACCCACCCACTCCA#..((.((((.((((((((#))))))))...)))).)).	2155	2174	0.9807692307692307	-24.4	0	0.3499147	0.574	0.46036087500000006	0.5940911824999999	-10.31854436251294	14	19	8	3UTR		0	0
hsa-miR-4281	NM_024873	TNIP3	GGGTCCCGGGGAGGGGGG#CCCCCTACCCACCCA#((((...(((.((((((.#)))))).))))))).	2154	2169	0.9807692307692307	-24.7	0	0.1282125	0.574	0.2810871666666667	0.5984268449999999	-14.326031392488854	13	15	7	3UTR		0	0
hsa-miR-6794-3p	NM_024873	TNIP3	CTCACTCTCAGTCCCTCCCT#GGGAGGCTGAGGCAGGTGGA#.((((((((((..((((((.#)))))))))))...))))).	1910	1930	0.9807692307692307	-22.1	1	0.0006082804	0.456	-0.19806687692307687	0.03866288124999995	-8.429258759619717	16	20	11	3UTR		0	0
hsa-miR-6885-3p	NM_024873	TNIP3	CTTTGCTTCCTGCTCCCCTAG#GAGCCCAGGGAGGCAGAGG#(((((((((((((((......#))))...))))))))))).	2072	2091	0.9807692307692307	-22.2	1	6.838542e-06	0.426	1.3041442611111114	1.9647240975	-4.1706235265052785	15	19	11	3UTR		0	0
hsa-miR-7977	NM_024873	TNIP3	TTCCCAGCCAACGCACCA#GGCAACGAGGGAGCGTGGCTGAGGAC#.((((((((.((((.((.#.))..))))))))).))).	1202	1228	0.9807692307692307	-22.5	1	3.72612e-05	0.485	-0.7513947555555558	0.35165041750000003	-5.771280865935932	14	19	9	3UTR		0	0
hsa-miR-1268a	NM_001128843	TNIP3	CGGGCGTGGTGGTGGGGG#CCCCTACCCACCCACTCCA#..((.((((.((((((((#))))))))...)))).)).	2168	2187	0.9807692307692307	-24.4	0	0.3499147	0.574	0.564779925	0.10842075875	-10.31854436251294	14	19	8	3UTR		0	0
hsa-miR-3180-3p	NM_001128843	TNIP3	TGGGGCGGAGCTTCCGGAGGCC#GGCTTCTGACAGCTAAGATCCTG#.(((((..((((..((((((((#))))))))..))))..).)))).	1345	1368	0.9807692307692307	-22.8	0	0.008303574	0.618	0.47262052499999996	0.8708594462500001	-9.796616831595719	17	23	8	3UTR		0	0
hsa-miR-4281	NM_001128843	TNIP3	GGGTCCCGGGGAGGGGGG#CCCCCTACCCACCCA#((((...(((.((((((.#)))))).))))))).	2167	2182	0.9807692307692307	-24.7	0	0.1282125	0.574	1.1923908333333335	0.12760447125000002	-14.326031392488854	13	15	7	3UTR		0	0
hsa-miR-4674	NM_001128843	TNIP3	CTGGGCTCGGGACGCGCGGCT#GGCTTGAGGCGGGAGGATCACTTGAGCCCAGG#(((((((((((.(.(((((((#))))....))).).......))))))))))).	2062	2094	0.9807692307692307	-25.6	1	0.002097975	0.412	0.23012062727272725	0.64708748	-8.141217673318426	19	32	11	3UTR		0	0
hsa-miR-6885-3p	NM_001128843	TNIP3	CTTTGCTTCCTGCTCCCCTAG#GAGCCCAGGGAGGCAGAGG#(((((((((((((((......#))))...))))))))))).	2085	2104	0.9807692307692307	-22.2	1	6.838542e-06	0.426	0.11159299444444445	0.668606665	-4.1706235265052785	15	19	11	3UTR		0	0
hsa-miR-1285-5p	NM_001244764	TNIP3	GATCTCACTTTGTTGCCCAGG#CCTGGGAAATAGAGTGAGC#...(((((((((((.((((((#)))))).))))))))))).	2194	2213	0.9807692307692307	-25.4	0	0.002818475	0.412	0.15258169090909093	0.7333612699999998	-7.249989753929374	17	19	11	3UTR		0	0
hsa-miR-1268a	NM_001244764	TNIP3	CGGGCGTGGTGGTGGGGG#CCCCTACCCACCCACTCCA#..((.((((.((((((((#))))))))...)))).)).	2225	2244	0.9807692307692307	-24.4	0	0.3499147	0.574	0.11328315000000003	1.0172837350000001	-10.31854436251294	14	19	8	3UTR		0	0
hsa-miR-6885-3p	NM_001244764	TNIP3	CTTTGCTTCCTGCTCCCCTAG#GAGCCCAGGGAGGCAGAGG#(((((((((((((((......#))))...))))))))))).	2142	2161	0.9807692307692307	-22.2	1	6.838542e-06	0.426	0.5398111388888889	0.14806204375	-4.1706235265052785	15	19	11	3UTR		0	0
hsa-let-7d-3p	NM_024873	TNIP3	CTATACGACCTGCTGCCTTTCT#AGGGAGGCAGAGGTTGCTGTAA#.((((((((((.((((((((((#)))))))))))))))).)))).	2078	2100	1.0	-25.3	1	0.0001136375	0.412	1.4755135000000001	1.9832298675000002	-7.140128146953473	20	22	16	3UTR		0	0
hsa-miR-27a-5p	NM_024873	TNIP3	AGGGCTTAGCTGCTTGTGAGCA#GCTACTCAGGAGGCTTGAGGCGGGAGGATCACTTGAGCCCA#.((((((((((((((..((((.#.)))).)))))).........)))))))).	2038	2079	1.0	-22.3	1	0.001944485	0.441	2.6796240173913044	1.8496099401500001	-4.026373917660731	18	30	8	3UTR		0	0
hsa-miR-92a-2-5p	NM_024873	TNIP3	GGGTGGGGATTTGTTGCATTAC#GTGAGCAAGACTCAGTGCCCCCTACCCA#((((((((..(((((((.((((#))))))))....)))....)))))))).	2137	2165	1.0	-20.6	1	0.05521826	0.529	0.5483677499999999	0.60653770125	-6.236470572775607	19	28	8	3UTR		0	0
hsa-miR-29b-2-5p	NM_024873	TNIP3	CTGGTTTCACATGGTGGCTTAG#TTGAGGCCAGGAGTTCTAGACCAGCCTGGCCAGCATGGTGAAACCC#..(((((((((((.(((((...#.))))).)))).))))))).	1935	1981	1.0	-24.5	1	0.0004978213	0.544	0.34234372500000004	0.6277707638250001	-5.813840636892696	16	20	7	3UTR		0	0
hsa-miR-103a-2-5p	NM_024873	TNIP3	AGCTTCTTTACAGTGCTGCCTTG#CAGCACTTTGGGAGGCTG#((((((((...(((((((.....#)))))))..)))))))).	1901	1919	1.0	-20.0	1	8.696432e-05	0.441	-0.20980281250000002	0.0027006362499998604	-9.06124504818596	15	18	8	3UTR		0	0
hsa-miR-197-5p	NM_024873	TNIP3	CGGGTAGAGAGGGCAGTGGGAGG#CTCCAGCCTGGGAAATAGAGTGAGCAAGACTCAGTGCCCCCTACCCA#.((((((.(.(((((.((((...#.)))).)))))))))))).	2118	2165	1.0	-28.2	1	0.05521826	0.529	0.9917468333333334	0.9371453337500001	-7.58251531516954	16	19	12	3UTR		0	0
hsa-miR-34a-5p	NM_024873	TNIP3	TGGCAGTGTCTTAGCTGGTTGT#GGAGCCAGTTATTATACAACCAA#(((..((((..(((((((((.(#).)))))))))..))))..))).	1366	1389	1.0	-18.9	0	0.2339225	0.632	0.19513991111111115	0.62705858125	-15.155914839711858	17	23	9	3UTR		0	0
hsa-miR-187-3p	NM_024873	TNIP3	TCGTGTCTTGTGTTGCAGCCGG#CGCCTGCATCACAAGACTTGAT#(((.((((((((.(((((.((.#)).))))).)))))))).))).	1829	1851	1.0	-24.8	0	0.001870589	0.559	0.12802459999999988	0.588805405	-8.258727333827098	18	22	8	3UTR		0	0
hsa-miR-210-5p	NM_024873	TNIP3	AGCCCCTGCCCACCGCACACTG#GTGTGTGTGTGTTTCCTGGGGTA#.(((((....((((((((((..#))))))).)))......))))).	1579	1602	1.0	-23.2	0	0.1223428	0.588	2.8575005999999994	1.8848316362499997	-9.94954242798301	15	23	7	3UTR		0	0
hsa-miR-210-3p	NM_024873	TNIP3	CTGTGCGTGTGACAGCGGCTGA#TTGCTGTTGGATGCACAA#.(((((((.(((((((((....#))))))))).))))))).	1465	1483	1.0	-22.4	1	0.0008514011	0.632	2.328305111111111	1.54835120625	-4.849714495602881	16	18	9	3UTR		0	0
hsa-miR-210-3p	NM_024873	TNIP3	CTGTGCGTGTGACAGCGGCTGA#TTAGCCAGGCTCGTGGCACACACC#..(((.((((.(((((((((((#))))))..))).)).)))).))).	2004	2028	1.0	-22.7	0	0.0005702078	0.544	2.1560325504285713	1.9062009125000006	-9.682733955975687	18	24	6	3UTR		0	0
hsa-miR-214-5p	NM_024873	TNIP3	TGCCTGTCTACACTTGCTGTGC#GCACTTTGGGAGGCTGAGGCAGGTG#.((((((((.(((((.((((((#))))...)).))).)))))))))).	1903	1928	1.0	-21.6	1	0.0001860844	0.456	-0.28608627500000006	-0.02127414500000005	-5.2688803859889095	19	25	10	3UTR		0	0
hsa-miR-219a-1-3p	NM_024873	TNIP3	AGAGTTGAGTCTGGACGTCCCG#GGAGTTCTAGACCAGCCTG#((.((((.(((((((..(((..#)))..))))))))))))).	1944	1963	1.0	-20.3	0	0.0006250232	0.456	0.10467152857142858	0.6631174650749999	-8.041797929992358	16	19	13	3UTR		0	0
hsa-miR-221-3p	NM_024873	TNIP3	AGCTACATTGTCTGCTGGGTTTC#GAGACTTGGCAGATGGATGATGCA#.((..((((.(((((((((((((#)))))))))))))..))))..)).	1414	1438	1.0	-22.2	0	0.001655799	0.574	2.0955945	1.1000868812500002	-12.186890755456961	19	24	13	3UTR		0	0
hsa-miR-27b-5p	NM_024873	TNIP3	AGAGCTTAGCTGATTGGTGAAC#GTGAAACCCCATCTCTACTATAAATACAAAAATTAGCCAGGCTCG#.((((((.(((((((..((...#.))..))))))).)))))).	1972	2017	1.0	-18.5	1	0.01188521	0.559	1.9603824285714284	1.3332649101499998	-6.340008846841362	15	20	7	3UTR		0	0
hsa-miR-122-3p	NM_024873	TNIP3	AACGCCATTATCACACTAAATA#TGGGATGATGATGGCT#...((((((((((..(((....#)))..)))))))))).	2220	2236	1.0	-18.6	0	0.000676402	0.618	0.5889640199999999	0.10488767999999998	-8.10682967144978	13	16	10	3UTR		0	0
hsa-miR-132-3p	NM_024873	TNIP3	TAACAGTCTACAGCCATGGTCG#GACAACAGGCAACGAGGGAGCGTGGCTGAGGACC#.....((((.((((((((.((.#.)).)))))))).)))).	1195	1229	1.0	-23.2	0	2.869912e-05	0.5	-0.07094043750000004	0.1484615274999999	-14.90810611177858	14	18	8	3UTR		0	0
hsa-miR-135a-2-3p	NM_024873	TNIP3	ATGTAGGGATGGAAGCCATGAA#CATGGTGAAACCCCATCTCTACT#..((((((((((..((((((..#))))))......)))))))))).	1968	1991	1.0	-23.0	1	0.1173907	0.515	2.0323409000000003	1.4043144089000004	-7.102971249558938	16	23	10	3UTR		0	0
hsa-miR-143-5p	NM_024873	TNIP3	GGTGCAGTGCTGCATCTCTGGT#GCCAGGCTCGTGGCACACACCT#((((..(((((((...((((((#))))))...))))))).)))).	2007	2029	1.0	-22.7	0	0.001255727	0.544	2.4054685714285715	1.9914654576500008	-11.782908940281839	17	22	7	3UTR		0	0
hsa-miR-153-5p	NM_024873	TNIP3	TCATTTTTGTGATGTTGCAGCT#GCTGTTGGATGCACAAAAATGAT#(((((((((((((.(.(((((.#))))).).)).))))))))))).	1467	1490	1.0	-21.4	1	0.01533294	0.632	1.6134705357142862	1.5146348425000005	-5.027463444025684	19	23	11	3UTR		0	1
hsa-miR-125a-3p	NM_024873	TNIP3	ACAGGTGAGGTTCTTGGGAGCC#CTTCCACAGGGCCTTAGTTC#..((.(((((((((((((((..#)))))).))))))))).)).	1645	1665	1.0	-19.4	0	0.006393382	0.603	0.2299098125	1.6704654250000004	-9.076037894184761	17	20	9	3UTR		0	0
hsa-miR-127-3p	NM_024873	TNIP3	TCGGATCCGTCTGAGCTTGGCT#AGCCAGGCTCGTGGCACACACCT#..((....((((((((((((((#))))))))))).))).....)).	2006	2029	1.0	-22.3	0	0.001255727	0.544	2.674141206666667	1.9639104250000003	-14.834318119429758	16	23	11	3UTR		0	0
hsa-miR-136-3p	NM_024873	TNIP3	CATCATCGTCTCAAATGAGTCT#AGTCCTGATGGGATGATGATGG#(((((((((((((.........#.))))))))))))).	2212	2234	1.0	-19.6	1	0.001160575	0.618	1.0622827	0.08731189375	-5.762913004276319	13	15	13	3UTR		0	0
hsa-miR-149-3p	NM_024873	TNIP3	AGGGAGGGACGGGGGCTGTGC#GCACTCCAGCCTGGGAAATAGAGTGAGCAAGACTCAGTGCCCCCTACCCACCCA#.(((.(((..((((((..((.#.))..))))))..))).))).	2115	2169	1.0	-26.8	0	0.1282125	0.574	1.1729526666666665	0.9588199462500001	-10.211258138743531	14	21	6	3UTR		0	0
hsa-miR-149-3p	NM_024873	TNIP3	AGGGAGGGACGGGGGCTGTGC#CATTGCTCCCATTCTTCTTC#.((((((((.((((((.(((.#))).)))))).)))))))).	1629	1649	1.0	-21.8	1	0.1028313	0.603	0.004378074999999992	1.5860944875	-5.035831305685297	17	20	8	3UTR		0	0
hsa-miR-150-3p	NM_024873	TNIP3	CTGGTACAGGCCTGGGGGACAG#CTGCACTCCAGCCTGGGAAATAGA#(((...((((.((((((..(((#)))..)))))))))).....))).	2113	2137	1.0	-21.1	0	0.01830116	0.441	0.8039765000000001	1.0249513462500002	-15.814367132576724	16	24	10	3UTR		0	0
hsa-miR-185-3p	NM_024873	TNIP3	AGGGGCTGGCTTTCCTCTGGTC#GGCCAGGAGTTCTAGACCAGCCTG#..(((((((((...((((((((#)))))).))....)).))))))).	1939	1963	1.0	-23.6	1	0.0006250232	0.456	0.24789716999999983	0.7932064889	-10.449774559155296	17	24	7	3UTR		0	0
hsa-miR-185-3p	NM_024873	TNIP3	AGGGGCTGGCTTTCCTCTGGTC#GGCGGGAGGATCACTTGAGCCCA#..(((((.(...((((((.(((#))).)))))).....).))))).	2056	2079	1.0	-23.5	0	0.001944485	0.441	2.513566283333333	2.06265467375	-14.684719901887805	15	23	6	3UTR		0	0
hsa-miR-195-3p	NM_024873	TNIP3	CCAATATTGGCTGTGCTGCTCC#GGAGGAGCCAGTTATTATA#...(((.((((((.(((.((((#)))).))))))))).))).	1363	1382	1.0	-20.0	0	0.02129808	0.618	-0.46705479999999994	0.59488949125	-8.915066646070464	16	19	9	3UTR		0	0
hsa-miR-320a-5p	NM_024873	TNIP3	GCCTTCTCTTCCCGGTTCTTCC#GGAGGCTTGAGGCGGGAGGATCACTTGAGCCCAGGGAGGCA#((((((((((((((.(((((((#))))....))).))))))))..............)))))).	2046	2087	1.0	-26.5	1	0.0001008644	0.412	1.7949415392857146	1.9870148525000002	-4.6730240064523	21	41	8	3UTR		0	0
hsa-miR-30c-1-3p	NM_024873	TNIP3	CTGGGAGAGGGTTGTTTACTCC#GAGTGAGCAAGACTCAGTGCCCCCTACCCAC#.((((((.(((((((((((((.#))))))))).........)))).)).)))).	2135	2166	1.0	-23.5	1	0.07599074	0.529	0.25856680909090907	0.8511242962500003	-6.106959766537749	19	31	9	3UTR		0	0
hsa-miR-296-3p	NM_024873	TNIP3	GAGGGTTGGGTGGAGGCTCTCC#AGTGCCCCCTACCCACCCACTCC#(((((.(((((((.(((.((..#)).))).)).))))).)).))).	2150	2173	1.0	-23.5	0	0.2592834	0.574	0.4701394125	0.59833908875	-6.695373124915117	17	23	5	3UTR		0	0
hsa-miR-363-3p	NM_024873	TNIP3	AATTGCACGGTATCCATCTGTA#GCAGATGGATGATGCAC#...((((...(((((((((((.#))))))))))).)))).	1422	1439	1.0	-20.3	0	0.003723376	0.574	1.400110381818182	1.0778513462500001	-11.127071249433312	15	17	11	3UTR		0	0
hsa-miR-370-5p	NM_024873	TNIP3	CAGGTCACGTCTCTGCAGTTAC#GCTGCAGGGATATTGTATGTTGATTTA#.((((((((((((((((((...#))))))))))).......)).))))).	1516	1543	1.0	-17.8	1	0.0495011	0.603	1.8092695307692308	2.24748018375	-3.793324837357118	18	27	11	3UTR		0	0
hsa-miR-328-5p	NM_024873	TNIP3	GGGGGGGCAGGAGGGGCTCAGGG#TGAGCAAGACTCAGTGCCCCCTA#.((((((((.(((..(((((...#)))))....)))..)))))))).	2138	2161	1.0	-28.8	1	0.0373338	0.485	0.2256756625	0.6148074337499999	-6.628120783456338	16	23	8	3UTR		0	0
hsa-miR-328-3p	NM_024873	TNIP3	CTGGCCCTCTCTGCCCTTCCGT#GGAGGCTTGAGGCGGGAGGATCACTTGAGCCCAGG#(((((((((.((((((((((..#))))).....))))))))).........))).)).	2046	2081	1.0	-23.1	1	0.002097975	0.412	2.811294513333333	1.9366156276500004	-5.180080914529843	19	35	9	3UTR		0	0
hsa-miR-342-5p	NM_024873	TNIP3	AGGGGTGCTATCTGTGATTGA#CAGGGAGGCAGAGGTTGCTGTAAGTTGAGATCGCCACTGCACTCCA#.(((((((.....((((((..#.))))))....))))))).	2077	2123	1.0	-18.3	1	0.004191304	0.471	2.1270201428571425	1.7131560250000006	-13.552929361604008	13	19	7	3UTR		0	0
hsa-miR-326	NM_024873	TNIP3	CCTCTGGGCCCTTCCTCCAG#CTATAAACCCAGCTACTCAGGAGGCTTGAGGCGGGAGGATCACTTGAGCCCAGGGA#.((((((((((((((.((..#.)).)))))).........)))))))).	2027	2083	1.0	-26.7	1	0.0006658525	0.397	2.859022347826087	1.8410386601499997	-4.026373917660731	16	28	8	3UTR		0	0
hsa-miR-151a-3p	NM_024873	TNIP3	CTAGACTGAAGCTCCTTGAGG#TTGGAGGAGCCAGTTA#...(((((..(((((((.((.#)).)))))))))))).	1361	1377	1.0	-17.5	0	0.0005781818	0.618	1.0228831428571428	0.6327205950000002	-8.81343632025268	14	16	12	3UTR		0	0
hsa-miR-331-3p	NM_024873	TNIP3	GCCCCTGGGCCTATCCTAGAA#TTTGGGAGGCTGAGGCAGGTG#((((((.((((..(((((((.#))))))))))).)))..))).	1907	1928	1.0	-21.7	0	0.0001860844	0.456	-0.3561433	-0.03980007875000008	-10.117194903335584	17	21	11	3UTR		0	0
hsa-miR-338-5p	NM_024873	TNIP3	AACAATATCCTGGTGCTGAGTG#ACTCAGTGTTTGCTGCAGGGATATTGTA#.((((((((((((((((((((.#)))))))....)))...)))))))))).	1505	1533	1.0	-22.3	1	0.0004893149	0.618	1.5382260851851854	2.0866117737500005	-3.793324837357118	20	28	10	3UTR	MIRT665222	0	0
hsa-miR-338-3p	NM_024873	TNIP3	TCCAGCATCAGTGATTTTGTTG#GACAAAGTCCTGATGGGAT#(((..((((((.(((((((((.#)))))))))))))))))).	2207	2226	1.0	-20.2	0	0.000269806	0.632	0.6828037222222221	0.1317623199999999	-14.435437205569682	18	19	18	3UTR		0	0
hsa-miR-339-5p	NM_024873	TNIP3	TCCCTGTCCTCCAGGAGCTCACG#CGGGAGGATCACTTGAGCCCAGGGAGGCAGAGGT#.(((((.(((((.((.(((((..#.)))))))..)))))))).)).	2058	2092	1.0	-26.2	0	0.0004323442	0.412	1.46075554	2.0763005862500004	-6.859191065198292	17	22	8	3UTR		0	0
hsa-miR-346	NM_024873	TNIP3	TGTCTGCCCGCATGCCTGCCTCT#GAGGCGGGAGGATCACTTGAGCCCAGGGAGGCAGAGGT#(.(((((((.(.((((((((((.#))))))))...............))).).)))))).).	2054	2092	1.0	-25.9	1	0.0004323442	0.412	2.048164644	2.014001260075	-9.69056010614137	19	38	8	3UTR		0	0
hsa-miR-196b-3p	NM_024873	TNIP3	TCGACAGCACGACACTGCCTTC#GGAGGCAGAGGTTGCTGTAAGTTGAG#(((((.(((((((.((((((((#))))))))..)))).)))..))))).	2080	2106	1.0	-23.1	0	0.003218792	0.441	2.0400475	1.9437788675000003	-6.695373124915117	20	26	8	3UTR		0	0
hsa-miR-431-3p	NM_024873	TNIP3	CAGGTCGTCTTGCAGGGCTTCT#GGAGGCTTGAGGCGGGAGGATCA#..((((.((((((.((((((((#))))))))...)))))).)))).	2046	2069	1.0	-23.6	0	3.381116e-06	0.412	3.068730875	2.0546881114000004	-7.357527171764015	18	23	8	3UTR		0	0
hsa-miR-433-3p	NM_024873	TNIP3	ATCATGATGGGCTCCTCGGTGT#GCTGAGGACCCTCT#.....((.(((.((((((((..#))))))))))))).	1219	1233	1.0	-19.2	0	0.0006517677	0.485	0.9529612124999999	0.7073001649999997	-19.326037882227386	13	14	13	3UTR		0	0
hsa-miR-329-5p	NM_024873	TNIP3	GAGGTTTTCTGGGTTTCTGTTTC#GATGCACGACTCCCTGAAAATCTCT#(((((((((.(((..(((((.((#)).))).))..))).))))))))).	1432	1457	1.0	-21.0	1	0.01813847	0.559	0.8798896777777778	1.58523563625	-6.7723703923008856	19	25	9	3UTR		0	0
hsa-miR-412-3p	NM_024873	TNIP3	ACTTCACCTGGTCCACTAGCCGT#TGGGCTGGGTGCAGTG#(((.(((((((((((........#))))))))))).))).	1868	1884	1.0	-20.1	0	8.594337e-06	0.529	-0.5565458181818183	0.14683663499999983	-7.202645801464468	14	16	11	3UTR		0	0
hsa-miR-483-3p	NM_024873	TNIP3	TCACTCCTCTCCTCCCGTCTT#GAGGCGGGAGGATCACTTGAGCCCAGGGAGG#...(((((.((((((((((((#)))))))))))).............))))).	2054	2085	1.0	-26.2	0	0.000136413	0.397	2.728803141666667	2.0121563313250004	-7.570929851924502	17	31	12	3UTR		0	0
hsa-miR-484	NM_024873	TNIP3	TCAGGCTCAGTCCCCTCCCGAT#GGGAGCGTGGCTGAGGACCCTC#..(((((((((((.(((((...#))))).).)))))))...))).	1210	1232	1.0	-22.7	1	0.0006123991	0.485	0.3836975933333333	0.8784302524999997	-5.813840636892696	16	22	7	3UTR		0	0
hsa-miR-490-3p	NM_024873	TNIP3	CAACCTGGAGGACTCCATGCTG#GGCCAGGAGTTCTAGACCAGCCTGG#((..((((((((((((..(((.#)))..))))))))...))))..)).	1939	1964	1.0	-20.7	0	0.0005640932	0.471	0.21593049999999997	0.5991257114	-8.527136195467303	17	25	8	3UTR		0	0
hsa-miR-146b-3p	NM_024873	TNIP3	GCCCTGTGGACTCAGTTCTGGT#TCCACAGGGCC#((((((((((............#)))))))))).	1647	1658	1.0	-20.9	1	0.02734388	0.632	0.13869464	1.5129336000000002	-13.223621401949268	10	11	10	3UTR		0	0
hsa-miR-494-3p	NM_024873	TNIP3	TGAAACATACACGGGAAACCTC#TGTGTGTGTGTTTCC#.((((((((((((.(.......#).)))))))))))).	1580	1595	1.0	-16.5	1	0.3160424	0.559	3.4547522500000003	1.8965336487500002	-4.883213835181137	13	15	12	3UTR		0	0
hsa-miR-497-5p	NM_024873	TNIP3	CAGCAGCACACTGTGGTTTGT#GCAACTCAGTGTTTGCTGCA#..(((((((((((.((.((((#))))))))))))..))))).	1502	1522	1.0	-19.0	1	0.0003144886	0.662	1.1051147153846155	2.0356314875	-5.813840636892696	17	20	12	3UTR		0	0
hsa-miR-512-5p	NM_024873	TNIP3	CACTCAGCCTTGAGGGCACTTTC#GCACTTTGGGAGGCTGAGG#..(((((((((((((((......#)).))))..))))))))).	1903	1922	1.0	-21.1	1	0.0001397626	0.441	-0.42533399444444453	0.043021907499999984	-4.95700071937229	15	19	9	3UTR		0	0
hsa-miR-518f-5p	NM_024873	TNIP3	CTCTAGAGGGAAGCACTTTCTC#TGTTTTCCTTTGGT#..(((((((((((((.......#))))))))))))).	1303	1317	1.0	-15.9	1	0.03447812	0.574	2.376000307692308	1.3911966012499994	-5.1900497996759025	13	14	13	3UTR		0	0
hsa-miR-526a-5p	NM_024873	TNIP3	CTCTAGAGGGAAGCACTTTCTG#GGTCATGTTTTCCTTTGGT#..(((((((((((((.......#.))))))))))))).	1298	1317	1.0	-16.0	1	0.03447812	0.574	2.2233707692307694	1.3833663424999998	-5.1900497996759025	13	15	13	3UTR		0	0
hsa-miR-520c-5p	NM_024873	TNIP3	CTCTAGAGGGAAGCACTTTCTG#GGTCATGTTTTCCTTTGGT#..(((((((((((((.......#.))))))))))))).	1298	1317	1.0	-16.0	1	0.03447812	0.574	2.2233707692307694	1.3833663424999998	-5.1900497996759025	13	15	13	3UTR		0	0
hsa-miR-518d-5p	NM_024873	TNIP3	CTCTAGAGGGAAGCACTTTCTG#GGTCATGTTTTCCTTTGGT#..(((((((((((((.......#.))))))))))))).	1298	1317	1.0	-16.0	1	0.03447812	0.574	2.2233707692307694	1.3833663424999998	-5.1900497996759025	13	15	13	3UTR		0	0
hsa-miR-500a-3p	NM_024873	TNIP3	ATGCACCTGGGCAAGGATTCTG#AGGATCACTTGAGCCCAGGGAGGCAG#.(((.((((((((((((((((.#)))))).)))..)))))))...))).	2062	2088	1.0	-24.7	0	0.000113304	0.397	1.7963281789473682	1.9872017900000003	-7.91236201216959	19	26	7	3UTR		0	0
hsa-miR-501-5p	NM_024873	TNIP3	AATCCTTTGTCCCTGGGTGAGA#CTCAGGAGGCTTGAGGCGGGAGGATCACTTGAGCCCAGGGAGGCAGAGGT#...(((((((((((((((..((#.))..))))))))..))))))).	2042	2092	1.0	-25.9	0	0.0004323442	0.412	2.5876338058823523	1.8965605401500005	-6.514540193678739	17	23	8	3UTR		0	0
hsa-miR-503-3p	NM_024873	TNIP3	GGGGTATTGTTTCCGCTGCCAGG#CCTGGCCAGCATGGTGAAACCCCA#(((((.((....(((((((((((#)))))).)))..))..))))))).	1959	1983	1.0	-23.9	0	0.003026832	0.544	0.8270292714285714	0.95092507015	-14.309007118975359	18	24	7	3UTR		0	0
hsa-miR-503-3p	NM_024873	TNIP3	GGGGTATTGTTTCCGCTGCCAGG#CCTGGGAAATAGAGTGAGCAAGACTCAGTGCCCCC#(((((((((..((.(((.(((((#))))).)..........))..))..))))))))).	2124	2159	1.0	-23.6	1	0.03069384	0.456	0.059440988888888886	0.6895545837499998	-8.8616953074606	19	35	9	3UTR		0	0
hsa-miR-504-3p	NM_024873	TNIP3	GGGAGTGCAGGGCAGGGTTTC#GAGCCCAGGGAGGCAGAGGTTGCTGTAAGTTGAGATCGCCACTGCACTCCA#.((((((((((((..((((((#.))))))))).))))))))).	2072	2123	1.0	-27.6	1	0.004191304	0.471	1.7264175384615386	1.8875000050000004	-5.3856143151281595	18	21	9	3UTR	MIRT787024	0	1
hsa-miR-508-5p	NM_024873	TNIP3	TACTCCAGAGGGCGTCACTCATG#GTGTGTGTGTTTCCTGGGGTAA#((((((((.(((((.(((.(((.#))).)))))))).)))))))).	1581	1603	1.0	-21.3	1	0.1117989	0.603	2.57042625	1.76007972375	-5.729413664698063	19	22	8	3UTR		0	0
hsa-miR-92b-3p	NM_024873	TNIP3	TATTGCACTCGTCCCGGCCTCC#TTGGGCTGGGTGCAGTGG#(((((((((((.(((((.....#))))).))))))))))).	1867	1885	1.0	-21.3	1	2.964058e-05	0.544	-0.5486206545454546	0.13505530874999988	-7.284377755798021	16	18	11	3UTR		0	0
hsa-miR-575	NM_024873	TNIP3	GAGCCAGTTGGACAGGAGC#CCTGGCCAGCATGGTG#..(((((((((.((((...#)))).))))).)))).	1959	1975	1.0	-18.7	1	5.298739e-05	0.529	1.12842609	1.0450173289	-8.303804028968646	13	16	5	3UTR		0	0
hsa-miR-583	NM_024873	TNIP3	CAAAGAGGAAGGTCCCATTAC#GTGGCTGAGGACCCTCTTCTTTGT#(((((((((.(((((((((((#)))).)).))))).))))))))).	1216	1240	1.0	-22.9	1	0.006088426	0.485	0.4685026846153846	0.72691549	-5.180080914529843	20	24	9	3UTR		0	0
hsa-miR-588	NM_024873	TNIP3	TTGGCCACAATGGGTTAGAAC#GTTCTAGACCAGCCTGGCCAGC#(((((((...(((..((((((#))))))..)))...))))))).	1947	1969	1.0	-22.6	1	0.0009989147	0.515	0.9515739714285714	0.9361669951500001	-10.142394979727278	16	22	7	3UTR		0	0
hsa-miR-593-3p	NM_024873	TNIP3	TGTCTCTGCTGGGGTTTCT#GAGCCCAGGGAGGCAG#(((((((.(((((.((...#)).)))))))))))).	2072	2088	1.0	-19.7	1	0.000113304	0.397	2.3589485714285714	1.9113328675000005	-7.1080492929027015	14	16	12	3UTR		0	0
hsa-miR-600	NM_024873	TNIP3	ACTTACAGACAAGAGCCTTGCTC#GGCTTGAGGCGGGAGGATCACTTGAGCCCAGGGAGGCAGAGGTTGCTGTAAGTT#((((((((.(((..(((((.((.#.)).))))).....))))))))))).	2049	2103	1.0	-21.1	1	0.0005874832	0.426	2.3260038375	2.2011528887500003	-7.139934634634077	18	26	11	3UTR		0	0
hsa-miR-601	NM_024873	TNIP3	TGGTCTAGGATTGTTGGAGGAG#CTGAGGCAGGTGGATTGCTTTGAGGCCAGGAGTTCTAGACCAG#((((((((((((.((((.....#.)))).)))))))))))).	1916	1959	1.0	-24.5	1	0.004532279	0.426	0.4513195666666667	0.15853674249999988	-5.226705058867908	16	19	12	3UTR		0	0
hsa-miR-604	NM_024873	TNIP3	AGGCTGCGGAATTCAGGAC#TCCTGGGGTAAAAATTTCTGCAGTTG#.(((((((((((((((((.#)))))))........)))))))))).	1592	1618	1.0	-19.5	1	0.0005247274	0.603	2.645402872000001	1.5498722337500004	-3.793324837357118	17	26	10	3UTR		0	0
hsa-miR-612	NM_024873	TNIP3	GCTGGGCAGGGCTTCTGAGCTCCTT#GAGGCAGGTGGATTGCTTTGAGGCCAGGAGTTCTAGACCAGCCTGGCCAGCA#(((((.((.(((((((((((((((.#.)))))))).)))..)))))).))))).	1918	1970	1.0	-34.5	0	0.0005740155	0.5	0.25274098333333334	0.11385650499999991	-6.894922865640474	22	28	8	3UTR		0	0
hsa-miR-614	NM_024873	TNIP3	GAACGCCTGTTCTTGCCAGGTGG#CACTTTGGGAGGCTGAGGCAGGTGG#...(((((((((((.(((((((.#))))).)).)))....)))))))).	1904	1929	1.0	-21.8	0	0.0002640293	0.456	-0.26065844666666677	-0.02999224000000003	-7.249989753929374	18	25	8	3UTR		0	0
hsa-miR-615-5p	NM_024873	TNIP3	GGGGGTCCCCGGTGCTCGGATC#GAGGGAGCGTGGCTGAGGACCCTCT#((((((((.((((((((...((#))..))))...)))).)))))))).	1208	1233	1.0	-26.0	1	0.0006517677	0.485	-0.4344869181818183	0.45967948999999997	-4.993964104447428	18	25	8	3UTR		0	0
hsa-miR-622	NM_024873	TNIP3	ACAGTCTGCTGAGGTTGGAGC#CTCCAGCCTGGGAAATAGAGTGA#.((.((((((.(((((((((.#))))))))).))...)))).)).	2118	2141	1.0	-23.2	0	0.003213605	0.412	0.8900707777777779	0.9528224587500003	-9.650121587726659	17	23	9	3UTR		0	0
hsa-miR-630	NM_024873	TNIP3	AGTATTCTGTACCAGGGAAGGT#ACCCTGTTATTTGTGCCTGGTCATGTTTTCCTTTGGTATGAATACA#.((((((.(((((((((((((.#.)))))))).))))))))))).	1280	1326	1.0	-19.9	1	0.001762399	0.588	2.8491203571428576	1.349808425625	-6.106959766537749	19	22	11	3UTR		0	0
hsa-miR-632	NM_024873	TNIP3	GTGTCTGCTTCCTGTGGGA#CCCAGGGAGGCAGAGGT#.(.((((((((((.((((.#)))))))))))))).).	2075	2092	1.0	-23.8	0	0.0004323442	0.412	1.5788269000000001	1.9354937425000003	-6.207704229183972	15	17	14	3UTR		0	0
hsa-miR-639	NM_024873	TNIP3	ATCGCTGCGGTTGCGAGCGCTGT#CAGTGTTTGCTGCAGGGATA#(((.(((((...((((((((((.#))))))))))))))).))).	1508	1528	1.0	-25.0	0	0.000282984	0.647	0.9724567500000001	1.98352715	-14.38368097449574	18	20	15	3UTR		0	0
hsa-miR-640	NM_024873	TNIP3	ATGATCCAGGAACCTGCCTCT#GAGGCGGGAGGATCAC#.((((((.....((((((((.#)))))))).)))))).	2054	2070	1.0	-22.1	1	7.201074e-06	0.412	2.2429847125000006	2.040751881325	-14.577433678118396	14	16	8	3UTR		0	0
hsa-miR-647	NM_024873	TNIP3	GTGGCTGCACTCACTTCCTTC#AAGTCTTGGGCTGGGTGCAGTGGCT#((.((((((((((...(((..#.))).)))))))))).)).	1862	1887	1.0	-22.8	0	8.047568e-05	0.515	-0.6936579	0.12755190999999988	-7.320452478582767	15	19	10	3UTR		0	0
hsa-miR-648	NM_024873	TNIP3	AAGTGTGCAGGGCACTGGT#GCCAGGCTCGTGGCACACA#..((((((.((((.(((((#)))))))))...)))))).	2007	2026	1.0	-23.1	1	0.0008306345	0.559	3.205943683333334	2.059626196400001	-6.870230295138458	15	19	9	3UTR		0	0
hsa-miR-648	NM_024873	TNIP3	AAGTGTGCAGGGCACTGGT#ATCATTTCTTTAAGATGATGAGAAATTGTGCGCCTGCATCACA#..(((((((((((((....#.)))).)))))).))).	1799	1842	1.0	-21.5	1	0.001381319	0.647	1.5613064600000002	0.8783080925	-5.1900497996759025	13	17	6	3UTR		0	0
hsa-miR-663a	NM_024873	TNIP3	AGGCGGGGCGCCGCGGGACCGC#GCCAGGCTCGTGGCACACACCTATAAACCCAGCTA#.(((((((.((((((((.((((#))..)))))))))).)...........))).))).	2007	2042	1.0	-22.6	1	0.04666429	0.441	2.3015369999999997	2.0651685738250007	-4.849714495602881	19	35	10	3UTR		0	0
hsa-miR-549a-5p	NM_024873	TNIP3	AGCTCATCCATAGTTGTCACTG#TGGCAGATGGATGATGCA#.((((((((((..((((((...#)))))))))))))).)).	1420	1438	1.0	-18.6	1	0.001655799	0.574	1.5133384272727275	1.2589931012500002	-8.429258759619717	16	18	14	3UTR		0	0
hsa-miR-660-3p	NM_024873	TNIP3	ACCTCCTGTGTGCATGGATTA#CCAGCTACTCAGGAGGC#.(((((((.((((.(((....#))))).)).))))))).	2035	2052	1.0	-21.1	1	0.0006532127	0.412	2.6011020000000005	2.04977949515	-5.706554413123287	14	17	7	3UTR		0	0
hsa-miR-542-5p	NM_024873	TNIP3	TCGGGGATCATCATGTCACGAGA#GCATGGTGAAACCCCA#..((((.(((((((((.......#)))))))))..)))).	1967	1983	1.0	-19.1	0	0.003026832	0.544	0.6208386555555555	1.1064150989	-6.5006872542436085	13	16	9	3UTR		0	0
hsa-miR-671-3p	NM_024873	TNIP3	TCCGGTTCTCAGGGCTCCACC#GGTGGATTGCTTTGAGGCCAGGAG#(((((.(((((((((((((((#))))))..))))))))))).))).	1924	1948	1.0	-27.2	0	6.506527e-05	0.412	0.5273898647058823	0.365245705	-5.838533207394711	20	24	11	3UTR		0	0
hsa-miR-668-3p	NM_024873	TNIP3	TGTCACTCGGCTCGGCCCACTAC#AGACTTGATTATGAAAGATAAAGTCTTGGGCTGGGTGCAGTGGCT#.((((((..((((((((((....#.))))))))))..)))))).	1842	1887	1.0	-27.9	1	8.047568e-05	0.515	-0.19672579999999998	0.3629052887499999	-7.163349424783512	16	20	10	3UTR		0	0
hsa-miR-320b	NM_024873	TNIP3	AAAAGCTGGGTTGAGAGGGCAA#GCCAGGCTCGTGGCACACACCTATAAACCCAGCTA#...(((((((((...(((....#.)))...))))))))).	2007	2042	1.0	-21.2	0	0.04666429	0.441	2.4337265555555554	2.0506944000750007	-9.395960284116024	12	17	9	3UTR		0	0
hsa-miR-1468-5p	NM_024873	TNIP3	CTCCGTTTGCCTGTTTCGCTG#CAGTTTCCTTGAAATGAGACTTGGCAGATGGAT#.((((((((((.((((((...#.))))))..)))))))))).	1399	1432	1.0	-21.9	1	0.0001078914	0.559	1.2973994000000002	0.8793979525000002	-7.140128146953473	16	20	10	3UTR		0	0
hsa-miR-1271-3p	NM_024873	TNIP3	AGTGCCTGCTATGTGCCAGGCA#GCCAGGCTCGTGGCACACACC#.(((..(((((((.(((.(((.#))).))).)))))))..))).	2007	2028	1.0	-25.2	0	0.0005702078	0.544	1.916379857142857	2.048362337575001	-10.670160690883042	16	21	7	3UTR		0	0
hsa-miR-449c-5p	NM_024873	TNIP3	TAGGCAGTGTATTGCTAGCGGCTGT#GGTTGCTGTAAGTTGAGATCGCCACTGCACTCCAGCCTGG#(((((((((((((((.(((((((..#)))))))))))..............))))))...))))).	2089	2129	1.0	-20.8	1	2.866299e-05	0.456	1.1775649687499998	1.21119226375	-4.1706235265052785	22	40	11	3UTR		0	0
hsa-miR-766-3p	NM_024873	TNIP3	ACTCCAGCCCCACAGCCTCAGC#GAGGCTTGAGGCGGGAGG#.((((.(((.((.((((((...#)))))))).))).)))).	2047	2065	1.0	-25.4	0	7.987344e-07	0.412	2.7152228333333333	2.0958078239000004	-8.225920679544586	15	18	8	3UTR		0	0
hsa-miR-670-5p	NM_024873	TNIP3	GTCCCTGAGTGTATGTGGTG#CGCCACTGCACTCCAGCCTGGGAA#.((((.(((((((.((((((#)))))))))))))......)))).	2108	2132	1.0	-22.2	0	0.0001410136	0.456	1.1044295714285715	1.0812437175000003	-6.55112351607057	17	24	13	3UTR		0	0
hsa-miR-764	NM_024873	TNIP3	GCAGGTGCTCACTTGTCCTCCT#GGGAGGATCACTTGAGCCCA#...((.(((((..(((((((((#))))))).))..))))))).	2059	2079	1.0	-23.4	0	0.001944485	0.441	1.9773218400000006	2.1205779525000006	-13.051432877134383	16	20	7	3UTR		0	0
hsa-miR-764	NM_024873	TNIP3	GCAGGTGCTCACTTGTCCTCCT#GATGATGAGAAATTGTGCGCCTGCA#((((((((.((((((((.((..#)).))))))....)).)))))))).	1812	1837	1.0	-22.8	1	0.003933851	0.662	0.5787280749999998	0.80311632375	-4.993964104447428	18	25	8	3UTR		0	0
hsa-miR-759	NM_024873	TNIP3	GCAGAGTGCAAACAATTTTGAC#GAAATTGTGCGCCTGCA#((((.((((..((((((((...#)))))))))))))))).	1820	1837	1.0	-18.3	0	0.003933851	0.662	0.8392108624999999	0.791401425	-12.123892564752666	16	17	16	3UTR		0	0
hsa-miR-450b-3p	NM_024873	TNIP3	TTGGGATCATTTTGCATCCATA#TGGATGCACAAAAATGATTCTAT#.(((((((((((((((((((..#))))))))...))))))))))).	1472	1495	1.0	-23.0	1	0.08366926	0.603	1.6872422045454547	1.5486414737500003	-3.793324837357118	19	23	11	3UTR		0	0
hsa-miR-874-3p	NM_024873	TNIP3	CTGCCCTGGCCCGAGGGACCGA#TCACAAGACTTGATTATGAAAGATAAAGTCTTGGGCTGGGTGCAGT#((((((((((((((((......#.)))))))))))).)))).	1837	1883	1.0	-27.4	1	4.646563e-05	0.544	-0.0726209647058824	0.52015025125	-3.937574446201665	16	19	12	3UTR		0	0
hsa-miR-892b	NM_024873	TNIP3	CACTGGCTCCTTTCTGGGTAGA#ATCCTGATCAAATTGGAGGAGCCAGTT#.(((((((((((((.((((...#)))).))........))))))))))).	1349	1376	1.0	-23.0	1	0.0003444978	0.618	-0.04780818095238101	1.0320090193750002	-4.528774397607753	17	27	11	3UTR		0	0
hsa-miR-892b	NM_024873	TNIP3	CACTGGCTCCTTTCTGGGTAGA#GCCCAGGGAGGCAGA#..(((.((((...((((((...#)))))))))).))).	2074	2089	1.0	-21.6	0	2.771167e-05	0.412	-0.17996088333333335	2.0504440350000004	-14.318667878238285	13	15	10	3UTR		0	0
hsa-miR-875-3p	NM_024873	TNIP3	CCTGGAAACACTGAGGTTGTG#CACAAAAATGATTCTATGATTTAGGCAACTCAGTGTTTGCTGCAGGG#((((.(((((((((.(((((.#.)))))))))))))...).)))).	1478	1525	1.0	-22.2	0	0.0002704984	0.647	2.2147869083333336	1.6957264087500001	-8.79206118126477	18	24	13	3UTR		0	0
hsa-miR-875-3p	NM_024873	TNIP3	CCTGGAAACACTGAGGTTGTG#TACAACTTCCAGTTTCCT#...((((((...(((((((((#)))))))))..)))))).	1390	1408	1.0	-17.2	0	0.02928994	0.603	1.015357111111111	0.7703125306250002	-13.928624447013624	15	18	9	3UTR		0	0
hsa-miR-876-3p	NM_024873	TNIP3	TGGTGGTTTACAAAGTAATTCA#TGGATTGCTTTGAGGCCAGGAGTTCTAGACCAGCCT#.(((((((((((((((((((((#)))))))))))).............))))))).)).	1926	1962	1.0	-19.8	1	0.0008327793	0.456	0.33632378285714276	0.5979251514000001	-3.793324837357118	21	36	12	3UTR	MIRT789883	0	0
hsa-miR-924	NM_024873	TNIP3	AGAGTCTTGTGATGTCTTGC#TAAGATGATGAGAAATTGTGCGCCTGCATCACAAGACTTG#.((((((((((((((..(((#.)))...)))))))))))))).	1809	1849	1.0	-22.2	1	0.001670919	0.588	0.6343104785714285	0.6613002487500002	-4.026373917660731	17	22	14	3UTR		0	0
hsa-miR-933	NM_024873	TNIP3	TGTGCGCAGGGAGACCTCTCCC#GAGGCTTGTTTCTGCCACAA#((((.(((((((.(((((....#))))..).))))))))))).	1247	1267	1.0	-19.4	0	0.007061406	0.574	2.417949771428572	1.5152764599999997	-9.34574223368038	16	20	11	3UTR		0	0
hsa-miR-936	NM_024873	TNIP3	ACAGTAGAGGGAGGAATCGCAG#GTGAAACCCCATCTCTACTA#..(((((((((.((..((((..#))))..))))..))))))).	1972	1992	1.0	-17.6	1	0.1540277	0.5	2.108945363636364	1.3743577839	-9.272302669522894	15	20	7	3UTR		0	0
hsa-miR-939-5p	NM_024873	TNIP3	TGGGGAGCTGAGGCTCTGGGGGTG#GCTCCCATTCTTCTTCCACAGGGCCTTAGTTCTTTAG#((((((((((((((((((((((..#.)))).)))))))))))))))))).	1633	1670	1.0	-31.9	1	0.003800592	0.588	0.2854753826086956	1.9126776399999996	-3.937574446201665	22	25	18	3UTR		0	0
hsa-miR-939-3p	NM_024873	TNIP3	CCCTGGGCCTCTGCTCCCCAG#GGGAGGATCACTTGAGCCCAGGGA#(((((((.((((.(((((...#))))).)......)))))))))).	2059	2083	1.0	-26.9	1	0.0006658525	0.397	0.21888467142857146	2.094239933750001	-7.5403399880485384	16	24	10	3UTR		0	0
hsa-miR-941	NM_024873	TNIP3	CACCCGGCTGTGTGCACATGTGC#TGCACTCCAGCCTGGGA#..((((((((.(((((.......#)))))..))))).))).	2114	2131	1.0	-21.4	1	0.0001158153	0.456	1.1114562222222224	0.8519406712500001	-7.7817751947826395	13	17	5	3UTR		0	0
hsa-miR-1178-5p	NM_024873	TNIP3	CAGGGTCAGCTGAGCATG#CAGCTAAGATCCTGA#((((((((((((......#)))))..))))))).	1341	1356	1.0	-17.3	1	0.009415796	0.618	-0.2106698535714286	1.158873695	-7.052043616942562	12	15	7	3UTR		0	0
hsa-miR-1181	NM_024873	TNIP3	CCGTCGCCGCCACCCGAGCCG#GGCTGGGTGCAGTGGCT#.....((((((((((.((((.#)))))))))..))))).	1870	1887	1.0	-24.8	0	8.047568e-05	0.515	-0.5149370166666666	0.14592365874999982	-13.898648723754015	14	17	9	3UTR		0	0
hsa-miR-1182	NM_024873	TNIP3	GAGGGTCTTGGGAGGGATGTGAC#ACATTGCTCCCATTCTTCTTCCACAGGGCCTTA#.((((((((((((((((.(((..#.)))..))))))).))))))))).	1628	1661	1.0	-24.0	1	0.007198637	0.618	0.31746895294117644	1.7703422399999997	-3.793324837357118	19	24	9	3UTR		0	0
hsa-miR-1184	NM_024873	TNIP3	CCTGCAGCGACTTGATGGCTTCC#GGGAGGCAGAGGTTGCTGTAA#..(((((((((((..((.(((((#))))).)).))))))))))).	2079	2100	1.0	-25.1	1	0.0001136375	0.412	2.1289369090909087	1.6872755875000007	-6.549290197143331	18	21	11	3UTR		0	0
hsa-miR-1184	NM_024873	TNIP3	CCTGCAGCGACTTGATGGCTTCC#GGATGCACAAAAATGATTCTATGATTTAGGCAACTCAGTGTTTGCTGCAGGG#(((((((((((((((..((((..#.))))...)))).))).)))))))).	1473	1525	1.0	-23.5	1	0.0002704984	0.647	1.818145205882353	1.7062780212500006	-4.1706235265052785	19	26	8	3UTR		0	0
hsa-miR-1225-5p	NM_024873	TNIP3	GTGGGTACGGCCCAGTGGGGGG#CCCCCTACCCACCCACT#((((((..((....((((((((#)))))))))))))))).	2154	2171	1.0	-25.1	0	0.2120936	0.574	0.31368262500000005	0.5900143574999999	-16.11244422544697	16	17	16	3UTR		0	0
hsa-miR-1227-5p	NM_024873	TNIP3	GTGGGGCCAGGCGGTGG#CCAGGAGTTCTAGACCAGCCTGGCCAGCATG#(((.(((((((((((..#.))).))))))))..))).	1941	1972	1.0	-24.2	0	4.817669e-05	0.515	0.34234372500000004	0.6277707638250001	-7.202645801464468	14	19	8	3UTR		0	0
hsa-miR-1228-3p	NM_024873	TNIP3	TCACACCTGCCTCGCCCCCC#GCACTTTGGGAGGCTGAGGCAGGTGGAT#((.(((((((((((((.(((#.))).))).)))))))))))).	1903	1931	1.0	-32.5	0	0.000548614	0.456	-0.2502795428571429	0.048470722499999896	-5.495113920508112	18	22	12	3UTR		0	0
hsa-miR-1234-3p	NM_024873	TNIP3	TCGGCCTGACCACCCACCCCAC#TGGGCTGGGTGCAGTGGCTC#..((((....((((((.((((.#)))).))))))....)))).	1868	1888	1.0	-23.6	0	4.927246e-05	0.515	-0.2751895	0.09473403374999989	-11.113218309998182	14	20	6	3UTR		0	0
hsa-miR-1238-5p	NM_024873	TNIP3	GTGAGTGGGAGCCCCAGTGTGTG#ACATTGCTCCCATTCT#..((((((((((...(((((...#))))))))))))))).	1628	1644	1.0	-20.9	1	0.1314162	0.603	0.62784758	1.5241728475	-7.838420809809573	15	16	15	3UTR		0	0
hsa-miR-1238-3p	NM_024873	TNIP3	CTTCCTCGTCTGTCTGCCCC#CAGGCAACGAGGGAGC#(((((((((.((((((....#))))))))))))))).	1200	1216	1.0	-21.4	1	0.009141661	0.515	-0.5968432222222222	0.28779524624999997	-5.180080914529843	15	16	15	3UTR		0	0
hsa-miR-1207-5p	NM_024873	TNIP3	TGGCAGGGAGGCTGGGAGGGG#CAACTTCCAGTTTCCTTGA#...(((((((((((((((..(#)..))))))))))))))).	1392	1411	1.0	-25.3	0	0.01226948	0.618	0.8738879466666668	0.7386120518750001	-6.514540193678739	16	19	15	3UTR		0	0
hsa-miR-1287-5p	NM_024873	TNIP3	TGCTGGATCAGTGGTTCGAGTC#GCCACTGCACTCCAGCC#.((((((.(((((((.......#)))))))...)))))).	2109	2126	1.0	-20.9	1	0.007939421	0.471	1.821298285714286	1.1373325025	-6.340008846841362	13	17	7	3UTR		0	0
hsa-miR-1287-5p	NM_024873	TNIP3	TGCTGGATCAGTGGTTCGAGTC#GAGTTCTAGACCAGCCTGGCCAGCAT#((((((.(((((((((.((.((#)).))...)))))..)))))))))).	1945	1971	1.0	-19.7	0	0.00072445	0.5	0.30733888181818186	0.8572562776500001	-5.4812609810729835	19	26	10	3UTR		0	0
hsa-miR-1291	NM_024873	TNIP3	TGGCCCTGACTGAAGACCAGCAGT#TCTTCCACAGGGCCT#.(((((((...(((((........#)))))..))))))).	1644	1659	1.0	-19.8	1	0.02797458	0.618	0.17191577142857142	1.4467777124999999	-8.91699543934141	12	15	7	3UTR		0	0
hsa-miR-1250-3p	NM_024873	TNIP3	ACATTTTCCAGCCCATTCA#TGATTATGAAAGATAAAGTCTTGGGCTGGGTGCAGTGG#.((((.(((((((((....#.)))))))))...)))).	1847	1885	1.0	-19.3	0	2.964058e-05	0.544	-0.5900102555555554	0.4478609725	-5.927332678853777	13	18	9	3UTR		0	1
hsa-miR-1251-3p	NM_024873	TNIP3	CGCTTTGCTCAGCCAGTGTAG#GGCTGGGTGCAGTGG#((((.(((((((((.......#))))))))).)))).	1870	1885	1.0	-19.7	0	2.964058e-05	0.544	-0.6675034444444444	0.14632560999999983	-9.025110261568384	13	15	9	3UTR		0	0
hsa-miR-1256	NM_024873	TNIP3	AGGCATTGACTTCTCACTAGCT#AGCCTGGGAAATAGAGTGAGCAAGACTCAGTGCCC#.(((((((((((((((((....#.)))))).)))..)))))))).	2122	2157	1.0	-22.0	1	0.01240632	0.441	0.7468732950000001	0.8009441175000003	-3.793324837357118	17	22	8	3UTR		0	0
hsa-miR-1270	NM_024873	TNIP3	CTGGAGATATGGAAGAGCTGTGT#ACATTGCTCCCATTCTTCT#..(((((.((((..((((.((((#)))).))))))))))))).	1628	1647	1.0	-17.2	0	0.1252292	0.603	0.018411159999999992	1.5450092500000001	-9.41660617873957	17	19	13	3UTR		0	0
hsa-miR-1276	NM_024873	TNIP3	TAAAGAGCCCTGTGGAGACA#TGTAAACGTTTAACATTGCTCCCATTCTTCTTCCACAGGGCCTTAGTTCTTTAG#((((((((((((((((((..#.))).)))))))))......)))))).	1616	1670	1.0	-24.0	1	0.003800592	0.588	1.221246504	1.8255227824999998	-3.937574446201665	18	27	9	3UTR		0	0
hsa-miR-1277-5p	NM_024873	TNIP3	AAATATATATATATATGTACGTAT#TGCAGGGATATTGTATGTTGATTTAAAGTGCATATGTGTGTGTGTG#..((((((((((((((((((....#.)))))))))))))))))).	1518	1564	1.0	-21.2	1	0.0003103491	0.632	1.4837376555555555	2.1667694025	-4.95700071937229	18	20	18	3UTR		0	0
hsa-miR-1292-3p	NM_024873	TNIP3	TCGCGCCCCGGCTCCCGTTC#GGGCTGGGTGCAGTGGC#((((((((((((((......#)))))))).)).)))).	1869	1886	1.0	-20.7	1	0.0001113858	0.529	-0.6838499500000002	0.24009124749999988	-4.906073086755913	14	17	8	3UTR		0	0
hsa-miR-664a-5p	NM_024873	TNIP3	ACTGGCTAGGGAAAATGATTGGAT#CCAGGAGTTCTAGACCAGCCTGGCCAGC#.(((((((((...(((..((((..#))))..))).........))))))))).	1941	1969	1.0	-20.2	1	0.0009989147	0.515	0.8920695333333334	0.9612314951500002	-11.254033235030066	16	28	9	3UTR		0	0
hsa-miR-664a-5p	NM_024873	TNIP3	ACTGGCTAGGGAAAATGATTGGAT#CCTGTTATTTGTGCCTGGTCAT#..((((((((.((((((((.((..#)).))))))).).)))))))).	1282	1304	1.0	-19.2	1	6.117699e-05	0.603	2.2981805555555557	1.540326223125	-7.7817751947826395	18	22	8	3UTR		0	0
hsa-miR-1321	NM_024873	TNIP3	CAGGGAGGTGAATGTGAT#CACATCATCTACCCTGT#((((((((((.(((((..#)))))))))).))))).	1270	1287	1.0	-20.2	1	0.05217106	0.544	3.6670359727272728	1.48320788875	-6.7623489216120145	15	17	10	3UTR		0	0
hsa-miR-1914-5p	NM_024873	TNIP3	CCCTGTGCCCGGCCCACTTCTG#AGTCTTGGGCTGGGTGCAGTGGC#((((((((((((((((......#.)))))))))))))).)).	1863	1886	1.0	-30.4	1	0.0001113858	0.529	-0.7239148823529412	0.24929082374999995	-3.937574446201665	16	19	14	3UTR		0	0
hsa-miR-1914-3p	NM_024873	TNIP3	GGAGGGGTCCCGCACTGGGAGG#CCTGGGAAATAGAGTGAGCAAGACTCAGTGCCCCCTACCCACCCACTCCA#((((((((...((((((((...#.)))))))).........)))).)))).	2124	2174	1.0	-23.9	1	0.3499147	0.574	0.38887700000000003	0.8457566400000001	-9.06124504818596	16	28	8	3UTR		0	0
hsa-miR-1915-3p	NM_024873	TNIP3	CCCCAGGGCGACGCGGCGGG#TGTGTGTGTGTTTCCTGGGGT#((((((((.(((((((((.(#).))).)))))))))))))).	1580	1601	1.0	-21.7	1	0.1335858	0.588	3.1685257	1.94364469875	-4.993964104447428	18	21	14	3UTR		0	0
hsa-miR-2110	NM_024873	TNIP3	TTGGGGAAACGGCCGCTGAGTG#ACTCAGTGCCCCCTACCCAC#.((((.....((.((((((((.#)))))))))).....)))).	2146	2166	1.0	-21.2	0	0.07599074	0.529	-0.0676801375	0.62335023	-13.1396318018423	14	20	10	3UTR		0	0
hsa-miR-2114-3p	NM_024873	TNIP3	CGAGCCTCAAGCAAGGGACTT#GAGGACCCTCTTCTTTGTTTATACTGAGGCTTGT#((((((((((((((((((...#.))))))))).....))))))))).	1222	1256	1.0	-21.4	1	0.01464342	0.529	0.8740053130434783	1.0980437524999993	-3.937574446201665	18	25	9	3UTR		0	0
hsa-miR-2116-5p	NM_024873	TNIP3	GGTTCTTAGCATAGGAGGTCT#AGGCTTCTGACAGCTAAGATCCT#((.(((((((...((((((((#))))))))....))))))).)).	1331	1354	1.0	-22.2	0	0.0006894545	0.603	0.5572769687499999	1.1886620543750002	-12.955822318181061	17	23	8	3UTR		0	0
hsa-miR-2276-5p	NM_024873	TNIP3	GCCCTCTGTCACCTTGCAGACG#TTGAGCCCAGGGAGGCAGAGGTTGCT#((((((((((.(((((......#.))))).))))))))..)).	2070	2096	1.0	-21.6	1	1.026193e-05	0.397	1.2590473083333336	1.9470899175000003	-6.7623489216120145	15	20	8	3UTR		0	0
hsa-miR-2278	NM_024873	TNIP3	GAGAGCAGTGTGTGTTGCCTGG#CCAGGCTCGTGGCACACACCTATAAACCCAGCTACTCA#((((((.(((((((((((((((#))))))....)))))))))...........))).))).	2008	2046	1.0	-26.5	0	0.01916769	0.412	2.7344442210526316	1.8545641650000007	-5.4812609810729835	21	38	9	3UTR		0	0
hsa-miR-2681-5p	NM_024873	TNIP3	GTTTTACCACCTCCAGGAGACT#GTTTCCTGGGGTAAAAA#.(((((((....(((((((((.#)))))))))))))))).	1589	1606	1.0	-20.6	1	0.08182068	0.588	3.7220709999999997	1.8483833187500003	-12.263798748937765	16	17	16	3UTR		0	0
hsa-miR-718	NM_024873	TNIP3	CTTCCGCCCCGCCGGGCGTCG#GAGGCTTGAGGCGGGAGGAT#..(((..((((((((((.((.#)).))))..)))))).))).	2047	2067	1.0	-24.7	0	1.319525e-06	0.426	2.514340641666667	1.8849770651500002	-8.401646015436656	15	20	6	3UTR		0	0
hsa-miR-3120-5p	NM_024873	TNIP3	CCTGTCTGTGCCTGCTGTACA#CAGGAGGCTTGAGGCGGGA#(((((((..((((.(((....#))).))))...))))))).	2044	2063	1.0	-22.6	1	1.102048e-07	0.412	1.9899725285714285	2.0903944188250003	-8.164438951148465	14	19	7	3UTR		0	0
hsa-miR-3127-3p	NM_024873	TNIP3	TCCCCTTCTGCAGGCCTGCTGG#CCAGCTACTCAGGAGGCTTGAGGCGGGAGGA#...((((((((((((((.((((#.)))).))))))...)))))))).	2035	2066	1.0	-27.0	0	1.302556e-06	0.412	3.0354824117647072	1.82161879015	-6.514540193678739	18	24	8	3UTR		0	0
hsa-miR-3129-5p	NM_024873	TNIP3	GCAGTAGTGTAGAGATTGGTTT#GAGCCAGTTATTATACAACC#...((.((((((.(((((((((#))))))))).)))))).)).	1367	1387	1.0	-15.1	0	0.1401593	0.632	0.21018980000000007	0.5962043475000002	-9.704629567538028	17	20	9	3UTR		0	0
hsa-miR-3135a	NM_024873	TNIP3	TGCCTAGGCTGAGACTGCAGTG#CACTGCACTCCAGCCTGGGA#..(((((((((.((.(((((((#))))))).))))))))))).	2111	2131	1.0	-30.6	1	0.0001158153	0.456	1.1114562222222224	0.8519406712500001	-9.03925358921928	18	20	11	3UTR		0	0
hsa-miR-3141	NM_024873	TNIP3	GAGGGCGGGTGGAGGAGGA#TCTTCTTCCACAGGGCCTTA#((((.(..(((((((((((#)))))))))))..).)))).	1641	1661	1.0	-24.8	0	0.007198637	0.618	0.019869109090909085	1.6773211775	-11.913933085066086	16	20	11	3UTR		0	0
hsa-miR-548v	NM_024873	TNIP3	AGCTACAGTTACTTTTGCACCA#GGAGGCAGAGGTTGCTGTAAGTTG#(((((((((.((((((((.((.#))..)))))))).)))))).))).	2080	2104	1.0	-22.0	1	0.000582531	0.441	1.5788262000000002	1.5632856825000006	-5.180080914529843	19	24	8	3UTR		0	0
hsa-miR-3151-5p	NM_024873	TNIP3	GGTGGGGCAATGGGATCAGGT#GCCTGGCCAGCATGGTGAAACCCCATCT#((((((((((((((.((((((#))))))))..)))..))...))))))).	1958	1986	1.0	-20.5	1	0.004434085	0.544	1.2629340904761903	1.19992569265	-4.6730240064523	20	28	8	3UTR		0	0
hsa-miR-3153	NM_024873	TNIP3	GGGGAAAGCGAGTAGGGACATTT#TGTGCCTGGTCATGTTTTCCTT#.((((((((((.((((.(((...#))).)))).))..)))))))).	1291	1313	1.0	-21.3	1	0.03871561	0.588	2.348483666666667	1.4195647174999997	-7.140128146953473	17	22	8	3UTR		0	0
hsa-miR-3154	NM_024873	TNIP3	CAGAAGGGGAGTTGGGAGCAGA#TCTGCAGTTGTAAACGTTTAACATTGCTCCCATTCTTCTTCC#..(((((((((.(((((((((.#.)))))))))))))))))).	1608	1650	1.0	-26.1	1	0.1004596	0.588	1.9411655333333337	1.810333435	-8.303804028968646	18	20	18	3UTR		0	0
hsa-miR-3158-5p	NM_024873	TNIP3	CCTGCAGAGAGGAAGCCCTTC#GTTTCCTGGGGTAAAAATTTCTGCAGT#.(((((((((....(((((..#.))))).....))))))))).	1589	1616	1.0	-20.8	1	0.0005139761	0.603	2.6628658888888883	1.6929415199999998	-12.110873152550473	14	21	9	3UTR		0	1
hsa-miR-3159	NM_024873	TNIP3	TAGGATTACAAGTGTCGGCCAC#GTTGACCTCAGTGATCCTAA#(((((((((.((.((((((...#))))))))..))))))))).	1687	1707	1.0	-19.3	1	0.0410758	0.632	2.939072	1.2069337887500002	-6.469211527196086	17	20	9	3UTR		0	0
hsa-miR-3160-5p	NM_024873	TNIP3	GGCTTTCTAGTCTCAGCTCTCC#GGAGGCTGAGGCAGGTGGATTGCTTTGAGGCCA#(((((((((((((((((.((((#))))))))))))...))))........))))).	1911	1944	1.0	-26.5	1	1.371241e-05	0.412	0.09221718928571429	0.35729639625	-3.937574446201665	21	33	12	3UTR		0	0
hsa-miR-3161	NM_024873	TNIP3	CTGATAAGAACAGAGGCCCAGAT#GGGCCTTAGTTCTTTAGC#((((..(((((.(((((((....#))))))).))))))))).	1653	1671	1.0	-20.7	0	0.006571902	0.574	0.41248325714285716	1.469411325	-13.304373691803539	16	18	9	3UTR		0	0
hsa-miR-3162-5p	NM_024873	TNIP3	TTAGGGAGTAGAAGGGTGGGGAG#CTCAGTGCCCCCTACCCACCCACTCCA#....(((((.(..((((((((..#.))))))))..).))))).	2147	2174	1.0	-25.1	0	0.3499147	0.574	-0.06768013750000003	0.6636951637499999	-15.425002859228705	14	19	8	3UTR		0	0
hsa-miR-3165	NM_024873	TNIP3	AGGTGGATGCAATGTGACCTCA#TGAGGCTTGTTTCTGCCACAAAGGCACATCATCTACCC#.((((((((..(((((.(((..#.)))))))))))))))).	1246	1284	1.0	-20.5	1	0.007744127	0.544	2.3820185500000006	1.526594635	-7.8606057810956464	16	18	16	3UTR		0	0
hsa-miR-3170	NM_024873	TNIP3	CTGGGGTTCTGAGACAGACAGT#ATTGTTGACCTCAGTGATCCTAA#.((((((((((((...((((((#))))))...))))).))))))).	1684	1707	1.0	-18.8	1	0.0410758	0.632	2.4524557692307694	1.15481094625	-5.618663395431772	18	23	7	3UTR		0	0
hsa-miR-3177-5p	NM_024873	TNIP3	TGTGTACACACGTGCCAGGCGCT#GTGCCTGGTCATGTTTTCCTTTGGTATGAATACAG#(((((.((.(((((((((((((.#)))))))).)))))............)).))))).	1292	1327	1.0	-22.6	0	0.001800724	0.588	2.2742265714285717	1.3422134824999996	-6.894922865640474	20	35	8	3UTR		0	0
hsa-miR-3186-5p	NM_024873	TNIP3	CAGGCGTCTGTCTACGTGGCTT#GAGGCAGGTGGATTGCTTTGAGGCCAGGAGTTCTAGACCAGCCTGG#((((((((((.((.(.((((((#.)))))).)))...)))))..))))).	1918	1964	1.0	-23.5	1	0.0005640932	0.471	0.22610232500000002	0.4380216774999999	-7.852237919436034	19	27	6	3UTR		0	0
hsa-miR-3187-3p	NM_024873	TNIP3	TTGGCCATGGGGCTGCGCGG#GCCAGGCTCGTGGCACAC#.((((((((((.(((.((..#))))).)))))))).)).	2007	2025	1.0	-24.0	1	0.000451605	0.559	2.520181454545454	2.014629573825001	-7.373177227257086	15	18	8	3UTR		0	0
hsa-miR-3188	NM_024873	TNIP3	AGAGGCTTTGTGCGGATACGGGG#TCCCATTCTTCTTCCACAGGGCCTTA#.(((((((((((.(((...((((#)))).....)))..))))))))))).	1635	1661	1.0	-22.7	1	0.007198637	0.618	0.2239868363636364	1.546593275	-5.08245545002336	18	26	11	3UTR		0	0
hsa-miR-320e	NM_024873	TNIP3	AAAGCTGGGTTGAGAAGG#AACCCAGCTA#..(((((((((.......#))))))))).	2032	2042	1.0	-16.0	1	0.04666429	0.441	2.6467514444444444	1.9114934939000001	-11.418273199709544	9	10	9	3UTR		0	0
hsa-miR-3192-5p	NM_024873	TNIP3	TCTGGGAGGTTGTAGCAGTGGAA#CCACTGCACTCCAGCCTGGGA#((((((..(..((.(((((((..#)))))))))..)..)))))).	2110	2131	1.0	-22.1	0	0.0001158153	0.456	1.9372625714285714	1.1330991387499998	-12.719016771512552	16	21	9	3UTR		0	0
hsa-miR-4260	NM_024873	TNIP3	CTTGGGGCATGGAGTCCCA#TGGGAAATAGAGTGAGCAAGACTCAGTGCCCCC#...(((((((.(((((...#.))))).))))))).	2126	2159	1.0	-22.4	0	0.03069384	0.456	1.6437022857142856	0.8585763962500002	-9.33931466908909	12	15	7	3UTR		0	0
hsa-miR-4326	NM_024873	TNIP3	TGTTCCTCTGTCTCCCAGAC#TTTGGGAGGCTGAGGC#....((((.((((((((((.#)))))))))).)))).	1907	1923	1.0	-22.9	0	0.0001601953	0.456	-0.2577530600000001	0.04193222374999994	-10.602952126883691	14	16	10	3UTR		0	0
hsa-miR-4269	NM_024873	TNIP3	GCAGGCACAGACAGCCCTGGC#GGCAGAGGTTGCTGTAAGTTGAGATCGCCACTGCACTCCAGCCTGG#.(((((((((.((((((((.(#).))).))))))))).........................))))).	2083	2129	1.0	-22.3	1	2.866299e-05	0.456	1.3053502647058823	1.2015723512500007	-6.618099312767468	18	46	9	3UTR		0	1
hsa-miR-4264	NM_024873	TNIP3	ACTCAGTCATGGTCATT#GACAACAGGCAACGAGGGAGCGTGGCTGAGG#.((((((((((.((...#.)).)))))))))).	1195	1226	1.0	-20.3	1	5.263285e-06	0.471	-0.13662445000000004	0.18868903749999993	-8.108626787507722	12	15	10	3UTR		0	0
hsa-miR-4271	NM_024873	TNIP3	GGGGGAAGAAAAGGTGGGG#TCCCATTCTTCTTCCA#(((((((((....((((((#))))))))))))))).	1635	1651	1.0	-19.3	1	0.2034345	0.603	0.07008848888888888	1.638229065	-12.640789312202793	15	16	15	3UTR		0	0
hsa-miR-3616-3p	NM_024873	TNIP3	CGAGGGCATTTCATGATGCAGGC#GCCAGCATGGTGAAACCCCATCT#.(((((..((((((.((((.(((#))).)))).)))))).))).)).	1963	1986	1.0	-22.4	0	0.004434085	0.544	1.2504803333333334	1.1520837463999998	-8.386095861659705	18	23	6	3UTR		0	0
hsa-miR-3620-5p	NM_024873	TNIP3	GTGGGCTGGGCTGGGCTGGGCC#TCTAGACCAGCCTGGCCAGCA#((.(((((((((((.(((((..#))))).))))))))))).)).	1949	1970	1.0	-29.9	0	0.0005740155	0.5	0.3469667909090909	0.9144540439	-6.2305634807587476	18	21	11	3UTR		0	0
hsa-miR-3622a-3p	NM_024873	TNIP3	TCACCTGACCTCCCATGCCTGT#GGAGGCTGAGGCAGGTGGA#(((((((.((((....((((.(#).)))).))))))))))).	1911	1930	1.0	-22.1	1	0.0006082804	0.456	0.12957997142857142	0.08007381749999992	-9.365678546123194	16	19	11	3UTR		0	0
hsa-miR-3650	NM_024873	TNIP3	AGGTGTGTCTGTAGAGTCC#GGCTCGTGGCACACACCTA#(((((((((((..(((((.#))))).))).)))))))).	2011	2030	1.0	-20.1	1	0.00150439	0.529	2.6068088416666666	1.8576707914000008	-8.573508368464264	16	19	8	3UTR	MIRT785000	0	0
hsa-miR-3663-5p	NM_024873	TNIP3	GCTGGTCTGCGTGGTGCTCGG#TTGAGATCGCCACTGCACTCCAGCC#(((((..((((((((((((((#)))))..)))))).)))..))))).	2101	2126	1.0	-25.4	0	0.007939421	0.471	1.301009705882353	1.1923274762499998	-7.382219742266031	19	25	6	3UTR		0	0
hsa-miR-3663-5p	NM_024873	TNIP3	GCTGGTCTGCGTGGTGCTCGG#TTGAGGCCAGGAGTTCTAGACCAGCC#((((((((((.((((.(((((#))))))))).).....))))))))).	1935	1961	1.0	-23.7	1	0.001740535	0.441	0.18105849999999998	0.6419990239000001	-6.995398001915627	19	26	9	3UTR		0	0
hsa-miR-3664-3p	NM_024873	TNIP3	TCTCAGGAGTAAAGACAGAGTT#TGTGTGTGTGTTTCCTGGGGT#(((((((((...(.(((.(...#).))).)....))))))))).	1580	1601	1.0	-15.1	1	0.1335858	0.588	3.455846555555555	1.75227157625	-12.208498617056957	14	21	9	3UTR		0	0
hsa-miR-3667-3p	NM_024873	TNIP3	ACCTTCCTCTCCATGGGTCTTT#GAGCCCAGGGAGGCAGAGGTT#(((((((((.((.((((.(((.#)))))))))))))..))))).	2072	2093	1.0	-21.3	1	0.0004480062	0.397	1.9612209999999999	1.8775005050000007	-6.469211527196086	18	21	13	3UTR		0	0
hsa-miR-3677-5p	NM_024873	TNIP3	CAGTGGCCAGAGCCCTGCAGTG#GGTGCAGTGGCTCATGCCTATAATCCCAGCACTTTGGGAGGCTGA#(((((((..((((((((((.(.#).))))).)))))..)))......................)))).	1875	1920	1.0	-24.1	1	0.0001674291	0.441	-0.3108537454545454	0.13961610999999982	-7.307599033628058	18	45	5	3UTR		0	0
hsa-miR-3677-5p	NM_024873	TNIP3	CAGTGGCCAGAGCCCTGCAGTG#CACTTGAGCCCAGGGAGGCAGAGGTTGCTGTAAGTTGAGATCGCCACTGC#((((((((((((((((((....#.)))).)))).)))............))))))).	2067	2117	1.0	-24.1	1	0.0006988599	0.456	1.8071306468750004	1.9296299500000003	-3.937574446201665	18	34	7	3UTR		0	0
hsa-miR-3692-5p	NM_024873	TNIP3	CCTGCTGGTCAGGAGTGGATACTG#CAGGAGTTCTAGACCAGCCTGGCCAGCATGGT#(((((((((((((..(((......#.))).))))))))))).)).	1942	1974	1.0	-27.2	1	4.542673e-05	0.529	0.1544889642857143	0.6818369989	-5.529863923972706	16	20	11	3UTR		0	0
hsa-miR-3907	NM_024873	TNIP3	AGGTGCTCCAGGCTGGCTCACA#GTGGATTGCTTTGAGGCCAGGAGTTCTAGACCAGCCTGGCCAGCATG#..((((((((((((((((....#.)).)))))))))..))))).	1925	1972	1.0	-25.3	1	4.817669e-05	0.515	0.46126141578947377	0.4034610800000001	-4.95700071937229	16	21	9	3UTR		0	0
hsa-miR-3916	NM_024873	TNIP3	AAGAGGAAGAAATGGCTGGTTCTCAG#CTGAGGCTTGTTTCTGCCACAAAGGCACATCATCTACCCTGTTATTTGTGCCTGGTCATGTTTTCCTTTG#.(((((((((.(((((((((......#.))).)))))).))))))))).	1245	1315	1.0	-19.8	1	0.04050227	0.588	1.5876839999999999	1.2965176999999997	-6.618099312767468	18	22	9	3UTR		0	0
hsa-miR-3939	NM_024873	TNIP3	TACGCGCAGACCACAGGATGTC#TGTGTGTGTGTGTGTGTGT#((((((((.((((((.(.....#).)))).)).)))))))).	1560	1579	1.0	-18.9	1	0.5012624	0.588	2.8992949999999995	2.1059961	-5.227013184751041	15	19	8	3UTR		0	0
hsa-miR-3945	NM_024873	TNIP3	AGGGCATAGGAGAGGGTTGATAT#GACCCTCTTCTTTGTTTA#.(((((.(((((((((((.....#))))))))))).))))).	1225	1243	1.0	-22.3	0	0.03128174	0.485	0.06429129090909091	0.9960884312499997	-5.337011372228436	16	18	11	3UTR		0	0
hsa-miR-378g	NM_024873	TNIP3	ACTGGGCTTGGAGTCAGAAG#CTGCACTCCAGCCTGGG#.((((((.(((((((((...#))).)))))))))))).	2113	2130	1.0	-22.4	1	3.430537e-05	0.456	1.3500627	1.11897433	-6.106959766537749	15	17	12	3UTR		0	0
hsa-miR-4430	NM_024873	TNIP3	AGGCTGGAGTGAGCGGAG#TTGCTGTAAGTTGAGATCGCCACTGCACTCCAGCCTG#(((((((((((((.((.(#.).)).)).))))))))))).	2091	2128	1.0	-25.8	1	8.535951e-05	0.456	0.9673795714285713	1.3670031362500004	-4.794414363722071	16	21	11	3UTR		0	0
hsa-miR-4433a-3p	NM_024873	TNIP3	ACAGGAGTGGGGGTGGGACAT#GTGCCCCCTACCCACCCACTCCA#...((((((((((((((....#.)))))))..))))))).	2151	2174	1.0	-26.7	0	0.3499147	0.574	0.20611890625	0.6116087775	-6.514540193678739	14	18	7	3UTR		0	0
hsa-miR-4435	NM_024873	TNIP3	ATGGCCAGAGCTCACACAGAGG#CCCTGTTATTTGTGCCTGGTCATG#((((((((.((.((.((((.((#))))))....)).)))))))))).	1281	1305	1.0	-19.9	1	8.420844e-05	0.588	2.7970195	1.507052673125	-9.076216974294418	18	24	10	3UTR		0	0
hsa-miR-4437	NM_024873	TNIP3	TGGGCTCAGGGTACAAAGGTT#AACCCAGCTACTCAGGAGGCTTGAGGCGGGAGGATCACTTGAGCCCAG#((((((((((...........#.)))))))))).	2032	2080	1.0	-19.2	1	0.001702852	0.426	2.2792820000000003	1.9948643189	-13.223621401949268	10	12	10	3UTR		0	1
hsa-miR-4440	NM_024873	TNIP3	TGTCGTGGGGCTTGCTGGCTTG#GGCCAGCATGGTGAAACCCCATCTCT#.(..((((((((((((((((..#)))))))).)).....))))))..).	1962	1988	1.0	-22.4	0	0.01184645	0.529	1.2901074454545454	1.1567233439	-8.382886586622757	17	26	8	3UTR		0	0
hsa-miR-4440	NM_024873	TNIP3	TGTCGTGGGGCTTGCTGGCTTG#AGGCCAGGAGTTCTAGACC#.(((.((((((((.(((((((.#)))))))))))))))))).	1938	1957	1.0	-22.1	0	5.867467e-06	0.426	-0.1226214125	0.64995098	-8.769201929689997	18	19	18	3UTR		0	0
hsa-miR-4446-3p	NM_024873	TNIP3	CAGGGCTGGCAGTGACATGGGT#GCCACTGCACTCCAGCCTGGG#(.(((((((.((((.((..(((#)))..))))))))))))).).	2109	2130	1.0	-22.9	1	3.430537e-05	0.456	0.9146691428571428	0.9343736462500001	-7.07920635679565	17	21	13	3UTR		0	0
hsa-miR-4448	NM_024873	TNIP3	GGCTCCTTGGTCTAGGGGTA#AGTTCTAGACCAGCCTGGCCA#((((..(((((((((((.(.#).)))))))))))...)))).	1946	1967	1.0	-21.4	0	0.0007165122	0.5	0.04579540909090906	0.6307289114000001	-9.957570382207184	16	21	11	3UTR		0	0
hsa-miR-4452	NM_024873	TNIP3	TTGAATTCTTGGCCTTAAGTGAT#CACTTTGGGAGGCTGAGGCAGGTGGATTGCTTTGAGGCCAGGAGTTCT#..(((((((((((((((((((((#.))))))).)))))))))))))).	1904	1952	1.0	-27.7	1	6.56832e-05	0.412	-0.2593377636363638	0.04302198624999995	-4.95700071937229	21	24	14	3UTR		0	0
hsa-miR-3135b	NM_024873	TNIP3	GGCTGGAGCGAGTGCAGTGGTG#CGCCACTGCACTCCAGCCT#(((((((....(((((((((((#)))))))))))))))))).	2108	2127	1.0	-33.0	1	0.005390003	0.471	1.578827818181818	1.1536163512500002	-11.374879977366588	18	19	18	3UTR		0	0
hsa-miR-4470	NM_024873	TNIP3	TGGCAAACGTGGAAGCCGAGA#TCTTCTTCCACAGGGCCT#.(((....(((((((..((((#)))))))))))...))).	1641	1659	1.0	-16.9	0	0.02797458	0.618	8.219999999999358e-05	1.4247258000000005	-13.9036913177182	14	18	11	3UTR		0	0
hsa-miR-4472	NM_024873	TNIP3	GGTGGGGGGTGTTGTTTT#GAGCAAGACTCAGTGCCCCCTACCC#((((((((((((((..((#.))..)))))))))))))).	2139	2164	1.0	-22.3	1	0.05057599	0.515	0.10973034999999996	0.68311292125	-4.906073086755913	16	20	14	3UTR		0	0
hsa-miR-4474-3p	NM_024873	TNIP3	TTGTGGCTGGTCATGAGGCTAA#TTAGCCAGGCTCGTGGCACACACCTATAAACCCAGCTACT#..(((((((((((((((.((..#.)).)))))))...............)))))))).	2004	2044	1.0	-23.0	1	0.02567397	0.426	2.7563075733333338	1.6946874612500002	-4.95700071937229	17	35	8	3UTR		0	0
[truncated: 2,560 more rows]
