# Supplementary material for: Identification of hub programmed cell death-related genes and immune infiltration in Crohn’s disease using bioinformatics
Source: Front Genet. 2024 Dec 18;15:1425062. doi: 10.3389/fgene.2024.1425062 (PMC11688285; doi:10.3389/fgene.2024.1425062)
Supplement: Supplementary file 2 [file DataSheet4.zip › Input data and script3/ceRNAnet/Autophagy_gene/type1.txt]

gene	type
LPL	mRNA
FCGR3B	mRNA
IGFBP3	mRNA
IGFBP5	mRNA
SOD2	mRNA
NQO1	mRNA
DPP10	mRNA
FHL2	mRNA
NUPR1	mRNA
TMEM192	mRNA
PIK3R3	mRNA
ELOVL6	mRNA
GPT2	mRNA
NEDD4L	mRNA
CLDN2	mRNA
ARG2	mRNA
NETO2	mRNA
WNT5A	mRNA
IL1R2	mRNA
NR5A2	mRNA
SLC9A3	mRNA
ACSL1	mRNA
CDC25B	mRNA
GZMB	mRNA
CCNG1	mRNA
ACE2	mRNA
COL18A1	mRNA
HAPLN1	mRNA
SH3GL2	mRNA
CORO2A	mRNA
GBP2	mRNA
KIF5C	mRNA
FGFBP1	mRNA
HOXB13	mRNA
RAB40B	mRNA
TRIM31	mRNA
BACE2	mRNA
DHCR24	mRNA
ERRFI1	mRNA
CLDN1	mRNA
ANKRD22	mRNA
PCSK9	mRNA
hsa-miR-4447	miRNA
hsa-miR-107	miRNA
