# Supplementary material for: Identification of hub programmed cell death-related genes and immune infiltration in Crohn’s disease using bioinformatics
Source: Front Genet. 2024 Dec 18;15:1425062. doi: 10.3389/fgene.2024.1425062 (PMC11688285; doi:10.3389/fgene.2024.1425062)
Supplement: Supplementary file 2 [file DataSheet4.zip › Input data and script3/ceRNAnet/Autophagy_gene/netfile1.txt]

Node1	Node2
LPL	hsa-miR-4447
FCGR3B	hsa-miR-4447
IGFBP3	hsa-miR-4447
IGFBP3	hsa-miR-107
IGFBP5	hsa-miR-107
SOD2	hsa-miR-107
SOD2	hsa-miR-4447
NQO1	hsa-miR-4447
DPP10	hsa-miR-107
FHL2	hsa-miR-4447
NUPR1	hsa-miR-4447
TMEM192	hsa-miR-107
PIK3R3	hsa-miR-4447
ELOVL6	hsa-miR-107
ELOVL6	hsa-miR-4447
GPT2	hsa-miR-4447
NEDD4L	hsa-miR-4447
CLDN2	hsa-miR-107
CLDN2	hsa-miR-4447
ARG2	hsa-miR-107
NETO2	hsa-miR-107
WNT5A	hsa-miR-4447
IL1R2	hsa-miR-4447
NR5A2	hsa-miR-4447
NR5A2	hsa-miR-107
SLC9A3	hsa-miR-107
SLC9A3	hsa-miR-4447
ACSL1	hsa-miR-107
CDC25B	hsa-miR-4447
GZMB	hsa-miR-4447
CCNG1	hsa-miR-107
ACE2	hsa-miR-4447
COL18A1	hsa-miR-4447
HAPLN1	hsa-miR-4447
SH3GL2	hsa-miR-107
CORO2A	hsa-miR-107
CORO2A	hsa-miR-4447
GBP2	hsa-miR-107
KIF5C	hsa-miR-107
FGFBP1	hsa-miR-4447
HOXB13	hsa-miR-4447
RAB40B	hsa-miR-107
TRIM31	hsa-miR-4447
BACE2	hsa-miR-4447
DHCR24	hsa-miR-4447
ERRFI1	hsa-miR-107
CLDN1	hsa-miR-4447
ANKRD22	hsa-miR-107
PCSK9	hsa-miR-4447
