# Supplementary material for: Identification of hub programmed cell death-related genes and immune infiltration in Crohn’s disease using bioinformatics
Source: Front Genet. 2024 Dec 18;15:1425062. doi: 10.3389/fgene.2024.1425062 (PMC11688285; doi:10.3389/fgene.2024.1425062)
Supplement: Supplementary file 2 [file DataSheet4.zip › Input data and script3/ceRNAnet/GSE10616/miRWalk_miRNA_Targets.csv]

mirnaid	refseqid	genesymbol	duplex	start	end	bindingp	energy	seed	accessibility	au	phylopstem	phylopflank	me	number_of_pairings	binding_region_length	longest_consecutive_pairings	position	validated	TargetScan	miRDB
hsa-miR-7150	NM_000331	SAA1	CTGGCAGGGGGAGAGGTA#CCTCTTCACTCTGCTCTCAGG#((((((((((((((((..#))))))).))))))...))).	557	578	0.9538461538461539	-22.2	1	0.0002574794	0.441	1.7873066000000002	1.18031522125	-3.937574446201665	16	21	7	3UTR		0	0
hsa-miR-7150	NM_001178006	SAA1	CTGGCAGGGGGAGAGGTA#CCTCTTCACTCTGCTCTCAGG#((((((((((((((((..#))))))).))))))...))).	471	492	0.9538461538461539	-22.2	1	0.0002574794	0.441	1.7873066000000002	1.18031522125	-3.937574446201665	16	21	7	3UTR		0	0
hsa-miR-204-5p	NM_199161	SAA1	TTCCCTTTGTCATCCTATGCCT#GGGCAGGGATACAAAGCGGGGA#((((((((((.(((((.(((((#)))))))))))))))).)))).	453	475	0.9615384615384616	-22.8	1	0.05485178	0.485	0.0	0.0	-6.7623489216120145	20	22	16	3UTR		0	0
hsa-miR-211-5p	NM_199161	SAA1	TTCCCTTTGTCATCCTTCGCCT#GGGCAGGGATACAAAGCGGGGA#((((((((((.((((((.((((#)))))))))))))))).)))).	453	475	0.9615384615384616	-22.8	1	0.05485178	0.485	0.0	0.0	-6.7623489216120145	20	22	16	3UTR		0	0
hsa-miR-6825-3p	NM_199161	SAA1	GCGCTGACCCGCCTTCTCCGCA#GGGGAGAGGGTACACAATGGGTA#......(((((((((((((.(.#).))))))))).......)))).	470	493	0.9615384615384616	-22.8	0	0.006894879	0.547	0.0	0.0	-15.566558404643448	14	23	9	3UTR		0	0
hsa-miR-125a-3p	NM_199161	SAA1	ACAGGTGAGGTTCTTGGGAGCC#GCTCTCAGGAGATCTGGCTGTG#(((.((.((((((((((((((.#)))))))))).)))).))))).	422	444	1.0	-23.5	0	3.859408e-05	0.412	0.0	0.0	-8.513283256032173	19	22	10	3UTR		0	0
hsa-miR-193a-5p	NM_199161	SAA1	TGGGTCTTTGCGGGCGAGATGA#ATCTGGCTGTGAGGCCCT#.(((((((....(((.((((..#)))).)))..))))))).	433	451	1.0	-20.8	1	1.383645e-05	0.397	0.0	0.0	-12.496847829241378	14	18	7	3UTR		0	0
hsa-miR-320a-5p	NM_199161	SAA1	GCCTTCTCTTCCCGGTTCTTCC#AGGGCAGGGATACAAAGCGGGGAGAGGGTA#(((((((((((((.(((((...#))))).))))..........))))))))).	452	482	1.0	-22.4	1	0.01892238	0.515	0.0	0.0	-4.794414363722071	18	30	9	3UTR		0	0
hsa-miR-130b-5p	NM_199161	SAA1	ACTCTTTCCCTGTTGCACTAC#AGCGGGGAGAGGGTA#((((((((((((((.......#)))))))))))))).	467	482	1.0	-21.7	1	0.01892238	0.515	0.0	0.0	-4.906073086755913	14	15	14	3UTR		0	0
hsa-miR-365a-5p	NM_199161	SAA1	AGGGACTTTTGGGGGCAGATGTG#CACTCTGCTCTCAGGAGATCTG#..(((((((((((((((((.(((#))))))))))))))))).))).	416	438	1.0	-25.5	1	9.313895e-05	0.456	0.0	0.0	-4.95700071937229	20	22	17	3UTR		0	0
hsa-miR-431-5p	NM_199161	SAA1	TGTCTTGCAGGCCGTCATGCA#TGCTCTCAGGAGATCTGGCTGTGAGGCCCTCAGGGCAG#(((((((..((((.((((((.#.)).))))))))..))))))).	421	459	1.0	-22.6	1	2.652086e-07	0.412	0.0	0.0	-8.164438951148465	17	22	8	3UTR		0	0
hsa-miR-512-5p	NM_199161	SAA1	CACTCAGCCTTGAGGGCACTTTC#GAGGCCCTCAGGGCAGGGA#..(((.(((((((((((.(((..#)))))))))))))).))).	443	462	1.0	-28.2	0	7.337497e-07	0.397	0.0	0.0	-6.857959480565336	17	19	14	3UTR		0	0
hsa-miR-515-3p	NM_199161	SAA1	GAGTGCCTTCTTTTGGAGCGTT#CGGGGAGAGGGTACA#..((((((((((((.(......#).)))))))))))).	469	484	1.0	-18.4	1	0.01855949	0.5	0.0	0.0	-5.692450279622925	13	15	12	3UTR		0	0
hsa-miR-501-5p	NM_199161	SAA1	AATCCTTTGTCCCTGGGTGAGA#TCTGGCTGTGAGGCCCTCAGGGCAGGGATACAAAGCGGGGAGAGGGTA#.((((((((((((((..((((.#.))))...))))))))...........)))))).	434	482	1.0	-21.8	1	0.01892238	0.515	0.0	0.0	-4.026373917660731	18	34	8	3UTR		0	0
hsa-miR-502-5p	NM_199161	SAA1	ATCCTTGCTATCTGGGTGCTA#GCTCTCAGGAGATCTGGCTGTGAGGCCCTCAGGGCAGGGATA#(((((((((..(((((.(((.#.))).)))))))))))))).	422	464	1.0	-23.1	1	7.653593e-07	0.412	0.0	0.0	-8.004855389940193	17	20	14	3UTR		0	0
hsa-miR-593-3p	NM_199161	SAA1	TGTCTCTGCTGGGGTTTCT#GAGGCCCTCAGGGCAGGGATAC#((((((((((((((((((.#))))))))...)))))))))).	443	465	1.0	-25.7	1	4.938311e-06	0.426	0.0	0.0	-3.937574446201665	18	22	10	3UTR		0	0
hsa-miR-637	NM_199161	SAA1	ACTGGGGGCTTTCGGGCTCTGCGT#GGCTGTGAGGCCCTCAGG#.(((((((((((..((((......#))))..))))))))))).	437	455	1.0	-25.0	1	2.728194e-06	0.397	0.0	0.0	-5.9392953675437665	15	18	11	3UTR		0	0
hsa-miR-660-5p	NM_199161	SAA1	TACCCATTGCATATCGGAGTTG#GAGAGGGTACACAATGGGTAT#(((((((((..((((.......#.))))..))))))))).	473	494	1.0	-16.5	1	0.003173801	0.556	0.0	0.0	-8.237904470243807	13	17	9	3UTR		0	1
hsa-miR-933	NM_199161	SAA1	TGTGCGCAGGGAGACCTCTCCC#GGGAGAGGGTACACAATGGGTATC#.((((.((..(...((((((((#)))))))).....)..)).)))).	471	495	1.0	-21.7	0	0.0003288631	0.565	0.0	0.0	-13.485953564907112	15	24	8	3UTR		0	0
hsa-miR-937-3p	NM_199161	SAA1	ATCCGCGCTCTGACTCTCTGCC#GGCAGGGATACAAAGCGGGGAG#.(((.((((.((..((((((((#))))))))..)).)))).))).	454	476	1.0	-27.2	0	0.04972294	0.471	0.0	0.0	-11.300839010684419	17	22	8	3UTR		0	0
hsa-miR-1229-3p	NM_199161	SAA1	CTCTCACCACTGCCCTCCCACAG#CTGTGAGGCCCTCAGGGCAGGGATACAAAGCGGGGAGAGG#(((((.((.((((((((((((((#))))).)).....)))))))...........)).))))).	439	479	1.0	-26.4	0	0.02474032	0.515	0.0	0.0	-6.894922865640474	21	40	7	3UTR		0	0
hsa-miR-1236-3p	NM_199161	SAA1	CCTCTTCCCCTTGTCTCTCCAG#GGAGATCTGGCTGTGAGGCCCTCAGGGCAGGGATACAAAGCGGGGAGAGGG#((((((((((((((((((((..#.)).)))))))...)).))))))))).	429	480	1.0	-27.7	1	0.01894074	0.515	0.0	0.0	-3.937574446201665	20	27	9	3UTR		0	0
hsa-miR-663b	NM_199161	SAA1	GGTGGCCCGGCCGTGCCTGAGG#CCTCAGGGCAGGGATACAAAGCGGGGAGAGGGTACACA#.(((((((..((.(((((((((#))))))).)).))................)))).))).	448	486	1.0	-25.8	1	0.01836742	0.515	0.0	0.0	-7.381351576597303	18	38	7	3UTR		0	0
hsa-miR-1204	NM_199161	SAA1	TCGTGGCCTGGTCTCCATTAT#GGAGATCTGGCTGTGAG#((((((((.(((((((.....#))))))).)))))))).	429	446	1.0	-21.6	1	0.000188442	0.412	0.0	0.0	-4.993964104447428	15	17	8	3UTR		0	0
hsa-miR-1247-5p	NM_199161	SAA1	ACCCGTCCCGTTCGTCCCCGGA#CGGGGAGAGGGTACACAATGGGTA#(((((((((..((.((((((..#)))))))))))......)))))).	469	493	1.0	-22.8	1	0.006894879	0.547	0.0	0.0	-8.8616953074606	17	24	11	3UTR		0	0
hsa-miR-1255b-2-3p	NM_199161	SAA1	AACCACTTTCTTTGCTCATCCA#AGCGGGGAGAGGGTA#.(((.(((((((((((......#)))))))))))))).	467	482	1.0	-17.4	0	0.01892238	0.515	0.0	0.0	-7.91236201216959	14	15	14	3UTR		0	0
hsa-miR-1306-5p	NM_199161	SAA1	CCACCTCCCCTGCAAACGTCCA#GCGGGGAGAGGG#...((((((((((.........#)))))).)))).	468	480	1.0	-20.0	0	0.01894074	0.515	0.0	0.0	-8.339878751753394	10	12	6	3UTR		0	0
hsa-miR-1539	NM_199161	SAA1	TCCTGCGCGTCCCAGATGCCC#GGGCAGGGATACAAAGCGGGGA#((((((..(((((...(((((#)))))))))).....)))))).	453	475	1.0	-23.1	0	0.05485178	0.485	0.0	0.0	-9.62023446832827	16	22	10	3UTR		0	0
hsa-miR-1915-5p	NM_199161	SAA1	ACCTTGCCTTGCTGCCCGGGCC#GGCCCTCAGGGCAGGGATACAAAGCGGGGAGAGGG#.((((.((((((((((((((((#)))))...)))))..........)))))).)))).	445	480	1.0	-30.7	0	0.01894074	0.515	0.0	0.0	-5.694283598550164	20	35	6	3UTR		0	0
hsa-miR-1976	NM_199161	SAA1	CCTCCTGCCCTCCTTGCTGT#AGGGCAGGGATACAAAGCGGGGAGAGGG#(((.((.(((((((((((.(#).))))))))........))).))))).	452	480	1.0	-22.3	0	0.01894074	0.515	0.0	0.0	-8.513283256032173	17	28	8	3UTR		0	0
hsa-miR-2114-5p	NM_199161	SAA1	TAGTCCCTTCCTTGAAGCGGTC#CTGCTCTCAGGAGATCTGGCTGTGAGGCCCTCAGGGCAGGGATA#..((((((.(((((.((.((((#.))))))))))).)))))).	420	464	1.0	-23.5	1	7.653593e-07	0.412	0.0	0.0	-6.748839937868687	17	20	11	3UTR		0	0
hsa-miR-2116-3p	NM_199161	SAA1	CCTCCCATGCCAAGAACTCCC#GGAGATCTGGCTGTGAGGC#((((.((.(((.(((.((((.#)))).)))))))).)))).	429	448	1.0	-20.8	0	0.0009204681	0.412	0.0	0.0	-13.950098940094737	16	19	8	3UTR		0	0
hsa-miR-3130-5p	NM_199161	SAA1	TACCCAGTCTCCGGTGCAGCC#GGCTGTGAGGCCCTCAGGGCAGGGATACAAAGCGGGGAGAGGGTAC#(((((..((((((.(((((((#))))))........................).))))))..))))).	437	483	1.0	-25.5	0	0.01600918	0.515	0.0	0.0	-8.239059659786438	18	46	6	3UTR		0	0
hsa-miR-3154	NM_199161	SAA1	CAGAAGGGGAGTTGGGAGCAGA#TCTGCTCTCAGGAGATCTGGCTGT#(((..(((...(((((((((((#)))))))))))....)))..))).	419	443	1.0	-23.1	0	4.407863e-05	0.412	0.0	0.0	-16.21230449795762	17	24	11	3UTR		0	0
hsa-miR-3189-5p	NM_199161	SAA1	TGCCCCATCTGTGCCCTGGGTAGGA#TCTGCTCTCAGGAGATCTGGCTGTGAGGCCCTCAGGGCAGGGATACAAAGCGGGGA#..((((((((.(((((((((..((.#.))))))))))).)))).......)))).	419	475	1.0	-30.0	1	0.05485178	0.485	0.0	0.0	-7.7817751947826395	19	29	11	3UTR		0	0
hsa-miR-3605-3p	NM_199161	SAA1	CCTCCGTGTTACCTGTCCTCTAG#CTGGCTGTGAGGCCCTCAGGGCAGGGATACAAAGCGGGGA#.((((((((..((((((((....#.))))))))...))...)))))).	435	475	1.0	-22.9	1	0.05485178	0.485	0.0	0.0	-7.8606057810956464	16	24	8	3UTR		0	0
hsa-miR-3680-3p	NM_199161	SAA1	TTTTGCATGACCCTGGGAGTAGG#TCTGCTCTCAGGAGATCTGGCT#....((..(((((((((((((((#)))))))))))).).))..)).	419	441	1.0	-23.5	0	8.798395e-05	0.426	0.0	0.0	-13.403883932689878	17	22	12	3UTR		0	0
hsa-miR-3916	NM_199161	SAA1	AAGAGGAAGAAATGGCTGGTTCTCAG#GAGATCTGGCTGTGAGGCCCTCA#..((((.....((((((((.((((..#)))).)))))))).....)))).	430	453	1.0	-21.3	0	6.824749e-06	0.412	0.0	0.0	-13.937992785408532	16	23	8	3UTR		0	0
hsa-miR-642b-5p	NM_199161	SAA1	GGTTCCCTCTCCAAATGTGTCT#GGGCAGGGATACAAAGCGGGGAGAGGGTACA#.((.((((((((...(((((((#.)))))))......)))))))).)).	453	484	1.0	-24.2	0	0.01855949	0.5	0.0	0.0	-9.706767202753593	17	26	8	3UTR		0	0
hsa-miR-4512	NM_199161	SAA1	CAGGGCCTCACTGTATCGCCCA#GGCTGTGAGGCCCTC#.((((((((((.((........#.)).)))))))))).	437	452	1.0	-22.9	1	8.967048e-06	0.397	0.0	0.0	-8.108626787507722	12	15	10	3UTR		0	0
hsa-miR-4520-5p	NM_199161	SAA1	CCTGCGTGTTTTCTGTCCAA#GGGCAGGGATACAAAGCGGGG#(((((.((((((((((((..#))))))))).)))..))))).	453	474	1.0	-23.4	0	0.009853491	0.471	0.0	0.0	-5.838533207394711	17	21	9	3UTR		0	0
hsa-miR-4639-3p	NM_199161	SAA1	TCACTCTCACCTTGCTTTGC#GCAGGGATACAAAGCGGGGAGAGGGTA#..((((((.((((((((((.#.)))))))))).)))))).	455	482	1.0	-23.4	1	0.01892238	0.515	0.0	0.0	-6.013390377618052	16	19	10	3UTR		0	0
hsa-miR-4646-3p	NM_199161	SAA1	ATTGTCCCTCTCCCTTCCCAG#GGGGAGAGGGTACAC#..(((((((((((((......#)))))))))).))).	470	485	1.0	-22.9	1	0.01757636	0.515	0.0	0.0	-5.1900497996759025	13	15	10	3UTR		0	0
hsa-miR-4687-5p	NM_199161	SAA1	CAGCCCTCCTCCCGCACCCAAA#GGGATACAAAGCGGGGAGAGGGTA#..((((((.((((((.(((...#))).......)))))).)))))).	458	482	1.0	-25.7	1	0.01892238	0.515	0.0	0.0	-6.246439457921665	15	24	6	3UTR		0	0
hsa-miR-4708-5p	NM_199161	SAA1	AGAGATGCCGCCTTGCTCCTT#GGGGAGAGGGTACACAATGGGTATCTA#..((((((((((((.((((((#)))))))))))........))))))).	470	497	1.0	-20.7	1	0.0005637834	0.567	0.0	0.0	-5.692450279622925	18	27	11	3UTR		0	0
hsa-miR-4723-3p	NM_199161	SAA1	CCCTCTCTGGCTCCTCCCCAAA#GGGCAGGGATACAAAGCGGGGAGAGGGT#((((((((.((((((.(((...#))).))).......)))..)))))))).	453	481	1.0	-25.2	1	0.02004484	0.515	0.0	0.0	-5.227013184751041	17	28	8	3UTR		0	0
hsa-miR-4732-3p	NM_199161	SAA1	GCCCTGACCTGTCCTGTTCTG#CAGGAGATCTGGCTGTGAGGCCCTCAGGGCAGGGATACAAAGCGGGGAGAGGGTA#(((((..((((((((((((((#.)))))))))........)))))...))))).	427	482	1.0	-26.3	0	0.01892238	0.515	0.0	0.0	-7.382219742266031	19	32	9	3UTR		0	0
hsa-miR-4742-3p	NM_199161	SAA1	TCTGTATTCTCCTTTGCCTGCAG#CTGCTCTCAGGAGATCTGGCTGTGAGGCCCTCAGGGCAGGGATACAAAGCGGGGAGAGGGTACAC#..(((((((((((((((((((..#.)))).........)))))).))))))))).	420	485	1.0	-21.2	1	0.01757636	0.515	0.0	0.0	-4.95700071937229	19	31	9	3UTR		0	0
hsa-miR-4780	NM_199161	SAA1	ACCCTTGAGCCTGATCCCTAGC#GCAGGGATACAAAGCGGGGAGAGGGTA#((((((...((((((((((.((#))))))))......))))..)))))).	455	482	1.0	-22.6	0	0.01892238	0.515	0.0	0.0	-8.851285568499378	18	27	8	3UTR		0	0
hsa-miR-4787-3p	NM_199161	SAA1	GATGCGCCGCCCACTGCCCCGCGC#GCGGGGAGAGGGTACACAATGGGTATCT#(((((.((((((.((.((((((..#)))))))).)))).......))))))).	468	496	1.0	-28.1	0	0.0002656402	0.574	0.0	0.0	-7.360712900364567	19	28	8	3UTR		0	0
hsa-miR-5010-3p	NM_199161	SAA1	TTTTGTGTCTCCCATTCCCCAG#GGGGAGAGGGTACACAAT#..((((((..(((.((((((..#)))))).))).)))))).	470	488	1.0	-24.1	1	0.01273131	0.529	0.0	0.0	-8.112736763466637	15	18	6	3UTR		0	0
hsa-miR-5088-3p	NM_199161	SAA1	TCCCTTCTTCCTGGGCCCTCA#GAGATCTGGCTGTGAGGCCCTCAGGGCAGGGATACAAAGCGGGGAGAGGGT#..(((((((((((((.(((((#.))))))))....................)))))))))).	430	481	1.0	-25.2	1	0.02004484	0.515	0.0	0.0	-5.1900497996759025	18	40	10	3UTR		0	0
hsa-miR-5584-3p	NM_199161	SAA1	TAGTTCTTCCCTTTGCCCAATT#GGGCAGGGATACAAAGCGGGGAGAGG#...(((((((((((((((....#)))))))..........)))))))).	453	479	1.0	-20.2	0	0.02474032	0.515	0.0	0.0	-6.514540193678739	15	26	8	3UTR		0	0
hsa-miR-6726-3p	NM_199161	SAA1	CTCGCCCTGTCTCCCGCTAG#AGCGGGGAGAGGGTA#...(((((.((.((((((..#)))))))).))))).	467	482	1.0	-24.7	0	0.01892238	0.515	0.0	0.0	-10.917733161520857	13	15	8	3UTR		0	0
hsa-miR-6728-3p	NM_199161	SAA1	TCTCTGCTCTGCTCTCCCCAG#CTCAGGAGATCTGGCTGTGAGGCCCTCAGGGCAGGGAT#((((((((((((((...((((#.))))....))).....))))))))))).	425	463	1.0	-23.4	1	7.009015e-07	0.412	0.0	0.0	-4.906073086755913	18	29	11	3UTR		0	0
hsa-miR-6731-5p	NM_199161	SAA1	TGGGAGAGCAGGGTATTGTGGA#ACTCTGCTCTCA#...(((((((((((........#))))))))))).	417	429	1.0	-19.9	0	0.0004493938	0.441	0.0	0.0	-7.483038834232987	11	12	11	3UTR	MIRT453829	0	0
hsa-miR-6731-3p	NM_199161	SAA1	TCTATTCCCCACTCTCCCCAG#GGGGAGAGGGTACACAATGGGT#((((((..((.((((((((..#)))))))))).....)))))).	470	492	1.0	-21.4	0	0.01140167	0.538	0.0	0.0	-10.619670385663966	16	22	10	3UTR		0	0
hsa-miR-6748-3p	NM_199161	SAA1	TCCTGTCCCTGTCTCCTACAG#CTGTGAGGCCCTCAGGGCAGGGATACAAAGCGGGGAG#(((((((((((((((((((((#)))).)))......))))))))))........)))).	439	476	1.0	-23.4	1	0.04972294	0.471	0.0	0.0	-3.937574446201665	21	37	10	3UTR		0	0
hsa-miR-6754-3p	NM_199161	SAA1	TCTTCACCTGCCTCTGCCTGCA#GGGCAGGGATACAAAGCGGGGAGAGGGT#(((((.(((((((((((((...#)))))))).......)))))..))))).	453	481	1.0	-24.2	0	0.02004484	0.515	0.0	0.0	-5.838533207394711	18	28	8	3UTR		0	0
hsa-miR-6756-3p	NM_199161	SAA1	TCCCCTTCCTCCCTGCCCAG#CTGTGAGGCCCTCAGGGCAGGGATACAAAGCGGGGAGAGGGT#.(((((((((((((((((..#.))))))))).........))))).))).	439	481	1.0	-30.3	1	0.02004484	0.515	0.0	0.0	-3.793324837357118	17	29	9	3UTR		0	0
hsa-miR-6759-3p	NM_199161	SAA1	TGACCTTTGCCTCTCCCCTCAG#GGGGAGAGGGTACACAATGGGTA#..((((((((((((((((....#))))))))).....))).)))).	470	493	1.0	-23.3	1	0.006894879	0.547	0.0	0.0	-4.95700071937229	16	23	9	3UTR		0	0
hsa-miR-6760-3p	NM_199161	SAA1	ACACTGTCCCCTTCTCCCCAG#GGGGAGAGGGTACACAATGG#.((.(((..((((((((((..#))))))))))...))).)).	470	490	1.0	-23.2	0	0.02461204	0.537	0.0	0.0	-10.195371699742703	15	20	10	3UTR		0	0
hsa-miR-6764-5p	NM_199161	SAA1	TCCCAGGGTCTGGTCAGAGTTG#ACTCTGCTCTCAGGAGATCTGGCTGTGAGGCCCTCAGGGCAGGGAT#((((((((((((((((((....#.)))))))...))))))).......)))).	417	463	1.0	-23.5	1	7.009015e-07	0.412	0.0	0.0	-3.937574446201665	18	30	7	3UTR		0	0
hsa-miR-6772-3p	NM_199161	SAA1	TTGCTCCTGACTCTGTGCCCACA#TGTGAGGCCCTCAGGGCAGGGATACAAAGCGGG#(((((((((.(((((.(((((((#)))).)))...))))))))).......))))).	440	473	1.0	-23.2	1	0.009013823	0.471	0.0	0.0	-5.413129994833456	21	33	9	3UTR		0	0
hsa-miR-6774-3p	NM_199161	SAA1	TCGTGTCCCTCTTGTCCACAG#GGATACAAAGCGGGGAGAGGGTACACA#..(((((((((((.((.....#.)).))))))).)))).	459	486	1.0	-20.3	1	0.01836742	0.515	0.0	0.0	-5.813840636892696	13	17	7	3UTR		0	0
hsa-miR-6782-3p	NM_199161	SAA1	CACCTTTGTGTCCCCATCCTGCA#GCGGGGAGAGGGTACACAATGGGTA#.((((((((((((((.((((((.#)))))).).))).)))))).)))).	468	493	1.0	-27.6	1	0.006894879	0.547	0.0	0.0	-4.026373917660731	20	25	6	3UTR		0	0
hsa-miR-6787-3p	NM_199161	SAA1	TCTCAGCTGCTGCCCTCTCCAG#GGAGAGGGTACACAATGGGT#.((((..((.((((((((((..#))))))))))))...)))).	472	492	1.0	-24.0	0	0.01140167	0.538	0.0	0.0	-8.480476601749661	16	20	12	3UTR		0	0
hsa-miR-6788-3p	NM_199161	SAA1	TTCGCCACTTCCCTCCCTGCAG#GCAGGGATACAAAGCGGGGAGAGGGTA#...(((.(((((((((((((..#)))))))........))))))..))).	455	482	1.0	-25.5	0	0.01892238	0.515	0.0	0.0	-8.058226728550057	16	27	7	3UTR		0	0
hsa-miR-6799-3p	NM_199161	SAA1	TGCCCTGCATGGTGTCCCCACAG#GGGATACAAAGCGGGGA#..((((((...(((((((.....#)))))))...)))))).	458	475	1.0	-23.9	1	0.05485178	0.485	0.0	0.0	-10.080671321356581	13	17	7	3UTR		0	0
hsa-miR-6802-3p	NM_199161	SAA1	TTCACCCCTCTCACCTAAGCAG#CTGTGAGGCCCTCAGGGCAGGGATACAAAGCGGGGAGAGGGT#.....(((((((.(((..((..#.)))))))))))).	439	481	1.0	-19.0	0	0.02004484	0.515	0.0	0.0	-14.954730256116644	12	14	12	3UTR		0	0
hsa-miR-6809-3p	NM_199161	SAA1	CTTCTCTTCTCTCCTTCCCAG#GGGCAGGGATACAAAGCGGGGAGAGGG#(((((((((.(((((((((..#))).)))))......).))))))))).	453	480	1.0	-21.3	1	0.01894074	0.515	0.0	0.0	-5.180080914529843	18	27	9	3UTR		0	0
hsa-miR-6810-3p	NM_199161	SAA1	TCCCCTGCTCCCTTGTTCCCCAG#GGGATACAAAGCGGGGAGAGGGT#..((((.(((((((((((((...#)))).)))....)))))))))).	458	481	1.0	-24.0	0	0.02004484	0.515	0.0	0.0	-6.5006872542436085	17	23	10	3UTR		0	0
hsa-miR-6812-3p	NM_199161	SAA1	CCGCTCTTCCCCTGACCCCAG#GGGCAGGGATACAAAGCGGGGAGAGGG#((.(((((((((((.(((...#)))))))).........)))))).)).	453	480	1.0	-22.2	0	0.01894074	0.515	0.0	0.0	-6.2305634807587476	16	27	8	3UTR		0	0
hsa-miR-6813-3p	NM_199161	SAA1	AACCTTGGCCCCTCTCCCCAG#GGGGAGAGGGTACACAATGGGTA#.((((((..((((((((((..#))))))))))..))....)))).	470	493	1.0	-28.9	1	0.006894879	0.547	0.0	0.0	-7.163349424783512	16	23	10	3UTR		0	0
hsa-miR-6823-3p	NM_199161	SAA1	TGAGCCTCTCCTTCCCTCCAG#CTGGCTGTGAGGCCCTCAGGGCAGGGATACAAAGCGGGGAGAGGGTACAC#(((.(((((((((((((((..#.)).))))).........)))))))).).)).	435	485	1.0	-24.3	0	0.01757636	0.515	0.0	0.0	-6.969596721160855	18	32	8	3UTR		0	0
hsa-miR-6830-3p	NM_199161	SAA1	TGTCTTTCTTCTCTCCCTTGCAG#CTGTGAGGCCCTCAGGGCAGGGATACAAAGCGGGGAGAGGGTACAC#(((((((((((((((((.(((..#.)))))))........)))))))))).))).	439	485	1.0	-21.9	1	0.01757636	0.515	0.0	0.0	-3.937574446201665	20	31	10	3UTR		0	0
hsa-miR-6832-3p	NM_199161	SAA1	ACCCTTTTTCTCTTTCCCAG#CTGGCTGTGAGGCCCTCAGGGCAGGGATACAAAGCGGGGAGAGGGTA#((((((((((((((((((..#.))))....))).))))))))))).	435	482	1.0	-20.9	1	0.01892238	0.515	0.0	0.0	-3.937574446201665	18	25	11	3UTR		0	0
hsa-miR-6780b-3p	NM_199161	SAA1	TCCCTTGTCTCCTTTCCCTAG#GGGGAGAGGGTACACAATGGGT#.(((((((.((((((((((..#))))))))))...)))).))).	470	492	1.0	-23.1	1	0.01140167	0.538	0.0	0.0	-4.849714495602881	17	22	10	3UTR		0	0
hsa-miR-6769b-3p	NM_199161	SAA1	CCCTCTCTGTCCCACCCATAG#CTGTGAGGCCCTCAGGGCAGGGATACAAAGCGGGGAGAGGGT#(((((((((((((.(((..((#.))..)))..))))).........)))))))).	439	481	1.0	-23.8	1	0.02004484	0.515	0.0	0.0	-4.794414363722071	18	33	8	3UTR		0	0
hsa-miR-6875-3p	NM_199161	SAA1	ATTCTTCCTGCCCTGGCTCCAT#GTGAGGCCCTCAGGGCAGGGAT#....((((((((((((((.(((#))).))))...)))))))))).	441	463	1.0	-25.5	0	7.009015e-07	0.412	0.0	0.0	-9.546562468637928	17	22	10	3UTR		0	0
hsa-miR-6879-5p	NM_199161	SAA1	CAGGGCAGGGAAGGTGGGAGAG#CTTCCTCTTCACTCTGCTCTC#.(((((((((((((.(((((..#)))))))))).).))))))).	407	428	1.0	-22.8	1	0.0005598319	0.441	0.0	0.0	-4.528774397607753	18	21	10	3UTR		0	0
hsa-miR-6881-3p	NM_199161	SAA1	ATCCTCTTTCGTCCTTCCCACT#GGCCCTCAGGGCAGGGATACAAAGCGGGGAGAGGGTA#(((((((((((((((((((...#.))).))))))........)))))))))).	445	482	1.0	-23.5	1	0.01892238	0.515	0.0	0.0	-3.937574446201665	19	30	10	3UTR		0	0
hsa-miR-6882-3p	NM_199161	SAA1	TGCTGCCTCTCCTCTTGCCTGCAG#CTGCTCTCAGGAGATCTGGCTGTGAGGCCCTCAGGGCAGGGATACAAAGCGGGGAGAGGG#.....(((((((((((((((((..#.)))))....)))...))))))))).	420	480	1.0	-24.5	0	0.01894074	0.515	0.0	0.0	-13.6655996434504	17	26	9	3UTR		0	0
hsa-miR-6891-3p	NM_199161	SAA1	CCCTCATCTTCCCCTCCTTTC#GAGGCCCTCAGGGCAGGGATACAAAGCGGGGAGAGGGT#(((((.(((((((((((((..#.)))).)))).........)))))))))).	443	481	1.0	-21.0	0	0.02004484	0.515	0.0	0.0	-5.838533207394711	18	30	10	3UTR		0	0
hsa-miR-6895-3p	NM_199161	SAA1	TGTCTCTCGCCCTTGGCCTTAG#CTCAGGAGATCTGGCTGTGAGGCCCTCAGGGCAGGGATAC#(((((((.(((((.(((((((.#.)))))))...)))))))))))).	425	465	1.0	-28.5	1	4.938311e-06	0.426	0.0	0.0	-7.1080492929027015	19	24	12	3UTR		0	0
hsa-miR-7110-3p	NM_199161	SAA1	TCTCTCTCCCACTTCCCTGCAG#CTCAGGAGATCTGGCTGTGAGGCCCTCAGGGCAGGGATACAAAGCGGGGAGAGGGT#.(((((((((.(((((((((..#.))))))).....))..))))))))).	425	481	1.0	-29.8	1	0.02004484	0.515	0.0	0.0	-6.618099312767468	18	27	9	3UTR		0	0
hsa-miR-7150	NM_199161	SAA1	CTGGCAGGGGGAGAGGTA#CCTCTTCACTCTGCTCTCAGG#((((((((((((((((..#))))))).))))))...))).	410	431	1.0	-22.2	1	0.0002574794	0.441	0.0	0.0	-3.937574446201665	16	21	7	3UTR		0	0
hsa-miR-7155-5p	NM_199161	SAA1	TCTGGGGTCTTGGGCCATC#TGGCTGTGAGGCCCTCAGGG#(((((((((((.(((((..#)))))..))))))).)))).	436	456	1.0	-23.8	1	1.148991e-06	0.397	0.0	0.0	-7.284377755798021	16	20	7	3UTR		0	0
hsa-miR-7848-3p	NM_199161	SAA1	CTACCCTCGGTCTGCTTACCACA#AAGCGGGGAGAGGGTAC#.(((((((..(((((((......#)))))))..))))))).	466	483	1.0	-21.0	1	0.01600918	0.515	0.0	0.0	-6.09222096393106	14	17	7	3UTR		0	0
hsa-miR-7976	NM_199161	SAA1	TGCCCTGAGACTTTTGCTC#GAGATCTGGCTGTGAGGCCCTCAGGGCAG#(((((((((.((((.(((.#.)))...))))..))))))))).	430	459	1.0	-21.2	1	2.652086e-07	0.412	0.0	0.0	-5.915530474780478	16	23	9	3UTR		0	0
hsa-miR-10398-5p	NM_199161	SAA1	TGGCTCCCTTCTCTCCGTCTG#CAGGGATACAAAGCGGGGAGAGGGTACACAATGGGTA#..((((((((((((((((...#.))))))))))))........)))).	456	493	1.0	-22.8	1	0.006894879	0.547	0.0	0.0	-4.95700071937229	16	26	12	3UTR		0	0
hsa-miR-10401-3p	NM_199161	SAA1	ACCTCGCCGTCCCGCCCGCCG#GGGCAGGGATACAAAGCGGGGA#.((((((.(((((((((....#)))).))))).....)))))).	453	475	1.0	-25.3	1	0.05485178	0.485	0.0	0.0	-6.106959766537749	15	22	6	3UTR		0	0
hsa-miR-3059-5p	NM_199161	SAA1	TTTCCTCTCTGCCCCATAGGGTGT#GCTGTGAGGCCCTCAGGGCAGGGATACAAAGCGGGGAGAG#((((((((((((((...(((((.(#.).)))))..)))))))))..........))))).	438	478	1.0	-27.1	1	0.0288532	0.5	0.0	0.0	-4.906073086755913	20	35	9	3UTR		0	0
hsa-miR-6529-5p	NM_199161	SAA1	GAGAGATCAGAGGCGCAGAGTG#CACTCTGCTCTCAGGAGATCTG#.(((..((.((((.((((((((#))))))))))))..))..))).	416	438	1.0	-22.8	0	9.313895e-05	0.456	0.0	0.0	-11.726550349128805	17	22	12	3UTR		0	0
hsa-miR-197-5p	NM_000331	SAA1	CGGGTAGAGAGGGCAGTGGGAGG#CCTCTTCACTCTGCTCTCAGGAGATCTGGCTGT#(((.(((((((((((((((((((#))))).))))..))))))......)))).))).	557	590	1.0	-24.2	0	4.407863e-05	0.412	1.6518176785714285	0.8657542000000001	-6.969596721160855	22	33	6	3UTR		0	0
hsa-miR-204-5p	NM_000331	SAA1	TTCCCTTTGTCATCCTATGCCT#GGGCAGGGATACAAAGCGGGGA#((((((((((.(((((.(((((#)))))))))))))))).)))).	600	622	1.0	-22.8	1	0.05485178	0.485	-0.0003303636363636293	0.8041060475	-6.7623489216120145	20	22	16	3UTR		0	0
hsa-miR-211-5p	NM_000331	SAA1	TTCCCTTTGTCATCCTTCGCCT#GGGCAGGGATACAAAGCGGGGA#((((((((((.((((((.((((#)))))))))))))))).)))).	600	622	1.0	-22.8	1	0.05485178	0.485	-0.0003303636363636293	0.8041060475	-6.7623489216120145	20	22	16	3UTR		0	0
hsa-miR-216a-3p	NM_000331	SAA1	TCACAGTGGTCTCTGGGATTAT#TCCTCTTCACTCTGCTCTCAGGAGATCTGGCTGTGAG#((((((((((((((((((....#.)))))).)))))..))))))).	556	593	1.0	-22.8	1	0.000188442	0.412	1.7421435238095238	1.1755731	-3.937574446201665	18	23	7	3UTR		0	0
hsa-miR-125b-1-3p	NM_000331	SAA1	ACGGGTTAGGCTCTTGGGAGCT#GCTCTCAGGAGATCTGGCTG#...((((((((((((((((((.#))))))))))).))))))).	569	589	1.0	-26.6	0	4.374347e-05	0.426	1.5576875105263157	0.976403755	-6.514540193678739	18	20	11	3UTR		0	0
hsa-miR-125a-3p	NM_000331	SAA1	ACAGGTGAGGTTCTTGGGAGCC#GCTCTCAGGAGATCTGGCTGTG#(((.((.((((((((((((((.#)))))))))).)))).))))).	569	591	1.0	-23.5	0	3.859408e-05	0.412	1.1339467333333333	0.99379158375	-8.513283256032173	19	22	10	3UTR		0	0
hsa-miR-30e-3p	NM_000331	SAA1	CTTTCAGTCGGATGTTTACAGC#GGAGATCTGGCTGTGAGG#(((.(((((((((.(((.....#))).))))))))).))).	576	594	1.0	-17.8	0	0.005738905	0.412	1.991042522222222	1.0823113550000003	-7.826436638681261	15	18	9	3UTR		0	0
hsa-miR-365a-5p	NM_000331	SAA1	AGGGACTTTTGGGGGCAGATGTG#CACTCTGCTCTCAGGAGATCTG#..(((((((((((((((((.(((#))))))))))))))))).))).	563	585	1.0	-25.5	1	9.313895e-05	0.456	1.351733666666667	1.1028605250000003	-4.95700071937229	20	22	17	3UTR		0	0
hsa-miR-431-5p	NM_000331	SAA1	TGTCTTGCAGGCCGTCATGCA#GCTGTGAGGCCCTCAGGGCAG#(((((((..((((.((((((.#)).))))))))..))))))).	585	606	1.0	-22.9	1	2.652086e-07	0.412	-1.2928168571428569	0.9874685849999999	-8.164438951148465	17	21	8	3UTR		0	0
hsa-miR-502-5p	NM_000331	SAA1	ATCCTTGCTATCTGGGTGCTA#GCTCTCAGGAGATCTGGCTGTGAGGCCCTCAGGGCAGGGATA#(((((((((..(((((.(((.#.))).)))))))))))))).	569	611	1.0	-23.1	1	7.653593e-07	0.412	1.485215855555556	1.0965377300000003	-8.004855389940193	17	20	14	3UTR		0	0
hsa-miR-487b-5p	NM_000331	SAA1	GTGGTTATCCCTGTCCTGTTCG#GAGATCTGGCTGTGAGGCCCTCAGGGCAGGGATACAAAGCG#((...(((((((((((((....#.)))))))))))))....)).	577	618	1.0	-24.8	0	0.004578573	0.456	2.5120017461538455	1.0633428300000003	-12.646173370279776	15	21	13	3UTR		0	0
hsa-miR-593-3p	NM_000331	SAA1	TGTCTCTGCTGGGGTTTCT#GAGGCCCTCAGGGCAGGGATAC#((((((((((((((((((.#))))))))...)))))))))).	590	612	1.0	-25.7	1	4.938311e-06	0.426	0.24272838095238095	1.0206634475	-3.937574446201665	18	22	10	3UTR		0	0
hsa-miR-637	NM_000331	SAA1	ACTGGGGGCTTTCGGGCTCTGCGT#GGCTGTGAGGCCCTCAGG#.(((((((((((..((((......#))))..))))))))))).	584	602	1.0	-25.0	1	2.728194e-06	0.397	1.1952589090909091	1.0965375262500001	-5.9392953675437665	15	18	11	3UTR		0	0
hsa-miR-642a-5p	NM_000331	SAA1	GTCCCTCTCCAAATGTGTCTTG#CAGGGCAGGGATACAAAGCGGGGAGAGGGTACA#((((((((((...((((((((.#.))))))))......)))))))).)).	598	631	1.0	-24.9	1	0.01855949	0.5	-0.25324354545454547	0.60177533125	-11.398282843874613	18	27	8	3UTR		0	0
hsa-miR-660-5p	NM_000331	SAA1	TACCCATTGCATATCGGAGTTG#GAGAGGGTACACAATGGGTAT#(((((((((..((((.......#.))))..))))))))).	620	641	1.0	-16.5	1	0.003173801	0.556	0.06609052222222225	0.18604894375000028	-8.237904470243807	13	17	9	3UTR		0	1
hsa-miR-937-5p	NM_000331	SAA1	GTGAGTCAGGGTGGGGCTGG#CCTCTTCACTCTGCTCTCA#(.(((.((((((((((..((#)).))))))))))))).).	557	576	1.0	-19.8	0	0.0004493938	0.441	2.1287409	1.59762229625	-7.002209089409883	16	19	13	3UTR		0	0
hsa-miR-1229-3p	NM_000331	SAA1	CTCTCACCACTGCCCTCCCACAG#CTGTGAGGCCCTCAGGGCAGGGATACAAAGCGGGGAGAGG#(((((.((.((((((((((((((#))))).)).....)))))))...........)).))))).	586	626	1.0	-26.4	0	0.02474032	0.515	0.7756532350000002	1.0032756850000002	-6.894922865640474	21	40	7	3UTR		0	0
hsa-miR-1236-3p	NM_000331	SAA1	CCTCTTCCCCTTGTCTCTCCAG#GGAGATCTGGCTGTGAGGCCCTCAGGGCAGGGATACAAAGCGGGGAGAGGG#((((((((((((((((((((..#.)).)))))))...)).))))))))).	576	627	1.0	-27.7	1	0.01894074	0.515	1.5116313080000003	1.1012799137500002	-3.937574446201665	20	27	9	3UTR		0	0
hsa-miR-1204	NM_000331	SAA1	TCGTGGCCTGGTCTCCATTAT#GGAGATCTGGCTGTGAG#((((((((.(((((((.....#))))))).)))))))).	576	593	1.0	-21.6	1	0.000188442	0.412	3.7631927125	0.984307205	-4.993964104447428	15	17	8	3UTR		0	0
hsa-miR-1247-5p	NM_000331	SAA1	ACCCGTCCCGTTCGTCCCCGGA#CGGGGAGAGGGTACACAATGGGTA#(((((((((..((.((((((..#)))))))))))......)))))).	616	640	1.0	-22.8	1	0.006894879	0.547	-0.16434182	0.2935370475000001	-8.8616953074606	17	24	11	3UTR		0	0
hsa-miR-1539	NM_000331	SAA1	TCCTGCGCGTCCCAGATGCCC#GGGCAGGGATACAAAGCGGGGA#((((((..(((((...(((((#)))))))))).....)))))).	600	622	1.0	-23.1	0	0.05485178	0.485	0.10121850000000003	0.5243206225000001	-9.62023446832827	16	22	10	3UTR		0	0
hsa-miR-1825	NM_000331	SAA1	TCCAGTGCCCTCCTCTCC#GGGGAGAGGGTACACAATGGGT#(((((((((((.((((((#)))))))))))))....)))).	617	639	1.0	-23.2	1	0.01140167	0.538	-0.11375915333333331	0.33463546875000005	-7.284377755798021	17	22	13	3UTR		0	0
hsa-miR-1909-5p	NM_000331	SAA1	TGAGTGCCGGTGCCTGCCCTG#CAGGGCAGGGATACAAAGCGGGGAGAGGGTACACAA#((.(((((.((.(((((((((#))))))))).))...............))))).)).	598	634	1.0	-24.2	0	0.01803999	0.515	-1.1282224444444442	0.9874685812499999	-9.89830688835023	18	36	9	3UTR		0	0
hsa-miR-1915-5p	NM_000331	SAA1	ACCTTGCCTTGCTGCCCGGGCC#GGCCCTCAGGGCAGGGATACAAAGCGGGGAGAGGG#.((((.((((((((((((((((#)))))...)))))..........)))))).)))).	592	627	1.0	-30.7	0	0.01894074	0.515	-0.08992079310344828	1.0269861725	-5.694283598550164	20	35	6	3UTR		0	0
hsa-miR-2116-3p	NM_000331	SAA1	CCTCCCATGCCAAGAACTCCC#GGAGATCTGGCTGTGAGGC#((((.((.(((.(((.((((.#)))).)))))))).)))).	576	595	1.0	-20.8	0	0.0009204681	0.412	3.2415605	1.1186675587500003	-13.950098940094737	16	19	8	3UTR		0	0
hsa-miR-3130-5p	NM_000331	SAA1	TACCCAGTCTCCGGTGCAGCC#GGCTGTGAGGCCCTCAGGGCAGGGATACAAAGCGGGGAGAGGGTAC#(((((..((((((.(((((((#))))))........................).))))))..))))).	584	630	1.0	-25.5	0	0.01600918	0.515	0.8674363774193549	1.0348897725	-8.239059659786438	18	46	6	3UTR		0	0
hsa-miR-3154	NM_000331	SAA1	CAGAAGGGGAGTTGGGAGCAGA#TCTGCTCTCAGGAGATCTGGCTGT#(((..(((...(((((((((((#)))))))))))....)))..))).	566	590	1.0	-23.1	0	4.407863e-05	0.412	1.7585657272727275	1.3779037962500003	-16.21230449795762	17	24	11	3UTR		0	0
hsa-miR-3173-5p	NM_000331	SAA1	TGCCCTGCCTGTTTTCTCCTTT#AGGGATACAAAGCGGGGAGAGGGTAC#((((((.((((((((.(((((.#)))))...))))))))...)))))).	604	630	1.0	-21.1	0	0.01600918	0.515	0.06433512500000003	0.695037135	-5.7143100613765965	19	26	8	3UTR		0	0
hsa-miR-3189-5p	NM_000331	SAA1	TGCCCCATCTGTGCCCTGGGTAGGA#TCTGCTCTCAGGAGATCTGGCTGTGAGGCCCTCAGGGCAGGGATACAAAGCGGGGA#..((((((((.(((((((((..((.#.))))))))))).)))).......)))).	566	622	1.0	-30.0	1	0.05485178	0.485	1.429011111111111	1.2640927337499999	-7.7817751947826395	19	29	11	3UTR		0	0
hsa-miR-3605-3p	NM_000331	SAA1	CCTCCGTGTTACCTGTCCTCTAG#CTGGCTGTGAGGCCCTCAGGGCAGGGATACAAAGCGGGGA#.((((((((..((((((((....#.))))))))...))...)))))).	582	622	1.0	-22.9	1	0.05485178	0.485	3.3838227125	0.9874686425000003	-7.8606057810956464	16	24	8	3UTR		0	0
hsa-miR-3670	NM_000331	SAA1	AGAGCTCACAGCTGTCCTTCTCTA#GGAGAGGGTACACAATGGGTATCTA#((((((((..(.(((((((((((.#)))))))).))))..))))).))).	619	644	1.0	-20.4	1	0.0005637834	0.567	-0.48891350000000006	0.2982791725000002	-9.583273882371962	20	25	8	3UTR		0	0
hsa-miR-3677-3p	NM_000331	SAA1	CTCGTGGGCTCTGGCCACGGCC#GGCTGTGAGGCCCTCAGGGCAGGGATACAAAGCGGGG#(((((..(((((((((((((((#))))))..))))...)))))...........))))).	584	621	1.0	-25.5	0	0.009853491	0.471	1.369999585	1.0775690762499999	-7.382219742266031	20	37	6	3UTR		0	0
hsa-miR-3934-3p	NM_000331	SAA1	TGCTCAGGTTGCACAGCTGGGA#TCTGGCTGTGAGGCCCTCAGGGCAG#(((((.((((.((((((((((.#)))))))))).))))....))))).	581	606	1.0	-24.4	0	2.652086e-07	0.412	2.6725037699999996	1.0222443925000002	-8.663307682805062	19	25	10	3UTR		0	0
hsa-miR-4427	NM_000331	SAA1	TCTGAATAGAGTCTGAAGAGT#CTCTTCACTCTGCTCTCAGGA#(((((.((((((..((((((.#))))))))))))...))))).	558	579	1.0	-17.6	0	0.0002633034	0.441	1.5133168333333333	1.63397849625	-7.984503737581361	17	21	12	3UTR		0	0
hsa-miR-4512	NM_000331	SAA1	CAGGGCCTCACTGTATCGCCCA#GGCTGTGAGGCCCTC#.((((((((((.((........#.)).)))))))))).	584	599	1.0	-22.9	1	8.967048e-06	0.397	2.3057793	1.064923255	-8.108626787507722	12	15	10	3UTR		0	0
hsa-miR-4687-5p	NM_000331	SAA1	CAGCCCTCCTCCCGCACCCAAA#GGGATACAAAGCGGGGAGAGGGTA#..((((((.((((((.(((...#))).......)))))).)))))).	605	629	1.0	-25.7	1	0.01892238	0.515	0.10121850000000003	0.5243206225000001	-6.246439457921665	15	24	6	3UTR		0	0
hsa-miR-4712-5p	NM_000331	SAA1	TCCAGTACAGGTCTCTCATTTC#GGAGATCTGGCTGTGAG#((((((.(((((((((......#))))))))))))).)).	576	593	1.0	-18.2	0	0.000188442	0.412	1.850535888888889	0.9163368712500003	-5.4812609810729835	15	17	13	3UTR		0	0
hsa-miR-4723-3p	NM_000331	SAA1	CCCTCTCTGGCTCCTCCCCAAA#GGGCAGGGATACAAAGCGGGGAGAGGGT#((((((((.((((((.(((...#))).))).......)))..)))))))).	600	628	1.0	-25.2	1	0.02004484	0.515	-0.9157050000000001	0.31250557250000016	-5.227013184751041	17	28	8	3UTR		0	0
hsa-miR-4732-3p	NM_000331	SAA1	GCCCTGACCTGTCCTGTTCTG#CAGGAGATCTGGCTGTGAGGCCCTCAGGGCAGGGATACAAAGCGGGGAGAGGGTA#(((((..((((((((((((((#.)))))))))........)))))...))))).	574	629	1.0	-26.3	0	0.01892238	0.515	2.201165122727273	1.0601814050000002	-7.382219742266031	19	32	9	3UTR		0	0
hsa-miR-4740-3p	NM_000331	SAA1	GCCCGAGAGGATCCGTCCCTGC#CAGGGCAGGGATACAAAGCGGGG#.((((....(((((.((((((.#))))).).)))).)....)))).	598	621	1.0	-22.2	0	0.009853491	0.471	-1.2928168571428569	0.9874685849999999	-11.343444281098511	15	23	5	3UTR		0	0
hsa-miR-4742-3p	NM_000331	SAA1	TCTGTATTCTCCTTTGCCTGCAG#CTGCTCTCAGGAGATCTGGCTGTGAGGCCCTCAGGGCAGGGATACAAAGCGGGGAGAGGGTACAC#..(((((((((((((((((((..#.)))).........)))))).))))))))).	567	632	1.0	-21.2	1	0.01757636	0.515	1.789486748275862	1.075988555	-4.95700071937229	19	31	9	3UTR		0	0
hsa-miR-4746-3p	NM_000331	SAA1	AGCGGTGCTCCTGCGGGCCGA#GGCCCTCAGGGCAGGGATACAAAGCG#.((..(((.((((.(((((..#))))).)))))))..........)).	592	618	1.0	-23.8	0	0.004578573	0.456	1.0412116	1.08073043	-12.85761386289495	14	26	7	3UTR		0	0
hsa-miR-4749-3p	NM_000331	SAA1	CGCCCCTCCTGCCCCCACAG#CTGTGAGGCCCTCAGGGCAGGGATACAAAGCGGGGA#..((((((((((((((((((#))))).)).......))))))).........)))).	586	622	1.0	-24.2	1	0.05485178	0.485	0.4739639628571429	0.9511121100000003	-4.95700071937229	18	36	7	3UTR		0	0
hsa-miR-4787-3p	NM_000331	SAA1	GATGCGCCGCCCACTGCCCCGCGC#GCGGGGAGAGGGTACACAATGGGTATCT#(((((.((((((.((.((((((..#)))))))).)))).......))))))).	615	643	1.0	-28.1	0	0.0002656402	0.574	0.10121850000000003	0.5243206225000001	-7.360712900364567	19	28	8	3UTR		0	0
hsa-miR-4804-3p	NM_000331	SAA1	TGCTTAACCTTGCCCTCGAAA#TGAGGCCCTCAGGGCAGGGATACAAAGCGG#(((((..(((((((((.((..#.))))))))))).....))))).	589	619	1.0	-20.8	0	0.004694552	0.471	0.6000186666666667	1.09969893875	-7.382219742266031	16	23	11	3UTR		0	0
hsa-miR-5088-3p	NM_000331	SAA1	TCCCTTCTTCCTGGGCCCTCA#GAGATCTGGCTGTGAGGCCCTCAGGGCAGGGATACAAAGCGGGGAGAGGGT#..(((((((((((((.(((((#.))))))))....................)))))))))).	577	628	1.0	-25.2	1	0.02004484	0.515	0.7660732030303031	1.0791497475000003	-5.1900497996759025	18	40	10	3UTR		0	0
hsa-miR-5705	NM_000331	SAA1	TGTTTCGGGGCTCATGGCCTGTG#CACTCTGCTCTCAGGAGATCTGGCTGTGAGGCCCTCAGGGCAG#(((((.(((.(((((((((....#.))))))))).)))...))))).	563	606	1.0	-25.4	0	2.652086e-07	0.412	1.7662314444444445	1.5170061712500003	-7.08103967572289	17	23	9	3UTR		0	0
hsa-miR-6511b-3p	NM_000331	SAA1	CCTCACCACCCCTTCTGCCTGCA#GCCCTCAGGGCAGGGATACAAAGCGGGGAGAGGG#((((....((((((((((((((.#)).....)))))))).........)))).)))).	593	627	1.0	-21.4	0	0.01894074	0.515	-0.24503260714285718	0.9590156474999997	-13.814891846259133	18	34	8	3UTR		0	0
hsa-miR-6726-3p	NM_000331	SAA1	CTCGCCCTGTCTCCCGCTAG#AGCGGGGAGAGGGTA#...(((((.((.((((((..#)))))))).))))).	614	629	1.0	-24.7	0	0.01892238	0.515	0.18552300000000002	0.609678935	-10.917733161520857	13	15	8	3UTR		0	0
hsa-miR-6731-5p	NM_000331	SAA1	TGGGAGAGCAGGGTATTGTGGA#ACTCTGCTCTCA#...(((((((((((........#))))))))))).	564	576	1.0	-19.9	0	0.0004493938	0.441	1.7010866363636366	1.5312325712500003	-7.483038834232987	11	12	11	3UTR	MIRT453829	0	0
hsa-miR-6740-3p	NM_000331	SAA1	TGTCTTCTCTCCTCCCAAACAG#GGGGAGAGGGTACAC#(((.((((((((((........#)))))))))).))).	617	632	1.0	-17.0	0	0.01757636	0.515	-0.6027242	0.35360401000000014	-7.938095361715103	13	15	10	3UTR		0	0
hsa-miR-6756-3p	NM_000331	SAA1	TCCCCTTCCTCCCTGCCCAG#CTGTGAGGCCCTCAGGGCAGGGATACAAAGCGGGGAGAGGGT#.(((((((((((((((((..#.))))))))).........))))).))).	586	628	1.0	-30.3	1	0.02004484	0.515	0.5719175555555557	1.0491160225000002	-3.793324837357118	17	29	9	3UTR		0	0
hsa-miR-6759-3p	NM_000331	SAA1	TGACCTTTGCCTCTCCCCTCAG#GGGGAGAGGGTACACAATGGGTA#..((((((((((((((((....#))))))))).....))).)))).	617	640	1.0	-23.3	1	0.006894879	0.547	-0.25899224090909095	0.40260579750000014	-4.95700071937229	16	23	9	3UTR		0	0
hsa-miR-6782-3p	NM_000331	SAA1	CACCTTTGTGTCCCCATCCTGCA#GCGGGGAGAGGGTACACAATGGGTA#.((((((((((((((.((((((.#)))))).).))).)))))).)))).	615	640	1.0	-27.6	1	0.006894879	0.547	-0.1950880764705882	0.43105863499999997	-4.026373917660731	20	25	6	3UTR		0	0
hsa-miR-6787-3p	NM_000331	SAA1	TCTCAGCTGCTGCCCTCTCCAG#GGAGAGGGTACACAATGGGT#.((((..((.((((((((((..#))))))))))))...)))).	619	639	1.0	-24.0	0	0.01140167	0.538	-0.7165357000000001	0.2998598975000002	-8.480476601749661	16	20	12	3UTR		0	0
hsa-miR-6799-3p	NM_000331	SAA1	TGCCCTGCATGGTGTCCCCACAG#GGGATACAAAGCGGGGA#..((((((...(((((((.....#)))))))...)))))).	605	622	1.0	-23.9	1	0.05485178	0.485	0.06207657142857143	0.86575375625	-10.080671321356581	13	17	7	3UTR		0	0
hsa-miR-6800-3p	NM_000331	SAA1	CACCTCTCCTGGCATCGCCCC#GGGCAGGGATACAAAGCGGGGAGAGGG#..((((((((.(((((((((.#))))...))).....)).)))))))).	600	627	1.0	-26.6	1	0.01894074	0.515	-0.5000714117647058	0.9432086687500003	-7.7817751947826395	17	27	8	3UTR		0	0
hsa-miR-6802-3p	NM_000331	SAA1	TTCACCCCTCTCACCTAAGCAG#CTGTGAGGCCCTCAGGGCAGGGATACAAAGCGGGGAGAGGGT#.....(((((((.(((..((..#.)))))))))))).	586	628	1.0	-19.0	0	0.02004484	0.515	0.7846854285714285	1.0949568137499999	-14.954730256116644	12	14	12	3UTR		0	0
hsa-miR-6830-3p	NM_000331	SAA1	TGTCTTTCTTCTCTCCCTTGCAG#CTGTGAGGCCCTCAGGGCAGGGATACAAAGCGGGGAGAGGGTACAC#(((((((((((((((((.(((..#.)))))))........)))))))))).))).	586	632	1.0	-21.9	1	0.01757636	0.515	0.16768823076923078	1.0633425475	-3.937574446201665	20	31	10	3UTR		0	0
hsa-miR-6832-3p	NM_000331	SAA1	ACCCTTTTTCTCTTTCCCAG#CTGGCTGTGAGGCCCTCAGGGCAGGGATACAAAGCGGGGAGAGGGTA#((((((((((((((((((..#.))))....))).))))))))))).	582	629	1.0	-20.9	1	0.01892238	0.515	1.0862967260869565	1.0917955350000002	-3.937574446201665	18	25	11	3UTR		0	0
hsa-miR-6857-3p	NM_000331	SAA1	TGACTGAGCTTCTCCCCACAG#CTGTGAGGCCCTCAGGGCAGGGATACAAAGCGGGGAGAGGGTACAC#....(((.(((((((((.(..#.).))))))))).).)).	586	632	1.0	-19.6	0	0.01757636	0.515	1.7662303333333336	1.1170866925	-11.86019739781856	13	18	9	3UTR		0	0
hsa-miR-6879-5p	NM_000331	SAA1	CAGGGCAGGGAAGGTGGGAGAG#CTTCCTCTTCACTCTGCTCTC#.(((((((((((((.(((((..#)))))))))).).))))))).	554	575	1.0	-22.8	1	0.0005598319	0.441	1.9769919333333332	1.44429355875	-4.528774397607753	18	21	10	3UTR		0	0
hsa-miR-6882-3p	NM_000331	SAA1	TGCTGCCTCTCCTCTTGCCTGCAG#CTGCTCTCAGGAGATCTGGCTGTGAGGCCCTCAGGGCAGGGATACAAAGCGGGGAGAGGG#.....(((((((((((((((((..#.)))))....)))...))))))))).	567	627	1.0	-24.5	0	0.01894074	0.515	1.9453774041666667	0.9843074175000001	-13.6655996434504	17	26	9	3UTR		0	0
hsa-miR-6886-5p	NM_000331	SAA1	CCCGCAGGTGAGATGAGGGCT#GCTCTCAGGAGATCTGGCTGTGAGGCCCTCAGGGCAGGGATACAAAGCGGGG#(((((...((...((((((((#.))))))))...))..........))))).	569	621	1.0	-23.8	0	0.009853491	0.471	1.7240765	1.3067718587500001	-17.15656306911961	15	30	8	3UTR		0	0
hsa-miR-6895-3p	NM_000331	SAA1	TGTCTCTCGCCCTTGGCCTTAG#CTCAGGAGATCTGGCTGTGAGGCCCTCAGGGCAGGGATAC#(((((((.(((((.(((((((.#.)))))))...)))))))))))).	572	612	1.0	-28.5	1	4.938311e-06	0.426	2.5370145714285712	1.1344745587500003	-7.1080492929027015	19	24	12	3UTR		0	0
hsa-miR-7110-3p	NM_000331	SAA1	TCTCTCTCCCACTTCCCTGCAG#CTCAGGAGATCTGGCTGTGAGGCCCTCAGGGCAGGGATACAAAGCGGGGAGAGGGT#.(((((((((.(((((((((..#.))))))).....))..))))))))).	572	628	1.0	-29.8	1	0.02004484	0.515	1.9227960499999999	0.9432088300000001	-6.618099312767468	18	27	9	3UTR		0	0
hsa-miR-7843-5p	NM_000331	SAA1	GAGGGCAGAGCCAGCTTCCTGA#TCAGGAGATCTGGCTGTGAGGCCCTCA#((((((..((((((.(((((((#)))))))..)))))).....)))))).	573	600	1.0	-31.7	0	6.824749e-06	0.412	2.5370145714285712	1.1344745587500003	-8.530345470504251	19	27	7	3UTR		0	0
hsa-miR-7848-3p	NM_000331	SAA1	CTACCCTCGGTCTGCTTACCACA#AAGCGGGGAGAGGGTAC#.(((((((..(((((((......#)))))))..))))))).	613	630	1.0	-21.0	1	0.01600918	0.515	0.134338	0.6618422850000001	-6.09222096393106	14	17	7	3UTR		0	0
hsa-miR-6529-5p	NM_000331	SAA1	GAGAGATCAGAGGCGCAGAGTG#CACTCTGCTCTCAGGAGATCTG#.(((..((.((((.((((((((#))))))))))))..))..))).	563	585	1.0	-22.8	0	9.313895e-05	0.456	1.4869738750000001	1.63081714625	-11.726550349128805	17	22	12	3UTR		0	0
hsa-miR-197-5p	NM_001178006	SAA1	CGGGTAGAGAGGGCAGTGGGAGG#CCTCTTCACTCTGCTCTCAGGAGATCTGGCTGT#(((.(((((((((((((((((((#))))).))))..))))))......)))).))).	471	504	1.0	-24.2	0	4.407863e-05	0.412	1.6518176785714285	0.8657542000000001	-6.969596721160855	22	33	6	3UTR		0	0
hsa-miR-204-5p	NM_001178006	SAA1	TTCCCTTTGTCATCCTATGCCT#GGGCAGGGATACAAAGCGGGGA#((((((((((.(((((.(((((#)))))))))))))))).)))).	514	536	1.0	-22.8	1	0.05485178	0.485	-0.0003303636363636293	0.8041060475	-6.7623489216120145	20	22	16	3UTR		0	0
hsa-miR-211-5p	NM_001178006	SAA1	TTCCCTTTGTCATCCTTCGCCT#GGGCAGGGATACAAAGCGGGGA#((((((((((.((((((.((((#)))))))))))))))).)))).	514	536	1.0	-22.8	1	0.05485178	0.485	-0.0003303636363636293	0.8041060475	-6.7623489216120145	20	22	16	3UTR		0	0
hsa-miR-216a-3p	NM_001178006	SAA1	TCACAGTGGTCTCTGGGATTAT#TCCTCTTCACTCTGCTCTCAGGAGATCTGGCTGTGAG#((((((((((((((((((....#.)))))).)))))..))))))).	470	507	1.0	-22.8	1	0.000188442	0.412	1.7421435238095238	1.1755731	-3.937574446201665	18	23	7	3UTR		0	0
hsa-miR-125b-1-3p	NM_001178006	SAA1	ACGGGTTAGGCTCTTGGGAGCT#GCTCTCAGGAGATCTGGCTG#...((((((((((((((((((.#))))))))))).))))))).	483	503	1.0	-26.6	0	4.374347e-05	0.426	1.5576875105263157	0.976403755	-6.514540193678739	18	20	11	3UTR		0	0
hsa-miR-125a-3p	NM_001178006	SAA1	ACAGGTGAGGTTCTTGGGAGCC#GCTCTCAGGAGATCTGGCTGTG#(((.((.((((((((((((((.#)))))))))).)))).))))).	483	505	1.0	-23.5	0	3.859408e-05	0.412	1.1339467333333333	0.99379158375	-8.513283256032173	19	22	10	3UTR		0	0
hsa-miR-30e-3p	NM_001178006	SAA1	CTTTCAGTCGGATGTTTACAGC#GGAGATCTGGCTGTGAGG#(((.(((((((((.(((.....#))).))))))))).))).	490	508	1.0	-17.8	0	0.005738905	0.412	1.991042522222222	1.0823113550000003	-7.826436638681261	15	18	9	3UTR		0	0
hsa-miR-365a-5p	NM_001178006	SAA1	AGGGACTTTTGGGGGCAGATGTG#CACTCTGCTCTCAGGAGATCTG#..(((((((((((((((((.(((#))))))))))))))))).))).	477	499	1.0	-25.5	1	9.313895e-05	0.456	1.351733666666667	1.1028605250000003	-4.95700071937229	20	22	17	3UTR		0	0
hsa-miR-431-5p	NM_001178006	SAA1	TGTCTTGCAGGCCGTCATGCA#GCTGTGAGGCCCTCAGGGCAG#(((((((..((((.((((((.#)).))))))))..))))))).	499	520	1.0	-22.9	1	2.652086e-07	0.412	-1.2928168571428569	0.9874685849999999	-8.164438951148465	17	21	8	3UTR		0	0
hsa-miR-502-5p	NM_001178006	SAA1	ATCCTTGCTATCTGGGTGCTA#GCTCTCAGGAGATCTGGCTGTGAGGCCCTCAGGGCAGGGATA#(((((((((..(((((.(((.#.))).)))))))))))))).	483	525	1.0	-23.1	1	7.653593e-07	0.412	1.485215855555556	1.0965377300000003	-8.004855389940193	17	20	14	3UTR		0	0
hsa-miR-487b-5p	NM_001178006	SAA1	GTGGTTATCCCTGTCCTGTTCG#GAGATCTGGCTGTGAGGCCCTCAGGGCAGGGATACAAAGCG#((...(((((((((((((....#.)))))))))))))....)).	491	532	1.0	-24.8	0	0.004578573	0.456	2.5120017461538455	1.0633428300000003	-12.646173370279776	15	21	13	3UTR		0	0
hsa-miR-593-3p	NM_001178006	SAA1	TGTCTCTGCTGGGGTTTCT#GAGGCCCTCAGGGCAGGGATAC#((((((((((((((((((.#))))))))...)))))))))).	504	526	1.0	-25.7	1	4.938311e-06	0.426	0.24272838095238095	1.0206634475	-3.937574446201665	18	22	10	3UTR		0	0
hsa-miR-637	NM_001178006	SAA1	ACTGGGGGCTTTCGGGCTCTGCGT#GGCTGTGAGGCCCTCAGG#.(((((((((((..((((......#))))..))))))))))).	498	516	1.0	-25.0	1	2.728194e-06	0.397	1.1952589090909091	1.0965375262500001	-5.9392953675437665	15	18	11	3UTR		0	0
hsa-miR-642a-5p	NM_001178006	SAA1	GTCCCTCTCCAAATGTGTCTTG#CAGGGCAGGGATACAAAGCGGGGAGAGGGTACA#((((((((((...((((((((.#.))))))))......)))))))).)).	512	545	1.0	-24.9	1	0.01855949	0.5	-0.25324354545454547	0.60177533125	-11.398282843874613	18	27	8	3UTR		0	0
hsa-miR-660-5p	NM_001178006	SAA1	TACCCATTGCATATCGGAGTTG#GAGAGGGTACACAATGGGTAT#(((((((((..((((.......#.))))..))))))))).	534	555	1.0	-16.5	1	0.003173801	0.556	0.06609052222222225	0.18604894375000028	-8.237904470243807	13	17	9	3UTR		0	1
hsa-miR-937-5p	NM_001178006	SAA1	GTGAGTCAGGGTGGGGCTGG#CCTCTTCACTCTGCTCTCA#(.(((.((((((((((..((#)).))))))))))))).).	471	490	1.0	-19.8	0	0.0004493938	0.441	2.1287409	1.59762229625	-7.002209089409883	16	19	13	3UTR		0	0
hsa-miR-1229-3p	NM_001178006	SAA1	CTCTCACCACTGCCCTCCCACAG#CTGTGAGGCCCTCAGGGCAGGGATACAAAGCGGGGAGAGG#(((((.((.((((((((((((((#))))).)).....)))))))...........)).))))).	500	540	1.0	-26.4	0	0.02474032	0.515	0.7756532350000002	1.0032756850000002	-6.894922865640474	21	40	7	3UTR		0	0
hsa-miR-1236-3p	NM_001178006	SAA1	CCTCTTCCCCTTGTCTCTCCAG#GGAGATCTGGCTGTGAGGCCCTCAGGGCAGGGATACAAAGCGGGGAGAGGG#((((((((((((((((((((..#.)).)))))))...)).))))))))).	490	541	1.0	-27.7	1	0.01894074	0.515	1.5116313080000003	1.1012799137500002	-3.937574446201665	20	27	9	3UTR		0	0
hsa-miR-1204	NM_001178006	SAA1	TCGTGGCCTGGTCTCCATTAT#GGAGATCTGGCTGTGAG#((((((((.(((((((.....#))))))).)))))))).	490	507	1.0	-21.6	1	0.000188442	0.412	3.7631927125	0.984307205	-4.993964104447428	15	17	8	3UTR		0	0
hsa-miR-1247-5p	NM_001178006	SAA1	ACCCGTCCCGTTCGTCCCCGGA#CGGGGAGAGGGTACACAATGGGTA#(((((((((..((.((((((..#)))))))))))......)))))).	530	554	1.0	-22.8	1	0.006894879	0.547	-0.16434182	0.2935370475000001	-8.8616953074606	17	24	11	3UTR		0	0
hsa-miR-1539	NM_001178006	SAA1	TCCTGCGCGTCCCAGATGCCC#GGGCAGGGATACAAAGCGGGGA#((((((..(((((...(((((#)))))))))).....)))))).	514	536	1.0	-23.1	0	0.05485178	0.485	0.10121850000000003	0.5243206225000001	-9.62023446832827	16	22	10	3UTR		0	0
hsa-miR-1825	NM_001178006	SAA1	TCCAGTGCCCTCCTCTCC#GGGGAGAGGGTACACAATGGGT#(((((((((((.((((((#)))))))))))))....)))).	531	553	1.0	-23.2	1	0.01140167	0.538	-0.11375915333333331	0.33463546875000005	-7.284377755798021	17	22	13	3UTR		0	0
hsa-miR-1909-5p	NM_001178006	SAA1	TGAGTGCCGGTGCCTGCCCTG#CAGGGCAGGGATACAAAGCGGGGAGAGGGTACACAA#((.(((((.((.(((((((((#))))))))).))...............))))).)).	512	548	1.0	-24.2	0	0.01803999	0.515	-1.1282224444444442	0.9874685812499999	-9.89830688835023	18	36	9	3UTR		0	0
hsa-miR-1915-5p	NM_001178006	SAA1	ACCTTGCCTTGCTGCCCGGGCC#GGCCCTCAGGGCAGGGATACAAAGCGGGGAGAGGG#.((((.((((((((((((((((#)))))...)))))..........)))))).)))).	506	541	1.0	-30.7	0	0.01894074	0.515	-0.08992079310344828	1.0269861725	-5.694283598550164	20	35	6	3UTR		0	0
hsa-miR-2116-3p	NM_001178006	SAA1	CCTCCCATGCCAAGAACTCCC#GGAGATCTGGCTGTGAGGC#((((.((.(((.(((.((((.#)))).)))))))).)))).	490	509	1.0	-20.8	0	0.0009204681	0.412	3.2415605	1.1186675587500003	-13.950098940094737	16	19	8	3UTR		0	0
hsa-miR-3130-5p	NM_001178006	SAA1	TACCCAGTCTCCGGTGCAGCC#GGCTGTGAGGCCCTCAGGGCAGGGATACAAAGCGGGGAGAGGGTAC#(((((..((((((.(((((((#))))))........................).))))))..))))).	498	544	1.0	-25.5	0	0.01600918	0.515	0.8674363774193549	1.0348897725	-8.239059659786438	18	46	6	3UTR		0	0
hsa-miR-3154	NM_001178006	SAA1	CAGAAGGGGAGTTGGGAGCAGA#TCTGCTCTCAGGAGATCTGGCTGT#(((..(((...(((((((((((#)))))))))))....)))..))).	480	504	1.0	-23.1	0	4.407863e-05	0.412	1.7585657272727275	1.3779037962500003	-16.21230449795762	17	24	11	3UTR		0	0
hsa-miR-3173-5p	NM_001178006	SAA1	TGCCCTGCCTGTTTTCTCCTTT#AGGGATACAAAGCGGGGAGAGGGTAC#((((((.((((((((.(((((.#)))))...))))))))...)))))).	518	544	1.0	-21.1	0	0.01600918	0.515	0.06433512500000003	0.695037135	-5.7143100613765965	19	26	8	3UTR		0	0
hsa-miR-3189-5p	NM_001178006	SAA1	TGCCCCATCTGTGCCCTGGGTAGGA#TCTGCTCTCAGGAGATCTGGCTGTGAGGCCCTCAGGGCAGGGATACAAAGCGGGGA#..((((((((.(((((((((..((.#.))))))))))).)))).......)))).	480	536	1.0	-30.0	1	0.05485178	0.485	1.429011111111111	1.2640927337499999	-7.7817751947826395	19	29	11	3UTR		0	0
hsa-miR-3605-3p	NM_001178006	SAA1	CCTCCGTGTTACCTGTCCTCTAG#CTGGCTGTGAGGCCCTCAGGGCAGGGATACAAAGCGGGGA#.((((((((..((((((((....#.))))))))...))...)))))).	496	536	1.0	-22.9	1	0.05485178	0.485	3.3838227125	0.9874686425000003	-7.8606057810956464	16	24	8	3UTR		0	0
hsa-miR-3670	NM_001178006	SAA1	AGAGCTCACAGCTGTCCTTCTCTA#GGAGAGGGTACACAATGGGTATCTA#((((((((..(.(((((((((((.#)))))))).))))..))))).))).	533	558	1.0	-20.4	1	0.0005637834	0.567	-0.48891350000000006	0.2982791725000002	-9.583273882371962	20	25	8	3UTR		0	0
hsa-miR-3677-3p	NM_001178006	SAA1	CTCGTGGGCTCTGGCCACGGCC#GGCTGTGAGGCCCTCAGGGCAGGGATACAAAGCGGGG#(((((..(((((((((((((((#))))))..))))...)))))...........))))).	498	535	1.0	-25.5	0	0.009853491	0.471	1.369999585	1.0775690762499999	-7.382219742266031	20	37	6	3UTR		0	0
hsa-miR-3934-3p	NM_001178006	SAA1	TGCTCAGGTTGCACAGCTGGGA#TCTGGCTGTGAGGCCCTCAGGGCAG#(((((.((((.((((((((((.#)))))))))).))))....))))).	495	520	1.0	-24.4	0	2.652086e-07	0.412	2.6725037699999996	1.0222443925000002	-8.663307682805062	19	25	10	3UTR		0	0
hsa-miR-4427	NM_001178006	SAA1	TCTGAATAGAGTCTGAAGAGT#CTCTTCACTCTGCTCTCAGGA#(((((.((((((..((((((.#))))))))))))...))))).	472	493	1.0	-17.6	0	0.0002633034	0.441	1.5133168333333333	1.63397849625	-7.984503737581361	17	21	12	3UTR		0	0
hsa-miR-4512	NM_001178006	SAA1	CAGGGCCTCACTGTATCGCCCA#GGCTGTGAGGCCCTC#.((((((((((.((........#.)).)))))))))).	498	513	1.0	-22.9	1	8.967048e-06	0.397	2.3057793	1.064923255	-8.108626787507722	12	15	10	3UTR		0	0
hsa-miR-4687-5p	NM_001178006	SAA1	CAGCCCTCCTCCCGCACCCAAA#GGGATACAAAGCGGGGAGAGGGTA#..((((((.((((((.(((...#))).......)))))).)))))).	519	543	1.0	-25.7	1	0.01892238	0.515	0.10121850000000003	0.5243206225000001	-6.246439457921665	15	24	6	3UTR		0	0
hsa-miR-4712-5p	NM_001178006	SAA1	TCCAGTACAGGTCTCTCATTTC#GGAGATCTGGCTGTGAG#((((((.(((((((((......#))))))))))))).)).	490	507	1.0	-18.2	0	0.000188442	0.412	1.850535888888889	0.9163368712500003	-5.4812609810729835	15	17	13	3UTR		0	0
hsa-miR-4723-3p	NM_001178006	SAA1	CCCTCTCTGGCTCCTCCCCAAA#GGGCAGGGATACAAAGCGGGGAGAGGGT#((((((((.((((((.(((...#))).))).......)))..)))))))).	514	542	1.0	-25.2	1	0.02004484	0.515	-0.9157050000000001	0.31250557250000016	-5.227013184751041	17	28	8	3UTR		0	0
hsa-miR-4732-3p	NM_001178006	SAA1	GCCCTGACCTGTCCTGTTCTG#CAGGAGATCTGGCTGTGAGGCCCTCAGGGCAGGGATACAAAGCGGGGAGAGGGTA#(((((..((((((((((((((#.)))))))))........)))))...))))).	488	543	1.0	-26.3	0	0.01892238	0.515	2.201165122727273	1.0601814050000002	-7.382219742266031	19	32	9	3UTR		0	0
hsa-miR-4740-3p	NM_001178006	SAA1	GCCCGAGAGGATCCGTCCCTGC#CAGGGCAGGGATACAAAGCGGGG#.((((....(((((.((((((.#))))).).)))).)....)))).	512	535	1.0	-22.2	0	0.009853491	0.471	-1.2928168571428569	0.9874685849999999	-11.343444281098511	15	23	5	3UTR		0	0
hsa-miR-4742-3p	NM_001178006	SAA1	TCTGTATTCTCCTTTGCCTGCAG#CTGCTCTCAGGAGATCTGGCTGTGAGGCCCTCAGGGCAGGGATACAAAGCGGGGAGAGGGTACAC#..(((((((((((((((((((..#.)))).........)))))).))))))))).	481	546	1.0	-21.2	1	0.01757636	0.515	1.789486748275862	1.075988555	-4.95700071937229	19	31	9	3UTR		0	0
hsa-miR-4746-3p	NM_001178006	SAA1	AGCGGTGCTCCTGCGGGCCGA#GGCCCTCAGGGCAGGGATACAAAGCG#.((..(((.((((.(((((..#))))).)))))))..........)).	506	532	1.0	-23.8	0	0.004578573	0.456	1.0412116	1.08073043	-12.85761386289495	14	26	7	3UTR		0	0
hsa-miR-4749-3p	NM_001178006	SAA1	CGCCCCTCCTGCCCCCACAG#CTGTGAGGCCCTCAGGGCAGGGATACAAAGCGGGGA#..((((((((((((((((((#))))).)).......))))))).........)))).	500	536	1.0	-24.2	1	0.05485178	0.485	0.4739639628571429	0.9511121100000003	-4.95700071937229	18	36	7	3UTR		0	0
hsa-miR-4787-3p	NM_001178006	SAA1	GATGCGCCGCCCACTGCCCCGCGC#GCGGGGAGAGGGTACACAATGGGTATCT#(((((.((((((.((.((((((..#)))))))).)))).......))))))).	529	557	1.0	-28.1	0	0.0002656402	0.574	0.10121850000000003	0.5243206225000001	-7.360712900364567	19	28	8	3UTR		0	0
hsa-miR-4804-3p	NM_001178006	SAA1	TGCTTAACCTTGCCCTCGAAA#TGAGGCCCTCAGGGCAGGGATACAAAGCGG#(((((..(((((((((.((..#.))))))))))).....))))).	503	533	1.0	-20.8	0	0.004694552	0.471	0.6000186666666667	1.09969893875	-7.382219742266031	16	23	11	3UTR		0	0
hsa-miR-5088-3p	NM_001178006	SAA1	TCCCTTCTTCCTGGGCCCTCA#GAGATCTGGCTGTGAGGCCCTCAGGGCAGGGATACAAAGCGGGGAGAGGGT#..(((((((((((((.(((((#.))))))))....................)))))))))).	491	542	1.0	-25.2	1	0.02004484	0.515	0.7660732030303031	1.0791497475000003	-5.1900497996759025	18	40	10	3UTR		0	0
hsa-miR-5705	NM_001178006	SAA1	TGTTTCGGGGCTCATGGCCTGTG#CACTCTGCTCTCAGGAGATCTGGCTGTGAGGCCCTCAGGGCAG#(((((.(((.(((((((((....#.))))))))).)))...))))).	477	520	1.0	-25.4	0	2.652086e-07	0.412	1.7662314444444445	1.5170061712500003	-7.08103967572289	17	23	9	3UTR		0	0
hsa-miR-6511b-3p	NM_001178006	SAA1	CCTCACCACCCCTTCTGCCTGCA#GCCCTCAGGGCAGGGATACAAAGCGGGGAGAGGG#((((....((((((((((((((.#)).....)))))))).........)))).)))).	507	541	1.0	-21.4	0	0.01894074	0.515	-0.24503260714285718	0.9590156474999997	-13.814891846259133	18	34	8	3UTR		0	0
hsa-miR-6726-3p	NM_001178006	SAA1	CTCGCCCTGTCTCCCGCTAG#AGCGGGGAGAGGGTA#...(((((.((.((((((..#)))))))).))))).	528	543	1.0	-24.7	0	0.01892238	0.515	0.18552300000000002	0.609678935	-10.917733161520857	13	15	8	3UTR		0	0
hsa-miR-6731-5p	NM_001178006	SAA1	TGGGAGAGCAGGGTATTGTGGA#ACTCTGCTCTCA#...(((((((((((........#))))))))))).	478	490	1.0	-19.9	0	0.0004493938	0.441	1.7010866363636366	1.5312325712500003	-7.483038834232987	11	12	11	3UTR	MIRT453829	0	0
hsa-miR-6740-3p	NM_001178006	SAA1	TGTCTTCTCTCCTCCCAAACAG#GGGGAGAGGGTACAC#(((.((((((((((........#)))))))))).))).	531	546	1.0	-17.0	0	0.01757636	0.515	-0.6027242	0.35360401000000014	-7.938095361715103	13	15	10	3UTR		0	0
hsa-miR-6756-3p	NM_001178006	SAA1	TCCCCTTCCTCCCTGCCCAG#CTGTGAGGCCCTCAGGGCAGGGATACAAAGCGGGGAGAGGGT#.(((((((((((((((((..#.))))))))).........))))).))).	500	542	1.0	-30.3	1	0.02004484	0.515	0.5719175555555557	1.0491160225000002	-3.793324837357118	17	29	9	3UTR		0	0
hsa-miR-6759-3p	NM_001178006	SAA1	TGACCTTTGCCTCTCCCCTCAG#GGGGAGAGGGTACACAATGGGTA#..((((((((((((((((....#))))))))).....))).)))).	531	554	1.0	-23.3	1	0.006894879	0.547	-0.25899224090909095	0.40260579750000014	-4.95700071937229	16	23	9	3UTR		0	0
hsa-miR-6782-3p	NM_001178006	SAA1	CACCTTTGTGTCCCCATCCTGCA#GCGGGGAGAGGGTACACAATGGGTA#.((((((((((((((.((((((.#)))))).).))).)))))).)))).	529	554	1.0	-27.6	1	0.006894879	0.547	-0.1950880764705882	0.43105863499999997	-4.026373917660731	20	25	6	3UTR		0	0
hsa-miR-6787-3p	NM_001178006	SAA1	TCTCAGCTGCTGCCCTCTCCAG#GGAGAGGGTACACAATGGGT#.((((..((.((((((((((..#))))))))))))...)))).	533	553	1.0	-24.0	0	0.01140167	0.538	-0.7165357000000001	0.2998598975000002	-8.480476601749661	16	20	12	3UTR		0	0
hsa-miR-6799-3p	NM_001178006	SAA1	TGCCCTGCATGGTGTCCCCACAG#GGGATACAAAGCGGGGA#..((((((...(((((((.....#)))))))...)))))).	519	536	1.0	-23.9	1	0.05485178	0.485	0.06207657142857143	0.86575375625	-10.080671321356581	13	17	7	3UTR		0	0
hsa-miR-6800-3p	NM_001178006	SAA1	CACCTCTCCTGGCATCGCCCC#GGGCAGGGATACAAAGCGGGGAGAGGG#..((((((((.(((((((((.#))))...))).....)).)))))))).	514	541	1.0	-26.6	1	0.01894074	0.515	-0.5000714117647058	0.9432086687500003	-7.7817751947826395	17	27	8	3UTR		0	0
hsa-miR-6802-3p	NM_001178006	SAA1	TTCACCCCTCTCACCTAAGCAG#CTGTGAGGCCCTCAGGGCAGGGATACAAAGCGGGGAGAGGGT#.....(((((((.(((..((..#.)))))))))))).	500	542	1.0	-19.0	0	0.02004484	0.515	0.7846854285714285	1.0949568137499999	-14.954730256116644	12	14	12	3UTR		0	0
hsa-miR-6830-3p	NM_001178006	SAA1	TGTCTTTCTTCTCTCCCTTGCAG#CTGTGAGGCCCTCAGGGCAGGGATACAAAGCGGGGAGAGGGTACAC#(((((((((((((((((.(((..#.)))))))........)))))))))).))).	500	546	1.0	-21.9	1	0.01757636	0.515	0.16768823076923078	1.0633425475	-3.937574446201665	20	31	10	3UTR		0	0
hsa-miR-6832-3p	NM_001178006	SAA1	ACCCTTTTTCTCTTTCCCAG#CTGGCTGTGAGGCCCTCAGGGCAGGGATACAAAGCGGGGAGAGGGTA#((((((((((((((((((..#.))))....))).))))))))))).	496	543	1.0	-20.9	1	0.01892238	0.515	1.0862967260869565	1.0917955350000002	-3.937574446201665	18	25	11	3UTR		0	0
hsa-miR-6857-3p	NM_001178006	SAA1	TGACTGAGCTTCTCCCCACAG#CTGTGAGGCCCTCAGGGCAGGGATACAAAGCGGGGAGAGGGTACAC#....(((.(((((((((.(..#.).))))))))).).)).	500	546	1.0	-19.6	0	0.01757636	0.515	1.7662303333333336	1.1170866925	-11.86019739781856	13	18	9	3UTR		0	0
hsa-miR-6879-5p	NM_001178006	SAA1	CAGGGCAGGGAAGGTGGGAGAG#CTTCCTCTTCACTCTGCTCTC#.(((((((((((((.(((((..#)))))))))).).))))))).	468	489	1.0	-22.8	1	0.0005598319	0.441	1.9769919333333332	1.44429355875	-4.528774397607753	18	21	10	3UTR		0	0
hsa-miR-6882-3p	NM_001178006	SAA1	TGCTGCCTCTCCTCTTGCCTGCAG#CTGCTCTCAGGAGATCTGGCTGTGAGGCCCTCAGGGCAGGGATACAAAGCGGGGAGAGGG#.....(((((((((((((((((..#.)))))....)))...))))))))).	481	541	1.0	-24.5	0	0.01894074	0.515	1.9453774041666667	0.9843074175000001	-13.6655996434504	17	26	9	3UTR		0	0
hsa-miR-6886-5p	NM_001178006	SAA1	CCCGCAGGTGAGATGAGGGCT#GCTCTCAGGAGATCTGGCTGTGAGGCCCTCAGGGCAGGGATACAAAGCGGGG#(((((...((...((((((((#.))))))))...))..........))))).	483	535	1.0	-23.8	0	0.009853491	0.471	1.7240765	1.3067718587500001	-17.15656306911961	15	30	8	3UTR		0	0
hsa-miR-6895-3p	NM_001178006	SAA1	TGTCTCTCGCCCTTGGCCTTAG#CTCAGGAGATCTGGCTGTGAGGCCCTCAGGGCAGGGATAC#(((((((.(((((.(((((((.#.)))))))...)))))))))))).	486	526	1.0	-28.5	1	4.938311e-06	0.426	2.5370145714285712	1.1344745587500003	-7.1080492929027015	19	24	12	3UTR		0	0
hsa-miR-7110-3p	NM_001178006	SAA1	TCTCTCTCCCACTTCCCTGCAG#CTCAGGAGATCTGGCTGTGAGGCCCTCAGGGCAGGGATACAAAGCGGGGAGAGGGT#.(((((((((.(((((((((..#.))))))).....))..))))))))).	486	542	1.0	-29.8	1	0.02004484	0.515	1.9227960499999999	0.9432088300000001	-6.618099312767468	18	27	9	3UTR		0	0
hsa-miR-7843-5p	NM_001178006	SAA1	GAGGGCAGAGCCAGCTTCCTGA#TCAGGAGATCTGGCTGTGAGGCCCTCA#((((((..((((((.(((((((#)))))))..)))))).....)))))).	487	514	1.0	-31.7	0	6.824749e-06	0.412	2.5370145714285712	1.1344745587500003	-8.530345470504251	19	27	7	3UTR		0	0
hsa-miR-7848-3p	NM_001178006	SAA1	CTACCCTCGGTCTGCTTACCACA#AAGCGGGGAGAGGGTAC#.(((((((..(((((((......#)))))))..))))))).	527	544	1.0	-21.0	1	0.01600918	0.515	0.134338	0.6618422850000001	-6.09222096393106	14	17	7	3UTR		0	0
hsa-miR-6529-5p	NM_001178006	SAA1	GAGAGATCAGAGGCGCAGAGTG#CACTCTGCTCTCAGGAGATCTG#.(((..((.((((.((((((((#))))))))))))..))..))).	477	499	1.0	-22.8	0	9.313895e-05	0.456	1.4869738750000001	1.63081714625	-11.726550349128805	17	22	12	3UTR		0	0
hsa-miR-381-3p	NM_002658	PLAU	TATACAAGGGCAAGCTCTCTGT#ACAGCTGAGGTCTCTTGAGGGAGCTTAGCCAATGTGG#..((((..((((((((((((..#.))))))))).)))..)))).	1810	1847	0.9615384615384616	-22.6	0	3.166782e-06	0.456	0.0	0.0	-8.81432218342424	16	21	9	3UTR		0	0
hsa-miR-512-3p	NM_002658	PLAU	AAGTGCTGTCATAGCTGAGGTC#GACTTCAGGGCAGGGCTC#.(((.(((((....((((((((#))))))))))))).))).	1878	1896	0.9615384615384616	-20.6	0	1.732132e-05	0.544	0.0	0.0	-16.229910327362944	16	18	13	3UTR		0	0
hsa-miR-3200-3p	NM_002658	PLAU	CACCTTGCGCTACTCAGGTCTG#CTGGGTGGGGTGAGGA#..((((((.((((((((.....#)))))))).)))))).	2233	2249	0.9615384615384616	-22.5	1	5.830692e-09	0.559	0.0	0.0	-6.013390377618052	14	16	8	3UTR		0	0
hsa-miR-4496	NM_002658	PLAU	GAGGAAACTGAAGCTGAGAGGG#CCTGTGACCAGCACTGTCTCAGTTTCACTTTCA#...((((.(((((((((((.((#.)).))))))))))).)))).	2139	2172	0.9615384615384616	-22.5	0	0.04284773	0.529	0.0	0.0	-8.82817512285937	17	21	11	3UTR		0	0
hsa-miR-4534	NM_002658	PLAU	GGATGGAGGAGGGGTCT#AGACCCCTCTGGCCAGGATGGAGGGGTGGTCCT#((((((.((((((((((#))))))))))..)))..............))).	1604	1637	0.9615384615384616	-22.7	0	6.403963e-07	0.412	0.0	0.0	-5.4812609810729835	16	33	10	3UTR		0	1
hsa-miR-4768-3p	NM_002658	PLAU	CCAGGAGATCCAGAGAGAAT#CTCCTGGGGCCTCTTGGG#(((((((.(((((.(((...#))))))))..))))))).	2076	2094	0.9615384615384616	-22.0	1	1.44347e-08	0.426	0.0	0.0	-7.1080492929027015	15	18	8	3UTR		0	0
hsa-miR-6759-3p	NM_002658	PLAU	TGACCTTTGCCTCTCCCCTCAG#GGAGAGGTTATAGGTCAC#((((((..((((((((......#))))))))...)))))).	2059	2077	0.9615384615384616	-23.5	0	4.094056e-05	0.412	0.0	0.0	-7.794895910253615	14	18	8	3UTR		0	0
hsa-miR-9851-5p	NM_002658	PLAU	CGCTGGCAGTGTTGGTGACACT#TGTGACCAGCACTGTCTCAGTT#.(((((((((((((((.(((..#))).)))))))))))..)))).	2141	2163	0.9615384615384616	-26.1	1	0.006523959	0.544	0.0	0.0	-3.793324837357118	18	22	11	3UTR		0	0
hsa-miR-512-3p	NM_001145031	PLAU	AAGTGCTGTCATAGCTGAGGTC#GACTTCAGGGCAGGGCTC#.(((.(((((....((((((((#))))))))))))).))).	2163	2181	0.9615384615384616	-20.6	0	1.732132e-05	0.544	0.0	0.0	-16.229910327362944	16	18	13	3UTR		0	0
hsa-miR-3200-3p	NM_001145031	PLAU	CACCTTGCGCTACTCAGGTCTG#CTGGGTGGGGTGAGGA#..((((((.((((((((.....#)))))))).)))))).	2518	2534	0.9615384615384616	-22.5	1	5.830692e-09	0.559	0.0	0.0	-6.013390377618052	14	16	8	3UTR		0	0
hsa-miR-4496	NM_001145031	PLAU	GAGGAAACTGAAGCTGAGAGGG#CCTGTGACCAGCACTGTCTCAGTTTCACTTTCA#...((((.(((((((((((.((#.)).))))))))))).)))).	2424	2457	0.9615384615384616	-22.5	0	0.04284773	0.529	0.0	0.0	-8.82817512285937	17	21	11	3UTR		0	0
hsa-miR-4534	NM_001145031	PLAU	GGATGGAGGAGGGGTCT#AGACCCCTCTGGCCAGGATGGAGGGGTGGTCCT#((((((.((((((((((#))))))))))..)))..............))).	1889	1922	0.9615384615384616	-22.7	0	6.403963e-07	0.412	0.0	0.0	-5.4812609810729835	16	33	10	3UTR		0	1
hsa-miR-4768-3p	NM_001145031	PLAU	CCAGGAGATCCAGAGAGAAT#CTCCTGGGGCCTCTTGGG#(((((((.(((((.(((...#))))))))..))))))).	2361	2379	0.9615384615384616	-22.0	1	1.44347e-08	0.426	0.0	0.0	-7.1080492929027015	15	18	8	3UTR		0	0
hsa-miR-9851-5p	NM_001145031	PLAU	CGCTGGCAGTGTTGGTGACACT#TGTGACCAGCACTGTCTCAGTT#.(((((((((((((((.(((..#))).)))))))))))..)))).	2426	2448	0.9615384615384616	-26.1	1	0.006523959	0.544	0.0	0.0	-3.793324837357118	18	22	11	3UTR		0	0
hsa-miR-3139	NM_002658	PLAU	TAGGAGCTCAACAGATGCCTGTT#GACGGTGGGCATTTGTGAGGCCCA#..((..(((.((((((((((...#.)))))))))))))..)).	1748	1772	0.9743589743589743	-22.5	0	7.266024e-05	0.5	0.0	0.0	-12.219503123705987	15	19	13	3UTR		0	0
hsa-miR-6892-3p	NM_002658	PLAU	TCCCTCTCCCACCCCTTGCAG#CTCACTGGGTGGGGTGAGGA#..((((((((((((..((.((#))))..)))))))).)))).	2229	2249	0.9743589743589743	-23.4	1	5.830692e-09	0.559	0.0	0.0	-5.925499359926538	16	20	8	3UTR		0	0
hsa-miR-4433b-5p	NM_002658	PLAU	ATGTCCCACCCCCACTCCTGT#ACTGGGTGGGGTGAGGACC#..((((((.((((((.((.((#)).)))))))))).)))).	2232	2251	0.9743589743589743	-22.9	1	1.095011e-08	0.544	0.0	0.0	-6.246439457921665	16	19	10	3UTR		0	0
hsa-miR-3139	NM_001145031	PLAU	TAGGAGCTCAACAGATGCCTGTT#GACGGTGGGCATTTGTGAGGCCCA#..((..(((.((((((((((...#.)))))))))))))..)).	2033	2057	0.9743589743589743	-22.5	0	7.266024e-05	0.5	0.0	0.0	-12.219503123705987	15	19	13	3UTR		0	0
hsa-miR-6892-3p	NM_001145031	PLAU	TCCCTCTCCCACCCCTTGCAG#CTCACTGGGTGGGGTGAGGA#..((((((((((((..((.((#))))..)))))))).)))).	2514	2534	0.9743589743589743	-23.4	1	5.830692e-09	0.559	0.0	0.0	-5.925499359926538	16	20	8	3UTR		0	0
hsa-miR-4433b-5p	NM_001145031	PLAU	ATGTCCCACCCCCACTCCTGT#ACTGGGTGGGGTGAGGACC#..((((((.((((((.((.((#)).)))))))))).)))).	2517	2536	0.9743589743589743	-22.9	1	1.095011e-08	0.544	0.0	0.0	-6.246439457921665	16	19	10	3UTR		0	0
hsa-miR-4746-3p	NM_002658	PLAU	AGCGGTGCTCCTGCGGGCCGA#GCCTGCAGGAGTTAAAAAGGGCA#.((...((((((((((((...#))))))))))))........)).	1683	1706	0.9743589743589745	-25.0	0	0.01862492	0.471	0.0	0.0	-12.845343048321826	14	23	12	3UTR		0	0
hsa-miR-4746-3p	NM_001145031	PLAU	AGCGGTGCTCCTGCGGGCCGA#GCCTGCAGGAGTTAAAAAGGGCA#.((...((((((((((((...#))))))))))))........)).	1968	1991	0.9743589743589745	-25.0	0	0.01862492	0.471	0.0	0.0	-12.845343048321826	14	23	12	3UTR		0	0
hsa-miR-24-1-5p	NM_002658	PLAU	TGCCTACTGAGCTGATATCAGT#GAGCCAGCTCCCCCGACGGTGGGCAT#((((((((((((((...((...#))..)))))).......)))))))).	1734	1760	1.0	-21.1	1	4.346103e-06	0.441	0.0	0.0	-4.906073086755913	16	26	8	3UTR		0	0
hsa-miR-26b-3p	NM_002658	PLAU	CCTGTTCTCCATTACTTGGCT#AGCCAATGTGGGAGCAGCGGTTTGGGGAGCAGA#.((((((((((((((((((((#)))))).))))...........)))))))))).	1836	1869	1.0	-23.4	1	0.003985993	0.412	0.0	0.0	-3.793324837357118	20	33	10	3UTR		0	0
hsa-miR-27a-3p	NM_002658	PLAU	TTCACAGTGGCTAAGTTCCGC#GCTGAGGTCTCTTGAGGGAGCTTAGCCAATGTGGGA#((((((.((((((((((((..#.)))))))))))).)))))).	1813	1849	1.0	-28.3	0	7.878578e-06	0.441	0.0	0.0	-5.4812609810729835	18	21	12	3UTR		0	0
hsa-miR-28-5p	NM_002658	PLAU	AAGGAGCTCACAGTCTATTGAG#CTTGTGTGTGGGCTGTGAGTG#.....(((((((((((((....#.))))))))))))).	1948	1969	1.0	-19.9	0	0.007903444	0.544	0.0	0.0	-13.6655996434504	13	15	13	3UTR		0	0
hsa-miR-31-5p	NM_002658	PLAU	AGGCAAGATGCTGGCATAGCT#CTGTGACCAGCACTGTCTC#((((.((.(((((((((((..#))))).)))))))))))).	2140	2159	1.0	-20.0	0	0.0007647964	0.559	0.0	0.0	-10.370246550194768	17	19	12	3UTR		0	0
hsa-miR-96-3p	NM_002658	PLAU	AATCATGTGCAGTGCCAATATG#GGCTCTGCACAGATG#.(((.(((((((.(((......#))).)))))))))).	1514	1529	1.0	-20.8	0	0.000505409	0.456	0.0	0.0	-9.201492624835833	13	15	10	3UTR		0	0
hsa-miR-198	NM_002658	PLAU	GGTCCAGAGGGGAGATAGGTTC#AACTTGTCTTTTTCTGGACTG#((((((((.((((((((((((.#)))))))))))))))))))).	1660	1681	1.0	-24.1	1	0.0008724862	0.529	0.0	0.0	-4.993964104447428	20	21	20	3UTR		0	1
hsa-miR-129-1-3p	NM_002658	PLAU	AAGCCCTTACCCCAAAAAGTAT#CTTTTAGCCTAGTTCATCCAATCCTCACTGGGTGGGGTGAGGA#....((((((((((...(((..#.)))...)))))))))).	2206	2249	1.0	-22.3	0	5.830692e-09	0.559	0.0	0.0	-10.515061109192176	13	18	10	3UTR		0	0
hsa-miR-7-1-3p	NM_002658	PLAU	CAACAAATCACAGTCTGCCATA#TGTGTGGACTGTGATG#......((((((((((((((..#)).)))))))))))).	2023	2039	1.0	-19.1	0	5.423194e-05	0.588	0.0	0.0	-15.566558404643448	14	16	12	3UTR		0	0
hsa-miR-204-3p	NM_002658	PLAU	GCTGGGAAGGCAAAGGGACGT#ATGTCCCTTTCTTGGCCAGTT#(((((..(((.((((((((((#)))))))))))))..))))).	2177	2198	1.0	-23.5	0	0.01007849	0.588	0.0	0.0	-10.206994217676382	18	21	13	3UTR		0	0
hsa-miR-27b-3p	NM_002658	PLAU	TTCACAGTGGCTAAGTTCTGC#GCTGAGGTCTCTTGAGGGAGCTTAGCCAATGTGGGA#((((((.((((((((((((..#.)))))))))))).)))))).	1813	1849	1.0	-25.8	0	7.878578e-06	0.441	0.0	0.0	-5.4812609810729835	18	21	12	3UTR		0	0
hsa-miR-130a-5p	NM_002658	PLAU	GCTCTTTTCACATTGTGCTACT#AGTGTAAGTGTGAGTAAGAGCT#((((((((((((((.(((.(((#)))))))))))))).)))))).	1965	1987	1.0	-19.6	1	0.01489806	0.588	0.0	0.0	-4.6730240064523	20	22	14	3UTR		0	0
hsa-miR-127-3p	NM_002658	PLAU	TCGGATCCGTCTGAGCTTGGCT#GGCTCTGCACAGATGGATTTGC#.((((((((((((.((..((((#))))..)).)))))))))))).	1514	1536	1.0	-24.2	1	0.006435399	0.456	0.0	0.0	-4.650164754877524	18	22	12	3UTR		0	0
hsa-miR-185-3p	NM_002658	PLAU	AGGGGCTGGCTTTCCTCTGGTC#ATGGGTGAAGGGAGAGCCAGCTCCC#.(((((((((((((((......#.))))))))))))))).	1721	1746	1.0	-30.1	1	7.624783e-07	0.353	0.0	0.0	-3.793324837357118	15	17	15	3UTR		0	0
hsa-miR-188-3p	NM_002658	PLAU	CTCCCACATGCAGGGTTTGCA#GGGAGCTTAGCCAATGTGGGAGC#(((((((((((.((((((.(.#).)))))).))..))))))))).	1828	1851	1.0	-22.9	1	6.575687e-05	0.441	0.0	0.0	-7.284377755798021	18	23	9	3UTR		0	0
hsa-miR-195-3p	NM_002658	PLAU	CCAATATTGGCTGTGCTGCTCC#GGTCTCTTGAGGGAGCTTAGCCAATGTGGGA#((.((((((((((.(((.((..#.)).))).)))))))))).)).	1818	1849	1.0	-23.5	0	7.878578e-06	0.441	0.0	0.0	-6.3519538380285185	17	22	10	3UTR		0	0
hsa-miR-34c-3p	NM_002658	PLAU	AATCACTAACCACACGGCCAGG#CTGTGTGGACTGTGATG#.(((((...((((((((.....#))))))))...))))).	2022	2039	1.0	-18.7	0	5.423194e-05	0.588	0.0	0.0	-8.707035959654831	13	17	8	3UTR		0	0
hsa-miR-299-5p	NM_002658	PLAU	TGGTTTACCGTCCCACATACAT#TGTGTGTGGGCTGTGAGT#...(((((.(.((((((((((.#))))))))))).))))).	1950	1968	1.0	-20.0	0	0.007733662	0.529	0.0	0.0	-10.395704327334853	16	18	11	3UTR		0	0
hsa-miR-296-3p	NM_002658	PLAU	GAGGGTTGGGTGGAGGCTCTCC#AGCCTAGTTCATCCAATCCTCA#((((((((((((((((((....#)))))...))))))))))))).	2211	2233	1.0	-27.4	1	0.03069103	0.5	0.0	0.0	-3.937574446201665	18	22	13	3UTR		0	0
hsa-miR-302d-5p	NM_002658	PLAU	ACTTTAACATGGAGGCACTTGC#GCTGGTGTCTGATTGTTAAGT#..(((((((...(((((((.((#)).)))))))...))))))).	1984	2005	1.0	-17.2	1	0.01609594	0.618	0.0	0.0	-12.371084972707173	16	21	7	3UTR		0	0
hsa-miR-370-3p	NM_002658	PLAU	GCCTGCTGGGGTGGAACCTGGT#GCCAGCTCCCCCGACGGTGGGCA#(((((((((((.(((..(((((#))))).))))))..)))))))).	1736	1759	1.0	-27.6	1	4.338609e-06	0.426	0.0	0.0	-7.517426836101634	19	23	8	3UTR		0	0
hsa-miR-378a-5p	NM_002658	PLAU	CTCCTGACTCCAGGTCCTGTGT#GCATAGGCCTGGGTGCTGGCTGCCCAGACCCCTCTGGCCAGGAT#.(((((((.(((((.(((((((#))))))))))))))........................))))).	1579	1623	1.0	-23.8	1	1.338044e-06	0.353	0.0	0.0	-5.585164055853516	19	44	14	3UTR		0	0
hsa-miR-330-5p	NM_002658	PLAU	TCTCTGGGCCTGTGTCTTAGGC#GCTTTACCCTCAGGCATAGGCCTGGGT#..(((((((((((((((.(((.#.))).))))))))))))))).	1566	1593	1.0	-28.5	1	1.733783e-07	0.382	0.0	0.0	-4.95700071937229	18	21	15	3UTR		0	0
hsa-miR-337-5p	NM_002658	PLAU	GAACGGCTTCATACAGGAGTT#ACTTGTGTGTGGGCTGTG#..(((((.(((((((.((((.#)))).)))))))))))).	1947	1965	1.0	-20.1	0	0.001018145	0.544	0.0	0.0	-7.503684728856533	16	18	12	3UTR		0	0
hsa-miR-148b-3p	NM_002658	PLAU	TCAGTGCATCACAGAACTTTGT#GCATGACCTGTGACCAGCACTGT#.((((((.((((((........#.))))))...)))))).	2133	2156	1.0	-17.9	1	0.0006717176	0.574	0.0	0.0	-7.075458407091997	12	17	6	3UTR		0	0
hsa-miR-423-5p	NM_002658	PLAU	TGAGGGGCAGAGAGCGAGACTTT#AGTTTCACTTTCACATAGATGTCCCTTT#.(((((((((((((.((((((..#)))))).))))).......)))))))).	2159	2187	1.0	-21.9	1	0.1109932	0.559	0.0	0.0	-4.528774397607753	19	28	8	3UTR		0	0
hsa-miR-412-5p	NM_002658	PLAU	TGGTCGACCAGTTGGAAAGTAAT#GCTTTCTTGCTGGTTGTCAT#(((.((((((((.(((((((...#))))))).))))))))))).	1444	1464	1.0	-22.4	0	0.01573209	0.485	0.0	0.0	-8.258727333827098	18	20	11	3UTR		0	0
hsa-miR-484	NM_002658	PLAU	TCAGGCTCAGTCCCCTCCCGAT#GGAGGGGTGGTCCTGAC#(((((.(((..(((((((....#)))))))))).))))).	1623	1640	1.0	-23.4	0	8.526797e-07	0.426	0.0	0.0	-9.90581415113324	15	17	10	3UTR		0	0
hsa-miR-486-5p	NM_002658	PLAU	TCCTGTACTGAGCTGCCCCGAG#TTTGGGGAGCAGAGACACTAACGACTTCAGGGCAGGGC#((((((.(((((((.(((((((#))))))))))................)))).)))))).	1856	1894	1.0	-23.7	0	0.0007590054	0.529	0.0	0.0	-6.216710541323619	20	38	10	3UTR		0	0
hsa-miR-486-3p	NM_002658	PLAU	CGGGGCAGCTCAGTACAGGAT#CCTCAGGCATAGGCCTGGGTGCTGGCTGCCCA#..(((((((.(((((((((..#.)))..))))))))))))).	1573	1605	1.0	-27.7	1	3.513629e-06	0.338	0.0	0.0	-6.199507187700468	16	20	13	3UTR		0	0
hsa-miR-511-5p	NM_002658	PLAU	GTGTCTTTTGCTCTGCAGTCA#GACTTCAGGGCAGGGCTCT#(.((((..(((((((.((((.#)))).))))))))))).).	1878	1897	1.0	-20.0	0	2.827017e-06	0.544	0.0	0.0	-9.1916208725724	16	19	11	3UTR		0	0
hsa-miR-432-3p	NM_002658	PLAU	CTGGATGGCTCCTCCATGTCT#GGCTGCCCAGACCCCTCTGGCCAGGATGGAGGGGTGGTCCT#..((((.((((((((((.(((#.))))))))))))).)))).	1596	1637	1.0	-26.2	0	6.403963e-07	0.412	0.0	0.0	-6.5006872542436085	17	20	13	3UTR		0	0
hsa-miR-519c-5p	NM_002658	PLAU	CTCTAGAGGGAAGCGCTTTCTG#CACAGAGTGGTCTTTCTGGAGA#(((((((((((..((((((.((#)).)))))).))))))))))).	2042	2064	1.0	-20.9	1	0.004001178	0.456	0.0	0.0	-8.573508368464264	19	22	11	3UTR		0	0
hsa-miR-520a-5p	NM_002658	PLAU	CTCCAGAGGGAAGTACTTTCT#GGACTGTGATGCCACACAGAGTGGTCTTTCTGGAGA#(((((((((((..((((((..#.)))))).))))))))))).	2028	2064	1.0	-21.7	1	0.004001178	0.456	0.0	0.0	-8.573508368464264	17	20	11	3UTR		0	0
hsa-miR-519b-5p	NM_002658	PLAU	CTCTAGAGGGAAGCGCTTTCTG#CACAGAGTGGTCTTTCTGGAGA#(((((((((((..((((((.((#)).)))))).))))))))))).	2042	2064	1.0	-20.9	1	0.004001178	0.456	0.0	0.0	-8.573508368464264	19	22	11	3UTR		0	0
hsa-miR-525-5p	NM_002658	PLAU	CTCCAGAGGGATGCACTTTCT#GGACTGTGATGCCACACAGAGTGGTCTTTCTGGAGA#((((((((((((.((((((..#.)))))))))))))))))).	2028	2064	1.0	-24.5	1	0.004001178	0.456	0.0	0.0	-5.226705058867908	18	20	18	3UTR		0	0
hsa-miR-523-5p	NM_002658	PLAU	CTCTAGAGGGAAGCGCTTTCTG#CACAGAGTGGTCTTTCTGGAGA#(((((((((((..((((((.((#)).)))))).))))))))))).	2042	2064	1.0	-20.9	1	0.004001178	0.456	0.0	0.0	-8.573508368464264	19	22	11	3UTR		0	0
hsa-miR-518f-5p	NM_002658	PLAU	CTCTAGAGGGAAGCACTTTCTC#GGACTGTGATGCCACACAGAGTGGTCTTTCTGGAGA#(((((((((((..((((((...#.)))))).))))))))))).	2028	2064	1.0	-21.2	1	0.004001178	0.456	0.0	0.0	-8.573508368464264	17	20	11	3UTR		0	0
hsa-miR-526a-5p	NM_002658	PLAU	CTCTAGAGGGAAGCACTTTCTG#GGACTGTGATGCCACACAGAGTGGTCTTTCTGGAGA#(((((((((((..((((((.((#.)).)))))).))))))))))).	2028	2064	1.0	-21.8	1	0.004001178	0.456	0.0	0.0	-8.573508368464264	19	23	11	3UTR		0	0
hsa-miR-520c-5p	NM_002658	PLAU	CTCTAGAGGGAAGCACTTTCTG#GGACTGTGATGCCACACAGAGTGGTCTTTCTGGAGA#(((((((((((..((((((.((#.)).)))))).))))))))))).	2028	2064	1.0	-21.8	1	0.004001178	0.456	0.0	0.0	-8.573508368464264	19	23	11	3UTR		0	0
hsa-miR-518c-5p	NM_002658	PLAU	TCTCTGGAGGGAAGCACTTTCTG#TAGGAAGTGTAACAGCTGAGGTCTCTTGAGGGAG#(((((.((((((.((((((((((#))))))))))...........)))))).))))).	1799	1833	1.0	-22.5	0	0.0003246494	0.471	0.0	0.0	-7.127663820060954	21	34	10	3UTR		0	0
hsa-miR-518c-5p	NM_002658	PLAU	TCTCTGGAGGGAAGCACTTTCTG#CACAGAGTGGTCTTTCTGGAGAG#((((((((((((..((((((.((#)).)))))).)))))))))))).	2042	2065	1.0	-21.6	1	0.003227467	0.441	0.0	0.0	-6.083544976388314	20	23	12	3UTR		0	0
hsa-miR-518e-5p	NM_002658	PLAU	CTCTAGAGGGAAGCGCTTTCTG#CACAGAGTGGTCTTTCTGGAGA#(((((((((((..((((((.((#)).)))))).))))))))))).	2042	2064	1.0	-20.9	1	0.004001178	0.456	0.0	0.0	-8.573508368464264	19	22	11	3UTR		0	0
hsa-miR-518d-5p	NM_002658	PLAU	CTCTAGAGGGAAGCACTTTCTG#GGACTGTGATGCCACACAGAGTGGTCTTTCTGGAGA#(((((((((((..((((((.((#.)).)))))).))))))))))).	2028	2064	1.0	-21.8	1	0.004001178	0.456	0.0	0.0	-8.573508368464264	19	23	11	3UTR		0	0
hsa-miR-522-5p	NM_002658	PLAU	CTCTAGAGGGAAGCGCTTTCTG#CACAGAGTGGTCTTTCTGGAGA#(((((((((((..((((((.((#)).)))))).))))))))))).	2042	2064	1.0	-20.9	1	0.004001178	0.456	0.0	0.0	-8.573508368464264	19	22	11	3UTR		0	0
hsa-miR-519a-5p	NM_002658	PLAU	CTCTAGAGGGAAGCGCTTTCTG#CACAGAGTGGTCTTTCTGGAGA#(((((((((((..((((((.((#)).)))))).))))))))))).	2042	2064	1.0	-20.9	1	0.004001178	0.456	0.0	0.0	-8.573508368464264	19	22	11	3UTR		0	0
hsa-miR-501-3p	NM_002658	PLAU	AATGCACCCGGGCAAGGATTCT#AGGCATAGGCCTGGGTGCT#...((((((((((.........#.)))))))))).	1577	1596	1.0	-23.0	0	1.373087e-08	0.382	0.0	0.0	-8.339878751753394	10	12	10	3UTR		0	0
hsa-miR-502-3p	NM_002658	PLAU	AATGCACCTGGGCAAGGATTCA#GCCTGGGTGCT#...((((((((((.........#)))))))))).	1585	1596	1.0	-20.4	0	1.373087e-08	0.382	0.0	0.0	-8.339878751753394	10	11	10	3UTR		0	0
hsa-miR-509-5p	NM_002658	PLAU	TACTGCAGACAGTGGCAATCA#TGGTTGTCATTTTTGCAGTAG#(((((((((.(((((((((((#)))))))))))))))))))).	1454	1475	1.0	-24.0	1	0.02722734	0.529	0.0	0.0	-5.180080914529843	20	21	20	3UTR		0	0
hsa-miR-514a-5p	NM_002658	PLAU	TACTCTGGAGAGTGACAATCATG#CACCCGCTTTCTTGCTGGTTGTCATTTTTGCAGTAGAGTC#.((((((((((((((((((((..#.))))))))))))))....)))))).	1439	1479	1.0	-21.3	1	0.01454486	0.529	0.0	0.0	-3.793324837357118	20	26	14	3UTR		0	0
hsa-miR-514a-5p	NM_002658	PLAU	TACTCTGGAGAGTGACAATCATG#GGTTATAGGTCACTCCTGGGGC#..((((((.(((((((.......#.))))))))))))).	2064	2086	1.0	-18.8	1	1.385821e-06	0.412	0.0	0.0	-6.013390377618052	13	15	13	3UTR		0	0
hsa-miR-455-3p	NM_002658	PLAU	GCAGTCCATGGGCATATACAC#GTGTGTATGTTTGCACACTTGTGTGTGGGCTGTG#(((((((((((((((((((((#))))))))))))............))))))))).	1931	1965	1.0	-24.4	1	0.001018145	0.544	0.0	0.0	-3.937574446201665	21	34	12	3UTR		0	1
hsa-miR-455-3p	NM_002658	PLAU	GCAGTCCATGGGCATATACAC#TGTGAGGCCCATGGTTGA#.(((.((((((((...((((.#))))..))))))))))).	1761	1779	1.0	-19.7	0	5.297299e-05	0.5	0.0	0.0	-9.737700570244245	15	18	11	3UTR		0	1
hsa-miR-558	NM_002658	PLAU	TGAGCTGCTGTACCAAAAT#TGGGAGCAGCGGTTTG#.((((((((((.(((....#)))..)))))))))).	1844	1860	1.0	-18.0	1	0.005521092	0.426	0.0	0.0	-7.373177227257086	13	16	10	3UTR		0	0
hsa-miR-574-3p	NM_002658	PLAU	CACGCTCATGCACACACCCACA#TGTGTGTGTATGTTTGCACACTTGTGTGTGGGCTGTGA#(((((((((((((((((.((((#)))).))))..............)))))))))).))).	1928	1966	1.0	-22.9	1	0.001291793	0.529	0.0	0.0	-3.937574446201665	21	38	10	3UTR		0	0
hsa-miR-575	NM_002658	PLAU	GAGCCAGTTGGACAGGAGC#CCTGGGTGCTGGCTG#.(((((((....((((...#))))...))))))).	1586	1601	1.0	-18.9	1	1.851082e-08	0.368	0.0	0.0	-12.263798748937765	11	15	7	3UTR		0	0
hsa-miR-548b-3p	NM_002658	PLAU	CAAGAACCTCAGTTGCTTTTGT#ATGAATAATTTCCCAATTAGGAAGTGTAACAGCTGAGGTCTCTTGA#(((((((((((((((.......#.)))))))))).))))).	1782	1828	1.0	-22.1	1	0.002642338	0.5	0.0	0.0	-4.1706235265052785	15	18	10	3UTR		0	0
hsa-miR-591	NM_002658	PLAU	AGACCATGGGTTCTCATTGT#GCATTTGTGAGGCCCATGGTTG#.(((((((((.((((((...#.))))))))))))))).	1756	1778	1.0	-22.8	1	4.541791e-05	0.515	0.0	0.0	-6.618099312767468	15	17	15	3UTR		0	0
hsa-miR-629-3p	NM_002658	PLAU	GTTCTCCCAACGTAAGCCCAGC#GCAGGGCATCTCCTGTGCATGGGTGAAGGGAGAGCC#((((((((.......(((((((#.)).)))))...)))))))).	1703	1739	1.0	-21.6	1	5.904746e-06	0.353	0.0	0.0	-15.289468448219598	15	21	8	3UTR		0	0
hsa-miR-631	NM_002658	PLAU	AGACCTGGCCCAGACCTCAGC#GCTGAGGTCTCTTGAGGGAGCTTAGCCAATGTGGGAGCAGCGGTTTG#(((((((.(((((((((((((#))))))))))......................)))..))..))))).	1813	1860	1.0	-23.6	1	0.005521092	0.426	0.0	0.0	-6.251209375382295	20	47	10	3UTR		0	0
hsa-miR-648	NM_002658	PLAU	AAGTGTGCAGGGCACTGGT#ACCACTCCTGTACACTG#.(((((((((((...((((#)))).))))))))))).	2248	2265	1.0	-21.0	1	0.03949177	0.632	0.0	0.0	-6.674744927794402	15	17	11	3UTR		0	0
hsa-miR-652-5p	NM_002658	PLAU	CAACCCTAGGAGAGGGTGCCATTCA#GAGTGGTCTTTCTGGAGAGGTTATAGGTCACTCCTGGGGC#...(((((((((((((.(((((((.#))))))))))))...................)))))))).	2046	2086	1.0	-25.7	0	1.385821e-06	0.412	0.0	0.0	-6.514540193678739	20	40	12	3UTR		0	0
hsa-miR-411-3p	NM_002658	PLAU	TATGTAACACGGTCCACTAACC#GTTAAGTCTAAATATTTCCTTAAACTGTGTGGACTGTGATGCC#...(((.((((((((((.....#.)))))))))).))).	1998	2041	1.0	-20.2	0	2.551612e-05	0.588	0.0	0.0	-8.058226728550057	13	16	10	3UTR		0	0
hsa-miR-659-5p	NM_002658	PLAU	AGGACCTTCCCTGAACCAAGGA#TGGAGGGGTGGTCCTG#((((((.(((((...(((....#)))))))).)))))).	1622	1638	1.0	-20.5	0	5.370802e-07	0.426	0.0	0.0	-8.362681071510268	14	16	8	3UTR		0	0
hsa-miR-660-5p	NM_002658	PLAU	TACCCATTGCATATCGGAGTTG#CATCTCCTGTGCATGGGTGA#((((((.((((((..((((.((#)).)))))))))))))))).	1709	1729	1.0	-21.2	0	0.001178193	0.368	0.0	0.0	-7.073550458844025	18	20	16	3UTR		0	0
hsa-miR-1224-3p	NM_002658	PLAU	CCCCACCTCCTCTCTCCTCAG#CTGGCCAGGATGGAGGGGTGGT#..(((((.(((((.(((((((#)))...)))).)))))))))).	1612	1634	1.0	-23.6	0	3.562807e-07	0.397	0.0	0.0	-8.127475566073326	17	22	10	3UTR		0	0
hsa-miR-320c	NM_002658	PLAU	AAAAGCTGGGTTGAGAGGGT#TCCTTTTAGCCTAGTTC#...((((((((((((((((.#)))))))))))))))).	2204	2221	1.0	-22.0	0	0.05537195	0.485	0.0	0.0	-6.514540193678739	16	17	16	3UTR		0	0
hsa-miR-766-5p	NM_002658	PLAU	AGGAGGAATTGGTGCTGGTCTT#GACCAGCACTGTCTCAGTTTCA#....((((((((((((((((..#))))))))).....))))))).	2144	2166	1.0	-22.2	0	0.008457644	0.515	0.0	0.0	-9.546562468637928	16	22	9	3UTR		0	0
hsa-miR-2113	NM_002658	PLAU	ATTTGTGCTTGGCTCTGTCAC#GATAGGCTCTGCACAGATG#((((((((..(((.(((((..#))))))))..)))))))).	1510	1529	1.0	-21.3	1	0.000505409	0.456	0.0	0.0	-7.093310490296013	16	19	8	3UTR		0	0
hsa-miR-298	NM_002658	PLAU	AGCAGAAGCAGGGAGGTTCTCCCA#GGGAGAGCCAGCTCCCCCGACGGTGGGCATTTGTG#.(((((.((.(((((((((((((.#)))))))))...))))..........)).))))).	1730	1765	1.0	-25.9	0	0.0001166097	0.471	0.0	0.0	-6.5795178405566155	20	35	9	3UTR		0	0
hsa-miR-665	NM_002658	PLAU	ACCAGGAGGCTGAGGCCCCT#GGGGCCTCTTGGGTCCCCCACGTGACAGTGCCTGGG#.(((((..(((((((((((.#))))))))..................))).))))).	2081	2117	1.0	-27.3	0	1.469557e-05	0.426	0.0	0.0	-7.650646301409068	16	36	8	3UTR		0	0
hsa-miR-873-3p	NM_002658	PLAU	GGAGACTGATGAGTTCCCGGGA#CCTGGGAATGTATTATTCTGCA#(.(((.(((((.(((((((((.#))))))))).))))).))).).	2111	2133	1.0	-23.3	0	0.01148764	0.471	0.0	0.0	-10.349012399006238	18	22	9	3UTR		0	0
hsa-miR-543	NM_002658	PLAU	AAACATTCGCGGTGCACTTCTT#GTGGGCTGTGAGTGTA#..(((((((((((.(((.....#))).))))))))))).	1955	1971	1.0	-21.9	1	0.002656401	0.544	0.0	0.0	-5.813840636892696	14	16	11	3UTR		0	0
hsa-miR-543	NM_002658	PLAU	AAACATTCGCGGTGCACTTCTT#AGTGCCTGGGAATGTA#..((((((.(((.(((((....#)))))))).)))))).	2107	2123	1.0	-19.7	1	5.516442e-05	0.441	0.0	0.0	-7.302520990284295	14	16	8	3UTR		0	0
hsa-miR-216b-5p	NM_002658	PLAU	AAATCTCTGCAGGCAAATGTGA#ACTGAAGCCTGCAGGAGTTA#.(((.(((((((((........#.))))))))).))).	1677	1697	1.0	-18.3	0	0.003396262	0.485	0.0	0.0	-8.880860652723838	12	15	9	3UTR		0	0
hsa-miR-933	NM_002658	PLAU	TGTGCGCAGGGAGACCTCTCCC#GGAGTTAAAAAGGGCAGGGCATCTCCTGTGCATG#.(((((((((((..((.(((((#.))).))))..)).))))))))).	1690	1724	1.0	-26.1	1	3.590279e-05	0.382	0.0	0.0	-5.9392953675437665	18	24	9	3UTR		0	0
hsa-miR-942-5p	NM_002658	PLAU	TCTTCTCTGTTTTGGCCATGTG#CATAGGCCTGGGTGCTGGCTGCCCAGACCCCTCTGGCCAGGATGGAGGGGT#.(((((((((((((((((....#.))))))))))))))))).	1580	1631	1.0	-25.3	1	3.365352e-05	0.382	0.0	0.0	-3.793324837357118	17	19	17	3UTR		0	0
hsa-miR-1229-3p	NM_002658	PLAU	CTCTCACCACTGCCCTCCCACAG#TGTGGGAGCAGCGGTTTGGGGAGC#(((((...(((((.((((((((.#))))))))..)))))...))))).	1842	1866	1.0	-27.1	0	0.003425327	0.412	0.0	0.0	-10.55269458896707	18	24	8	3UTR		0	0
hsa-miR-1238-5p	NM_002658	PLAU	GTGAGTGGGAGCCCCAGTGTGTG#CACTCCTGGGGCCTCTTGGGTCCCCCACG#(((.(.(((((((((((.(.(((#))).))))))))........)))))))).	2074	2103	1.0	-26.1	0	5.025546e-05	0.441	0.0	0.0	-8.870555482353902	19	29	8	3UTR		0	0
hsa-miR-1286	NM_002658	PLAU	TGCAGGACCAAGATGAGCCCT#GGGGCCTCTTGGGTCCCCCAC#((..(((((((((.(.(((((#)))))))))))).)))..)).	2081	2102	1.0	-21.3	0	3.273717e-05	0.456	0.0	0.0	-9.617025193291324	17	21	12	3UTR		0	0
hsa-miR-1299	NM_002658	PLAU	TTCTGGAATTCTGTGTGAGGGA#CTTTCACATAGATGTCCC#....(((..((((((((((((.#))))))))))))..))).	2166	2184	1.0	-21.3	0	0.1136499	0.559	0.0	0.0	-12.916587056064323	15	18	12	3UTR		0	0
hsa-miR-1249-5p	NM_002658	PLAU	AGGAGGGAGGAGATGGGCCAAGTT#CTTGGCCAGTTATCCCTTCCTTTTA#((((((((((.(((((((((((..#)))))))...)))))))))))))).	2187	2212	1.0	-28.1	1	0.3593524	0.529	0.0	0.0	-6.7623489216120145	21	25	14	3UTR		0	0
hsa-miR-1262	NM_002658	PLAU	ATGGGTGAATTTGTAGAAGGAT#TCCTTTTAGCCTAGTTCATCCAA#.((((((((((..((((((((.#))))))))....)))))))))).	2204	2227	1.0	-20.9	1	0.03524561	0.471	0.0	0.0	-8.429258759619717	18	23	10	3UTR		0	0
hsa-miR-664a-5p	NM_002658	PLAU	ACTGGCTAGGGAAAATGATTGGAT#GTCCCTTTCTTGGCCAGTT#(((((((((((((.......((((#)))).))))))))))))).	2179	2198	1.0	-18.7	1	0.01007849	0.588	0.0	0.0	-5.762913004276319	17	19	13	3UTR		0	0
hsa-miR-1470	NM_002658	PLAU	GCCCTCCGCCCGTGCACCCCG#GTGCATGGGTGAAGGGA#.((((.(((((((((((....#))))))))))).)))).	1717	1734	1.0	-28.6	0	2.854599e-05	0.397	0.0	0.0	-5.694283598550164	15	17	11	3UTR		0	0
hsa-miR-103b	NM_002658	PLAU	TCATAGCCCTGTACAATGCTGCT#GCACACTTGTGTGTGGGCTGTGAG#(((((((((..(((((((.(((.#))))).)))))...))))))))).	1943	1967	1.0	-22.9	1	0.002544739	0.529	0.0	0.0	-8.004855389940193	19	24	9	3UTR		0	0
hsa-miR-320d	NM_002658	PLAU	AAAAGCTGGGTTGAGAGGA#TCCTTTTAGCCTAGTTC#...((((((((((((((((#)))))))))))))))).	2204	2221	1.0	-22.3	0	0.05537195	0.485	0.0	0.0	-6.514540193678739	16	17	16	3UTR		0	0
hsa-miR-1825	NM_002658	PLAU	TCCAGTGCCCTCCTCTCC#GGGAGGAAACGGGCACC#....(((((((((((((.#)))))))...)))))).	1423	1440	1.0	-22.1	0	3.712378e-07	0.397	0.0	0.0	-9.546562468637928	13	17	7	3UTR		0	0
hsa-miR-1909-3p	NM_002658	PLAU	CGCAGGGGCCGGGTGCTCACCG#GGTGAGGACCACTCCTGTA#.(((((((...(((.((((((.#)))))).))).))))))).	2241	2260	1.0	-28.2	1	0.0002014271	0.603	0.0	0.0	-9.652444999592046	16	19	7	3UTR		0	0
hsa-miR-1972	NM_002658	PLAU	TCAGGCCAGGCACAGTGGCTCA#GCACACTTGTGTGTGGGCTGT#.(((.(((.((((((((((...#)).)))).)))).))).))).	1943	1964	1.0	-24.8	0	0.0002415299	0.544	0.0	0.0	-8.968751670415353	16	21	4	3UTR		0	0
hsa-miR-2114-5p	NM_002658	PLAU	TAGTCCCTTCCTTGAAGCGGTC#GACACTAACGACTTCAGGGCAGGGCTCTGA#(((.((((.((((((((..((.#.))..)))))))).))))..))).	1869	1899	1.0	-21.6	0	7.342256e-07	0.559	0.0	0.0	-8.025986379406618	17	24	8	3UTR		0	0
hsa-miR-2116-5p	NM_002658	PLAU	GGTTCTTAGCATAGGAGGTCT#GGGCCTCTTGGGTCCCCCACGTGACAGTGCCTGGGAATG#.((((((((((((((((((((#))))))))).................)))).))))))).	2082	2121	1.0	-19.3	1	9.649672e-06	0.426	0.0	0.0	-3.793324837357118	20	39	9	3UTR		0	0
hsa-miR-2682-5p	NM_002658	PLAU	CAGGCAGTGACTGTTCAGACGTC#GACCTGTGACCAGCACTGTCTC#.((((((((.(((.(((.(.(((#))).).))).))))))))))).	2137	2159	1.0	-21.8	1	0.0007647964	0.559	0.0	0.0	-5.892671223205703	18	22	11	3UTR		0	0
hsa-miR-2682-3p	NM_002658	PLAU	CGCCTCTTCAGCGCTGTCTTCC#GGGAGCAGCGGTTTGGGGAGCA#.(.(((((((((((((.(((((#))))))))))..))))))))).	1845	1867	1.0	-22.8	0	0.003617294	0.397	0.0	0.0	-5.350864311663566	19	22	10	3UTR		0	0
hsa-miR-3127-3p	NM_002658	PLAU	TCCCCTTCTGCAGGCCTGCTGG#CCAGCAACTTGTCTTTTTCTGGACTGAAGCCTGCAGGAGTTAAAAAGGGC#.((((((((((((((.((((((#))))))......................))))))))))).......))).	1655	1705	1.0	-27.7	1	0.016664	0.485	0.0	0.0	-4.026373917660731	20	50	11	3UTR		0	0
hsa-miR-3130-5p	NM_002658	PLAU	TACCCAGTCTCCGGTGCAGCC#GCTGTAAGAAGAGACTGGGA#..(((((((((...((((((.#))))))....))))))))).	1489	1509	1.0	-26.2	1	0.0001001199	0.529	0.0	0.0	-10.449774559155296	15	20	9	3UTR		0	1
hsa-miR-3150a-3p	NM_002658	PLAU	CTGGGGAGATCCTCGAGGTTGG#GGCCTCTTGGGTCCCCCAC#.(((((.(((((..((((((..#))))))..)))))))))).	2083	2102	1.0	-26.7	0	3.273717e-05	0.456	0.0	0.0	-7.482981902415085	16	19	10	3UTR		0	0
hsa-miR-3154	NM_002658	PLAU	CAGAAGGGGAGTTGGGAGCAGA#CCAGCTCCCCC#.....((((((((((.......#)))))))))).	1737	1748	1.0	-21.1	0	6.153347e-06	0.382	0.0	0.0	-13.898648723754015	10	11	10	3UTR		0	0
hsa-miR-3162-3p	NM_002658	PLAU	TCCCTACCCCTCCACTCCCCA#TGGGTGCTGGCTGCCCAGACCCCTCTGGCCAGGATGGAGGGGTGGT#...(((((((((((.((((((#.)))...)))))))))))))).	1588	1634	1.0	-26.8	0	3.562807e-07	0.397	0.0	0.0	-7.249989753929374	17	22	14	3UTR		0	0
hsa-miR-3173-5p	NM_002658	PLAU	TGCCCTGCCTGTTTTCTCCTTT#GAAGCCTGCAGGAGTTAAAAAGGGCAGGGCAT#((((((((((.(((((((((..#.)))))..)))).)))))))))).	1680	1712	1.0	-28.6	1	0.0362847	0.426	0.0	0.0	-6.7623489216120145	19	24	10	3UTR		0	1
hsa-miR-3180-5p	NM_002658	PLAU	CTTCCAGACGCTCCGCCCCACGTCG#ATGTGGGAGCAGCGGTTTGGGGA#.(((((((((((..(((((((((..#))))))).)))))).))))))).	1841	1864	1.0	-24.9	1	0.006901299	0.412	0.0	0.0	-5.9392953675437665	20	23	7	3UTR		0	0
hsa-miR-3186-5p	NM_002658	PLAU	CAGGCGTCTGTCTACGTGGCTT#AGGTCACTCCTGGGGCCTCTTGGGTCCCCCACGTGACAGTGCCTGG#((((((.(((((.((((((...#.))))))))))))))))).	2070	2116	1.0	-28.2	0	3.753259e-05	0.426	0.0	0.0	-6.770391593739227	17	19	17	3UTR		0	0
hsa-miR-4300	NM_002658	PLAU	TGGGAGCTGGACTACTTC#GGAGAGCCAGCTCCCC#.(((((((((.((.((((#))))))))))))))).	1731	1747	1.0	-23.9	1	3.417733e-06	0.368	0.0	0.0	-7.474939230287874	15	16	15	3UTR		0	0
hsa-miR-4259	NM_002658	PLAU	CAGTTGGGTCTAGGGGTCAGGA#TGCTGGCTGCCCAGACCCCTCTGG#(((..((((((.((((((((.(#).)))))..)))))))))..))).	1592	1616	1.0	-25.7	0	2.608162e-06	0.338	0.0	0.0	-14.435437205569682	18	24	9	3UTR		0	0
hsa-miR-4265	NM_002658	PLAU	CTGTGGGCTCAGCTCTGGG#TCTGGACTGAAGCCTGCAGG#((((((((((((.((((((#)))))))))).)))))))).	1672	1692	1.0	-23.0	1	0.0009384321	0.485	0.0	0.0	-5.226705058867908	18	20	10	3UTR		0	0
hsa-miR-4270	NM_002658	PLAU	TCAGGGAGTCAGGGGAGGGC#CCCTTTCTTGGCCAGTTATCCCTT#..(((((((((((((((((.#))))))))))))......))))).	2181	2205	1.0	-23.4	1	0.01693889	0.559	0.0	0.0	-4.95700071937229	17	24	12	3UTR		0	0
hsa-miR-4287	NM_002658	PLAU	TCTCCCTTGAGGGCACTTT#GAAGTGTAACAGCTGAGGTCTCTTGAGGGAGC#.((((((((((((.(((((#.))))))))))))))))).	1802	1834	1.0	-22.1	1	3.482537e-05	0.471	0.0	0.0	-4.650164754877524	17	19	17	3UTR		0	0
hsa-miR-4289	NM_002658	PLAU	GCATTGTGCAGGGCTATCA#GATAGGCTCTGCACAGATGG#.(((((((((((((((((.#))))).)))))))))).)).	1510	1530	1.0	-23.4	1	0.0003375407	0.456	0.0	0.0	-3.793324837357118	17	20	10	3UTR		0	0
hsa-miR-4330	NM_002658	PLAU	CCTCAGATCAGAGCCTTGC#GCAGGGCTCTGATA#......(((((((((((((#))))))))))))).	1887	1901	1.0	-23.6	0	7.15601e-05	0.574	0.0	0.0	-15.566558404643448	13	14	13	3UTR		0	0
hsa-miR-500b-3p	NM_002658	PLAU	GCACCCAGGCAAGGATTCTG#GCCTGGGTGCT#((((((((((..........#)))))))))).	1585	1596	1.0	-24.0	1	1.373087e-08	0.382	0.0	0.0	-13.223621401949268	10	11	10	3UTR		0	1
hsa-miR-3605-5p	NM_002658	PLAU	TGAGGATGGATAGCAAGGAAGCC#GCTTTCTTGCTGGTTGTCATTTTTGCAGTAGAGTCATCTCCATCAGCT#.(..((((((((((((((((((.#))))))))))))..........................))))))..).	1444	1492	1.0	-23.8	0	0.000693156	0.544	0.0	0.0	-8.382886586622757	19	48	12	3UTR		0	0
hsa-miR-3619-3p	NM_002658	PLAU	GGGACCATCCTGCCTGCTGTGG#CCAGACCCCTCTGGCCAGGATGGAGGGGTGGTCCTG#(((((((((((.(((.(((...#.))).).)).))))))))))).	1602	1638	1.0	-27.0	1	5.370802e-07	0.426	0.0	0.0	-7.517426836101634	17	22	11	3UTR		0	0
hsa-miR-3649	NM_002658	PLAU	AGGGACCTGAGTGTCTAAG#TAGGTCACTCCTGGGGCCTCTTGGGTCCCC#.((((((((((.((((.((#.)).))))..)))))))))).	2069	2099	1.0	-21.7	1	2.114236e-06	0.456	0.0	0.0	-7.140128146953473	16	21	10	3UTR		0	0
hsa-miR-3667-3p	NM_002658	PLAU	ACCTTCCTCTCCATGGGTCTTT#GGCCAGGATGGAGGGGTGGTC#(((..(((((((((.((((...#))))...))))))))).))).	1614	1635	1.0	-22.9	0	5.296939e-07	0.397	0.0	0.0	-11.824083456223962	16	21	9	3UTR		0	0
hsa-miR-3677-5p	NM_002658	PLAU	CAGTGGCCAGAGCCCTGCAGTG#CACTAACGACTTCAGGGCAGGGCTCTGATATTCCATG#..((((.(((((((((((..((#.))..))))))))))).....)))).	1871	1908	1.0	-26.2	0	1.286083e-06	0.588	0.0	0.0	-6.5006872542436085	17	26	11	3UTR		0	0
hsa-miR-3678-3p	NM_002658	PLAU	CTGCAGAGTTTGTACGGACCGG#CTGGGAAGATAGGCTCTGCAC#.((((((((((((.(...((((#))))...))))))))))))).	1503	1524	1.0	-21.7	1	0.0001691993	0.471	0.0	0.0	-4.883213835181137	17	21	13	3UTR		0	0
hsa-miR-3692-5p	NM_002658	PLAU	CCTGCTGGTCAGGAGTGGATACTG#GGTGGTCCTGACTCAACATGTTACTGACCAGCAA#..(((((((((((((((((((((.#)))).)))..)))).........)))))))))).	1628	1662	1.0	-25.6	1	0.007555993	0.485	0.0	0.0	-4.95700071937229	21	34	10	3UTR		0	0
hsa-miR-3934-5p	NM_002658	PLAU	TCAGGTGTGGAAACTGAGGCAG#TGTGTATGTTTGCACACTTGT#.((((((((.((((..(.(((.#))).)..)))).)))))))).	1932	1953	1.0	-20.8	1	2.972107e-06	0.603	0.0	0.0	-6.004329946239545	16	21	8	3UTR		0	0
hsa-miR-3936	NM_002658	PLAU	TAAGGGGTGTATGGCAGATGCA#TGCTGGCTGCCCAGACCCCTC#..((((((.(..(((((..(((#)))...))))).).)))))).	1592	1613	1.0	-21.6	1	3.517004e-05	0.324	0.0	0.0	-12.184968162624758	15	21	6	3UTR		0	0
hsa-miR-3937	NM_002658	PLAU	ACAGGCGGCTGTAGCAATGGGGG#CCCCCACGTGACAGTGCCTGG#.(((((.(((((.((..((((((#)))))).)).)))))))))).	2095	2116	1.0	-27.8	0	3.753259e-05	0.426	0.0	0.0	-6.859191065198292	18	21	10	3UTR		0	0
hsa-miR-550b-2-5p	NM_002658	PLAU	ATGTGCCTGAGGGAGTAAGACA#GCTTTACCCTCAGGCATAG#.((((((((((((.........#.)))))))))))).	1566	1585	1.0	-23.8	1	0.0003414167	0.382	0.0	0.0	-5.618663395431772	12	14	12	3UTR		0	0
hsa-miR-4418	NM_002658	PLAU	CACTGCAGGACTCAGCAG#CTGGACTGAAGCCTGCAGG#..(((((((..(((((((#)))..))))..))))))).	1673	1692	1.0	-20.0	1	0.0009384321	0.485	0.0	0.0	-9.02428166311082	14	19	7	3UTR		0	0
hsa-miR-4421	NM_002658	PLAU	ACCTGTCTGTGGAAAGGAGCTA#GGCTCTGCACAGATGGA#..(((((((((.(...(((((.#)))))).))))))))).	1514	1531	1.0	-19.4	1	0.0003080347	0.441	0.0	0.0	-10.129142587043301	15	17	9	3UTR		0	0
hsa-miR-4429	NM_002658	PLAU	AAAAGCTGGGCTGAGAGGCG#CCTTTTAGCCTAGTTC#...(((((((((((((((..#))))))))))))))).	2205	2221	1.0	-23.2	0	0.05537195	0.485	0.0	0.0	-6.514540193678739	15	16	15	3UTR		0	0
hsa-miR-4433a-5p	NM_002658	PLAU	CGTCCCACCCCCCACTCCTGT#CAGGATGGAGGGGTGGTCCTGACT#.(((((((((((((.(((((.#)))))))).)))))))....))).	1617	1641	1.0	-28.5	1	9.859135e-07	0.441	0.0	0.0	-4.528774397607753	18	24	8	3UTR		0	0
hsa-miR-4474-5p	NM_002658	PLAU	TTAGTCTCATGATCAGACACA#GTGTCTGATTGTTAAGTCTAAA#((((.((.((((((((((((.#))))))))))))..)).)))).	1988	2010	1.0	-20.2	0	0.01965028	0.618	0.0	0.0	-10.370246550194768	18	22	12	3UTR		0	0
hsa-miR-4475	NM_002658	PLAU	CAAGGGACCAAGCATTCATTAT#AGTGTAACAGCTGAGGTCTCTTGA#(((((((((.(((.........#.)))..))))))))).	1804	1828	1.0	-18.7	1	0.002642338	0.5	0.0	0.0	-7.0054194726044985	12	16	9	3UTR		0	1
hsa-miR-4484	NM_002658	PLAU	AAAAGGCGGGAGAAGCCCCA#GGGCACCACCCGCTTTC#..((((((((.(..((((..#))))..).)))))))).	1433	1450	1.0	-21.0	1	8.048066e-07	0.441	0.0	0.0	-9.92774572496929	13	17	8	3UTR		0	0
hsa-miR-4487	NM_002658	PLAU	AGAGCTGGCTGAAGGGCAG#CTTCCTTTTAGCCTAGTTCA#.(((((((((((((((.((#)).)))))))))).))))).	2202	2222	1.0	-22.2	1	0.05139514	0.485	0.0	0.0	-3.793324837357118	17	20	10	3UTR		0	0
hsa-miR-4489	NM_002658	PLAU	TGGGGCTAGTGATGCAGGACG#CCTGGGTGCTGGCTGCCCAG#((((((((((.((.((((...#)))).))))))))..)))).	1586	1606	1.0	-21.8	1	3.357802e-05	0.338	0.0	0.0	-7.619188839132421	16	20	8	3UTR		0	0
hsa-miR-4520-5p	NM_002658	PLAU	CCTGCGTGTTTTCTGTCCAA#TGGACTGAAGCCTGCAGGA#((((((.(((((..(((((.#))))).))))).)))))).	1674	1693	1.0	-21.5	0	0.001033244	0.5	0.0	0.0	-7.627231511259633	16	19	6	3UTR		0	0
hsa-miR-4523	NM_002658	PLAU	GACCGAGAGGGCCTCGGCTGT#ACAGCTGAGGTCTCTTGAGGG#..((..(((((((((((((((#)))))))))))).)))..)).	1810	1831	1.0	-28.6	0	0.0005129431	0.485	0.0	0.0	-10.976996655377809	17	21	12	3UTR		0	0
hsa-miR-4530	NM_002658	PLAU	CCCAGCAGGACGGGAGCG#CCCGCTTTCTTGCTGGT#.(((((((((((((....#))))...))))))))).	1441	1458	1.0	-21.4	1	0.0001194536	0.471	0.0	0.0	-4.761823477911366	13	17	9	3UTR		0	0
hsa-miR-4540	NM_002658	PLAU	TTAGTCCTGCCTGTAGGTTTA#AAGCCTGCAGGAGTTAAAAAGGGCAGGGCA#...(((((((((((((((((.#)))))))))............)))))))).	1681	1711	1.0	-25.2	0	0.03632528	0.441	0.0	0.0	-6.514540193678739	17	30	9	3UTR		0	0
hsa-miR-4640-3p	NM_002658	PLAU	CACCCCCTGTTTCCTGGCCCAC#GGCCAGGATGGAGGGGTGG#((((((((...((((((((...#)))))))).)).)))))).	1614	1633	1.0	-30.0	1	1.847979e-07	0.397	0.0	0.0	-9.06124504818596	16	19	8	3UTR		0	0
hsa-miR-4641	NM_002658	PLAU	TGCCCATGCCATACTTTTGCCTCA#TGAAGCCTGCAGGAGTTAAAAAGGGCAGGGCAT#(((((.((((..((((((((....#.)))))))).......))))))))).	1679	1712	1.0	-23.5	0	0.0362847	0.426	0.0	0.0	-12.010110992401417	17	26	9	3UTR		0	0
hsa-miR-4645-3p	NM_002658	PLAU	AGACAGTAGTTCTTGCCTGGTT#GGGCTGTGAGTGTAAGTGTGAGTAAGAGCTGGTGTCTG#(((((.((((((((((......#.)))))))))).))))).	1957	1995	1.0	-21.7	0	0.003803439	0.618	0.0	0.0	-5.838533207394711	15	18	10	3UTR		0	0
hsa-miR-4654	NM_002658	PLAU	TGTGGGATCTGGAGGCATCTGG#CTGGGGCCTCTTGGGTCCCCCAC#((.(((((((((((((.(((((#))))))))))).))))))).)).	2079	2102	1.0	-24.3	0	3.273717e-05	0.456	0.0	0.0	-5.495113920508112	20	23	11	3UTR		0	0
hsa-miR-4657	NM_002658	PLAU	AATGTGGAAGTGGTCTGAGGCAT#TGTCTCAGTTTCACTTTCACATA#.((((((((((((.((((((((.#))))))))..)))))))))))).	2153	2176	1.0	-28.2	1	0.05845301	0.529	0.0	0.0	-4.650164754877524	20	23	12	3UTR		0	0
hsa-miR-4665-5p	NM_002658	PLAU	CTGGGGGACGCGTGAGCGCGAGC#CTGGGGCCTCTTGGGTCCCCCAC#.((((((((.((.((((.(.((.#)).).)).)).)).)))))))).	2079	2102	1.0	-28.7	1	3.273717e-05	0.456	0.0	0.0	-6.32496191835154	17	23	8	3UTR		0	0
hsa-miR-219b-5p	NM_002658	PLAU	AGATGTCCAGCCACAATTCTCG#GGCAGGGCATCTC#((((((((.(((..........#))).)))))))).	1702	1715	1.0	-18.0	1	7.378128e-05	0.426	0.0	0.0	-8.108433275188325	11	13	8	3UTR		0	0
hsa-miR-4679	NM_002658	PLAU	TCTGTGATAGAGATTCTTTGCT#GGGAAGATAGGCTCTGCACAGAT#((((((.(((((..(((((.(.#).)))))....))))))))))).	1505	1528	1.0	-20.0	0	0.0002503773	0.441	0.0	0.0	-7.627231511259633	17	23	11	3UTR		0	0
hsa-miR-4680-5p	NM_002658	PLAU	AGAACTCTTGCAGTCTTAGATGT#GCAACTTGTCTTTTTCTGGACTGAAGCCTGCAGGAGTTA#..(((((((((((.(((......#.))).))))))))))).	1658	1697	1.0	-19.6	1	0.003396262	0.485	0.0	0.0	-5.813840636892696	14	17	11	3UTR		0	0
hsa-miR-4683	NM_002658	PLAU	TGGAGATCCAGTGCTCGCCCGAT#GTGGGGTGAGGACCACTCCT#.((((.....((.(((((((.((#)).))))))).))..)))).	2237	2257	1.0	-21.9	0	8.55144e-06	0.588	0.0	0.0	-13.1396318018423	15	20	7	3UTR		0	0
hsa-miR-4685-3p	NM_002658	PLAU	TCTCCCTTCCTGCCCTGGCTAG#CTGGCCAGGATGGAGGGGTGGT#((.(((((((...(((((((((#)))))))))..))))))).)).	1612	1634	1.0	-29.7	0	3.562807e-07	0.397	0.0	0.0	-12.955822318181061	18	22	9	3UTR		0	0
hsa-miR-4687-3p	NM_002658	PLAU	TGGCTGTTGGAGGGGGCAGGC#GCCAGCTCCCCCGACGGTGGG#(.((((((((.((((((.(((#))).)))))))))))))).).	1736	1757	1.0	-30.0	1	4.531332e-06	0.412	0.0	0.0	-7.926024803627186	18	21	14	3UTR		0	0
hsa-miR-4695-3p	NM_002658	PLAU	TGATCTCACCGCTGCCTCCTTC#GGGAGCAGCGGTTTGGGGAGCAG#((.(((((((((((.(((((..#))))))))))))...)))).)).	1845	1868	1.0	-24.0	0	0.004264427	0.412	0.0	0.0	-6.2305634807587476	18	23	12	3UTR		0	0
hsa-miR-4700-3p	NM_002658	PLAU	CACAGGACTGACTCCTCACCCCAGTG#GCCTAGTTCATCCAATCCTCACTGGGTGGGGTGAGGACCACTCCTGTA#.((((((.((..(((((((((((.(.#.).))))))))))).)).)))))).	2212	2260	1.0	-33.0	1	0.0002014271	0.603	0.0	0.0	-12.278537551544455	20	25	11	3UTR		0	0
hsa-miR-4711-5p	NM_002658	PLAU	TGCATCAGGCCAGAAGACATGAG#TCTGGCCAGGATGGAG#(.((((.(((((((.........#)))))))..)))).).	1611	1627	1.0	-19.0	0	8.762325e-05	0.382	0.0	0.0	-7.613435503642403	12	16	7	3UTR		0	0
hsa-miR-4712-5p	NM_002658	PLAU	TCCAGTACAGGTCTCTCATTTC#GGGGTGAGGACCACTCCTGTACA#....(((((((((.((((((((#)))))))))))).....))))).	2239	2262	1.0	-18.6	0	0.01166997	0.603	0.0	0.0	-10.403402386158335	17	23	12	3UTR		0	0
hsa-miR-4712-3p	NM_002658	PLAU	AATGAGAGACCTGTACTGTAT#ACAGCTGAGGTCTCTTG#...(((((((((...((((..#))))...))))))))).	1810	1827	1.0	-19.0	0	0.004717747	0.5	0.0	0.0	-9.395960284116024	13	17	9	3UTR		0	0
hsa-miR-4717-5p	NM_002658	PLAU	TAGGCCACAGCCACCCATGTGT#CACTGGGTGGGGTGAGGACCA#..((((.((.(((((((.(((.#))))))))))..)).)).)).	2231	2252	1.0	-22.4	0	1.886696e-08	0.544	0.0	0.0	-7.743193722571788	16	21	10	3UTR		0	0
hsa-miR-4726-5p	NM_002658	PLAU	AGGGCCAGAGGAGCCTGGAGTGG#CCCTCAGGCATAGGCCTGGGTGCTGGCTGCCCAGACCCCTCTGGCCA#..(((((((((.(.((((.((((#.)))))))).).))))))))).	1572	1619	1.0	-30.0	1	3.652813e-06	0.353	0.0	0.0	-9.160643946489053	18	22	9	3UTR		0	0
hsa-miR-4728-5p	NM_002658	PLAU	TGGGAGGGGAGAGGCAGCAAGCA#GCTTTACCCTCAGGCATAGGCCTGGGTGCTGGCTGCCCAGACCCCTCTGGC#(.(((((((...((((((.((((#.)))).))))))....))))))).).	1566	1617	1.0	-30.8	1	7.112948e-06	0.338	0.0	0.0	-12.51533458155172	18	26	7	3UTR		0	0
hsa-miR-4731-5p	NM_002658	PLAU	TGCTGGGGGCCACATGAGTGTG#CACACTTGTGTGTGGGCTGTGAGTG#.(((.(.(((((((((((((((#)))))))))))...)))).).))).	1944	1969	1.0	-24.7	0	0.007903444	0.544	0.0	0.0	-9.456048547040908	19	25	11	3UTR		0	0
hsa-miR-4743-5p	NM_002658	PLAU	TGGCCGGATGGGACAGGAGGCAT#GTGCTGGCTGCCCAGACCCCTCTGGCCAG#((((((((((((.(((..(((((#)))))..)))))))......)))))))).	1591	1620	1.0	-29.4	1	2.361972e-06	0.368	0.0	0.0	-5.226705058867908	20	29	8	3UTR		0	0
hsa-miR-4746-5p	NM_002658	PLAU	CCGGTCCCAGGAGAACCTGCAGA#CTGTGATGCCACACAGAGTGGTCTTTCTGGAGAGGTTATAGGTCACTCCTGGGGCCT#..(((((((((((.(((((((((#.)))).........)))))..))))))))))).	2031	2088	1.0	-29.8	1	8.00415e-09	0.397	0.0	0.0	-5.813840636892696	20	33	11	3UTR		0	0
hsa-miR-4748	NM_002658	PLAU	GAGGTTTGGGGAGGATTTGCT#GCCACACAGAGTGGTCTTTCTGGAGAGGTTATAGGTCACTCCTGGGGCCTCT#(((((((.(((((((((((..#.)))))).))))).))))))).	2038	2090	1.0	-24.5	1	2.237094e-09	0.412	0.0	0.0	-6.251209375382295	18	22	7	3UTR		0	0
hsa-miR-4755-5p	NM_002658	PLAU	TTTCCCTTCAGAGCCTGGCTTT#GGCCAGGATGGAGGGGT#..((((((((...(((((((..#))))))).)))))))).	1614	1631	1.0	-24.0	1	3.365352e-05	0.382	0.0	0.0	-12.417709117045238	15	17	8	3UTR		0	0
hsa-miR-4776-3p	NM_002658	PLAU	CTTGCCATCCTGGTCCACTGCAT#TGCCCAGACCCCTCTGGCCAGGATGGAGGGG#(((.(((((((((.(((......#.)))))))))))).))).	1599	1630	1.0	-23.7	0	0.0001223376	0.382	0.0	0.0	-7.826436638681261	15	18	12	3UTR		0	0
hsa-miR-4787-5p	NM_002658	PLAU	GCGGGGGTGGCGGCGGCATCCC#GGATTTGCCTGTGCCACCCACCAGGGCG#((((((((((((..(((((((.#)))..))))..)))))))).))...)).	1528	1556	1.0	-30.0	1	3.564685e-05	0.456	0.0	0.0	-6.083544976388314	19	28	8	3UTR		0	0
hsa-miR-4800-5p	NM_002658	PLAU	AGTGGACCGAGGAAGGAAGGA#CCTTTCTTGGCCAGTT#(.(((.((((((((((.....#))))))))))))).).	2182	2198	1.0	-19.5	0	0.01007849	0.588	0.0	0.0	-7.002209089409883	14	16	13	3UTR		0	0
hsa-miR-4804-3p	NM_002658	PLAU	TGCTTAACCTTGCCCTCGAAA#TTCAGGGCAGGGC#.......(((((((((.(((.#)))))))))))).	1881	1894	1.0	-19.1	0	0.0007590054	0.529	0.0	0.0	-17.110244939514768	12	13	12	3UTR		0	0
hsa-miR-4999-5p	NM_002658	PLAU	TGCTGTATTGTCAGGTAGTGA#TCACTCCTGGGGCCTCTTGGGTCCCCCACGTGACAGTGCCTGGGAATGTATTATTCTGCAGCAT#(((((((((.(((((((.((.#.)).))))))).)))..........)))))).	2073	2137	1.0	-21.4	1	0.01963023	0.5	0.0	0.0	-5.180080914529843	18	32	7	3UTR		0	0
hsa-miR-4524b-3p	NM_002658	PLAU	GAGACAGGTTCATGCTGCTA#GCAGCATGACCTGTGACCAGCACTGTCTCA#((((((((((((((((((..#)))))))))..........)).))))))).	2130	2160	1.0	-26.9	1	0.001926041	0.574	0.0	0.0	-3.937574446201665	18	30	9	3UTR		0	0
hsa-miR-664b-3p	NM_002658	PLAU	TTCATTTGCCTCCCAGCCTACA#TGTGGGCTGTGAGTGTAAGTGT#..((((((((((.(((((((((#))))))))).))).))))))).	1954	1976	1.0	-26.3	1	0.03956127	0.559	0.0	0.0	-6.246131332038532	19	22	9	3UTR		0	1
hsa-miR-5584-3p	NM_002658	PLAU	TAGTTCTTCCCTTTGCCCAATT#GGGCAGGGCATCTCCTGTGCATGGGTGAAGGGAGAGCC#..((((.((((((((((((...#.)))))))))))))))).	1701	1739	1.0	-25.2	0	5.904746e-06	0.353	0.0	0.0	-6.5006872542436085	16	18	16	3UTR		0	0
hsa-miR-1295b-5p	NM_002658	PLAU	CACCCAGATCTGCGGCCTAAT#AGGCATAGGCCTGGGTGC#(((((((.((((..((((...#)))).)))).))))))).	1577	1595	1.0	-21.9	1	1.492435e-08	0.397	0.0	0.0	-8.397179905568944	15	18	7	3UTR		0	0
hsa-miR-5591-3p	NM_002658	PLAU	ATACCCATAGCTTAGCTCCCA#TGGGAGCAGCGGTTTGGGG#...((((..(((..(((((((#))))))))))....)))).	1844	1863	1.0	-22.2	0	0.007750239	0.426	0.0	0.0	-12.030535311291784	14	19	10	3UTR		0	0
hsa-miR-1199-3p	NM_002658	PLAU	TGCGGCCGGTGCTCAACCTGC#TAGGCCTGGGTGCTGGCTGCC#.((((((((((((((.((((.#))))..)))))))))))))).	1582	1603	1.0	-27.6	1	2.682565e-08	0.353	0.0	0.0	-4.026373917660731	18	21	14	3UTR		0	0
hsa-miR-6500-3p	NM_002658	PLAU	ACACTTGTTGGGATGACCTGC#GTAGAGTCATCTCCATCAGCTGTA#(((.(((.(((((((((((((#)))).)))))).))).))).))).	1471	1495	1.0	-20.6	0	0.0005871539	0.544	0.0	0.0	-9.283231650341488	19	24	6	3UTR		0	0
hsa-miR-6502-5p	NM_002658	PLAU	AGCTCTAGAAAGATTGTTGACC#GGTCTTTCTGGAGA#..(((((((((((((.......#))))))))))))).	2050	2064	1.0	-17.7	1	0.004001178	0.456	0.0	0.0	-5.1900497996759025	13	14	13	3UTR		0	0
hsa-miR-6504-3p	NM_002658	PLAU	CATTACAGCACAGCCATTCT#GGCTGTGAGTGTAAG#..(((((.(((((((.....#)))))))..))))).	1958	1973	1.0	-17.7	0	0.02325661	0.559	0.0	0.0	-7.503684728856533	12	15	7	3UTR		0	0
hsa-miR-6511a-3p	NM_002658	PLAU	CCTCACCATCCCTTCTGCCTGC#CAGGATGGAGGGGTGGTC#....(((((((((((..((((.#))))..))))))))))).	1617	1635	1.0	-24.5	0	5.296939e-07	0.397	0.0	0.0	-9.779611548941542	15	18	11	3UTR		0	0
hsa-miR-6513-3p	NM_002658	PLAU	TCAAGTGTCATCTGTCCCTAG#TTGGGGAGCAGAGACACTA#...((((((.(((((((((((#))))))).)))))))))).	1857	1876	1.0	-22.9	0	0.02602133	0.426	0.0	0.0	-7.757046662006918	17	19	10	3UTR		0	0
hsa-miR-6715b-3p	NM_002658	PLAU	CTCAAACCGGCTGTGCCTGTGG#GGGAGCAGCGGTTTGGGG#((((((((.(((((.(((....#))).))))))))))))).	1845	1863	1.0	-23.5	1	0.007750239	0.426	0.0	0.0	-5.729413664698063	16	18	13	3UTR		0	0
hsa-miR-6721-5p	NM_002658	PLAU	TGGGCAGGGGCTTATTGTAGGAG#CTCCTGGGGCCTCTTGGGTCCCCCACGTGACAGTGCCTG#.(((((((((((((((.((((((#)))))).)).....))))))))...........))))).	2076	2115	1.0	-22.9	1	0.000310259	0.426	0.0	0.0	-3.793324837357118	21	39	8	3UTR		0	0
hsa-miR-6726-3p	NM_002658	PLAU	CTCGCCCTGTCTCCCGCTAG#GTGGGAGCAGCGGTTTGGGG#(((((((((.(((((((...#)))))))))).)))..))).	1843	1863	1.0	-22.8	1	0.007750239	0.426	0.0	0.0	-5.180080914529843	16	20	10	3UTR		0	0
hsa-miR-6728-3p	NM_002658	PLAU	TCTCTGCTCTGCTCTCCCCAG#CTGAGGTCTCTTGAGGGAGCTTAGCCAATGTGGGAGCAGCGGTTTGGGGAGCAGAGAC#((((((((((((((((((((.#.)).))))).))).......)))))))))).	1814	1872	1.0	-29.0	1	0.006861488	0.441	0.0	0.0	-3.937574446201665	20	31	10	3UTR		0	0
hsa-miR-6732-3p	NM_002658	PLAU	TAACCCTGTCCTCTCCCTCCCAG#TGGGTGAAGGGAGAGCCAGCTCCCCCGACGGTGGG#...(((((((((((((((((((.#))))...))))))))...........))))).)).	1722	1757	1.0	-26.4	0	4.531332e-06	0.412	0.0	0.0	-6.514540193678739	19	35	8	3UTR		0	0
hsa-miR-6734-5p	NM_002658	PLAU	TTGAGGGGAGAATGAGGTGGAGA#TCTTGGCCAGTTATCCCTTCC#..(((((((.(((..(((.((((#)))).))).))).))))))).	2186	2207	1.0	-21.1	1	0.03859016	0.559	0.0	0.0	-7.79179666547151	17	21	7	3UTR		0	0
hsa-miR-6736-5p	NM_002658	PLAU	CTGGGTGAGGGCATCTGTGGT#CATAGATGTCCCTTTCTTGGCCAGT#((((.((((((((((((((..#)))))))).)))))....).)))).	2172	2197	1.0	-23.9	0	0.01192641	0.574	0.0	0.0	-8.056611621014136	18	25	8	3UTR		0	0
hsa-miR-6743-3p	NM_002658	PLAU	AGCCGCTCTTCTCCCTGCCCACA#TGGCCAGGATGGAGGGGTGGTC#.(((((((((((.((((.(((..#))).))))..))))))))))).	1613	1635	1.0	-26.0	1	5.296939e-07	0.397	0.0	0.0	-5.08245545002336	18	22	11	3UTR		0	0
hsa-miR-6747-3p	NM_002658	PLAU	TCCTGCCTTCCTCTGCACCAG#TTGGGGAGCAGAGACACTAACGACTTCAGGGCAGGGC#(((((((((.((((((.((((#))))...))))))..............))))))))).	1857	1894	1.0	-23.0	1	0.0007590054	0.529	0.0	0.0	-5.180080914529843	19	37	9	3UTR		0	0
hsa-miR-6750-3p	NM_002658	PLAU	GAACTCACCCTCTGCTCCCAG#TGGGAGCAGCGGTTTGGGG#...((((.((.(((((((((.#))))))))).))..)))).	1844	1863	1.0	-24.6	0	0.007750239	0.426	0.0	0.0	-11.652949598269721	15	19	9	3UTR		0	0
hsa-miR-6751-5p	NM_002658	PLAU	TTGGGGGTGAGGTTGGTGTCTGG#GACAATAGCTTTACCCTCAGG#(((((((((((((((.((((...#)))).))))))))))))))).	1559	1580	1.0	-26.4	1	0.00147047	0.368	0.0	0.0	-4.1706235265052785	19	21	15	3UTR		0	0
hsa-miR-6757-5p	NM_002658	PLAU	TAGGGATGGGAGGCCAGGATGA#TCACTCCTGGGGCCTCTTGGGTCCCC#..((((((((((((((((((((#))).))))..))))))))..))))).	2073	2099	1.0	-26.4	1	2.114236e-06	0.456	0.0	0.0	-4.95700071937229	20	26	8	3UTR		0	0
hsa-miR-6757-5p	NM_002658	PLAU	TAGGGATGGGAGGCCAGGATGA#TCTTGGCCAGTTATCCCTT#.((((((((..((((((((...#))))))))..)))))))).	2186	2205	1.0	-25.9	1	0.01693889	0.559	0.0	0.0	-7.8606057810956464	16	19	8	3UTR		0	0
hsa-miR-6762-3p	NM_002658	PLAU	TGGCTGCTTCCCTTGGTCTCCAG#GGAGCTTAGCCAATGTGGGAGCAGCG#..(((((((((((((((((((..#))))....))))).).))))))))).	1829	1855	1.0	-28.7	1	0.02044805	0.441	0.0	0.0	-4.95700071937229	19	26	9	3UTR		0	0
hsa-miR-6768-3p	NM_002658	PLAU	CAAAGGCCACATTCTCCTGTGCAC#TGCACACTTGTGTGTGGGCTGTGA#((.((.((((((.(...((((((.#))))))...).)))))).)).)).	1942	1966	1.0	-21.8	0	0.001291793	0.529	0.0	0.0	-9.653701934921651	17	24	6	3UTR		0	0
hsa-miR-6769a-3p	NM_002658	PLAU	GAGCCCCTCTCTGCTCTCCAG#TTGGGGAGCAGAGACACTAACGACTTCAGGGCAGGGCTCT#((((((.((((((((((((((#))))))))))))))...................)))))).	1857	1897	1.0	-32.7	0	2.827017e-06	0.544	0.0	0.0	-5.4812609810729835	20	40	14	3UTR		0	0
hsa-miR-6771-3p	NM_002658	PLAU	CAAACCCCTGTCTACCCGCAG#TGTGGGAGCAGCGGTTTGG#((((((.(((.((.((((((.#))))))))))).)))))).	1842	1861	1.0	-23.5	0	0.008928438	0.441	0.0	0.0	-9.162875374003741	17	19	11	3UTR		0	0
hsa-miR-6775-3p	NM_002658	PLAU	AGGCCCTGTCCTCTGCCCCAG#TGGGAGCAGCGGTTTGGGGAGCAGAGACACTAACGACTTCAGGGCAGGGCTC#.((((((((((((((((((((#.)))))..)))))................)))))))))).	1844	1896	1.0	-30.0	1	1.732132e-05	0.544	0.0	0.0	-3.793324837357118	20	40	10	3UTR		0	0
hsa-miR-6781-5p	NM_002658	PLAU	CGGGCCGGAGGTCAAGGGCGT#TGCCCAGACCCCTCTGGCCA#..(((((((((....(((((.#))))).....))))))))).	1599	1619	1.0	-27.1	1	3.652813e-06	0.353	0.0	0.0	-11.18522411940593	14	20	9	3UTR		0	0
hsa-miR-6782-5p	NM_002658	PLAU	TAGGGGTGGGGGAATTCAGGGGTGT#CACTCCTGGGGCCTCTTGGGTCCCCCACGTG#...(.((((((((..(((((((((.#)))))))))...........)))))))).).	2074	2105	1.0	-28.6	0	0.0001069952	0.456	0.0	0.0	-12.225866846262251	18	31	9	3UTR		0	0
hsa-miR-6786-5p	NM_002658	PLAU	GCGGTGGGGCCGGAGGGGCGT#GGGCCTCTTGGGTCCCCCACG#(.((.((((((.(((((((.(#).))))))).)))))))).).	2082	2103	1.0	-30.7	0	5.025546e-05	0.441	0.0	0.0	-12.567090812625663	17	21	8	3UTR		0	0
hsa-miR-6787-5p	NM_002658	PLAU	TGGCGGGGGTAGAGCTGGCTGC#AGCCAGCTCCCCCGA#...((((((...((((((((..#)))))))))))))).	1735	1750	1.0	-27.8	0	7.933802e-07	0.382	0.0	0.0	-13.928624447013624	14	15	14	3UTR		0	0
hsa-miR-6787-3p	NM_002658	PLAU	TCTCAGCTGCTGCCCTCTCCAG#GGAGCTTAGCCAATGTGGGAGCAGCGGTTTGGGGA#((((((((((((((((((((..#))))............))).))))))))).)))).	1829	1864	1.0	-26.0	1	0.006901299	0.412	0.0	0.0	-3.937574446201665	20	35	9	3UTR		0	0
hsa-miR-6790-3p	NM_002658	PLAU	CGACCTCGGCGACCCCTCACT#AGTGTAACAGCTGAGGTCT#.(((((((((.......((((#)))).....))))))))).	1804	1823	1.0	-20.2	1	0.01988691	0.544	0.0	0.0	-13.079371793104722	13	19	9	3UTR		0	0
hsa-miR-6792-3p	NM_002658	PLAU	CTCCTCCACAGCCCCTGCTCAT#GAGCAGCGGTTTGGGGAGC#((((.(((.((((.((((((..#)))))).))))))))))).	1847	1866	1.0	-25.8	0	0.003425327	0.412	0.0	0.0	-9.969841196780306	17	19	11	3UTR		0	0
hsa-miR-6795-3p	NM_002658	PLAU	ACCCCTCGTTTCTTCCCCCAG#GGGAGGAAACGGGC#....(((((((((((((....#))))))))))))).	1423	1437	1.0	-21.5	0	1.331175e-08	0.382	0.0	0.0	-9.546562468637928	13	14	13	3UTR		0	0
hsa-miR-6796-3p	NM_002658	PLAU	GAAGCTCTCCCCTCCCCGCAG#TGCATGGGTGAAGGGAGAGCC#...((((((((.((((((((.#)))..))).)).)))))))).	1718	1739	1.0	-26.2	0	5.904746e-06	0.353	0.0	0.0	-9.861343503275094	16	21	8	3UTR		0	0
hsa-miR-6797-5p	NM_002658	PLAU	AGGAGGGAAGGGGCTGAGAACAGGA#TCCCTTTCTTGGCCAGTTATCCCTTCCTTTTA#.(((((((((((((((((((..(((#)))..))))))))).......)))))))))).	2180	2212	1.0	-27.0	1	0.3593524	0.529	0.0	0.0	-3.793324837357118	22	32	10	3UTR		0	0
hsa-miR-6800-3p	NM_002658	PLAU	CACCTCTCCTGGCATCGCCCC#GGACTGTGATGCCACACAGAGTGGTCTTTCTGGAGAGGTT#.(((((((((((((((((.((#))...))))))))).................)))))))).	2028	2068	1.0	-27.1	1	0.004659186	0.441	0.0	0.0	-3.793324837357118	19	40	9	3UTR		0	0
hsa-miR-6802-3p	NM_002658	PLAU	TTCACCCCTCTCACCTAAGCAG#CTGCCCAGACCCCTCTGGCCAGGATGGAGGGGTGGT#.(((((((((.(((((...(((#.)))...))).))))))))))).	1598	1634	1.0	-24.2	1	3.562807e-07	0.397	0.0	0.0	-6.618099312767468	17	23	11	3UTR		0	0
hsa-miR-6804-3p	NM_002658	PLAU	CGCACCTGCCTCTCACCCACAG#TGTGGGCTGTGAGTGTAAGTGTGA#(((((.((((((.((((((((.#)))))).)).))).))).))))).	1954	1978	1.0	-25.4	0	0.07742677	0.544	0.0	0.0	-7.127663820060954	19	24	6	3UTR		0	0
hsa-miR-6805-3p	NM_002658	PLAU	TTGCTCTGCTCCCCCGCCCCCAG#GGTTTGGGGAGCAGAGACAC#.(((((((((((((.(((.....#)))..))))))))))).)).	1854	1874	1.0	-27.9	1	0.01635873	0.456	0.0	0.0	-4.528774397607753	16	20	11	3UTR		0	0
hsa-miR-6810-3p	NM_002658	PLAU	TCCCCTGCTCCCTTGTTCCCCAG#TTGGGGAGCAGAGACACTAACGACTTCAGGGCAGGGC#..(((((((((.(((((((((((#))))))))))).)...............)))))))).	1857	1894	1.0	-28.1	1	0.0007590054	0.529	0.0	0.0	-8.303804028968646	20	37	11	3UTR		0	0
hsa-miR-6813-5p	NM_002658	PLAU	CAGGGGCTGGGGTTTCAGGTTCT#GGCCTGGGTGCTGGCTGCCCAGACCCCTC#.((((((((((..((((((((..#)))))))).........))))).))))).	1584	1613	1.0	-25.8	1	3.517004e-05	0.324	0.0	0.0	-8.429258759619717	18	29	8	3UTR		0	0
hsa-miR-6813-5p	NM_002658	PLAU	CAGGGGCTGGGGTTTCAGGTTCT#CCTGGGGCCTCTTGGGTCCCC#..(((((((((((((((((....#)))))))))))...)))))).	2078	2099	1.0	-25.9	1	2.114236e-06	0.456	0.0	0.0	-4.95700071937229	17	21	11	3UTR		0	0
hsa-miR-6818-3p	NM_002658	PLAU	TTGTCTCTTGTTCCTCACACAG#CTTGAGGGAGCTTAGCCAATGTGGGAGCAGCGGTTTGGGGAGCAGAGACAC#.((((((.(((((((((.((..#.)).))))))))))))))).	1823	1874	1.0	-23.9	1	0.01635873	0.456	0.0	0.0	-6.106959766537749	17	20	15	3UTR		0	0
hsa-miR-6819-3p	NM_002658	PLAU	AAGCCTCTGTCCCCACCCCAG#CTGGGTGGGGTGAGGA#...((((...(((((.(((((#)))))))))).)))).	2233	2249	1.0	-23.9	0	5.830692e-09	0.559	0.0	0.0	-11.360120329736926	14	16	10	3UTR		0	0
hsa-miR-6820-3p	NM_002658	PLAU	TGTGACTTCTCCCCTGCCACAG#GTGGTCTTTCTGGAGAGGTTATAG#((((((((((((...(((((..#)))))......)))))))))))).	2048	2072	1.0	-22.9	1	0.003657703	0.426	0.0	0.0	-6.818994536638949	17	24	12	3UTR		0	0
hsa-miR-6827-5p	NM_002658	PLAU	TGGGAGCCATGAGGGTCTGTGC#CACTCCTGGGGCCTCTTGGGTCCCC#.((((.(((.((((.((((((.#)))....))).)))).))).)))).	2074	2099	1.0	-25.1	0	2.114236e-06	0.456	0.0	0.0	-7.672239627128978	17	25	4	3UTR		0	0
hsa-miR-6827-3p	NM_002658	PLAU	ACCGTCTCTTCTGTTCCCCAG#TTGGGGAGCAGAGACACTAACGACTTCAGGGCAGGGC#.((.(((((((((((((((((#))))))))))))...............)))).).)).	1857	1894	1.0	-23.8	0	0.0007590054	0.529	0.0	0.0	-6.825347112316308	19	37	12	3UTR		0	0
hsa-miR-6834-3p	NM_002658	PLAU	TATGTCCCATCCCTCCATCA#GATGGAGGGGTGGTCCTGACT#...((((((((((((((((.#)))))))))))))....))).	1620	1641	1.0	-28.1	0	9.859135e-07	0.441	0.0	0.0	-6.514540193678739	16	21	13	3UTR		0	0
hsa-miR-6839-3p	NM_002658	PLAU	TTGGGTTTTCTCTTCAATCCAG#TGGGTGAAGGGAGAGCCA#...((((((((((((.(((((.#))))))))))))))))).	1722	1740	1.0	-23.9	0	5.868294e-06	0.338	0.0	0.0	-6.747589273982352	17	18	17	3UTR		0	0
hsa-miR-6841-3p	NM_002658	PLAU	ACCTTGCATCTGCATCCCCAG#TTGGGGAGCAGAGACACTAACGACTTCAGGGCAGGGC#.((((((.(((((.(((((((#))))))))))))..................)))))).	1857	1894	1.0	-24.4	1	0.0007590054	0.529	0.0	0.0	-6.963799684058155	18	37	12	3UTR		0	0
hsa-miR-6842-5p	NM_002658	PLAU	TGGGGGTGGTCTCTAGCCAAGG#TGGGTGGGGTGAGGACCACTCCTG#.((((((((((((((.(((...#))).))).....))))))))))).	2234	2258	1.0	-25.2	1	2.391484e-05	0.588	0.0	0.0	-4.026373917660731	17	24	11	3UTR		0	0
hsa-miR-6849-3p	NM_002658	PLAU	ACCAGCCTGTGTCCACCTCCAG#GACGGTGGGCATTTGTGAGGCCCATGGTT#(((((((((((((((((((...#)).))))))))).....))))...)))).	1748	1777	1.0	-23.1	1	3.392166e-05	0.5	0.0	0.0	-3.937574446201665	19	29	9	3UTR		0	0
hsa-miR-6852-3p	NM_002658	PLAU	TGTCCTCTGTTCCTCAG#TTGGGGAGCAGAGACAC#(((.(((((((((((((#)))))))))))))))).	1857	1874	1.0	-22.1	0	0.01635873	0.456	0.0	0.0	-6.969596721160855	16	17	16	3UTR		0	0
hsa-miR-6853-5p	NM_002658	PLAU	AGCGTGGGATGTCCATGAAGTCAG#GACTTCAGGGCAGGGCTCTGATATTCCATGA#..((((((((((((.(((((((..#))))))))))))...........))))))).	1878	1909	1.0	-23.7	1	1.34928e-06	0.603	0.0	0.0	-5.692450279622925	19	31	12	3UTR		0	0
hsa-miR-6858-3p	NM_002658	PLAU	CAGCCAGCCCCTGCTCACCCCT#AGGGCGAACGACAATAGCTTTACCCTCAGGCATAGGCCTGGGTGCTGGCTGC#(((((((((((.(((....(((#.)))....)))..))).)))))))).	1550	1602	1.0	-27.1	1	2.270687e-08	0.368	0.0	0.0	-7.517426836101634	17	26	8	3UTR		0	0
hsa-miR-6865-3p	NM_002658	PLAU	ACACCCTCTTTCCCTACCGCC#GGTGGGGTGAGGA#....((((...(((((((...#))))))).)))).	2236	2249	1.0	-19.8	0	5.830692e-09	0.559	0.0	0.0	-14.67023307062222	11	13	7	3UTR		0	0
hsa-miR-6870-3p	NM_002658	PLAU	GCTCATCCCCATCTCCTTTCAG#GGGTGGGGTGAGG#.((((.((((((((........#)))))))))))).	2235	2248	1.0	-18.9	0	3.731898e-09	0.559	0.0	0.0	-6.662782239104412	12	13	12	3UTR		0	0
hsa-miR-6871-3p	NM_002658	PLAU	CAGCACCCTGTGGCTCCCACAG#TGTGGGAGCAGCGGTTTGGGGAGCA#..((.((((((.(((((((((.#))))))))).)).....)))).)).	1842	1867	1.0	-26.6	0	0.003617294	0.397	0.0	0.0	-12.422841203781116	17	25	9	3UTR		0	0
hsa-miR-6875-5p	NM_002658	PLAU	TGAGGGACCCAGGACAGGAGA#CTCCTGGGGCCTCTTGGGTCCCCCAC#((.(((((((((((((((((.#)))))).....))))))))))).)).	2076	2102	1.0	-31.3	0	3.273717e-05	0.456	0.0	0.0	-5.495113920508112	19	26	11	3UTR		0	0
hsa-miR-6882-3p	NM_002658	PLAU	TGCTGCCTCTCCTCTTGCCTGCAG#CTGCAGGAGTTAAAAAGGGCAGGGCATCTCCTGTGCATGGGTGAAGGGAGAGCCAGCT#.((((.(((((((.(((((((((.#.))))..))))).))))))).)))).	1685	1743	1.0	-28.1	0	1.20066e-05	0.353	0.0	0.0	-6.55112351607057	20	26	7	3UTR		0	0
hsa-miR-6884-5p	NM_002658	PLAU	AGAGGCTGAGAAGGTGATGTTG#CAGCACTGTCTCAGTTTCA#.((((((((((.((((.((...#)).)))).)))))))))).	2147	2166	1.0	-20.5	1	0.008457644	0.515	0.0	0.0	-7.140128146953473	16	19	10	3UTR		0	0
hsa-miR-6884-3p	NM_002658	PLAU	CCCATCACCTTTCCGTCTCCCCT#GGGTGCTGGCTGCCCAGACCCCTCTGGCCAGGATGGAGGGGTGGTC#...(((((((((((((((.((..#.))...))))))))))))))).	1589	1635	1.0	-23.8	0	5.296939e-07	0.397	0.0	0.0	-6.514540193678739	17	22	15	3UTR		0	0
hsa-miR-6885-3p	NM_002658	PLAU	CTTTGCTTCCTGCTCCCCTAG#CTTGAGGGAGCTTAGCCAATGTGGGAGCAGCGGTTTGGGGAGCAGAGA#(((((((((((((((((....#.)))))))........)))))))))).	1823	1871	1.0	-26.9	1	0.006143854	0.426	0.0	0.0	-3.937574446201665	17	27	10	3UTR		0	0
hsa-miR-6887-3p	NM_002658	PLAU	TCCCCTCCACTTTCCTCCTAG#CTGGGTGCTGGCTGCCCAGACCCCTCTGGCCAGGATGGAGGGGT#.((((((((...((((.((((#.))))..)))))))))))).	1587	1631	1.0	-22.3	1	3.365352e-05	0.382	0.0	0.0	-11.207409090692002	16	20	12	3UTR		0	0
hsa-miR-6888-5p	NM_002658	PLAU	AAGGAGATGCTCAGGCAGAT#GCAGGGCATCTCCTG#.(((((((((((..((....#)).))))))))))).	1703	1718	1.0	-23.0	1	2.277467e-06	0.412	0.0	0.0	-5.9392953675437665	13	15	11	3UTR		0	0
hsa-miR-6890-3p	NM_002658	PLAU	CCACTGCCTATGCCCCACAG#TGTGGGAGCAGCGGTTTGGG#(((..(((..(((((((((.#)))))).)))..))).))).	1842	1862	1.0	-22.3	0	0.008337119	0.426	0.0	0.0	-13.38753002254727	15	20	6	3UTR		0	0
hsa-miR-6893-5p	NM_002658	PLAU	CAGGCAGGTGTAGGGTGGAGC#GCTTTACCCTCAGGCATAGGCCTGG#(((((..((((((((((((((#))))))))))...))))..))))).	1566	1591	1.0	-27.8	0	1.548039e-08	0.368	0.0	0.0	-7.382219742266031	19	25	10	3UTR		0	0
hsa-miR-6895-3p	NM_002658	PLAU	TGTCTCTCGCCCTTGGCCTTAG#GGTTTGGGGAGCAGAGACAC#((((((((.((((.((((....#)))).)))).).))))))).	1854	1874	1.0	-22.2	1	0.01635873	0.456	0.0	0.0	-5.850804021967834	16	20	7	3UTR		0	0
hsa-miR-7106-3p	NM_002658	PLAU	AGCTCCCTGAATCCCTGTCCCAG#TGGGAGCAGCGGTTTGGGGAGCA#.((((((((((((.((((((((.#))))).))).)))))))))))).	1844	1867	1.0	-32.3	1	0.003617294	0.397	0.0	0.0	-4.650164754877524	20	23	12	3UTR		0	1
hsa-miR-7107-5p	NM_002658	PLAU	TCGGCCTGGGGAGGAGGAAGGG#CCCTTCCTTTTAGCCTAGTTCATCCAATCCTCACTGGGTGGGG#((.((((((.((((((((((((#)))))))....................))))).)))))).)).	2200	2243	1.0	-27.6	0	3.613757e-08	0.529	0.0	0.0	-6.737620388836292	20	43	7	3UTR		0	0
hsa-miR-7110-3p	NM_002658	PLAU	TCTCTCTCCCACTTCCCTGCAG#TGCATGGGTGAAGGGAGAGC#...(((((((....(((((((.#)))).)))....))))))).	1718	1738	1.0	-23.1	0	8.082779e-06	0.368	0.0	0.0	-14.832088508872095	14	20	7	3UTR		0	0
hsa-miR-7113-5p	NM_002658	PLAU	TCCAGGGAGACAGTGTGTGAG#CTGTGATGCCACACAGAGTGGTCTTTCTGGAG#(((((((((((..((((((..#.)))))).....))))))))))).	2031	2063	1.0	-25.5	1	0.006364665	0.456	0.0	0.0	-8.573508368464264	17	24	11	3UTR		0	0
hsa-miR-7114-5p	NM_002658	PLAU	TCTGTGGAGTGGGGTGCCTGT#GGGTCCCCCACGTGACAGT#.((((.(.((((((.((((..#)))).)))))).).)))).	2091	2110	1.0	-25.0	0	0.00144558	0.426	0.0	0.0	-8.74336808798143	15	19	6	3UTR		0	0
hsa-miR-7154-3p	NM_002658	PLAU	AGGAGGACAAGTTGTGGGAT#GTCCTGACTCAACATGTTACTGACCAGCAACTTGTCTTTTTC#(((((((((((((((.((..#.)).))))))))))))))).	1632	1674	1.0	-21.2	1	0.04101978	0.559	0.0	0.0	-4.1706235265052785	17	20	15	3UTR		0	0
hsa-miR-7161-5p	NM_002658	PLAU	TAAAGACTGTAGAGGCAACTGGT#GCTGGTTGTCATTTTTGCAGTA#.....((((((((((((((((((#))))))))))...)))))))).	1452	1474	1.0	-19.7	0	0.04953305	0.529	0.0	0.0	-13.6655996434504	18	22	10	3UTR		0	0
hsa-miR-7702	NM_002658	PLAU	CTTAGACTGCCAGACTCCCTGA#TGAGGGAGCTTAGCCAATGTGGGAGCAGCGGTTTGGGG#((((((((((..(.(((((...#.)))))).)))))))))).	1825	1863	1.0	-21.4	1	0.007750239	0.426	0.0	0.0	-10.965992148728777	16	19	10	3UTR		0	1
hsa-miR-4433b-5p	NM_002658	PLAU	ATGTCCCACCCCCACTCCTGT#CAGGATGGAGGGGTGGTCCTGACT#..((((((((((..((((((.#))))).)..)))))))....))).	1617	1641	1.0	-25.1	1	9.859135e-07	0.441	0.0	0.0	-7.102971249558938	16	24	7	3UTR		0	0
hsa-miR-7851-3p	NM_002658	PLAU	TACCTGGGAGACTGAGGTTGGA#CAGCTGAGGTCTCTTGAGGG#..(((((((((((..(((((..#)))))..)))))))).))).	1811	1831	1.0	-22.4	1	0.0005129431	0.485	0.0	0.0	-6.549290197143331	16	20	8	3UTR		0	0
hsa-miR-7976	NM_002658	PLAU	TGCCCTGAGACTTTTGCTC#GCAGGAGTTAAAAAGGGCAG#((((((..(((((((((..#)))))))))....)))))).	1687	1707	1.0	-21.5	0	0.01818019	0.485	0.0	0.0	-7.794895910253615	15	20	9	3UTR		0	1
hsa-miR-9899	NM_002658	PLAU	CGGGCGCCGCGCTCCCGCCCGC#GTGGGCTGTGAGTGTAAGTGTGAGTAAGAGCTGGTGTCTGA#(((((((((((((((.((((((#)))))).).)))))).................)))))))).	1955	1996	1.0	-29.5	1	0.004101035	0.603	0.0	0.0	-4.1706235265052785	21	41	8	3UTR		0	0
hsa-miR-9985	NM_002658	PLAU	TTCACAGTGGCTAAGCTAT#AGCTTAGCCAATGTGGGA#((((((.((((((((((..#)))))))))).)))))).	1831	1849	1.0	-23.6	0	7.878578e-06	0.441	0.0	0.0	-5.4812609810729835	16	18	10	3UTR		0	0
hsa-miR-10398-5p	NM_002658	PLAU	TGGCTCCCTTCTCTCCGTCTG#ATGGGTGAAGGGAGAGCCAG#(((((((((((.(.((((...#))))).)))))))..)))).	1721	1741	1.0	-21.4	1	9.798323e-07	0.338	0.0	0.0	-8.141217673318426	16	20	7	3UTR		0	0
hsa-miR-10526-3p	NM_002658	PLAU	AAAAGGGGGCTGAGGTGGAG#CTCCTGGGGCCTCTTGGGTCCCCC#....((((((((((((((((#))))....)))))...))))))).	2076	2100	1.0	-23.2	0	1.033289e-05	0.456	0.0	0.0	-9.546562468637928	16	24	7	3UTR		0	0
hsa-miR-9851-3p	NM_002658	PLAU	TGGCACCAGCACTGGCGGTGTC#GACAATAGCTTTACCCTCAGGCATAGGCCTGGGTGCTGGCTGCCC#.(((((((((((((((.(((((#.)))))..)))..)))))))).)))).	1559	1604	1.0	-30.4	1	5.915355e-07	0.338	0.0	0.0	-3.793324837357118	20	27	8	3UTR		0	0
hsa-miR-12116	NM_002658	PLAU	TTAGGCTTCCCCCTCCTCCTGC#GCCCAGACCCCTCTGGCCAGGATGGAGGGGTGGTCCTGAC#(((((((..((((((((((((.#.))))).))))))).)).))))).	1600	1640	1.0	-29.7	1	8.526797e-07	0.426	0.0	0.0	-7.307599033628058	19	24	7	3UTR		0	0
hsa-miR-12125	NM_002658	PLAU	TCTCTCACCTGGCATAAGCAAT#GCTTAGCCAATGTGGGAGC#.(((((((.((((.(((((...#)))))))))..))))))).	1832	1851	1.0	-22.3	1	6.575687e-05	0.441	0.0	0.0	-5.706554413123287	16	19	9	3UTR		0	0
hsa-miR-24-1-5p	NM_001145031	PLAU	TGCCTACTGAGCTGATATCAGT#GAGCCAGCTCCCCCGACGGTGGGCAT#((((((((((((((...((...#))..)))))).......)))))))).	2019	2045	1.0	-21.1	1	4.346103e-06	0.441	0.0	0.0	-4.906073086755913	16	26	8	3UTR		0	0
hsa-miR-26b-3p	NM_001145031	PLAU	CCTGTTCTCCATTACTTGGCT#AGCCAATGTGGGAGCAGCGGTTTGGGGAGCAGA#.((((((((((((((((((((#)))))).))))...........)))))))))).	2121	2154	1.0	-23.4	1	0.003985993	0.412	0.0	0.0	-3.793324837357118	20	33	10	3UTR		0	0
hsa-miR-27a-3p	NM_001145031	PLAU	TTCACAGTGGCTAAGTTCCGC#GCTGAGGTCTCTTGAGGGAGCTTAGCCAATGTGGGA#((((((.((((((((((((..#.)))))))))))).)))))).	2098	2134	1.0	-28.3	0	7.878578e-06	0.441	0.0	0.0	-5.4812609810729835	18	21	12	3UTR		0	0
hsa-miR-28-5p	NM_001145031	PLAU	AAGGAGCTCACAGTCTATTGAG#CTTGTGTGTGGGCTGTGAGTG#.....(((((((((((((....#.))))))))))))).	2233	2254	1.0	-19.9	0	0.007903444	0.544	0.0	0.0	-13.6655996434504	13	15	13	3UTR		0	0
hsa-miR-31-5p	NM_001145031	PLAU	AGGCAAGATGCTGGCATAGCT#CTGTGACCAGCACTGTCTC#((((.((.(((((((((((..#))))).)))))))))))).	2425	2444	1.0	-20.0	0	0.0007647964	0.559	0.0	0.0	-10.370246550194768	17	19	12	3UTR		0	0
hsa-miR-96-3p	NM_001145031	PLAU	AATCATGTGCAGTGCCAATATG#GGCTCTGCACAGATG#.(((.(((((((.(((......#))).)))))))))).	1799	1814	1.0	-20.8	0	0.000505409	0.456	0.0	0.0	-9.201492624835833	13	15	10	3UTR		0	0
hsa-miR-198	NM_001145031	PLAU	GGTCCAGAGGGGAGATAGGTTC#AACTTGTCTTTTTCTGGACTG#((((((((.((((((((((((.#)))))))))))))))))))).	1945	1966	1.0	-24.1	1	0.0008724862	0.529	0.0	0.0	-4.993964104447428	20	21	20	3UTR		0	1
hsa-miR-129-1-3p	NM_001145031	PLAU	AAGCCCTTACCCCAAAAAGTAT#CTTTTAGCCTAGTTCATCCAATCCTCACTGGGTGGGGTGAGGA#....((((((((((...(((..#.)))...)))))))))).	2491	2534	1.0	-22.3	0	5.830692e-09	0.559	0.0	0.0	-10.515061109192176	13	18	10	3UTR		0	0
hsa-miR-7-1-3p	NM_001145031	PLAU	CAACAAATCACAGTCTGCCATA#TGTGTGGACTGTGATG#......((((((((((((((..#)).)))))))))))).	2308	2324	1.0	-19.1	0	5.423194e-05	0.588	0.0	0.0	-15.566558404643448	14	16	12	3UTR		0	0
hsa-miR-204-3p	NM_001145031	PLAU	GCTGGGAAGGCAAAGGGACGT#ATGTCCCTTTCTTGGCCAGTT#(((((..(((.((((((((((#)))))))))))))..))))).	2462	2483	1.0	-23.5	0	0.01007849	0.588	0.0	0.0	-10.206994217676382	18	21	13	3UTR		0	0
hsa-miR-27b-3p	NM_001145031	PLAU	TTCACAGTGGCTAAGTTCTGC#GCTGAGGTCTCTTGAGGGAGCTTAGCCAATGTGGGA#((((((.((((((((((((..#.)))))))))))).)))))).	2098	2134	1.0	-25.8	0	7.878578e-06	0.441	0.0	0.0	-5.4812609810729835	18	21	12	3UTR		0	0
hsa-miR-130a-5p	NM_001145031	PLAU	GCTCTTTTCACATTGTGCTACT#AGTGTAAGTGTGAGTAAGAGCT#((((((((((((((.(((.(((#)))))))))))))).)))))).	2250	2272	1.0	-19.6	1	0.01489806	0.588	0.0	0.0	-4.6730240064523	20	22	14	3UTR		0	0
hsa-miR-127-3p	NM_001145031	PLAU	TCGGATCCGTCTGAGCTTGGCT#GGCTCTGCACAGATGGATTTGC#.((((((((((((.((..((((#))))..)).)))))))))))).	1799	1821	1.0	-24.2	1	0.006435399	0.456	0.0	0.0	-4.650164754877524	18	22	12	3UTR		0	0
hsa-miR-185-3p	NM_001145031	PLAU	AGGGGCTGGCTTTCCTCTGGTC#ATGGGTGAAGGGAGAGCCAGCTCCC#.(((((((((((((((......#.))))))))))))))).	2006	2031	1.0	-30.1	1	7.624783e-07	0.353	0.0	0.0	-3.793324837357118	15	17	15	3UTR		0	0
hsa-miR-188-3p	NM_001145031	PLAU	CTCCCACATGCAGGGTTTGCA#GGGAGCTTAGCCAATGTGGGAGC#(((((((((((.((((((.(.#).)))))).))..))))))))).	2113	2136	1.0	-22.9	1	6.575687e-05	0.441	0.0	0.0	-7.284377755798021	18	23	9	3UTR		0	0
hsa-miR-195-3p	NM_001145031	PLAU	CCAATATTGGCTGTGCTGCTCC#GGTCTCTTGAGGGAGCTTAGCCAATGTGGGA#((.((((((((((.(((.((..#.)).))).)))))))))).)).	2103	2134	1.0	-23.5	0	7.878578e-06	0.441	0.0	0.0	-6.3519538380285185	17	22	10	3UTR		0	0
hsa-miR-34c-3p	NM_001145031	PLAU	AATCACTAACCACACGGCCAGG#CTGTGTGGACTGTGATG#.(((((...((((((((.....#))))))))...))))).	2307	2324	1.0	-18.7	0	5.423194e-05	0.588	0.0	0.0	-8.707035959654831	13	17	8	3UTR		0	0
hsa-miR-299-5p	NM_001145031	PLAU	TGGTTTACCGTCCCACATACAT#TGTGTGTGGGCTGTGAGT#...(((((.(.((((((((((.#))))))))))).))))).	2235	2253	1.0	-20.0	0	0.007733662	0.529	0.0	0.0	-10.395704327334853	16	18	11	3UTR		0	0
hsa-miR-296-3p	NM_001145031	PLAU	GAGGGTTGGGTGGAGGCTCTCC#AGCCTAGTTCATCCAATCCTCA#((((((((((((((((((....#)))))...))))))))))))).	2496	2518	1.0	-27.4	1	0.03069103	0.5	0.0	0.0	-3.937574446201665	18	22	13	3UTR		0	0
hsa-miR-302d-5p	NM_001145031	PLAU	ACTTTAACATGGAGGCACTTGC#GCTGGTGTCTGATTGTTAAGT#..(((((((...(((((((.((#)).)))))))...))))))).	2269	2290	1.0	-17.2	1	0.01609594	0.618	0.0	0.0	-12.371084972707173	16	21	7	3UTR		0	0
hsa-miR-378a-5p	NM_001145031	PLAU	CTCCTGACTCCAGGTCCTGTGT#GCATAGGCCTGGGTGCTGGCTGCCCAGACCCCTCTGGCCAGGAT#.(((((((.(((((.(((((((#))))))))))))))........................))))).	1864	1908	1.0	-23.8	1	1.338044e-06	0.353	0.0	0.0	-5.585164055853516	19	44	14	3UTR		0	0
hsa-miR-330-5p	NM_001145031	PLAU	TCTCTGGGCCTGTGTCTTAGGC#GCTTTACCCTCAGGCATAGGCCTGGGT#..(((((((((((((((.(((.#.))).))))))))))))))).	1851	1878	1.0	-28.5	1	1.733783e-07	0.382	0.0	0.0	-4.95700071937229	18	21	15	3UTR		0	0
hsa-miR-337-5p	NM_001145031	PLAU	GAACGGCTTCATACAGGAGTT#ACTTGTGTGTGGGCTGTG#..(((((.(((((((.((((.#)))).)))))))))))).	2232	2250	1.0	-20.1	0	0.001018145	0.544	0.0	0.0	-7.503684728856533	16	18	12	3UTR		0	0
hsa-miR-148b-3p	NM_001145031	PLAU	TCAGTGCATCACAGAACTTTGT#GCATGACCTGTGACCAGCACTGT#.((((((.((((((........#.))))))...)))))).	2418	2441	1.0	-17.9	1	0.0006717176	0.574	0.0	0.0	-7.075458407091997	12	17	6	3UTR		0	0
hsa-miR-423-5p	NM_001145031	PLAU	TGAGGGGCAGAGAGCGAGACTTT#AGTTTCACTTTCACATAGATGTCCCTTT#.(((((((((((((.((((((..#)))))).))))).......)))))))).	2444	2472	1.0	-21.9	1	0.1109932	0.559	0.0	0.0	-4.528774397607753	19	28	8	3UTR		0	0
hsa-miR-412-5p	NM_001145031	PLAU	TGGTCGACCAGTTGGAAAGTAAT#GCTTTCTTGCTGGTTGTCAT#(((.((((((((.(((((((...#))))))).))))))))))).	1729	1749	1.0	-22.4	0	0.01573209	0.485	0.0	0.0	-8.258727333827098	18	20	11	3UTR		0	0
hsa-miR-484	NM_001145031	PLAU	TCAGGCTCAGTCCCCTCCCGAT#GGAGGGGTGGTCCTGAC#(((((.(((..(((((((....#)))))))))).))))).	1908	1925	1.0	-23.4	0	8.526797e-07	0.426	0.0	0.0	-9.90581415113324	15	17	10	3UTR		0	0
hsa-miR-486-3p	NM_001145031	PLAU	CGGGGCAGCTCAGTACAGGAT#CCTCAGGCATAGGCCTGGGTGCTGGCTGCCCA#..(((((((.(((((((((..#.)))..))))))))))))).	1858	1890	1.0	-27.7	1	3.513629e-06	0.338	0.0	0.0	-6.199507187700468	16	20	13	3UTR		0	0
hsa-miR-511-5p	NM_001145031	PLAU	GTGTCTTTTGCTCTGCAGTCA#GACTTCAGGGCAGGGCTCT#(.((((..(((((((.((((.#)))).))))))))))).).	2163	2182	1.0	-20.0	0	2.827017e-06	0.544	0.0	0.0	-9.1916208725724	16	19	11	3UTR		0	0
hsa-miR-432-3p	NM_001145031	PLAU	CTGGATGGCTCCTCCATGTCT#AGACCCCTCTGGCCAGGATGGAGGGGTGGTCCT#..((((.((((((((((.(((#.))))))))))))).)))).	1889	1922	1.0	-26.2	0	6.403963e-07	0.412	0.0	0.0	-6.5006872542436085	17	20	13	3UTR		0	0
hsa-miR-519c-5p	NM_001145031	PLAU	CTCTAGAGGGAAGCGCTTTCTG#CACAGAGTGGTCTTTCTGGAGA#(((((((((((..((((((.((#)).)))))).))))))))))).	2327	2349	1.0	-20.9	1	0.004001178	0.456	0.0	0.0	-8.573508368464264	19	22	11	3UTR		0	0
hsa-miR-520a-5p	NM_001145031	PLAU	CTCCAGAGGGAAGTACTTTCT#GGACTGTGATGCCACACAGAGTGGTCTTTCTGGAGA#(((((((((((..((((((..#.)))))).))))))))))).	2313	2349	1.0	-21.7	1	0.004001178	0.456	0.0	0.0	-8.573508368464264	17	20	11	3UTR		0	0
hsa-miR-519b-5p	NM_001145031	PLAU	CTCTAGAGGGAAGCGCTTTCTG#CACAGAGTGGTCTTTCTGGAGA#(((((((((((..((((((.((#)).)))))).))))))))))).	2327	2349	1.0	-20.9	1	0.004001178	0.456	0.0	0.0	-8.573508368464264	19	22	11	3UTR		0	0
hsa-miR-525-5p	NM_001145031	PLAU	CTCCAGAGGGATGCACTTTCT#GGACTGTGATGCCACACAGAGTGGTCTTTCTGGAGA#((((((((((((.((((((..#.)))))))))))))))))).	2313	2349	1.0	-24.5	1	0.004001178	0.456	0.0	0.0	-5.226705058867908	18	20	18	3UTR		0	0
hsa-miR-523-5p	NM_001145031	PLAU	CTCTAGAGGGAAGCGCTTTCTG#CACAGAGTGGTCTTTCTGGAGA#(((((((((((..((((((.((#)).)))))).))))))))))).	2327	2349	1.0	-20.9	1	0.004001178	0.456	0.0	0.0	-8.573508368464264	19	22	11	3UTR		0	0
hsa-miR-518f-5p	NM_001145031	PLAU	CTCTAGAGGGAAGCACTTTCTC#GGACTGTGATGCCACACAGAGTGGTCTTTCTGGAGA#(((((((((((..((((((...#.)))))).))))))))))).	2313	2349	1.0	-21.2	1	0.004001178	0.456	0.0	0.0	-8.573508368464264	17	20	11	3UTR		0	0
hsa-miR-526a-5p	NM_001145031	PLAU	CTCTAGAGGGAAGCACTTTCTG#GGACTGTGATGCCACACAGAGTGGTCTTTCTGGAGA#(((((((((((..((((((.((#.)).)))))).))))))))))).	2313	2349	1.0	-21.8	1	0.004001178	0.456	0.0	0.0	-8.573508368464264	19	23	11	3UTR		0	0
hsa-miR-520c-5p	NM_001145031	PLAU	CTCTAGAGGGAAGCACTTTCTG#GGACTGTGATGCCACACAGAGTGGTCTTTCTGGAGA#(((((((((((..((((((.((#.)).)))))).))))))))))).	2313	2349	1.0	-21.8	1	0.004001178	0.456	0.0	0.0	-8.573508368464264	19	23	11	3UTR		0	0
hsa-miR-518c-5p	NM_001145031	PLAU	TCTCTGGAGGGAAGCACTTTCTG#TAGGAAGTGTAACAGCTGAGGTCTCTTGAGGGAG#(((((.((((((.((((((((((#))))))))))...........)))))).))))).	2084	2118	1.0	-22.5	0	0.0003246494	0.471	0.0	0.0	-7.127663820060954	21	34	10	3UTR		0	0
hsa-miR-518c-5p	NM_001145031	PLAU	TCTCTGGAGGGAAGCACTTTCTG#CACAGAGTGGTCTTTCTGGAGAG#((((((((((((..((((((.((#)).)))))).)))))))))))).	2327	2350	1.0	-21.6	1	0.003227467	0.441	0.0	0.0	-6.083544976388314	20	23	12	3UTR		0	0
hsa-miR-518e-5p	NM_001145031	PLAU	CTCTAGAGGGAAGCGCTTTCTG#CACAGAGTGGTCTTTCTGGAGA#(((((((((((..((((((.((#)).)))))).))))))))))).	2327	2349	1.0	-20.9	1	0.004001178	0.456	0.0	0.0	-8.573508368464264	19	22	11	3UTR		0	0
hsa-miR-518d-5p	NM_001145031	PLAU	CTCTAGAGGGAAGCACTTTCTG#GGACTGTGATGCCACACAGAGTGGTCTTTCTGGAGA#(((((((((((..((((((.((#.)).)))))).))))))))))).	2313	2349	1.0	-21.8	1	0.004001178	0.456	0.0	0.0	-8.573508368464264	19	23	11	3UTR		0	0
hsa-miR-522-5p	NM_001145031	PLAU	CTCTAGAGGGAAGCGCTTTCTG#CACAGAGTGGTCTTTCTGGAGA#(((((((((((..((((((.((#)).)))))).))))))))))).	2327	2349	1.0	-20.9	1	0.004001178	0.456	0.0	0.0	-8.573508368464264	19	22	11	3UTR		0	0
hsa-miR-519a-5p	NM_001145031	PLAU	CTCTAGAGGGAAGCGCTTTCTG#CACAGAGTGGTCTTTCTGGAGA#(((((((((((..((((((.((#)).)))))).))))))))))).	2327	2349	1.0	-20.9	1	0.004001178	0.456	0.0	0.0	-8.573508368464264	19	22	11	3UTR		0	0
hsa-miR-501-3p	NM_001145031	PLAU	AATGCACCCGGGCAAGGATTCT#AGGCATAGGCCTGGGTGCT#...((((((((((.........#.)))))))))).	1862	1881	1.0	-23.0	0	1.373087e-08	0.382	0.0	0.0	-8.339878751753394	10	12	10	3UTR		0	0
hsa-miR-502-3p	NM_001145031	PLAU	AATGCACCTGGGCAAGGATTCA#GCCTGGGTGCT#...((((((((((.........#)))))))))).	1870	1881	1.0	-20.4	0	1.373087e-08	0.382	0.0	0.0	-8.339878751753394	10	11	10	3UTR		0	0
hsa-miR-509-5p	NM_001145031	PLAU	TACTGCAGACAGTGGCAATCA#TGGTTGTCATTTTTGCAGTAG#(((((((((.(((((((((((#)))))))))))))))))))).	1739	1760	1.0	-24.0	1	0.02722734	0.529	0.0	0.0	-5.180080914529843	20	21	20	3UTR		0	0
hsa-miR-514a-5p	NM_001145031	PLAU	TACTCTGGAGAGTGACAATCATG#CACCCGCTTTCTTGCTGGTTGTCATTTTTGCAGTAGAGTC#.((((((((((((((((((((..#.))))))))))))))....)))))).	1724	1764	1.0	-21.3	1	0.01454486	0.529	0.0	0.0	-3.793324837357118	20	26	14	3UTR		0	0
hsa-miR-514a-5p	NM_001145031	PLAU	TACTCTGGAGAGTGACAATCATG#GGTTATAGGTCACTCCTGGGGC#..((((((.(((((((.......#.))))))))))))).	2349	2371	1.0	-18.8	1	1.385821e-06	0.412	0.0	0.0	-6.013390377618052	13	15	13	3UTR		0	0
hsa-miR-455-3p	NM_001145031	PLAU	GCAGTCCATGGGCATATACAC#GTGTGTATGTTTGCACACTTGTGTGTGGGCTGTG#(((((((((((((((((((((#))))))))))))............))))))))).	2216	2250	1.0	-24.4	1	0.001018145	0.544	0.0	0.0	-3.937574446201665	21	34	12	3UTR		0	1
hsa-miR-455-3p	NM_001145031	PLAU	GCAGTCCATGGGCATATACAC#TGTGAGGCCCATGGTTGA#.(((.((((((((...((((.#))))..))))))))))).	2046	2064	1.0	-19.7	0	5.297299e-05	0.5	0.0	0.0	-9.737700570244245	15	18	11	3UTR		0	1
hsa-miR-558	NM_001145031	PLAU	TGAGCTGCTGTACCAAAAT#TGGGAGCAGCGGTTTG#.((((((((((.(((....#)))..)))))))))).	2129	2145	1.0	-18.0	1	0.005521092	0.426	0.0	0.0	-7.373177227257086	13	16	10	3UTR		0	0
hsa-miR-574-3p	NM_001145031	PLAU	CACGCTCATGCACACACCCACA#TGTGTGTGTATGTTTGCACACTTGTGTGTGGGCTGTGA#(((((((((((((((((.((((#)))).))))..............)))))))))).))).	2213	2251	1.0	-22.9	1	0.001291793	0.529	0.0	0.0	-3.937574446201665	21	38	10	3UTR		0	0
hsa-miR-575	NM_001145031	PLAU	GAGCCAGTTGGACAGGAGC#CCTGGGTGCTGGCTG#.(((((((....((((...#))))...))))))).	1871	1886	1.0	-18.9	1	1.851082e-08	0.368	0.0	0.0	-12.263798748937765	11	15	7	3UTR		0	0
hsa-miR-548b-3p	NM_001145031	PLAU	CAAGAACCTCAGTTGCTTTTGT#GGAAGTGTAACAGCTGAGGTCTCTTGA#(((((((((((((((.......#.)))))))))).))))).	2086	2113	1.0	-22.1	1	0.002642338	0.5	0.0	0.0	-4.1706235265052785	15	18	10	3UTR		0	0
hsa-miR-591	NM_001145031	PLAU	AGACCATGGGTTCTCATTGT#GCATTTGTGAGGCCCATGGTTG#.(((((((((.((((((...#.))))))))))))))).	2041	2063	1.0	-22.8	1	4.541791e-05	0.515	0.0	0.0	-6.618099312767468	15	17	15	3UTR		0	0
hsa-miR-629-3p	NM_001145031	PLAU	GTTCTCCCAACGTAAGCCCAGC#GCAGGGCATCTCCTGTGCATGGGTGAAGGGAGAGCC#((((((((.......(((((((#.)).)))))...)))))))).	1988	2024	1.0	-21.6	1	5.904746e-06	0.353	0.0	0.0	-15.289468448219598	15	21	8	3UTR		0	0
hsa-miR-631	NM_001145031	PLAU	AGACCTGGCCCAGACCTCAGC#GCTGAGGTCTCTTGAGGGAGCTTAGCCAATGTGGGAGCAGCGGTTTG#(((((((.(((((((((((((#))))))))))......................)))..))..))))).	2098	2145	1.0	-23.6	1	0.005521092	0.426	0.0	0.0	-6.251209375382295	20	47	10	3UTR		0	0
hsa-miR-648	NM_001145031	PLAU	AAGTGTGCAGGGCACTGGT#ACCACTCCTGTACACTG#.(((((((((((...((((#)))).))))))))))).	2533	2550	1.0	-21.0	1	0.03949177	0.632	0.0	0.0	-6.674744927794402	15	17	11	3UTR		0	0
hsa-miR-652-5p	NM_001145031	PLAU	CAACCCTAGGAGAGGGTGCCATTCA#GAGTGGTCTTTCTGGAGAGGTTATAGGTCACTCCTGGGGC#...(((((((((((((.(((((((.#))))))))))))...................)))))))).	2331	2371	1.0	-25.7	0	1.385821e-06	0.412	0.0	0.0	-6.514540193678739	20	40	12	3UTR		0	0
hsa-miR-411-3p	NM_001145031	PLAU	TATGTAACACGGTCCACTAACC#GTTAAGTCTAAATATTTCCTTAAACTGTGTGGACTGTGATGCC#...(((.((((((((((.....#.)))))))))).))).	2283	2326	1.0	-20.2	0	2.551612e-05	0.588	0.0	0.0	-8.058226728550057	13	16	10	3UTR		0	0
hsa-miR-660-5p	NM_001145031	PLAU	TACCCATTGCATATCGGAGTTG#CATCTCCTGTGCATGGGTGA#((((((.((((((..((((.((#)).)))))))))))))))).	1994	2014	1.0	-21.2	0	0.001178193	0.368	0.0	0.0	-7.073550458844025	18	20	16	3UTR		0	0
hsa-miR-320c	NM_001145031	PLAU	AAAAGCTGGGTTGAGAGGGT#TCCTTTTAGCCTAGTTC#...((((((((((((((((.#)))))))))))))))).	2489	2506	1.0	-22.0	0	0.05537195	0.485	0.0	0.0	-6.514540193678739	16	17	16	3UTR		0	0
hsa-miR-2113	NM_001145031	PLAU	ATTTGTGCTTGGCTCTGTCAC#GATAGGCTCTGCACAGATG#((((((((..(((.(((((..#))))))))..)))))))).	1795	1814	1.0	-21.3	1	0.000505409	0.456	0.0	0.0	-7.093310490296013	16	19	8	3UTR		0	0
hsa-miR-298	NM_001145031	PLAU	AGCAGAAGCAGGGAGGTTCTCCCA#GGGAGAGCCAGCTCCCCCGACGGTGGGCATTTGTG#.(((((.((.(((((((((((((.#)))))))))...))))..........)).))))).	2015	2050	1.0	-25.9	0	0.0001166097	0.471	0.0	0.0	-6.5795178405566155	20	35	9	3UTR		0	0
hsa-miR-665	NM_001145031	PLAU	ACCAGGAGGCTGAGGCCCCT#GGGGCCTCTTGGGTCCCCCACGTGACAGTGCCTGGG#.(((((..(((((((((((.#))))))))..................))).))))).	2366	2402	1.0	-27.3	0	1.469557e-05	0.426	0.0	0.0	-7.650646301409068	16	36	8	3UTR		0	0
hsa-miR-873-3p	NM_001145031	PLAU	GGAGACTGATGAGTTCCCGGGA#CCTGGGAATGTATTATTCTGCA#(.(((.(((((.(((((((((.#))))))))).))))).))).).	2396	2418	1.0	-23.3	0	0.01148764	0.471	0.0	0.0	-10.349012399006238	18	22	9	3UTR		0	0
hsa-miR-543	NM_001145031	PLAU	AAACATTCGCGGTGCACTTCTT#GTGGGCTGTGAGTGTA#..(((((((((((.(((.....#))).))))))))))).	2240	2256	1.0	-21.9	1	0.002656401	0.544	0.0	0.0	-5.813840636892696	14	16	11	3UTR		0	0
hsa-miR-543	NM_001145031	PLAU	AAACATTCGCGGTGCACTTCTT#AGTGCCTGGGAATGTA#..((((((.(((.(((((....#)))))))).)))))).	2392	2408	1.0	-19.7	1	5.516442e-05	0.441	0.0	0.0	-7.302520990284295	14	16	8	3UTR		0	0
hsa-miR-216b-5p	NM_001145031	PLAU	AAATCTCTGCAGGCAAATGTGA#ACTGAAGCCTGCAGGAGTTA#.(((.(((((((((........#.))))))))).))).	1962	1982	1.0	-18.3	0	0.003396262	0.485	0.0	0.0	-8.880860652723838	12	15	9	3UTR		0	0
hsa-miR-933	NM_001145031	PLAU	TGTGCGCAGGGAGACCTCTCCC#GGAGTTAAAAAGGGCAGGGCATCTCCTGTGCATG#.(((((((((((..((.(((((#.))).))))..)).))))))))).	1975	2009	1.0	-26.1	1	3.590279e-05	0.382	0.0	0.0	-5.9392953675437665	18	24	9	3UTR		0	0
hsa-miR-939-3p	NM_001145031	PLAU	CCCTGGGCCTCTGCTCCCCAG#TTGGGGAGCAGAGACACTAACGACTTCAGGGC#(((((((.(((((((((((((#))))))))))))).)..........)))))).	2142	2174	1.0	-31.4	1	0.001733963	0.485	0.0	0.0	-6.251209375382295	20	32	13	3UTR		0	0
hsa-miR-942-5p	NM_001145031	PLAU	TCTTCTCTGTTTTGGCCATGTG#CATAGGCCTGGGTGCTGGCTGCCCAGACCCCTCTGGCCAGGATGGAGGGGT#.(((((((((((((((((....#.))))))))))))))))).	1865	1916	1.0	-25.3	1	3.365352e-05	0.382	0.0	0.0	-3.793324837357118	17	19	17	3UTR		0	0
hsa-miR-1229-3p	NM_001145031	PLAU	CTCTCACCACTGCCCTCCCACAG#TGTGGGAGCAGCGGTTTGGGGAGC#(((((...(((((.((((((((.#))))))))..)))))...))))).	2127	2151	1.0	-27.1	0	0.003425327	0.412	0.0	0.0	-10.55269458896707	18	24	8	3UTR		0	0
hsa-miR-1238-5p	NM_001145031	PLAU	GTGAGTGGGAGCCCCAGTGTGTG#CACTCCTGGGGCCTCTTGGGTCCCCCACG#(((.(.(((((((((((.(.(((#))).))))))))........)))))))).	2359	2388	1.0	-26.1	0	5.025546e-05	0.441	0.0	0.0	-8.870555482353902	19	29	8	3UTR		0	0
hsa-miR-1286	NM_001145031	PLAU	TGCAGGACCAAGATGAGCCCT#GGGGCCTCTTGGGTCCCCCAC#((..(((((((((.(.(((((#)))))))))))).)))..)).	2366	2387	1.0	-21.3	0	3.273717e-05	0.456	0.0	0.0	-9.617025193291324	17	21	12	3UTR		0	0
hsa-miR-1299	NM_001145031	PLAU	TTCTGGAATTCTGTGTGAGGGA#CTTTCACATAGATGTCCC#....(((..((((((((((((.#))))))))))))..))).	2451	2469	1.0	-21.3	0	0.1136499	0.559	0.0	0.0	-12.916587056064323	15	18	12	3UTR		0	0
hsa-miR-1249-5p	NM_001145031	PLAU	AGGAGGGAGGAGATGGGCCAAGTT#CTTGGCCAGTTATCCCTTCCTTTTA#((((((((((.(((((((((((..#)))))))...)))))))))))))).	2472	2497	1.0	-28.1	1	0.3593524	0.529	0.0	0.0	-6.7623489216120145	21	25	14	3UTR		0	0
hsa-miR-1262	NM_001145031	PLAU	ATGGGTGAATTTGTAGAAGGAT#TCCTTTTAGCCTAGTTCATCCAA#.((((((((((..((((((((.#))))))))....)))))))))).	2489	2512	1.0	-20.9	1	0.03524561	0.471	0.0	0.0	-8.429258759619717	18	23	10	3UTR		0	0
hsa-miR-1470	NM_001145031	PLAU	GCCCTCCGCCCGTGCACCCCG#GTGCATGGGTGAAGGGA#.((((.(((((((((((....#))))))))))).)))).	2002	2019	1.0	-28.6	0	2.854599e-05	0.397	0.0	0.0	-5.694283598550164	15	17	11	3UTR		0	0
hsa-miR-103b	NM_001145031	PLAU	TCATAGCCCTGTACAATGCTGCT#GCACACTTGTGTGTGGGCTGTGAG#(((((((((..(((((((.(((.#))))).)))))...))))))))).	2228	2252	1.0	-22.9	1	0.002544739	0.529	0.0	0.0	-8.004855389940193	19	24	9	3UTR		0	0
hsa-miR-320d	NM_001145031	PLAU	AAAAGCTGGGTTGAGAGGA#TCCTTTTAGCCTAGTTC#...((((((((((((((((#)))))))))))))))).	2489	2506	1.0	-22.3	0	0.05537195	0.485	0.0	0.0	-6.514540193678739	16	17	16	3UTR		0	0
hsa-miR-1909-3p	NM_001145031	PLAU	CGCAGGGGCCGGGTGCTCACCG#GGTGAGGACCACTCCTGTA#.(((((((...(((.((((((.#)))))).))).))))))).	2526	2545	1.0	-28.2	1	0.0002014271	0.603	0.0	0.0	-9.652444999592046	16	19	7	3UTR		0	0
hsa-miR-1972	NM_001145031	PLAU	TCAGGCCAGGCACAGTGGCTCA#GCACACTTGTGTGTGGGCTGT#.(((.(((.((((((((((...#)).)))).)))).))).))).	2228	2249	1.0	-24.8	0	0.0002415299	0.544	0.0	0.0	-8.968751670415353	16	21	4	3UTR		0	0
hsa-miR-2116-5p	NM_001145031	PLAU	GGTTCTTAGCATAGGAGGTCT#GGGCCTCTTGGGTCCCCCACGTGACAGTGCCTGGGAATG#.((((((((((((((((((((#))))))))).................)))).))))))).	2367	2406	1.0	-19.3	1	9.649672e-06	0.426	0.0	0.0	-3.793324837357118	20	39	9	3UTR		0	0
hsa-miR-2682-5p	NM_001145031	PLAU	CAGGCAGTGACTGTTCAGACGTC#GACCTGTGACCAGCACTGTCTC#.((((((((.(((.(((.(.(((#))).).))).))))))))))).	2422	2444	1.0	-21.8	1	0.0007647964	0.559	0.0	0.0	-5.892671223205703	18	22	11	3UTR		0	0
hsa-miR-3127-3p	NM_001145031	PLAU	TCCCCTTCTGCAGGCCTGCTGG#CCAGCAACTTGTCTTTTTCTGGACTGAAGCCTGCAGGAGTTAAAAAGGGC#.((((((((((((((.((((((#))))))......................))))))))))).......))).	1940	1990	1.0	-27.7	1	0.016664	0.485	0.0	0.0	-4.026373917660731	20	50	11	3UTR		0	0
hsa-miR-3130-5p	NM_001145031	PLAU	TACCCAGTCTCCGGTGCAGCC#GCTGTAAGAAGAGACTGGGA#..(((((((((...((((((.#))))))....))))))))).	1774	1794	1.0	-26.2	1	0.0001001199	0.529	0.0	0.0	-10.449774559155296	15	20	9	3UTR		0	1
hsa-miR-3150a-3p	NM_001145031	PLAU	CTGGGGAGATCCTCGAGGTTGG#GGCCTCTTGGGTCCCCCAC#.(((((.(((((..((((((..#))))))..)))))))))).	2368	2387	1.0	-26.7	0	3.273717e-05	0.456	0.0	0.0	-7.482981902415085	16	19	10	3UTR		0	0
hsa-miR-3173-5p	NM_001145031	PLAU	TGCCCTGCCTGTTTTCTCCTTT#AGGAGTTAAAAAGGGCAGGGCAT#((((((((((.(((((((((..#)))))..)))).)))))))))).	1974	1997	1.0	-28.1	1	0.0362847	0.426	0.0	0.0	-6.7623489216120145	19	23	10	3UTR		0	1
hsa-miR-3180-5p	NM_001145031	PLAU	CTTCCAGACGCTCCGCCCCACGTCG#ATGTGGGAGCAGCGGTTTGGGGA#.(((((((((((..(((((((((..#))))))).)))))).))))))).	2126	2149	1.0	-24.9	1	0.006901299	0.412	0.0	0.0	-5.9392953675437665	20	23	7	3UTR		0	0
hsa-miR-3186-5p	NM_001145031	PLAU	CAGGCGTCTGTCTACGTGGCTT#AGGTCACTCCTGGGGCCTCTTGGGTCCCCCACGTGACAGTGCCTGG#((((((.(((((.((((((...#.))))))))))))))))).	2355	2401	1.0	-28.2	0	3.753259e-05	0.426	0.0	0.0	-6.770391593739227	17	19	17	3UTR		0	0
hsa-miR-3190-5p	NM_001145031	PLAU	TCTGGCCAGCTACGTCCCCA#TGGGTGCTGGCTGCCCAGAC#(((((.((((((.((.((((#)))).)))))))).))))).	1873	1893	1.0	-23.8	0	1.310876e-05	0.338	0.0	0.0	-7.360712900364567	17	20	8	3UTR		0	1
hsa-miR-4300	NM_001145031	PLAU	TGGGAGCTGGACTACTTC#GGAGAGCCAGCTCCCC#.(((((((((.((.((((#))))))))))))))).	2016	2032	1.0	-23.9	1	3.417733e-06	0.368	0.0	0.0	-7.474939230287874	15	16	15	3UTR		0	0
hsa-miR-4259	NM_001145031	PLAU	CAGTTGGGTCTAGGGGTCAGGA#TGCTGGCTGCCCAGACCCCTCTGG#(((..((((((.((((((((.(#).)))))..)))))))))..))).	1877	1901	1.0	-25.7	0	2.608162e-06	0.338	0.0	0.0	-14.435437205569682	18	24	9	3UTR		0	0
hsa-miR-4265	NM_001145031	PLAU	CTGTGGGCTCAGCTCTGGG#TCTGGACTGAAGCCTGCAGG#((((((((((((.((((((#)))))))))).)))))))).	1957	1977	1.0	-23.0	1	0.0009384321	0.485	0.0	0.0	-5.226705058867908	18	20	10	3UTR		0	0
hsa-miR-4270	NM_001145031	PLAU	TCAGGGAGTCAGGGGAGGGC#CCCTTTCTTGGCCAGTTATCCCTT#..(((((((((((((((((.#))))))))))))......))))).	2466	2490	1.0	-23.4	1	0.01693889	0.559	0.0	0.0	-4.95700071937229	17	24	12	3UTR		0	0
hsa-miR-4287	NM_001145031	PLAU	TCTCCCTTGAGGGCACTTT#GAAGTGTAACAGCTGAGGTCTCTTGAGGGAGC#.((((((((((((.(((((#.))))))))))))))))).	2087	2119	1.0	-22.1	1	3.482537e-05	0.471	0.0	0.0	-4.650164754877524	17	19	17	3UTR		0	0
hsa-miR-4289	NM_001145031	PLAU	GCATTGTGCAGGGCTATCA#GATAGGCTCTGCACAGATGG#.(((((((((((((((((.#))))).)))))))))).)).	1795	1815	1.0	-23.4	1	0.0003375407	0.456	0.0	0.0	-3.793324837357118	17	20	10	3UTR		0	0
hsa-miR-4330	NM_001145031	PLAU	CCTCAGATCAGAGCCTTGC#GCAGGGCTCTGATA#......(((((((((((((#))))))))))))).	2172	2186	1.0	-23.6	0	7.15601e-05	0.574	0.0	0.0	-15.566558404643448	13	14	13	3UTR		0	0
hsa-miR-500b-3p	NM_001145031	PLAU	GCACCCAGGCAAGGATTCTG#GCCTGGGTGCT#((((((((((..........#)))))))))).	1870	1881	1.0	-24.0	1	1.373087e-08	0.382	0.0	0.0	-13.223621401949268	10	11	10	3UTR		0	1
hsa-miR-3605-5p	NM_001145031	PLAU	TGAGGATGGATAGCAAGGAAGCC#GCTTTCTTGCTGGTTGTCATTTTTGCAGTAGAGTCATCTCCATCAGCT#.(..((((((((((((((((((.#))))))))))))..........................))))))..).	1729	1777	1.0	-23.8	0	0.000693156	0.544	0.0	0.0	-8.382886586622757	19	48	12	3UTR		0	0
hsa-miR-3619-3p	NM_001145031	PLAU	GGGACCATCCTGCCTGCTGTGG#CCAGACCCCTCTGGCCAGGATGGAGGGGTGGTCCTG#(((((((((((.(((.(((...#.))).).)).))))))))))).	1887	1923	1.0	-27.0	1	5.370802e-07	0.426	0.0	0.0	-7.517426836101634	17	22	11	3UTR		0	0
hsa-miR-3649	NM_001145031	PLAU	AGGGACCTGAGTGTCTAAG#TAGGTCACTCCTGGGGCCTCTTGGGTCCCC#.((((((((((.((((.((#.)).))))..)))))))))).	2354	2384	1.0	-21.7	1	2.114236e-06	0.456	0.0	0.0	-7.140128146953473	16	21	10	3UTR		0	0
hsa-miR-3677-5p	NM_001145031	PLAU	CAGTGGCCAGAGCCCTGCAGTG#CACTAACGACTTCAGGGCAGGGCTCTGATATTCCATG#..((((.(((((((((((..((#.))..))))))))))).....)))).	2156	2193	1.0	-26.2	0	1.286083e-06	0.588	0.0	0.0	-6.5006872542436085	17	26	11	3UTR		0	0
hsa-miR-3678-3p	NM_001145031	PLAU	CTGCAGAGTTTGTACGGACCGG#CTGGGAAGATAGGCTCTGCAC#.((((((((((((.(...((((#))))...))))))))))))).	1788	1809	1.0	-21.7	1	0.0001691993	0.471	0.0	0.0	-4.883213835181137	17	21	13	3UTR		0	0
hsa-miR-3692-5p	NM_001145031	PLAU	CCTGCTGGTCAGGAGTGGATACTG#GGTGGTCCTGACTCAACATGTTACTGACCAGCAA#..(((((((((((((((((((((.#)))).)))..)))).........)))))))))).	1913	1947	1.0	-25.6	1	0.007555993	0.485	0.0	0.0	-4.95700071937229	21	34	10	3UTR		0	0
hsa-miR-3934-5p	NM_001145031	PLAU	TCAGGTGTGGAAACTGAGGCAG#TGTGTATGTTTGCACACTTGT#.((((((((.((((..(.(((.#))).)..)))).)))))))).	2217	2238	1.0	-20.8	1	2.972107e-06	0.603	0.0	0.0	-6.004329946239545	16	21	8	3UTR		0	0
hsa-miR-3936	NM_001145031	PLAU	TAAGGGGTGTATGGCAGATGCA#TGCTGGCTGCCCAGACCCCTC#..((((((.(..(((((..(((#)))...))))).).)))))).	1877	1898	1.0	-21.6	1	3.517004e-05	0.324	0.0	0.0	-12.184968162624758	15	21	6	3UTR		0	0
hsa-miR-3937	NM_001145031	PLAU	ACAGGCGGCTGTAGCAATGGGGG#CCCCCACGTGACAGTGCCTGG#.(((((.(((((.((..((((((#)))))).)).)))))))))).	2380	2401	1.0	-27.8	0	3.753259e-05	0.426	0.0	0.0	-6.859191065198292	18	21	10	3UTR		0	0
hsa-miR-550b-2-5p	NM_001145031	PLAU	ATGTGCCTGAGGGAGTAAGACA#GCTTTACCCTCAGGCATAG#.((((((((((((.........#.)))))))))))).	1851	1870	1.0	-23.8	1	0.0003414167	0.382	0.0	0.0	-5.618663395431772	12	14	12	3UTR		0	0
hsa-miR-4418	NM_001145031	PLAU	CACTGCAGGACTCAGCAG#CTGGACTGAAGCCTGCAGG#..(((((((..(((((((#)))..))))..))))))).	1958	1977	1.0	-20.0	1	0.0009384321	0.485	0.0	0.0	-9.02428166311082	14	19	7	3UTR		0	0
hsa-miR-4429	NM_001145031	PLAU	AAAAGCTGGGCTGAGAGGCG#CCTTTTAGCCTAGTTC#...(((((((((((((((..#))))))))))))))).	2490	2506	1.0	-23.2	0	0.05537195	0.485	0.0	0.0	-6.514540193678739	15	16	15	3UTR		0	0
hsa-miR-4433a-5p	NM_001145031	PLAU	CGTCCCACCCCCCACTCCTGT#CAGGATGGAGGGGTGGTCCTGACT#.(((((((((((((.(((((.#)))))))).)))))))....))).	1902	1926	1.0	-28.5	1	9.859135e-07	0.441	0.0	0.0	-4.528774397607753	18	24	8	3UTR		0	0
hsa-miR-4474-5p	NM_001145031	PLAU	TTAGTCTCATGATCAGACACA#GTGTCTGATTGTTAAGTCTAAA#((((.((.((((((((((((.#))))))))))))..)).)))).	2273	2295	1.0	-20.2	0	0.01965028	0.618	0.0	0.0	-10.370246550194768	18	22	12	3UTR		0	0
hsa-miR-4475	NM_001145031	PLAU	CAAGGGACCAAGCATTCATTAT#AGTGTAACAGCTGAGGTCTCTTGA#(((((((((.(((.........#.)))..))))))))).	2089	2113	1.0	-18.7	1	0.002642338	0.5	0.0	0.0	-7.0054194726044985	12	16	9	3UTR		0	1
hsa-miR-4484	NM_001145031	PLAU	AAAAGGCGGGAGAAGCCCCA#GGGCACCACCCGCTTTC#..((((((((.(..((((..#))))..).)))))))).	1718	1735	1.0	-21.0	1	8.048066e-07	0.441	0.0	0.0	-9.92774572496929	13	17	8	3UTR		0	0
hsa-miR-4489	NM_001145031	PLAU	TGGGGCTAGTGATGCAGGACG#CCTGGGTGCTGGCTGCCCAG#((((((((((.((.((((...#)))).))))))))..)))).	1871	1891	1.0	-21.8	1	3.357802e-05	0.338	0.0	0.0	-7.619188839132421	16	20	8	3UTR		0	0
hsa-miR-4520-5p	NM_001145031	PLAU	CCTGCGTGTTTTCTGTCCAA#TGGACTGAAGCCTGCAGGA#((((((.(((((..(((((.#))))).))))).)))))).	1959	1978	1.0	-21.5	0	0.001033244	0.5	0.0	0.0	-7.627231511259633	16	19	6	3UTR		0	0
hsa-miR-4523	NM_001145031	PLAU	GACCGAGAGGGCCTCGGCTGT#ACAGCTGAGGTCTCTTGAGGG#..((..(((((((((((((((#)))))))))))).)))..)).	2095	2116	1.0	-28.6	0	0.0005129431	0.485	0.0	0.0	-10.976996655377809	17	21	12	3UTR		0	0
hsa-miR-4540	NM_001145031	PLAU	TTAGTCCTGCCTGTAGGTTTA#AAGCCTGCAGGAGTTAAAAAGGGCAGGGCA#...(((((((((((((((((.#)))))))))............)))))))).	1966	1996	1.0	-25.2	0	0.03632528	0.441	0.0	0.0	-6.514540193678739	17	30	9	3UTR		0	0
hsa-miR-4640-3p	NM_001145031	PLAU	CACCCCCTGTTTCCTGGCCCAC#GGCCAGGATGGAGGGGTGG#((((((((...((((((((...#)))))))).)).)))))).	1899	1918	1.0	-30.0	1	1.847979e-07	0.397	0.0	0.0	-9.06124504818596	16	19	8	3UTR		0	0
hsa-miR-4641	NM_001145031	PLAU	TGCCCATGCCATACTTTTGCCTCA#GCAGGAGTTAAAAAGGGCAGGGCAT#(((((.((((..((((((((....#)))))))).......))))))))).	1972	1997	1.0	-23.5	0	0.0362847	0.426	0.0	0.0	-12.010110992401417	17	25	9	3UTR		0	0
hsa-miR-4645-3p	NM_001145031	PLAU	AGACAGTAGTTCTTGCCTGGTT#GTAAGAGCTGGTGTCTG#(((((.((((((((((......#)))))))))).))))).	2263	2280	1.0	-21.5	0	0.003803439	0.618	0.0	0.0	-5.838533207394711	15	17	10	3UTR		0	0
hsa-miR-4654	NM_001145031	PLAU	TGTGGGATCTGGAGGCATCTGG#CTGGGGCCTCTTGGGTCCCCCAC#((.(((((((((((((.(((((#))))))))))).))))))).)).	2364	2387	1.0	-24.3	0	3.273717e-05	0.456	0.0	0.0	-5.495113920508112	20	23	11	3UTR		0	0
hsa-miR-4657	NM_001145031	PLAU	AATGTGGAAGTGGTCTGAGGCAT#TGTCTCAGTTTCACTTTCACATA#.((((((((((((.((((((((.#))))))))..)))))))))))).	2438	2461	1.0	-28.2	1	0.05845301	0.529	0.0	0.0	-4.650164754877524	20	23	12	3UTR		0	0
hsa-miR-4660	NM_001145031	PLAU	TGCAGCTCTGGTGGAAAATGGAG#CCACCCACCAGGGCG#....((((((((((....(((..#))).)))))))))).	1826	1841	1.0	-21.4	0	3.564685e-05	0.456	0.0	0.0	-10.515061109192176	13	15	10	3UTR		0	0
hsa-miR-4665-5p	NM_001145031	PLAU	CTGGGGGACGCGTGAGCGCGAGC#CTGGGGCCTCTTGGGTCCCCCAC#.((((((((.((.((((.(.((.#)).).)).)).)).)))))))).	2364	2387	1.0	-28.7	1	3.273717e-05	0.456	0.0	0.0	-6.32496191835154	17	23	8	3UTR		0	0
hsa-miR-4679	NM_001145031	PLAU	TCTGTGATAGAGATTCTTTGCT#GGGAAGATAGGCTCTGCACAGAT#((((((.(((((..(((((.(.#).)))))....))))))))))).	1790	1813	1.0	-20.0	0	0.0002503773	0.441	0.0	0.0	-7.627231511259633	17	23	11	3UTR		0	0
hsa-miR-4680-5p	NM_001145031	PLAU	AGAACTCTTGCAGTCTTAGATGT#GCAACTTGTCTTTTTCTGGACTGAAGCCTGCAGGAGTTA#..(((((((((((.(((......#.))).))))))))))).	1943	1982	1.0	-19.6	1	0.003396262	0.485	0.0	0.0	-5.813840636892696	14	17	11	3UTR		0	0
hsa-miR-4685-3p	NM_001145031	PLAU	TCTCCCTTCCTGCCCTGGCTAG#CTGGCCAGGATGGAGGGGTGGT#((.(((((((...(((((((((#)))))))))..))))))).)).	1897	1919	1.0	-29.7	0	3.562807e-07	0.397	0.0	0.0	-12.955822318181061	18	22	9	3UTR		0	0
hsa-miR-4687-3p	NM_001145031	PLAU	TGGCTGTTGGAGGGGGCAGGC#GCCAGCTCCCCCGACGGTGGG#(.((((((((.((((((.(((#))).)))))))))))))).).	2021	2042	1.0	-30.0	1	4.531332e-06	0.412	0.0	0.0	-7.926024803627186	18	21	14	3UTR		0	0
hsa-miR-4700-3p	NM_001145031	PLAU	CACAGGACTGACTCCTCACCCCAGTG#GCCTAGTTCATCCAATCCTCACTGGGTGGGGTGAGGACCACTCCTGTA#.((((((.((..(((((((((((.(.#.).))))))))))).)).)))))).	2497	2545	1.0	-33.0	1	0.0002014271	0.603	0.0	0.0	-12.278537551544455	20	25	11	3UTR		0	0
hsa-miR-4711-5p	NM_001145031	PLAU	TGCATCAGGCCAGAAGACATGAG#TCTGGCCAGGATGGAG#(.((((.(((((((.........#)))))))..)))).).	1896	1912	1.0	-19.0	0	8.762325e-05	0.382	0.0	0.0	-7.613435503642403	12	16	7	3UTR		0	0
hsa-miR-4712-5p	NM_001145031	PLAU	TCCAGTACAGGTCTCTCATTTC#GGGGTGAGGACCACTCCTGTACA#....(((((((((.((((((((#)))))))))))).....))))).	2524	2547	1.0	-18.6	0	0.01166997	0.603	0.0	0.0	-10.403402386158335	17	23	12	3UTR		0	0
hsa-miR-4712-3p	NM_001145031	PLAU	AATGAGAGACCTGTACTGTAT#ACAGCTGAGGTCTCTTG#...(((((((((...((((..#))))...))))))))).	2095	2112	1.0	-19.0	0	0.004717747	0.5	0.0	0.0	-9.395960284116024	13	17	9	3UTR		0	0
hsa-miR-4726-5p	NM_001145031	PLAU	AGGGCCAGAGGAGCCTGGAGTGG#CCCTCAGGCATAGGCCTGGGTGCTGGCTGCCCAGACCCCTCTGGCCA#..(((((((((.(.((((.((((#.)))))))).).))))))))).	1857	1904	1.0	-30.0	1	3.652813e-06	0.353	0.0	0.0	-9.160643946489053	18	22	9	3UTR		0	0
hsa-miR-4728-5p	NM_001145031	PLAU	TGGGAGGGGAGAGGCAGCAAGCA#GCTTTACCCTCAGGCATAGGCCTGGGTGCTGGCTGCCCAGACCCCTCTGGC#(.(((((((...((((((.((((#.)))).))))))....))))))).).	1851	1902	1.0	-30.8	1	7.112948e-06	0.338	0.0	0.0	-12.51533458155172	18	26	7	3UTR		0	0
hsa-miR-4731-5p	NM_001145031	PLAU	TGCTGGGGGCCACATGAGTGTG#CACACTTGTGTGTGGGCTGTGAGTG#.(((.(.(((((((((((((((#)))))))))))...)))).).))).	2229	2254	1.0	-24.7	0	0.007903444	0.544	0.0	0.0	-9.456048547040908	19	25	11	3UTR		0	0
hsa-miR-4743-5p	NM_001145031	PLAU	TGGCCGGATGGGACAGGAGGCAT#GTGCTGGCTGCCCAGACCCCTCTGGCCAG#((((((((((((.(((..(((((#)))))..)))))))......)))))))).	1876	1905	1.0	-29.4	1	2.361972e-06	0.368	0.0	0.0	-5.226705058867908	20	29	8	3UTR		0	0
hsa-miR-4746-5p	NM_001145031	PLAU	CCGGTCCCAGGAGAACCTGCAGA#CTGTGATGCCACACAGAGTGGTCTTTCTGGAGAGGTTATAGGTCACTCCTGGGGCCT#..(((((((((((.(((((((((#.)))).........)))))..))))))))))).	2316	2373	1.0	-29.8	1	8.00415e-09	0.397	0.0	0.0	-5.813840636892696	20	33	11	3UTR		0	0
hsa-miR-4748	NM_001145031	PLAU	GAGGTTTGGGGAGGATTTGCT#GCCACACAGAGTGGTCTTTCTGGAGAGGTTATAGGTCACTCCTGGGGCCTCT#(((((((.(((((((((((..#.)))))).))))).))))))).	2323	2375	1.0	-24.5	1	2.237094e-09	0.412	0.0	0.0	-6.251209375382295	18	22	7	3UTR		0	0
hsa-miR-4755-5p	NM_001145031	PLAU	TTTCCCTTCAGAGCCTGGCTTT#GGCCAGGATGGAGGGGT#..((((((((...(((((((..#))))))).)))))))).	1899	1916	1.0	-24.0	1	3.365352e-05	0.382	0.0	0.0	-12.417709117045238	15	17	8	3UTR		0	0
hsa-miR-4800-5p	NM_001145031	PLAU	AGTGGACCGAGGAAGGAAGGA#CCTTTCTTGGCCAGTT#(.(((.((((((((((.....#))))))))))))).).	2467	2483	1.0	-19.5	0	0.01007849	0.588	0.0	0.0	-7.002209089409883	14	16	13	3UTR		0	0
hsa-miR-4804-3p	NM_001145031	PLAU	TGCTTAACCTTGCCCTCGAAA#TTCAGGGCAGGGC#.......(((((((((.(((.#)))))))))))).	2166	2179	1.0	-19.1	0	0.0007590054	0.529	0.0	0.0	-17.110244939514768	12	13	12	3UTR		0	0
hsa-miR-4999-5p	NM_001145031	PLAU	TGCTGTATTGTCAGGTAGTGA#TCACTCCTGGGGCCTCTTGGGTCCCCCACGTGACAGTGCCTGGGAATGTATTATTCTGCAGCAT#(((((((((.(((((((.((.#.)).))))))).)))..........)))))).	2358	2422	1.0	-21.4	1	0.01963023	0.5	0.0	0.0	-5.180080914529843	18	32	7	3UTR		0	0
hsa-miR-4524b-3p	NM_001145031	PLAU	GAGACAGGTTCATGCTGCTA#GCAGCATGACCTGTGACCAGCACTGTCTCA#((((((((((((((((((..#)))))))))..........)).))))))).	2415	2445	1.0	-26.9	1	0.001926041	0.574	0.0	0.0	-3.937574446201665	18	30	9	3UTR		0	0
hsa-miR-664b-3p	NM_001145031	PLAU	TTCATTTGCCTCCCAGCCTACA#TGTGGGCTGTGAGTGTAAGTGT#..((((((((((.(((((((((#))))))))).))).))))))).	2239	2261	1.0	-26.3	1	0.03956127	0.559	0.0	0.0	-6.246131332038532	19	22	9	3UTR		0	1
hsa-miR-5584-3p	NM_001145031	PLAU	TAGTTCTTCCCTTTGCCCAATT#GGGCAGGGCATCTCCTGTGCATGGGTGAAGGGAGAGCC#..((((.((((((((((((...#.)))))))))))))))).	1986	2024	1.0	-25.2	0	5.904746e-06	0.353	0.0	0.0	-6.5006872542436085	16	18	16	3UTR		0	0
hsa-miR-1295b-5p	NM_001145031	PLAU	CACCCAGATCTGCGGCCTAAT#AGGCATAGGCCTGGGTGC#(((((((.((((..((((...#)))).)))).))))))).	1862	1880	1.0	-21.9	1	1.492435e-08	0.397	0.0	0.0	-8.397179905568944	15	18	7	3UTR		0	0
hsa-miR-5591-3p	NM_001145031	PLAU	ATACCCATAGCTTAGCTCCCA#TGGGAGCAGCGGTTTGGGG#...((((..(((..(((((((#))))))))))....)))).	2129	2148	1.0	-22.2	0	0.007750239	0.426	0.0	0.0	-12.030535311291784	14	19	10	3UTR		0	0
hsa-miR-1199-3p	NM_001145031	PLAU	TGCGGCCGGTGCTCAACCTGC#TAGGCCTGGGTGCTGGCTGCC#.((((((((((((((.((((.#))))..)))))))))))))).	1867	1888	1.0	-27.6	1	2.682565e-08	0.353	0.0	0.0	-4.026373917660731	18	21	14	3UTR		0	0
hsa-miR-6500-3p	NM_001145031	PLAU	ACACTTGTTGGGATGACCTGC#GTAGAGTCATCTCCATCAGCTGTA#(((.(((.(((((((((((((#)))).)))))).))).))).))).	1756	1780	1.0	-20.6	0	0.0005871539	0.544	0.0	0.0	-9.283231650341488	19	24	6	3UTR		0	0
hsa-miR-6502-5p	NM_001145031	PLAU	AGCTCTAGAAAGATTGTTGACC#GGTCTTTCTGGAGA#..(((((((((((((.......#))))))))))))).	2335	2349	1.0	-17.7	1	0.004001178	0.456	0.0	0.0	-5.1900497996759025	13	14	13	3UTR		0	0
hsa-miR-6504-3p	NM_001145031	PLAU	CATTACAGCACAGCCATTCT#GGCTGTGAGTGTAAG#..(((((.(((((((.....#)))))))..))))).	2243	2258	1.0	-17.7	0	0.02325661	0.559	0.0	0.0	-7.503684728856533	12	15	7	3UTR		0	0
hsa-miR-6511a-3p	NM_001145031	PLAU	CCTCACCATCCCTTCTGCCTGC#CAGGATGGAGGGGTGGTC#....(((((((((((..((((.#))))..))))))))))).	1902	1920	1.0	-24.5	0	5.296939e-07	0.397	0.0	0.0	-9.779611548941542	15	18	11	3UTR		0	0
hsa-miR-6513-3p	NM_001145031	PLAU	TCAAGTGTCATCTGTCCCTAG#TTGGGGAGCAGAGACACTA#...((((((.(((((((((((#))))))).)))))))))).	2142	2161	1.0	-22.9	0	0.02602133	0.426	0.0	0.0	-7.757046662006918	17	19	10	3UTR		0	0
hsa-miR-6715b-3p	NM_001145031	PLAU	CTCAAACCGGCTGTGCCTGTGG#GGGAGCAGCGGTTTGGGG#((((((((.(((((.(((....#))).))))))))))))).	2130	2148	1.0	-23.5	1	0.007750239	0.426	0.0	0.0	-5.729413664698063	16	18	13	3UTR		0	0
hsa-miR-6726-3p	NM_001145031	PLAU	CTCGCCCTGTCTCCCGCTAG#GTGGGAGCAGCGGTTTGGGG#(((((((((.(((((((...#)))))))))).)))..))).	2128	2148	1.0	-22.8	1	0.007750239	0.426	0.0	0.0	-5.180080914529843	16	20	10	3UTR		0	0
hsa-miR-6728-3p	NM_001145031	PLAU	TCTCTGCTCTGCTCTCCCCAG#TTGGGGAGCAGAGACACTAACGACTTCAGGGCAGGGC#.((((((((((((((((((((#)))))))).))...............)))))))))).	2142	2179	1.0	-27.3	1	0.0007590054	0.529	0.0	0.0	-3.793324837357118	20	37	10	3UTR		0	0
hsa-miR-6734-5p	NM_001145031	PLAU	TTGAGGGGAGAATGAGGTGGAGA#TCTTGGCCAGTTATCCCTTCC#..(((((((.(((..(((.((((#)))).))).))).))))))).	2471	2492	1.0	-21.1	1	0.03859016	0.559	0.0	0.0	-7.79179666547151	17	21	7	3UTR		0	0
hsa-miR-6736-5p	NM_001145031	PLAU	CTGGGTGAGGGCATCTGTGGT#CATAGATGTCCCTTTCTTGGCCAGT#((((.((((((((((((((..#)))))))).)))))....).)))).	2457	2482	1.0	-23.9	0	0.01192641	0.574	0.0	0.0	-8.056611621014136	18	25	8	3UTR		0	0
hsa-miR-6747-3p	NM_001145031	PLAU	TCCTGCCTTCCTCTGCACCAG#TTGGGGAGCAGAGACACTAACGACTTCAGGGCAGGGC#(((((((((.((((((.((((#))))...))))))..............))))))))).	2142	2179	1.0	-23.0	1	0.0007590054	0.529	0.0	0.0	-5.180080914529843	19	37	9	3UTR		0	0
hsa-miR-6750-3p	NM_001145031	PLAU	GAACTCACCCTCTGCTCCCAG#TGGGAGCAGCGGTTTGGGG#...((((.((.(((((((((.#))))))))).))..)))).	2129	2148	1.0	-24.6	0	0.007750239	0.426	0.0	0.0	-11.652949598269721	15	19	9	3UTR		0	0
hsa-miR-6751-5p	NM_001145031	PLAU	TTGGGGGTGAGGTTGGTGTCTGG#GACAATAGCTTTACCCTCAGG#(((((((((((((((.((((...#)))).))))))))))))))).	1844	1865	1.0	-26.4	1	0.00147047	0.368	0.0	0.0	-4.1706235265052785	19	21	15	3UTR		0	0
hsa-miR-6757-5p	NM_001145031	PLAU	TAGGGATGGGAGGCCAGGATGA#TCACTCCTGGGGCCTCTTGGGTCCCC#..((((((((((((((((((((#))).))))..))))))))..))))).	2358	2384	1.0	-26.4	1	2.114236e-06	0.456	0.0	0.0	-4.95700071937229	20	26	8	3UTR		0	0
hsa-miR-6757-5p	NM_001145031	PLAU	TAGGGATGGGAGGCCAGGATGA#TCTTGGCCAGTTATCCCTT#.((((((((..((((((((...#))))))))..)))))))).	2471	2490	1.0	-25.9	1	0.01693889	0.559	0.0	0.0	-7.8606057810956464	16	19	8	3UTR		0	0
hsa-miR-6762-3p	NM_001145031	PLAU	TGGCTGCTTCCCTTGGTCTCCAG#GGAGCTTAGCCAATGTGGGAGCAGCG#..(((((((((((((((((((..#))))....))))).).))))))))).	2114	2140	1.0	-28.7	1	0.02044805	0.441	0.0	0.0	-4.95700071937229	19	26	9	3UTR		0	0
hsa-miR-6768-3p	NM_001145031	PLAU	CAAAGGCCACATTCTCCTGTGCAC#TGCACACTTGTGTGTGGGCTGTGA#((.((.((((((.(...((((((.#))))))...).)))))).)).)).	2227	2251	1.0	-21.8	0	0.001291793	0.529	0.0	0.0	-9.653701934921651	17	24	6	3UTR		0	0
hsa-miR-6769a-3p	NM_001145031	PLAU	GAGCCCCTCTCTGCTCTCCAG#TTGGGGAGCAGAGACACTAACGACTTCAGGGCAGGGCTCT#((((((.((((((((((((((#))))))))))))))...................)))))).	2142	2182	1.0	-32.7	0	2.827017e-06	0.544	0.0	0.0	-5.4812609810729835	20	40	14	3UTR		0	0
hsa-miR-6771-3p	NM_001145031	PLAU	CAAACCCCTGTCTACCCGCAG#TGTGGGAGCAGCGGTTTGG#((((((.(((.((.((((((.#))))))))))).)))))).	2127	2146	1.0	-23.5	0	0.008928438	0.441	0.0	0.0	-9.162875374003741	17	19	11	3UTR		0	0
hsa-miR-6775-3p	NM_001145031	PLAU	AGGCCCTGTCCTCTGCCCCAG#TGGGAGCAGCGGTTTGGGGAGCAGAGACACTAACGACTTCAGGGCAGGGCTC#.((((((((((((((((((((#.)))))..)))))................)))))))))).	2129	2181	1.0	-30.0	1	1.732132e-05	0.544	0.0	0.0	-3.793324837357118	20	40	10	3UTR		0	0
hsa-miR-6781-5p	NM_001145031	PLAU	CGGGCCGGAGGTCAAGGGCGT#TGCCCAGACCCCTCTGGCCA#..(((((((((....(((((.#))))).....))))))))).	1884	1904	1.0	-27.1	1	3.652813e-06	0.353	0.0	0.0	-11.18522411940593	14	20	9	3UTR		0	0
hsa-miR-6782-5p	NM_001145031	PLAU	TAGGGGTGGGGGAATTCAGGGGTGT#CACTCCTGGGGCCTCTTGGGTCCCCCACGTG#...(.((((((((..(((((((((.#)))))))))...........)))))))).).	2359	2390	1.0	-28.6	0	0.0001069952	0.456	0.0	0.0	-12.225866846262251	18	31	9	3UTR		0	0
hsa-miR-6786-5p	NM_001145031	PLAU	GCGGTGGGGCCGGAGGGGCGT#GGGCCTCTTGGGTCCCCCACG#(.((.((((((.(((((((.(#).))))))).)))))))).).	2367	2388	1.0	-30.7	0	5.025546e-05	0.441	0.0	0.0	-12.567090812625663	17	21	8	3UTR		0	0
hsa-miR-6792-3p	NM_001145031	PLAU	CTCCTCCACAGCCCCTGCTCAT#GAGCAGCGGTTTGGGGAGC#((((.(((.((((.((((((..#)))))).))))))))))).	2132	2151	1.0	-25.8	0	0.003425327	0.412	0.0	0.0	-9.969841196780306	17	19	11	3UTR		0	0
hsa-miR-6796-3p	NM_001145031	PLAU	GAAGCTCTCCCCTCCCCGCAG#TGCATGGGTGAAGGGAGAGCC#...((((((((.((((((((.#)))..))).)).)))))))).	2003	2024	1.0	-26.2	0	5.904746e-06	0.353	0.0	0.0	-9.861343503275094	16	21	8	3UTR		0	0
hsa-miR-6797-5p	NM_001145031	PLAU	AGGAGGGAAGGGGCTGAGAACAGGA#TCCCTTTCTTGGCCAGTTATCCCTTCCTTTTA#.(((((((((((((((((((..(((#)))..))))))))).......)))))))))).	2465	2497	1.0	-27.0	1	0.3593524	0.529	0.0	0.0	-3.793324837357118	22	32	10	3UTR		0	0
hsa-miR-6800-3p	NM_001145031	PLAU	CACCTCTCCTGGCATCGCCCC#GGACTGTGATGCCACACAGAGTGGTCTTTCTGGAGAGGTT#.(((((((((((((((((.((#))...))))))))).................)))))))).	2313	2353	1.0	-27.1	1	0.004659186	0.441	0.0	0.0	-3.793324837357118	19	40	9	3UTR		0	0
hsa-miR-6802-3p	NM_001145031	PLAU	TTCACCCCTCTCACCTAAGCAG#CTGGCCAGGATGGAGGGGTGGT#.(((((((((.(((((...(((#)))...))).))))))))))).	1897	1919	1.0	-24.1	1	3.562807e-07	0.397	0.0	0.0	-6.618099312767468	17	22	11	3UTR		0	0
hsa-miR-6804-3p	NM_001145031	PLAU	CGCACCTGCCTCTCACCCACAG#TGTGGGCTGTGAGTGTAAGTGTGA#(((((.((((((.((((((((.#)))))).)).))).))).))))).	2239	2263	1.0	-25.4	0	0.07742677	0.544	0.0	0.0	-7.127663820060954	19	24	6	3UTR		0	0
hsa-miR-6805-3p	NM_001145031	PLAU	TTGCTCTGCTCCCCCGCCCCCAG#GGTTTGGGGAGCAGAGACAC#.(((((((((((((.(((.....#)))..))))))))))).)).	2139	2159	1.0	-27.9	1	0.01635873	0.456	0.0	0.0	-4.528774397607753	16	20	11	3UTR		0	0
hsa-miR-6810-3p	NM_001145031	PLAU	TCCCCTGCTCCCTTGTTCCCCAG#TGTGGGAGCAGCGGTTTGGGGAGCAGAGACACTAACGACTTCAGGGC#.(((((((((((((((((((((.#)).))))))).......))))))))).................))).	2127	2174	1.0	-28.8	1	0.001733963	0.485	0.0	0.0	-3.793324837357118	21	47	9	3UTR		0	0
hsa-miR-6813-5p	NM_001145031	PLAU	CAGGGGCTGGGGTTTCAGGTTCT#GGCCTGGGTGCTGGCTGCCCAGACCCCTC#.((((((((((..((((((((..#)))))))).........))))).))))).	1869	1898	1.0	-25.8	1	3.517004e-05	0.324	0.0	0.0	-8.429258759619717	18	29	8	3UTR		0	0
hsa-miR-6813-5p	NM_001145031	PLAU	CAGGGGCTGGGGTTTCAGGTTCT#CCTGGGGCCTCTTGGGTCCCC#..(((((((((((((((((....#)))))))))))...)))))).	2363	2384	1.0	-25.9	1	2.114236e-06	0.456	0.0	0.0	-4.95700071937229	17	21	11	3UTR		0	0
hsa-miR-6818-3p	NM_001145031	PLAU	TTGTCTCTTGTTCCTCACACAG#CTTGAGGGAGCTTAGCCAATGTGGGAGCAGCGGTTTGGGGAGCAGAGACAC#.((((((.(((((((((.((..#.)).))))))))))))))).	2108	2159	1.0	-23.9	1	0.01635873	0.456	0.0	0.0	-6.106959766537749	17	20	15	3UTR		0	0
hsa-miR-6819-3p	NM_001145031	PLAU	AAGCCTCTGTCCCCACCCCAG#CTGGGTGGGGTGAGGA#...((((...(((((.(((((#)))))))))).)))).	2518	2534	1.0	-23.9	0	5.830692e-09	0.559	0.0	0.0	-11.360120329736926	14	16	10	3UTR		0	0
hsa-miR-6827-5p	NM_001145031	PLAU	TGGGAGCCATGAGGGTCTGTGC#CACTCCTGGGGCCTCTTGGGTCCCC#.((((.(((.((((.((((((.#)))....))).)))).))).)))).	2359	2384	1.0	-25.1	0	2.114236e-06	0.456	0.0	0.0	-7.672239627128978	17	25	4	3UTR		0	0
hsa-miR-6827-3p	NM_001145031	PLAU	ACCGTCTCTTCTGTTCCCCAG#TTGGGGAGCAGAGACACTAACGACTTCAGGGCAGGGC#.((.(((((((((((((((((#))))))))))))...............)))).).)).	2142	2179	1.0	-23.8	0	0.0007590054	0.529	0.0	0.0	-6.825347112316308	19	37	12	3UTR		0	0
hsa-miR-6834-3p	NM_001145031	PLAU	TATGTCCCATCCCTCCATCA#GATGGAGGGGTGGTCCTGACT#...((((((((((((((((.#)))))))))))))....))).	1905	1926	1.0	-28.1	0	9.859135e-07	0.441	0.0	0.0	-6.514540193678739	16	21	13	3UTR		0	0
hsa-miR-6839-3p	NM_001145031	PLAU	TTGGGTTTTCTCTTCAATCCAG#TGGGTGAAGGGAGAGCCA#...((((((((((((.(((((.#))))))))))))))))).	2007	2025	1.0	-23.9	0	5.868294e-06	0.338	0.0	0.0	-6.747589273982352	17	18	17	3UTR		0	0
hsa-miR-6841-3p	NM_001145031	PLAU	ACCTTGCATCTGCATCCCCAG#TTGGGGAGCAGAGACACTAACGACTTCAGGGCAGGGC#.((((((.(((((.(((((((#))))))))))))..................)))))).	2142	2179	1.0	-24.4	1	0.0007590054	0.529	0.0	0.0	-6.963799684058155	18	37	12	3UTR		0	0
hsa-miR-6852-3p	NM_001145031	PLAU	TGTCCTCTGTTCCTCAG#TTGGGGAGCAGAGACAC#(((.(((((((((((((#)))))))))))))))).	2142	2159	1.0	-22.1	0	0.01635873	0.456	0.0	0.0	-6.969596721160855	16	17	16	3UTR		0	0
hsa-miR-6853-5p	NM_001145031	PLAU	AGCGTGGGATGTCCATGAAGTCAG#GACTTCAGGGCAGGGCTCTGATATTCCATGA#..((((((((((((.(((((((..#))))))))))))...........))))))).	2163	2194	1.0	-23.7	1	1.34928e-06	0.603	0.0	0.0	-5.692450279622925	19	31	12	3UTR		0	0
hsa-miR-6871-3p	NM_001145031	PLAU	CAGCACCCTGTGGCTCCCACAG#TGTGGGAGCAGCGGTTTGGGGAGCA#..((.((((((.(((((((((.#))))))))).)).....)))).)).	2127	2152	1.0	-26.6	0	0.003617294	0.397	0.0	0.0	-12.422841203781116	17	25	9	3UTR		0	0
hsa-miR-6875-5p	NM_001145031	PLAU	TGAGGGACCCAGGACAGGAGA#CTCCTGGGGCCTCTTGGGTCCCCCAC#((.(((((((((((((((((.#)))))).....))))))))))).)).	2361	2387	1.0	-31.3	0	3.273717e-05	0.456	0.0	0.0	-5.495113920508112	19	26	11	3UTR		0	0
hsa-miR-6884-5p	NM_001145031	PLAU	AGAGGCTGAGAAGGTGATGTTG#CAGCACTGTCTCAGTTTCA#.((((((((((.((((.((...#)).)))).)))))))))).	2432	2451	1.0	-20.5	1	0.008457644	0.515	0.0	0.0	-7.140128146953473	16	19	10	3UTR		0	0
hsa-miR-6885-3p	NM_001145031	PLAU	CTTTGCTTCCTGCTCCCCTAG#CTTGAGGGAGCTTAGCCAATGTGGGAGCAGCGGTTTGGGGAGCAGAGA#(((((((((((((((((....#.)))))))........)))))))))).	2108	2156	1.0	-26.9	1	0.006143854	0.426	0.0	0.0	-3.937574446201665	17	27	10	3UTR		0	0
hsa-miR-6887-3p	NM_001145031	PLAU	TCCCCTCCACTTTCCTCCTAG#CTGGGTGCTGGCTGCCCAGACCCCTCTGGCCAGGATGGAGGGGT#.((((((((...((((.((((#.))))..)))))))))))).	1872	1916	1.0	-22.3	1	3.365352e-05	0.382	0.0	0.0	-11.207409090692002	16	20	12	3UTR		0	0
hsa-miR-6888-5p	NM_001145031	PLAU	AAGGAGATGCTCAGGCAGAT#GCAGGGCATCTCCTG#.(((((((((((..((....#)).))))))))))).	1988	2003	1.0	-23.0	1	2.277467e-06	0.412	0.0	0.0	-5.9392953675437665	13	15	11	3UTR		0	0
hsa-miR-6890-3p	NM_001145031	PLAU	CCACTGCCTATGCCCCACAG#TGTGGGAGCAGCGGTTTGGG#(((..(((..(((((((((.#)))))).)))..))).))).	2127	2147	1.0	-22.3	0	0.008337119	0.426	0.0	0.0	-13.38753002254727	15	20	6	3UTR		0	0
hsa-miR-6893-5p	NM_001145031	PLAU	CAGGCAGGTGTAGGGTGGAGC#GCTTTACCCTCAGGCATAGGCCTGG#(((((..((((((((((((((#))))))))))...))))..))))).	1851	1876	1.0	-27.8	0	1.548039e-08	0.368	0.0	0.0	-7.382219742266031	19	25	10	3UTR		0	0
hsa-miR-7106-3p	NM_001145031	PLAU	AGCTCCCTGAATCCCTGTCCCAG#TGGGAGCAGCGGTTTGGGGAGCA#.((((((((((((.((((((((.#))))).))).)))))))))))).	2129	2152	1.0	-32.3	1	0.003617294	0.397	0.0	0.0	-4.650164754877524	20	23	12	3UTR		0	1
hsa-miR-7107-5p	NM_001145031	PLAU	TCGGCCTGGGGAGGAGGAAGGG#CCCTTCCTTTTAGCCTAGTTCATCCAATCCTCACTGGGTGGGG#((.((((((.((((((((((((#)))))))....................))))).)))))).)).	2485	2528	1.0	-27.6	0	3.613757e-08	0.529	0.0	0.0	-6.737620388836292	20	43	7	3UTR		0	0
hsa-miR-7110-3p	NM_001145031	PLAU	TCTCTCTCCCACTTCCCTGCAG#TGCATGGGTGAAGGGAGAGC#...(((((((....(((((((.#)))).)))....))))))).	2003	2023	1.0	-23.1	0	8.082779e-06	0.368	0.0	0.0	-14.832088508872095	14	20	7	3UTR		0	0
hsa-miR-7113-5p	NM_001145031	PLAU	TCCAGGGAGACAGTGTGTGAG#CTGTGATGCCACACAGAGTGGTCTTTCTGGAG#(((((((((((..((((((..#.)))))).....))))))))))).	2316	2348	1.0	-25.5	1	0.006364665	0.456	0.0	0.0	-8.573508368464264	17	24	11	3UTR		0	0
hsa-miR-7114-5p	NM_001145031	PLAU	TCTGTGGAGTGGGGTGCCTGT#GGGTCCCCCACGTGACAGT#.((((.(.((((((.((((..#)))).)))))).).)))).	2376	2395	1.0	-25.0	0	0.00144558	0.426	0.0	0.0	-8.74336808798143	15	19	6	3UTR		0	0
hsa-miR-7154-3p	NM_001145031	PLAU	AGGAGGACAAGTTGTGGGAT#GTCCTGACTCAACATGTTACTGACCAGCAACTTGTCTTTTTC#(((((((((((((((.((..#.)).))))))))))))))).	1917	1959	1.0	-21.2	1	0.04101978	0.559	0.0	0.0	-4.1706235265052785	17	20	15	3UTR		0	0
hsa-miR-7161-5p	NM_001145031	PLAU	TAAAGACTGTAGAGGCAACTGGT#GCTGGTTGTCATTTTTGCAGTA#.....((((((((((((((((((#))))))))))...)))))))).	1737	1759	1.0	-19.7	0	0.04953305	0.529	0.0	0.0	-13.6655996434504	18	22	10	3UTR		0	0
hsa-miR-7702	NM_001145031	PLAU	CTTAGACTGCCAGACTCCCTGA#TGAGGGAGCTTAGCCAATGTGGGAGCAGCGGTTTGGGG#((((((((((..(.(((((...#.)))))).)))))))))).	2110	2148	1.0	-21.4	1	0.007750239	0.426	0.0	0.0	-10.965992148728777	16	19	10	3UTR		0	1
hsa-miR-4433b-5p	NM_001145031	PLAU	ATGTCCCACCCCCACTCCTGT#CAGGATGGAGGGGTGGTCCTGACT#..((((((((((..((((((.#))))).)..)))))))....))).	1902	1926	1.0	-25.1	1	9.859135e-07	0.441	0.0	0.0	-7.102971249558938	16	24	7	3UTR		0	0
hsa-miR-7851-3p	NM_001145031	PLAU	TACCTGGGAGACTGAGGTTGGA#CAGCTGAGGTCTCTTGAGGG#..(((((((((((..(((((..#)))))..)))))))).))).	2096	2116	1.0	-22.4	1	0.0005129431	0.485	0.0	0.0	-6.549290197143331	16	20	8	3UTR		0	0
hsa-miR-7976	NM_001145031	PLAU	TGCCCTGAGACTTTTGCTC#GCAGGAGTTAAAAAGGGCAG#((((((..(((((((((..#)))))))))....)))))).	1972	1992	1.0	-21.5	0	0.01818019	0.485	0.0	0.0	-7.794895910253615	15	20	9	3UTR		0	1
hsa-miR-9899	NM_001145031	PLAU	CGGGCGCCGCGCTCCCGCCCGC#GTGGGCTGTGAGTGTAAGTGTGAGTAAGAGCTGGTGTCTGA#(((((((((((((((.((((((#)))))).).)))))).................)))))))).	2240	2281	1.0	-29.5	1	0.004101035	0.603	0.0	0.0	-4.1706235265052785	21	41	8	3UTR		0	0
hsa-miR-9985	NM_001145031	PLAU	TTCACAGTGGCTAAGCTAT#AGCTTAGCCAATGTGGGA#((((((.((((((((((..#)))))))))).)))))).	2116	2134	1.0	-23.6	0	7.878578e-06	0.441	0.0	0.0	-5.4812609810729835	16	18	10	3UTR		0	0
hsa-miR-10526-3p	NM_001145031	PLAU	AAAAGGGGGCTGAGGTGGAG#CTCCTGGGGCCTCTTGGGTCCCCC#....((((((((((((((((#))))....)))))...))))))).	2361	2385	1.0	-23.2	0	1.033289e-05	0.456	0.0	0.0	-9.546562468637928	16	24	7	3UTR		0	0
hsa-miR-9851-3p	NM_001145031	PLAU	TGGCACCAGCACTGGCGGTGTC#GACAATAGCTTTACCCTCAGGCATAGGCCTGGGTGCTGGCTGCCC#.(((((((((((((((.(((((#.)))))..)))..)))))))).)))).	1844	1889	1.0	-30.4	1	5.915355e-07	0.338	0.0	0.0	-3.793324837357118	20	27	8	3UTR		0	0
hsa-miR-12116	NM_001145031	PLAU	TTAGGCTTCCCCCTCCTCCTGC#CAGGATGGAGGGGTGGTCCTGAC#(((((((..((((((((((((.#))))).))))))).)).))))).	1902	1925	1.0	-29.4	1	8.526797e-07	0.426	0.0	0.0	-7.307599033628058	19	23	7	3UTR		0	0
hsa-miR-12125	NM_001145031	PLAU	TCTCTCACCTGGCATAAGCAAT#GCTTAGCCAATGTGGGAGC#.(((((((.((((.(((((...#)))))))))..))))))).	2117	2136	1.0	-22.3	1	6.575687e-05	0.441	0.0	0.0	-5.706554413123287	16	19	9	3UTR		0	0
hsa-miR-4304	NM_002421	MMP1	CCGGCATGTCCAGGGCA#CCCTGGATAGGCAAGGG#((.((.(((((((((..#))))))))).))..)).	1886	1903	0.9846153846153847	-20.9	0	0.0001021139	0.574	0.0	0.0	-7.629121762004773	13	17	9	3UTR		0	0
hsa-miR-25-5p	NM_002421	MMP1	AGGCGGAGACTTGGGCAATTG#CAGGAGACATGAGTCTTTGCCG#.(((((((((((.........#.))))))))))).	1821	1843	1.0	-17.6	1	9.170011e-05	0.529	0.0	0.0	-6.907794008098015	11	13	11	3UTR		0	0
hsa-miR-92a-1-5p	NM_002421	MMP1	AGGTTGGGATCGGTTGCAATGCT#AGTATGCAACTCTGACGTTGATCCCAGA#...((((((((((((((.(((((#)))))))))))........)))))))).	1749	1777	1.0	-21.4	0	0.009631377	0.574	0.0	0.0	-6.514540193678739	19	28	11	3UTR		0	0
hsa-miR-16-2-3p	NM_002421	MMP1	CCAATATTACTGTGCTGCTTTA#AGAGCAGCTTCAGTGAC#......((((((.((((((((.#))))))))..)))))).	1776	1793	1.0	-18.4	0	0.02372525	0.544	0.0	0.0	-16.85568901730969	14	17	8	3UTR		0	0
hsa-miR-10b-3p	NM_002421	MMP1	ACAGATTCGATTCTAGGGGAAT#CCTCTAGAGTCACTGA#.(((....(((((((((((...#))))))))))).))).	1566	1582	1.0	-17.7	0	0.001535934	0.706	0.0	0.0	-13.670642237414587	14	16	11	3UTR		0	0
hsa-miR-187-3p	NM_002421	MMP1	TCGTGTCTTGTGTTGCAGCCGG#GACAGGAGACATGAG#(((((((((.((((........#)))).))))))))).	1819	1834	1.0	-18.0	1	0.004298614	0.559	0.0	0.0	-6.148579555084091	13	15	9	3UTR		0	0
hsa-miR-211-5p	NM_002421	MMP1	TTCCCTTTGTCATCCTTCGCCT#GGTGTCACCCTGGATAGGCAAGGGAT#.((((.(((((((((..((((.#)))).......)))).))))))))).	1879	1905	1.0	-19.8	0	0.0002126329	0.588	0.0	0.0	-5.927332678853777	17	26	9	3UTR		0	0
hsa-miR-214-5p	NM_002421	MMP1	TGCCTGTCTACACTTGCTGTGC#GCAGCTCAAGAACACATGTGCAGTCACTGGTGTCACCCTGGATAGGCAA#((((((((((((((((((((((#.)))))).))..)))))......))))))))).	1851	1900	1.0	-24.0	1	0.002136624	0.559	0.0	0.0	-3.937574446201665	22	33	9	3UTR		0	0
hsa-miR-124-3p	NM_002421	MMP1	TAAGGCACGCGGTGAATGCCAA#TGTGCAGTCACTGGTGTCA#...(((((.((((((.(((((.#)).))).))))))))))).	1867	1886	1.0	-20.9	0	0.001367275	0.529	0.0	0.0	-7.803978932228115	16	19	11	3UTR		0	0
hsa-miR-138-5p	NM_002421	MMP1	AGCTGGTGTTGTGAATCAGGCCG#TGGCTTATGGATTCATATAGGCCAGA#..(((((.(((((((((((((((#))))))...)))))))).).))))).	1703	1729	1.0	-22.9	0	4.261085e-05	0.618	0.0	0.0	-7.27063564855292	20	26	8	3UTR		0	0
hsa-miR-143-5p	NM_002421	MMP1	GGTGCAGTGCTGCATCTCTGGT#CCAGAGAGCAGCTTCAGTGACA#(..((...(((((.(((((((.#))))))))))))....))..).	1772	1794	1.0	-22.2	0	0.031112	0.559	0.0	0.0	-13.27390994528869	15	22	12	3UTR		0	0
hsa-miR-185-5p	NM_002421	MMP1	TGGAGAGAAAGGCAGTTCCTGA#TGAGTCCAAAGAAGGTGTTTTCCTGAAGAACTGTCTATTTTCTCA#..((((((((((((((((....#.))))))))).))))))).	1510	1555	1.0	-20.9	1	0.003674495	0.647	0.0	0.0	-4.95700071937229	16	19	9	3UTR		0	0
hsa-miR-193a-3p	NM_002421	MMP1	AACTGGCCTACAAAGTCCCAGT#GGATTCATATAGGCCAGA#..((((((((...(((((....#)))))....)))))))).	1711	1729	1.0	-19.0	1	4.261085e-05	0.618	0.0	0.0	-12.417709117045238	13	18	8	3UTR		0	0
hsa-miR-194-3p	NM_002421	MMP1	CCAGTGGGGCTGCTGTTATCTG#GAGAGCAGCTTCAGTGA#.((.((((((((((.((.....#)).)))))))))).)).	1775	1792	1.0	-21.7	0	0.01928263	0.559	0.0	0.0	-7.560796672566943	14	17	10	3UTR		0	0
hsa-miR-370-3p	NM_002421	MMP1	GCCTGCTGGGGTGGAACCTGGT#GCTCAAGAACACATGTGCAGTCACTGGTGTCACCCTGGATAGGCA#((((((((((((((.(((.(((#.)))))).))))))))).))))).	1854	1899	1.0	-27.7	1	0.0004263218	0.559	0.0	0.0	-4.6730240064523	20	24	9	3UTR		0	0
hsa-miR-337-3p	NM_002421	MMP1	CTCCTATATGATGCCTTTCTTC#GGATTCATATAGGC#..(((((((((..((.......#))..))))))))).	1711	1725	1.0	-15.9	1	0.01540087	0.632	0.0	0.0	-9.825983721938503	11	14	9	3UTR		0	0
hsa-miR-338-3p	NM_002421	MMP1	TCCAGCATCAGTGATTTTGTTG#GAGGAAAAGCAGCTCAAGAACACATGTGCAGTCACTGGTGTCACCCTGGAT#(((((((((((((((..(((..#.))))))))))))).....))))).	1843	1894	1.0	-20.0	1	2.820641e-05	0.544	0.0	0.0	-4.1706235265052785	18	25	13	3UTR		0	0
hsa-miR-487a-5p	NM_002421	MMP1	GTGGTTATCCCTGCTGTGTTCG#TGGATAGGCAAGGGATAACTC#..(((((((((((((.((((((#)))))))))).))))))))).	1889	1910	1.0	-21.3	1	0.0005028583	0.603	0.0	0.0	-5.1900497996759025	19	21	10	3UTR		0	0
hsa-miR-511-5p	NM_002421	MMP1	GTGTCTTTTGCTCTGCAGTCA#GACAGAAAGAGACAGGAGACATG#((((((((((((((...(((.#)))....)))).)))))))))).	1809	1832	1.0	-20.9	1	0.0002955833	0.559	0.0	0.0	-4.906073086755913	17	23	10	3UTR		0	0
hsa-miR-520b-5p	NM_002421	MMP1	CCTCTACAGGGAAGCGCTTTC#GAAGGTGTTTTCCTGAAGAA#..(((.(((((((((((((((#))))))))))))))).))).	1520	1540	1.0	-23.9	0	0.002168412	0.618	0.0	0.0	-6.857959480565336	18	20	15	3UTR		0	0
hsa-miR-519a-2-5p	NM_002421	MMP1	CCTCTACAGGGAAGCGCTTTC#GAAGGTGTTTTCCTGAAGAA#..(((.(((((((((((((((#))))))))))))))).))).	1520	1540	1.0	-23.9	0	0.002168412	0.618	0.0	0.0	-6.857959480565336	18	20	15	3UTR		0	0
hsa-miR-500a-3p	NM_002421	MMP1	ATGCACCTGGGCAAGGATTCTG#CAGAAAGAGACAGGAGACATGAGTCTTTGCCGGAGGAAAAGCAG#.(((.(((.(((((((((((((#.)).)))))))))))..)))....))).	1811	1855	1.0	-21.5	0	0.01467825	0.5	0.0	0.0	-8.968751670415353	19	28	11	3UTR		0	0
hsa-miR-502-5p	NM_002421	MMP1	ATCCTTGCTATCTGGGTGCTA#AGTCACTGGTGTCACCCTGGATAGGCAAGGG#..((((((((((((((((...#.))))).)))))).))))).	1872	1903	1.0	-23.4	1	0.0001021139	0.574	0.0	0.0	-4.95700071937229	16	20	6	3UTR		0	0
hsa-miR-487b-5p	NM_002421	MMP1	GTGGTTATCCCTGTCCTGTTCG#TGGATAGGCAAGGGATAACTC#..((((((((((..((((((((#))))))))..)))))))))).	1889	1910	1.0	-24.6	1	0.0005028583	0.603	0.0	0.0	-7.102971249558938	18	21	10	3UTR		0	0
hsa-miR-554	NM_002421	MMP1	GCTAGTCCTGACTCAGCCAGT#ACTGGTGTCACCCTGGATAGGCA#(((.((((((((...((((((#))))))))))....)))).))).	1876	1899	1.0	-18.9	0	0.0004263218	0.559	0.0	0.0	-9.85101681159814	17	23	10	3UTR		0	0
hsa-miR-558	NM_002421	MMP1	TGAGCTGCTGTACCAAAAT#GGAAAAGCAGCTCAA#(((((((((...((.....#))...))))))))).	1845	1860	1.0	-19.2	1	0.02461139	0.471	0.0	0.0	-12.320157340090798	11	15	9	3UTR		0	1
hsa-miR-622	NM_002421	MMP1	ACAGTCTGCTGAGGTTGGAGC#CAGCTTCAGTGACA#...(((.((((((((((....#))))))))))))).	1780	1794	1.0	-17.9	0	0.031112	0.559	0.0	0.0	-8.058226728550057	13	14	13	3UTR		0	0
hsa-miR-627-3p	NM_002421	MMP1	TCTTTTCTTTGAGACTCACT#GTGAGTCCAAAGAAGGT#..(((((((((.(((((((.#)))))))))))))))).	1509	1526	1.0	-20.7	1	0.0007463303	0.632	0.0	0.0	-8.303804028968646	16	17	16	3UTR		0	0
hsa-miR-646	NM_002421	MMP1	AAGCAGCTGCCTCTGAGGC#CCCAGAGAGCAGCTTCA#..(.(((((((((((.((.#))))))).)))))).).	1771	1788	1.0	-20.7	0	0.01572317	0.574	0.0	0.0	-8.222072074635093	14	17	7	3UTR		0	0
hsa-miR-647	NM_002421	MMP1	GTGGCTGCACTCACTTCCTTC#GTGCAGTCACT#((((((((((...........#)))))))))).	1868	1879	1.0	-18.5	1	0.00372395	0.471	0.0	0.0	-13.223621401949268	10	11	10	3UTR		0	0
hsa-miR-542-5p	NM_002421	MMP1	TCGGGGATCATCATGTCACGAGA#CTCTGACGTTGATCCCAGAG#((.(((((((..((((((.(((.#)))))))))))))))).)).	1758	1778	1.0	-22.3	0	0.02127874	0.559	0.0	0.0	-11.666691705514818	18	20	16	3UTR		0	0
hsa-miR-675-5p	NM_002421	MMP1	TGGTGCGGAGAGGGCCCACAGTG#TGTAGCCCTTTTTGTACTG#.((((((((((((((..(((...#))).)))))))))))))).	1639	1658	1.0	-22.8	1	0.004759553	0.721	0.0	0.0	-4.026373917660731	17	19	14	3UTR		0	0
hsa-miR-888-3p	NM_002421	MMP1	GACTGACACCTCTTTGGGTGAA#CCCAGAGAGCAGCTTCAGTG#.(((((...(((((((((....#))))))))).....))))).	1771	1791	1.0	-19.0	0	0.01479286	0.559	0.0	0.0	-8.707035959654831	14	20	9	3UTR		0	0
hsa-miR-892b	NM_002421	MMP1	CACTGGCTCCTTTCTGGGTAGA#TCTTTTCCAGAGTATGCAACTCTGACGTTGATCCCAGAGAGCAGCTTCAGTGA#((((((((.(((((((((....#.))))))))).)))..))))).	1739	1792	1.0	-24.9	1	0.01928263	0.559	0.0	0.0	-4.993964104447428	17	22	9	3UTR		0	0
hsa-miR-301b-5p	NM_002421	MMP1	GCTCTGACGAGGTTGCACTACT#AGTATGCAACTCTGACGTTGATCCCAGAGAGCA#(((((((((((((((((.((((#)))))))))).))..))))........))))).	1749	1782	1.0	-19.2	1	0.009544757	0.559	0.0	0.0	-3.937574446201665	21	33	10	3UTR		0	0
hsa-miR-941	NM_002421	MMP1	CACCCGGCTGTGTGCACATGTGC#GCTCAAGAACACATGTGCAGTCACTGGTGTC#.((((((.((..((((((((((.#.))))))))))..)))))).)).	1854	1885	1.0	-24.8	1	0.0009182202	0.515	0.0	0.0	-12.278537551544455	18	23	10	3UTR		0	0
hsa-miR-1915-5p	NM_002421	MMP1	ACCTTGCCTTGCTGCCCGGGCC#CCGGAGGAAAAGCAGCTCAAGAACACATGTGCAGTCACTGGTGTCACCCTGGATAGGCAAGGG#.((((((((.....((.(((..#.))).))..)))))))).	1840	1903	1.0	-22.0	1	0.0001021139	0.574	0.0	0.0	-13.353379620878652	13	18	8	3UTR		0	0
hsa-miR-3118	NM_002421	MMP1	TGTGACTGCATTATGAAAATTCT#AGAACACATGTGCAGTCACT#.(((((((((.((((........#.))))))))))))).	1859	1879	1.0	-18.6	1	0.00372395	0.471	0.0	0.0	-6.851148393071081	13	15	13	3UTR		0	0
hsa-miR-3121-5p	NM_002421	MMP1	TCCTTTGCCTATTCTATTTAAG#GAACACATGTGCAGTCACTGGTGTCACCCTGGATAGGCAAGGGAT#((((((((((((((........#.)))))))))))))).	1860	1905	1.0	-22.6	1	0.0002126329	0.588	0.0	0.0	-4.906073086755913	14	16	14	3UTR		0	0
hsa-miR-3124-5p	NM_002421	MMP1	TTCGCGGGCGAAGGCAAAGTC#GTCTTTGCCGGAGGAA#(((.(.(((((((((......#))))))))).).))).	1833	1849	1.0	-18.6	0	0.0001952682	0.515	0.0	0.0	-9.103604562657516	13	16	9	3UTR		0	0
hsa-miR-3173-3p	NM_002421	MMP1	AAAGGAGGAAATAGGCAGGCCA#GGTGTTTTCCTGAAGAACTGTCTATTTTCTCA#....((((((((((((((..(.#.)..)))))))))))))).	1523	1555	1.0	-21.4	0	0.003674495	0.647	0.0	0.0	-9.546562468637928	15	19	14	3UTR		0	0
hsa-miR-4326	NM_002421	MMP1	TGTTCCTCTGTCTCCCAGAC#CTGGATAGGCAAGGGATAA#(((((((.(((((.((((..#))))..)))))))))))).	1888	1907	1.0	-17.7	1	0.0003033017	0.574	0.0	0.0	-7.1080492929027015	16	19	12	3UTR		0	0
hsa-miR-4265	NM_002421	MMP1	CTGTGGGCTCAGCTCTGGG#TCCAGAGTATGCAACTCTGACGTTGATCCCAGAGA#((.((((.(((((((((((#))))))))...............))).)))).)).	1744	1779	1.0	-20.9	0	0.02423135	0.559	0.0	0.0	-7.808748849688744	17	35	8	3UTR		0	0
hsa-miR-4276	NM_002421	MMP1	CTCAGTGACTCATGTGC#GAGTCACTGAT#.((((((((((......#)))))))))).	1572	1583	1.0	-17.9	1	0.001606561	0.706	0.0	0.0	-10.254597317694373	10	11	10	3UTR		0	0
hsa-miR-4284	NM_002421	MMP1	GGGCTCACATCACCCCAT#ATGGAAAACACATGGTGTGAGTCCA#((((((((((((......#.)))))))))))).	1493	1518	1.0	-20.9	1	0.00182258	0.632	0.0	0.0	-7.052043616942562	12	14	12	3UTR		0	0
hsa-miR-3655	NM_002421	MMP1	GCTTGTCGCTGCGGTGTTGCT#AGCAGCTTCAGTGACAAACA#(.(((((((((....((((((#))))))..))))))))).).	1778	1798	1.0	-19.7	1	0.0795115	0.544	0.0	0.0	-11.329473728250477	16	20	9	3UTR		0	0
hsa-miR-3918	NM_002421	MMP1	ACAGGGCCGCAGATGGAGACT#AGTCAAGTTTGTGGCTTATGG#.((.((((((((((...((((#))))..))))))))))..)).	1692	1713	1.0	-19.1	0	2.470527e-05	0.603	0.0	0.0	-7.793845752870556	16	21	10	3UTR		0	0
hsa-miR-4420	NM_002421	MMP1	GTCACTGATGTCTGTAGCTGAG#CAGAGAGCAGCTTCAGTGACA#((((((((.(.((((..(((..#)))...))))).)))))))).	1773	1794	1.0	-20.6	1	0.031112	0.559	0.0	0.0	-8.051787660161391	16	21	8	3UTR		0	0
hsa-miR-4431	NM_002421	MMP1	GCGACTCTGAAAACTAGAAGGT#TAGGCCAGAGTTGCA#(((((((((.............#.))))))))).	1720	1735	1.0	-16.1	1	1.858968e-05	0.603	0.0	0.0	-14.466127870277449	9	11	9	3UTR		0	0
hsa-miR-4448	NM_002421	MMP1	GGCTCCTTGGTCTAGGGGTA#CCCTGGATAGGCAAGGGA#...((((((((((((((...#))))))))...)))))).	1886	1904	1.0	-19.5	0	0.0001572072	0.574	0.0	0.0	-6.514540193678739	14	18	8	3UTR		0	0
hsa-miR-548ah-5p	NM_002421	MMP1	AAAAGTGATTGCAGTGTTTG#GAACACATGTGCAGTCACTG#...((((((((((((((((.#))))))...)))))))))).	1860	1880	1.0	-20.1	0	0.001693027	0.485	0.0	0.0	-6.514540193678739	16	20	10	3UTR		0	0
hsa-miR-4490	NM_002421	MMP1	TCTGGTAAGAGATTTGGGCATA#TGCAAAGATCTTTTCCAGAG#(((((.(((((((((..(((..#)))..)))))))))))))).	1731	1751	1.0	-20.6	0	0.03343737	0.559	0.0	0.0	-6.071582287698324	17	20	14	3UTR		0	0
hsa-miR-4516	NM_002421	MMP1	GGGAGAAGGGTCGGGGC#CTCTGACGTTGATCCCA#((((..((.(((((((.#))))))).))..)))).	1758	1775	1.0	-20.2	0	4.10956e-05	0.559	0.0	0.0	-11.013960040452947	13	17	7	3UTR		0	0
hsa-miR-4660	NM_002421	MMP1	TGCAGCTCTGGTGGAAAATGGAG#GCCAGAGTTGCAA#((((((((((((...........#)))))))))))).	1723	1736	1.0	-21.6	1	1.913034e-05	0.588	0.0	0.0	-7.052043616942562	12	13	12	3UTR		0	0
hsa-miR-4676-5p	NM_002421	MMP1	GAGCCAGTGGTGAGACAGTGA#TCACTGGTGTCACCCTGGA#...((((.(((((.(((((((#)))))).).))))))))).	1874	1893	1.0	-23.7	0	2.755951e-05	0.529	0.0	0.0	-9.685015040379778	16	19	9	3UTR		0	0
hsa-miR-4711-3p	NM_002421	MMP1	CGTGTCTTCTGGCTTGAT#GAGACAGGAGACATGA#(((((((((((.(((...#))).))))))))))).	1817	1833	1.0	-18.7	1	0.000307404	0.559	0.0	0.0	-7.517426836101634	14	16	11	3UTR		0	0
hsa-miR-4713-3p	NM_002421	MMP1	TGGGATCCAGACAGTGGGAGAA#CTCTGACGTTGATCCCAG#(((((((..(((.((.((((..#)))).)))))))))))).	1758	1776	1.0	-20.2	1	9.939052e-05	0.559	0.0	0.0	-8.829778726597915	16	18	12	3UTR		0	0
hsa-miR-4786-3p	NM_002421	MMP1	TGAAGCCAGCTCTGGTCTGGGC#TCCAGAGTATGCAACTCTGACGTTGATCCCAGAGAGCAGCTTCAG#((((((..((((...((((((.#.)))))))))).)))))).	1744	1789	1.0	-22.7	0	0.01016583	0.559	0.0	0.0	-10.6763160006909	16	19	10	3UTR		0	0
hsa-miR-1295b-3p	NM_002421	MMP1	AATAGGCCACGGATCTGGGCAA#GTCAAGTTTGTGGCTTATG#.((((((((((((.((.(((..#))).)))))))))))))).	1693	1712	1.0	-20.8	1	3.21184e-05	0.603	0.0	0.0	-4.650164754877524	17	19	14	3UTR		0	0
hsa-miR-5693	NM_002421	MMP1	GCAGTGGCTCTGAAATGAACTC#TAGAGTCACTGA#.(((((((((((..........#))))))))))).	1570	1582	1.0	-17.6	1	0.001535934	0.706	0.0	0.0	-6.907794008098015	11	12	11	3UTR		0	0
hsa-miR-5705	NM_002421	MMP1	TGTTTCGGGGCTCATGGCCTGTG#TATAGGCCAGAGTTGCA#......(.(((((.(((((((((#)))))))))))))).).	1718	1735	1.0	-21.7	0	1.858968e-05	0.603	0.0	0.0	-18.73703325134448	15	17	14	3UTR		0	0
hsa-miR-6510-3p	NM_002421	MMP1	CACCGACTCTGTCTCCTGCAG#TGACAAACATATCCTTTCAAGACAGAAAGAGACAGGAGACATGAGTCT#....((((((((((((((...#.))))))))).))))).	1789	1837	1.0	-24.5	0	0.0002857895	0.544	0.0	0.0	-9.546562468637928	14	17	9	3UTR		0	0
hsa-miR-6515-5p	NM_002421	MMP1	TTGGAGGGTGTGGAAGACATC#GGTGTTTTCCTGAAGAACTGTCTAT#.((((.(((..((((((((((#))))))))))......))).)))).	1523	1548	1.0	-18.6	0	0.0152668	0.618	0.0	0.0	-9.761564542288694	17	25	10	3UTR		0	0
hsa-miR-6719-3p	NM_002421	MMP1	TCTGACATCAGTGATTCTCCTG#CATGTGCAGTCACTGGTGTCAC#..((((((((((((((......#.)))))))))))))).	1865	1887	1.0	-20.8	1	3.773856e-05	0.529	0.0	0.0	-4.95700071937229	14	16	14	3UTR		0	0
hsa-miR-6721-5p	NM_002421	MMP1	TGGGCAGGGGCTTATTGTAGGAG#ACATGAGTCTTTGCCGGA#(.((((((((((((.(((.....#))))))))))))))).).	1827	1845	1.0	-19.8	1	5.684381e-05	0.515	0.0	0.0	-5.8366998884674715	16	18	15	3UTR		0	0
hsa-miR-6742-5p	NM_002421	MMP1	AGTGGGGTGGGACCCAGCTGTT#AGCAGCTCAAGAACACATGTGCAGTCACTGGTGTCACCCTG#...(((((((.(((..(((((.#.)))))....))).))))))).	1850	1891	1.0	-22.2	0	2.326214e-05	0.515	0.0	0.0	-10.307813309643338	15	22	7	3UTR		0	0
hsa-miR-6744-3p	NM_002421	MMP1	GGGCCTCTCTTGTCATCCTGCAG#CAGGAGACATGAGTCTTTGCCG#.(((..(((.((((.(((((...#))))))))).))).....))).	1821	1843	1.0	-19.9	0	9.170011e-05	0.529	0.0	0.0	-11.791276801941448	15	22	9	3UTR		0	0
hsa-miR-6747-3p	NM_002421	MMP1	TCCTGCCTTCCTCTGCACCAG#GTGCAGTCACTGGTGTCACCCTGGATAGGCAAGGGA#(((((((((((..((((((((#.)))))).))....))).))))).))).	1868	1904	1.0	-23.7	1	0.0001572072	0.574	0.0	0.0	-8.573508368464264	19	28	6	3UTR		0	0
hsa-miR-6750-5p	NM_002421	MMP1	CAGGGAACAGCTGGGTGAGCTGCT#AGCAGCTCAAGAACACATGTGCAGTCACTGGTGTCACCCTGG#(((((.(((((((.((((((((((#)))))))))..........).))))......)))..))))).	1850	1892	1.0	-25.3	0	2.636046e-05	0.529	0.0	0.0	-6.695373124915117	22	42	9	3UTR		0	0
hsa-miR-6751-5p	NM_002421	MMP1	TTGGGGGTGAGGTTGGTGTCTGG#CAGTCACTGGTGTCACCCTGGAT#((.(((((((.(((((((.(((.#))).))))))).))))))).)).	1871	1894	1.0	-25.5	0	2.820641e-05	0.544	0.0	0.0	-8.319888395918463	19	23	7	3UTR		0	0
hsa-miR-6751-5p	NM_002421	MMP1	TTGGGGGTGAGGTTGGTGTCTGG#CCAGAGAGCAGCTTCAGTGACAAA#(((..(.((((((((.(.(((((#))))).).)))))))).)..))).	1772	1796	1.0	-24.2	0	0.05786758	0.544	0.0	0.0	-12.86536951114826	18	24	8	3UTR		0	0
hsa-miR-6768-3p	NM_002421	MMP1	CAAAGGCCACATTCTCCTGTGCAC#ACAGGAGACATGAGTCTTTGC#(((((((..(((((((((((....#)))))))).))).))))))).	1820	1841	1.0	-21.1	1	9.427197e-05	0.544	0.0	0.0	-7.307599033628058	18	21	8	3UTR		0	0
hsa-miR-6772-5p	NM_002421	MMP1	TGGGTGTAGGCTGGAGCTGAGG#CAGCTTCAGTGACAAACAT#((..(((..((((((((((...#)))))))))).)))..)).	1780	1799	1.0	-20.5	0	0.08495953	0.544	0.0	0.0	-11.897160782893698	15	19	10	3UTR		0	0
hsa-miR-6774-3p	NM_002421	MMP1	TCGTGTCCCTCTTGTCCACAG#GACAGGAGACATGAG#(((((((..(((((((.....#)))))))))))))).	1819	1834	1.0	-17.4	1	0.004298614	0.559	0.0	0.0	-7.307599033628058	14	15	14	3UTR		0	0
hsa-miR-6815-5p	NM_002421	MMP1	TAGGTGGCGCCGGAGGAGTCATT#GTGCAGTCACTGGTGTCACCC#..(((((((((((..((.((((.#))).).)).))))))))))).	1868	1889	1.0	-22.9	1	2.621919e-05	0.515	0.0	0.0	-6.549290197143331	17	21	11	3UTR		0	0
hsa-miR-6826-3p	NM_002421	MMP1	CTCCCCTCTCTTTCCTGTTCAG#GACAGAAAGAGACAGGAGA#((((..(((((((.(((((...#))))))))))))..)))).	1809	1828	1.0	-19.8	0	0.04906433	0.559	0.0	0.0	-10.81441029972759	16	19	12	3UTR		0	0
hsa-miR-6780b-3p	NM_002421	MMP1	TCCCTTGTCTCCTTTCCCTAG#CTGGTGTCACCCTGGATAGGCAAGGGAT#((((((((((....(((....#.))).)))))))))).	1877	1905	1.0	-17.5	1	0.0002126329	0.588	0.0	0.0	-12.25512276139502	13	16	10	3UTR		0	0
hsa-miR-6866-3p	NM_002421	MMP1	GATCCCTTTATCTGTCCTCTAG#CTGGTGTCACCCTGGATAGGCAAGGGATA#.(((((((..(((((((.....#.))))))).))))))).	1877	1906	1.0	-18.8	1	0.0002308122	0.588	0.0	0.0	-6.09222096393106	14	17	7	3UTR		0	0
hsa-miR-6873-3p	NM_002421	MMP1	TTCTCTCTGTCTTTCTCTCTCAG#GACAGAAAGAGACAGGAGAC#.((((.((((((((.(((.((..#)).))).)))))))))))).	1809	1829	1.0	-20.1	0	0.04614036	0.544	0.0	0.0	-6.429733158800799	17	20	12	3UTR		0	0
hsa-miR-7113-5p	NM_002421	MMP1	TCCAGGGAGACAGTGTGTGAG#CTCAAGAACACATGTGCAGTCACTGGTGTCACCCTGGAT#(((((((.((((.((.((((.#.)))))).)))).))))))).	1855	1894	1.0	-24.0	1	2.820641e-05	0.544	0.0	0.0	-7.773389068352151	17	21	7	3UTR		0	0
hsa-miR-8088	NM_002421	MMP1	CCTCGGTACTGGAAAGGGGTA#TAGCCCTTTTTGTACTGAT#..(((((((.((((((((.((#)).))))))))))))))).	1641	1660	1.0	-19.9	1	0.01592547	0.706	0.0	0.0	-6.199507187700468	17	19	15	3UTR		0	0
