# Supplementary material for: Identification of hub programmed cell death-related genes and immune infiltration in Crohn’s disease using bioinformatics
Source: Front Genet. 2024 Dec 18;15:1425062. doi: 10.3389/fgene.2024.1425062 (PMC11688285; doi:10.3389/fgene.2024.1425062)
Supplement: Supplementary file 2 [file DataSheet4.zip › Input data and script3/ceRNAnet/Ferroptosis_gene/miRWalk_miRNA_Targets.csv]

mirnaid	refseqid	genesymbol	duplex	start	end	bindingp	energy	seed	accessibility	au	phylopstem	phylopflank	me	number_of_pairings	binding_region_length	longest_consecutive_pairings	position	validated	TargetScan	miRDB
hsa-miR-24-2-5p	NM_001286137	NQO1	TGCCTACTGAGCTGAAACACAG#GTGTTTCAGTTTG#........((((((((((((..#)))))))))))).	2198	2211	0.9615384615384616	-17.2	0	0.0009086879	0.588	0.0	0.0	-19.423879868695398	12	13	12	3UTR		0	0
hsa-miR-616-3p	NM_001286137	NQO1	AGTCATTGGAGGGTTTGAGCAG#TTCAACTCTCCAATGTTCTA#((.((((((((((.(((((...#)))))))))))))))..)).	1062	1082	0.9615384615384616	-18.7	0	0.1260806	0.618	0.0	0.0	-6.3519538380285185	17	20	15	3UTR		0	0
hsa-miR-761	NM_001286137	NQO1	GCAGCAGGGTGAAACTGACACA#GTTTCACCATGTTGG#.(((((.((((((((.......#)))))))).))))).	1547	1562	0.9615384615384616	-18.6	0	0.004260221	0.529	0.0	0.0	-5.570060452532049	13	15	8	3UTR		0	0
hsa-miR-3650	NM_001286137	NQO1	AGGTGTGTCTGTAGAGTCC#TTCTACAGACCCACA#..(((.((((((((((...#)))))))))).))).	2290	2305	0.9615384615384616	-18.5	0	0.02854812	0.744	0.0	0.0	-6.857959480565336	13	15	10	3UTR		0	0
hsa-miR-3678-3p	NM_001286137	NQO1	CTGCAGAGTTTGTACGGACCGG#CCACACCGTACATCTGCAA#.((((((...(((((((...((#))...))))))))))))).	1700	1719	0.9615384615384616	-19.1	1	0.1129009	0.647	0.0	0.0	-8.40585589311169	15	19	13	3UTR		0	0
hsa-miR-4652-5p	NM_001286137	NQO1	AGGGGACTGGTTAATAGAACTA#GTTCTATTAATCACCTCTC#(((((..(((((((((((((..#)))))))))))))))))).	1076	1095	0.9615384615384616	-20.5	0	0.016231	0.618	0.0	0.0	-7.382219742266031	18	19	18	3UTR		0	0
hsa-miR-4784	NM_001286137	NQO1	TGAGGAGATGCTGGGACTGA#TCACTGCAACCTCTGCCTCCCAGGTTCCAGCAATTCTCCTG#..((((((((((((((((..#.))))))))))..)))))).	1427	1468	0.9615384615384616	-25.2	1	0.02239118	0.426	0.0	0.0	-4.95700071937229	16	20	10	3UTR		0	0
hsa-miR-6879-5p	NM_001286137	NQO1	CAGGGCAGGGAAGGTGGGAGAG#CTTTCCAGGCTTCCCTGACTTGC#((((.((((((((.(.((((((#)))))).).)))))))).)))).	778	801	0.9615384615384616	-26.7	0	0.0008628831	0.662	0.0	0.0	-9.146500618838157	19	23	8	3UTR		0	1
hsa-miR-24-2-5p	NM_000903	NQO1	TGCCTACTGAGCTGAAACACAG#GTGTTTCAGTTTG#........((((((((((((..#)))))))))))).	2414	2427	0.9615384615384616	-17.2	0	0.0009086879	0.588	0.0	0.0	-19.423879868695398	12	13	12	3UTR		0	0
hsa-miR-616-3p	NM_000903	NQO1	AGTCATTGGAGGGTTTGAGCAG#TTCAACTCTCCAATGTTCTA#((.((((((((((.(((((...#)))))))))))))))..)).	1278	1298	0.9615384615384616	-18.7	0	0.1260806	0.618	0.0	0.0	-6.3519538380285185	17	20	15	3UTR		0	0
hsa-miR-761	NM_000903	NQO1	GCAGCAGGGTGAAACTGACACA#GTTTCACCATGTTGG#.(((((.((((((((.......#)))))))).))))).	1763	1778	0.9615384615384616	-18.6	0	0.004260221	0.529	0.0	0.0	-5.570060452532049	13	15	8	3UTR		0	0
hsa-miR-3650	NM_000903	NQO1	AGGTGTGTCTGTAGAGTCC#TTCTACAGACCCACA#..(((.((((((((((...#)))))))))).))).	2506	2521	0.9615384615384616	-18.5	0	0.02854812	0.744	0.0	0.0	-6.857959480565336	13	15	10	3UTR		0	0
hsa-miR-3678-3p	NM_000903	NQO1	CTGCAGAGTTTGTACGGACCGG#CCACACCGTACATCTGCAA#.((((((...(((((((...((#))...))))))))))))).	1916	1935	0.9615384615384616	-19.1	1	0.1129009	0.647	0.0	0.0	-8.40585589311169	15	19	13	3UTR		0	0
hsa-miR-4652-5p	NM_000903	NQO1	AGGGGACTGGTTAATAGAACTA#GTTCTATTAATCACCTCTC#(((((..(((((((((((((..#)))))))))))))))))).	1292	1311	0.9615384615384616	-20.5	0	0.016231	0.618	0.0	0.0	-7.382219742266031	18	19	18	3UTR		0	0
hsa-miR-4784	NM_000903	NQO1	TGAGGAGATGCTGGGACTGA#TCACTGCAACCTCTGCCTCCCAGGTTCCAGCAATTCTCCTG#..((((((((((((((((..#.))))))))))..)))))).	1643	1684	0.9615384615384616	-25.2	1	0.02239118	0.426	0.0	0.0	-4.95700071937229	16	20	10	3UTR		0	0
hsa-miR-6879-5p	NM_000903	NQO1	CAGGGCAGGGAAGGTGGGAGAG#CTTTCCAGGCTTCCCTGACTTGC#((((.((((((((.(.((((((#)))))).).)))))))).)))).	994	1017	0.9615384615384616	-26.7	0	0.0008628831	0.662	0.0	0.0	-9.146500618838157	19	23	8	3UTR		0	1
hsa-miR-24-2-5p	NM_001025433	NQO1	TGCCTACTGAGCTGAAACACAG#GTGTTTCAGTTTG#........((((((((((((..#)))))))))))).	2312	2325	0.9615384615384616	-17.2	0	0.0009086879	0.588	0.0	0.0	-19.423879868695398	12	13	12	3UTR		0	0
hsa-miR-761	NM_001025433	NQO1	GCAGCAGGGTGAAACTGACACA#GTTTCACCATGTTGG#.(((((.((((((((.......#)))))))).))))).	1661	1676	0.9615384615384616	-18.6	0	0.004260221	0.529	0.0	0.0	-5.570060452532049	13	15	8	3UTR		0	0
hsa-miR-3650	NM_001025433	NQO1	AGGTGTGTCTGTAGAGTCC#TTCTACAGACCCACA#..(((.((((((((((...#)))))))))).))).	2404	2419	0.9615384615384616	-18.5	0	0.02854812	0.744	0.0	0.0	-6.857959480565336	13	15	10	3UTR		0	0
hsa-miR-3678-3p	NM_001025433	NQO1	CTGCAGAGTTTGTACGGACCGG#CCACACCGTACATCTGCAA#.((((((...(((((((...((#))...))))))))))))).	1814	1833	0.9615384615384616	-19.1	1	0.1129009	0.647	0.0	0.0	-8.40585589311169	15	19	13	3UTR		0	0
hsa-miR-4652-5p	NM_001025433	NQO1	AGGGGACTGGTTAATAGAACTA#GTTCTATTAATCACCTCTC#(((((..(((((((((((((..#)))))))))))))))))).	1190	1209	0.9615384615384616	-20.5	0	0.016231	0.618	0.0	0.0	-7.382219742266031	18	19	18	3UTR		0	0
hsa-miR-4784	NM_001025433	NQO1	TGAGGAGATGCTGGGACTGA#TCACTGCAACCTCTGCCTCCCAGGTTCCAGCAATTCTCCTG#..((((((((((((((((..#.))))))))))..)))))).	1541	1582	0.9615384615384616	-25.2	1	0.02239118	0.426	0.0	0.0	-4.95700071937229	16	20	10	3UTR		0	0
hsa-miR-6879-5p	NM_001025433	NQO1	CAGGGCAGGGAAGGTGGGAGAG#CTTTCCAGGCTTCCCTGACTTGC#((((.((((((((.(.((((((#)))))).).)))))))).)))).	892	915	0.9615384615384616	-26.7	0	0.0008628831	0.662	0.0	0.0	-9.146500618838157	19	23	8	3UTR		0	1
hsa-miR-24-2-5p	NM_001025434	NQO1	TGCCTACTGAGCTGAAACACAG#GTGTTTCAGTTTG#........((((((((((((..#)))))))))))).	2300	2313	0.9615384615384616	-17.2	0	0.0009086879	0.588	0.0	0.0	-19.423879868695398	12	13	12	3UTR		0	0
hsa-miR-616-3p	NM_001025434	NQO1	AGTCATTGGAGGGTTTGAGCAG#TTCAACTCTCCAATGTTCTA#((.((((((((((.(((((...#)))))))))))))))..)).	1164	1184	0.9615384615384616	-18.7	0	0.1260806	0.618	0.0	0.0	-6.3519538380285185	17	20	15	3UTR		0	0
hsa-miR-761	NM_001025434	NQO1	GCAGCAGGGTGAAACTGACACA#GTTTCACCATGTTGG#.(((((.((((((((.......#)))))))).))))).	1649	1664	0.9615384615384616	-18.6	0	0.004260221	0.529	0.0	0.0	-5.570060452532049	13	15	8	3UTR		0	0
hsa-miR-3650	NM_001025434	NQO1	AGGTGTGTCTGTAGAGTCC#TTCTACAGACCCACA#..(((.((((((((((...#)))))))))).))).	2392	2407	0.9615384615384616	-18.5	0	0.02854812	0.744	0.0	0.0	-6.857959480565336	13	15	10	3UTR		0	0
hsa-miR-3678-3p	NM_001025434	NQO1	CTGCAGAGTTTGTACGGACCGG#CCACACCGTACATCTGCAA#.((((((...(((((((...((#))...))))))))))))).	1802	1821	0.9615384615384616	-19.1	1	0.1129009	0.647	0.0	0.0	-8.40585589311169	15	19	13	3UTR		0	0
hsa-miR-4652-5p	NM_001025434	NQO1	AGGGGACTGGTTAATAGAACTA#GTTCTATTAATCACCTCTC#(((((..(((((((((((((..#)))))))))))))))))).	1178	1197	0.9615384615384616	-20.5	0	0.016231	0.618	0.0	0.0	-7.382219742266031	18	19	18	3UTR		0	0
hsa-miR-4784	NM_001025434	NQO1	TGAGGAGATGCTGGGACTGA#TCACTGCAACCTCTGCCTCCCAGGTTCCAGCAATTCTCCTG#..((((((((((((((((..#.))))))))))..)))))).	1529	1570	0.9615384615384616	-25.2	1	0.02239118	0.426	0.0	0.0	-4.95700071937229	16	20	10	3UTR		0	0
hsa-miR-6879-5p	NM_001025434	NQO1	CAGGGCAGGGAAGGTGGGAGAG#CTTTCCAGGCTTCCCTGACTTGC#((((.((((((((.(.((((((#)))))).).)))))))).)))).	880	903	0.9615384615384616	-26.7	0	0.0008628831	0.662	0.0	0.0	-9.146500618838157	19	23	8	3UTR		0	1
hsa-miR-2277-5p	NM_001286137	NQO1	AGCGCGGGCTGAGCGCTGCCAGTC#GGCTGGAGTGCAGTGGTGTGATCTCGGCTCACTGCA#.(((.((((((((((((.((((((#)))))))))))............))))))).).)).	1399	1435	0.9692307692307692	-26.6	0	0.0005644146	0.412	0.0	0.0	-7.91236201216959	21	36	11	3UTR		0	0
hsa-miR-2277-5p	NM_000903	NQO1	AGCGCGGGCTGAGCGCTGCCAGTC#GGCTGGAGTGCAGTGGTGTGATCTCGGCTCACTGCA#.(((.((((((((((((.((((((#)))))))))))............))))))).).)).	1615	1651	0.9692307692307692	-26.6	0	0.0005644146	0.412	0.0	0.0	-7.91236201216959	21	36	11	3UTR		0	0
hsa-miR-2277-5p	NM_001025433	NQO1	AGCGCGGGCTGAGCGCTGCCAGTC#GGCTGGAGTGCAGTGGTGTGATCTCGGCTCACTGCA#.(((.((((((((((((.((((((#)))))))))))............))))))).).)).	1513	1549	0.9692307692307692	-26.6	0	0.0005644146	0.412	0.0	0.0	-7.91236201216959	21	36	11	3UTR		0	0
hsa-miR-2277-5p	NM_001025434	NQO1	AGCGCGGGCTGAGCGCTGCCAGTC#GGCTGGAGTGCAGTGGTGTGATCTCGGCTCACTGCA#.(((.((((((((((((.((((((#)))))))))))............))))))).).)).	1501	1537	0.9692307692307692	-26.6	0	0.0005644146	0.412	0.0	0.0	-7.91236201216959	21	36	11	3UTR		0	0
hsa-miR-6799-5p	NM_001286137	NQO1	GGGGAGGTGTGCAGGGCTGG#TCCTGCCTCAGCCTCCCTA#((((((((..((((((....#))))))....)))))))).	1463	1482	0.9743589743589743	-24.6	1	0.003324543	0.397	0.0	0.0	-6.236470572775607	14	19	8	3UTR		0	1
hsa-miR-7112-3p	NM_001286137	NQO1	TGCATCACAGCCTTTGGCCCTAG#GGCTGGAGTGCAGTGGTGTG#.(((((((.((((((((((....#)))))))).)).))))))).	1399	1419	0.9743589743589743	-23.2	1	4.942708e-08	0.412	0.0	0.0	-4.849714495602881	17	20	8	3UTR		0	0
hsa-miR-6799-5p	NM_000903	NQO1	GGGGAGGTGTGCAGGGCTGG#TCCTGCCTCAGCCTCCCTA#((((((((..((((((....#))))))....)))))))).	1679	1698	0.9743589743589743	-24.6	1	0.003324543	0.397	0.0	0.0	-6.236470572775607	14	19	8	3UTR		0	1
hsa-miR-7112-3p	NM_000903	NQO1	TGCATCACAGCCTTTGGCCCTAG#GGCTGGAGTGCAGTGGTGTG#.(((((((.((((((((((....#)))))))).)).))))))).	1615	1635	0.9743589743589743	-23.2	1	4.942708e-08	0.412	0.0	0.0	-4.849714495602881	17	20	8	3UTR		0	0
hsa-miR-6799-5p	NM_001025433	NQO1	GGGGAGGTGTGCAGGGCTGG#TCCTGCCTCAGCCTCCCTA#((((((((..((((((....#))))))....)))))))).	1577	1596	0.9743589743589743	-24.6	1	0.003324543	0.397	0.0	0.0	-6.236470572775607	14	19	8	3UTR		0	1
hsa-miR-7112-3p	NM_001025433	NQO1	TGCATCACAGCCTTTGGCCCTAG#GGCTGGAGTGCAGTGGTGTG#.(((((((.((((((((((....#)))))))).)).))))))).	1513	1533	0.9743589743589743	-23.2	1	4.942708e-08	0.412	0.0	0.0	-4.849714495602881	17	20	8	3UTR		0	0
hsa-miR-6799-5p	NM_001025434	NQO1	GGGGAGGTGTGCAGGGCTGG#TCCTGCCTCAGCCTCCCTA#((((((((..((((((....#))))))....)))))))).	1565	1584	0.9743589743589743	-24.6	1	0.003324543	0.397	0.0	0.0	-6.236470572775607	14	19	8	3UTR		0	1
hsa-miR-7112-3p	NM_001025434	NQO1	TGCATCACAGCCTTTGGCCCTAG#GGCTGGAGTGCAGTGGTGTG#.(((((((.((((((((((....#)))))))).)).))))))).	1501	1521	0.9743589743589743	-23.2	1	4.942708e-08	0.412	0.0	0.0	-4.849714495602881	17	20	8	3UTR		0	0
hsa-miR-5572	NM_001286137	NQO1	GTTGGGGTGCAGGGGTCTGCT#GCAGTGGTGTGATCTCGGCTCACTGCAACCTCTGCCTCCCAGG#.((((((.((((((((.(((.#.))))))))))).)))))).	1408	1451	0.9807692307692307	-26.3	1	0.001860766	0.397	0.0	0.0	-6.106959766537749	17	20	11	3UTR		0	0
hsa-miR-6749-5p	NM_001286137	NQO1	TCGGGCCTGGGGTTGGGGGAGC#GCTCTGTTACCCAGGCTGGAG#((.((((((((..(((.(((((#))))).))))))))))).)).	1386	1407	0.9807692307692307	-28.5	0	0.0003182948	0.5	0.0	0.0	-10.131047842770712	18	21	11	3UTR		0	0
hsa-miR-6780b-5p	NM_001286137	NQO1	TGGGGAAGGCTTGGCAGGGAAGA#TCTGCCTCCCAGGTTCCAGCAATTCTCCTGCCTCAGCCTCCCTAG#(((((.(((((.(((((((((..#.))).))))))..)))))))))).	1438	1483	0.9807692307692307	-30.5	0	0.002751944	0.412	0.0	0.0	-9.185336516991068	19	24	10	3UTR		0	0
hsa-miR-7107-5p	NM_001286137	NQO1	TCGGCCTGGGGAGGAGGAAGGG#TCTTGCTCTGTTACCCAGGCTGGA#((((((((((..((((.((((.#)))).))))....)))))))))).	1382	1406	0.9807692307692307	-29.6	1	0.0003539799	0.5	0.0	0.0	-10.10915223120837	18	24	10	3UTR		0	0
hsa-miR-1273h-5p	NM_001286137	NQO1	CTGGGAGGTCAAGGCTGCAGT#ACTGCAACCTCTGCCTCCCAGG#(((((((((..(((.((((((#)))))).)))..))))))))).	1429	1451	0.9807692307692307	-31.6	1	0.001860766	0.397	0.0	0.0	-8.74030495019083	18	22	9	3UTR		0	1
hsa-miR-8079	NM_001286137	NQO1	CAGTGATCGTCTCTGCTGGC#GCCATCATGCCTGACTAATTTTTGTATTTTTAGTAGAGACGGCGTTTCACC#..(((((((((((((((((.#.)))))))))))))....)))).	1504	1555	0.9807692307692307	-21.4	1	0.0010048	0.559	0.0	0.0	-4.95700071937229	17	23	13	3UTR		0	0
hsa-miR-5572	NM_000903	NQO1	GTTGGGGTGCAGGGGTCTGCT#GCAGTGGTGTGATCTCGGCTCACTGCAACCTCTGCCTCCCAGG#.((((((.((((((((.(((.#.))))))))))).)))))).	1624	1667	0.9807692307692307	-26.3	1	0.001860766	0.397	0.0	0.0	-6.106959766537749	17	20	11	3UTR		0	0
hsa-miR-6749-5p	NM_000903	NQO1	TCGGGCCTGGGGTTGGGGGAGC#GCTCTGTTACCCAGGCTGGAG#((.((((((((..(((.(((((#))))).))))))))))).)).	1602	1623	0.9807692307692307	-28.5	0	0.0003182948	0.5	0.0	0.0	-10.131047842770712	18	21	11	3UTR		0	0
hsa-miR-6780b-5p	NM_000903	NQO1	TGGGGAAGGCTTGGCAGGGAAGA#TCTGCCTCCCAGGTTCCAGCAATTCTCCTGCCTCAGCCTCCCTAG#(((((.(((((.(((((((((..#.))).))))))..)))))))))).	1654	1699	0.9807692307692307	-30.5	0	0.002751944	0.412	0.0	0.0	-9.185336516991068	19	24	10	3UTR		0	0
hsa-miR-7107-5p	NM_000903	NQO1	TCGGCCTGGGGAGGAGGAAGGG#TCTTGCTCTGTTACCCAGGCTGGA#((((((((((..((((.((((.#)))).))))....)))))))))).	1598	1622	0.9807692307692307	-29.6	1	0.0003539799	0.5	0.0	0.0	-10.10915223120837	18	24	10	3UTR		0	0
hsa-miR-1273h-5p	NM_000903	NQO1	CTGGGAGGTCAAGGCTGCAGT#ACTGCAACCTCTGCCTCCCAGG#(((((((((..(((.((((((#)))))).)))..))))))))).	1645	1667	0.9807692307692307	-31.6	1	0.001860766	0.397	0.0	0.0	-8.74030495019083	18	22	9	3UTR		0	1
hsa-miR-8079	NM_000903	NQO1	CAGTGATCGTCTCTGCTGGC#GCCATCATGCCTGACTAATTTTTGTATTTTTAGTAGAGACGGCGTTTCACC#..(((((((((((((((((.#.)))))))))))))....)))).	1720	1771	0.9807692307692307	-21.4	1	0.0010048	0.559	0.0	0.0	-4.95700071937229	17	23	13	3UTR		0	0
hsa-miR-5572	NM_001025433	NQO1	GTTGGGGTGCAGGGGTCTGCT#GCAGTGGTGTGATCTCGGCTCACTGCAACCTCTGCCTCCCAGG#.((((((.((((((((.(((.#.))))))))))).)))))).	1522	1565	0.9807692307692307	-26.3	1	0.001860766	0.397	0.0	0.0	-6.106959766537749	17	20	11	3UTR		0	0
hsa-miR-6749-5p	NM_001025433	NQO1	TCGGGCCTGGGGTTGGGGGAGC#GCTCTGTTACCCAGGCTGGAG#((.((((((((..(((.(((((#))))).))))))))))).)).	1500	1521	0.9807692307692307	-28.5	0	0.0003182948	0.5	0.0	0.0	-10.131047842770712	18	21	11	3UTR		0	0
hsa-miR-6780b-5p	NM_001025433	NQO1	TGGGGAAGGCTTGGCAGGGAAGA#TCTGCCTCCCAGGTTCCAGCAATTCTCCTGCCTCAGCCTCCCTAG#(((((.(((((.(((((((((..#.))).))))))..)))))))))).	1552	1597	0.9807692307692307	-30.5	0	0.002751944	0.412	0.0	0.0	-9.185336516991068	19	24	10	3UTR		0	0
hsa-miR-7107-5p	NM_001025433	NQO1	TCGGCCTGGGGAGGAGGAAGGG#TCTTGCTCTGTTACCCAGGCTGGA#((((((((((..((((.((((.#)))).))))....)))))))))).	1496	1520	0.9807692307692307	-29.6	1	0.0003539799	0.5	0.0	0.0	-10.10915223120837	18	24	10	3UTR		0	0
hsa-miR-1273h-5p	NM_001025433	NQO1	CTGGGAGGTCAAGGCTGCAGT#ACTGCAACCTCTGCCTCCCAGG#(((((((((..(((.((((((#)))))).)))..))))))))).	1543	1565	0.9807692307692307	-31.6	1	0.001860766	0.397	0.0	0.0	-8.74030495019083	18	22	9	3UTR		0	1
hsa-miR-8079	NM_001025433	NQO1	CAGTGATCGTCTCTGCTGGC#GCCATCATGCCTGACTAATTTTTGTATTTTTAGTAGAGACGGCGTTTCACC#..(((((((((((((((((.#.)))))))))))))....)))).	1618	1669	0.9807692307692307	-21.4	1	0.0010048	0.559	0.0	0.0	-4.95700071937229	17	23	13	3UTR		0	0
hsa-miR-5572	NM_001025434	NQO1	GTTGGGGTGCAGGGGTCTGCT#GCAGTGGTGTGATCTCGGCTCACTGCAACCTCTGCCTCCCAGG#.((((((.((((((((.(((.#.))))))))))).)))))).	1510	1553	0.9807692307692307	-26.3	1	0.001860766	0.397	0.0	0.0	-6.106959766537749	17	20	11	3UTR		0	0
hsa-miR-6749-5p	NM_001025434	NQO1	TCGGGCCTGGGGTTGGGGGAGC#GCTCTGTTACCCAGGCTGGAG#((.((((((((..(((.(((((#))))).))))))))))).)).	1488	1509	0.9807692307692307	-28.5	0	0.0003182948	0.5	0.0	0.0	-10.131047842770712	18	21	11	3UTR		0	0
hsa-miR-6780b-5p	NM_001025434	NQO1	TGGGGAAGGCTTGGCAGGGAAGA#TCTGCCTCCCAGGTTCCAGCAATTCTCCTGCCTCAGCCTCCCTAG#(((((.(((((.(((((((((..#.))).))))))..)))))))))).	1540	1585	0.9807692307692307	-30.5	0	0.002751944	0.412	0.0	0.0	-9.185336516991068	19	24	10	3UTR		0	0
hsa-miR-7107-5p	NM_001025434	NQO1	TCGGCCTGGGGAGGAGGAAGGG#TCTTGCTCTGTTACCCAGGCTGGA#((((((((((..((((.((((.#)))).))))....)))))))))).	1484	1508	0.9807692307692307	-29.6	1	0.0003539799	0.5	0.0	0.0	-10.10915223120837	18	24	10	3UTR		0	0
hsa-miR-1273h-5p	NM_001025434	NQO1	CTGGGAGGTCAAGGCTGCAGT#ACTGCAACCTCTGCCTCCCAGG#(((((((((..(((.((((((#)))))).)))..))))))))).	1531	1553	0.9807692307692307	-31.6	1	0.001860766	0.397	0.0	0.0	-8.74030495019083	18	22	9	3UTR		0	1
hsa-miR-8079	NM_001025434	NQO1	CAGTGATCGTCTCTGCTGGC#GCCATCATGCCTGACTAATTTTTGTATTTTTAGTAGAGACGGCGTTTCACC#..(((((((((((((((((.#.)))))))))))))....)))).	1606	1657	0.9807692307692307	-21.4	1	0.0010048	0.559	0.0	0.0	-4.95700071937229	17	23	13	3UTR		0	0
hsa-let-7a-5p	NM_001286137	NQO1	TGAGGTAGTAGGTTGTATAGTT#TGCAACCTCTGCCTCC#.(((((((.((((((((.....#))))))))))))))).	1431	1447	1.0	-22.9	1	0.001490406	0.397	0.0	0.0	-4.849714495602881	15	16	15	3UTR		0	0
hsa-let-7b-5p	NM_001286137	NQO1	TGAGGTAGTAGGTTGTGTGGTT#GATCTCGGCTCACTGCAACCTCTGCCTCC#.(((((((.(((((((((((((#.))).))).)))))))))))))).	1418	1447	1.0	-26.0	1	0.001490406	0.397	0.0	0.0	-4.849714495602881	20	24	14	3UTR		0	0
hsa-let-7c-5p	NM_001286137	NQO1	TGAGGTAGTAGGTTGTATGGTT#GGCTGGAGTGCAGTGGTGTGATCTCGGCTCACTGCAACCTCTGCCTCC#.(((((((.(((((((((((((#.))).)).))))))))))))))).	1399	1447	1.0	-24.5	1	0.001490406	0.397	0.0	0.0	-4.849714495602881	20	24	15	3UTR		0	0
hsa-let-7d-5p	NM_001286137	NQO1	AGAGGTAGTAGGTTGCATAGTT#TGCAACCTCTGCCTCC#.(((((((.((((((((.....#))))))))))))))).	1431	1447	1.0	-25.1	1	0.001490406	0.397	0.0	0.0	-4.849714495602881	15	16	15	3UTR		0	0
hsa-let-7e-5p	NM_001286137	NQO1	TGAGGTAGGAGGTTGTATAGTT#GGCTGGAGTGCAGTGGTGTGATCTCGGCTCACTGCAACCTCTGCCTCCCAGGTTCCAGCAATTCTCCTGCCTCAG#((((((((((((((((......#.))))).))))))))))).	1399	1474	1.0	-24.6	1	0.006737844	0.382	0.0	0.0	-3.937574446201665	16	19	11	3UTR		0	0
hsa-let-7f-5p	NM_001286137	NQO1	TGAGGTAGTAGATTGTATAGTT#GCAATTCTCCTGCCTCAG#((((((((.(((((((......#))))).)).)))))))).	1456	1474	1.0	-18.0	1	0.006737844	0.382	0.0	0.0	-4.993964104447428	15	18	8	3UTR		0	0
hsa-miR-17-5p	NM_001286137	NQO1	CAAAGTGCTTACAGTGCAGGTAG#CTACCTGCCCTAAGGGACTTA#..((((.(((..((.((((((((#)))))))).)).))).)))).	1143	1164	1.0	-20.0	0	0.0006486008	0.588	0.0	0.0	-13.407714599500949	17	21	8	3UTR		0	0
hsa-miR-20a-5p	NM_001286137	NQO1	TAAAGTGCTTATAGTGCAGGTAG#CTACCTGCCCTAAGGGACTTA#..((((.(((.(((.((((((((#)))))))).)))))).)))).	1143	1164	1.0	-22.1	0	0.0006486008	0.588	0.0	0.0	-10.060911289904594	18	21	8	3UTR		0	0
hsa-miR-24-1-5p	NM_001286137	NQO1	TGCCTACTGAGCTGATATCAGT#GGTACAGTTTGGCTAGGTAT#((((((((((((((.((((...#)))))))))))).)))))).	1040	1060	1.0	-19.3	1	0.001463457	0.647	0.0	0.0	-4.6730240064523	18	20	12	3UTR		0	0
hsa-miR-31-5p	NM_001286137	NQO1	AGGCAAGATGCTGGCATAGCT#AGCTGGGATGACAGGCGCCTGCCATCATGCCTG#(((((.(((((.(((...(((#.)))))).)).))).))))).	1484	1517	1.0	-19.4	0	0.01541184	0.529	0.0	0.0	-9.418385597294682	16	21	6	3UTR		0	0
hsa-miR-29b-2-5p	NM_001286137	NQO1	CTGGTTTCACATGGTGGCTTAG#GGCGTTTCACCATGTTGGCCAGG#((((((..(((((((((.....#.))))))))).)))))).	1544	1567	1.0	-21.5	0	0.0004697492	0.515	0.0	0.0	-7.794895910253615	15	18	9	3UTR		0	0
hsa-miR-106a-5p	NM_001286137	NQO1	AAAAGTGCTTACAGTGCAGGTAG#CTACCTGCCCTAAGGGACTTA#..((((.(((..((.((((((((#)))))))).)).))).)))).	1143	1164	1.0	-20.0	0	0.0006486008	0.588	0.0	0.0	-13.407714599500949	17	21	8	3UTR		0	0
hsa-miR-148a-3p	NM_001286137	NQO1	TCAGTGCACTACAGAACTTTGT#CAAGGAGAATATGATAAAACACTGCCCTCTTGTGGTGCATTGAA#(((((((((((((((.......#.))).)))))))))))).	1988	2032	1.0	-21.1	1	0.001014801	0.632	0.0	0.0	-4.1706235265052785	15	18	12	3UTR		0	0
hsa-miR-204-3p	NM_001286137	NQO1	GCTGGGAAGGCAAAGGGACGT#CGGCTCACTGCAACCTCTGCCTCCCAGG#.(((((.(((((.(((...((#.))..))).)))))))))).	1423	1451	1.0	-21.9	0	0.001860766	0.397	0.0	0.0	-6.626141984894679	15	20	10	3UTR		0	0
hsa-miR-205-3p	NM_001286137	NQO1	GATTTCAGTGGAGTGAAGTTC#GAAGTCATCTCATTCCACTGT#.....(((((((((((.....#.))))))))))).	1952	1973	1.0	-17.8	0	0.0141094	0.676	0.0	0.0	-13.6655996434504	11	13	11	3UTR		0	0
hsa-miR-216a-3p	NM_001286137	NQO1	TCACAGTGGTCTCTGGGATTAT#CTCAAGAGGCCACTT#....(((((((((((((.....#)))).))))))))).	939	954	1.0	-19.3	0	0.0001912232	0.574	0.0	0.0	-9.546562468637928	13	15	9	3UTR		0	0
hsa-miR-30b-3p	NM_001286137	NQO1	CTGGGAGGTGGATGTTTACTTC#GGTGTGATCTCGGCTCACTGCAACCTCTGCCTCCCAGG#((((((((((((.(((......#.))).)))))))))))).	1413	1451	1.0	-24.5	1	0.001860766	0.397	0.0	0.0	-5.226705058867908	15	18	12	3UTR		0	1
hsa-miR-128-1-5p	NM_001286137	NQO1	CGGGGCCGTAGCACTGTCTGAGA#TCTCGACAGTATCCACAATAGCTGACGGCTG#...(((((((((((((((.((((#))))))))))..........)))).))))).	2166	2197	1.0	-23.2	0	9.267301e-05	0.588	0.0	0.0	-6.514540193678739	19	31	10	3UTR		0	0
hsa-miR-140-3p	NM_001286137	NQO1	TACCACAGGGTAGAACCACGG#CTGTTGGTATTATATAATTCAAGGAGAATATGATAAAACACTGCCCTCTTGTGGTGC#(((((((((((((........#.)))))))...)))))).	1969	2026	1.0	-18.4	1	6.070223e-05	0.632	0.0	0.0	-5.762913004276319	13	18	7	3UTR		0	0
hsa-miR-145-5p	NM_001286137	NQO1	GTCCAGTTTTCCCAGGAATCCCT#GGGAGACAGCCTCTTACTTGCCAAGAAAATGAAGGGATTGGACCGAGCTGGAA#.(((((((((((....(((((((#.))))))))))..)))))))).	2071	2124	1.0	-21.2	1	0.005587853	0.515	0.0	0.0	-6.907794008098015	18	22	10	3UTR		0	0
hsa-miR-152-3p	NM_001286137	NQO1	TCAGTGCATGACAGAACTTGG#TCTTGTGGTGCATTGAA#(((((((((.(((((......#))).)).))))))))).	2015	2032	1.0	-17.7	1	0.001014801	0.632	0.0	0.0	-5.413129994833456	14	17	9	3UTR		0	0
hsa-miR-191-3p	NM_001286137	NQO1	GCTGCGCTTGGATTTCGTCCCC#GGGATGACAGGCGCCTGCC#((.(((((((....(((((((.#))))))))))))))..)).	1488	1507	1.0	-23.5	0	4.205705e-05	0.515	0.0	0.0	-13.812662235701469	16	19	14	3UTR		0	0
hsa-miR-125b-2-3p	NM_001286137	NQO1	TCACAAGTCAGGCTCTTGGGAC#TTCCAGGCTTCCCTGACTTGC#...(((((((((..(((((((.#)))))))....))))))))).	780	801	1.0	-21.9	0	0.0008628831	0.662	0.0	0.0	-8.66051072386539	16	21	9	3UTR		0	0
hsa-miR-149-3p	NM_001286137	NQO1	AGGGAGGGACGGGGGCTGTGC#GTGCAGTGGTGTGATCTCGGCTCACTGCAACCTCTGCCTCCCA#.((((((.(.(((((((((((#))))))).......................))))).)))))).	1406	1449	1.0	-23.5	1	0.001310903	0.412	0.0	0.0	-7.349466234865927	18	43	7	3UTR		0	1
hsa-miR-150-3p	NM_001286137	NQO1	CTGGTACAGGCCTGGGGGACAG#CTGTTACCCAGGCTGGAGTGCA#...((((.((((((((..((((#))))..))))))))...)))).	1389	1411	1.0	-26.3	0	5.960827e-08	0.456	0.0	0.0	-8.82817512285937	16	22	8	3UTR		0	0
hsa-miR-150-3p	NM_001286137	NQO1	CTGGTACAGGCCTGGGGGACAG#CTGCCTCCCAGGTTCCAGC#((((....((((((((((.(((#))).)))))))))))))).	1439	1458	1.0	-24.1	0	0.004686699	0.412	0.0	0.0	-13.814891846259133	17	19	14	3UTR		0	0
hsa-miR-320a-3p	NM_001286137	NQO1	AAAAGCTGGGTTGAGAGGGCGA#TTGCTCTGTTACCCAGGCTG#...(((((((.(((.(((((((#))))))).)))))))).)).	1384	1404	1.0	-21.7	0	0.0003032258	0.515	0.0	0.0	-10.074764229339724	17	20	8	3UTR		0	0
hsa-miR-194-3p	NM_001286137	NQO1	CCAGTGGGGCTGCTGTTATCTG#GGATGACAGGCGCCTGCCATC#...(((((((..(((((((((.#)))))))))..)))..)))).	1489	1510	1.0	-21.9	0	4.187597e-05	0.529	0.0	0.0	-12.686117978685445	16	21	9	3UTR		0	0
hsa-miR-30c-1-3p	NM_001286137	NQO1	CTGGGAGAGGGTTGTTTACTCC#GGCTCACTGCAACCTCTGCCTCCCAGG#(((((((((((((((.......#.)))))).))..))))))).	1424	1451	1.0	-21.8	1	0.001860766	0.397	0.0	0.0	-4.1706235265052785	15	20	7	3UTR		0	0
hsa-miR-301a-5p	NM_001286137	NQO1	GCTCTGACTTTATTGCACTACT#GTGGTGCATTGAAAGAAGAGA#.((((...((((.((((((((.#)))))))).))))...)))).	2019	2040	1.0	-19.7	0	0.02697832	0.618	0.0	0.0	-10.840735675268357	16	21	8	3UTR		0	0
hsa-miR-130b-5p	NM_001286137	NQO1	ACTCTTTCCCTGTTGCACTAC#GTGGTGCATTGAAAGAAGAGA#.((((((......((((((((#))))))))......)))))).	2019	2040	1.0	-17.4	1	0.02697832	0.618	0.0	0.0	-15.86656429078464	14	21	8	3UTR		0	0
hsa-miR-130b-3p	NM_001286137	NQO1	CAGTGCAATGATGAAAGGGCAT#GCGCCTGCCATCATGCCTGA#(((.((.((((((..(((((..#)).)))..))))))))))).	1498	1518	1.0	-20.4	0	0.002706871	0.529	0.0	0.0	-10.105572733803214	16	20	11	3UTR		0	0
hsa-miR-30e-3p	NM_001286137	NQO1	CTTTCAGTCGGATGTTTACAGC#GCATATAACCAAAATCCGACTGGGC#..(((((((((((.........#.))))))))))).	915	940	1.0	-16.7	1	0.006355004	0.574	0.0	0.0	-6.782339277446944	11	13	11	3UTR		0	0
hsa-miR-363-5p	NM_001286137	NQO1	CGGGTGGATCACGATGCAATTT#CAGGTGATCCGCCTA#.(((((((((((..((......#)).))))))))))).	1588	1603	1.0	-19.6	1	0.0001603735	0.441	0.0	0.0	-5.9392953675437665	13	15	11	3UTR		0	0
hsa-miR-365a-5p	NM_001286137	NQO1	AGGGACTTTTGGGGGCAGATGTG#GCAGTGGTGTGATCTCGGCTCACTGCAACCTCTGCCTCCCAGGTTCCA#.(((((((..(((((((((.((.#.)).))))))))).))))))).	1408	1456	1.0	-27.2	1	0.002485817	0.426	0.0	0.0	-6.09222096393106	18	22	9	3UTR		0	0
hsa-miR-367-3p	NM_001286137	NQO1	AATTGCACTTTAGCAATGGTGA#TTACCCAGGCTGGAGTGCAGTG#.(((((((((((((...(((((#)))))...))))))))))))).	1392	1414	1.0	-24.8	1	2.548157e-08	0.426	0.0	0.0	-4.761823477911366	18	22	13	3UTR		0	0
hsa-miR-383-5p	NM_001286137	NQO1	AGATCAGAAGGTGATTGTGGCT#GCTGCAGTCATCTACTT#.....((.(((((((((((((.#))))))))))))).)).	1330	1347	1.0	-19.4	0	0.2725335	0.779	0.0	0.0	-15.97923457263103	15	17	13	3UTR		0	1
hsa-miR-340-3p	NM_001286137	NQO1	TCCGTCTCAGTTACTTTATAGC#AGTAGCTGGGATGA#..(((((((((((((.......#))))))))))))).	1481	1495	1.0	-18.7	1	2.47304e-05	0.441	0.0	0.0	-5.1900497996759025	13	14	13	3UTR		0	0
hsa-miR-326	NM_001286137	NQO1	CCTCTGGGCCCTTCCTCCAG#GGGAATTGCTCAGAGA#.((((((((..(((((....#)))))..)))))))).	1112	1128	1.0	-19.5	1	0.004921722	0.544	0.0	0.0	-7.8606057810956464	13	16	8	3UTR		0	0
hsa-miR-151a-3p	NM_001286137	NQO1	CTAGACTGAAGCTCCTTGAGG#TCTCGACAGTATCCACAATAGCTGACGGCTGGGTGTTTCAGTTTGA#.(((((((((((.(((.....#.))).))))))))))).	2166	2212	1.0	-17.6	1	0.001406668	0.588	0.0	0.0	-5.08245545002336	14	17	11	3UTR		0	0
hsa-miR-148b-3p	NM_001286137	NQO1	TCAGTGCATCACAGAACTTTGT#ATATAATTCAAGGAGAATATGATAAAACACTGCCCTCTTGTGGTGCATTGAA#(((((((((((((((.......#.))).)))))))))))).	1980	2032	1.0	-20.8	1	0.001014801	0.632	0.0	0.0	-4.1706235265052785	15	18	12	3UTR		0	0
hsa-miR-331-3p	NM_001286137	NQO1	GCCCCTGGGCCTATCCTAGAA#TTCTTTATCATTGCTAAACTGATGACTTACTATGGGATGGGGTCCAGTCCCATGACCTTGGGGTA#((((((((((((((((((...#.))))))))).)))).............))))).	1818	1883	1.0	-25.0	1	0.0001421936	0.574	0.0	0.0	-3.937574446201665	18	34	9	3UTR		0	0
hsa-miR-324-5p	NM_001286137	NQO1	CGCATCCCCTAGGGCATTGGTG#TACCTGCCCTAAGGGAC#....((((.(((((((..((((#))))))))))).)))).	1144	1161	1.0	-22.0	0	0.00036835	0.588	0.0	0.0	-10.602952126883691	15	17	11	3UTR		0	0
hsa-miR-133b	NM_001286137	NQO1	TTTGGTCCCCTTCAACCAGCTA#AGAAAATGAAGGGATTGGACCGAGC#((((((((((((((........#.)))))))....))))))).	2094	2119	1.0	-17.9	1	0.001177752	0.529	0.0	0.0	-4.906073086755913	14	20	7	3UTR		0	0
hsa-miR-345-3p	NM_001286137	NQO1	GCCCTGAACGAGGGGTCTGGAG#TCCAGTCCCATGACCTTGGGGTA#(((((((.((.((((.(((((.#))))))))).))...))))))).	1860	1883	1.0	-23.1	1	0.0001421936	0.574	0.0	0.0	-9.30903293109626	18	23	9	3UTR		0	0
hsa-miR-423-5p	NM_001286137	NQO1	TGAGGGGCAGAGAGCGAGACTTT#AGTCTTGCTCTGTTACCCA#...(((..(.(((((((((((..#))))))))))).)..))).	1380	1399	1.0	-25.1	0	0.0004844645	0.559	0.0	0.0	-11.614368126058867	15	19	11	3UTR		0	0
hsa-miR-423-3p	NM_001286137	NQO1	AGCTCGGTCTGAGGCCCCTCAGT#TGGGAGACAGCCTCTTACTTGCCAAGAAAATGAAGGGATTGGACCGAGCTG#((((((((((((..(((.(((..#.))).))).)))))))))))).	2070	2121	1.0	-27.8	1	0.0005082439	0.529	0.0	0.0	-6.083544976388314	18	22	12	3UTR		0	0
hsa-miR-20b-5p	NM_001286137	NQO1	CAAAGTGCTCATAGTGCAGGTAG#CTACCTGCCCTAAGGGACTTA#..((((.(((.(((.((((((((#)))))))).))).))))))).	1143	1164	1.0	-21.9	0	0.0006486008	0.588	0.0	0.0	-10.060911289904594	18	21	8	3UTR		0	0
hsa-miR-433-5p	NM_001286137	NQO1	TACGGTGAGCCTGTCATTATTC#GATGACAGGCGCCTGCCA#...(((..((((((((((....#))))))))))....))).	1490	1508	1.0	-20.5	0	4.509657e-05	0.515	0.0	0.0	-10.371861657730689	13	18	10	3UTR		0	0
hsa-miR-433-5p	NM_001286137	NQO1	TACGGTGAGCCTGTCATTATTC#GAGTGCAGTGGTGTGATCTCGGCTCACTGC#..(((((((((.(((((.....#.)))))...))))))))).	1404	1434	1.0	-20.3	1	0.0006207098	0.397	0.0	0.0	-8.303804028968646	14	19	9	3UTR		0	0
hsa-miR-193b-5p	NM_001286137	NQO1	CGGGGTTTTGAGGGCGAGATGA#GTCTTGCTCTGTTACCCA#..((((....((((((((((..#))))))))))...)))).	1381	1399	1.0	-21.5	0	0.0004844645	0.559	0.0	0.0	-11.113218309998182	14	18	10	3UTR		0	0
hsa-miR-520f-5p	NM_001286137	NQO1	CCTCTAAAGGGAAGCGCTTTCT#AGACGGCGTTTCACCATGTTGGCCAGGC#(((((((.((((((((((.(((#))).)))))))).))...))))..))).	1540	1568	1.0	-18.6	1	0.0009426638	0.5	0.0	0.0	-6.251209375382295	20	28	8	3UTR		0	0
hsa-miR-526b-5p	NM_001286137	NQO1	CTCTTGAGGGAAGCACTTTCTGT#GCAGAAGGGAATTGCTCAGAGA#(((.((((.((..(.((((((((#)))))))))..)).))))))).	1106	1128	1.0	-20.1	0	0.004921722	0.544	0.0	0.0	-13.39736986191985	18	22	9	3UTR		0	0
hsa-miR-500a-5p	NM_001286137	NQO1	TAATCCTTGCTACCTGGGTGAGA#CTCAGCCTCCCTAGTAGCTGGGATG#..(((((.((((.(((((.(((.#.)))))))))))).))))).	1469	1494	1.0	-23.5	0	1.571962e-05	0.441	0.0	0.0	-8.559766261219163	17	20	12	3UTR		0	0
hsa-miR-503-3p	NM_001286137	NQO1	GGGGTATTGTTTCCGCTGCCAGG#CTGGCACTGGTGGTTTTTGCTCTCGACAGTATCCA#.((((((((((.((((((((((.#))))))...))))...........)))))))))).	2146	2181	1.0	-23.8	1	0.02074978	0.5	0.0	0.0	-7.140128146953473	20	35	10	3UTR		0	0
hsa-miR-504-5p	NM_001286137	NQO1	AGACCCTGGTCTGCACTCTATC#GATGGGGTCCAGTCCCATGACCTTGGGGTA#..(((((((.(((.((((((((#)))))))).))).)).........))))).	1853	1883	1.0	-21.4	1	0.0001421936	0.574	0.0	0.0	-7.056347105220874	18	30	8	3UTR		0	0
hsa-miR-504-3p	NM_001286137	NQO1	GGGAGTGCAGGGCAGGGTTTC#TCCTGCCTCAGCCTCCCT#(((((.((.((((((((....#))))))))..))))))).	1463	1481	1.0	-26.0	0	0.004796451	0.382	0.0	0.0	-6.894922865640474	15	18	8	3UTR		0	0
hsa-miR-505-5p	NM_001286137	NQO1	GGGAGCCAGGAAGTATTGATGT#TTTCCAGGCTTCCC#(((((((.(((((.........#))))).))))))).	779	793	1.0	-18.0	1	0.000899075	0.647	0.0	0.0	-8.07654793345695	12	14	7	3UTR		0	0
hsa-miR-557	NM_001286137	NQO1	GTTTGCACGGGTGGGCCTTGTCT#GGATGGGGTCCAGTCCCATGACCTTGGGGTACAATTGTAAACC#(((((((.(((((((((((((((#))))))))))))..)))..................))))))).	1852	1895	1.0	-23.1	1	0.0001160878	0.559	0.0	0.0	-6.251209375382295	22	43	12	3UTR		0	0
hsa-miR-569	NM_001286137	NQO1	AGTTAATGAATCCTGGAAAGT#CTTTCCAGGCTTCCCTGACTT#(((((..(((.(((((((((.#))))))))).)))..))))).	778	799	1.0	-20.0	0	0.0002889697	0.647	0.0	0.0	-10.206994217676382	17	21	9	3UTR		0	0
hsa-miR-571	NM_001286137	NQO1	TGAGTTGGCCATCTGAGTGAG#CACTCTTGGTCAGCTTT#.((((((((((...(((((..#))))).)))))))))).	1254	1271	1.0	-20.8	1	0.0007205476	0.618	0.0	0.0	-9.286098677140124	15	17	10	3UTR		0	0
hsa-miR-550a-5p	NM_001286137	NQO1	AGTGCCTGAGGGAGTAAGAGCCC#GGTTTTTGCTCTCGACAGTATCCACA#.(((.(((.(((((((((((((.#)))))))))))))..)))....))).	2157	2183	1.0	-22.5	0	0.02042147	0.5	0.0	0.0	-8.968751670415353	19	26	13	3UTR		0	0
hsa-miR-609	NM_001286137	NQO1	AGGGTGTTTCTCTCATCTCT#AGAGATGAGAAATGATGAAAAGGTTGCCTGAAAAATGGGAGACAGCCTC#(((.((((((((((((((((#))))))))))............................)))))).))).	2035	2084	1.0	-23.0	0	0.000118672	0.588	0.0	0.0	-6.969596721160855	19	49	10	3UTR		0	0
hsa-miR-611	NM_001286137	NQO1	GCGAGGACCCCTCGGGGTCTGAC#CAGATGCTGACTGGCACTGGTGGTTTTTGCT#(((((((((((((((.(((((..#))))).))))........)).))))))))).	2136	2167	1.0	-25.1	1	0.0001397598	0.5	0.0	0.0	-4.1706235265052785	20	31	9	3UTR		0	0
hsa-miR-615-5p	NM_001286137	NQO1	GGGGGTCCCCGGTGCTCGGATC#GATCCGCCTACCTCAGCCTCCCAAAGTGCTGGGATTACAGGCGTGATCCACCA#((((((((((((((((((((((#))))))..................)))))))))...........))))).)).	1593	1646	1.0	-26.5	1	1.597436e-05	0.485	0.0	0.0	-3.937574446201665	22	53	9	3UTR		0	0
hsa-miR-615-3p	NM_001286137	NQO1	TCCGAGCCTGGGTCTCCCTCTT#AGGGATTGGACCGAGCTGGAA#(((.((.((.(((((((((...#)))))...)))).))))))).	2103	2124	1.0	-20.3	0	0.005587853	0.515	0.0	0.0	-9.755789724360351	16	21	7	3UTR		0	0
hsa-miR-617	NM_001286137	NQO1	AGACTTCCCATTTGAAGGTGGC#GTTGCCTGAAAAATGGGAGA#....(((((((((..(((((((#)))))))...))))))))).	2057	2077	1.0	-19.8	0	0.003098805	0.588	0.0	0.0	-11.13885194640897	16	20	9	3UTR		0	1
hsa-miR-619-5p	NM_001286137	NQO1	GCTGGGATTACAGGCATGAGCC#CTCTGCCTCCCAGGTTCCAGCA#(((((((((..(((((.(((..#))))))))....))))))))).	1437	1459	1.0	-22.7	1	0.004772179	0.412	0.0	0.0	-8.004855389940193	17	22	9	3UTR		0	0
hsa-miR-549a-5p	NM_001286137	NQO1	AGCTCATCCATAGTTGTCACTG#TGACTTACTATGGGATGGGG#..((((((((((((.((((...#))))..))))))).))))).	1840	1860	1.0	-19.3	1	0.003439756	0.559	0.0	0.0	-5.692450279622925	16	20	7	3UTR		0	0
hsa-miR-671-5p	NM_001286137	NQO1	AGGAAGCCCTGGAGGGGCTGGAG#CTCTGCCTCCCAGGTTCCA#.((((..(((((.(((((.((((#)))))))))))))))))).	1437	1456	1.0	-25.5	0	0.002485817	0.426	0.0	0.0	-8.527100746087726	18	19	18	3UTR		0	0
hsa-miR-767-5p	NM_001286137	NQO1	TGCACCATGGTTGTCTGAGCATG#TGCTCTCGACAGTATCCACAATAGCTGACGGCTGGGTGTT#.(((((..(((((((..(((...#.)))))))))).))))).	2163	2203	1.0	-18.9	0	1.401072e-05	0.574	0.0	0.0	-7.883695381712681	15	18	10	3UTR		0	0
hsa-miR-320b	NM_001286137	NQO1	AAAAGCTGGGTTGAGAGGGCAA#TTGCTCTGTTACCCAGGCTG#...(((((((.(((.(((((((#))))))).)))))))).)).	1384	1404	1.0	-22.0	0	0.0003032258	0.515	0.0	0.0	-10.074764229339724	17	20	8	3UTR		0	0
hsa-miR-762	NM_001286137	NQO1	GGGGCTGGGGCCGGGGCCGAGC#CTCGGCTCACTGCAACCTCTGCCTCCCAGGTTCCAGCAATTCTCCTGCCTCAGCCTCCCT#(((((((((((((((((((((.#))))))..................))).)))))))))...................))).	1421	1481	1.0	-30.5	1	0.004796451	0.382	0.0	0.0	-3.937574446201665	21	60	9	3UTR		0	0
hsa-miR-764	NM_001286137	NQO1	GCAGGTGCTCACTTGTCCTCCT#GGGATGACAGGCGCCTGCC#(((((((((....((((.((((#)))).))))))))))))).	1488	1507	1.0	-25.2	1	4.205705e-05	0.515	0.0	0.0	-12.640789312202793	17	19	13	3UTR		0	0
hsa-miR-874-5p	NM_001286137	NQO1	CGGCCCCACGCACCAGGGTAAGA#TCTTGCTCTGTTACCCAGGCTGGAGTGCAGTGGTGTGATCTCGGCTC#.((((((((((((((((((((((#))))))))))..............)))).)))).........)))).	1382	1429	1.0	-24.8	1	0.001217429	0.397	0.0	0.0	-3.793324837357118	22	47	10	3UTR		0	0
hsa-miR-885-3p	NM_001286137	NQO1	AGGCAGCGGGGTGTAGTGGATA#ATCCACCACACCTGGCCCTTGCA#..(((((.((((((.((((((.#)))))).)))))).))...))).	1638	1661	1.0	-25.9	0	0.001599086	0.529	0.0	0.0	-8.006085208803555	17	23	6	3UTR		0	0
hsa-miR-885-3p	NM_001286137	NQO1	AGGCAGCGGGGTGTAGTGGATA#TCACTGCAACCTCTGCCTC#((((((.(((.((((((((...#)))))))).))))))))).	1427	1446	1.0	-24.2	0	0.000270893	0.412	0.0	0.0	-8.306035456483334	17	19	9	3UTR		0	0
hsa-miR-873-3p	NM_001286137	NQO1	GGAGACTGATGAGTTCCCGGGA#TTCTGGAAGTCATCTCATTCCA#((((...(((((.((.((((((#)))))))).)))))...)))).	1947	1969	1.0	-19.1	0	0.01589636	0.691	0.0	0.0	-13.02343661004836	17	22	8	3UTR		0	0
hsa-miR-920	NM_001286137	NQO1	GGGGAGCTGTGGAAGCAGTA#TTTCCAGGCTTCCCT#((((((((.((((((.....#)))))))))))))).	779	794	1.0	-20.2	1	0.0009294533	0.647	0.0	0.0	-5.227013184751041	14	15	14	3UTR		0	0
hsa-miR-937-5p	NM_001286137	NQO1	GTGAGTCAGGGTGGGGCTGG#CCAGGCTTCCCTGACTTGCT#(((((((((((.(((.((((#)))).)))))))))))))).	782	802	1.0	-28.2	1	0.007621475	0.662	0.0	0.0	-7.517426836101634	18	20	14	3UTR		0	0
hsa-miR-1180-5p	NM_001286137	NQO1	GGACCCACCCGGCCGGGAATA#TGACGGCTGGGTGTTTCA#.((..((((((((((..(...#)..))))))))))..)).	2188	2206	1.0	-21.9	0	2.520356e-05	0.588	0.0	0.0	-11.177433367432394	13	18	10	3UTR		0	0
hsa-miR-1227-5p	NM_001286137	NQO1	GTGGGGCCAGGCGGTGG#CCACCACACCTGGCCCTTGCA#(((((((((((.(((((#)))))...))))))))).)).	1640	1661	1.0	-27.5	1	0.001599086	0.529	0.0	0.0	-7.284377755798021	16	21	9	3UTR		0	0
hsa-miR-1228-5p	NM_001286137	NQO1	GTGGGCGGGGGCAGGTGTGTG#CAGGCGTGATCCACCACACCTGGCCCTTGCAATCTTCTACT#(((((((((((((((((((((#.))).))))))).)))))))......)))).	1630	1671	1.0	-28.5	1	0.06861013	0.559	0.0	0.0	-3.937574446201665	21	31	7	3UTR		0	0
hsa-miR-1229-5p	NM_001286137	NQO1	GTGGGTAGGGTTTGGGGGAGAGCG#GCCTCCCTAGTAGCTGGGATGACAGGCGCCTGCCA#...(((((((((((((((((.((.#))))))))..............))))).)))))).	1473	1508	1.0	-26.7	0	4.509657e-05	0.515	0.0	0.0	-6.514540193678739	19	35	8	3UTR		0	0
hsa-miR-1233-5p	NM_001286137	NQO1	AGTGGGAGGCCAGGGCACGGCA#TGCCTCCCAGGTTCCAGCAATTCTCCTGCCTCAGCCTCCCT#...(((((((..(((((.((..#.)))))))..))))))).	1440	1481	1.0	-26.0	0	0.004796451	0.382	0.0	0.0	-12.686117978685445	14	18	7	3UTR		0	0
hsa-miR-1238-5p	NM_001286137	NQO1	GTGAGTGGGAGCCCCAGTGTGTG#ACCTCCTTTACCAGATGCTGACTGGCACTGGTGGTTTTTGCTCTCG#(.((((((((((((((((((...#.))))))).))))))))))).).	2125	2171	1.0	-27.2	1	0.001734875	0.485	0.0	0.0	-5.101250328216836	19	23	11	3UTR		0	0
hsa-miR-1202	NM_001286137	NQO1	GTGCCAGCTGCAGTGGGGGAG#CCTCCCTAGTAGCTGGGATG#((.((((((((((.(((((..#))))))).)))))))).)).	1474	1494	1.0	-26.6	0	1.571962e-05	0.441	0.0	0.0	-6.3519538380285185	17	20	8	3UTR		0	0
hsa-miR-1207-5p	NM_001286137	NQO1	TGGCAGGGAGGCTGGGAGGGG#CTCCTGACCTCAGGTGATCCGCCTACCTCAGCCTCCCAAAGTGCTG#.((((((((((((((((((((#.)).))).)).)))))))))....)))).	1578	1624	1.0	-31.4	1	4.869681e-05	0.397	0.0	0.0	-3.793324837357118	20	29	9	3UTR		0	0
hsa-miR-1293	NM_001286137	NQO1	TGGGTGGTCTGGAGATTTGTGC#GTATCTTTCCAGGCTTCCCT#.(((.((((((((((...((((#)))).)))))))))).))).	774	794	1.0	-22.1	0	0.0009294533	0.647	0.0	0.0	-8.145411092473203	17	20	10	3UTR		0	0
hsa-miR-1268a	NM_001286137	NQO1	CGGGCGTGGTGGTGGGGG#CTCCCTAGTAGCTGGGATGACAGGCGCCTGCCATCATGCCTGA#((((((((((((((((.(#.).)))))))))))))))).	1475	1518	1.0	-30.4	1	0.002706871	0.529	0.0	0.0	-3.937574446201665	17	20	16	3UTR		0	0
hsa-miR-1307-5p	NM_001286137	NQO1	TCGACCGGACCTCGACCGGCT#GTTGGCCAGGCTGGTCT#..((((((.(((.(.(((((.#)))))).))))))))).	1557	1574	1.0	-21.0	1	9.837268e-06	0.441	0.0	0.0	-8.03797055053493	15	17	9	3UTR		0	0
hsa-miR-1321	NM_001286137	NQO1	CAGGGAGGTGAATGTGAT#ATCATTCAACTCTCCAATGTTCTATTAATCACCTCTCTGT#(((((((((((.......#.))))))))))).	1058	1098	1.0	-19.1	1	0.01193167	0.603	0.0	0.0	-10.39884692653892	11	13	11	3UTR		0	0
hsa-miR-1539	NM_001286137	NQO1	TCCTGCGCGTCCCAGATGCCC#GTAGCTGGGATGACAGGC#.((((..((((((((.(((..#))).)))))))).)))).	1482	1500	1.0	-20.7	0	1.537294e-08	0.456	0.0	0.0	-7.4710192137250955	15	18	8	3UTR		0	0
hsa-miR-1909-3p	NM_001286137	NQO1	CGCAGGGGCCGGGTGCTCACCG#CACCTGGCCCTTGCA#.((((((((((((((.......#)))))))))))))).	1646	1661	1.0	-30.4	1	0.001599086	0.529	0.0	0.0	-4.026373917660731	14	15	14	3UTR		0	0
hsa-miR-1910-3p	NM_001286137	NQO1	GAGGCAGAAGCAGGATGACA#TCTCCTGCCTCAGCCTCC#(((((.((.((((((.((..#)))))))).)).))))).	1461	1479	1.0	-22.2	0	0.004603428	0.382	0.0	0.0	-7.127971945944087	15	18	8	3UTR		0	0
hsa-miR-1911-3p	NM_001286137	NQO1	CACCAGGCATTGTGGTCTCC#GCCATCATGCCTGA#...(((((((.(((((....#))))).))))))).	1504	1518	1.0	-18.5	0	0.002706871	0.529	0.0	0.0	-9.33931466908909	12	14	7	3UTR		0	0
hsa-miR-1914-5p	NM_001286137	NQO1	CCCTGTGCCCGGCCCACTTCTG#GGGCTAAAGTTTTAGGGTACAGT#..(((((((((((((.......#))))).........)))))))).	1025	1048	1.0	-21.9	1	0.01484193	0.632	0.0	0.0	-5.1900497996759025	13	23	8	3UTR		0	0
hsa-miR-1915-5p	NM_001286137	NQO1	ACCTTGCCTTGCTGCCCGGGCC#GGCATATAACCAAAATCCGACTGGGCTCAAGAGGCCACTTAGGGA#.(((((((((...((((((...#.))))))....))))).....)))).	914	959	1.0	-21.9	1	0.004152124	0.588	0.0	0.0	-11.254033235030066	15	26	6	3UTR		0	0
hsa-miR-3116	NM_001286137	NQO1	TGCCTGGAACATAGTAGGGACT#GTTTCACCATGTTGGCCAGGCT#.(((((((((((.((.(((((.#))))))).)))))..)))))).	1547	1569	1.0	-20.3	1	0.0005622286	0.485	0.0	0.0	-5.315504530326973	18	22	7	3UTR		0	0
hsa-miR-3128	NM_001286137	NQO1	TCTGGCAAGTAAAAAACTCTCAT#TTACTTGCCAAGAA#((((((((((((...........#)))))))))).)).	2084	2098	1.0	-15.5	1	0.02930136	0.529	0.0	0.0	-7.052043616942562	12	14	10	3UTR		0	0
hsa-miR-3131	NM_001286137	NQO1	TCGAGGACTGGTGGAAGGGCCTT#AGGCGCCTGCCATCATGCCTGAC#((.(((..((((((.(((((((.#)))).))).))))))..))))).	1496	1519	1.0	-23.4	0	0.001853534	0.529	0.0	0.0	-10.087884944810698	18	23	6	3UTR		0	0
hsa-miR-378b	NM_001286137	NQO1	ACTGGACTTGGAGGCAGAA#TCTGCCTCCCAGGTTCCAGC#.(((((((((((((((((.#))))))))).)))).)))).	1438	1458	1.0	-27.7	1	0.004686699	0.412	0.0	0.0	-3.793324837357118	17	20	9	3UTR		0	0
hsa-miR-544b	NM_001286137	NQO1	ACCTGAGGTTGTGCATTTCTAA#GACCTCAGGTG#((((((((((............#)))))))))).	1583	1594	1.0	-17.3	1	9.156596e-05	0.426	0.0	0.0	-13.223621401949268	10	11	10	3UTR		0	0
hsa-miR-3138	NM_001286137	NQO1	TGTGGACAGTGAGGTAGAGGGAGT#GCTCACTGCAACCTCTGCCTCCCAGGTTCCAGCAA#(((((((.(.((((((((((..((#.))..)))))))))).)..)).))).)).	1425	1460	1.0	-24.9	1	0.004892726	0.397	0.0	0.0	-7.493715843710474	20	29	10	3UTR		0	0
hsa-miR-3141	NM_001286137	NQO1	GAGGGCGGGTGGAGGAGGA#CCTCCTTTACCAGATGCTGACTGGCACTGGTGGTTTTTGCTCTCG#((((((((((((((((((.#)))))))))))..........................))))))).	2126	2171	1.0	-26.7	1	0.001734875	0.485	0.0	0.0	-3.937574446201665	18	45	11	3UTR		0	0
hsa-miR-3141	NM_001286137	NQO1	GAGGGCGGGTGGAGGAGGA#CTGAATCTACCTGCCCTA#.((((((((((((...((.#))...)))))))))))).	1137	1155	1.0	-24.9	1	0.0006362782	0.574	0.0	0.0	-5.618663395431772	14	18	12	3UTR		0	0
hsa-miR-3147	NM_001286137	NQO1	GGTTGGGCAGTGAGGAGGGTGTGA#GCGCCTGCCATCATGCCTGACTA#(((((((((.(((((.((((((..#)))))).)).)))))))))))).	1498	1521	1.0	-26.7	1	0.002744378	0.529	0.0	0.0	-5.413129994833456	20	23	12	3UTR		0	0
hsa-miR-3153	NM_001286137	NQO1	GGGGAAAGCGAGTAGGGACATTT#TCCCTGACTTGCTTTA#....((((((((((((((.....#)))))).)))))))).	789	805	1.0	-19.4	0	0.01596183	0.647	0.0	0.0	-9.546562468637928	14	16	8	3UTR		0	0
hsa-miR-3157-5p	NM_001286137	NQO1	TTCAGCCAGGCTAGTGCAGTCT#GCTGACTGGCACTGGTG#....(((((((((((.((((..#)))))))))).))))).	2141	2158	1.0	-21.1	0	1.28379e-05	0.529	0.0	0.0	-9.779611548941542	15	17	10	3UTR		0	0
hsa-miR-3158-5p	NM_001286137	NQO1	CCTGCAGAGAGGAAGCCCTTC#AGGGCTAAAGTTTTAGGGTACAGTTTGGCTAGGTATCATTCAACTCTCCAATGTTCTATTAATCACCTCTCTGTAGT#.(((((((((((.........#.))))))))))).	1024	1101	1.0	-20.1	1	0.007131073	0.603	0.0	0.0	-6.907794008098015	11	13	11	3UTR		0	0
hsa-miR-3160-3p	NM_001286137	NQO1	AGAGCTGAGACTAGAAAGCCCA#TGGAGTGCAGTGGTGTGATCTCGGCTCA#.((((((((((((....(((((#))).))....))).....))))))))).	1402	1430	1.0	-19.5	1	0.002008977	0.397	0.0	0.0	-5.618663395431772	17	28	9	3UTR		0	0
hsa-miR-1260b	NM_001286137	NQO1	ATCCCACCACTGCCACCAT#TGGAGTGCAGTGGTGTGATC#(((.((((((((((.(((.#))).).))))))))).))).	1402	1422	1.0	-22.0	0	1.005702e-06	0.397	0.0	0.0	-7.70504628141149	16	20	9	3UTR		0	0
hsa-miR-3177-3p	NM_001286137	NQO1	TGCACGGCACTGGGGACACGT#TCCCTAGTAGCTGG#....((((((((((((.....#)))))))).)))).	1476	1490	1.0	-19.1	0	1.484025e-05	0.412	0.0	0.0	-9.546562468637928	12	14	8	3UTR		0	0
hsa-miR-3065-3p	NM_001286137	NQO1	TCAGCACCAGGATATTGTTGGAG#CTCTCGACAGTATCCACAATAGCTGAC#(((((....((((((((((((((#))).)))))))))))......))))).	2165	2192	1.0	-23.3	0	0.002775642	0.588	0.0	0.0	-10.752244329692425	19	27	11	3UTR		0	0
hsa-miR-3186-5p	NM_001286137	NQO1	CAGGCGTCTGTCTACGTGGCTT#AGCCTCCCTAGTAGCTGGGATGACAGGCGCCTGC#((((((((((((..(.(((((.#.))))).)..)))))))))))).	1472	1506	1.0	-29.7	1	1.60067e-06	0.5	0.0	0.0	-6.316594056691927	18	23	12	3UTR		0	0
hsa-miR-3186-3p	NM_001286137	NQO1	TCACGCGGAGAGATGGCTTTG#GAAGTCATCTCATTCCACT#....(.((((((((((((((.#)))))))))))..))).).	1952	1971	1.0	-18.7	0	0.01302949	0.691	0.0	0.0	-11.447521229830976	15	19	11	3UTR		0	0
hsa-miR-3190-3p	NM_001286137	NQO1	TGTGGAAGGTAGACGGCCAGAGA#CTGGCCCTTGCAATCTTCTACT#.(((((((((.((.((((((...#)))))).))...))))))))).	1649	1671	1.0	-22.4	1	0.06861013	0.559	0.0	0.0	-7.474939230287874	17	22	9	3UTR		0	1
hsa-miR-3191-3p	NM_001286137	NQO1	TGGGGACGTAGCTGGCCAGACAG#GTTTCACCATGTTGGCCAGGCTGGTCTCA#..(((((.((((((((((.(((.#.)))))))))).)))))))).	1547	1576	1.0	-24.5	0	1.308927e-05	0.426	0.0	0.0	-7.27063564855292	18	21	10	3UTR		0	0
hsa-miR-3194-5p	NM_001286137	NQO1	GGCCAGCCACCAGGAGGGCTG#GCCCTCTTGTGGTGCA#.((..((((.(((((((((..#))))))))))))))).	2011	2027	1.0	-24.2	0	5.507039e-05	0.632	0.0	0.0	-12.186890755456961	15	16	15	3UTR		0	0
hsa-miR-3196	NM_001286137	NQO1	CGGGGCGGCAGGGGCCTC#AGGCGCCTGCCATCATGCCTG#..((((((((((.((((.#)))).)))))).....)))).	1496	1517	1.0	-25.8	1	0.01541184	0.529	0.0	0.0	-6.246131332038532	14	21	6	3UTR		0	0
hsa-miR-3198	NM_001286137	NQO1	GTGGAGTCCTGGGGAATGGAGA#CTCTGCCTCCCAGGTTCCAG#.(((((.(((((((...((((.#))))...)))))))))))).	1437	1457	1.0	-23.2	0	0.003646751	0.412	0.0	0.0	-6.305510012782684	16	20	12	3UTR		0	0
hsa-miR-3199	NM_001286137	NQO1	AGGGACTGCCTTAGGAGAAAGTT#AATTTTTTTTTGAAGCAGTCTTG#.((((((((.(((((((((((((#))))))))))))).)))))))).	1364	1387	1.0	-20.3	1	0.003979706	0.662	0.0	0.0	-5.035831305685297	21	23	13	3UTR		0	0
hsa-miR-4304	NM_001286137	NQO1	CCGGCATGTCCAGGGCA#GCGCCTGCCATCATGCCT#..((((((..((((((.#)).))))....)))))).	1498	1516	1.0	-18.8	1	0.008833035	0.529	0.0	0.0	-7.255896845946231	12	18	6	3UTR		0	0
hsa-miR-4257	NM_001286137	NQO1	CCAGAGGTGGGGACTGAG#TCAATTTCTACTTCTGGA#(((((((((((((.(((.#))).))))))))))))).	1936	1954	1.0	-21.1	1	0.0004510512	0.662	0.0	0.0	-4.794414363722071	16	18	13	3UTR		0	0
hsa-miR-4259	NM_001286137	NQO1	CAGTTGGGTCTAGGGGTCAGGA#CCTGCCCTAAGGGACTTAACTT#.((((((((((.((((.((((.#))))))))...)))))))))).	1146	1168	1.0	-24.7	1	0.00219426	0.588	0.0	0.0	-7.140128146953473	18	22	10	3UTR		0	0
hsa-miR-4260	NM_001286137	NQO1	CTTGGGGCATGGAGTCCCA#TGGGATGGGGTCCAGTCCCATGA#(.((((((.((((((((((#))))))....)))))))))).).	1850	1873	1.0	-22.4	1	9.891207e-07	0.544	0.0	0.0	-6.157639986462598	17	23	10	3UTR		0	0
hsa-miR-4267	NM_001286137	NQO1	TCCAGCTCGGTGGCAC#TGGACCGAGCTGGAA#(((((((((((..((.#)).))))))))))).	2109	2124	1.0	-22.1	1	0.005587853	0.515	0.0	0.0	-8.806557448767878	13	15	11	3UTR		0	0
hsa-miR-4270	NM_001286137	NQO1	TCAGGGAGTCAGGGGAGGGC#CCAGGCTTCCCTGACTTGCTT#..((.((((((((((((((.#))...)))))))))))).)).	782	803	1.0	-23.7	0	0.01428792	0.662	0.0	0.0	-9.076037894184761	16	21	12	3UTR		0	0
hsa-miR-4287	NM_001286137	NQO1	TCTCCCTTGAGGGCACTTT#GAAGGAAAAGACTGAATCTACCTGCCCTAAGGGAC#..((((((.((((((....#.)))))))))))).	1126	1161	1.0	-20.0	1	0.00036835	0.588	0.0	0.0	-6.246439457921665	12	14	12	3UTR		0	0
hsa-miR-3621	NM_001286137	NQO1	CGCGGGTCGGGGTCTGCAGG#CCAGGCTTCCCTGACTTGCT#.(((((((((((...((.((#))..))..))))))))))).	782	802	1.0	-23.0	1	0.007621475	0.662	0.0	0.0	-6.674744927794402	15	20	11	3UTR		0	0
hsa-miR-3650	NM_001286137	NQO1	AGGTGTGTCTGTAGAGTCC#GGGCTCAAGAGGCCACTTA#(((((.((((.(.((((((#)))))).).))))))))).	936	955	1.0	-20.0	0	0.0003270256	0.588	0.0	0.0	-9.952438295471305	16	19	9	3UTR		0	0
hsa-miR-3652	NM_001286137	NQO1	CGGCTGGAGGTGTGAGGA#CCTCAGCCTCCCTAGTAGCTGG#(((((((((((.(((((.#))))))))))).....))))).	1468	1490	1.0	-23.1	1	1.484025e-05	0.412	0.0	0.0	-7.284377755798021	16	22	11	3UTR		0	0
hsa-miR-3663-3p	NM_001286137	NQO1	TGAGCACCACACAGGCCGGGCGC#GCTGGAAAACCTCCTTTACCAGATGCTGACTGGCACTGGTGGTTTTTGCTCT#.(((((((((.((((((((..((#.))...))))).))))))))....)))).	2117	2169	1.0	-26.1	1	0.0001606616	0.485	0.0	0.0	-6.618099312767468	19	29	8	3UTR		0	0
hsa-miR-3680-3p	NM_001286137	NQO1	TTTTGCATGACCCTGGGAGTAGG#TCTGCCTCCCAGGTTCCAGCAAT#..((((..((.((((((((((((#))))).))))))).))..)))).	1438	1461	1.0	-23.9	0	0.004625303	0.397	0.0	0.0	-11.63909665883459	18	23	7	3UTR		0	0
hsa-miR-3692-5p	NM_001286137	NQO1	CCTGCTGGTCAGGAGTGGATACTG#CAGTATCCACAATAGCTGACGGCTGGG#((.(((.(((((..((((((((((#)))))))))).....)))))))).)).	2172	2199	1.0	-27.9	0	5.339832e-05	0.588	0.0	0.0	-9.184770985566082	20	27	10	3UTR		0	0
hsa-miR-3907	NM_001286137	NQO1	AGGTGCTCCAGGCTGGCTCACA#CCAGGCTGGAGTGCA#..(((((((((.((((......#)))).))))))))).	1396	1411	1.0	-24.2	1	5.960827e-08	0.456	0.0	0.0	-8.303804028968646	13	15	9	3UTR		0	0
hsa-miR-3689b-3p	NM_001286137	NQO1	CTGGGAGGTGTGATATTGTGGT#AGTGCAGTGGTGTGATCTCGGCTCACTGCAACCTCTGCCTCCCAGG#((((((((((.((..(((((((#.)))))))..)))))))))))).	1405	1451	1.0	-25.7	1	0.001860766	0.397	0.0	0.0	-8.354638399383056	19	23	12	3UTR		0	1
hsa-miR-3911	NM_001286137	NQO1	TGTGTGGATCCTGGAGGAGGCA#TGCCTCCCAGGTTCCAGCAA#(((.((((.((((..(((((((#))))))))))).))))))).	1440	1460	1.0	-25.4	0	0.004892726	0.397	0.0	0.0	-9.61827585717766	18	20	11	3UTR		0	0
hsa-miR-3911	NM_001286137	NQO1	TGTGTGGATCCTGGAGGAGGCA#GCCTCCCAAAGTGCTGGGATTACAGGCGTGATCCACCACACC#.(((((((((((((.((((((.#)))))).......)))))))...............)))))).	1608	1650	1.0	-24.3	1	0.0005776204	0.5	0.0	0.0	-4.528774397607753	19	42	7	3UTR		0	0
hsa-miR-3913-5p	NM_001286137	NQO1	TTTGGGACTGATCTTGATGTCT#TATCATTGCTAAACTGATGACTTACTATGGGATGGGGTCCAGTCCCAT#..((((((((..(((.((.((.#.)).)).)))..)))))))).	1823	1871	1.0	-21.3	1	1.491373e-06	0.544	0.0	0.0	-11.361627584682608	15	21	8	3UTR		0	0
hsa-miR-3150b-5p	NM_001286137	NQO1	CAACCTCGAGGATCTCCCCAGC#TGGGGTCCAGTCCCATGACCTTGGGGTA#..(((((((((.((.(((((..#)))))...........))))))))))).	1855	1883	1.0	-21.0	1	0.0001421936	0.574	0.0	0.0	-9.03925358921928	16	28	11	3UTR		0	0
hsa-miR-3921	NM_001286137	NQO1	TCTCTGAGTACCATATGCCTTGT#CAATGTTCTATTAATCACCTCTCTGTAGTTTATGGCAGAAGGGAATTGCTCAGAGAA#((((((((((((...((((.((.#.)).))))....))...)))))))))).	1072	1129	1.0	-22.4	1	0.00409262	0.544	0.0	0.0	-6.818994536638949	18	28	10	3UTR		0	0
hsa-miR-3922-5p	NM_001286137	NQO1	TCAAGGCCAGAGGTCCCACAGCA#TGCAGTGGTGTGATCTCGGCTC#....((((.((((((((((.(((#))).))))...)))))))))).	1407	1429	1.0	-21.8	0	0.001217429	0.397	0.0	0.0	-10.602952126883691	17	22	10	3UTR		0	0
hsa-miR-3936	NM_001286137	NQO1	TAAGGGGTGTATGGCAGATGCA#GCGCCTGCCATCATGCCTG#..(((.(((.(((((((.(((.#))).)))))))))).))).	1498	1517	1.0	-24.8	0	0.01541184	0.529	0.0	0.0	-8.100465948893515	16	19	10	3UTR		0	0
hsa-miR-3942-5p	NM_001286137	NQO1	AAGCAATACTGTTACCTGAAAT#GTTTTAGGGTACAGTTTGGCTA#.(((...(((((..((((((((#))))))))..)))))...))).	1033	1055	1.0	-20.3	0	0.0005862933	0.632	0.0	0.0	-13.502977838420607	16	22	8	3UTR		0	0
hsa-miR-3944-5p	NM_001286137	NQO1	TGTGCAGCAGGCCAACCGAGA#TTTCACCATGTTGGCCAGGCTGG#....((((.(((((((.....#.)))))))..)))).	1548	1571	1.0	-19.8	0	3.031743e-05	0.456	0.0	0.0	-10.602952126883691	11	15	7	3UTR		0	0
hsa-miR-3945	NM_001286137	NQO1	AGGGCATAGGAGAGGGTTGATAT#GTATCATTCAACTCTCCAATGTTCTA#(((((((.((((((((.((((((#)))))).))..)))))).))))))).	1056	1082	1.0	-22.3	1	0.1260806	0.618	0.0	0.0	-6.251209375382295	21	26	7	3UTR		0	0
hsa-miR-3945	NM_001286137	NQO1	AGGGCATAGGAGAGGGTTGATAT#GCCCTCTTGTGGTGCA#...(((((.((((((((......#)))))))).)).))).	2011	2027	1.0	-18.7	0	5.507039e-05	0.632	0.0	0.0	-7.570929851924502	13	16	8	3UTR		0	0
hsa-miR-642b-5p	NM_001286137	NQO1	GGTTCCCTCTCCAAATGTGTCT#GACTTGCTTTAGTTTTTAAGATTTGTGTTTTTCTTTTTCCACAAGGAATAAATGAGAGGGAATCG#(((((((((((...........#.))))))))))).	794	859	1.0	-20.2	1	0.002292577	0.662	0.0	0.0	-10.39884692653892	11	13	11	3UTR		0	0
hsa-miR-4429	NM_001286137	NQO1	AAAAGCTGGGCTGAGAGGCG#TGCCTCCCAGGTTCCAGCA#....(((((((((.((((((#)))))).)))..)))))).	1440	1459	1.0	-22.5	0	0.004772179	0.412	0.0	0.0	-10.403402386158335	15	19	6	3UTR		0	0
hsa-miR-4447	NM_001286137	NQO1	GGTGGGGGCTGTTGTTT#GACAGCCTCTTACTTGCCA#(((((((((((((....#)))))))))).....))).	2075	2094	1.0	-18.7	1	0.008701312	0.515	0.0	0.0	-5.762913004276319	13	19	10	3UTR		0	0
hsa-miR-4449	NM_001286137	NQO1	CGTCCCGGGGCTGCGCGAGGCA#GCCTCCCAAAGTGCTGGGATT#.(((((((.(((..(.(((((.#))))).)..))).))))))).	1608	1629	1.0	-27.0	1	3.077008e-05	0.397	0.0	0.0	-7.2287341060931425	16	21	7	3UTR		0	0
hsa-miR-4456	NM_001286137	NQO1	CCTGGTGGCTTCCTTTT#GAGGCCACTTAGGG#((((((((((((.....#))))))))).))).	944	958	1.0	-18.8	1	0.002817778	0.588	0.0	0.0	-7.052043616942562	12	14	9	3UTR		0	0
hsa-miR-4458	NM_001286137	NQO1	AGAGGTAGGTGTGGAAGAA#TCCACACCGTACATCTG#(((.(((((((((((....#)))))))).))).))).	1699	1716	1.0	-19.1	0	0.1111223	0.662	0.0	0.0	-7.202645801464468	14	17	8	3UTR		0	0
hsa-miR-378h	NM_001286137	NQO1	ACTGGACTTGGTGTCAGATGG#TGGGATGGGGTCCAGTC#(((((((((.((.(((.....#))).)).))))))))).	1850	1867	1.0	-19.1	1	6.479049e-05	0.544	0.0	0.0	-6.469211527196086	14	17	9	3UTR		0	0
hsa-miR-4464	NM_001286137	NQO1	AAGGTTTGGATAGATGCAATA#TGTTATCAAATCTGGGTATCTTTCCAGGCTTC#.(((((((((.((((((....#.)))))).))))))))).	759	791	1.0	-19.2	1	0.0002178235	0.647	0.0	0.0	-6.618099312767468	15	18	9	3UTR		0	0
hsa-miR-3689c	NM_001286137	NQO1	CTGGGAGGTGTGATATTGTGGT#AGTGCAGTGGTGTGATCTCGGCTCACTGCAACCTCTGCCTCCCAGG#((((((((((.((..(((((((#.)))))))..)))))))))))).	1405	1451	1.0	-25.7	1	0.001860766	0.397	0.0	0.0	-8.354638399383056	19	23	12	3UTR		0	1
hsa-miR-4482-3p	NM_001286137	NQO1	TTTCTATTTCTCAGTGGGGCTC#GGTTGCCTGAAAAATGGGAGA#(((((((((.((((.(.((((.#)))).))))).))))))))).	2056	2077	1.0	-15.9	1	0.003098805	0.588	0.0	0.0	-5.915530474780478	18	21	9	3UTR		0	0
hsa-miR-4485-3p	NM_001286137	NQO1	TAACGGCCGCGGTACCCTAA#TTAGGGTACAGTTTGGCTA#....((((((.(((((((((#))))))))).))..)))).	1036	1055	1.0	-19.8	0	0.0005862933	0.632	0.0	0.0	-12.371336944048279	15	19	9	3UTR		0	0
hsa-miR-4496	NM_001286137	NQO1	GAGGAAACTGAAGCTGAGAGGG#CCCTGACTTGCTTTAGTTTTTA#..((((((((((((.(..((((#))))..)..)))))))))))).	790	812	1.0	-19.6	1	0.09495397	0.632	0.0	0.0	-5.692450279622925	17	22	12	3UTR		0	0
hsa-miR-4505	NM_001286137	NQO1	AGGCTGGGCTGGGACGGA#TCCGCCTACCTCAGCCTC#((((((((.((((.((((#)))))))).)))))))).	1595	1613	1.0	-24.5	1	0.001901914	0.426	0.0	0.0	-5.850804021967834	16	18	8	3UTR		0	0
hsa-miR-2392	NM_001286137	NQO1	TAGGATGGGGGTGAGAGGTG#ACCTCTGCCTCCCAGGTTCCA#..(((((((((..((((((.#))))))..))))))...))).	1435	1456	1.0	-23.2	1	0.002485817	0.426	0.0	0.0	-9.592934641634889	15	21	6	3UTR		0	0
hsa-miR-4515	NM_001286137	NQO1	AGGACTGGACTCCCGGCAGCCC#GGTTATTTTCTTTATCATTGCTAAACTGATGACTTACTATGGGATGGGGTCCAGTCCC#.(((((((((.((((....(((#.))).))))))))))))).	1811	1869	1.0	-26.5	1	4.400516e-07	0.529	0.0	0.0	-6.851148393071081	16	19	13	3UTR		0	0
hsa-miR-4519	NM_001286137	NQO1	CAGCAGTGCGCAGGGCTG#GCTGACTGGCACTGGTGG#((.((((((.((((((..#)))..))))))))).)).	2141	2159	1.0	-19.7	0	2.11099e-05	0.515	0.0	0.0	-6.737620388836292	14	18	9	3UTR		0	0
hsa-miR-4526	NM_001286137	NQO1	GCTGACAGCAGGGCTGGCCGCT#TGGTCAGCTTTTGTTGTTTATATACAGTA#((((((((((((((((((((..#))))))))))).))))).......)))).	1260	1289	1.0	-22.9	1	0.008253956	0.632	0.0	0.0	-3.937574446201665	20	29	11	3UTR		0	0
hsa-miR-3960	NM_001286137	NQO1	GGCGGCGGCGGAGGCGGGGG#CCTCTGCCTCCCAGGTTCCAGCAATTCTCCTGCCTCAGCCTCCCTAGTAGCTGGGATGACAGGCGCCTGCCA#(((((((((.((((((((((#.)))))))))).)))........................))).))).	1436	1508	1.0	-31.7	1	4.509657e-05	0.515	0.0	0.0	-5.180080914529843	19	47	10	3UTR		0	0
hsa-miR-4632-5p	NM_001286137	NQO1	GAGGGCAGCGTGGGTGTGGCGGA#TCCACCACACCTGGCCCTTG#((((((....(((((((((.(((#))).))))))))))))))).	1639	1659	1.0	-28.0	0	0.001494115	0.5	0.0	0.0	-10.093792036827557	18	20	15	3UTR		0	1
hsa-miR-4633-5p	NM_001286137	NQO1	ATATGCCTGGCTAGCTCCTC#GAGACGGCGTTTCACCATGTTGGCCAGGCT#....(((((((((((.....#.))))))))))).	1539	1569	1.0	-22.1	0	0.0005622286	0.485	0.0	0.0	-9.779611548941542	11	13	11	3UTR		0	0
hsa-miR-4638-3p	NM_001286137	NQO1	CCTGGACACCGCTCAGCCGGCCG#TGGCCAGGCTGGTCTCAAACTCCTGACCTCAGGTGATCCGC#..((((((((((.((((((((((#))))).)))))))..................)))).)))).	1559	1600	1.0	-25.6	1	8.078414e-05	0.412	0.0	0.0	-6.246131332038532	20	41	7	3UTR		0	0
hsa-miR-4642	NM_001286137	NQO1	ATGGCATCGTCCCCTGGTGGCT#GGCCACTTAGGGAAAGATGTAGAAAGATGCTAG#.(((((((.(((((((((((((#))))))).)))).........))..))))))).	946	979	1.0	-24.6	1	0.04282182	0.632	0.0	0.0	-4.849714495602881	20	33	7	3UTR		0	0
hsa-miR-4647	NM_001286137	NQO1	GAAGATGGTGCTGTGCTGAGGAA#CCTAGCACAAGTACCACTCTTG#.((((((((((((((((.(((..#))))))))).)))))).)))).	1240	1262	1.0	-24.6	1	0.0005921552	0.632	0.0	0.0	-3.793324837357118	19	22	9	3UTR		0	0
hsa-miR-4649-3p	NM_001286137	NQO1	TCTGAGGCCTGCCTCTCCCCA#GGGAGACAGCCTCT#...((((.(((..((((((..#))))))))))))).	2071	2085	1.0	-19.7	0	0.0001325739	0.574	0.0	0.0	-13.464109045121969	13	14	13	3UTR		0	0
hsa-miR-4653-5p	NM_001286137	NQO1	TCTCTGAGCAAGGCTTAACACC#GTAGTTTATGGCAGAAGGGAATTGCTCAGAGAA#(((((((((((..(((......#.)))..))))))))))).	1096	1129	1.0	-21.8	1	0.00409262	0.544	0.0	0.0	-8.573508368464264	14	18	11	3UTR		0	0
hsa-miR-4653-3p	NM_001286137	NQO1	TGGAGTTAAGGGTTGCTTGGAGA#TTTCCAGGCTTCCCTGACTTG#..(((((.((((..(((((((((#)))))))))..))))))))).	779	800	1.0	-24.9	0	0.0005722955	0.662	0.0	0.0	-9.41660617873957	18	21	9	3UTR		0	0
hsa-miR-4654	NM_001286137	NQO1	TGTGGGATCTGGAGGCATCTGG#CAGTGGTGTGATCTCGGCTCACTGCAACCTCTGCCTCCCAGGTTCCAGCAA#(((((((((((((((((...((#.))..))))))).)))))))).)).	1409	1460	1.0	-25.6	1	0.004892726	0.397	0.0	0.0	-3.937574446201665	19	25	8	3UTR		0	0
hsa-miR-4654	NM_001286137	NQO1	TGTGGGATCTGGAGGCATCTGG#TGGGATGGGGTCCAGTCCCATG#.((((((.(((((..(((((.(#).)))))...))))))))))).	1850	1872	1.0	-23.0	1	2.508383e-06	0.544	0.0	0.0	-7.69924924430879	17	22	11	3UTR		0	0
hsa-miR-4656	NM_001286137	NQO1	TGGGCTGAGGGCAGGAGGCCTGT#GCAATTCTCCTGCCTCAGCCTC#.(((((((.(((((((((..(((#)))..)))))))))))))))).	1456	1478	1.0	-31.0	1	0.004823671	0.368	0.0	0.0	-4.849714495602881	19	22	16	3UTR		0	0
hsa-miR-4660	NM_001286137	NQO1	TGCAGCTCTGGTGGAAAATGGAG#CTCCTTTACCAGATGCTGA#..(((((((((((((....((((#))))))))))))).)))).	2127	2146	1.0	-21.7	1	6.777981e-05	0.485	0.0	0.0	-5.1900497996759025	17	19	13	3UTR		0	0
hsa-miR-4660	NM_001286137	NQO1	TGCAGCTCTGGTGGAAAATGGAG#CCATGTTGGCCAGGCTGG#..((((.(((((.((..((((..#)))).)).))))))))).	1553	1571	1.0	-21.4	0	3.031743e-05	0.456	0.0	0.0	-8.022866947213465	15	18	9	3UTR		0	0
hsa-miR-4671-5p	NM_001286137	NQO1	ACCGAAGACTGTGCGCTAATCT#GGGCTAAAGTTTTAGGGTACAGTTTGGCTAGGTA#(((..(((((((((.((((...#.)))).))))))))).....))).	1025	1059	1.0	-19.8	0	0.001582627	0.647	0.0	0.0	-11.824083456223962	16	24	9	3UTR		0	0
hsa-miR-4682	NM_001286137	NQO1	TCTGAGTTCCTGGAGCCTGGTCT#GACTGGGCTCAAGAGGCCACTTAGGG#(((((((.(((.((((((((((.#))))))))))...)))..))))))).	932	958	1.0	-26.7	1	0.002817778	0.588	0.0	0.0	-9.59801268497865	20	26	10	3UTR		0	0
hsa-miR-4682	NM_001286137	NQO1	TCTGAGTTCCTGGAGCCTGGTCT#GATCTCGGCTCACTGCAACCTCTGCCTCCCAGGTTCCAGCAATTCT#...(((((.(((((((((((...#.))))))))))).))))).	1418	1464	1.0	-26.0	0	0.003426621	0.412	0.0	0.0	-7.570929851924502	16	19	11	3UTR		0	0
hsa-miR-4685-3p	NM_001286137	NQO1	TCTCCCTTCCTGCCCTGGCTAG#TAGTTTATGGCAGAAGGGAA#..((((((.(((((..(((((.#)))))...))))))))))).	1097	1117	1.0	-21.6	1	0.02354168	0.618	0.0	0.0	-6.9818890181723	16	20	11	3UTR		0	0
hsa-miR-4687-3p	NM_001286137	NQO1	TGGCTGTTGGAGGGGGCAGGC#GCCTCAGCCTCCCTAGTAGCTG#.(((((((((.((((((((((#))))..))))))))))))))).	1467	1489	1.0	-25.8	1	2.168773e-05	0.412	0.0	0.0	-6.618099312767468	19	22	15	3UTR		0	0
hsa-miR-4690-3p	NM_001286137	NQO1	GCAGCCCAGCTGAGGCCTCTG#GCCTCCCTAGTAGCTGGGATGACAGGCGCCTGCC#((((((((((((((((.....#)))))......)))))))...........)))).	1473	1507	1.0	-22.7	1	4.205705e-05	0.515	0.0	0.0	-3.937574446201665	16	34	7	3UTR		0	0
hsa-miR-4701-3p	NM_001286137	NQO1	ATGGGTGATGGGTGTGGTGT#CACCACACCTGGCCCT#..((((...((((((((((.#)))))))))).)))).	1641	1657	1.0	-24.7	0	0.00180485	0.485	0.0	0.0	-9.870711841670003	14	16	10	3UTR		0	0
hsa-miR-4713-5p	NM_001286137	NQO1	TTCTCCCACTACCAGGCTCCCA#GGTTGCCTGAAAAATGGGAGAC#.(((((((....(((((..((.#))..))))).....))))))).	2056	2078	1.0	-23.6	1	0.0001960059	0.588	0.0	0.0	-12.263798748937765	14	22	7	3UTR		0	0
hsa-miR-4714-3p	NM_001286137	NQO1	CCAACCTAGGTGGTCAGAGTTG#GGCCACTTAGGG#....(((((((((((.......#))))))))))).	946	958	1.0	-20.2	0	0.002817778	0.588	0.0	0.0	-9.779611548941542	11	12	11	3UTR		0	0
hsa-miR-4718	NM_001286137	NQO1	AGCTGTACCTGAAACCAAGCA#GCTAAAGTTTTAGGGTACAGTTT#(((((((((((((((..(((.#)))...)))))))).))))))).	1027	1050	1.0	-20.3	1	0.004374385	0.632	0.0	0.0	-4.1706235265052785	18	23	8	3UTR		0	0
hsa-miR-4721	NM_001286137	NQO1	TGAGGGCTCCAGGTGACGGTGG#CCACCACACCTGGCCCTTG#.((((((..((((((..(((((#))))).)))))))))))).	1640	1659	1.0	-27.2	1	0.001494115	0.5	0.0	0.0	-7.396398505087125	17	19	12	3UTR		0	0
hsa-miR-4724-5p	NM_001286137	NQO1	AACTGAACCAGGAGTGAGCTTCG#AAGTACCACTCTTGGTCAGC#..(((.((((((((((.((((..#))))..))))))))))))).	1248	1268	1.0	-21.0	0	0.0002633096	0.647	0.0	0.0	-6.857959480565336	17	20	13	3UTR		0	0
hsa-miR-4725-3p	NM_001286137	NQO1	TGGGGAAGGCGTCAGTGTCGGG#CTGGCACTGGTGGTTTTTGCT#.(.(((((.((((((((((((.#)))))))))))).))))).).	2146	2167	1.0	-22.1	0	0.0001397598	0.5	0.0	0.0	-6.407253969909329	18	21	12	3UTR		0	0
hsa-miR-4730	NM_001286137	NQO1	CTGGCGGAGCCCATTCCATGCCA#GCTAAACTGATGACTTACTATGGGATGGGGTCCAGTCC#..((((((.(((((((((((...#.))))))))))).))).))).	1830	1868	1.0	-26.7	1	6.097384e-06	0.544	0.0	0.0	-6.013390377618052	17	21	11	3UTR		0	0
hsa-miR-4730	NM_001286137	NQO1	CTGGCGGAGCCCATTCCATGCCA#GCTGGGATGACAGGCGCCTGCCAT#.((((((.((((((((((.((..#)))))))))...)))..)))))).	1485	1509	1.0	-24.8	1	4.022195e-05	0.529	0.0	0.0	-6.106959766537749	18	24	9	3UTR		0	0
hsa-miR-4731-5p	NM_001286137	NQO1	TGCTGGGGGCCACATGAGTGTG#CACACCTGGCCCTTGCAA#(((.((((((((...(.(((((#))))))))))))))))).	1644	1662	1.0	-21.7	0	0.001282088	0.529	0.0	0.0	-9.85101681159814	17	18	17	3UTR		0	0
hsa-miR-4733-3p	NM_001286137	NQO1	CCACCAGGTCTAGCATTGGGAT#TCCTTTACCAGATGCTGACTGGCACTGGTGGT#(((((((((((((((((.((..#.)).)))))))...))).))))))).	2128	2160	1.0	-25.6	1	2.92945e-05	0.529	0.0	0.0	-3.937574446201665	19	26	7	3UTR		0	0
hsa-miR-4733-3p	NM_001286137	NQO1	CCACCAGGTCTAGCATTGGGAT#TCCCAAAGTGCTGGGATTACAGGCGTGATCCACCACACCTGGC#...((((((((((((((((((.#)))))..)))))))......................)))))).	1611	1654	1.0	-23.2	0	0.004984749	0.515	0.0	0.0	-6.514540193678739	18	43	7	3UTR		0	0
hsa-miR-3064-5p	NM_001286137	NQO1	TCTGGCTGTTGTGGTGTGCAA#GCGTTTCACCATGTTGGCCAGGC#((((((((.((((((((((..#)))...))))))).)))))))).	1545	1568	1.0	-22.5	1	0.0009426638	0.5	0.0	0.0	-4.993964104447428	18	23	8	3UTR		0	0
hsa-miR-4738-3p	NM_001286137	NQO1	TGAAACTGGAGCGCCTGGAGGA#TCCTTCTAACATGTTATCAAATCTGGGTATCTTTCCAGGCTTCCCTGACTTGCTTTAGTTTTT#.(((((((((((((((((((((#.)))).))))))...........))))))))))).	748	811	1.0	-24.3	1	0.101212	0.618	0.0	0.0	-3.793324837357118	21	35	11	3UTR		0	0
hsa-miR-4738-3p	NM_001286137	NQO1	TGAAACTGGAGCGCCTGGAGGA#CGGCTGGGTGTTTCAGTTTGAA#(.((((((((((((((((..(.#)..)))))))))))))))).).	2191	2213	1.0	-23.5	1	0.00286855	0.588	0.0	0.0	-5.101250328216836	18	22	16	3UTR		0	0
hsa-miR-4739	NM_001286137	NQO1	AAGGGAGGAGGAGCGGAGGGGCCCT#AGGTTCCAGCAATTCTCCTGCCTCAGCCTCCCTA#.(((((((..(((.(.(((((....#.))))).))))..))))))).	1448	1482	1.0	-28.5	1	0.003324543	0.397	0.0	0.0	-7.182109961755079	16	21	7	3UTR		0	0
hsa-miR-4742-3p	NM_001286137	NQO1	TCTGTATTCTCCTTTGCCTGCAG#CTGTTGGTATTATATAATTCAAGGAGAATATG#...(((((((((((((((.((((#)))).))))...........))))))))))).	1969	2001	1.0	-20.5	0	0.02006058	0.632	0.0	0.0	-6.514540193678739	19	32	11	3UTR		0	0
hsa-miR-4747-5p	NM_001286137	NQO1	AGGGAAGGAGGCTTGGTCTTAG#GGACCGAGCTGGAAAACCTCCTTTACCA#.((((((((((((((((((...#)))))))))........))))))).)).	2110	2138	1.0	-23.6	1	0.0001705042	0.5	0.0	0.0	-3.793324837357118	18	28	9	3UTR		0	0
hsa-miR-4747-5p	NM_001286137	NQO1	AGGGAAGGAGGCTTGGTCTTAG#GAGACAGCCTCTTACTTGCCA#.((.(((((((((..(((((..#)))))))))))...))).)).	2073	2094	1.0	-20.1	0	0.008701312	0.515	0.0	0.0	-8.41763659008735	16	21	11	3UTR		0	0
hsa-miR-4753-3p	NM_001286137	NQO1	TTCTCTTTCTTTAGCCTTGTGT#CACAAGGAATAAATGAGAGGGAAT#(((((((((((((.(((((((.#)))))))..)))).))))))))).	833	857	1.0	-22.1	1	0.001594932	0.647	0.0	0.0	-4.794414363722071	20	24	9	3UTR		0	0
hsa-miR-4754	NM_001286137	NQO1	ATGCGGACCTGGGTTAGCGGAGT#GCTCTGTTACCCAGGCTGGAG#.(.(((.((((((.(((((((((#)))))))))))))))))).).	1386	1407	1.0	-27.6	0	0.0003182948	0.5	0.0	0.0	-7.751390764055292	19	21	18	3UTR		0	0
hsa-miR-4755-3p	NM_001286137	NQO1	AGCCAGGCTCTGAAGGGAAAGT#TCTTTTTAGGGCTAAAGTTTTAGGGTACAGTTTGGCTA#((((((((((((((((((....#)))))))))))))...................))))).	1017	1055	1.0	-20.7	1	0.0005862933	0.632	0.0	0.0	-3.937574446201665	18	38	13	3UTR		0	0
hsa-miR-4756-5p	NM_001286137	NQO1	CAGGGAGGCGCTCACTCTCTGCT#AGTAGAGACGGCGTTTCACCA#..((((((((((...((((((((#)))))))).)))))))).)).	1535	1556	1.0	-24.5	1	0.001025263	0.574	0.0	0.0	-7.838420809809573	18	21	8	3UTR		0	0
hsa-miR-4757-5p	NM_001286137	NQO1	AGGCCTCTGTGACGTCACGGTGT#ACTGGGCTCAAGAGGCCA#.(((((((.(((.(((.((((..#))))))))))))))))).	933	951	1.0	-23.3	1	2.563127e-05	0.559	0.0	0.0	-6.138845108269123	17	18	17	3UTR		0	0
hsa-miR-4762-3p	NM_001286137	NQO1	CTTCTGATCAAGATTTGTGGTG#TAGCACAAGTACCACTCTTGGTCAGC#...((((((((((...((((((#.)))))))))))))))).	1242	1268	1.0	-20.2	0	0.0002633096	0.647	0.0	0.0	-8.339878751753394	16	18	16	3UTR		0	0
hsa-miR-4776-5p	NM_001286137	NQO1	GTGGACCAGGATGGCAAGGGCT#GGCCCTTGCAATCTTCTACTTTAAGGTTTGCA#((((((((((((.(((((((((#))))))))).))))).........))))))).	1651	1683	1.0	-26.9	1	0.0001592637	0.574	0.0	0.0	-5.226705058867908	21	32	9	3UTR		0	0
hsa-miR-4780	NM_001286137	NQO1	ACCCTTGAGCCTGATCCCTAGC#GACTGGGCTCAAGAGGC#.((((((((((((.((......#)).)))))))))).)).	932	949	1.0	-19.2	1	0.000188873	0.559	0.0	0.0	-4.650164754877524	14	17	10	3UTR		0	0
hsa-miR-4783-3p	NM_001286137	NQO1	CCCCGGTGTTGGGGCGCGTCTGC#CAGATGCTGACTGGCACTGGTGGT#((((((((((((...(((((((.#)))))))...)))))))))).)).	2136	2160	1.0	-27.4	1	2.92945e-05	0.529	0.0	0.0	-6.818994536638949	19	24	10	3UTR		0	0
hsa-miR-2467-3p	NM_001286137	NQO1	AGCAGAGGCAGAGAGGCTCAGG#GAGCTAATAAATCTCTTCTTTGCTG#((((((((.((((((((((...#)))))......))))))))))))).	1309	1334	1.0	-22.0	1	0.08581035	0.721	0.0	0.0	-4.993964104447428	18	25	13	3UTR		0	0
hsa-miR-4796-3p	NM_001286137	NQO1	TAAAGTGGCAGAGTATAGACAC#GTCTTGCTCTGTTACC#....(((((((((((.((((..#))))))))))))))).	1381	1397	1.0	-20.8	0	0.0004193783	0.574	0.0	0.0	-9.779611548941542	15	16	15	3UTR		0	0
hsa-miR-4797-3p	NM_001286137	NQO1	TCTCAGTAAGTGGCACTCTGT#GCATATAACCAAAATCCGACTGGGCTCAAGAGGCCACTTAGGGAA#((((..((((((((.((((..#.)))))))))))))))).	915	960	1.0	-20.9	0	0.00549935	0.574	0.0	0.0	-10.693019942457818	16	18	16	3UTR		0	0
hsa-miR-5001-5p	NM_001286137	NQO1	AGGGCTGGACTCAGCGGCGGAGCT#GCTCTGTTACCCAGGCTGGAGTGCAGTG#...((((.(((((((((((((((.#))))))))......)))).))).)))).	1386	1414	1.0	-25.5	0	2.548157e-08	0.426	0.0	0.0	-8.82817512285937	19	28	8	3UTR		0	0
hsa-miR-5006-5p	NM_001286137	NQO1	TTGCCAGGGCAGGAGGTGGAA#TCCACCACACCTGGCCCTTGCAAT#((((.((((((((.((((((.#))))))...)))).)))).)))).	1639	1663	1.0	-28.3	0	0.001739853	0.529	0.0	0.0	-8.913451538534543	18	24	6	3UTR		0	0
hsa-miR-5008-5p	NM_001286137	NQO1	TGAGGCCCTTGGGGCACAGTGG#ACTGAATCTACCTGCCCTAAGGGACTTAA#((((.(((((((((((..((((#.)))).))))))))))).)))).	1136	1165	1.0	-27.3	0	0.00134944	0.588	0.0	0.0	-8.056611621014136	19	23	11	3UTR		0	0
hsa-miR-5010-5p	NM_001286137	NQO1	AGGGGGATGGCAGAGCAAAATT#GATGACAGGCGCCTGCCATCATGCCTG#(((.(((((((((.((......#.)))))))))).).))).	1490	1517	1.0	-22.1	0	0.01541184	0.529	0.0	0.0	-7.826436638681261	14	18	10	3UTR		0	0
hsa-miR-5010-5p	NM_001286137	NQO1	AGGGGGATGGCAGAGCAAAATT#CTCTGCCTCCCA#...((((.(((((((.......#))))))))))).	1437	1449	1.0	-20.4	0	0.001310903	0.412	0.0	0.0	-9.061224203162984	11	12	11	3UTR		0	0
hsa-miR-5088-5p	NM_001286137	NQO1	CAGGGCTCAGGGATTGGATGGAGG#CTTACTATGGGATGGGGTCCAGTCCCATGACCTTGG#(((((.(((((((((((((.....#.)))))))))).)))))))).	1843	1879	1.0	-27.0	0	4.996469e-06	0.559	0.0	0.0	-5.838533207394711	18	21	10	3UTR		0	0
hsa-miR-5088-5p	NM_001286137	NQO1	CAGGGCTCAGGGATTGGATGGAGG#TCCACCACACCTGGCCCTT#.(((((.((((...(((.((((..#)))))))..))))))))).	1639	1658	1.0	-24.9	0	0.001460589	0.5	0.0	0.0	-10.829785212011442	16	19	9	3UTR		0	0
hsa-miR-5091	NM_001286137	NQO1	ACGGAGACGACAAGACTGTGCTG#GCAGTCTTGCTCTGTT#((((((....(((((((((....#))))))))))))))).	1378	1394	1.0	-18.7	0	0.0003620481	0.618	0.0	0.0	-10.093792036827557	15	16	15	3UTR		0	0
hsa-miR-5195-3p	NM_001286137	NQO1	ATCCAGTTCTCTGAGGGGGCT#AGCCTCCCTAGTAGCTGGG#..((((((..(((.(((((((#))))))).))).)))))).	1472	1491	1.0	-22.9	1	3.343832e-06	0.412	0.0	0.0	-8.112736763466637	16	19	7	3UTR		0	0
hsa-miR-5196-5p	NM_001286137	NQO1	AGGGAAGGGGACGAGGGTTGGG#CCTGGCCCTTGCAATCTTCTA#..((((((...(((((((((((#)))))))))))...)))))).	1648	1669	1.0	-23.3	1	0.08045867	0.544	0.0	0.0	-10.080671321356581	17	21	11	3UTR		0	0
hsa-miR-5100	NM_001286137	NQO1	TTCAGATCCCAGCGGTGCCTCT#AGATGCTGACTGGCACTGGTGGTTTTTGC#..((((..(((.(((((((...#.))))))).)))..)))).	2137	2166	1.0	-22.1	0	0.0001122759	0.485	0.0	0.0	-12.161125493020595	14	19	7	3UTR		0	1
hsa-miR-5580-5p	NM_001286137	NQO1	TGCTGGCTCATTTCATATGTGT#TACTATGGGATGGGGTCCAGTC#.((((((((((((((((.(((.#))))))))))))))..))))).	1845	1867	1.0	-19.3	1	6.479049e-05	0.544	0.0	0.0	-3.793324837357118	19	22	14	3UTR		0	0
hsa-miR-5584-5p	NM_001286137	NQO1	CAGGGAAATGGGAAGAACTAGA#TCTAACATGTTATCAAATCTGGGTATCTTTCCAGGCTTCCCTGA#(((((((.((((((((.(((((#.)))))...))))))))...))))))).	752	796	1.0	-25.4	1	0.0002807702	0.647	0.0	0.0	-6.251209375382295	20	28	8	3UTR		0	0
hsa-miR-5591-5p	NM_001286137	NQO1	TGGGAGCTAAGCTATGGGTAT#ACTGGTGGTTTTTGCTCTCGA#(((((((.(((((((.(((..#))).)))))))..))))))).	2151	2172	1.0	-20.6	1	0.007372175	0.471	0.0	0.0	-6.484258455685908	17	21	7	3UTR		0	0
hsa-miR-5684	NM_001286137	NQO1	AACTCTAGCCTGAGCAACAG#TTGAAGCAGTCTTGCTCTGTTACCCAGGCTGGAGTG#.(((((((((((.(.(((((#.))))).).))))))))))).	1373	1409	1.0	-25.2	1	7.477399e-07	0.471	0.0	0.0	-5.8179050102739955	17	21	11	3UTR		0	0
hsa-miR-5689	NM_001286137	NQO1	AGCATACACCTGTAGTCCTAGA#CTGGGATTACAGGCGTGATCCACCACACCTGGCCCTTGCA#.((((((.(((((((((((((.#))))))))))))).)))...................))).	1621	1661	1.0	-24.9	1	0.001599086	0.529	0.0	0.0	-6.106959766537749	19	40	13	3UTR		0	0
hsa-miR-5691	NM_001286137	NQO1	TTGCTCTGAGCTCCGAGAAAGC#GGAATTGCTCAGAGA#...(((((((((((........#)))...)))))))).	1113	1128	1.0	-17.5	0	0.004921722	0.544	0.0	0.0	-7.483038834232987	11	15	8	3UTR		0	0
hsa-miR-5694	NM_001286137	NQO1	CAGATCATGGGACTGTCTCAG#CTGATGACTTACTATGGGATGGGGTCCAGTCCCATGACCTT#.((.((((((((((((((((.#.)))))..))))))))))).)).	1836	1877	1.0	-24.2	0	1.732498e-06	0.559	0.0	0.0	-6.825347112316308	18	23	11	3UTR		0	1
hsa-miR-5787	NM_001286137	NQO1	GGGCTGGGGCGCGGGGAGGT#ACCTCAGGTGATCCGCCTACCTCAGCCTC#(((((((((.((((((((((#)))))......)))))...))))))))).	1584	1613	1.0	-28.3	1	0.001901914	0.426	0.0	0.0	-5.180080914529843	19	29	9	3UTR		0	0
hsa-miR-6069	NM_001286137	NQO1	GGGCTAGGGCCTGCTGCCCCC#GGGATTACAGGCGTGATCCACCACACCTGGCCCT#(((((((((((((...(((..#)))....))))).............)))))))).	1623	1657	1.0	-26.8	1	0.00180485	0.485	0.0	0.0	-5.762913004276319	16	34	8	3UTR		0	0
hsa-miR-6070	NM_001286137	NQO1	CCGGTTCCAGTCCCTGGAG#CTCTTACTTGCCAAGAAAATGAAGGGATTGGACCGAGCTGGA#(((((((((((((((....#.))))))))))....))))).	2081	2123	1.0	-23.2	1	0.004429618	0.529	0.0	0.0	-4.1706235265052785	15	21	10	3UTR		0	0
hsa-miR-6073	NM_001286137	NQO1	GGTAGTGAGTTATCAGCTAC#ATTGCTAAACTGATGACTTACTATG#.(((((((((((((((....#.))))))))))))))).	1827	1852	1.0	-20.9	1	0.001271078	0.574	0.0	0.0	-3.793324837357118	15	17	15	3UTR		0	0
hsa-miR-6074	NM_001286137	NQO1	GATATTCAGAGGCTAGGTGG#CACCTGGCCCTTGCAATCT#(((...(((.(((((((((.#))))))))).)))..))).	1646	1665	1.0	-19.6	0	0.002322601	0.544	0.0	0.0	-14.232099125494553	15	19	9	3UTR		0	0
hsa-miR-6076	NM_001286137	NQO1	AGCATGACAGAGGAGAGGTGG#TCACCTCTCTGTAGTTTATGGCA#.((..(((...((((((((((#))))))))))...)))....)).	1086	1109	1.0	-19.8	0	0.0002880635	0.603	0.0	0.0	-16.068054889113075	15	23	10	3UTR		0	0
hsa-miR-6078	NM_001286137	NQO1	CCGCCTGAGCTAGCTGTGG#CCATGTTGGCCAGGCTGGT#(((((((.((((((.((((#))))))))))))))).)).	1553	1572	1.0	-22.8	1	1.479211e-05	0.441	0.0	0.0	-6.9866589356329305	17	19	15	3UTR		0	0
hsa-miR-6079	NM_001286137	NQO1	TTGGAAGCTTGGACCAACTAGCTG#GTTGGCCAGGCTGGTCTCAAA#((((((((((((.(((((......#))))))))))))..)).))).	1557	1578	1.0	-20.2	1	2.127272e-05	0.412	0.0	0.0	-5.226705058867908	17	21	12	3UTR		0	0
hsa-miR-6080	NM_001286137	NQO1	TCTAGTGCGGGCGTTCCCG#TGGGATGACAGGCGCCTGCCA#....(.(((((((((((((#)))))......))))))))).	1487	1508	1.0	-19.9	0	4.509657e-05	0.515	0.0	0.0	-11.447521229830976	14	21	9	3UTR		0	0
hsa-miR-6084	NM_001286137	NQO1	TTCCGCCAGTCGGTGGCCGG#CCAGATGCTGACTGGCA#....((((((((((..(.((#)).)..)))))))))).	2135	2152	1.0	-21.0	0	2.648373e-05	0.485	0.0	0.0	-10.515061109192176	13	17	10	3UTR		0	0
hsa-miR-6085	NM_001286137	NQO1	AAGGGGCTGGGGGAGCACA#CTGCCTCAGCCTCC#..((((((((((.((....#)).)))))))))).	1465	1479	1.0	-22.2	1	0.004603428	0.382	0.0	0.0	-6.479180412342145	12	14	10	3UTR		0	0
hsa-miR-6086	NM_001286137	NQO1	GGAGGTTGGGAAGGGCAGAG#CTCTGCCTCCCAGGTTCCA#((((.((((((..(((((((#))))))))))))).)))).	1437	1456	1.0	-28.4	0	0.002485817	0.426	0.0	0.0	-12.692545543276735	17	19	13	3UTR		0	0
hsa-miR-6086	NM_001286137	NQO1	GGAGGTTGGGAAGGGCAGAG#TTCTCCTGCCTCAGCCTCCC#((((((((((..(((.((((#)))))))..)))))))))).	1460	1480	1.0	-24.7	1	0.004790961	0.382	0.0	0.0	-10.342201311511984	17	20	10	3UTR		0	0
hsa-miR-6127	NM_001286137	NQO1	TGAGGGAGTGGGTGGGAGG#TCTCCTGCCTCAGCCTCCCTA#..(((((((((((((((((#))))))))).))..)))))).	1461	1482	1.0	-24.4	1	0.003324543	0.397	0.0	0.0	-4.95700071937229	17	21	9	3UTR		0	0
hsa-miR-6131	NM_001286137	NQO1	GGCTGGTCAGATGGGAGTG#TTCACCATGTTGGCCAGGCT#(.(((((((((((((((..#))).)))).)))))))).).	1549	1569	1.0	-20.2	1	0.0005622286	0.485	0.0	0.0	-5.101250328216836	16	20	8	3UTR		0	0
hsa-miR-6132	NM_001286137	NQO1	AGCAGGGCTGGGGATTGCA#GTGATCCACCACACCTGGCCCTTGCA#.(((((((((((((((((.#))))))).)))......))))).)).	1635	1661	1.0	-23.2	1	0.001599086	0.529	0.0	0.0	-3.793324837357118	17	26	7	3UTR		0	0
hsa-miR-6132	NM_001286137	NQO1	AGCAGGGCTGGGGATTGCA#GCAGTCTTGCTCTGTTA#((((((((..((((((((.#)))))))))))))))).	1378	1395	1.0	-21.3	1	0.0003920379	0.603	0.0	0.0	-6.236470572775607	16	17	16	3UTR		0	0
hsa-miR-6134	NM_001286137	NQO1	TGAGGTGGTAGGATGTAGA#CTGCAACCTCTGCCTCC#.(((((((.(((.(((((.#))))).)))))))))).	1430	1447	1.0	-20.4	1	0.001490406	0.397	0.0	0.0	-6.138845108269123	15	17	10	3UTR		0	0
hsa-miR-6499-3p	NM_001286137	NQO1	AGCAGTGTTTGTTTTGCCCACA#TGGGATGACAGGCGCCTGCC#.((((((((((((.(.((((..#))))).))))))))).))).	1487	1507	1.0	-19.5	1	4.205705e-05	0.515	0.0	0.0	-4.883213835181137	17	20	9	3UTR		0	1
hsa-miR-6501-3p	NM_001286137	NQO1	CCAGAGCAGCCTGCGGTAACAGT#TGTTGGCCAGGCTGGTCTC#..(((.(((((((.(.(((((..#))))).)))))))).))).	1556	1575	1.0	-24.4	0	1.073869e-05	0.426	0.0	0.0	-7.947848478389355	16	19	8	3UTR		0	0
hsa-miR-6508-5p	NM_001286137	NQO1	TCTAGAAATGCATGACCCACC#TCGTGCATTTTTGGAT#(((((((((((((((......#))))))))))))))).	866	882	1.0	-19.1	1	0.003463958	0.691	0.0	0.0	-4.1706235265052785	15	16	15	3UTR		0	0
hsa-miR-6510-5p	NM_001286137	NQO1	CAGCAGGGGAGAGAGAGGAGTC#GCTAATAAATCTCTTCTTTGCTGC#((((((((((((((....(((.#)))......)))))))))))))).	1311	1335	1.0	-21.9	1	0.09772886	0.721	0.0	0.0	-4.906073086755913	17	24	14	3UTR		0	0
hsa-miR-6511a-3p	NM_001286137	NQO1	CCTCACCATCCCTTCTGCCTGC#GGCAGAAGGGAATTGCTCAGAGA#.(((..(((((((((((((...#)))))))))))..))....))).	1105	1128	1.0	-23.5	0	0.004921722	0.544	0.0	0.0	-9.813320773362635	16	23	11	3UTR		0	0
hsa-miR-6514-5p	NM_001286137	NQO1	TATGGAGTGGACTTTCAGCTGGC#GCCTAGCACAAGTACCACTCTT#...(((((((((((...((((((#))).)))..)))).))))))).	1239	1261	1.0	-21.1	0	0.001151135	0.632	0.0	0.0	-7.483038834232987	17	22	7	3UTR		0	0
hsa-miR-6715b-5p	NM_001286137	NQO1	ACAGGCACGACTGGTTTGGCA#GCCAGGCTGGTCTCAAACTCCTGA#.((((...((((((((((((.#)))))))))))).......)))).	1561	1585	1.0	-22.2	0	3.182625e-05	0.412	0.0	0.0	-9.551605062602114	16	24	12	3UTR		0	0
hsa-miR-6716-5p	NM_001286137	NQO1	TGGGAATGGGGGTAAGGGCC#GGCCCTTGCAATCTTCTA#..((((.((..(((((((((#)))))))))..)))))).	1651	1669	1.0	-21.0	0	0.08045867	0.544	0.0	0.0	-10.567968197982138	15	18	9	3UTR		0	0
hsa-miR-6717-5p	NM_001286137	NQO1	AGGCGATGTGGGGATGTAGAGA#TTTCTACAGACCCACA#......((((((..((((((((#))))))))..))))))	2289	2305	1.0	-21.3	0	0.02854812	0.744	0.0	0.0	-17.712528934830097	14	16	8	3UTR		0	0
hsa-miR-6720-3p	NM_001286137	NQO1	CGCGCCTGCAGGAACTGGTAGA#CTGCCCTCTTGTGGTGCA#.(((((.((((((...(((((.#))))).))))))))))).	2009	2027	1.0	-22.3	0	5.507039e-05	0.632	0.0	0.0	-7.16234993030309	16	18	11	3UTR		0	0
hsa-miR-892c-3p	NM_001286137	NQO1	CACTGTTTCCTTTCTGAGTGGA#TCTGCAATATGAATTCAAGAAAGGAAATAGTA#.((((((((((((((((((...#.))))).))))))))))))).	1712	1744	1.0	-22.1	1	0.01999311	0.676	0.0	0.0	-3.793324837357118	18	21	13	3UTR		0	0
hsa-miR-6730-5p	NM_001286137	NQO1	AGAAAGGTGGAGGGGTTGTCAGA#CTGCAACCTCTGCCTCCC#.....((.((((((((((.(((.#))))))))))).)).)).	1430	1448	1.0	-21.3	0	0.001687199	0.412	0.0	0.0	-15.97923457263103	15	18	11	3UTR		0	0
hsa-miR-6731-5p	NM_001286137	NQO1	TGGGAGAGCAGGGTATTGTGGA#TCCGCCTACCTCAGCCTCCCAA#((((((.((.(((((..(((((#))))).)))))..)))))))).	1595	1617	1.0	-24.3	0	0.004050118	0.412	0.0	0.0	-6.956816529704776	18	22	8	3UTR		0	0
hsa-miR-6732-5p	NM_001286137	NQO1	TAGGGGGTGGCAGGCTGGCC#GGCGCCTGCCATCATGCCTGA#((((.((((((((((..(((#)))))))))))))...)))).	1497	1518	1.0	-26.8	0	0.002706871	0.529	0.0	0.0	-8.28966070131775	17	21	13	3UTR		0	0
hsa-miR-6735-5p	NM_001286137	NQO1	CAGGGCAGAGGGCACAGGAATCTGA#TCGGCTCACTGCAACCTCTGCCTC#..(((((((((...(((..(.((((#)))).)..)))...))))))))).	1422	1446	1.0	-24.6	1	0.000270893	0.412	0.0	0.0	-10.449774559155296	17	24	9	3UTR		0	1
hsa-miR-6735-3p	NM_001286137	NQO1	AGGCCTGTGGCTCCTCCCTCAG#CTGATGACTTACTATGGGATGGGGTCCAGTCCC#.((.(((.((((((((((..((#.))..)))).))))))))).)).	1836	1869	1.0	-23.0	0	4.400516e-07	0.529	0.0	0.0	-9.138982041496941	17	23	9	3UTR		0	0
hsa-miR-6738-5p	NM_001286137	NQO1	CGAGGGGTAGAAGAGCACAGGGG#CTCCAATGTTCTATTAATCACCTCTCT#.(((((((.((((((((..((((#))))..)))))).....))))))))).	1069	1096	1.0	-21.5	1	0.01575553	0.618	0.0	0.0	-4.849714495602881	19	27	9	3UTR		0	0
hsa-miR-6738-3p	NM_001286137	NQO1	CTTCTGCCTGCATTCTACTCCCAG#GTAGTTTATGGCAGAAGG#((((((((......((((......#)))).....)))))))).	1096	1114	1.0	-18.3	1	0.0008751385	0.618	0.0	0.0	-14.554018887968963	12	18	8	3UTR		0	0
hsa-miR-6741-3p	NM_001286137	NQO1	TCGGCTCTCTCCCTCACCCTAG#AGGTTGCCTGAAAAATGGGAGACAGCCT#..((((.((((((.........#.)))))).)))).	2055	2083	1.0	-18.9	0	0.0001092196	0.588	0.0	0.0	-8.326025812318264	10	13	6	3UTR		0	0
hsa-miR-6744-3p	NM_001286137	NQO1	GGGCCTCTCTTGTCATCCTGCAG#CTGCCTCAGCCTCCCTAGTAGCTGGGATGACAGGCGCCTGCCA#.(((..(.(((((((((((((..#.)).))))))))))).)...))).	1465	1508	1.0	-24.3	0	4.509657e-05	0.515	0.0	0.0	-12.126955702543267	17	24	11	3UTR		0	0
hsa-miR-6745	NM_001286137	NQO1	TGGGTGGAAGAAGGTCTGGTT#GGCCAGGCTGGTCTCAAACTCCTGACCTCAGGTGATCCGCCTAC#(((((((((((.(((((((((#)))))))))..))).....................)))))))).	1560	1604	1.0	-23.2	1	0.0001569987	0.426	0.0	0.0	-7.284377755798021	20	44	9	3UTR		0	0
hsa-miR-6746-3p	NM_001286137	NQO1	CAGCCGCCGCCTGTCTCCACAG#CTGGGATGACAGGCGCCTGCC#..((.(.(((((((((((.(((#)))))).)))))))).).)).	1486	1507	1.0	-24.9	0	4.205705e-05	0.515	0.0	0.0	-10.619724429056081	17	21	8	3UTR		0	0
hsa-miR-6749-5p	NM_001286137	NQO1	TCGGGCCTGGGGTTGGGGGAGC#GCTGGTCTCAAACTCCTGACCTCAGGTGATCCGC#.((((((((((((((((((...#.)))))))))))))))...))).	1566	1600	1.0	-28.6	1	8.078414e-05	0.412	0.0	0.0	-3.793324837357118	18	23	15	3UTR		0	0
hsa-miR-6751-5p	NM_001286137	NQO1	TTGGGGGTGAGGTTGGTGTCTGG#CAGGCGCCTGCCATCATGCCTGAC#(((((.(((((((.((((((((.#)))))))).))).)))).))))).	1495	1519	1.0	-29.3	0	0.001853534	0.529	0.0	0.0	-6.695373124915117	20	24	8	3UTR		0	0
hsa-miR-6753-5p	NM_001286137	NQO1	CACCAGGGCAGAGCAGGGCTGA#CAGTCTTGCTCTGTTACCCAGGCTGGAGTGCAGTGGTGT#(((((((((((((((((((((.#)))))))))))))...)))..............))))).	1379	1418	1.0	-30.0	1	5.783899e-08	0.412	0.0	0.0	-3.937574446201665	21	39	13	3UTR		0	0
hsa-miR-6754-5p	NM_001286137	NQO1	CCAGGGAGGCTGGTTTGGAGGA#CCTCCCAGGTTCCAGCAATTCTCCTGCCTCAGCCTCCCTA#..(((((((((((...((((((#.))))))....))))))))))).	1442	1482	1.0	-29.4	1	0.003324543	0.397	0.0	0.0	-6.782339277446944	17	23	11	3UTR		0	0
hsa-miR-6762-5p	NM_001286137	NQO1	CGGGGCCATGGAGCAGCCTGTGT#GCTGGGATTACAGGCGTGATCCACCACACCTGGCCCTT#.(((((((((((.(((((((((.#.))))))).)).)))).......))))))).	1620	1658	1.0	-29.1	1	0.001460589	0.5	0.0	0.0	-5.08245545002336	20	31	7	3UTR		0	0
hsa-miR-6764-5p	NM_001286137	NQO1	TCCCAGGGTCTGGTCAGAGTTG#GCTAAACTGATGACTTACTATGGGATGGGGTCCAGTCCCATGACCTTGGGGT#(((((((((((((.........#.))).)))))))))).	1830	1882	1.0	-21.5	1	4.283973e-06	0.559	0.0	0.0	-5.762913004276319	13	16	10	3UTR		0	0
hsa-miR-6770-3p	NM_001286137	NQO1	CTGGCGGCTGTGTCTTCACAG#GGGAGACAGCCTCTTACTTGCCAA#.((((((((((.((((.....#)))).))))))........)))).	2071	2095	1.0	-18.9	1	0.01013555	0.515	0.0	0.0	-7.140128146953473	14	24	6	3UTR		0	0
hsa-miR-6771-5p	NM_001286137	NQO1	CTCGGGAGGGCATGGGCCAGGC#CCTGGCCCTTGCAATCTTCTA#...(((((((((.((((((((.#)))))))).)))..)))))).	1648	1669	1.0	-27.3	0	0.08045867	0.544	0.0	0.0	-7.803670806344982	17	21	8	3UTR		0	0
hsa-miR-6773-5p	NM_001286137	NQO1	TTGGGCCCAGGAGTAAACAGGAT#ATCCGACTGGGCTCAAG#((((((((((..(..........#.)..)))))))))).	928	945	1.0	-19.7	1	0.003136614	0.574	0.0	0.0	-11.934490789283025	11	15	10	3UTR		0	0
hsa-miR-6777-5p	NM_001286137	NQO1	ACGGGGAGTCAGGCAGTGGTGGA#TCCACCACACCTGGCCCTTGC#.(((((.((((((..((((((((#)))))))).))))))))))).	1639	1660	1.0	-30.1	0	0.002528494	0.515	0.0	0.0	-6.9293008499994775	19	21	11	3UTR		0	0
hsa-miR-6777-5p	NM_001286137	NQO1	ACGGGGAGTCAGGCAGTGGTGGA#CCATCATGCCTGACTAATTTTTGTA#(((((((((((((((.((((((.#)))))))))))))))...)))))).	1505	1530	1.0	-25.5	1	0.01584224	0.559	0.0	0.0	-4.1706235265052785	21	25	15	3UTR		0	0
hsa-miR-6778-5p	NM_001286137	NQO1	AGTGGGAGGACAGGAGGCAGGT#TCTGCCTCCCAGGTTCCAGCAATTCTCCTGCCTCAGCCTCCCT#...((((((.(..((((((((.#.)))))))).))))))).	1438	1481	1.0	-29.4	0	0.004796451	0.382	0.0	0.0	-12.392980584269516	15	18	8	3UTR		0	0
hsa-miR-6781-3p	NM_001286137	NQO1	TGCCTCTTTTCCACGGCCTCAG#GAGGCCACTTAGGGAAAGATGTAG#(((.((((((((..((((((..#)))))).....)))))))).))).	944	968	1.0	-23.2	0	0.07991501	0.574	0.0	0.0	-9.115567251347505	17	24	8	3UTR		0	0
hsa-miR-6784-5p	NM_001286137	NQO1	GCCGGGGCTTTGGGTGAGGG#CCTCAGCCTCCCAAAGTGCTGGG#.((((.(((((((((((((.#)))))....)))))))).)))).	1603	1626	1.0	-27.7	0	3.535511e-06	0.397	0.0	0.0	-5.694283598550164	17	23	8	3UTR		0	0
hsa-miR-6785-5p	NM_001286137	NQO1	TGGGAGGGCGTGGATGATGGTG#GGCGTGATCCACCACACCTGGCCCTTGCAA#((.((((((..((.((.(((((#.)))))))))..)))))).)).	1632	1662	1.0	-25.1	0	0.001282088	0.529	0.0	0.0	-10.419234781767049	17	22	9	3UTR		0	1
hsa-miR-6787-3p	NM_001286137	NQO1	TCTCAGCTGCTGCCCTCTCCAG#CTGGAGTGCAGTGGTGTGAT#..(((((((((((...((((((#)))))).)))))))).))).	1401	1421	1.0	-21.6	1	6.789495e-07	0.412	0.0	0.0	-6.782339277446944	17	20	8	3UTR		0	0
hsa-miR-6792-5p	NM_001286137	NQO1	GTAAGCAGGGGCTCTGGGTGA#CACCTGGCCCTTGCA#....(((((((((..(((((.#)))))))))))))).	1646	1661	1.0	-24.7	0	0.001599086	0.529	0.0	0.0	-11.13885194640897	14	15	14	3UTR		0	0
hsa-miR-6794-5p	NM_001286137	NQO1	CAGGGGGACTGGGGGTGAGC#CTCTGCCTCCCAGGTTCCAGCAATTCTCCTGC#(((((((((((((((((((.#))).))).)))))..........)))))))).	1437	1469	1.0	-23.4	1	0.02284867	0.412	0.0	0.0	-3.937574446201665	19	32	8	3UTR		0	0
hsa-miR-6795-5p	NM_001286137	NQO1	TGGGGGGACAGGATGAGAGGCTGT#ACAGCCTCTTACTTGCCA#.....((.((((.(((((((((((#))))))))))))))))).	2076	2094	1.0	-24.9	0	0.008701312	0.515	0.0	0.0	-17.268365185297274	17	18	17	3UTR		0	0
hsa-miR-6797-5p	NM_001286137	NQO1	AGGAGGGAAGGGGCTGAGAACAGGA#TCCTGCCTCAGCCTCCCTA#...(((((...(((((((..(((((#))))).)))))))))))).	1463	1482	1.0	-26.4	0	0.003324543	0.397	0.0	0.0	-11.638210795663031	17	19	12	3UTR		0	0
hsa-miR-6803-5p	NM_001286137	NQO1	CTGGGGGTGGGGGGCTGGGCGT#GGGTCCAGTCCCATGACCTTGGGG#((.(((((.(((((((((((.(#).)))))))))).).))))).)).	1857	1881	1.0	-30.1	0	3.358239e-06	0.559	0.0	0.0	-6.551503578753875	19	24	10	3UTR		0	0
hsa-miR-6803-5p	NM_001286137	NQO1	CTGGGGGTGGGGGGCTGGGCGT#GCTCACTGCAACCTCTGCCTCCCAGG#((((((((((((((((((((..#)))))..))..)))))))).))))).	1425	1451	1.0	-30.1	1	0.001860766	0.397	0.0	0.0	-3.937574446201665	20	26	8	3UTR		0	0
hsa-miR-6808-5p	NM_001286137	NQO1	CAGGCAGGGAGGTGGGACCATG#TGGGTATCTTTCCAGGCTTCCCTGACTTGC#(((((((((((((.((((((..#))).......)))..))))))))).)))).	771	801	1.0	-23.3	1	0.0008628831	0.662	0.0	0.0	-4.794414363722071	19	30	9	3UTR		0	0
hsa-miR-6810-5p	NM_001286137	NQO1	ATGGGGACAGGGATCAGCATGGC#CCATGTTGGCCAGGCTGGTCTCAAACTCCTGACCTCAG#.(((((.(((((((((((.((((#.)))).))))))).......)))).))))).	1553	1591	1.0	-27.8	0	0.002007577	0.426	0.0	0.0	-5.337011372228436	20	31	7	3UTR		0	0
hsa-miR-6811-5p	NM_001286137	NQO1	ATGCAGGCCTGTGTACAGCACT#AGTGCTGGGATTACAGGCGTGA#...((.(((((((..(((((((#)))))))....))))))).)).	1617	1639	1.0	-26.0	0	5.404776e-09	0.441	0.0	0.0	-10.007788432642826	16	22	7	3UTR		0	0
hsa-miR-6813-5p	NM_001286137	NQO1	CAGGGGCTGGGGTTTCAGGTTCT#GCCTACCTCAGCCTCC#..(((((((((((...((((...#))))))))))))))).	1598	1614	1.0	-23.8	1	0.001688493	0.441	0.0	0.0	-6.782339277446944	15	16	15	3UTR		0	0
hsa-miR-6813-3p	NM_001286137	NQO1	AACCTTGGCCCCTCTCCCCAG#CTGGGCTCAAGAGGCCACTTAGGG#..((((((((.((...(((((#)))))....)).)))))...))).	934	958	1.0	-20.0	1	0.002817778	0.588	0.0	0.0	-9.607113752857295	15	24	5	3UTR		0	0
hsa-miR-6816-5p	NM_001286137	NQO1	TGGGGCGGGGCAGGTCCCTGC#CAGGCGCCTGCCATCATGCCTGAC#(.(((((((((((((.((((.#)))).))))))).))..)))).).	1495	1519	1.0	-25.8	1	0.001853534	0.529	0.0	0.0	-5.334299408520449	18	24	7	3UTR		0	0
hsa-miR-6816-5p	NM_001286137	NQO1	TGGGGCGGGGCAGGTCCCTGC#CAGGTTCCAGCAATTCTCCTGCCTCAGCCTCC#.(((((((((((((..((((.#)))).............)))))))).))))).	1447	1479	1.0	-26.0	1	0.004603428	0.382	0.0	0.0	-4.761823477911366	17	32	8	3UTR		0	0
hsa-miR-6820-5p	NM_001286137	NQO1	TGCGGCAGAGCTGGGGTCA#TGATCTCGGCTCACTGCAA#(((((..((((((((((((#)))))))))))).))))).	1417	1436	1.0	-24.8	0	0.0002101589	0.412	0.0	0.0	-7.382219742266031	17	19	12	3UTR		0	0
hsa-miR-6824-5p	NM_001286137	NQO1	GTAGGGGAGGTTGGGCCAGGGA#CTCTGCCTCCCAGGTTCCAGCAATTCTCCTGCCTCAGCCTCCCTA#...((((((((((((.((((((#.)).)))).)))))))))))).	1437	1482	1.0	-30.3	0	0.003324543	0.397	0.0	0.0	-6.747589273982352	18	22	12	3UTR		0	0
hsa-miR-6824-5p	NM_001286137	NQO1	GTAGGGGAGGTTGGGCCAGGGA#CCTGGCCCTTGCAATCTTCTACT#((((((((.((.((((((((..#))))))))..))..)))))))).	1648	1671	1.0	-29.7	1	0.06861013	0.559	0.0	0.0	-8.340767414043784	18	23	8	3UTR		0	0
hsa-miR-6834-5p	NM_001286137	NQO1	GTGAGGGACTGGGATTTGTGG#CCACACCTGGCCCTTGCA#(((((((.(((((...(((((#))))))))))))))))).	1643	1661	1.0	-22.6	1	0.001599086	0.529	0.0	0.0	-8.07654793345695	17	18	17	3UTR		0	0
hsa-miR-6835-5p	NM_001286137	NQO1	AGGGGGTAGAAAGTGGCTGAAG#CTGGAGTGCAGTGGTGTGATCTCGGCTCACTGCAACCTCTGCCTCCC#.(((((((((.(((((((((..#.))))).))))......))))))))).	1401	1448	1.0	-24.3	1	0.001687199	0.412	0.0	0.0	-6.618099312767468	18	27	9	3UTR		0	0
hsa-miR-6837-5p	NM_001286137	NQO1	ACCAGGGCCAGCAGGGAATGT#CATTCCACTGTTGGTA#......((((((((((((((.#)))))).)))))))).	1962	1978	1.0	-21.6	0	0.003199337	0.706	0.0	0.0	-15.566558404643448	14	16	8	3UTR		0	0
hsa-miR-6840-3p	NM_001286137	NQO1	GCCCAGGACTTTGTGCGGGGTG#ACCTCAGGTGATCCGCCTACCTCAGCCTCCCAAAGTGCTGGGA#.(((((.((((((.(.(((((.#.)))))))))))).))))).	1584	1627	1.0	-26.0	0	3.875486e-06	0.382	0.0	0.0	-6.426900370052455	17	20	12	3UTR		0	0
hsa-miR-6841-5p	NM_001286137	NQO1	TAGGGTACTCAGAGCAAGTTGT#GCAGTCTTGCTCTGTTACCCA#..(((((..(((((((((((((#)))).))))))))).))))).	1378	1399	1.0	-25.9	0	0.0004844645	0.559	0.0	0.0	-8.327025306798683	18	21	9	3UTR		0	0
hsa-miR-6846-5p	NM_001286137	NQO1	TGGGGGCTGGATGGGGTAGAGT#CTCTGCCTCCCAGGTTCCAG#(((((.((((..(((((((((.#))))))))))))).))))).	1437	1457	1.0	-27.3	0	0.003646751	0.412	0.0	0.0	-12.010110992401417	18	20	13	3UTR		0	0
hsa-miR-6847-3p	NM_001286137	NQO1	GGCTCATGTGTCTGTCCTCTTC#GGGATGACAGGCGCCTGCCA#(((....(((((((((.((((.#)))).)))))))))..))).	1488	1508	1.0	-21.8	0	4.509657e-05	0.515	0.0	0.0	-14.533279192037693	16	20	9	3UTR		0	0
hsa-miR-6848-5p	NM_001286137	NQO1	TGGGGGCTGGGATGGGCCATGGT#GCCAGGCTGGTCTCAAACTCCT#.((((..((((((.((((.((((#)))))))).))))))..)))).	1561	1583	1.0	-28.7	0	1.755948e-05	0.412	0.0	0.0	-8.094810050941888	18	22	8	3UTR		0	0
hsa-miR-6848-3p	NM_001286137	NQO1	GTGGTCTCTTGGCCCCCAG#TGGCATATAACCAAAATCCGACTGGGCTCAAGAGGCCACT#(((((((((((((((....#.)))).))))))))))).	913	953	1.0	-28.6	1	2.66306e-05	0.559	0.0	0.0	-4.1706235265052785	15	18	11	3UTR		0	0
hsa-miR-6849-3p	NM_001286137	NQO1	ACCAGCCTGTGTCCACCTCCAG#TGGCCAGGCTGGTC#(((((((((.(.(((.......#))))))))))))).	1559	1573	1.0	-20.6	1	1.069879e-05	0.441	0.0	0.0	-8.759933304429813	13	14	13	3UTR		0	0
hsa-miR-6851-5p	NM_001286137	NQO1	AGGAGGTGGTACTAGGGGCCAGC#CTGGCCCTTGCAATCTTCTA#(((((((.(((...((((((((.#))))))))))).))))))).	1649	1669	1.0	-24.1	1	0.08045867	0.544	0.0	0.0	-11.7439832151653	18	20	11	3UTR		0	0
hsa-miR-6851-3p	NM_001286137	NQO1	TGGCCCTTTGTACCCCTCCAG#GGGTACAGTTTGGCTAG#(((((..((((((((......#))))))))...))))).	1039	1056	1.0	-18.8	0	0.001170568	0.647	0.0	0.0	-7.615268822569644	13	17	8	3UTR		0	0
hsa-miR-6852-5p	NM_001286137	NQO1	CCCTGGGGTTCTGAGGACATG#CAGTCCCATGACCTTGGGGT#((((((((((.((.((((.((#)))))))).)))))))))).	1862	1882	1.0	-22.3	1	4.283973e-06	0.559	0.0	0.0	-7.619188839132421	18	20	10	3UTR		0	0
hsa-miR-6852-5p	NM_001286137	NQO1	CCCTGGGGTTCTGAGGACATG#TGCCTCAGCCTCCCTAGT#..((((((..((((((.((..#))))))))...)))))).	1466	1484	1.0	-20.2	1	0.003126445	0.397	0.0	0.0	-7.255896845946231	14	18	8	3UTR		0	0
hsa-miR-6853-5p	NM_001286137	NQO1	AGCGTGGGATGTCCATGAAGTCAG#ACTTCTGGAAGTCATCTCATTCCACTGTTG#(((((((((((((((.(((((...#)))))))))........)))))))).))).	1945	1975	1.0	-19.5	1	0.01253972	0.691	0.0	0.0	-4.1706235265052785	20	30	9	3UTR		0	0
hsa-miR-6855-5p	NM_001286137	NQO1	TTGGGGTTTGGGGTGCAGACATTGC#GCAGTGGTGTGATCTCGGCTCACTGCAACCTCTGCCTCCCAGGTTCCAGC#(((((((((((((.(((((..((((#.))))..))))).))))))))))))).	1408	1458	1.0	-26.8	1	0.004686699	0.412	0.0	0.0	-4.794414363722071	22	27	13	3UTR		0	0
hsa-miR-6859-5p	NM_001286137	NQO1	GAGAGGAACATGGGCTCAGGACA#CCTGGCCCTTGCAATCTTCTA#.((((((.((.((((.((((...#)))))))).))...)))))).	1648	1669	1.0	-22.5	1	0.08045867	0.544	0.0	0.0	-9.164783322251713	16	21	8	3UTR		0	0
hsa-miR-6861-3p	NM_001286137	NQO1	TGGACCTCTCCTCCCCAG#CTGATGACTTACTATGGGATGGGGTCCAG#((((((((((((......#.)))).)))))))).	1836	1865	1.0	-19.2	1	0.0002171218	0.544	0.0	0.0	-7.052043616942562	12	15	8	3UTR		0	0
hsa-miR-6862-5p	NM_001286137	NQO1	CGGGCATGCTGGGAGAGACTTT#AGGCGCCTGCCATCATGCCTGA#((((((((.(((.((.(.(((.#))))..)).))).)))))))).	1496	1518	1.0	-21.0	1	0.002706871	0.529	0.0	0.0	-6.516143797417284	17	22	8	3UTR		0	0
hsa-miR-6862-3p	NM_001286137	NQO1	CCTCACCCAGCTCTCTGGCCCTCT#GCTGACGGCTGGGTGT#...(((((((((.((.(((.....#))))).))))))))).	2186	2202	1.0	-21.6	0	2.067269e-05	0.574	0.0	0.0	-8.036719886648596	14	16	9	3UTR		0	0
hsa-miR-6862-3p	NM_001286137	NQO1	CCTCACCCAGCTCTCTGGCCCTCT#AGGGATTGGACCGAGCTGGA#......((((((((((((((((..#)))).)))))..))))))).	2103	2123	1.0	-21.2	0	0.004429618	0.529	0.0	0.0	-15.566558404643448	16	20	7	3UTR		0	0
hsa-miR-6865-5p	NM_001286137	NQO1	TAGGTGGCAGAGGAGGGACTTCA#TGAAGCAGTCTTGCTCTGTTACCC#..((((((((((.((((.(((((#)))))...)))).)))))))))).	1374	1398	1.0	-24.7	1	0.0004100056	0.559	0.0	0.0	-6.246131332038532	19	24	10	3UTR		0	0
hsa-miR-6868-3p	NM_001286137	NQO1	TTCCTTCTGTTGTCTGTGCAG#CTGTAGTTTATGGCAGAAGGGAA#(((((((((((((...(((((#)))))....))))))))))))).	1094	1117	1.0	-20.6	1	0.02354168	0.618	0.0	0.0	-5.762913004276319	18	23	13	3UTR		0	0
hsa-miR-6874-5p	NM_001286137	NQO1	ATGGAGCTGGAACCAGATCAGGC#GCCTCCCAGGTTCCAGCAATTCTCCT#..((((((((((((.....((((#))))....))))))))).....))).	1441	1467	1.0	-23.1	1	0.01005334	0.412	0.0	0.0	-5.925499359926538	16	26	9	3UTR		0	0
hsa-miR-6876-3p	NM_001286137	NQO1	AGCTGTCTGTGTTTTCCTTCTCAG#GAGAAGGAAAAGACTGAA#.....((.((.(((((((((((..#))))))))))).)).)).	1124	1142	1.0	-21.1	0	0.07599613	0.559	0.0	0.0	-18.804009048041376	15	18	11	3UTR		0	0
hsa-miR-6877-5p	NM_001286137	NQO1	AGGGCCGAAGGGTGGAAGCTGC#CGGCGTTTCACCATGTTGGCCA#..((((((..(((((((((((.#)))).)))))))...)))))).	1543	1565	1.0	-24.1	1	0.006729709	0.5	0.0	0.0	-7.255896845946231	17	22	7	3UTR		0	0
hsa-miR-6878-5p	NM_001286137	NQO1	AGGGAGAAAGCTAGAAGCTGAAG#TCGGCTCACTGCAACCTCTGCCTCCCAGGTTCCAGCAATTCTCCTG#.(((((((.(((.(((.(((...#.))).))).)))..))))))).	1422	1468	1.0	-20.8	1	0.02239118	0.426	0.0	0.0	-6.138845108269123	16	22	7	3UTR		0	0
hsa-miR-6878-3p	NM_001286137	NQO1	CTGGCCTCTTCTTTCTCCTAG#CTGGGCTCAAGAGGCCAC#.(((((((((......(((((#)))))...))))))))).	934	952	1.0	-19.3	1	2.450066e-05	0.559	0.0	0.0	-13.079371793104722	14	18	9	3UTR		0	0
hsa-miR-6881-5p	NM_001286137	NQO1	TGGGGTAAGGATAGGAGGGTCA#TGATCCGCCTACCTCAGCCTCC#.(((((.(((.((((.((((((#)))))).)))))))..))))).	1592	1614	1.0	-23.2	0	0.001688493	0.441	0.0	0.0	-8.3948349279424	18	22	7	3UTR		0	0
hsa-miR-6882-5p	NM_001286137	NQO1	TACAAGTCAGGAGCTGAAGCAG#TTTCCAGGCTTCCCTGACTTGC#..(((((((((....(((((..#.)))))))))))))).	779	801	1.0	-20.8	1	0.0008628831	0.662	0.0	0.0	-11.18522411940593	14	16	14	3UTR		0	0
hsa-miR-6884-5p	NM_001286137	NQO1	AGAGGCTGAGAAGGTGATGTTG#AACTCCTGACCTCAGGTGATCCGCCTACCTCAGCCTCC#.(((((((((.(((((......#.)))))..))))))))).	1576	1614	1.0	-24.6	1	0.001688493	0.441	0.0	0.0	-6.618099312767468	14	18	9	3UTR		0	1
hsa-miR-6885-5p	NM_001286137	NQO1	AGGGGGGCACTGCGCAAGCAAAGCC#GCTGGAGTGCAGTGGTGTGATCTCGGCTCACTGCAACCTCTGCCTCCCA#.((((((((((((((.(((......#)))...)))))))............................))))))).	1400	1449	1.0	-25.7	1	0.001310903	0.412	0.0	0.0	-4.026373917660731	17	49	7	3UTR		0	0
hsa-miR-6887-5p	NM_001286137	NQO1	TGGGGGGACAGATGGAGAGGACA#TCACTGCAACCTCTGCCTCCCAG#(((((((.((((.((........#.))))))))))))).	1427	1450	1.0	-20.7	1	0.002205469	0.397	0.0	0.0	-7.773389068352151	13	15	13	3UTR		0	0
hsa-miR-6889-5p	NM_001286137	NQO1	TCGGGGAGTCTGGGGTCCGGAAT#TCTGGGTATCTTTCCAGGCTTCCCTGAC#(((((((((((((((((((((..#)))))).....))))))))).)))))).	769	797	1.0	-28.6	1	0.0002801125	0.662	0.0	0.0	-3.937574446201665	21	28	9	3UTR		0	0
hsa-miR-6891-5p	NM_001286137	NQO1	TAAGGAGGGGGATGAGGGG#CCTTCATCTTCACTGCA#...(.(((((((((((((.#))))))))))).)).).	2225	2242	1.0	-19.8	0	0.0361975	0.706	0.0	0.0	-10.63357736849121	14	17	11	3UTR		0	0
hsa-miR-6895-5p	NM_001286137	NQO1	CAGGGCCAGGCACAGAGTAAG#CTTGCTCTGTTACCCAGGCTG#...((((.((.((((((((((#))))))))))...)).)))).	1383	1404	1.0	-21.8	0	0.0003032258	0.515	0.0	0.0	-11.652949598269721	16	21	10	3UTR		0	0
hsa-miR-6895-5p	NM_001286137	NQO1	CAGGGCCAGGCACAGAGTAAG#GTGATCCACCACACCTGGCCCTT#.(((((((((...........#.))))))))).	1635	1658	1.0	-20.0	1	0.001460589	0.5	0.0	0.0	-13.079371793104722	9	11	9	3UTR		0	0
hsa-miR-6895-3p	NM_001286137	NQO1	TGTCTCTCGCCCTTGGCCTTAG#GAGGCCACTTAGGGAAAGAT#....(((..(((((((((((..#)))))))...))))..))).	944	964	1.0	-20.6	0	0.01279032	0.603	0.0	0.0	-12.916587056064323	14	20	7	3UTR		0	0
hsa-miR-7107-5p	NM_001286137	NQO1	TCGGCCTGGGGAGGAGGAAGGG#CTCTGCCTCCCAGGTTCCAGCAATTCTCCTGCCTCAGCCTCCCTAGTAGCTGGG#(((((((((((((((((.((((#.)))).)))...)))))))))..))))).	1437	1491	1.0	-28.4	1	3.343832e-06	0.412	0.0	0.0	-3.937574446201665	21	29	9	3UTR		0	0
hsa-miR-7112-5p	NM_001286137	NQO1	ACGGGCAGGGCAGTGCACCCTG#CAGGCGCCTGCCATCATGCCTGA#.((((((((((((.((..((((#)))).)))))))..).)))))).	1495	1518	1.0	-23.8	1	0.002706871	0.529	0.0	0.0	-4.650164754877524	18	23	7	3UTR		0	0
hsa-miR-7150	NM_001286137	NQO1	CTGGCAGGGGGAGAGGTA#GCCTCCCTAGTAGCTGGGATGACAGGCGCCTGCCAT#.((((((((((.(((((.#))))))))....................))))))).	1473	1509	1.0	-21.7	1	4.022195e-05	0.529	0.0	0.0	-7.140128146953473	15	36	8	3UTR		0	0
hsa-miR-7152-3p	NM_001286137	NQO1	TCTGGTCCTGGACAGGAGGC#GCCTCCCAGGTTCCAGC#.((((.((((....((((((#))))))))))..)))).	1441	1458	1.0	-20.8	0	0.004686699	0.412	0.0	0.0	-14.011831913743519	14	17	10	3UTR		0	0
hsa-miR-7156-5p	NM_001286137	NQO1	TTGTTCTCAAACTGGCTGTCAGA#TCTCGACAGTATCCACAATAGCTGACGGCTGGGTGTTTCAGTTTGAAAATAT#.((((.((((((((((((((((.#.)))))))).........)))))))).)))).	2166	2218	1.0	-22.5	0	0.01331418	0.618	0.0	0.0	-5.694283598550164	20	32	8	3UTR		0	0
hsa-miR-7160-5p	NM_001286137	NQO1	TGCTGAGGTCCGGGCTGTGCC#GTGCAGTGGTGTGATCTCGGCT#.(((((((((((.(((((((.#)))))))..)).))))))))).	1406	1428	1.0	-24.3	1	0.001035429	0.397	0.0	0.0	-5.08245545002336	18	22	9	3UTR		0	0
hsa-miR-7702	NM_001286137	NQO1	CTTAGACTGCCAGACTCCCTGA#TTAGGGCTAAAGTTTTAGGGTACAGTTTGGCTAGG#......((((((((((((((((#.))))))...)))))))).)).	1022	1057	1.0	-19.9	0	0.001199879	0.647	0.0	0.0	-15.566558404643448	16	22	8	3UTR		0	0
hsa-miR-7706	NM_001286137	NQO1	TGAAGCGCCTGTGCTCTGCCGAGA#TTTTGTATTTTTAGTAGAGACGGCGTTTCAC#(((((((((.((.((((((.((((#.)))).))))))))))))))))).	1523	1554	1.0	-24.7	1	0.001162322	0.574	0.0	0.0	-6.469211527196086	21	24	17	3UTR		0	0
hsa-miR-4433b-3p	NM_001286137	NQO1	CAGGAGTGGGGGGTGGGACGT#GCGTTTCACCATGTTGGCCAGGCTGGTCTCAAACTCCTGA#(((((((.(((((((((((((#)))))))))).................)))..))))))).	1545	1585	1.0	-24.9	1	3.182625e-05	0.412	0.0	0.0	-6.251209375382295	20	40	10	3UTR		0	0
hsa-miR-4433b-3p	NM_001286137	NQO1	CAGGAGTGGGGGGTGGGACGT#GCAACCTCTGCCTCCCAGGTTCCAGCAATTCTCCTGC#(((((((((((((((((....#.))))))))))).............)))))).	1432	1469	1.0	-24.5	1	0.02284867	0.412	0.0	0.0	-3.937574446201665	17	32	11	3UTR		0	0
hsa-miR-4433b-3p	NM_001286137	NQO1	CAGGAGTGGGGGGTGGGACGT#CGCCTACCTCAGCCTCCC#..((((...((((((((.((.#))))))))))...)))).	1597	1615	1.0	-21.6	0	0.001465361	0.426	0.0	0.0	-9.870711841670003	14	18	10	3UTR		0	0
hsa-miR-6516-5p	NM_001286137	NQO1	TTTGCAGTAACAGGTGTGAGCA#TGCTGGGATTACAGGCGTGATCCACCACACCTGGCCCTTGCAAT#.((((((...((((((((....#.))))))))....)))))).	1619	1663	1.0	-20.5	1	0.001739853	0.529	0.0	0.0	-8.40585589311169	14	20	8	3UTR		0	1
hsa-miR-7845-5p	NM_001286137	NQO1	AAGGGACAGGGAGGGTCGTGG#TCTCGGCTCACTGCAACCTCTGCCTCCCAGGTTCCA#..(((((.((((((.....((#.))....))))))..))))).	1420	1456	1.0	-21.4	0	0.002485817	0.426	0.0	0.0	-8.239134289107168	13	21	6	3UTR		0	0
hsa-miR-7846-3p	NM_001286137	NQO1	CAGCGGAGCCTGGAGAGAAGG#TCTGCCTCCCAGGTTCCAGCA#..(((((((((((.(((.(((#)))..)))))))))))).)).	1438	1459	1.0	-24.2	1	0.004772179	0.412	0.0	0.0	-5.813840636892696	17	21	12	3UTR		0	0
hsa-miR-7847-3p	NM_001286137	NQO1	CGTGGAGGACGAGGAGGAGGC#CCGCCTACCTCAGCCTCCCA#.(.(((((..(((((((.((.#)).))).))))..)))))).	1596	1616	1.0	-23.3	0	0.001276121	0.412	0.0	0.0	-7.649760438237508	15	20	6	3UTR		0	0
hsa-miR-7851-3p	NM_001286137	NQO1	TACCTGGGAGACTGAGGTTGGA#TCCTGCCTCAGCCTCCCTAGTAG#(((..(((((.(((((((.(((#))).))))))).)))))..))).	1463	1486	1.0	-28.6	0	0.001113457	0.397	0.0	0.0	-13.913408371383678	18	23	7	3UTR		0	0
hsa-miR-7854-3p	NM_001286137	NQO1	TGAGGTGACCGCAGATGGGAA#TTCTTTGCTGCAGTCATCTA#..(((((((.((((..(((((#)))))..)))).))))))).	1324	1344	1.0	-20.0	1	0.1788719	0.765	0.0	0.0	-7.168005828254716	16	20	7	3UTR		0	1
hsa-miR-7854-3p	NM_001286137	NQO1	TGAGGTGACCGCAGATGGGAA#TTTCTACTTCTGGAAGTCATCTCAT#(((((((((..((((((((((#))))))..))))...))))))))).	1940	1965	1.0	-19.4	1	0.001456626	0.662	0.0	0.0	-8.004855389940193	19	25	9	3UTR		0	1
hsa-miR-7976	NM_001286137	NQO1	TGCCCTGAGACTTTTGCTC#GGGCTAAAGTTTTAGGGTAC#((((((((((((((.((((#)))).)))))))))))))).	1025	1045	1.0	-24.2	1	0.009243712	0.647	0.0	0.0	-4.6730240064523	18	20	14	3UTR		0	0
hsa-miR-8052	NM_001286137	NQO1	CGGGACTGTAGAGGGCATGAGC#GTTTTTGCTCTCGACAGTATCCA#.((((((((.(((((((.((((#)))).))))))).))))).))).	2158	2181	1.0	-23.5	1	0.02074978	0.5	0.0	0.0	-5.035831305685297	19	23	7	3UTR		0	0
hsa-miR-8055	NM_001286137	NQO1	CTTTGAGCACATGAGCAGACGGA#TCTGTAGTTTATGGCAGAAGGGAATTGCTCAGAGA#((((((((((((((((..(((((#))))).)))))))............))))))))).	1093	1128	1.0	-21.8	1	0.004921722	0.544	0.0	0.0	-3.937574446201665	21	35	9	3UTR		0	0
hsa-miR-8086	NM_001286137	NQO1	TGCTAGTCTGGACTGATATGGT#ACCATGTTGGCCAGGCTGGTC#.((((((((((.((((((((((#)))))))))))))))))))).	1552	1573	1.0	-28.4	1	1.069879e-05	0.441	0.0	0.0	-7.140128146953473	20	21	20	3UTR		0	0
hsa-miR-9718	NM_001286137	NQO1	TTGCTGACCTGGGTGGTGGT#AGTACCACTCTTGGTCAGCT#..(((((((.((((((((.(#).))))))))..))))))).	1249	1269	1.0	-25.7	1	0.0005024786	0.632	0.0	0.0	-6.199507187700468	16	20	8	3UTR		0	0
hsa-miR-9986	NM_001286137	NQO1	TGTGAGGTTGTCATGCCTGC#CAGGCGTGATCCACCACACC#.(((.(((.((((((((((.#))))))))))..))).))).	1630	1650	1.0	-21.9	0	0.0005776204	0.5	0.0	0.0	-8.968751670415353	16	20	10	3UTR		0	0
hsa-miR-10401-5p	NM_001286137	NQO1	CGTGTGGGAAGGCGTGGGGT#ACCTCTGCCTCCCAGGT#..(.((((.(((((.(((((#)))))))))))))).).	1435	1452	1.0	-21.1	0	0.001749534	0.397	0.0	0.0	-9.780862212827879	15	17	14	3UTR		0	0
hsa-miR-10526-3p	NM_001286137	NQO1	AAAAGGGGGCTGAGGTGGAG#CTCCTGACCTCAGGTGATCCGCCTACCTCAGCCTCCC#....((((((((((((((..#.)))))))))))))).	1578	1615	1.0	-29.3	0	0.001465361	0.426	0.0	0.0	-9.546562468637928	14	16	14	3UTR		0	0
hsa-miR-11181-3p	NM_001286137	NQO1	AGGAGGAGGAGGTCAGGC#CCTGACCTCAGGTGATCCGCCTACCTCAGCCTCCC#.(((((..(((((.((((#.)))))))))..))))).	1580	1615	1.0	-25.3	0	0.001465361	0.426	0.0	0.0	-8.507486218929476	14	18	9	3UTR		0	0
hsa-miR-9851-3p	NM_001286137	NQO1	TGGCACCAGCACTGGCGGTGTC#TGGCCAGGCTGGTCTCAA#(((.((((((.(((((.(....#).))))))))))).))).	1559	1577	1.0	-22.9	0	1.881934e-05	0.426	0.0	0.0	-9.794371196571205	15	18	11	3UTR		0	0
hsa-miR-12136	NM_001286137	NQO1	GAAAAAGTCATGGAGGCC#GGCTTCCCTGACTTG#....((((((.(((((((#))))))).)))))).	785	800	1.0	-20.1	0	0.0005722955	0.662	0.0	0.0	-12.371336944048279	13	15	7	3UTR		0	0
hsa-let-7a-5p	NM_000903	NQO1	TGAGGTAGTAGGTTGTATAGTT#TGCAACCTCTGCCTCC#.(((((((.((((((((.....#))))))))))))))).	1647	1663	1.0	-22.9	1	0.001490406	0.397	0.0	0.0	-4.849714495602881	15	16	15	3UTR		0	0
hsa-let-7b-5p	NM_000903	NQO1	TGAGGTAGTAGGTTGTGTGGTT#GATCTCGGCTCACTGCAACCTCTGCCTCC#.(((((((.(((((((((((((#.))).))).)))))))))))))).	1634	1663	1.0	-26.0	1	0.001490406	0.397	0.0	0.0	-4.849714495602881	20	24	14	3UTR		0	0
hsa-let-7c-5p	NM_000903	NQO1	TGAGGTAGTAGGTTGTATGGTT#GGCTGGAGTGCAGTGGTGTGATCTCGGCTCACTGCAACCTCTGCCTCC#.(((((((.(((((((((((((#.))).)).))))))))))))))).	1615	1663	1.0	-24.5	1	0.001490406	0.397	0.0	0.0	-4.849714495602881	20	24	15	3UTR		0	0
hsa-let-7d-5p	NM_000903	NQO1	AGAGGTAGTAGGTTGCATAGTT#TGCAACCTCTGCCTCC#.(((((((.((((((((.....#))))))))))))))).	1647	1663	1.0	-25.1	1	0.001490406	0.397	0.0	0.0	-4.849714495602881	15	16	15	3UTR		0	0
hsa-let-7e-5p	NM_000903	NQO1	TGAGGTAGGAGGTTGTATAGTT#GGCTGGAGTGCAGTGGTGTGATCTCGGCTCACTGCAACCTCTGCCTCCCAGGTTCCAGCAATTCTCCTGCCTCAG#((((((((((((((((......#.))))).))))))))))).	1615	1690	1.0	-24.6	1	0.006737844	0.382	0.0	0.0	-3.937574446201665	16	19	11	3UTR		0	0
hsa-let-7f-5p	NM_000903	NQO1	TGAGGTAGTAGATTGTATAGTT#GCAATTCTCCTGCCTCAG#((((((((.(((((((......#))))).)).)))))))).	1672	1690	1.0	-18.0	1	0.006737844	0.382	0.0	0.0	-4.993964104447428	15	18	8	3UTR		0	0
hsa-miR-17-5p	NM_000903	NQO1	CAAAGTGCTTACAGTGCAGGTAG#CTACCTGCCCTAAGGGACTTA#..((((.(((..((.((((((((#)))))))).)).))).)))).	1359	1380	1.0	-20.0	0	0.0006486008	0.588	0.0	0.0	-13.407714599500949	17	21	8	3UTR		0	0
hsa-miR-20a-5p	NM_000903	NQO1	TAAAGTGCTTATAGTGCAGGTAG#CTACCTGCCCTAAGGGACTTA#..((((.(((.(((.((((((((#)))))))).)))))).)))).	1359	1380	1.0	-22.1	0	0.0006486008	0.588	0.0	0.0	-10.060911289904594	18	21	8	3UTR		0	0
hsa-miR-24-1-5p	NM_000903	NQO1	TGCCTACTGAGCTGATATCAGT#GGTACAGTTTGGCTAGGTAT#((((((((((((((.((((...#)))))))))))).)))))).	1256	1276	1.0	-19.3	1	0.001463457	0.647	0.0	0.0	-4.6730240064523	18	20	12	3UTR		0	0
hsa-miR-31-5p	NM_000903	NQO1	AGGCAAGATGCTGGCATAGCT#AGCTGGGATGACAGGCGCCTGCCATCATGCCTG#(((((.(((((.(((...(((#.)))))).)).))).))))).	1700	1733	1.0	-19.4	0	0.01541184	0.529	0.0	0.0	-9.418385597294682	16	21	6	3UTR		0	0
hsa-miR-29b-2-5p	NM_000903	NQO1	CTGGTTTCACATGGTGGCTTAG#GGCGTTTCACCATGTTGGCCAGG#((((((..(((((((((.....#.))))))))).)))))).	1760	1783	1.0	-21.5	0	0.0004697492	0.515	0.0	0.0	-7.794895910253615	15	18	9	3UTR		0	0
hsa-miR-106a-5p	NM_000903	NQO1	AAAAGTGCTTACAGTGCAGGTAG#CTACCTGCCCTAAGGGACTTA#..((((.(((..((.((((((((#)))))))).)).))).)))).	1359	1380	1.0	-20.0	0	0.0006486008	0.588	0.0	0.0	-13.407714599500949	17	21	8	3UTR		0	0
hsa-miR-148a-3p	NM_000903	NQO1	TCAGTGCACTACAGAACTTTGT#CAAGGAGAATATGATAAAACACTGCCCTCTTGTGGTGCATTGAA#(((((((((((((((.......#.))).)))))))))))).	2204	2248	1.0	-21.1	1	0.001014801	0.632	0.0	0.0	-4.1706235265052785	15	18	12	3UTR		0	0
hsa-miR-204-3p	NM_000903	NQO1	GCTGGGAAGGCAAAGGGACGT#CGGCTCACTGCAACCTCTGCCTCCCAGG#.(((((.(((((.(((...((#.))..))).)))))))))).	1639	1667	1.0	-21.9	0	0.001860766	0.397	0.0	0.0	-6.626141984894679	15	20	10	3UTR		0	0
hsa-miR-205-3p	NM_000903	NQO1	GATTTCAGTGGAGTGAAGTTC#GAAGTCATCTCATTCCACTGT#.....(((((((((((.....#.))))))))))).	2168	2189	1.0	-17.8	0	0.0141094	0.676	0.0	0.0	-13.6655996434504	11	13	11	3UTR		0	0
hsa-miR-214-5p	NM_000903	NQO1	TGCCTGTCTACACTTGCTGTGC#TAGCTGGGATGACAGGCG#.(((((((....((.((((...#)))).))...))))))).	1699	1717	1.0	-19.4	1	1.419103e-08	0.456	0.0	0.0	-12.999248309188399	13	18	7	3UTR		0	0
hsa-miR-216a-3p	NM_000903	NQO1	TCACAGTGGTCTCTGGGATTAT#CTCAAGAGGCCACTT#....(((((((((((((.....#)))).))))))))).	1155	1170	1.0	-19.3	0	0.0001912232	0.574	0.0	0.0	-9.546562468637928	13	15	9	3UTR		0	0
hsa-miR-30b-3p	NM_000903	NQO1	CTGGGAGGTGGATGTTTACTTC#GGTGTGATCTCGGCTCACTGCAACCTCTGCCTCCCAGG#((((((((((((.(((......#.))).)))))))))))).	1629	1667	1.0	-24.5	1	0.001860766	0.397	0.0	0.0	-5.226705058867908	15	18	12	3UTR		0	1
hsa-miR-128-1-5p	NM_000903	NQO1	CGGGGCCGTAGCACTGTCTGAGA#TCTCGACAGTATCCACAATAGCTGACGGCTG#...(((((((((((((((.((((#))))))))))..........)))).))))).	2382	2413	1.0	-23.2	0	9.267301e-05	0.588	0.0	0.0	-6.514540193678739	19	31	10	3UTR		0	0
hsa-miR-140-3p	NM_000903	NQO1	TACCACAGGGTAGAACCACGG#CTGCCCTCTTGTGGTGC#(((((((((((((........#)))))))...)))))).	2225	2242	1.0	-18.4	1	6.070223e-05	0.632	0.0	0.0	-5.762913004276319	13	17	7	3UTR		0	0
hsa-miR-145-5p	NM_000903	NQO1	GTCCAGTTTTCCCAGGAATCCCT#GGGAGACAGCCTCTTACTTGCCAAGAAAATGAAGGGATTGGACCGAGCTGGAA#.(((((((((((....(((((((#.))))))))))..)))))))).	2287	2340	1.0	-21.2	1	0.005587853	0.515	0.0	0.0	-6.907794008098015	18	22	10	3UTR		0	0
hsa-miR-152-3p	NM_000903	NQO1	TCAGTGCATGACAGAACTTGG#TCTTGTGGTGCATTGAA#(((((((((.(((((......#))).)).))))))))).	2231	2248	1.0	-17.7	1	0.001014801	0.632	0.0	0.0	-5.413129994833456	14	17	9	3UTR		0	0
hsa-miR-191-3p	NM_000903	NQO1	GCTGCGCTTGGATTTCGTCCCC#GGGATGACAGGCGCCTGCC#((.(((((((....(((((((.#))))))))))))))..)).	1704	1723	1.0	-23.5	0	4.205705e-05	0.515	0.0	0.0	-13.812662235701469	16	19	14	3UTR		0	0
hsa-miR-125b-2-3p	NM_000903	NQO1	TCACAAGTCAGGCTCTTGGGAC#TTCCAGGCTTCCCTGACTTGC#...(((((((((..(((((((.#)))))))....))))))))).	996	1017	1.0	-21.9	0	0.0008628831	0.662	0.0	0.0	-8.66051072386539	16	21	9	3UTR		0	0
hsa-miR-149-3p	NM_000903	NQO1	AGGGAGGGACGGGGGCTGTGC#GTGCAGTGGTGTGATCTCGGCTCACTGCAACCTCTGCCTCCCA#.((((((.(.(((((((((((#))))))).......................))))).)))))).	1622	1665	1.0	-23.5	1	0.001310903	0.412	0.0	0.0	-7.349466234865927	18	43	7	3UTR		0	1
hsa-miR-150-3p	NM_000903	NQO1	CTGGTACAGGCCTGGGGGACAG#CTGTTACCCAGGCTGGAGTGCA#...((((.((((((((..((((#))))..))))))))...)))).	1605	1627	1.0	-26.3	0	5.960827e-08	0.456	0.0	0.0	-8.82817512285937	16	22	8	3UTR		0	0
hsa-miR-150-3p	NM_000903	NQO1	CTGGTACAGGCCTGGGGGACAG#CTGCCTCCCAGGTTCCAGC#((((....((((((((((.(((#))).)))))))))))))).	1655	1674	1.0	-24.1	0	0.004686699	0.412	0.0	0.0	-13.814891846259133	17	19	14	3UTR		0	0
hsa-miR-320a-3p	NM_000903	NQO1	AAAAGCTGGGTTGAGAGGGCGA#TTGCTCTGTTACCCAGGCTG#...(((((((.(((.(((((((#))))))).)))))))).)).	1600	1620	1.0	-21.7	0	0.0003032258	0.515	0.0	0.0	-10.074764229339724	17	20	8	3UTR		0	0
hsa-miR-30c-1-3p	NM_000903	NQO1	CTGGGAGAGGGTTGTTTACTCC#GGCTCACTGCAACCTCTGCCTCCCAGG#(((((((((((((((.......#.)))))).))..))))))).	1640	1667	1.0	-21.8	1	0.001860766	0.397	0.0	0.0	-4.1706235265052785	15	20	7	3UTR		0	0
hsa-miR-301a-5p	NM_000903	NQO1	GCTCTGACTTTATTGCACTACT#GTGGTGCATTGAAAGAAGAGA#.((((...((((.((((((((.#)))))))).))))...)))).	2235	2256	1.0	-19.7	0	0.02697832	0.618	0.0	0.0	-10.840735675268357	16	21	8	3UTR		0	0
hsa-miR-130b-5p	NM_000903	NQO1	ACTCTTTCCCTGTTGCACTAC#GTGGTGCATTGAAAGAAGAGA#.((((((......((((((((#))))))))......)))))).	2235	2256	1.0	-17.4	1	0.02697832	0.618	0.0	0.0	-15.86656429078464	14	21	8	3UTR		0	0
hsa-miR-130b-3p	NM_000903	NQO1	CAGTGCAATGATGAAAGGGCAT#GCGCCTGCCATCATGCCTGA#(((.((.((((((..(((((..#)).)))..))))))))))).	1714	1734	1.0	-20.4	0	0.002706871	0.529	0.0	0.0	-10.105572733803214	16	20	11	3UTR		0	0
hsa-miR-30e-3p	NM_000903	NQO1	CTTTCAGTCGGATGTTTACAGC#GCATATAACCAAAATCCGACTGGGC#..(((((((((((.........#.))))))))))).	1131	1156	1.0	-16.7	1	0.006355004	0.574	0.0	0.0	-6.782339277446944	11	13	11	3UTR		0	0
hsa-miR-363-5p	NM_000903	NQO1	CGGGTGGATCACGATGCAATTT#CAGGTGATCCGCCTA#.(((((((((((..((......#)).))))))))))).	1804	1819	1.0	-19.6	1	0.0001603735	0.441	0.0	0.0	-5.9392953675437665	13	15	11	3UTR		0	0
hsa-miR-365a-5p	NM_000903	NQO1	AGGGACTTTTGGGGGCAGATGTG#GCAGTGGTGTGATCTCGGCTCACTGCAACCTCTGCCTCCCAGGTTCCA#.(((((((..(((((((((.((.#.)).))))))))).))))))).	1624	1672	1.0	-27.2	1	0.002485817	0.426	0.0	0.0	-6.09222096393106	18	22	9	3UTR		0	0
hsa-miR-367-3p	NM_000903	NQO1	AATTGCACTTTAGCAATGGTGA#TTACCCAGGCTGGAGTGCAGTG#.(((((((((((((...(((((#)))))...))))))))))))).	1608	1630	1.0	-24.8	1	2.548157e-08	0.426	0.0	0.0	-4.761823477911366	18	22	13	3UTR		0	0
hsa-miR-383-5p	NM_000903	NQO1	AGATCAGAAGGTGATTGTGGCT#GCTGCAGTCATCTACTT#.....((.(((((((((((((.#))))))))))))).)).	1546	1563	1.0	-19.4	0	0.2725335	0.779	0.0	0.0	-15.97923457263103	15	17	13	3UTR		0	1
hsa-miR-340-3p	NM_000903	NQO1	TCCGTCTCAGTTACTTTATAGC#AGTAGCTGGGATGA#..(((((((((((((.......#))))))))))))).	1697	1711	1.0	-18.7	1	2.47304e-05	0.441	0.0	0.0	-5.1900497996759025	13	14	13	3UTR		0	0
hsa-miR-326	NM_000903	NQO1	CCTCTGGGCCCTTCCTCCAG#TGGCAGAAGGGAATTGCTCAGAGA#.(((((((((((((..(((.#)))..))))).....)))))))).	1320	1344	1.0	-22.4	1	0.004921722	0.544	0.0	0.0	-4.761823477911366	16	24	8	3UTR		0	0
hsa-miR-151a-3p	NM_000903	NQO1	CTAGACTGAAGCTCCTTGAGG#TCTCGACAGTATCCACAATAGCTGACGGCTGGGTGTTTCAGTTTGA#.(((((((((((.(((.....#.))).))))))))))).	2382	2428	1.0	-17.6	1	0.001406668	0.588	0.0	0.0	-5.08245545002336	14	17	11	3UTR		0	0
hsa-miR-148b-3p	NM_000903	NQO1	TCAGTGCATCACAGAACTTTGT#ATATAATTCAAGGAGAATATGATAAAACACTGCCCTCTTGTGGTGCATTGAA#(((((((((((((((.......#.))).)))))))))))).	2196	2248	1.0	-20.8	1	0.001014801	0.632	0.0	0.0	-4.1706235265052785	15	18	12	3UTR		0	0
hsa-miR-331-3p	NM_000903	NQO1	GCCCCTGGGCCTATCCTAGAA#TTCTTTATCATTGCTAAACTGATGACTTACTATGGGATGGGGTCCAGTCCCATGACCTTGGGGTA#((((((((((((((((((...#.))))))))).)))).............))))).	2034	2099	1.0	-25.0	1	0.0001421936	0.574	0.0	0.0	-3.937574446201665	18	34	9	3UTR		0	0
hsa-miR-324-5p	NM_000903	NQO1	CGCATCCCCTAGGGCATTGGTG#TACCTGCCCTAAGGGAC#....((((.(((((((..((((#))))))))))).)))).	1360	1377	1.0	-22.0	0	0.00036835	0.588	0.0	0.0	-10.602952126883691	15	17	11	3UTR		0	0
hsa-miR-133b	NM_000903	NQO1	TTTGGTCCCCTTCAACCAGCTA#AGAAAATGAAGGGATTGGACCGAGC#((((((((((((((........#.)))))))....))))))).	2310	2335	1.0	-17.9	1	0.001177752	0.529	0.0	0.0	-4.906073086755913	14	20	7	3UTR		0	0
hsa-miR-345-3p	NM_000903	NQO1	GCCCTGAACGAGGGGTCTGGAG#TCCAGTCCCATGACCTTGGGGTA#(((((((.((.((((.(((((.#))))))))).))...))))))).	2076	2099	1.0	-23.1	1	0.0001421936	0.574	0.0	0.0	-9.30903293109626	18	23	9	3UTR		0	0
hsa-miR-423-5p	NM_000903	NQO1	TGAGGGGCAGAGAGCGAGACTTT#AGTCTTGCTCTGTTACCCA#...(((..(.(((((((((((..#))))))))))).)..))).	1596	1615	1.0	-25.1	0	0.0004844645	0.559	0.0	0.0	-11.614368126058867	15	19	11	3UTR		0	0
hsa-miR-423-3p	NM_000903	NQO1	AGCTCGGTCTGAGGCCCCTCAGT#TGGGAGACAGCCTCTTACTTGCCAAGAAAATGAAGGGATTGGACCGAGCTG#((((((((((((..(((.(((..#.))).))).)))))))))))).	2286	2337	1.0	-27.8	1	0.0005082439	0.529	0.0	0.0	-6.083544976388314	18	22	12	3UTR		0	0
hsa-miR-20b-5p	NM_000903	NQO1	CAAAGTGCTCATAGTGCAGGTAG#CTACCTGCCCTAAGGGACTTA#..((((.(((.(((.((((((((#)))))))).))).))))))).	1359	1380	1.0	-21.9	0	0.0006486008	0.588	0.0	0.0	-10.060911289904594	18	21	8	3UTR		0	0
hsa-miR-433-5p	NM_000903	NQO1	TACGGTGAGCCTGTCATTATTC#GATGACAGGCGCCTGCCA#...(((..((((((((((....#))))))))))....))).	1706	1724	1.0	-20.5	0	4.509657e-05	0.515	0.0	0.0	-10.371861657730689	13	18	10	3UTR		0	0
hsa-miR-433-5p	NM_000903	NQO1	TACGGTGAGCCTGTCATTATTC#GAGTGCAGTGGTGTGATCTCGGCTCACTGC#..(((((((((.(((((.....#.)))))...))))))))).	1620	1650	1.0	-20.3	1	0.0006207098	0.397	0.0	0.0	-8.303804028968646	14	19	9	3UTR		0	0
hsa-miR-193b-5p	NM_000903	NQO1	CGGGGTTTTGAGGGCGAGATGA#GTCTTGCTCTGTTACCCA#..((((....((((((((((..#))))))))))...)))).	1597	1615	1.0	-21.5	0	0.0004844645	0.559	0.0	0.0	-11.113218309998182	14	18	10	3UTR		0	0
hsa-miR-520f-5p	NM_000903	NQO1	CCTCTAAAGGGAAGCGCTTTCT#AGACGGCGTTTCACCATGTTGGCCAGGC#(((((((.((((((((((.(((#))).)))))))).))...))))..))).	1756	1784	1.0	-18.6	1	0.0009426638	0.5	0.0	0.0	-6.251209375382295	20	28	8	3UTR		0	0
hsa-miR-526b-5p	NM_000903	NQO1	CTCTTGAGGGAAGCACTTTCTGT#GCAGAAGGGAATTGCTCAGAGA#(((.((((.((..(.((((((((#)))))))))..)).))))))).	1322	1344	1.0	-20.1	0	0.004921722	0.544	0.0	0.0	-13.39736986191985	18	22	9	3UTR		0	0
hsa-miR-500a-5p	NM_000903	NQO1	TAATCCTTGCTACCTGGGTGAGA#CTCAGCCTCCCTAGTAGCTGGGATG#..(((((.((((.(((((.(((.#.)))))))))))).))))).	1685	1710	1.0	-23.5	0	1.571962e-05	0.441	0.0	0.0	-8.559766261219163	17	20	12	3UTR		0	0
hsa-miR-503-3p	NM_000903	NQO1	GGGGTATTGTTTCCGCTGCCAGG#CTGGCACTGGTGGTTTTTGCTCTCGACAGTATCCA#.((((((((((.((((((((((.#))))))...))))...........)))))))))).	2362	2397	1.0	-23.8	1	0.02074978	0.5	0.0	0.0	-7.140128146953473	20	35	10	3UTR		0	0
hsa-miR-504-5p	NM_000903	NQO1	AGACCCTGGTCTGCACTCTATC#GATGGGGTCCAGTCCCATGACCTTGGGGTA#..(((((((.(((.((((((((#)))))))).))).)).........))))).	2069	2099	1.0	-21.4	1	0.0001421936	0.574	0.0	0.0	-7.056347105220874	18	30	8	3UTR		0	0
hsa-miR-504-3p	NM_000903	NQO1	GGGAGTGCAGGGCAGGGTTTC#TCCTGCCTCAGCCTCCCT#(((((.((.((((((((....#))))))))..))))))).	1679	1697	1.0	-26.0	0	0.004796451	0.382	0.0	0.0	-6.894922865640474	15	18	8	3UTR		0	0
hsa-miR-557	NM_000903	NQO1	GTTTGCACGGGTGGGCCTTGTCT#GGATGGGGTCCAGTCCCATGACCTTGGGGTACAATTGTAAACC#(((((((.(((((((((((((((#))))))))))))..)))..................))))))).	2068	2111	1.0	-23.1	1	0.0001160878	0.559	0.0	0.0	-6.251209375382295	22	43	12	3UTR		0	0
hsa-miR-569	NM_000903	NQO1	AGTTAATGAATCCTGGAAAGT#CTTTCCAGGCTTCCCTGACTT#(((((..(((.(((((((((.#))))))))).)))..))))).	994	1015	1.0	-20.0	0	0.0002889697	0.647	0.0	0.0	-10.206994217676382	17	21	9	3UTR		0	0
hsa-miR-571	NM_000903	NQO1	TGAGTTGGCCATCTGAGTGAG#CACTCTTGGTCAGCTTT#.((((((((((...(((((..#))))).)))))))))).	1470	1487	1.0	-20.8	1	0.0007205476	0.618	0.0	0.0	-9.286098677140124	15	17	10	3UTR		0	0
hsa-miR-550a-5p	NM_000903	NQO1	AGTGCCTGAGGGAGTAAGAGCCC#GGTTTTTGCTCTCGACAGTATCCACA#.(((.(((.(((((((((((((.#)))))))))))))..)))....))).	2373	2399	1.0	-22.5	0	0.02042147	0.5	0.0	0.0	-8.968751670415353	19	26	13	3UTR		0	0
hsa-miR-609	NM_000903	NQO1	AGGGTGTTTCTCTCATCTCT#AGAGATGAGAAATGATGAAAAGGTTGCCTGAAAAATGGGAGACAGCCTC#(((.((((((((((((((((#))))))))))............................)))))).))).	2251	2300	1.0	-23.0	0	0.000118672	0.588	0.0	0.0	-6.969596721160855	19	49	10	3UTR		0	0
hsa-miR-611	NM_000903	NQO1	GCGAGGACCCCTCGGGGTCTGAC#CAGATGCTGACTGGCACTGGTGGTTTTTGCT#(((((((((((((((.(((((..#))))).))))........)).))))))))).	2352	2383	1.0	-25.1	1	0.0001397598	0.5	0.0	0.0	-4.1706235265052785	20	31	9	3UTR		0	0
hsa-miR-615-5p	NM_000903	NQO1	GGGGGTCCCCGGTGCTCGGATC#GATCCGCCTACCTCAGCCTCCCAAAGTGCTGGGATTACAGGCGTGATCCACCA#((((((((((((((((((((((#))))))..................)))))))))...........))))).)).	1809	1862	1.0	-26.5	1	1.597436e-05	0.485	0.0	0.0	-3.937574446201665	22	53	9	3UTR		0	0
hsa-miR-615-3p	NM_000903	NQO1	TCCGAGCCTGGGTCTCCCTCTT#AGGGATTGGACCGAGCTGGAA#(((.((.((.(((((((((...#)))))...)))).))))))).	2319	2340	1.0	-20.3	0	0.005587853	0.515	0.0	0.0	-9.755789724360351	16	21	7	3UTR		0	0
hsa-miR-617	NM_000903	NQO1	AGACTTCCCATTTGAAGGTGGC#GTTGCCTGAAAAATGGGAGA#....(((((((((..(((((((#)))))))...))))))))).	2273	2293	1.0	-19.8	0	0.003098805	0.588	0.0	0.0	-11.13885194640897	16	20	9	3UTR		0	1
hsa-miR-619-5p	NM_000903	NQO1	GCTGGGATTACAGGCATGAGCC#CTCTGCCTCCCAGGTTCCAGCA#(((((((((..(((((.(((..#))))))))....))))))))).	1653	1675	1.0	-22.7	1	0.004772179	0.412	0.0	0.0	-8.004855389940193	17	22	9	3UTR		0	0
hsa-miR-549a-5p	NM_000903	NQO1	AGCTCATCCATAGTTGTCACTG#TGACTTACTATGGGATGGGG#..((((((((((((.((((...#))))..))))))).))))).	2056	2076	1.0	-19.3	1	0.003439756	0.559	0.0	0.0	-5.692450279622925	16	20	7	3UTR		0	0
hsa-miR-767-5p	NM_000903	NQO1	TGCACCATGGTTGTCTGAGCATG#TGCTCTCGACAGTATCCACAATAGCTGACGGCTGGGTGTT#.(((((..(((((((..(((...#.)))))))))).))))).	2379	2419	1.0	-18.9	0	1.401072e-05	0.574	0.0	0.0	-7.883695381712681	15	18	10	3UTR		0	0
hsa-miR-320b	NM_000903	NQO1	AAAAGCTGGGTTGAGAGGGCAA#TTGCTCTGTTACCCAGGCTG#...(((((((.(((.(((((((#))))))).)))))))).)).	1600	1620	1.0	-22.0	0	0.0003032258	0.515	0.0	0.0	-10.074764229339724	17	20	8	3UTR		0	0
hsa-miR-762	NM_000903	NQO1	GGGGCTGGGGCCGGGGCCGAGC#CTCGGCTCACTGCAACCTCTGCCTCCCAGGTTCCAGCAATTCTCCTGCCTCAGCCTCCCT#(((((((((((((((((((((.#))))))..................))).)))))))))...................))).	1637	1697	1.0	-30.5	1	0.004796451	0.382	0.0	0.0	-3.937574446201665	21	60	9	3UTR		0	0
hsa-miR-764	NM_000903	NQO1	GCAGGTGCTCACTTGTCCTCCT#GGGATGACAGGCGCCTGCC#(((((((((....((((.((((#)))).))))))))))))).	1704	1723	1.0	-25.2	1	4.205705e-05	0.515	0.0	0.0	-12.640789312202793	17	19	13	3UTR		0	0
hsa-miR-874-5p	NM_000903	NQO1	CGGCCCCACGCACCAGGGTAAGA#TCTTGCTCTGTTACCCAGGCTGGAGTGCAGTGGTGTGATCTCGGCTC#.((((((((((((((((((((((#))))))))))..............)))).)))).........)))).	1598	1645	1.0	-24.8	1	0.001217429	0.397	0.0	0.0	-3.793324837357118	22	47	10	3UTR		0	0
hsa-miR-885-3p	NM_000903	NQO1	AGGCAGCGGGGTGTAGTGGATA#ATCCACCACACCTGGCCCTTGCA#..(((((.((((((.((((((.#)))))).)))))).))...))).	1854	1877	1.0	-25.9	0	0.001599086	0.529	0.0	0.0	-8.006085208803555	17	23	6	3UTR		0	0
hsa-miR-885-3p	NM_000903	NQO1	AGGCAGCGGGGTGTAGTGGATA#TCACTGCAACCTCTGCCTC#((((((.(((.((((((((...#)))))))).))))))))).	1643	1662	1.0	-24.2	0	0.000270893	0.412	0.0	0.0	-8.306035456483334	17	19	9	3UTR		0	0
hsa-miR-873-3p	NM_000903	NQO1	GGAGACTGATGAGTTCCCGGGA#TTCTGGAAGTCATCTCATTCCA#((((...(((((.((.((((((#)))))))).)))))...)))).	2163	2185	1.0	-19.1	0	0.01589636	0.691	0.0	0.0	-13.02343661004836	17	22	8	3UTR		0	0
hsa-miR-937-5p	NM_000903	NQO1	GTGAGTCAGGGTGGGGCTGG#CCAGGCTTCCCTGACTTGCT#(((((((((((.(((.((((#)))).)))))))))))))).	998	1018	1.0	-28.2	1	0.007621475	0.662	0.0	0.0	-7.517426836101634	18	20	14	3UTR		0	0
hsa-miR-1180-5p	NM_000903	NQO1	GGACCCACCCGGCCGGGAATA#TGACGGCTGGGTGTTTCA#.((..((((((((((..(...#)..))))))))))..)).	2404	2422	1.0	-21.9	0	2.520356e-05	0.588	0.0	0.0	-11.177433367432394	13	18	10	3UTR		0	0
hsa-miR-1227-5p	NM_000903	NQO1	GTGGGGCCAGGCGGTGG#CCACCACACCTGGCCCTTGCA#(((((((((((.(((((#)))))...))))))))).)).	1856	1877	1.0	-27.5	1	0.001599086	0.529	0.0	0.0	-7.284377755798021	16	21	9	3UTR		0	0
hsa-miR-1228-5p	NM_000903	NQO1	GTGGGCGGGGGCAGGTGTGTG#CACCACACCTGGCCCTTGCAATCTTCTACT#(((((((((((((((((((((#))).))))))).)))))))......)))).	1857	1887	1.0	-28.2	1	0.06861013	0.559	0.0	0.0	-3.937574446201665	21	30	7	3UTR		0	0
hsa-miR-1229-5p	NM_000903	NQO1	GTGGGTAGGGTTTGGGGGAGAGCG#GCCTCCCTAGTAGCTGGGATGACAGGCGCCTGCCA#...(((((((((((((((((.((.#))))))))..............))))).)))))).	1689	1724	1.0	-26.7	0	4.509657e-05	0.515	0.0	0.0	-6.514540193678739	19	35	8	3UTR		0	0
hsa-miR-1233-5p	NM_000903	NQO1	AGTGGGAGGCCAGGGCACGGCA#TGCCTCCCAGGTTCCAGCAATTCTCCTGCCTCAGCCTCCCT#...(((((((..(((((.((..#.)))))))..))))))).	1656	1697	1.0	-26.0	0	0.004796451	0.382	0.0	0.0	-12.686117978685445	14	18	7	3UTR		0	0
hsa-miR-1238-5p	NM_000903	NQO1	GTGAGTGGGAGCCCCAGTGTGTG#TACCAGATGCTGACTGGCACTGGTGGTTTTTGCTCTCG#(.((((((((((((((((((...#.))))))).))))))))))).).	2349	2387	1.0	-27.2	1	0.001734875	0.485	0.0	0.0	-5.101250328216836	19	23	11	3UTR		0	0
hsa-miR-1202	NM_000903	NQO1	GTGCCAGCTGCAGTGGGGGAG#CCTCCCTAGTAGCTGGGATG#((.((((((((((.(((((..#))))))).)))))))).)).	1690	1710	1.0	-26.6	0	1.571962e-05	0.441	0.0	0.0	-6.3519538380285185	17	20	8	3UTR		0	0
hsa-miR-1207-5p	NM_000903	NQO1	TGGCAGGGAGGCTGGGAGGGG#CCGCCTACCTCAGCCTCCCAAAGTGCTG#.((((((((((((((((((((#)).))).)).)))))))))....)))).	1812	1840	1.0	-31.3	1	4.869681e-05	0.397	0.0	0.0	-3.793324837357118	20	28	9	3UTR		0	0
hsa-miR-1293	NM_000903	NQO1	TGGGTGGTCTGGAGATTTGTGC#GTATCTTTCCAGGCTTCCCT#.(((.((((((((((...((((#)))).)))))))))).))).	990	1010	1.0	-22.1	0	0.0009294533	0.647	0.0	0.0	-8.145411092473203	17	20	10	3UTR		0	0
hsa-miR-1268a	NM_000903	NQO1	CGGGCGTGGTGGTGGGGG#CTCCCTAGTAGCTGGGATGACAGGCGCCTGCCATCATGCCTGA#((((((((((((((((.(#.).)))))))))))))))).	1691	1734	1.0	-30.4	1	0.002706871	0.529	0.0	0.0	-3.937574446201665	17	20	16	3UTR		0	0
hsa-miR-1307-5p	NM_000903	NQO1	TCGACCGGACCTCGACCGGCT#GTTGGCCAGGCTGGTCT#..((((((.(((.(.(((((.#)))))).))))))))).	1773	1790	1.0	-21.0	1	9.837268e-06	0.441	0.0	0.0	-8.03797055053493	15	17	9	3UTR		0	0
hsa-miR-1321	NM_000903	NQO1	CAGGGAGGTGAATGTGAT#ATCATTCAACTCTCCAATGTTCTATTAATCACCTCTCTGT#(((((((((((.......#.))))))))))).	1274	1314	1.0	-19.1	1	0.01193167	0.603	0.0	0.0	-10.39884692653892	11	13	11	3UTR		0	0
hsa-miR-1539	NM_000903	NQO1	TCCTGCGCGTCCCAGATGCCC#GTAGCTGGGATGACAGGC#.((((..((((((((.(((..#))).)))))))).)))).	1698	1716	1.0	-20.7	0	1.537294e-08	0.456	0.0	0.0	-7.4710192137250955	15	18	8	3UTR		0	0
hsa-miR-1909-3p	NM_000903	NQO1	CGCAGGGGCCGGGTGCTCACCG#CACCTGGCCCTTGCA#.((((((((((((((.......#)))))))))))))).	1862	1877	1.0	-30.4	1	0.001599086	0.529	0.0	0.0	-4.026373917660731	14	15	14	3UTR		0	0
hsa-miR-1910-3p	NM_000903	NQO1	GAGGCAGAAGCAGGATGACA#TCTCCTGCCTCAGCCTCC#(((((.((.((((((.((..#)))))))).)).))))).	1677	1695	1.0	-22.2	0	0.004603428	0.382	0.0	0.0	-7.127971945944087	15	18	8	3UTR		0	0
hsa-miR-1914-5p	NM_000903	NQO1	CCCTGTGCCCGGCCCACTTCTG#GGGCTAAAGTTTTAGGGTACAGT#..(((((((((((((.......#))))).........)))))))).	1241	1264	1.0	-21.9	1	0.01484193	0.632	0.0	0.0	-5.1900497996759025	13	23	8	3UTR		0	0
hsa-miR-1915-5p	NM_000903	NQO1	ACCTTGCCTTGCTGCCCGGGCC#GGCATATAACCAAAATCCGACTGGGCTCAAGAGGCCACTTAGGGA#.(((((((((...((((((...#.))))))....))))).....)))).	1130	1175	1.0	-21.9	1	0.004152124	0.588	0.0	0.0	-11.254033235030066	15	26	6	3UTR		0	0
hsa-miR-3116	NM_000903	NQO1	TGCCTGGAACATAGTAGGGACT#GTTTCACCATGTTGGCCAGGCT#.(((((((((((.((.(((((.#))))))).)))))..)))))).	1763	1785	1.0	-20.3	1	0.0005622286	0.485	0.0	0.0	-5.315504530326973	18	22	7	3UTR		0	0
hsa-miR-3128	NM_000903	NQO1	TCTGGCAAGTAAAAAACTCTCAT#ATGAGAAATGATGAAAAGGTTGCCTGAAAAATGGGAGACAGCCTCTTACTTGCCAAGAA#((((((((((((....(((((((#.)))))))........)))))))))).)).	2255	2314	1.0	-20.5	1	0.02930136	0.529	0.0	0.0	-7.052043616942562	19	30	10	3UTR		0	0
hsa-miR-3131	NM_000903	NQO1	TCGAGGACTGGTGGAAGGGCCTT#AGGCGCCTGCCATCATGCCTGAC#((.(((..((((((.(((((((.#)))).))).))))))..))))).	1712	1735	1.0	-23.4	0	0.001853534	0.529	0.0	0.0	-10.087884944810698	18	23	6	3UTR		0	0
hsa-miR-378b	NM_000903	NQO1	ACTGGACTTGGAGGCAGAA#TCTGCCTCCCAGGTTCCAGC#.(((((((((((((((((.#))))))))).)))).)))).	1654	1674	1.0	-27.7	1	0.004686699	0.412	0.0	0.0	-3.793324837357118	17	20	9	3UTR		0	0
hsa-miR-544b	NM_000903	NQO1	ACCTGAGGTTGTGCATTTCTAA#GACCTCAGGTG#((((((((((............#)))))))))).	1799	1810	1.0	-17.3	1	9.156596e-05	0.426	0.0	0.0	-13.223621401949268	10	11	10	3UTR		0	0
hsa-miR-3138	NM_000903	NQO1	TGTGGACAGTGAGGTAGAGGGAGT#GCTCACTGCAACCTCTGCCTCCCAGGTTCCAGCAA#(((((((.(.((((((((((..((#.))..)))))))))).)..)).))).)).	1641	1676	1.0	-24.9	1	0.004892726	0.397	0.0	0.0	-7.493715843710474	20	29	10	3UTR		0	0
hsa-miR-3141	NM_000903	NQO1	GAGGGCGGGTGGAGGAGGA#CCTCCTTTACCAGATGCTGACTGGCACTGGTGGTTTTTGCTCTCG#((((((((((((((((((.#)))))))))))..........................))))))).	2342	2387	1.0	-26.7	1	0.001734875	0.485	0.0	0.0	-3.937574446201665	18	45	11	3UTR		0	0
hsa-miR-3141	NM_000903	NQO1	GAGGGCGGGTGGAGGAGGA#CTGAATCTACCTGCCCTA#.((((((((((((...((.#))...)))))))))))).	1353	1371	1.0	-24.9	1	0.0006362782	0.574	0.0	0.0	-5.618663395431772	14	18	12	3UTR		0	0
hsa-miR-3147	NM_000903	NQO1	GGTTGGGCAGTGAGGAGGGTGTGA#GCGCCTGCCATCATGCCTGACTA#(((((((((.(((((.((((((..#)))))).)).)))))))))))).	1714	1737	1.0	-26.7	1	0.002744378	0.529	0.0	0.0	-5.413129994833456	20	23	12	3UTR		0	0
hsa-miR-3153	NM_000903	NQO1	GGGGAAAGCGAGTAGGGACATTT#TCCCTGACTTGCTTTA#....((((((((((((((.....#)))))).)))))))).	1005	1021	1.0	-19.4	0	0.01596183	0.647	0.0	0.0	-9.546562468637928	14	16	8	3UTR		0	0
hsa-miR-3157-5p	NM_000903	NQO1	TTCAGCCAGGCTAGTGCAGTCT#GCTGACTGGCACTGGTG#....(((((((((((.((((..#)))))))))).))))).	2357	2374	1.0	-21.1	0	1.28379e-05	0.529	0.0	0.0	-9.779611548941542	15	17	10	3UTR		0	0
hsa-miR-3158-5p	NM_000903	NQO1	CCTGCAGAGAGGAAGCCCTTC#AGGGCTAAAGTTTTAGGGTACAGTTTGGCTAGGTATCATTCAACTCTCCAATGTTCTATTAATCACCTCTCTGTAGT#.(((((((((((.........#.))))))))))).	1240	1317	1.0	-20.1	1	0.007131073	0.603	0.0	0.0	-6.907794008098015	11	13	11	3UTR		0	0
hsa-miR-3160-3p	NM_000903	NQO1	AGAGCTGAGACTAGAAAGCCCA#TGGAGTGCAGTGGTGTGATCTCGGCTCA#.((((((((((((....(((((#))).))....))).....))))))))).	1618	1646	1.0	-19.5	1	0.002008977	0.397	0.0	0.0	-5.618663395431772	17	28	9	3UTR		0	0
hsa-miR-1260b	NM_000903	NQO1	ATCCCACCACTGCCACCAT#TGGAGTGCAGTGGTGTGATC#(((.((((((((((.(((.#))).).))))))))).))).	1618	1638	1.0	-22.0	0	1.005702e-06	0.397	0.0	0.0	-7.70504628141149	16	20	9	3UTR		0	0
hsa-miR-3177-3p	NM_000903	NQO1	TGCACGGCACTGGGGACACGT#TCCCTAGTAGCTGG#....((((((((((((.....#)))))))).)))).	1692	1706	1.0	-19.1	0	1.484025e-05	0.412	0.0	0.0	-9.546562468637928	12	14	8	3UTR		0	0
hsa-miR-3065-3p	NM_000903	NQO1	TCAGCACCAGGATATTGTTGGAG#CTCTCGACAGTATCCACAATAGCTGAC#(((((....((((((((((((((#))).)))))))))))......))))).	2381	2408	1.0	-23.3	0	0.002775642	0.588	0.0	0.0	-10.752244329692425	19	27	11	3UTR		0	0
hsa-miR-3186-5p	NM_000903	NQO1	CAGGCGTCTGTCTACGTGGCTT#AGCCTCCCTAGTAGCTGGGATGACAGGCGCCTGC#((((((((((((..(.(((((.#.))))).)..)))))))))))).	1688	1722	1.0	-29.7	1	1.60067e-06	0.5	0.0	0.0	-6.316594056691927	18	23	12	3UTR		0	0
hsa-miR-3186-3p	NM_000903	NQO1	TCACGCGGAGAGATGGCTTTG#GAAGTCATCTCATTCCACT#....(.((((((((((((((.#)))))))))))..))).).	2168	2187	1.0	-18.7	0	0.01302949	0.691	0.0	0.0	-11.447521229830976	15	19	11	3UTR		0	0
hsa-miR-3190-3p	NM_000903	NQO1	TGTGGAAGGTAGACGGCCAGAGA#CTGGCCCTTGCAATCTTCTACT#.(((((((((.((.((((((...#)))))).))...))))))))).	1865	1887	1.0	-22.4	1	0.06861013	0.559	0.0	0.0	-7.474939230287874	17	22	9	3UTR		0	1
hsa-miR-3191-3p	NM_000903	NQO1	TGGGGACGTAGCTGGCCAGACAG#GTTTCACCATGTTGGCCAGGCTGGTCTCA#..(((((.((((((((((.(((.#.)))))))))).)))))))).	1763	1792	1.0	-24.5	0	1.308927e-05	0.426	0.0	0.0	-7.27063564855292	18	21	10	3UTR		0	0
hsa-miR-3196	NM_000903	NQO1	CGGGGCGGCAGGGGCCTC#AGGCGCCTGCCATCATGCCTG#..((((((((((.((((.#)))).)))))).....)))).	1712	1733	1.0	-25.8	1	0.01541184	0.529	0.0	0.0	-6.246131332038532	14	21	6	3UTR		0	0
hsa-miR-3198	NM_000903	NQO1	GTGGAGTCCTGGGGAATGGAGA#CTCTGCCTCCCAGGTTCCAG#.(((((.(((((((...((((.#))))...)))))))))))).	1653	1673	1.0	-23.2	0	0.003646751	0.412	0.0	0.0	-6.305510012782684	16	20	12	3UTR		0	0
hsa-miR-3199	NM_000903	NQO1	AGGGACTGCCTTAGGAGAAAGTT#AATTTTTTTTTGAAGCAGTCTTG#.((((((((.(((((((((((((#))))))))))))).)))))))).	1580	1603	1.0	-20.3	1	0.003979706	0.662	0.0	0.0	-5.035831305685297	21	23	13	3UTR		0	0
hsa-miR-4304	NM_000903	NQO1	CCGGCATGTCCAGGGCA#GCGCCTGCCATCATGCCT#..((((((..((((((.#)).))))....)))))).	1714	1732	1.0	-18.8	1	0.008833035	0.529	0.0	0.0	-7.255896845946231	12	18	6	3UTR		0	0
hsa-miR-4257	NM_000903	NQO1	CCAGAGGTGGGGACTGAG#TCAATTTCTACTTCTGGA#(((((((((((((.(((.#))).))))))))))))).	2152	2170	1.0	-21.1	1	0.0004510512	0.662	0.0	0.0	-4.794414363722071	16	18	13	3UTR		0	0
hsa-miR-4259	NM_000903	NQO1	CAGTTGGGTCTAGGGGTCAGGA#CCTGCCCTAAGGGACTTAACTT#.((((((((((.((((.((((.#))))))))...)))))))))).	1362	1384	1.0	-24.7	1	0.00219426	0.588	0.0	0.0	-7.140128146953473	18	22	10	3UTR		0	0
hsa-miR-4260	NM_000903	NQO1	CTTGGGGCATGGAGTCCCA#TGGGATGGGGTCCAGTCCCATGA#(.((((((.((((((((((#))))))....)))))))))).).	2066	2089	1.0	-22.4	1	9.891207e-07	0.544	0.0	0.0	-6.157639986462598	17	23	10	3UTR		0	0
hsa-miR-4267	NM_000903	NQO1	TCCAGCTCGGTGGCAC#TGGACCGAGCTGGAA#(((((((((((..((.#)).))))))))))).	2325	2340	1.0	-22.1	1	0.005587853	0.515	0.0	0.0	-8.806557448767878	13	15	11	3UTR		0	0
hsa-miR-4270	NM_000903	NQO1	TCAGGGAGTCAGGGGAGGGC#CCAGGCTTCCCTGACTTGCTT#..((.((((((((((((((.#))...)))))))))))).)).	998	1019	1.0	-23.7	0	0.01428792	0.662	0.0	0.0	-9.076037894184761	16	21	12	3UTR		0	0
hsa-miR-4287	NM_000903	NQO1	TCTCCCTTGAGGGCACTTT#GAAGGAAAAGACTGAATCTACCTGCCCTAAGGGAC#..((((((.((((((....#.)))))))))))).	1342	1377	1.0	-20.0	1	0.00036835	0.588	0.0	0.0	-6.246439457921665	12	14	12	3UTR		0	0
hsa-miR-3621	NM_000903	NQO1	CGCGGGTCGGGGTCTGCAGG#CCAGGCTTCCCTGACTTGCT#.(((((((((((...((.((#))..))..))))))))))).	998	1018	1.0	-23.0	1	0.007621475	0.662	0.0	0.0	-6.674744927794402	15	20	11	3UTR		0	0
hsa-miR-3650	NM_000903	NQO1	AGGTGTGTCTGTAGAGTCC#GGGCTCAAGAGGCCACTTA#(((((.((((.(.((((((#)))))).).))))))))).	1152	1171	1.0	-20.0	0	0.0003270256	0.588	0.0	0.0	-9.952438295471305	16	19	9	3UTR		0	0
hsa-miR-3652	NM_000903	NQO1	CGGCTGGAGGTGTGAGGA#CCTCAGCCTCCCTAGTAGCTGG#(((((((((((.(((((.#))))))))))).....))))).	1684	1706	1.0	-23.1	1	1.484025e-05	0.412	0.0	0.0	-7.284377755798021	16	22	11	3UTR		0	0
hsa-miR-3663-3p	NM_000903	NQO1	TGAGCACCACACAGGCCGGGCGC#GCTGACTGGCACTGGTGGTTTTTGCTCT#.(((((((((.((((((((..((#))...))))).))))))))....)))).	2357	2385	1.0	-26.1	1	0.0001606616	0.485	0.0	0.0	-6.618099312767468	19	28	8	3UTR		0	0
hsa-miR-3680-3p	NM_000903	NQO1	TTTTGCATGACCCTGGGAGTAGG#TCTGCCTCCCAGGTTCCAGCAAT#..((((..((.((((((((((((#))))).))))))).))..)))).	1654	1677	1.0	-23.9	0	0.004625303	0.397	0.0	0.0	-11.63909665883459	18	23	7	3UTR		0	0
hsa-miR-3692-5p	NM_000903	NQO1	CCTGCTGGTCAGGAGTGGATACTG#CAGTATCCACAATAGCTGACGGCTGGG#((.(((.(((((..((((((((((#)))))))))).....)))))))).)).	2388	2415	1.0	-27.9	0	5.339832e-05	0.588	0.0	0.0	-9.184770985566082	20	27	10	3UTR		0	0
hsa-miR-3907	NM_000903	NQO1	AGGTGCTCCAGGCTGGCTCACA#CCAGGCTGGAGTGCA#..(((((((((.((((......#)))).))))))))).	1612	1627	1.0	-24.2	1	5.960827e-08	0.456	0.0	0.0	-8.303804028968646	13	15	9	3UTR		0	0
hsa-miR-3689b-3p	NM_000903	NQO1	CTGGGAGGTGTGATATTGTGGT#AGTGCAGTGGTGTGATCTCGGCTCACTGCAACCTCTGCCTCCCAGG#((((((((((.((..(((((((#.)))))))..)))))))))))).	1621	1667	1.0	-25.7	1	0.001860766	0.397	0.0	0.0	-8.354638399383056	19	23	12	3UTR		0	1
hsa-miR-3911	NM_000903	NQO1	TGTGTGGATCCTGGAGGAGGCA#TGCCTCCCAGGTTCCAGCAA#(((.((((.((((..(((((((#))))))))))).))))))).	1656	1676	1.0	-25.4	0	0.004892726	0.397	0.0	0.0	-9.61827585717766	18	20	11	3UTR		0	0
hsa-miR-3911	NM_000903	NQO1	TGTGTGGATCCTGGAGGAGGCA#GCCTCCCAAAGTGCTGGGATTACAGGCGTGATCCACCACACC#.(((((((((((((.((((((.#)))))).......)))))))...............)))))).	1824	1866	1.0	-24.3	1	0.0005776204	0.5	0.0	0.0	-4.528774397607753	19	42	7	3UTR		0	0
hsa-miR-3913-5p	NM_000903	NQO1	TTTGGGACTGATCTTGATGTCT#TATCATTGCTAAACTGATGACTTACTATGGGATGGGGTCCAGTCCCAT#..((((((((..(((.((.((.#.)).)).)))..)))))))).	2039	2087	1.0	-21.3	1	1.491373e-06	0.544	0.0	0.0	-11.361627584682608	15	21	8	3UTR		0	0
hsa-miR-3150b-5p	NM_000903	NQO1	CAACCTCGAGGATCTCCCCAGC#TGGGGTCCAGTCCCATGACCTTGGGGTA#..(((((((((.((.(((((..#)))))...........))))))))))).	2071	2099	1.0	-21.0	1	0.0001421936	0.574	0.0	0.0	-9.03925358921928	16	28	11	3UTR		0	0
hsa-miR-3921	NM_000903	NQO1	TCTCTGAGTACCATATGCCTTGT#CAATGTTCTATTAATCACCTCTCTGTAGTTTATGGCAGAAGGGAATTGCTCAGAGAA#((((((((((((...((((.((.#.)).))))....))...)))))))))).	1288	1345	1.0	-22.4	1	0.00409262	0.544	0.0	0.0	-6.818994536638949	18	28	10	3UTR		0	0
hsa-miR-3936	NM_000903	NQO1	TAAGGGGTGTATGGCAGATGCA#GCGCCTGCCATCATGCCTG#..(((.(((.(((((((.(((.#))).)))))))))).))).	1714	1733	1.0	-24.8	0	0.01541184	0.529	0.0	0.0	-8.100465948893515	16	19	10	3UTR		0	0
hsa-miR-3942-5p	NM_000903	NQO1	AAGCAATACTGTTACCTGAAAT#GTTTTAGGGTACAGTTTGGCTA#.(((...(((((..((((((((#))))))))..)))))...))).	1249	1271	1.0	-20.3	0	0.0005862933	0.632	0.0	0.0	-13.502977838420607	16	22	8	3UTR		0	0
hsa-miR-3944-5p	NM_000903	NQO1	TGTGCAGCAGGCCAACCGAGA#TTTCACCATGTTGGCCAGGCTGG#....((((.(((((((.....#.)))))))..)))).	1764	1787	1.0	-19.8	0	3.031743e-05	0.456	0.0	0.0	-10.602952126883691	11	15	7	3UTR		0	0
hsa-miR-3945	NM_000903	NQO1	AGGGCATAGGAGAGGGTTGATAT#GTATCATTCAACTCTCCAATGTTCTA#(((((((.((((((((.((((((#)))))).))..)))))).))))))).	1272	1298	1.0	-22.3	1	0.1260806	0.618	0.0	0.0	-6.251209375382295	21	26	7	3UTR		0	0
hsa-miR-3945	NM_000903	NQO1	AGGGCATAGGAGAGGGTTGATAT#GCCCTCTTGTGGTGCA#...(((((.((((((((......#)))))))).)).))).	2227	2243	1.0	-18.7	0	5.507039e-05	0.632	0.0	0.0	-7.570929851924502	13	16	8	3UTR		0	0
hsa-miR-642b-5p	NM_000903	NQO1	GGTTCCCTCTCCAAATGTGTCT#GACTTGCTTTAGTTTTTAAGATTTGTGTTTTTCTTTTTCCACAAGGAATAAATGAGAGGGAATCG#(((((((((((...........#.))))))))))).	1010	1075	1.0	-20.2	1	0.002292577	0.662	0.0	0.0	-10.39884692653892	11	13	11	3UTR		0	0
hsa-miR-4429	NM_000903	NQO1	AAAAGCTGGGCTGAGAGGCG#TGCCTCCCAGGTTCCAGCA#....(((((((((.((((((#)))))).)))..)))))).	1656	1675	1.0	-22.5	0	0.004772179	0.412	0.0	0.0	-10.403402386158335	15	19	6	3UTR		0	0
hsa-miR-4449	NM_000903	NQO1	CGTCCCGGGGCTGCGCGAGGCA#GCCTCCCAAAGTGCTGGGATT#.(((((((.(((..(.(((((.#))))).)..))).))))))).	1824	1845	1.0	-27.0	1	3.077008e-05	0.397	0.0	0.0	-7.2287341060931425	16	21	7	3UTR		0	0
hsa-miR-4456	NM_000903	NQO1	CCTGGTGGCTTCCTTTT#GAGGCCACTTAGGG#((((((((((((.....#))))))))).))).	1160	1174	1.0	-18.8	1	0.002817778	0.588	0.0	0.0	-7.052043616942562	12	14	9	3UTR		0	0
hsa-miR-4458	NM_000903	NQO1	AGAGGTAGGTGTGGAAGAA#TCCACACCGTACATCTG#(((.(((((((((((....#)))))))).))).))).	1915	1932	1.0	-19.1	0	0.1111223	0.662	0.0	0.0	-7.202645801464468	14	17	8	3UTR		0	0
hsa-miR-378h	NM_000903	NQO1	ACTGGACTTGGTGTCAGATGG#TGGGATGGGGTCCAGTC#(((((((((.((.(((.....#))).)).))))))))).	2066	2083	1.0	-19.1	1	6.479049e-05	0.544	0.0	0.0	-6.469211527196086	14	17	9	3UTR		0	0
hsa-miR-4464	NM_000903	NQO1	AAGGTTTGGATAGATGCAATA#TGTTATCAAATCTGGGTATCTTTCCAGGCTTC#.(((((((((.((((((....#.)))))).))))))))).	975	1007	1.0	-19.2	1	0.0002178235	0.647	0.0	0.0	-6.618099312767468	15	18	9	3UTR		0	0
hsa-miR-3689c	NM_000903	NQO1	CTGGGAGGTGTGATATTGTGGT#AGTGCAGTGGTGTGATCTCGGCTCACTGCAACCTCTGCCTCCCAGG#((((((((((.((..(((((((#.)))))))..)))))))))))).	1621	1667	1.0	-25.7	1	0.001860766	0.397	0.0	0.0	-8.354638399383056	19	23	12	3UTR		0	1
hsa-miR-4482-3p	NM_000903	NQO1	TTTCTATTTCTCAGTGGGGCTC#GGTTGCCTGAAAAATGGGAGA#(((((((((.((((.(.((((.#)))).))))).))))))))).	2272	2293	1.0	-15.9	1	0.003098805	0.588	0.0	0.0	-5.915530474780478	18	21	9	3UTR		0	0
hsa-miR-4485-3p	NM_000903	NQO1	TAACGGCCGCGGTACCCTAA#TTAGGGTACAGTTTGGCTA#....((((((.(((((((((#))))))))).))..)))).	1252	1271	1.0	-19.8	0	0.0005862933	0.632	0.0	0.0	-12.371336944048279	15	19	9	3UTR		0	0
hsa-miR-4496	NM_000903	NQO1	GAGGAAACTGAAGCTGAGAGGG#CCCTGACTTGCTTTAGTTTTTA#..((((((((((((.(..((((#))))..)..)))))))))))).	1006	1028	1.0	-19.6	1	0.09495397	0.632	0.0	0.0	-5.692450279622925	17	22	12	3UTR		0	0
hsa-miR-4505	NM_000903	NQO1	AGGCTGGGCTGGGACGGA#TCCGCCTACCTCAGCCTC#((((((((.((((.((((#)))))))).)))))))).	1811	1829	1.0	-24.5	1	0.001901914	0.426	0.0	0.0	-5.850804021967834	16	18	8	3UTR		0	0
hsa-miR-2392	NM_000903	NQO1	TAGGATGGGGGTGAGAGGTG#ACCTCTGCCTCCCAGGTTCCA#..(((((((((..((((((.#))))))..))))))...))).	1651	1672	1.0	-23.2	1	0.002485817	0.426	0.0	0.0	-9.592934641634889	15	21	6	3UTR		0	0
hsa-miR-4515	NM_000903	NQO1	AGGACTGGACTCCCGGCAGCCC#GGTTATTTTCTTTATCATTGCTAAACTGATGACTTACTATGGGATGGGGTCCAGTCCC#.(((((((((.((((....(((#.))).))))))))))))).	2027	2085	1.0	-26.5	1	4.400516e-07	0.529	0.0	0.0	-6.851148393071081	16	19	13	3UTR		0	0
hsa-miR-4519	NM_000903	NQO1	CAGCAGTGCGCAGGGCTG#GCTGACTGGCACTGGTGG#((.((((((.((((((..#)))..))))))))).)).	2357	2375	1.0	-19.7	0	2.11099e-05	0.515	0.0	0.0	-6.737620388836292	14	18	9	3UTR		0	0
hsa-miR-4526	NM_000903	NQO1	GCTGACAGCAGGGCTGGCCGCT#TGGTCAGCTTTTGTTGTTTATATACAGTA#((((((((((((((((((((..#))))))))))).))))).......)))).	1476	1505	1.0	-22.9	1	0.008253956	0.632	0.0	0.0	-3.937574446201665	20	29	11	3UTR		0	0
hsa-miR-3960	NM_000903	NQO1	GGCGGCGGCGGAGGCGGGGG#CCTCTGCCTCCCAGGTTCCAGCAATTCTCCTGCCTCAGCCTCCCTAGTAGCTGGGATGACAGGCGCCTGCCA#(((((((((.((((((((((#.)))))))))).)))........................))).))).	1652	1724	1.0	-31.7	1	4.509657e-05	0.515	0.0	0.0	-5.180080914529843	19	47	10	3UTR		0	0
hsa-miR-4632-5p	NM_000903	NQO1	GAGGGCAGCGTGGGTGTGGCGGA#TCCACCACACCTGGCCCTTG#((((((....(((((((((.(((#))).))))))))))))))).	1855	1875	1.0	-28.0	0	0.001494115	0.5	0.0	0.0	-10.093792036827557	18	20	15	3UTR		0	1
hsa-miR-4633-5p	NM_000903	NQO1	ATATGCCTGGCTAGCTCCTC#GAGACGGCGTTTCACCATGTTGGCCAGGCT#....(((((((((((.....#.))))))))))).	1755	1785	1.0	-22.1	0	0.0005622286	0.485	0.0	0.0	-9.779611548941542	11	13	11	3UTR		0	0
hsa-miR-4633-3p	NM_000903	NQO1	AGGAGCTAGCCAGGCATATGCA#GGGTACAGTTTGGCTAGGTATCATTCAACTCTCCA#.((((((((((((((.(((.(.#).)))..)))))))))).............)))).	1255	1290	1.0	-20.7	1	0.04636079	0.632	0.0	0.0	-4.026373917660731	18	35	10	3UTR		0	0
hsa-miR-4642	NM_000903	NQO1	ATGGCATCGTCCCCTGGTGGCT#GGCCACTTAGGGAAAGATGTAGAAAGATGCTAG#.(((((((.(((((((((((((#))))))).)))).........))..))))))).	1162	1195	1.0	-24.6	1	0.04282182	0.632	0.0	0.0	-4.849714495602881	20	33	7	3UTR		0	0
hsa-miR-4647	NM_000903	NQO1	GAAGATGGTGCTGTGCTGAGGAA#CCTAGCACAAGTACCACTCTTG#.((((((((((((((((.(((..#))))))))).)))))).)))).	1456	1478	1.0	-24.6	1	0.0005921552	0.632	0.0	0.0	-3.793324837357118	19	22	9	3UTR		0	0
hsa-miR-4653-5p	NM_000903	NQO1	TCTCTGAGCAAGGCTTAACACC#GTAGTTTATGGCAGAAGGGAATTGCTCAGAGAA#(((((((((((..(((......#.)))..))))))))))).	1312	1345	1.0	-21.8	1	0.00409262	0.544	0.0	0.0	-8.573508368464264	14	18	11	3UTR		0	0
hsa-miR-4653-3p	NM_000903	NQO1	TGGAGTTAAGGGTTGCTTGGAGA#TTTCCAGGCTTCCCTGACTTG#..(((((.((((..(((((((((#)))))))))..))))))))).	995	1016	1.0	-24.9	0	0.0005722955	0.662	0.0	0.0	-9.41660617873957	18	21	9	3UTR		0	0
hsa-miR-4654	NM_000903	NQO1	TGTGGGATCTGGAGGCATCTGG#CAGTGGTGTGATCTCGGCTCACTGCAACCTCTGCCTCCCAGGTTCCAGCAA#(((((((((((((((((...((#.))..))))))).)))))))).)).	1625	1676	1.0	-25.6	1	0.004892726	0.397	0.0	0.0	-3.937574446201665	19	25	8	3UTR		0	0
hsa-miR-4654	NM_000903	NQO1	TGTGGGATCTGGAGGCATCTGG#TGGGATGGGGTCCAGTCCCATG#.((((((.(((((..(((((.(#).)))))...))))))))))).	2066	2088	1.0	-23.0	1	2.508383e-06	0.544	0.0	0.0	-7.69924924430879	17	22	11	3UTR		0	0
hsa-miR-4656	NM_000903	NQO1	TGGGCTGAGGGCAGGAGGCCTGT#GCAATTCTCCTGCCTCAGCCTC#.(((((((.(((((((((..(((#)))..)))))))))))))))).	1672	1694	1.0	-31.0	1	0.004823671	0.368	0.0	0.0	-4.849714495602881	19	22	16	3UTR		0	0
hsa-miR-4660	NM_000903	NQO1	TGCAGCTCTGGTGGAAAATGGAG#CTCCTTTACCAGATGCTGA#..(((((((((((((....((((#))))))))))))).)))).	2343	2362	1.0	-21.7	1	6.777981e-05	0.485	0.0	0.0	-5.1900497996759025	17	19	13	3UTR		0	0
hsa-miR-4660	NM_000903	NQO1	TGCAGCTCTGGTGGAAAATGGAG#CCATGTTGGCCAGGCTGG#..((((.(((((.((..((((..#)))).)).))))))))).	1769	1787	1.0	-21.4	0	3.031743e-05	0.456	0.0	0.0	-8.022866947213465	15	18	9	3UTR		0	0
hsa-miR-4671-5p	NM_000903	NQO1	ACCGAAGACTGTGCGCTAATCT#GGGCTAAAGTTTTAGGGTACAGTTTGGCTAGGTA#(((..(((((((((.((((...#.)))).))))))))).....))).	1241	1275	1.0	-19.8	0	0.001582627	0.647	0.0	0.0	-11.824083456223962	16	24	9	3UTR		0	0
hsa-miR-4682	NM_000903	NQO1	TCTGAGTTCCTGGAGCCTGGTCT#GACTGGGCTCAAGAGGCCACTTAGGG#(((((((.(((.((((((((((.#))))))))))...)))..))))))).	1148	1174	1.0	-26.7	1	0.002817778	0.588	0.0	0.0	-9.59801268497865	20	26	10	3UTR		0	0
hsa-miR-4682	NM_000903	NQO1	TCTGAGTTCCTGGAGCCTGGTCT#GATCTCGGCTCACTGCAACCTCTGCCTCCCAGGTTCCAGCAATTCT#...(((((.(((((((((((...#.))))))))))).))))).	1634	1680	1.0	-26.0	0	0.003426621	0.412	0.0	0.0	-7.570929851924502	16	19	11	3UTR		0	0
hsa-miR-4685-3p	NM_000903	NQO1	TCTCCCTTCCTGCCCTGGCTAG#TAGTTTATGGCAGAAGGGAA#..((((((.(((((..(((((.#)))))...))))))))))).	1313	1333	1.0	-21.6	1	0.02354168	0.618	0.0	0.0	-6.9818890181723	16	20	11	3UTR		0	0
hsa-miR-4687-3p	NM_000903	NQO1	TGGCTGTTGGAGGGGGCAGGC#GCCTCAGCCTCCCTAGTAGCTG#.(((((((((.((((((((((#))))..))))))))))))))).	1683	1705	1.0	-25.8	1	2.168773e-05	0.412	0.0	0.0	-6.618099312767468	19	22	15	3UTR		0	0
hsa-miR-4690-3p	NM_000903	NQO1	GCAGCCCAGCTGAGGCCTCTG#GCCTCCCTAGTAGCTGGGATGACAGGCGCCTGCC#((((((((((((((((.....#)))))......)))))))...........)))).	1689	1723	1.0	-22.7	1	4.205705e-05	0.515	0.0	0.0	-3.937574446201665	16	34	7	3UTR		0	0
hsa-miR-4701-3p	NM_000903	NQO1	ATGGGTGATGGGTGTGGTGT#CACCACACCTGGCCCT#..((((...((((((((((.#)))))))))).)))).	1857	1873	1.0	-24.7	0	0.00180485	0.485	0.0	0.0	-9.870711841670003	14	16	10	3UTR		0	0
hsa-miR-4713-5p	NM_000903	NQO1	TTCTCCCACTACCAGGCTCCCA#GGTTGCCTGAAAAATGGGAGAC#.(((((((....(((((..((.#))..))))).....))))))).	2272	2294	1.0	-23.6	1	0.0001960059	0.588	0.0	0.0	-12.263798748937765	14	22	7	3UTR		0	0
hsa-miR-4714-3p	NM_000903	NQO1	CCAACCTAGGTGGTCAGAGTTG#GGCCACTTAGGG#....(((((((((((.......#))))))))))).	1162	1174	1.0	-20.2	0	0.002817778	0.588	0.0	0.0	-9.779611548941542	11	12	11	3UTR		0	0
hsa-miR-4718	NM_000903	NQO1	AGCTGTACCTGAAACCAAGCA#GCTAAAGTTTTAGGGTACAGTTT#(((((((((((((((..(((.#)))...)))))))).))))))).	1243	1266	1.0	-20.3	1	0.004374385	0.632	0.0	0.0	-4.1706235265052785	18	23	8	3UTR		0	0
hsa-miR-4721	NM_000903	NQO1	TGAGGGCTCCAGGTGACGGTGG#CCACCACACCTGGCCCTTG#.((((((..((((((..(((((#))))).)))))))))))).	1856	1875	1.0	-27.2	1	0.001494115	0.5	0.0	0.0	-7.396398505087125	17	19	12	3UTR		0	0
hsa-miR-4724-5p	NM_000903	NQO1	AACTGAACCAGGAGTGAGCTTCG#AAGTACCACTCTTGGTCAGC#..(((.((((((((((.((((..#))))..))))))))))))).	1464	1484	1.0	-21.0	0	0.0002633096	0.647	0.0	0.0	-6.857959480565336	17	20	13	3UTR		0	0
hsa-miR-4725-3p	NM_000903	NQO1	TGGGGAAGGCGTCAGTGTCGGG#CTGGCACTGGTGGTTTTTGCT#.(.(((((.((((((((((((.#)))))))))))).))))).).	2362	2383	1.0	-22.1	0	0.0001397598	0.5	0.0	0.0	-6.407253969909329	18	21	12	3UTR		0	0
hsa-miR-4730	NM_000903	NQO1	CTGGCGGAGCCCATTCCATGCCA#GCTAAACTGATGACTTACTATGGGATGGGGTCCAGTCC#..((((((.(((((((((((...#.))))))))))).))).))).	2046	2084	1.0	-26.7	1	6.097384e-06	0.544	0.0	0.0	-6.013390377618052	17	21	11	3UTR		0	0
hsa-miR-4730	NM_000903	NQO1	CTGGCGGAGCCCATTCCATGCCA#GCTGGGATGACAGGCGCCTGCCAT#.((((((.((((((((((.((..#)))))))))...)))..)))))).	1701	1725	1.0	-24.8	1	4.022195e-05	0.529	0.0	0.0	-6.106959766537749	18	24	9	3UTR		0	0
hsa-miR-4733-3p	NM_000903	NQO1	CCACCAGGTCTAGCATTGGGAT#TCCTTTACCAGATGCTGACTGGCACTGGTGGT#(((((((((((((((((.((..#.)).)))))))...))).))))))).	2344	2376	1.0	-25.6	1	2.92945e-05	0.529	0.0	0.0	-3.937574446201665	19	26	7	3UTR		0	0
hsa-miR-4733-3p	NM_000903	NQO1	CCACCAGGTCTAGCATTGGGAT#TCCCAAAGTGCTGGGATTACAGGCGTGATCCACCACACCTGGC#...((((((((((((((((((.#)))))..)))))))......................)))))).	1827	1870	1.0	-23.2	0	0.004984749	0.515	0.0	0.0	-6.514540193678739	18	43	7	3UTR		0	0
hsa-miR-3064-5p	NM_000903	NQO1	TCTGGCTGTTGTGGTGTGCAA#GCGTTTCACCATGTTGGCCAGGC#((((((((.((((((((((..#)))...))))))).)))))))).	1761	1784	1.0	-22.5	1	0.0009426638	0.5	0.0	0.0	-4.993964104447428	18	23	8	3UTR		0	0
hsa-miR-4738-3p	NM_000903	NQO1	TGAAACTGGAGCGCCTGGAGGA#TCCTTCTAACATGTTATCAAATCTGGGTATCTTTCCAGGCTTCCCTGACTTGCTTTAGTTTTT#.(((((((((((((((((((((#.)))).))))))...........))))))))))).	964	1027	1.0	-24.3	1	0.101212	0.618	0.0	0.0	-3.793324837357118	21	35	11	3UTR		0	0
hsa-miR-4738-3p	NM_000903	NQO1	TGAAACTGGAGCGCCTGGAGGA#CGGCTGGGTGTTTCAGTTTGAA#(.((((((((((((((((..(.#)..)))))))))))))))).).	2407	2429	1.0	-23.5	1	0.00286855	0.588	0.0	0.0	-5.101250328216836	18	22	16	3UTR		0	0
hsa-miR-4739	NM_000903	NQO1	AAGGGAGGAGGAGCGGAGGGGCCCT#AGGTTCCAGCAATTCTCCTGCCTCAGCCTCCCTA#.(((((((..(((.(.(((((....#.))))).))))..))))))).	1664	1698	1.0	-28.5	1	0.003324543	0.397	0.0	0.0	-7.182109961755079	16	21	7	3UTR		0	0
hsa-miR-4742-3p	NM_000903	NQO1	TCTGTATTCTCCTTTGCCTGCAG#CTGTTGGTATTATATAATTCAAGGAGAATATG#...(((((((((((((((.((((#)))).))))...........))))))))))).	2185	2217	1.0	-20.5	0	0.02006058	0.632	0.0	0.0	-6.514540193678739	19	32	11	3UTR		0	0
hsa-miR-4747-5p	NM_000903	NQO1	AGGGAAGGAGGCTTGGTCTTAG#GGACCGAGCTGGAAAACCTCCTTTACCA#.((((((((((((((((((...#)))))))))........))))))).)).	2326	2354	1.0	-23.6	1	0.0001705042	0.5	0.0	0.0	-3.793324837357118	18	28	9	3UTR		0	0
hsa-miR-4747-5p	NM_000903	NQO1	AGGGAAGGAGGCTTGGTCTTAG#GAGACAGCCTCTTACTTGCCA#.((.(((((((((..(((((..#)))))))))))...))).)).	2289	2310	1.0	-20.1	0	0.008701312	0.515	0.0	0.0	-8.41763659008735	16	21	11	3UTR		0	0
hsa-miR-4753-3p	NM_000903	NQO1	TTCTCTTTCTTTAGCCTTGTGT#CACAAGGAATAAATGAGAGGGAAT#(((((((((((((.(((((((.#)))))))..)))).))))))))).	1049	1073	1.0	-22.1	1	0.001594932	0.647	0.0	0.0	-4.794414363722071	20	24	9	3UTR		0	0
hsa-miR-4754	NM_000903	NQO1	ATGCGGACCTGGGTTAGCGGAGT#GCTCTGTTACCCAGGCTGGAG#.(.(((.((((((.(((((((((#)))))))))))))))))).).	1602	1623	1.0	-27.6	0	0.0003182948	0.5	0.0	0.0	-7.751390764055292	19	21	18	3UTR		0	0
hsa-miR-4755-3p	NM_000903	NQO1	AGCCAGGCTCTGAAGGGAAAGT#TCTTTTTAGGGCTAAAGTTTTAGGGTACAGTTTGGCTA#((((((((((((((((((....#)))))))))))))...................))))).	1233	1271	1.0	-20.7	1	0.0005862933	0.632	0.0	0.0	-3.937574446201665	18	38	13	3UTR		0	0
hsa-miR-4756-5p	NM_000903	NQO1	CAGGGAGGCGCTCACTCTCTGCT#AGTAGAGACGGCGTTTCACCA#..((((((((((...((((((((#)))))))).)))))))).)).	1751	1772	1.0	-24.5	1	0.001025263	0.574	0.0	0.0	-7.838420809809573	18	21	8	3UTR		0	0
hsa-miR-4757-5p	NM_000903	NQO1	AGGCCTCTGTGACGTCACGGTGT#ACTGGGCTCAAGAGGCCA#.(((((((.(((.(((.((((..#))))))))))))))))).	1149	1167	1.0	-23.3	1	2.563127e-05	0.559	0.0	0.0	-6.138845108269123	17	18	17	3UTR		0	0
hsa-miR-4762-3p	NM_000903	NQO1	CTTCTGATCAAGATTTGTGGTG#TAGCACAAGTACCACTCTTGGTCAGC#...((((((((((...((((((#.)))))))))))))))).	1458	1484	1.0	-20.2	0	0.0002633096	0.647	0.0	0.0	-8.339878751753394	16	18	16	3UTR		0	0
hsa-miR-4776-5p	NM_000903	NQO1	GTGGACCAGGATGGCAAGGGCT#GGCCCTTGCAATCTTCTACTTTAAGGTTTGCA#((((((((((((.(((((((((#))))))))).))))).........))))))).	1867	1899	1.0	-26.9	1	0.0001592637	0.574	0.0	0.0	-5.226705058867908	21	32	9	3UTR		0	0
hsa-miR-4780	NM_000903	NQO1	ACCCTTGAGCCTGATCCCTAGC#GACTGGGCTCAAGAGGC#.((((((((((((.((......#)).)))))))))).)).	1148	1165	1.0	-19.2	1	0.000188873	0.559	0.0	0.0	-4.650164754877524	14	17	10	3UTR		0	0
hsa-miR-4783-3p	NM_000903	NQO1	CCCCGGTGTTGGGGCGCGTCTGC#CAGATGCTGACTGGCACTGGTGGT#((((((((((((...(((((((.#)))))))...)))))))))).)).	2352	2376	1.0	-27.4	1	2.92945e-05	0.529	0.0	0.0	-6.818994536638949	19	24	10	3UTR		0	0
hsa-miR-2467-3p	NM_000903	NQO1	AGCAGAGGCAGAGAGGCTCAGG#GAGCTAATAAATCTCTTCTTTGCTG#((((((((.((((((((((...#)))))......))))))))))))).	1525	1550	1.0	-22.0	1	0.08581035	0.721	0.0	0.0	-4.993964104447428	18	25	13	3UTR		0	0
hsa-miR-4796-3p	NM_000903	NQO1	TAAAGTGGCAGAGTATAGACAC#GTCTTGCTCTGTTACC#....(((((((((((.((((..#))))))))))))))).	1597	1613	1.0	-20.8	0	0.0004193783	0.574	0.0	0.0	-9.779611548941542	15	16	15	3UTR		0	0
hsa-miR-4797-3p	NM_000903	NQO1	TCTCAGTAAGTGGCACTCTGT#GCATATAACCAAAATCCGACTGGGCTCAAGAGGCCACTTAGGGAA#((((..((((((((.((((..#.)))))))))))))))).	1131	1176	1.0	-20.9	0	0.00549935	0.574	0.0	0.0	-10.693019942457818	16	18	16	3UTR		0	0
hsa-miR-5001-5p	NM_000903	NQO1	AGGGCTGGACTCAGCGGCGGAGCT#GCTCTGTTACCCAGGCTGGAGTGCAGTG#...((((.(((((((((((((((.#))))))))......)))).))).)))).	1602	1630	1.0	-25.5	0	2.548157e-08	0.426	0.0	0.0	-8.82817512285937	19	28	8	3UTR		0	0
hsa-miR-5006-5p	NM_000903	NQO1	TTGCCAGGGCAGGAGGTGGAA#TCCACCACACCTGGCCCTTGCAAT#((((.((((((((.((((((.#))))))...)))).)))).)))).	1855	1879	1.0	-28.3	0	0.001739853	0.529	0.0	0.0	-8.913451538534543	18	24	6	3UTR		0	0
hsa-miR-5008-5p	NM_000903	NQO1	TGAGGCCCTTGGGGCACAGTGG#ACTGAATCTACCTGCCCTAAGGGACTTAA#((((.(((((((((((..((((#.)))).))))))))))).)))).	1352	1381	1.0	-27.3	0	0.00134944	0.588	0.0	0.0	-8.056611621014136	19	23	11	3UTR		0	0
hsa-miR-5010-5p	NM_000903	NQO1	AGGGGGATGGCAGAGCAAAATT#GATGACAGGCGCCTGCCATCATGCCTG#(((.(((((((((.((......#.)))))))))).).))).	1706	1733	1.0	-22.1	0	0.01541184	0.529	0.0	0.0	-7.826436638681261	14	18	10	3UTR		0	0
hsa-miR-5010-5p	NM_000903	NQO1	AGGGGGATGGCAGAGCAAAATT#CTCTGCCTCCCA#...((((.(((((((.......#))))))))))).	1653	1665	1.0	-20.4	0	0.001310903	0.412	0.0	0.0	-9.061224203162984	11	12	11	3UTR		0	0
hsa-miR-5088-5p	NM_000903	NQO1	CAGGGCTCAGGGATTGGATGGAGG#CTTACTATGGGATGGGGTCCAGTCCCATGACCTTGG#(((((.(((((((((((((.....#.)))))))))).)))))))).	2059	2095	1.0	-27.0	0	4.996469e-06	0.559	0.0	0.0	-5.838533207394711	18	21	10	3UTR		0	0
hsa-miR-5088-5p	NM_000903	NQO1	CAGGGCTCAGGGATTGGATGGAGG#TCCACCACACCTGGCCCTT#.(((((.((((...(((.((((..#)))))))..))))))))).	1855	1874	1.0	-24.9	0	0.001460589	0.5	0.0	0.0	-10.829785212011442	16	19	9	3UTR		0	0
hsa-miR-5091	NM_000903	NQO1	ACGGAGACGACAAGACTGTGCTG#GCAGTCTTGCTCTGTT#((((((....(((((((((....#))))))))))))))).	1594	1610	1.0	-18.7	0	0.0003620481	0.618	0.0	0.0	-10.093792036827557	15	16	15	3UTR		0	0
hsa-miR-5195-3p	NM_000903	NQO1	ATCCAGTTCTCTGAGGGGGCT#AGCCTCCCTAGTAGCTGGG#..((((((..(((.(((((((#))))))).))).)))))).	1688	1707	1.0	-22.9	1	3.343832e-06	0.412	0.0	0.0	-8.112736763466637	16	19	7	3UTR		0	0
hsa-miR-5196-5p	NM_000903	NQO1	AGGGAAGGGGACGAGGGTTGGG#CCTGGCCCTTGCAATCTTCTA#..((((((...(((((((((((#)))))))))))...)))))).	1864	1885	1.0	-23.3	1	0.08045867	0.544	0.0	0.0	-10.080671321356581	17	21	11	3UTR		0	0
hsa-miR-5100	NM_000903	NQO1	TTCAGATCCCAGCGGTGCCTCT#AGATGCTGACTGGCACTGGTGGTTTTTGC#..((((..(((.(((((((...#.))))))).)))..)))).	2353	2382	1.0	-22.1	0	0.0001122759	0.485	0.0	0.0	-12.161125493020595	14	19	7	3UTR		0	1
hsa-miR-5580-5p	NM_000903	NQO1	TGCTGGCTCATTTCATATGTGT#TACTATGGGATGGGGTCCAGTC#.((((((((((((((((.(((.#))))))))))))))..))))).	2061	2083	1.0	-19.3	1	6.479049e-05	0.544	0.0	0.0	-3.793324837357118	19	22	14	3UTR		0	0
hsa-miR-5584-5p	NM_000903	NQO1	CAGGGAAATGGGAAGAACTAGA#TCTAACATGTTATCAAATCTGGGTATCTTTCCAGGCTTCCCTGA#(((((((.((((((((.(((((#.)))))...))))))))...))))))).	968	1012	1.0	-25.4	1	0.0002807702	0.647	0.0	0.0	-6.251209375382295	20	28	8	3UTR		0	0
hsa-miR-5591-5p	NM_000903	NQO1	TGGGAGCTAAGCTATGGGTAT#ACTGGTGGTTTTTGCTCTCGA#(((((((.(((((((.(((..#))).)))))))..))))))).	2367	2388	1.0	-20.6	1	0.007372175	0.471	0.0	0.0	-6.484258455685908	17	21	7	3UTR		0	0
hsa-miR-5684	NM_000903	NQO1	AACTCTAGCCTGAGCAACAG#TTGAAGCAGTCTTGCTCTGTTACCCAGGCTGGAGTG#.(((((((((((.(.(((((#.))))).).))))))))))).	1589	1625	1.0	-25.2	1	7.477399e-07	0.471	0.0	0.0	-5.8179050102739955	17	21	11	3UTR		0	0
hsa-miR-5689	NM_000903	NQO1	AGCATACACCTGTAGTCCTAGA#CTGGGATTACAGGCGTGATCCACCACACCTGGCCCTTGCA#.((((((.(((((((((((((.#))))))))))))).)))...................))).	1837	1877	1.0	-24.9	1	0.001599086	0.529	0.0	0.0	-6.106959766537749	19	40	13	3UTR		0	0
hsa-miR-5691	NM_000903	NQO1	TTGCTCTGAGCTCCGAGAAAGC#GGAATTGCTCAGAGA#...(((((((((((........#)))...)))))))).	1329	1344	1.0	-17.5	0	0.004921722	0.544	0.0	0.0	-7.483038834232987	11	15	8	3UTR		0	0
hsa-miR-5694	NM_000903	NQO1	CAGATCATGGGACTGTCTCAG#CTGATGACTTACTATGGGATGGGGTCCAGTCCCATGACCTT#.((.((((((((((((((((.#.)))))..))))))))))).)).	2052	2093	1.0	-24.2	0	1.732498e-06	0.559	0.0	0.0	-6.825347112316308	18	23	11	3UTR		0	1
hsa-miR-5787	NM_000903	NQO1	GGGCTGGGGCGCGGGGAGGT#ACCTCAGGTGATCCGCCTACCTCAGCCTC#(((((((((.((((((((((#)))))......)))))...))))))))).	1800	1829	1.0	-28.3	1	0.001901914	0.426	0.0	0.0	-5.180080914529843	19	29	9	3UTR		0	0
hsa-miR-6069	NM_000903	NQO1	GGGCTAGGGCCTGCTGCCCCC#GGGATTACAGGCGTGATCCACCACACCTGGCCCT#(((((((((((((...(((..#)))....))))).............)))))))).	1839	1873	1.0	-26.8	1	0.00180485	0.485	0.0	0.0	-5.762913004276319	16	34	8	3UTR		0	0
hsa-miR-6070	NM_000903	NQO1	CCGGTTCCAGTCCCTGGAG#CTCTTACTTGCCAAGAAAATGAAGGGATTGGACCGAGCTGGA#(((((((((((((((....#.))))))))))....))))).	2297	2339	1.0	-23.2	1	0.004429618	0.529	0.0	0.0	-4.1706235265052785	15	21	10	3UTR		0	0
hsa-miR-6073	NM_000903	NQO1	GGTAGTGAGTTATCAGCTAC#ATTGCTAAACTGATGACTTACTATG#.(((((((((((((((....#.))))))))))))))).	2043	2068	1.0	-20.9	1	0.001271078	0.574	0.0	0.0	-3.793324837357118	15	17	15	3UTR		0	0
hsa-miR-6074	NM_000903	NQO1	GATATTCAGAGGCTAGGTGG#CACCTGGCCCTTGCAATCT#(((...(((.(((((((((.#))))))))).)))..))).	1862	1881	1.0	-19.6	0	0.002322601	0.544	0.0	0.0	-14.232099125494553	15	19	9	3UTR		0	0
hsa-miR-6076	NM_000903	NQO1	AGCATGACAGAGGAGAGGTGG#TCACCTCTCTGTAGTTTATGGCA#.((..(((...((((((((((#))))))))))...)))....)).	1302	1325	1.0	-19.8	0	0.0002880635	0.603	0.0	0.0	-16.068054889113075	15	23	10	3UTR		0	0
hsa-miR-6078	NM_000903	NQO1	CCGCCTGAGCTAGCTGTGG#CCATGTTGGCCAGGCTGGT#(((((((.((((((.((((#))))))))))))))).)).	1769	1788	1.0	-22.8	1	1.479211e-05	0.441	0.0	0.0	-6.9866589356329305	17	19	15	3UTR		0	0
hsa-miR-6079	NM_000903	NQO1	TTGGAAGCTTGGACCAACTAGCTG#GTTGGCCAGGCTGGTCTCAAA#((((((((((((.(((((......#))))))))))))..)).))).	1773	1794	1.0	-20.2	1	2.127272e-05	0.412	0.0	0.0	-5.226705058867908	17	21	12	3UTR		0	0
hsa-miR-6080	NM_000903	NQO1	TCTAGTGCGGGCGTTCCCG#TGGGATGACAGGCGCCTGCCA#....(.(((((((((((((#)))))......))))))))).	1703	1724	1.0	-19.9	0	4.509657e-05	0.515	0.0	0.0	-11.447521229830976	14	21	9	3UTR		0	0
hsa-miR-6085	NM_000903	NQO1	AAGGGGCTGGGGGAGCACA#CTGCCTCAGCCTCC#..((((((((((.((....#)).)))))))))).	1681	1695	1.0	-22.2	1	0.004603428	0.382	0.0	0.0	-6.479180412342145	12	14	10	3UTR		0	0
hsa-miR-6086	NM_000903	NQO1	GGAGGTTGGGAAGGGCAGAG#CTCTGCCTCCCAGGTTCCA#((((.((((((..(((((((#))))))))))))).)))).	1653	1672	1.0	-28.4	0	0.002485817	0.426	0.0	0.0	-12.692545543276735	17	19	13	3UTR		0	0
hsa-miR-6086	NM_000903	NQO1	GGAGGTTGGGAAGGGCAGAG#TTCTCCTGCCTCAGCCTCCC#((((((((((..(((.((((#)))))))..)))))))))).	1676	1696	1.0	-24.7	1	0.004790961	0.382	0.0	0.0	-10.342201311511984	17	20	10	3UTR		0	0
hsa-miR-6127	NM_000903	NQO1	TGAGGGAGTGGGTGGGAGG#TCTCCTGCCTCAGCCTCCCTA#..(((((((((((((((((#))))))))).))..)))))).	1677	1698	1.0	-24.4	1	0.003324543	0.397	0.0	0.0	-4.95700071937229	17	21	9	3UTR		0	0
hsa-miR-6131	NM_000903	NQO1	GGCTGGTCAGATGGGAGTG#TTCACCATGTTGGCCAGGCT#(.(((((((((((((((..#))).)))).)))))))).).	1765	1785	1.0	-20.2	1	0.0005622286	0.485	0.0	0.0	-5.101250328216836	16	20	8	3UTR		0	0
hsa-miR-6132	NM_000903	NQO1	AGCAGGGCTGGGGATTGCA#GTGATCCACCACACCTGGCCCTTGCA#.(((((((((((((((((.#))))))).)))......))))).)).	1851	1877	1.0	-23.2	1	0.001599086	0.529	0.0	0.0	-3.793324837357118	17	26	7	3UTR		0	0
hsa-miR-6134	NM_000903	NQO1	TGAGGTGGTAGGATGTAGA#CTGCAACCTCTGCCTCC#.(((((((.(((.(((((.#))))).)))))))))).	1646	1663	1.0	-20.4	1	0.001490406	0.397	0.0	0.0	-6.138845108269123	15	17	10	3UTR		0	0
hsa-miR-6499-3p	NM_000903	NQO1	AGCAGTGTTTGTTTTGCCCACA#TGGGATGACAGGCGCCTGCC#.((((((((((((.(.((((..#))))).))))))))).))).	1703	1723	1.0	-19.5	1	4.205705e-05	0.515	0.0	0.0	-4.883213835181137	17	20	9	3UTR		0	1
hsa-miR-6501-3p	NM_000903	NQO1	CCAGAGCAGCCTGCGGTAACAGT#TGTTGGCCAGGCTGGTCTC#..(((.(((((((.(.(((((..#))))).)))))))).))).	1772	1791	1.0	-24.4	0	1.073869e-05	0.426	0.0	0.0	-7.947848478389355	16	19	8	3UTR		0	0
hsa-miR-6508-5p	NM_000903	NQO1	TCTAGAAATGCATGACCCACC#TCGTGCATTTTTGGAT#(((((((((((((((......#))))))))))))))).	1082	1098	1.0	-19.1	1	0.003463958	0.691	0.0	0.0	-4.1706235265052785	15	16	15	3UTR		0	0
hsa-miR-6510-5p	NM_000903	NQO1	CAGCAGGGGAGAGAGAGGAGTC#GCTAATAAATCTCTTCTTTGCTGC#((((((((((((((....(((.#)))......)))))))))))))).	1527	1551	1.0	-21.9	1	0.09772886	0.721	0.0	0.0	-4.906073086755913	17	24	14	3UTR		0	0
hsa-miR-6511a-3p	NM_000903	NQO1	CCTCACCATCCCTTCTGCCTGC#GGCAGAAGGGAATTGCTCAGAGA#.(((..(((((((((((((...#)))))))))))..))....))).	1321	1344	1.0	-23.5	0	0.004921722	0.544	0.0	0.0	-9.813320773362635	16	23	11	3UTR		0	0
hsa-miR-6514-5p	NM_000903	NQO1	TATGGAGTGGACTTTCAGCTGGC#GCCTAGCACAAGTACCACTCTT#...(((((((((((...((((((#))).)))..)))).))))))).	1455	1477	1.0	-21.1	0	0.001151135	0.632	0.0	0.0	-7.483038834232987	17	22	7	3UTR		0	0
hsa-miR-6715b-5p	NM_000903	NQO1	ACAGGCACGACTGGTTTGGCA#GCCAGGCTGGTCTCAAACTCCTGA#.((((...((((((((((((.#)))))))))))).......)))).	1777	1801	1.0	-22.2	0	3.182625e-05	0.412	0.0	0.0	-9.551605062602114	16	24	12	3UTR		0	0
hsa-miR-6716-5p	NM_000903	NQO1	TGGGAATGGGGGTAAGGGCC#GGCCCTTGCAATCTTCTA#..((((.((..(((((((((#)))))))))..)))))).	1867	1885	1.0	-21.0	0	0.08045867	0.544	0.0	0.0	-10.567968197982138	15	18	9	3UTR		0	0
hsa-miR-6717-5p	NM_000903	NQO1	AGGCGATGTGGGGATGTAGAGA#TTTCTACAGACCCACA#......((((((..((((((((#))))))))..))))))	2505	2521	1.0	-21.3	0	0.02854812	0.744	0.0	0.0	-17.712528934830097	14	16	8	3UTR		0	0
hsa-miR-6720-3p	NM_000903	NQO1	CGCGCCTGCAGGAACTGGTAGA#CTGCCCTCTTGTGGTGCA#.(((((.((((((...(((((.#))))).))))))))))).	2225	2243	1.0	-22.3	0	5.507039e-05	0.632	0.0	0.0	-7.16234993030309	16	18	11	3UTR		0	0
hsa-miR-892c-3p	NM_000903	NQO1	CACTGTTTCCTTTCTGAGTGGA#ATTCAAGAAAGGAAATAGTA#.((((((((((((((((((...#))))).))))))))))))).	1940	1960	1.0	-21.7	1	0.01999311	0.676	0.0	0.0	-3.793324837357118	18	20	13	3UTR		0	0
hsa-miR-6730-5p	NM_000903	NQO1	AGAAAGGTGGAGGGGTTGTCAGA#CTGCAACCTCTGCCTCCC#.....((.((((((((((.(((.#))))))))))).)).)).	1646	1664	1.0	-21.3	0	0.001687199	0.412	0.0	0.0	-15.97923457263103	15	18	11	3UTR		0	0
hsa-miR-6731-5p	NM_000903	NQO1	TGGGAGAGCAGGGTATTGTGGA#TCCGCCTACCTCAGCCTCCCAA#((((((.((.(((((..(((((#))))).)))))..)))))))).	1811	1833	1.0	-24.3	0	0.004050118	0.412	0.0	0.0	-6.956816529704776	18	22	8	3UTR		0	0
hsa-miR-6732-5p	NM_000903	NQO1	TAGGGGGTGGCAGGCTGGCC#GGCGCCTGCCATCATGCCTGA#((((.((((((((((..(((#)))))))))))))...)))).	1713	1734	1.0	-26.8	0	0.002706871	0.529	0.0	0.0	-8.28966070131775	17	21	13	3UTR		0	0
hsa-miR-6735-5p	NM_000903	NQO1	CAGGGCAGAGGGCACAGGAATCTGA#TCGGCTCACTGCAACCTCTGCCTC#..(((((((((...(((..(.((((#)))).)..)))...))))))))).	1638	1662	1.0	-24.6	1	0.000270893	0.412	0.0	0.0	-10.449774559155296	17	24	9	3UTR		0	1
hsa-miR-6735-3p	NM_000903	NQO1	AGGCCTGTGGCTCCTCCCTCAG#CTGATGACTTACTATGGGATGGGGTCCAGTCCC#.((.(((.((((((((((..((#.))..)))).))))))))).)).	2052	2085	1.0	-23.0	0	4.400516e-07	0.529	0.0	0.0	-9.138982041496941	17	23	9	3UTR		0	0
hsa-miR-6738-5p	NM_000903	NQO1	CGAGGGGTAGAAGAGCACAGGGG#CTCCAATGTTCTATTAATCACCTCTCT#.(((((((.((((((((..((((#))))..)))))).....))))))))).	1285	1312	1.0	-21.5	1	0.01575553	0.618	0.0	0.0	-4.849714495602881	19	27	9	3UTR		0	0
hsa-miR-6738-3p	NM_000903	NQO1	CTTCTGCCTGCATTCTACTCCCAG#GTAGTTTATGGCAGAAGG#((((((((......((((......#)))).....)))))))).	1312	1330	1.0	-18.3	1	0.0008751385	0.618	0.0	0.0	-14.554018887968963	12	18	8	3UTR		0	0
hsa-miR-6741-3p	NM_000903	NQO1	TCGGCTCTCTCCCTCACCCTAG#AGGTTGCCTGAAAAATGGGAGACAGCCT#..((((.((((((.........#.)))))).)))).	2271	2299	1.0	-18.9	0	0.0001092196	0.588	0.0	0.0	-8.326025812318264	10	13	6	3UTR		0	0
hsa-miR-6744-3p	NM_000903	NQO1	GGGCCTCTCTTGTCATCCTGCAG#CTGCCTCAGCCTCCCTAGTAGCTGGGATGACAGGCGCCTGCCA#.(((..(.(((((((((((((..#.)).))))))))))).)...))).	1681	1724	1.0	-24.3	0	4.509657e-05	0.515	0.0	0.0	-12.126955702543267	17	24	11	3UTR		0	0
hsa-miR-6745	NM_000903	NQO1	TGGGTGGAAGAAGGTCTGGTT#GGCCAGGCTGGTCTCAAACTCCTGACCTCAGGTGATCCGCCTAC#(((((((((((.(((((((((#)))))))))..))).....................)))))))).	1776	1820	1.0	-23.2	1	0.0001569987	0.426	0.0	0.0	-7.284377755798021	20	44	9	3UTR		0	0
hsa-miR-6746-3p	NM_000903	NQO1	CAGCCGCCGCCTGTCTCCACAG#CTGGGATGACAGGCGCCTGCC#..((.(.(((((((((((.(((#)))))).)))))))).).)).	1702	1723	1.0	-24.9	0	4.205705e-05	0.515	0.0	0.0	-10.619724429056081	17	21	8	3UTR		0	0
hsa-miR-6749-5p	NM_000903	NQO1	TCGGGCCTGGGGTTGGGGGAGC#GCTGGTCTCAAACTCCTGACCTCAGGTGATCCGC#.((((((((((((((((((...#.)))))))))))))))...))).	1782	1816	1.0	-28.6	1	8.078414e-05	0.412	0.0	0.0	-3.793324837357118	18	23	15	3UTR		0	0
hsa-miR-6751-5p	NM_000903	NQO1	TTGGGGGTGAGGTTGGTGTCTGG#CAGGCGCCTGCCATCATGCCTGAC#(((((.(((((((.((((((((.#)))))))).))).)))).))))).	1711	1735	1.0	-29.3	0	0.001853534	0.529	0.0	0.0	-6.695373124915117	20	24	8	3UTR		0	0
hsa-miR-6753-5p	NM_000903	NQO1	CACCAGGGCAGAGCAGGGCTGA#CAGTCTTGCTCTGTTACCCAGGCTGGAGTGCAGTGGTGT#(((((((((((((((((((((.#)))))))))))))...)))..............))))).	1595	1634	1.0	-30.0	1	5.783899e-08	0.412	0.0	0.0	-3.937574446201665	21	39	13	3UTR		0	0
hsa-miR-6754-5p	NM_000903	NQO1	CCAGGGAGGCTGGTTTGGAGGA#CCTCCCAGGTTCCAGCAATTCTCCTGCCTCAGCCTCCCTA#..(((((((((((...((((((#.))))))....))))))))))).	1658	1698	1.0	-29.4	1	0.003324543	0.397	0.0	0.0	-6.782339277446944	17	23	11	3UTR		0	0
hsa-miR-6762-5p	NM_000903	NQO1	CGGGGCCATGGAGCAGCCTGTGT#GCTGGGATTACAGGCGTGATCCACCACACCTGGCCCTT#.(((((((((((.(((((((((.#.))))))).)).)))).......))))))).	1836	1874	1.0	-29.1	1	0.001460589	0.5	0.0	0.0	-5.08245545002336	20	31	7	3UTR		0	0
hsa-miR-6763-3p	NM_000903	NQO1	CTCCCCGGCCTCTGCCCCCAG#CTGGGCTCAAGAGGCCACTTAGGGAA#.((((.(((((((...(((((#)))))....))))))).....)))).	1150	1176	1.0	-26.0	0	0.00549935	0.574	0.0	0.0	-7.519622156624818	16	26	7	3UTR		0	0
hsa-miR-6764-5p	NM_000903	NQO1	TCCCAGGGTCTGGTCAGAGTTG#GCTAAACTGATGACTTACTATGGGATGGGGTCCAGTCCCATGACCTTGGGGT#(((((((((((((.........#.))).)))))))))).	2046	2098	1.0	-21.5	1	4.283973e-06	0.559	0.0	0.0	-5.762913004276319	13	16	10	3UTR		0	0
hsa-miR-6770-3p	NM_000903	NQO1	CTGGCGGCTGTGTCTTCACAG#GGGAGACAGCCTCTTACTTGCCAA#.((((((((((.((((.....#)))).))))))........)))).	2287	2311	1.0	-18.9	1	0.01013555	0.515	0.0	0.0	-7.140128146953473	14	24	6	3UTR		0	0
hsa-miR-6771-5p	NM_000903	NQO1	CTCGGGAGGGCATGGGCCAGGC#CCTGGCCCTTGCAATCTTCTA#...(((((((((.((((((((.#)))))))).)))..)))))).	1864	1885	1.0	-27.3	0	0.08045867	0.544	0.0	0.0	-7.803670806344982	17	21	8	3UTR		0	0
hsa-miR-6773-5p	NM_000903	NQO1	TTGGGCCCAGGAGTAAACAGGAT#ATCCGACTGGGCTCAAG#((((((((((..(..........#.)..)))))))))).	1144	1161	1.0	-19.7	1	0.003136614	0.574	0.0	0.0	-11.934490789283025	11	15	10	3UTR		0	0
hsa-miR-6777-5p	NM_000903	NQO1	ACGGGGAGTCAGGCAGTGGTGGA#TCCACCACACCTGGCCCTTGC#.(((((.((((((..((((((((#)))))))).))))))))))).	1855	1876	1.0	-30.1	0	0.002528494	0.515	0.0	0.0	-6.9293008499994775	19	21	11	3UTR		0	0
hsa-miR-6777-5p	NM_000903	NQO1	ACGGGGAGTCAGGCAGTGGTGGA#CCATCATGCCTGACTAATTTTTGTA#(((((((((((((((.((((((.#)))))))))))))))...)))))).	1721	1746	1.0	-25.5	1	0.01584224	0.559	0.0	0.0	-4.1706235265052785	21	25	15	3UTR		0	0
hsa-miR-6778-5p	NM_000903	NQO1	AGTGGGAGGACAGGAGGCAGGT#TCTGCCTCCCAGGTTCCAGCAATTCTCCTGCCTCAGCCTCCCT#...((((((.(..((((((((.#.)))))))).))))))).	1654	1697	1.0	-29.4	0	0.004796451	0.382	0.0	0.0	-12.392980584269516	15	18	8	3UTR		0	0
hsa-miR-6781-3p	NM_000903	NQO1	TGCCTCTTTTCCACGGCCTCAG#GAGGCCACTTAGGGAAAGATGTAG#(((.((((((((..((((((..#)))))).....)))))))).))).	1160	1184	1.0	-23.2	0	0.07991501	0.574	0.0	0.0	-9.115567251347505	17	24	8	3UTR		0	0
hsa-miR-6784-5p	NM_000903	NQO1	GCCGGGGCTTTGGGTGAGGG#CCTCAGCCTCCCAAAGTGCTGGG#.((((.(((((((((((((.#)))))....)))))))).)))).	1819	1842	1.0	-27.7	0	3.535511e-06	0.397	0.0	0.0	-5.694283598550164	17	23	8	3UTR		0	0
hsa-miR-6785-5p	NM_000903	NQO1	TGGGAGGGCGTGGATGATGGTG#GGCGTGATCCACCACACCTGGCCCTTGCAA#((.((((((..((.((.(((((#.)))))))))..)))))).)).	1848	1878	1.0	-25.1	0	0.001282088	0.529	0.0	0.0	-10.419234781767049	17	22	9	3UTR		0	1
hsa-miR-6787-3p	NM_000903	NQO1	TCTCAGCTGCTGCCCTCTCCAG#CTGGAGTGCAGTGGTGTGAT#..(((((((((((...((((((#)))))).)))))))).))).	1617	1637	1.0	-21.6	1	6.789495e-07	0.412	0.0	0.0	-6.782339277446944	17	20	8	3UTR		0	0
hsa-miR-6792-5p	NM_000903	NQO1	GTAAGCAGGGGCTCTGGGTGA#CACCTGGCCCTTGCA#....(((((((((..(((((.#)))))))))))))).	1862	1877	1.0	-24.7	0	0.001599086	0.529	0.0	0.0	-11.13885194640897	14	15	14	3UTR		0	0
hsa-miR-6795-5p	NM_000903	NQO1	TGGGGGGACAGGATGAGAGGCTGT#ACAGCCTCTTACTTGCCA#.....((.((((.(((((((((((#))))))))))))))))).	2292	2310	1.0	-24.9	0	0.008701312	0.515	0.0	0.0	-17.268365185297274	17	18	17	3UTR		0	0
hsa-miR-6797-5p	NM_000903	NQO1	AGGAGGGAAGGGGCTGAGAACAGGA#TCCTGCCTCAGCCTCCCTA#...(((((...(((((((..(((((#))))).)))))))))))).	1679	1698	1.0	-26.4	0	0.003324543	0.397	0.0	0.0	-11.638210795663031	17	19	12	3UTR		0	0
hsa-miR-6803-5p	NM_000903	NQO1	CTGGGGGTGGGGGGCTGGGCGT#GGGTCCAGTCCCATGACCTTGGGG#((.(((((.(((((((((((.(#).)))))))))).).))))).)).	2073	2097	1.0	-30.1	0	3.358239e-06	0.559	0.0	0.0	-6.551503578753875	19	24	10	3UTR		0	0
hsa-miR-6803-5p	NM_000903	NQO1	CTGGGGGTGGGGGGCTGGGCGT#GCTCACTGCAACCTCTGCCTCCCAGG#((((((((((((((((((((..#)))))..))..)))))))).))))).	1641	1667	1.0	-30.1	1	0.001860766	0.397	0.0	0.0	-3.937574446201665	20	26	8	3UTR		0	0
hsa-miR-6810-5p	NM_000903	NQO1	ATGGGGACAGGGATCAGCATGGC#CCATGTTGGCCAGGCTGGTCTCAAACTCCTGACCTCAG#.(((((.(((((((((((.((((#.)))).))))))).......)))).))))).	1769	1807	1.0	-27.8	0	0.002007577	0.426	0.0	0.0	-5.337011372228436	20	31	7	3UTR		0	0
hsa-miR-6811-5p	NM_000903	NQO1	ATGCAGGCCTGTGTACAGCACT#AGTGCTGGGATTACAGGCGTGA#...((.(((((((..(((((((#)))))))....))))))).)).	1833	1855	1.0	-26.0	0	5.404776e-09	0.441	0.0	0.0	-10.007788432642826	16	22	7	3UTR		0	0
hsa-miR-6813-5p	NM_000903	NQO1	CAGGGGCTGGGGTTTCAGGTTCT#GCCTACCTCAGCCTCC#..(((((((((((...((((...#))))))))))))))).	1814	1830	1.0	-23.8	1	0.001688493	0.441	0.0	0.0	-6.782339277446944	15	16	15	3UTR		0	0
hsa-miR-6813-3p	NM_000903	NQO1	AACCTTGGCCCCTCTCCCCAG#CTGGGCTCAAGAGGCCACTTAGGG#..((((((((.((...(((((#)))))....)).)))))...))).	1150	1174	1.0	-20.0	1	0.002817778	0.588	0.0	0.0	-9.607113752857295	15	24	5	3UTR		0	0
hsa-miR-6816-5p	NM_000903	NQO1	TGGGGCGGGGCAGGTCCCTGC#CAGGCGCCTGCCATCATGCCTGAC#(.(((((((((((((.((((.#)))).))))))).))..)))).).	1711	1735	1.0	-25.8	1	0.001853534	0.529	0.0	0.0	-5.334299408520449	18	24	7	3UTR		0	0
hsa-miR-6816-5p	NM_000903	NQO1	TGGGGCGGGGCAGGTCCCTGC#CAGGTTCCAGCAATTCTCCTGCCTCAGCCTCC#.(((((((((((((..((((.#)))).............)))))))).))))).	1663	1695	1.0	-26.0	1	0.004603428	0.382	0.0	0.0	-4.761823477911366	17	32	8	3UTR		0	0
hsa-miR-6820-5p	NM_000903	NQO1	TGCGGCAGAGCTGGGGTCA#TGATCTCGGCTCACTGCAA#(((((..((((((((((((#)))))))))))).))))).	1633	1652	1.0	-24.8	0	0.0002101589	0.412	0.0	0.0	-7.382219742266031	17	19	12	3UTR		0	0
hsa-miR-6824-5p	NM_000903	NQO1	GTAGGGGAGGTTGGGCCAGGGA#CTCTGCCTCCCAGGTTCCAGCAATTCTCCTGCCTCAGCCTCCCTA#...((((((((((((.((((((#.)).)))).)))))))))))).	1653	1698	1.0	-30.3	0	0.003324543	0.397	0.0	0.0	-6.747589273982352	18	22	12	3UTR		0	0
hsa-miR-6824-5p	NM_000903	NQO1	GTAGGGGAGGTTGGGCCAGGGA#CCTGGCCCTTGCAATCTTCTACT#((((((((.((.((((((((..#))))))))..))..)))))))).	1864	1887	1.0	-29.7	1	0.06861013	0.559	0.0	0.0	-8.340767414043784	18	23	8	3UTR		0	0
hsa-miR-6834-5p	NM_000903	NQO1	GTGAGGGACTGGGATTTGTGG#CCACACCTGGCCCTTGCA#(((((((.(((((...(((((#))))))))))))))))).	1859	1877	1.0	-22.6	1	0.001599086	0.529	0.0	0.0	-8.07654793345695	17	18	17	3UTR		0	0
hsa-miR-6835-5p	NM_000903	NQO1	AGGGGGTAGAAAGTGGCTGAAG#CTGGAGTGCAGTGGTGTGATCTCGGCTCACTGCAACCTCTGCCTCCC#.(((((((((.(((((((((..#.))))).))))......))))))))).	1617	1664	1.0	-24.3	1	0.001687199	0.412	0.0	0.0	-6.618099312767468	18	27	9	3UTR		0	0
hsa-miR-6837-5p	NM_000903	NQO1	ACCAGGGCCAGCAGGGAATGT#CATTCCACTGTTGGTA#......((((((((((((((.#)))))).)))))))).	2178	2194	1.0	-21.6	0	0.003199337	0.706	0.0	0.0	-15.566558404643448	14	16	8	3UTR		0	0
hsa-miR-6840-3p	NM_000903	NQO1	GCCCAGGACTTTGTGCGGGGTG#ACCTCAGGTGATCCGCCTACCTCAGCCTCCCAAAGTGCTGGGA#.(((((.((((((.(.(((((.#.)))))))))))).))))).	1800	1843	1.0	-26.0	0	3.875486e-06	0.382	0.0	0.0	-6.426900370052455	17	20	12	3UTR		0	0
hsa-miR-6841-5p	NM_000903	NQO1	TAGGGTACTCAGAGCAAGTTGT#GCAGTCTTGCTCTGTTACCCA#..(((((..(((((((((((((#)))).))))))))).))))).	1594	1615	1.0	-25.9	0	0.0004844645	0.559	0.0	0.0	-8.327025306798683	18	21	9	3UTR		0	0
hsa-miR-6846-5p	NM_000903	NQO1	TGGGGGCTGGATGGGGTAGAGT#CTCTGCCTCCCAGGTTCCAG#(((((.((((..(((((((((.#))))))))))))).))))).	1653	1673	1.0	-27.3	0	0.003646751	0.412	0.0	0.0	-12.010110992401417	18	20	13	3UTR		0	0
hsa-miR-6847-3p	NM_000903	NQO1	GGCTCATGTGTCTGTCCTCTTC#GGGATGACAGGCGCCTGCCA#(((....(((((((((.((((.#)))).)))))))))..))).	1704	1724	1.0	-21.8	0	4.509657e-05	0.515	0.0	0.0	-14.533279192037693	16	20	9	3UTR		0	0
hsa-miR-6848-5p	NM_000903	NQO1	TGGGGGCTGGGATGGGCCATGGT#GCCAGGCTGGTCTCAAACTCCT#.((((..((((((.((((.((((#)))))))).))))))..)))).	1777	1799	1.0	-28.7	0	1.755948e-05	0.412	0.0	0.0	-8.094810050941888	18	22	8	3UTR		0	0
hsa-miR-6848-3p	NM_000903	NQO1	GTGGTCTCTTGGCCCCCAG#TGGCATATAACCAAAATCCGACTGGGCTCAAGAGGCCACT#(((((((((((((((....#.)))).))))))))))).	1129	1169	1.0	-28.6	1	2.66306e-05	0.559	0.0	0.0	-4.1706235265052785	15	18	11	3UTR		0	0
hsa-miR-6849-3p	NM_000903	NQO1	ACCAGCCTGTGTCCACCTCCAG#TGGCCAGGCTGGTC#(((((((((.(.(((.......#))))))))))))).	1775	1789	1.0	-20.6	1	1.069879e-05	0.441	0.0	0.0	-8.759933304429813	13	14	13	3UTR		0	0
hsa-miR-6851-5p	NM_000903	NQO1	AGGAGGTGGTACTAGGGGCCAGC#CTGGCCCTTGCAATCTTCTA#(((((((.(((...((((((((.#))))))))))).))))))).	1865	1885	1.0	-24.1	1	0.08045867	0.544	0.0	0.0	-11.7439832151653	18	20	11	3UTR		0	0
hsa-miR-6851-3p	NM_000903	NQO1	TGGCCCTTTGTACCCCTCCAG#GGGTACAGTTTGGCTAG#(((((..((((((((......#))))))))...))))).	1255	1272	1.0	-18.8	0	0.001170568	0.647	0.0	0.0	-7.615268822569644	13	17	8	3UTR		0	0
hsa-miR-6852-5p	NM_000903	NQO1	CCCTGGGGTTCTGAGGACATG#CAGTCCCATGACCTTGGGGT#((((((((((.((.((((.((#)))))))).)))))))))).	2078	2098	1.0	-22.3	1	4.283973e-06	0.559	0.0	0.0	-7.619188839132421	18	20	10	3UTR		0	0
hsa-miR-6852-5p	NM_000903	NQO1	CCCTGGGGTTCTGAGGACATG#TGCCTCAGCCTCCCTAGT#..((((((..((((((.((..#))))))))...)))))).	1682	1700	1.0	-20.2	1	0.003126445	0.397	0.0	0.0	-7.255896845946231	14	18	8	3UTR		0	0
hsa-miR-6853-5p	NM_000903	NQO1	AGCGTGGGATGTCCATGAAGTCAG#ACTTCTGGAAGTCATCTCATTCCACTGTTG#(((((((((((((((.(((((...#)))))))))........)))))))).))).	2161	2191	1.0	-19.5	1	0.01253972	0.691	0.0	0.0	-4.1706235265052785	20	30	9	3UTR		0	0
hsa-miR-6855-5p	NM_000903	NQO1	TTGGGGTTTGGGGTGCAGACATTGC#GCAGTGGTGTGATCTCGGCTCACTGCAACCTCTGCCTCCCAGGTTCCAGC#(((((((((((((.(((((..((((#.))))..))))).))))))))))))).	1624	1674	1.0	-26.8	1	0.004686699	0.412	0.0	0.0	-4.794414363722071	22	27	13	3UTR		0	0
hsa-miR-6859-5p	NM_000903	NQO1	GAGAGGAACATGGGCTCAGGACA#CCTGGCCCTTGCAATCTTCTA#.((((((.((.((((.((((...#)))))))).))...)))))).	1864	1885	1.0	-22.5	1	0.08045867	0.544	0.0	0.0	-9.164783322251713	16	21	8	3UTR		0	0
hsa-miR-6861-3p	NM_000903	NQO1	TGGACCTCTCCTCCCCAG#CTGATGACTTACTATGGGATGGGGTCCAG#((((((((((((......#.)))).)))))))).	2052	2081	1.0	-19.2	1	0.0002171218	0.544	0.0	0.0	-7.052043616942562	12	15	8	3UTR		0	0
hsa-miR-6862-5p	NM_000903	NQO1	CGGGCATGCTGGGAGAGACTTT#AGGCGCCTGCCATCATGCCTGA#((((((((.(((.((.(.(((.#))))..)).))).)))))))).	1712	1734	1.0	-21.0	1	0.002706871	0.529	0.0	0.0	-6.516143797417284	17	22	8	3UTR		0	0
hsa-miR-6862-3p	NM_000903	NQO1	CCTCACCCAGCTCTCTGGCCCTCT#GCTGACGGCTGGGTGT#...(((((((((.((.(((.....#))))).))))))))).	2402	2418	1.0	-21.6	0	2.067269e-05	0.574	0.0	0.0	-8.036719886648596	14	16	9	3UTR		0	0
hsa-miR-6862-3p	NM_000903	NQO1	CCTCACCCAGCTCTCTGGCCCTCT#AGGGATTGGACCGAGCTGGA#......((((((((((((((((..#)))).)))))..))))))).	2319	2339	1.0	-21.2	0	0.004429618	0.529	0.0	0.0	-15.566558404643448	16	20	7	3UTR		0	0
hsa-miR-6865-5p	NM_000903	NQO1	TAGGTGGCAGAGGAGGGACTTCA#TGAAGCAGTCTTGCTCTGTTACCC#..((((((((((.((((.(((((#)))))...)))).)))))))))).	1590	1614	1.0	-24.7	1	0.0004100056	0.559	0.0	0.0	-6.246131332038532	19	24	10	3UTR		0	0
hsa-miR-6868-3p	NM_000903	NQO1	TTCCTTCTGTTGTCTGTGCAG#CTGTAGTTTATGGCAGAAGGGAA#(((((((((((((...(((((#)))))....))))))))))))).	1310	1333	1.0	-20.6	1	0.02354168	0.618	0.0	0.0	-5.762913004276319	18	23	13	3UTR		0	0
hsa-miR-6874-5p	NM_000903	NQO1	ATGGAGCTGGAACCAGATCAGGC#GCCTCCCAGGTTCCAGCAATTCTCCT#..((((((((((((.....((((#))))....))))))))).....))).	1657	1683	1.0	-23.1	1	0.01005334	0.412	0.0	0.0	-5.925499359926538	16	26	9	3UTR		0	0
hsa-miR-6876-3p	NM_000903	NQO1	AGCTGTCTGTGTTTTCCTTCTCAG#GAGAAGGAAAAGACTGAA#.....((.((.(((((((((((..#))))))))))).)).)).	1340	1358	1.0	-21.1	0	0.07599613	0.559	0.0	0.0	-18.804009048041376	15	18	11	3UTR		0	0
hsa-miR-6877-5p	NM_000903	NQO1	AGGGCCGAAGGGTGGAAGCTGC#CGGCGTTTCACCATGTTGGCCA#..((((((..(((((((((((.#)))).)))))))...)))))).	1759	1781	1.0	-24.1	1	0.006729709	0.5	0.0	0.0	-7.255896845946231	17	22	7	3UTR		0	0
hsa-miR-6878-5p	NM_000903	NQO1	AGGGAGAAAGCTAGAAGCTGAAG#TCGGCTCACTGCAACCTCTGCCTCCCAGGTTCCAGCAATTCTCCTG#.(((((((.(((.(((.(((...#.))).))).)))..))))))).	1638	1684	1.0	-20.8	1	0.02239118	0.426	0.0	0.0	-6.138845108269123	16	22	7	3UTR		0	0
hsa-miR-6878-3p	NM_000903	NQO1	CTGGCCTCTTCTTTCTCCTAG#CTGGGCTCAAGAGGCCAC#.(((((((((......(((((#)))))...))))))))).	1150	1168	1.0	-19.3	1	2.450066e-05	0.559	0.0	0.0	-13.079371793104722	14	18	9	3UTR		0	0
hsa-miR-6881-5p	NM_000903	NQO1	TGGGGTAAGGATAGGAGGGTCA#TGATCCGCCTACCTCAGCCTCC#.(((((.(((.((((.((((((#)))))).)))))))..))))).	1808	1830	1.0	-23.2	0	0.001688493	0.441	0.0	0.0	-8.3948349279424	18	22	7	3UTR		0	0
hsa-miR-6882-5p	NM_000903	NQO1	TACAAGTCAGGAGCTGAAGCAG#TTTCCAGGCTTCCCTGACTTGC#..(((((((((....(((((..#.)))))))))))))).	995	1017	1.0	-20.8	1	0.0008628831	0.662	0.0	0.0	-11.18522411940593	14	16	14	3UTR		0	0
hsa-miR-6884-5p	NM_000903	NQO1	AGAGGCTGAGAAGGTGATGTTG#AACTCCTGACCTCAGGTGATCCGCCTACCTCAGCCTCC#.(((((((((.(((((......#.)))))..))))))))).	1792	1830	1.0	-24.6	1	0.001688493	0.441	0.0	0.0	-6.618099312767468	14	18	9	3UTR		0	1
hsa-miR-6885-5p	NM_000903	NQO1	AGGGGGGCACTGCGCAAGCAAAGCC#GCTGGAGTGCAGTGGTGTGATCTCGGCTCACTGCAACCTCTGCCTCCCA#.((((((((((((((.(((......#)))...)))))))............................))))))).	1616	1665	1.0	-25.7	1	0.001310903	0.412	0.0	0.0	-4.026373917660731	17	49	7	3UTR		0	0
hsa-miR-6887-5p	NM_000903	NQO1	TGGGGGGACAGATGGAGAGGACA#TGTGATCTCGGCTCACTGCAACCTCTGCCTCCCAG#(((((((.(((((.((((..(((#)))..)))).)............))))))))))).	1631	1666	1.0	-22.7	1	0.002205469	0.397	0.0	0.0	-7.1080492929027015	19	35	11	3UTR		0	0
hsa-miR-6889-5p	NM_000903	NQO1	TCGGGGAGTCTGGGGTCCGGAAT#TCTGGGTATCTTTCCAGGCTTCCCTGAC#(((((((((((((((((((((..#)))))).....))))))))).)))))).	985	1013	1.0	-28.6	1	0.0002801125	0.662	0.0	0.0	-3.937574446201665	21	28	9	3UTR		0	0
hsa-miR-6891-5p	NM_000903	NQO1	TAAGGAGGGGGATGAGGGG#CCTTCATCTTCACTGCA#...(.(((((((((((((.#))))))))))).)).).	2441	2458	1.0	-19.8	0	0.0361975	0.706	0.0	0.0	-10.63357736849121	14	17	11	3UTR		0	0
hsa-miR-6895-5p	NM_000903	NQO1	CAGGGCCAGGCACAGAGTAAG#CTTGCTCTGTTACCCAGGCTG#...((((.((.((((((((((#))))))))))...)).)))).	1599	1620	1.0	-21.8	0	0.0003032258	0.515	0.0	0.0	-11.652949598269721	16	21	10	3UTR		0	0
hsa-miR-6895-5p	NM_000903	NQO1	CAGGGCCAGGCACAGAGTAAG#GTGATCCACCACACCTGGCCCTT#.(((((((((...........#.))))))))).	1851	1874	1.0	-20.0	1	0.001460589	0.5	0.0	0.0	-13.079371793104722	9	11	9	3UTR		0	0
hsa-miR-6895-3p	NM_000903	NQO1	TGTCTCTCGCCCTTGGCCTTAG#GAGGCCACTTAGGGAAAGAT#....(((..(((((((((((..#)))))))...))))..))).	1160	1180	1.0	-20.6	0	0.01279032	0.603	0.0	0.0	-12.916587056064323	14	20	7	3UTR		0	0
hsa-miR-7107-5p	NM_000903	NQO1	TCGGCCTGGGGAGGAGGAAGGG#CTCTGCCTCCCAGGTTCCAGCAATTCTCCTGCCTCAGCCTCCCTAGTAGCTGGG#(((((((((((((((((.((((#.)))).)))...)))))))))..))))).	1653	1707	1.0	-28.4	1	3.343832e-06	0.412	0.0	0.0	-3.937574446201665	21	29	9	3UTR		0	0
hsa-miR-7112-5p	NM_000903	NQO1	ACGGGCAGGGCAGTGCACCCTG#CAGGCGCCTGCCATCATGCCTGA#.((((((((((((.((..((((#)))).)))))))..).)))))).	1711	1734	1.0	-23.8	1	0.002706871	0.529	0.0	0.0	-4.650164754877524	18	23	7	3UTR		0	0
hsa-miR-7152-3p	NM_000903	NQO1	TCTGGTCCTGGACAGGAGGC#GCCTCCCAGGTTCCAGC#.((((.((((....((((((#))))))))))..)))).	1657	1674	1.0	-20.8	0	0.004686699	0.412	0.0	0.0	-14.011831913743519	14	17	10	3UTR		0	0
hsa-miR-7156-5p	NM_000903	NQO1	TTGTTCTCAAACTGGCTGTCAGA#TCTCGACAGTATCCACAATAGCTGACGGCTGGGTGTTTCAGTTTGAAAATAT#.((((.((((((((((((((((.#.)))))))).........)))))))).)))).	2382	2434	1.0	-22.5	0	0.01331418	0.618	0.0	0.0	-5.694283598550164	20	32	8	3UTR		0	0
hsa-miR-7160-5p	NM_000903	NQO1	TGCTGAGGTCCGGGCTGTGCC#GTGCAGTGGTGTGATCTCGGCT#.(((((((((((.(((((((.#)))))))..)).))))))))).	1622	1644	1.0	-24.3	1	0.001035429	0.397	0.0	0.0	-5.08245545002336	18	22	9	3UTR		0	0
hsa-miR-7706	NM_000903	NQO1	TGAAGCGCCTGTGCTCTGCCGAGA#TTTTGTATTTTTAGTAGAGACGGCGTTTCAC#(((((((((.((.((((((.((((#.)))).))))))))))))))))).	1739	1770	1.0	-24.7	1	0.001162322	0.574	0.0	0.0	-6.469211527196086	21	24	17	3UTR		0	0
hsa-miR-4433b-3p	NM_000903	NQO1	CAGGAGTGGGGGGTGGGACGT#GCGTTTCACCATGTTGGCCAGGCTGGTCTCAAACTCCTGA#(((((((.(((((((((((((#)))))))))).................)))..))))))).	1761	1801	1.0	-24.9	1	3.182625e-05	0.412	0.0	0.0	-6.251209375382295	20	40	10	3UTR		0	0
hsa-miR-4433b-3p	NM_000903	NQO1	CAGGAGTGGGGGGTGGGACGT#GCAACCTCTGCCTCCCAGGTTCCAGCAATTCTCCTGC#(((((((((((((((((....#.))))))))))).............)))))).	1648	1685	1.0	-24.5	1	0.02284867	0.412	0.0	0.0	-3.937574446201665	17	32	11	3UTR		0	0
hsa-miR-4433b-3p	NM_000903	NQO1	CAGGAGTGGGGGGTGGGACGT#CGCCTACCTCAGCCTCCC#..((((...((((((((.((.#))))))))))...)))).	1813	1831	1.0	-21.6	0	0.001465361	0.426	0.0	0.0	-9.870711841670003	14	18	10	3UTR		0	0
hsa-miR-6516-5p	NM_000903	NQO1	TTTGCAGTAACAGGTGTGAGCA#TGCTGGGATTACAGGCGTGATCCACCACACCTGGCCCTTGCAAT#.((((((...((((((((....#.))))))))....)))))).	1835	1879	1.0	-20.5	1	0.001739853	0.529	0.0	0.0	-8.40585589311169	14	20	8	3UTR		0	1
hsa-miR-7845-5p	NM_000903	NQO1	AAGGGACAGGGAGGGTCGTGG#TCTCGGCTCACTGCAACCTCTGCCTCCCAGGTTCCA#..(((((.((((((.....((#.))....))))))..))))).	1636	1672	1.0	-21.4	0	0.002485817	0.426	0.0	0.0	-8.239134289107168	13	21	6	3UTR		0	0
hsa-miR-7846-3p	NM_000903	NQO1	CAGCGGAGCCTGGAGAGAAGG#TCTGCCTCCCAGGTTCCAGCA#..(((((((((((.(((.(((#)))..)))))))))))).)).	1654	1675	1.0	-24.2	1	0.004772179	0.412	0.0	0.0	-5.813840636892696	17	21	12	3UTR		0	0
hsa-miR-7847-3p	NM_000903	NQO1	CGTGGAGGACGAGGAGGAGGC#CCGCCTACCTCAGCCTCCCA#.(.(((((..(((((((.((.#)).))).))))..)))))).	1812	1832	1.0	-23.3	0	0.001276121	0.412	0.0	0.0	-7.649760438237508	15	20	6	3UTR		0	0
hsa-miR-7851-3p	NM_000903	NQO1	TACCTGGGAGACTGAGGTTGGA#TCCTGCCTCAGCCTCCCTAGTAG#(((..(((((.(((((((.(((#))).))))))).)))))..))).	1679	1702	1.0	-28.6	0	0.001113457	0.397	0.0	0.0	-13.913408371383678	18	23	7	3UTR		0	0
hsa-miR-7854-3p	NM_000903	NQO1	TGAGGTGACCGCAGATGGGAA#TTCTTTGCTGCAGTCATCTA#..(((((((.((((..(((((#)))))..)))).))))))).	1540	1560	1.0	-20.0	1	0.1788719	0.765	0.0	0.0	-7.168005828254716	16	20	7	3UTR		0	1
hsa-miR-7854-3p	NM_000903	NQO1	TGAGGTGACCGCAGATGGGAA#TTTCTACTTCTGGAAGTCATCTCAT#(((((((((..((((((((((#))))))..))))...))))))))).	2156	2181	1.0	-19.4	1	0.001456626	0.662	0.0	0.0	-8.004855389940193	19	25	9	3UTR		0	1
hsa-miR-7976	NM_000903	NQO1	TGCCCTGAGACTTTTGCTC#GGGCTAAAGTTTTAGGGTAC#((((((((((((((.((((#)))).)))))))))))))).	1241	1261	1.0	-24.2	1	0.009243712	0.647	0.0	0.0	-4.6730240064523	18	20	14	3UTR		0	0
hsa-miR-8052	NM_000903	NQO1	CGGGACTGTAGAGGGCATGAGC#GTTTTTGCTCTCGACAGTATCCA#.((((((((.(((((((.((((#)))).))))))).))))).))).	2374	2397	1.0	-23.5	1	0.02074978	0.5	0.0	0.0	-5.035831305685297	19	23	7	3UTR		0	0
hsa-miR-8055	NM_000903	NQO1	CTTTGAGCACATGAGCAGACGGA#TCTGTAGTTTATGGCAGAAGGGAATTGCTCAGAGA#((((((((((((((((..(((((#))))).)))))))............))))))))).	1309	1344	1.0	-21.8	1	0.004921722	0.544	0.0	0.0	-3.937574446201665	21	35	9	3UTR		0	0
hsa-miR-8086	NM_000903	NQO1	TGCTAGTCTGGACTGATATGGT#ACCATGTTGGCCAGGCTGGTC#.((((((((((.((((((((((#)))))))))))))))))))).	1768	1789	1.0	-28.4	1	1.069879e-05	0.441	0.0	0.0	-7.140128146953473	20	21	20	3UTR		0	0
hsa-miR-9718	NM_000903	NQO1	TTGCTGACCTGGGTGGTGGT#AGTACCACTCTTGGTCAGCT#..(((((((.((((((((.(#).))))))))..))))))).	1465	1485	1.0	-25.7	1	0.0005024786	0.632	0.0	0.0	-6.199507187700468	16	20	8	3UTR		0	0
hsa-miR-9986	NM_000903	NQO1	TGTGAGGTTGTCATGCCTGC#CAGGCGTGATCCACCACACC#.(((.(((.((((((((((.#))))))))))..))).))).	1846	1866	1.0	-21.9	0	0.0005776204	0.5	0.0	0.0	-8.968751670415353	16	20	10	3UTR		0	0
hsa-miR-10401-5p	NM_000903	NQO1	CGTGTGGGAAGGCGTGGGGT#ACCTCTGCCTCCCAGGT#..(.((((.(((((.(((((#)))))))))))))).).	1651	1668	1.0	-21.1	0	0.001749534	0.397	0.0	0.0	-9.780862212827879	15	17	14	3UTR		0	0
hsa-miR-10526-3p	NM_000903	NQO1	AAAAGGGGGCTGAGGTGGAG#CTCCTGACCTCAGGTGATCCGCCTACCTCAGCCTCCC#....((((((((((((((..#.)))))))))))))).	1794	1831	1.0	-29.3	0	0.001465361	0.426	0.0	0.0	-9.546562468637928	14	16	14	3UTR		0	0
hsa-miR-11181-3p	NM_000903	NQO1	AGGAGGAGGAGGTCAGGC#CCTGACCTCAGGTGATCCGCCTACCTCAGCCTCCC#.(((((..(((((.((((#.)))))))))..))))).	1796	1831	1.0	-25.3	0	0.001465361	0.426	0.0	0.0	-8.507486218929476	14	18	9	3UTR		0	0
hsa-miR-9851-3p	NM_000903	NQO1	TGGCACCAGCACTGGCGGTGTC#TGGCCAGGCTGGTCTCAA#(((.((((((.(((((.(....#).))))))))))).))).	1775	1793	1.0	-22.9	0	1.881934e-05	0.426	0.0	0.0	-9.794371196571205	15	18	11	3UTR		0	0
hsa-miR-12136	NM_000903	NQO1	GAAAAAGTCATGGAGGCC#GGCTTCCCTGACTTG#....((((((.(((((((#))))))).)))))).	1001	1016	1.0	-20.1	0	0.0005722955	0.662	0.0	0.0	-12.371336944048279	13	15	7	3UTR		0	0
hsa-let-7a-5p	NM_001025433	NQO1	TGAGGTAGTAGGTTGTATAGTT#TGCAACCTCTGCCTCC#.(((((((.((((((((.....#))))))))))))))).	1545	1561	1.0	-22.9	1	0.001490406	0.397	0.0	0.0	-4.849714495602881	15	16	15	3UTR		0	0
hsa-let-7b-5p	NM_001025433	NQO1	TGAGGTAGTAGGTTGTGTGGTT#GATCTCGGCTCACTGCAACCTCTGCCTCC#.(((((((.(((((((((((((#.))).))).)))))))))))))).	1532	1561	1.0	-26.0	1	0.001490406	0.397	0.0	0.0	-4.849714495602881	20	24	14	3UTR		0	0
hsa-let-7c-5p	NM_001025433	NQO1	TGAGGTAGTAGGTTGTATGGTT#GGCTGGAGTGCAGTGGTGTGATCTCGGCTCACTGCAACCTCTGCCTCC#.(((((((.(((((((((((((#.))).)).))))))))))))))).	1513	1561	1.0	-24.5	1	0.001490406	0.397	0.0	0.0	-4.849714495602881	20	24	15	3UTR		0	0
hsa-let-7d-5p	NM_001025433	NQO1	AGAGGTAGTAGGTTGCATAGTT#TGCAACCTCTGCCTCC#.(((((((.((((((((.....#))))))))))))))).	1545	1561	1.0	-25.1	1	0.001490406	0.397	0.0	0.0	-4.849714495602881	15	16	15	3UTR		0	0
hsa-let-7e-5p	NM_001025433	NQO1	TGAGGTAGGAGGTTGTATAGTT#GGCTGGAGTGCAGTGGTGTGATCTCGGCTCACTGCAACCTCTGCCTCCCAGGTTCCAGCAATTCTCCTGCCTCAG#((((((((((((((((......#.))))).))))))))))).	1513	1588	1.0	-24.6	1	0.006737844	0.382	0.0	0.0	-3.937574446201665	16	19	11	3UTR		0	0
hsa-let-7f-5p	NM_001025433	NQO1	TGAGGTAGTAGATTGTATAGTT#GCAATTCTCCTGCCTCAG#((((((((.(((((((......#))))).)).)))))))).	1570	1588	1.0	-18.0	1	0.006737844	0.382	0.0	0.0	-4.993964104447428	15	18	8	3UTR		0	0
hsa-miR-17-5p	NM_001025433	NQO1	CAAAGTGCTTACAGTGCAGGTAG#CTACCTGCCCTAAGGGACTTA#..((((.(((..((.((((((((#)))))))).)).))).)))).	1257	1278	1.0	-20.0	0	0.0006486008	0.588	0.0	0.0	-13.407714599500949	17	21	8	3UTR		0	0
hsa-miR-20a-5p	NM_001025433	NQO1	TAAAGTGCTTATAGTGCAGGTAG#CTACCTGCCCTAAGGGACTTA#..((((.(((.(((.((((((((#)))))))).)))))).)))).	1257	1278	1.0	-22.1	0	0.0006486008	0.588	0.0	0.0	-10.060911289904594	18	21	8	3UTR		0	0
hsa-miR-24-1-5p	NM_001025433	NQO1	TGCCTACTGAGCTGATATCAGT#GGTACAGTTTGGCTAGGTAT#((((((((((((((.((((...#)))))))))))).)))))).	1154	1174	1.0	-19.3	1	0.001463457	0.647	0.0	0.0	-4.6730240064523	18	20	12	3UTR		0	0
hsa-miR-31-5p	NM_001025433	NQO1	AGGCAAGATGCTGGCATAGCT#AGCTGGGATGACAGGCGCCTGCCATCATGCCTG#(((((.(((((.(((...(((#.)))))).)).))).))))).	1598	1631	1.0	-19.4	0	0.01541184	0.529	0.0	0.0	-9.418385597294682	16	21	6	3UTR		0	0
hsa-miR-29b-2-5p	NM_001025433	NQO1	CTGGTTTCACATGGTGGCTTAG#GGCGTTTCACCATGTTGGCCAGG#((((((..(((((((((.....#.))))))))).)))))).	1658	1681	1.0	-21.5	0	0.0004697492	0.515	0.0	0.0	-7.794895910253615	15	18	9	3UTR		0	0
hsa-miR-106a-5p	NM_001025433	NQO1	AAAAGTGCTTACAGTGCAGGTAG#CTACCTGCCCTAAGGGACTTA#..((((.(((..((.((((((((#)))))))).)).))).)))).	1257	1278	1.0	-20.0	0	0.0006486008	0.588	0.0	0.0	-13.407714599500949	17	21	8	3UTR		0	0
hsa-miR-148a-3p	NM_001025433	NQO1	TCAGTGCACTACAGAACTTTGT#CAAGGAGAATATGATAAAACACTGCCCTCTTGTGGTGCATTGAA#(((((((((((((((.......#.))).)))))))))))).	2102	2146	1.0	-21.1	1	0.001014801	0.632	0.0	0.0	-4.1706235265052785	15	18	12	3UTR		0	0
hsa-miR-204-3p	NM_001025433	NQO1	GCTGGGAAGGCAAAGGGACGT#CGGCTCACTGCAACCTCTGCCTCCCAGG#.(((((.(((((.(((...((#.))..))).)))))))))).	1537	1565	1.0	-21.9	0	0.001860766	0.397	0.0	0.0	-6.626141984894679	15	20	10	3UTR		0	0
hsa-miR-205-3p	NM_001025433	NQO1	GATTTCAGTGGAGTGAAGTTC#GAAGTCATCTCATTCCACTGT#.....(((((((((((.....#.))))))))))).	2066	2087	1.0	-17.8	0	0.0141094	0.676	0.0	0.0	-13.6655996434504	11	13	11	3UTR		0	0
hsa-miR-214-5p	NM_001025433	NQO1	TGCCTGTCTACACTTGCTGTGC#TAGCTGGGATGACAGGCG#.(((((((....((.((((...#)))).))...))))))).	1597	1615	1.0	-19.4	1	1.419103e-08	0.456	0.0	0.0	-12.999248309188399	13	18	7	3UTR		0	0
hsa-miR-216a-3p	NM_001025433	NQO1	TCACAGTGGTCTCTGGGATTAT#CTCAAGAGGCCACTT#....(((((((((((((.....#)))).))))))))).	1053	1068	1.0	-19.3	0	0.0001912232	0.574	0.0	0.0	-9.546562468637928	13	15	9	3UTR		0	0
hsa-miR-30b-3p	NM_001025433	NQO1	CTGGGAGGTGGATGTTTACTTC#GGTGTGATCTCGGCTCACTGCAACCTCTGCCTCCCAGG#((((((((((((.(((......#.))).)))))))))))).	1527	1565	1.0	-24.5	1	0.001860766	0.397	0.0	0.0	-5.226705058867908	15	18	12	3UTR		0	1
hsa-miR-128-1-5p	NM_001025433	NQO1	CGGGGCCGTAGCACTGTCTGAGA#TCTCGACAGTATCCACAATAGCTGACGGCTG#...(((((((((((((((.((((#))))))))))..........)))).))))).	2280	2311	1.0	-23.2	0	9.267301e-05	0.588	0.0	0.0	-6.514540193678739	19	31	10	3UTR		0	0
hsa-miR-140-3p	NM_001025433	NQO1	TACCACAGGGTAGAACCACGG#CTGTTGGTATTATATAATTCAAGGAGAATATGATAAAACACTGCCCTCTTGTGGTGC#(((((((((((((........#.)))))))...)))))).	2083	2140	1.0	-18.4	1	6.070223e-05	0.632	0.0	0.0	-5.762913004276319	13	18	7	3UTR		0	0
hsa-miR-145-5p	NM_001025433	NQO1	GTCCAGTTTTCCCAGGAATCCCT#GGGAGACAGCCTCTTACTTGCCAAGAAAATGAAGGGATTGGACCGAGCTGGAA#.(((((((((((....(((((((#.))))))))))..)))))))).	2185	2238	1.0	-21.2	1	0.005587853	0.515	0.0	0.0	-6.907794008098015	18	22	10	3UTR		0	0
hsa-miR-152-3p	NM_001025433	NQO1	TCAGTGCATGACAGAACTTGG#TCTTGTGGTGCATTGAA#(((((((((.(((((......#))).)).))))))))).	2129	2146	1.0	-17.7	1	0.001014801	0.632	0.0	0.0	-5.413129994833456	14	17	9	3UTR		0	0
hsa-miR-191-3p	NM_001025433	NQO1	GCTGCGCTTGGATTTCGTCCCC#GGGATGACAGGCGCCTGCC#((.(((((((....(((((((.#))))))))))))))..)).	1602	1621	1.0	-23.5	0	4.205705e-05	0.515	0.0	0.0	-13.812662235701469	16	19	14	3UTR		0	0
hsa-miR-125b-2-3p	NM_001025433	NQO1	TCACAAGTCAGGCTCTTGGGAC#TTCCAGGCTTCCCTGACTTGC#...(((((((((..(((((((.#)))))))....))))))))).	894	915	1.0	-21.9	0	0.0008628831	0.662	0.0	0.0	-8.66051072386539	16	21	9	3UTR		0	0
hsa-miR-149-3p	NM_001025433	NQO1	AGGGAGGGACGGGGGCTGTGC#GTGCAGTGGTGTGATCTCGGCTCACTGCAACCTCTGCCTCCCA#.((((((.(.(((((((((((#))))))).......................))))).)))))).	1520	1563	1.0	-23.5	1	0.001310903	0.412	0.0	0.0	-7.349466234865927	18	43	7	3UTR		0	1
hsa-miR-150-3p	NM_001025433	NQO1	CTGGTACAGGCCTGGGGGACAG#CTGTTACCCAGGCTGGAGTGCA#...((((.((((((((..((((#))))..))))))))...)))).	1503	1525	1.0	-26.3	0	5.960827e-08	0.456	0.0	0.0	-8.82817512285937	16	22	8	3UTR		0	0
hsa-miR-150-3p	NM_001025433	NQO1	CTGGTACAGGCCTGGGGGACAG#CTGCCTCCCAGGTTCCAGC#((((....((((((((((.(((#))).)))))))))))))).	1553	1572	1.0	-24.1	0	0.004686699	0.412	0.0	0.0	-13.814891846259133	17	19	14	3UTR		0	0
hsa-miR-320a-3p	NM_001025433	NQO1	AAAAGCTGGGTTGAGAGGGCGA#TTGCTCTGTTACCCAGGCTG#...(((((((.(((.(((((((#))))))).)))))))).)).	1498	1518	1.0	-21.7	0	0.0003032258	0.515	0.0	0.0	-10.074764229339724	17	20	8	3UTR		0	0
hsa-miR-194-3p	NM_001025433	NQO1	CCAGTGGGGCTGCTGTTATCTG#GGATGACAGGCGCCTGCCATC#...(((((((..(((((((((.#)))))))))..)))..)))).	1603	1624	1.0	-21.9	0	4.187597e-05	0.529	0.0	0.0	-12.686117978685445	16	21	9	3UTR		0	0
hsa-miR-30c-1-3p	NM_001025433	NQO1	CTGGGAGAGGGTTGTTTACTCC#GGCTCACTGCAACCTCTGCCTCCCAGG#(((((((((((((((.......#.)))))).))..))))))).	1538	1565	1.0	-21.8	1	0.001860766	0.397	0.0	0.0	-4.1706235265052785	15	20	7	3UTR		0	0
hsa-miR-301a-5p	NM_001025433	NQO1	GCTCTGACTTTATTGCACTACT#GTGGTGCATTGAAAGAAGAGA#.((((...((((.((((((((.#)))))))).))))...)))).	2133	2154	1.0	-19.7	0	0.02697832	0.618	0.0	0.0	-10.840735675268357	16	21	8	3UTR		0	0
hsa-miR-130b-5p	NM_001025433	NQO1	ACTCTTTCCCTGTTGCACTAC#GTGGTGCATTGAAAGAAGAGA#.((((((......((((((((#))))))))......)))))).	2133	2154	1.0	-17.4	1	0.02697832	0.618	0.0	0.0	-15.86656429078464	14	21	8	3UTR		0	0
hsa-miR-130b-3p	NM_001025433	NQO1	CAGTGCAATGATGAAAGGGCAT#GCGCCTGCCATCATGCCTGA#(((.((.((((((..(((((..#)).)))..))))))))))).	1612	1632	1.0	-20.4	0	0.002706871	0.529	0.0	0.0	-10.105572733803214	16	20	11	3UTR		0	0
hsa-miR-30e-3p	NM_001025433	NQO1	CTTTCAGTCGGATGTTTACAGC#GCATATAACCAAAATCCGACTGGGC#..(((((((((((.........#.))))))))))).	1029	1054	1.0	-16.7	1	0.006355004	0.574	0.0	0.0	-6.782339277446944	11	13	11	3UTR		0	0
hsa-miR-363-5p	NM_001025433	NQO1	CGGGTGGATCACGATGCAATTT#CAGGTGATCCGCCTA#.(((((((((((..((......#)).))))))))))).	1702	1717	1.0	-19.6	1	0.0001603735	0.441	0.0	0.0	-5.9392953675437665	13	15	11	3UTR		0	0
hsa-miR-365a-5p	NM_001025433	NQO1	AGGGACTTTTGGGGGCAGATGTG#GCAGTGGTGTGATCTCGGCTCACTGCAACCTCTGCCTCCCAGGTTCCA#.(((((((..(((((((((.((.#.)).))))))))).))))))).	1522	1570	1.0	-27.2	1	0.002485817	0.426	0.0	0.0	-6.09222096393106	18	22	9	3UTR		0	0
hsa-miR-367-3p	NM_001025433	NQO1	AATTGCACTTTAGCAATGGTGA#TTACCCAGGCTGGAGTGCAGTG#.(((((((((((((...(((((#)))))...))))))))))))).	1506	1528	1.0	-24.8	1	2.548157e-08	0.426	0.0	0.0	-4.761823477911366	18	22	13	3UTR		0	0
hsa-miR-383-5p	NM_001025433	NQO1	AGATCAGAAGGTGATTGTGGCT#GCTGCAGTCATCTACTT#.....((.(((((((((((((.#))))))))))))).)).	1444	1461	1.0	-19.4	0	0.2725335	0.779	0.0	0.0	-15.97923457263103	15	17	13	3UTR		0	1
hsa-miR-340-3p	NM_001025433	NQO1	TCCGTCTCAGTTACTTTATAGC#AGTAGCTGGGATGA#..(((((((((((((.......#))))))))))))).	1595	1609	1.0	-18.7	1	2.47304e-05	0.441	0.0	0.0	-5.1900497996759025	13	14	13	3UTR		0	0
hsa-miR-326	NM_001025433	NQO1	CCTCTGGGCCCTTCCTCCAG#GGGAATTGCTCAGAGA#.((((((((..(((((....#)))))..)))))))).	1226	1242	1.0	-19.5	1	0.004921722	0.544	0.0	0.0	-7.8606057810956464	13	16	8	3UTR		0	0
hsa-miR-151a-3p	NM_001025433	NQO1	CTAGACTGAAGCTCCTTGAGG#TCTCGACAGTATCCACAATAGCTGACGGCTGGGTGTTTCAGTTTGA#.(((((((((((.(((.....#.))).))))))))))).	2280	2326	1.0	-17.6	1	0.001406668	0.588	0.0	0.0	-5.08245545002336	14	17	11	3UTR		0	0
hsa-miR-148b-3p	NM_001025433	NQO1	TCAGTGCATCACAGAACTTTGT#ATATAATTCAAGGAGAATATGATAAAACACTGCCCTCTTGTGGTGCATTGAA#(((((((((((((((.......#.))).)))))))))))).	2094	2146	1.0	-20.8	1	0.001014801	0.632	0.0	0.0	-4.1706235265052785	15	18	12	3UTR		0	0
hsa-miR-331-3p	NM_001025433	NQO1	GCCCCTGGGCCTATCCTAGAA#TTCTTTATCATTGCTAAACTGATGACTTACTATGGGATGGGGTCCAGTCCCATGACCTTGGGGTA#((((((((((((((((((...#.))))))))).)))).............))))).	1932	1997	1.0	-25.0	1	0.0001421936	0.574	0.0	0.0	-3.937574446201665	18	34	9	3UTR		0	0
hsa-miR-324-5p	NM_001025433	NQO1	CGCATCCCCTAGGGCATTGGTG#TACCTGCCCTAAGGGAC#....((((.(((((((..((((#))))))))))).)))).	1258	1275	1.0	-22.0	0	0.00036835	0.588	0.0	0.0	-10.602952126883691	15	17	11	3UTR		0	0
hsa-miR-133b	NM_001025433	NQO1	TTTGGTCCCCTTCAACCAGCTA#AGAAAATGAAGGGATTGGACCGAGC#((((((((((((((........#.)))))))....))))))).	2208	2233	1.0	-17.9	1	0.001177752	0.529	0.0	0.0	-4.906073086755913	14	20	7	3UTR		0	0
hsa-miR-345-3p	NM_001025433	NQO1	GCCCTGAACGAGGGGTCTGGAG#TCCAGTCCCATGACCTTGGGGTA#(((((((.((.((((.(((((.#))))))))).))...))))))).	1974	1997	1.0	-23.1	1	0.0001421936	0.574	0.0	0.0	-9.30903293109626	18	23	9	3UTR		0	0
hsa-miR-423-5p	NM_001025433	NQO1	TGAGGGGCAGAGAGCGAGACTTT#AGTCTTGCTCTGTTACCCA#...(((..(.(((((((((((..#))))))))))).)..))).	1494	1513	1.0	-25.1	0	0.0004844645	0.559	0.0	0.0	-11.614368126058867	15	19	11	3UTR		0	0
hsa-miR-423-3p	NM_001025433	NQO1	AGCTCGGTCTGAGGCCCCTCAGT#TGGGAGACAGCCTCTTACTTGCCAAGAAAATGAAGGGATTGGACCGAGCTG#((((((((((((..(((.(((..#.))).))).)))))))))))).	2184	2235	1.0	-27.8	1	0.0005082439	0.529	0.0	0.0	-6.083544976388314	18	22	12	3UTR		0	0
hsa-miR-20b-5p	NM_001025433	NQO1	CAAAGTGCTCATAGTGCAGGTAG#CTACCTGCCCTAAGGGACTTA#..((((.(((.(((.((((((((#)))))))).))).))))))).	1257	1278	1.0	-21.9	0	0.0006486008	0.588	0.0	0.0	-10.060911289904594	18	21	8	3UTR		0	0
hsa-miR-433-5p	NM_001025433	NQO1	TACGGTGAGCCTGTCATTATTC#GATGACAGGCGCCTGCCA#...(((..((((((((((....#))))))))))....))).	1604	1622	1.0	-20.5	0	4.509657e-05	0.515	0.0	0.0	-10.371861657730689	13	18	10	3UTR		0	0
hsa-miR-433-5p	NM_001025433	NQO1	TACGGTGAGCCTGTCATTATTC#GAGTGCAGTGGTGTGATCTCGGCTCACTGC#..(((((((((.(((((.....#.)))))...))))))))).	1518	1548	1.0	-20.3	1	0.0006207098	0.397	0.0	0.0	-8.303804028968646	14	19	9	3UTR		0	0
hsa-miR-193b-5p	NM_001025433	NQO1	CGGGGTTTTGAGGGCGAGATGA#GTCTTGCTCTGTTACCCA#..((((....((((((((((..#))))))))))...)))).	1495	1513	1.0	-21.5	0	0.0004844645	0.559	0.0	0.0	-11.113218309998182	14	18	10	3UTR		0	0
hsa-miR-520f-5p	NM_001025433	NQO1	CCTCTAAAGGGAAGCGCTTTCT#AGACGGCGTTTCACCATGTTGGCCAGGC#(((((((.((((((((((.(((#))).)))))))).))...))))..))).	1654	1682	1.0	-18.6	1	0.0009426638	0.5	0.0	0.0	-6.251209375382295	20	28	8	3UTR		0	0
hsa-miR-526b-5p	NM_001025433	NQO1	CTCTTGAGGGAAGCACTTTCTGT#GCAGAAGGGAATTGCTCAGAGA#(((.((((.((..(.((((((((#)))))))))..)).))))))).	1220	1242	1.0	-20.1	0	0.004921722	0.544	0.0	0.0	-13.39736986191985	18	22	9	3UTR		0	0
hsa-miR-500a-5p	NM_001025433	NQO1	TAATCCTTGCTACCTGGGTGAGA#CTCAGCCTCCCTAGTAGCTGGGATG#..(((((.((((.(((((.(((.#.)))))))))))).))))).	1583	1608	1.0	-23.5	0	1.571962e-05	0.441	0.0	0.0	-8.559766261219163	17	20	12	3UTR		0	0
hsa-miR-503-3p	NM_001025433	NQO1	GGGGTATTGTTTCCGCTGCCAGG#CTGGCACTGGTGGTTTTTGCTCTCGACAGTATCCA#.((((((((((.((((((((((.#))))))...))))...........)))))))))).	2260	2295	1.0	-23.8	1	0.02074978	0.5	0.0	0.0	-7.140128146953473	20	35	10	3UTR		0	0
hsa-miR-504-5p	NM_001025433	NQO1	AGACCCTGGTCTGCACTCTATC#GATGGGGTCCAGTCCCATGACCTTGGGGTA#..(((((((.(((.((((((((#)))))))).))).)).........))))).	1967	1997	1.0	-21.4	1	0.0001421936	0.574	0.0	0.0	-7.056347105220874	18	30	8	3UTR		0	0
hsa-miR-504-3p	NM_001025433	NQO1	GGGAGTGCAGGGCAGGGTTTC#TCCTGCCTCAGCCTCCCT#(((((.((.((((((((....#))))))))..))))))).	1577	1595	1.0	-26.0	0	0.004796451	0.382	0.0	0.0	-6.894922865640474	15	18	8	3UTR		0	0
hsa-miR-505-5p	NM_001025433	NQO1	GGGAGCCAGGAAGTATTGATGT#TTTCCAGGCTTCCC#(((((((.(((((.........#))))).))))))).	893	907	1.0	-18.0	1	0.000899075	0.647	0.0	0.0	-8.07654793345695	12	14	7	3UTR		0	0
hsa-miR-557	NM_001025433	NQO1	GTTTGCACGGGTGGGCCTTGTCT#GGATGGGGTCCAGTCCCATGACCTTGGGGTACAATTGTAAACC#(((((((.(((((((((((((((#))))))))))))..)))..................))))))).	1966	2009	1.0	-23.1	1	0.0001160878	0.559	0.0	0.0	-6.251209375382295	22	43	12	3UTR		0	0
hsa-miR-569	NM_001025433	NQO1	AGTTAATGAATCCTGGAAAGT#CTTTCCAGGCTTCCCTGACTT#(((((..(((.(((((((((.#))))))))).)))..))))).	892	913	1.0	-20.0	0	0.0002889697	0.647	0.0	0.0	-10.206994217676382	17	21	9	3UTR		0	0
hsa-miR-571	NM_001025433	NQO1	TGAGTTGGCCATCTGAGTGAG#CACTCTTGGTCAGCTTT#.((((((((((...(((((..#))))).)))))))))).	1368	1385	1.0	-20.8	1	0.0007205476	0.618	0.0	0.0	-9.286098677140124	15	17	10	3UTR		0	0
hsa-miR-550a-5p	NM_001025433	NQO1	AGTGCCTGAGGGAGTAAGAGCCC#GGTTTTTGCTCTCGACAGTATCCACA#.(((.(((.(((((((((((((.#)))))))))))))..)))....))).	2271	2297	1.0	-22.5	0	0.02042147	0.5	0.0	0.0	-8.968751670415353	19	26	13	3UTR		0	0
hsa-miR-609	NM_001025433	NQO1	AGGGTGTTTCTCTCATCTCT#AGAGATGAGAAATGATGAAAAGGTTGCCTGAAAAATGGGAGACAGCCTC#(((.((((((((((((((((#))))))))))............................)))))).))).	2149	2198	1.0	-23.0	0	0.000118672	0.588	0.0	0.0	-6.969596721160855	19	49	10	3UTR		0	0
hsa-miR-611	NM_001025433	NQO1	GCGAGGACCCCTCGGGGTCTGAC#CAGATGCTGACTGGCACTGGTGGTTTTTGCT#(((((((((((((((.(((((..#))))).))))........)).))))))))).	2250	2281	1.0	-25.1	1	0.0001397598	0.5	0.0	0.0	-4.1706235265052785	20	31	9	3UTR		0	0
hsa-miR-615-5p	NM_001025433	NQO1	GGGGGTCCCCGGTGCTCGGATC#GATCCGCCTACCTCAGCCTCCCAAAGTGCTGGGATTACAGGCGTGATCCACCA#((((((((((((((((((((((#))))))..................)))))))))...........))))).)).	1707	1760	1.0	-26.5	1	1.597436e-05	0.485	0.0	0.0	-3.937574446201665	22	53	9	3UTR		0	0
hsa-miR-615-3p	NM_001025433	NQO1	TCCGAGCCTGGGTCTCCCTCTT#AGGGATTGGACCGAGCTGGAA#(((.((.((.(((((((((...#)))))...)))).))))))).	2217	2238	1.0	-20.3	0	0.005587853	0.515	0.0	0.0	-9.755789724360351	16	21	7	3UTR		0	0
hsa-miR-617	NM_001025433	NQO1	AGACTTCCCATTTGAAGGTGGC#GTTGCCTGAAAAATGGGAGA#....(((((((((..(((((((#)))))))...))))))))).	2171	2191	1.0	-19.8	0	0.003098805	0.588	0.0	0.0	-11.13885194640897	16	20	9	3UTR		0	1
hsa-miR-619-5p	NM_001025433	NQO1	GCTGGGATTACAGGCATGAGCC#CTCTGCCTCCCAGGTTCCAGCA#(((((((((..(((((.(((..#))))))))....))))))))).	1551	1573	1.0	-22.7	1	0.004772179	0.412	0.0	0.0	-8.004855389940193	17	22	9	3UTR		0	0
hsa-miR-549a-5p	NM_001025433	NQO1	AGCTCATCCATAGTTGTCACTG#TGACTTACTATGGGATGGGG#..((((((((((((.((((...#))))..))))))).))))).	1954	1974	1.0	-19.3	1	0.003439756	0.559	0.0	0.0	-5.692450279622925	16	20	7	3UTR		0	0
hsa-miR-767-5p	NM_001025433	NQO1	TGCACCATGGTTGTCTGAGCATG#TGCTCTCGACAGTATCCACAATAGCTGACGGCTGGGTGTT#.(((((..(((((((..(((...#.)))))))))).))))).	2277	2317	1.0	-18.9	0	1.401072e-05	0.574	0.0	0.0	-7.883695381712681	15	18	10	3UTR		0	0
hsa-miR-320b	NM_001025433	NQO1	AAAAGCTGGGTTGAGAGGGCAA#TTGCTCTGTTACCCAGGCTG#...(((((((.(((.(((((((#))))))).)))))))).)).	1498	1518	1.0	-22.0	0	0.0003032258	0.515	0.0	0.0	-10.074764229339724	17	20	8	3UTR		0	0
hsa-miR-762	NM_001025433	NQO1	GGGGCTGGGGCCGGGGCCGAGC#CTCGGCTCACTGCAACCTCTGCCTCCCAGGTTCCAGCAATTCTCCTGCCTCAGCCTCCCT#(((((((((((((((((((((.#))))))..................))).)))))))))...................))).	1535	1595	1.0	-30.5	1	0.004796451	0.382	0.0	0.0	-3.937574446201665	21	60	9	3UTR		0	0
hsa-miR-764	NM_001025433	NQO1	GCAGGTGCTCACTTGTCCTCCT#GGGATGACAGGCGCCTGCC#(((((((((....((((.((((#)))).))))))))))))).	1602	1621	1.0	-25.2	1	4.205705e-05	0.515	0.0	0.0	-12.640789312202793	17	19	13	3UTR		0	0
hsa-miR-874-5p	NM_001025433	NQO1	CGGCCCCACGCACCAGGGTAAGA#TCTTGCTCTGTTACCCAGGCTGGAGTGCAGTGGTGTGATCTCGGCTC#.((((((((((((((((((((((#))))))))))..............)))).)))).........)))).	1496	1543	1.0	-24.8	1	0.001217429	0.397	0.0	0.0	-3.793324837357118	22	47	10	3UTR		0	0
hsa-miR-885-3p	NM_001025433	NQO1	AGGCAGCGGGGTGTAGTGGATA#ATCCACCACACCTGGCCCTTGCA#..(((((.((((((.((((((.#)))))).)))))).))...))).	1752	1775	1.0	-25.9	0	0.001599086	0.529	0.0	0.0	-8.006085208803555	17	23	6	3UTR		0	0
hsa-miR-885-3p	NM_001025433	NQO1	AGGCAGCGGGGTGTAGTGGATA#TCACTGCAACCTCTGCCTC#((((((.(((.((((((((...#)))))))).))))))))).	1541	1560	1.0	-24.2	0	0.000270893	0.412	0.0	0.0	-8.306035456483334	17	19	9	3UTR		0	0
hsa-miR-873-3p	NM_001025433	NQO1	GGAGACTGATGAGTTCCCGGGA#TTCTGGAAGTCATCTCATTCCA#((((...(((((.((.((((((#)))))))).)))))...)))).	2061	2083	1.0	-19.1	0	0.01589636	0.691	0.0	0.0	-13.02343661004836	17	22	8	3UTR		0	0
hsa-miR-937-5p	NM_001025433	NQO1	GTGAGTCAGGGTGGGGCTGG#CCAGGCTTCCCTGACTTGCT#(((((((((((.(((.((((#)))).)))))))))))))).	896	916	1.0	-28.2	1	0.007621475	0.662	0.0	0.0	-7.517426836101634	18	20	14	3UTR		0	0
hsa-miR-1180-5p	NM_001025433	NQO1	GGACCCACCCGGCCGGGAATA#TGACGGCTGGGTGTTTCA#.((..((((((((((..(...#)..))))))))))..)).	2302	2320	1.0	-21.9	0	2.520356e-05	0.588	0.0	0.0	-11.177433367432394	13	18	10	3UTR		0	0
hsa-miR-1227-5p	NM_001025433	NQO1	GTGGGGCCAGGCGGTGG#CCACCACACCTGGCCCTTGCA#(((((((((((.(((((#)))))...))))))))).)).	1754	1775	1.0	-27.5	1	0.001599086	0.529	0.0	0.0	-7.284377755798021	16	21	9	3UTR		0	0
hsa-miR-1228-5p	NM_001025433	NQO1	GTGGGCGGGGGCAGGTGTGTG#CACCACACCTGGCCCTTGCAATCTTCTACT#(((((((((((((((((((((#))).))))))).)))))))......)))).	1755	1785	1.0	-28.2	1	0.06861013	0.559	0.0	0.0	-3.937574446201665	21	30	7	3UTR		0	0
hsa-miR-1229-5p	NM_001025433	NQO1	GTGGGTAGGGTTTGGGGGAGAGCG#GCCTCCCTAGTAGCTGGGATGACAGGCGCCTGCCA#...(((((((((((((((((.((.#))))))))..............))))).)))))).	1587	1622	1.0	-26.7	0	4.509657e-05	0.515	0.0	0.0	-6.514540193678739	19	35	8	3UTR		0	0
hsa-miR-1233-5p	NM_001025433	NQO1	AGTGGGAGGCCAGGGCACGGCA#TGCCTCCCAGGTTCCAGCAATTCTCCTGCCTCAGCCTCCCT#...(((((((..(((((.((..#.)))))))..))))))).	1554	1595	1.0	-26.0	0	0.004796451	0.382	0.0	0.0	-12.686117978685445	14	18	7	3UTR		0	0
hsa-miR-1238-5p	NM_001025433	NQO1	GTGAGTGGGAGCCCCAGTGTGTG#ACCTCCTTTACCAGATGCTGACTGGCACTGGTGGTTTTTGCTCTCG#(.((((((((((((((((((...#.))))))).))))))))))).).	2239	2285	1.0	-27.2	1	0.001734875	0.485	0.0	0.0	-5.101250328216836	19	23	11	3UTR		0	0
hsa-miR-1202	NM_001025433	NQO1	GTGCCAGCTGCAGTGGGGGAG#CCTCCCTAGTAGCTGGGATG#((.((((((((((.(((((..#))))))).)))))))).)).	1588	1608	1.0	-26.6	0	1.571962e-05	0.441	0.0	0.0	-6.3519538380285185	17	20	8	3UTR		0	0
hsa-miR-1207-5p	NM_001025433	NQO1	TGGCAGGGAGGCTGGGAGGGG#CCGCCTACCTCAGCCTCCCAAAGTGCTG#.((((((((((((((((((((#)).))).)).)))))))))....)))).	1710	1738	1.0	-31.3	1	4.869681e-05	0.397	0.0	0.0	-3.793324837357118	20	28	9	3UTR		0	0
hsa-miR-1293	NM_001025433	NQO1	TGGGTGGTCTGGAGATTTGTGC#GTATCTTTCCAGGCTTCCCT#.(((.((((((((((...((((#)))).)))))))))).))).	888	908	1.0	-22.1	0	0.0009294533	0.647	0.0	0.0	-8.145411092473203	17	20	10	3UTR		0	0
hsa-miR-1268a	NM_001025433	NQO1	CGGGCGTGGTGGTGGGGG#CTCCCTAGTAGCTGGGATGACAGGCGCCTGCCATCATGCCTGA#((((((((((((((((.(#.).)))))))))))))))).	1589	1632	1.0	-30.4	1	0.002706871	0.529	0.0	0.0	-3.937574446201665	17	20	16	3UTR		0	0
hsa-miR-1307-5p	NM_001025433	NQO1	TCGACCGGACCTCGACCGGCT#GTTGGCCAGGCTGGTCT#..((((((.(((.(.(((((.#)))))).))))))))).	1671	1688	1.0	-21.0	1	9.837268e-06	0.441	0.0	0.0	-8.03797055053493	15	17	9	3UTR		0	0
hsa-miR-1321	NM_001025433	NQO1	CAGGGAGGTGAATGTGAT#ATCATTCAACTCTCCAATGTTCTATTAATCACCTCTCTGT#(((((((((((.......#.))))))))))).	1172	1212	1.0	-19.1	1	0.01193167	0.603	0.0	0.0	-10.39884692653892	11	13	11	3UTR		0	0
hsa-miR-1539	NM_001025433	NQO1	TCCTGCGCGTCCCAGATGCCC#GTAGCTGGGATGACAGGC#.((((..((((((((.(((..#))).)))))))).)))).	1596	1614	1.0	-20.7	0	1.537294e-08	0.456	0.0	0.0	-7.4710192137250955	15	18	8	3UTR		0	0
hsa-miR-1909-3p	NM_001025433	NQO1	CGCAGGGGCCGGGTGCTCACCG#CACCTGGCCCTTGCA#.((((((((((((((.......#)))))))))))))).	1760	1775	1.0	-30.4	1	0.001599086	0.529	0.0	0.0	-4.026373917660731	14	15	14	3UTR		0	0
hsa-miR-1910-3p	NM_001025433	NQO1	GAGGCAGAAGCAGGATGACA#TCTCCTGCCTCAGCCTCC#(((((.((.((((((.((..#)))))))).)).))))).	1575	1593	1.0	-22.2	0	0.004603428	0.382	0.0	0.0	-7.127971945944087	15	18	8	3UTR		0	0
hsa-miR-1911-3p	NM_001025433	NQO1	CACCAGGCATTGTGGTCTCC#GCCATCATGCCTGA#...(((((((.(((((....#))))).))))))).	1618	1632	1.0	-18.5	0	0.002706871	0.529	0.0	0.0	-9.33931466908909	12	14	7	3UTR		0	0
hsa-miR-1914-5p	NM_001025433	NQO1	CCCTGTGCCCGGCCCACTTCTG#GGGCTAAAGTTTTAGGGTACAGT#..(((((((((((((.......#))))).........)))))))).	1139	1162	1.0	-21.9	1	0.01484193	0.632	0.0	0.0	-5.1900497996759025	13	23	8	3UTR		0	0
hsa-miR-1915-5p	NM_001025433	NQO1	ACCTTGCCTTGCTGCCCGGGCC#GGCATATAACCAAAATCCGACTGGGCTCAAGAGGCCACTTAGGGA#.(((((((((...((((((...#.))))))....))))).....)))).	1028	1073	1.0	-21.9	1	0.004152124	0.588	0.0	0.0	-11.254033235030066	15	26	6	3UTR		0	0
hsa-miR-3116	NM_001025433	NQO1	TGCCTGGAACATAGTAGGGACT#GTTTCACCATGTTGGCCAGGCT#.(((((((((((.((.(((((.#))))))).)))))..)))))).	1661	1683	1.0	-20.3	1	0.0005622286	0.485	0.0	0.0	-5.315504530326973	18	22	7	3UTR		0	0
hsa-miR-3128	NM_001025433	NQO1	TCTGGCAAGTAAAAAACTCTCAT#ATGAGAAATGATGAAAAGGTTGCCTGAAAAATGGGAGACAGCCTCTTACTTGCCAAGAA#((((((((((((....(((((((#.)))))))........)))))))))).)).	2153	2212	1.0	-20.5	1	0.02930136	0.529	0.0	0.0	-7.052043616942562	19	30	10	3UTR		0	0
hsa-miR-3131	NM_001025433	NQO1	TCGAGGACTGGTGGAAGGGCCTT#AGGCGCCTGCCATCATGCCTGAC#((.(((..((((((.(((((((.#)))).))).))))))..))))).	1610	1633	1.0	-23.4	0	0.001853534	0.529	0.0	0.0	-10.087884944810698	18	23	6	3UTR		0	0
hsa-miR-378b	NM_001025433	NQO1	ACTGGACTTGGAGGCAGAA#TCTGCCTCCCAGGTTCCAGC#.(((((((((((((((((.#))))))))).)))).)))).	1552	1572	1.0	-27.7	1	0.004686699	0.412	0.0	0.0	-3.793324837357118	17	20	9	3UTR		0	0
hsa-miR-544b	NM_001025433	NQO1	ACCTGAGGTTGTGCATTTCTAA#GACCTCAGGTG#((((((((((............#)))))))))).	1697	1708	1.0	-17.3	1	9.156596e-05	0.426	0.0	0.0	-13.223621401949268	10	11	10	3UTR		0	0
hsa-miR-3138	NM_001025433	NQO1	TGTGGACAGTGAGGTAGAGGGAGT#GCTCACTGCAACCTCTGCCTCCCAGGTTCCAGCAA#(((((((.(.((((((((((..((#.))..)))))))))).)..)).))).)).	1539	1574	1.0	-24.9	1	0.004892726	0.397	0.0	0.0	-7.493715843710474	20	29	10	3UTR		0	0
hsa-miR-3141	NM_001025433	NQO1	GAGGGCGGGTGGAGGAGGA#CCTCCTTTACCAGATGCTGACTGGCACTGGTGGTTTTTGCTCTCG#((((((((((((((((((.#)))))))))))..........................))))))).	2240	2285	1.0	-26.7	1	0.001734875	0.485	0.0	0.0	-3.937574446201665	18	45	11	3UTR		0	0
hsa-miR-3141	NM_001025433	NQO1	GAGGGCGGGTGGAGGAGGA#CTGAATCTACCTGCCCTA#.((((((((((((...((.#))...)))))))))))).	1251	1269	1.0	-24.9	1	0.0006362782	0.574	0.0	0.0	-5.618663395431772	14	18	12	3UTR		0	0
hsa-miR-3147	NM_001025433	NQO1	GGTTGGGCAGTGAGGAGGGTGTGA#GCGCCTGCCATCATGCCTGACTA#(((((((((.(((((.((((((..#)))))).)).)))))))))))).	1612	1635	1.0	-26.7	1	0.002744378	0.529	0.0	0.0	-5.413129994833456	20	23	12	3UTR		0	0
hsa-miR-3153	NM_001025433	NQO1	GGGGAAAGCGAGTAGGGACATTT#TCCCTGACTTGCTTTA#....((((((((((((((.....#)))))).)))))))).	903	919	1.0	-19.4	0	0.01596183	0.647	0.0	0.0	-9.546562468637928	14	16	8	3UTR		0	0
hsa-miR-3157-5p	NM_001025433	NQO1	TTCAGCCAGGCTAGTGCAGTCT#GCTGACTGGCACTGGTG#....(((((((((((.((((..#)))))))))).))))).	2255	2272	1.0	-21.1	0	1.28379e-05	0.529	0.0	0.0	-9.779611548941542	15	17	10	3UTR		0	0
hsa-miR-3158-5p	NM_001025433	NQO1	CCTGCAGAGAGGAAGCCCTTC#AGGGCTAAAGTTTTAGGGTACAGTTTGGCTAGGTATCATTCAACTCTCCAATGTTCTATTAATCACCTCTCTGTAGT#.(((((((((((.........#.))))))))))).	1138	1215	1.0	-20.1	1	0.007131073	0.603	0.0	0.0	-6.907794008098015	11	13	11	3UTR		0	0
hsa-miR-3160-3p	NM_001025433	NQO1	AGAGCTGAGACTAGAAAGCCCA#TGGAGTGCAGTGGTGTGATCTCGGCTCA#.((((((((((((....(((((#))).))....))).....))))))))).	1516	1544	1.0	-19.5	1	0.002008977	0.397	0.0	0.0	-5.618663395431772	17	28	9	3UTR		0	0
hsa-miR-1260b	NM_001025433	NQO1	ATCCCACCACTGCCACCAT#TGGAGTGCAGTGGTGTGATC#(((.((((((((((.(((.#))).).))))))))).))).	1516	1536	1.0	-22.0	0	1.005702e-06	0.397	0.0	0.0	-7.70504628141149	16	20	9	3UTR		0	0
hsa-miR-3177-3p	NM_001025433	NQO1	TGCACGGCACTGGGGACACGT#TCCCTAGTAGCTGG#....((((((((((((.....#)))))))).)))).	1590	1604	1.0	-19.1	0	1.484025e-05	0.412	0.0	0.0	-9.546562468637928	12	14	8	3UTR		0	0
hsa-miR-3065-3p	NM_001025433	NQO1	TCAGCACCAGGATATTGTTGGAG#CTCTCGACAGTATCCACAATAGCTGAC#(((((....((((((((((((((#))).)))))))))))......))))).	2279	2306	1.0	-23.3	0	0.002775642	0.588	0.0	0.0	-10.752244329692425	19	27	11	3UTR		0	0
hsa-miR-3186-5p	NM_001025433	NQO1	CAGGCGTCTGTCTACGTGGCTT#AGCCTCCCTAGTAGCTGGGATGACAGGCGCCTGC#((((((((((((..(.(((((.#.))))).)..)))))))))))).	1586	1620	1.0	-29.7	1	1.60067e-06	0.5	0.0	0.0	-6.316594056691927	18	23	12	3UTR		0	0
hsa-miR-3186-3p	NM_001025433	NQO1	TCACGCGGAGAGATGGCTTTG#GAAGTCATCTCATTCCACT#....(.((((((((((((((.#)))))))))))..))).).	2066	2085	1.0	-18.7	0	0.01302949	0.691	0.0	0.0	-11.447521229830976	15	19	11	3UTR		0	0
hsa-miR-3190-3p	NM_001025433	NQO1	TGTGGAAGGTAGACGGCCAGAGA#CTGGCCCTTGCAATCTTCTACT#.(((((((((.((.((((((...#)))))).))...))))))))).	1763	1785	1.0	-22.4	1	0.06861013	0.559	0.0	0.0	-7.474939230287874	17	22	9	3UTR		0	1
hsa-miR-3191-3p	NM_001025433	NQO1	TGGGGACGTAGCTGGCCAGACAG#GTTTCACCATGTTGGCCAGGCTGGTCTCA#..(((((.((((((((((.(((.#.)))))))))).)))))))).	1661	1690	1.0	-24.5	0	1.308927e-05	0.426	0.0	0.0	-7.27063564855292	18	21	10	3UTR		0	0
hsa-miR-3194-5p	NM_001025433	NQO1	GGCCAGCCACCAGGAGGGCTG#GCCCTCTTGTGGTGCA#.((..((((.(((((((((..#))))))))))))))).	2125	2141	1.0	-24.2	0	5.507039e-05	0.632	0.0	0.0	-12.186890755456961	15	16	15	3UTR		0	0
hsa-miR-3196	NM_001025433	NQO1	CGGGGCGGCAGGGGCCTC#AGGCGCCTGCCATCATGCCTG#..((((((((((.((((.#)))).)))))).....)))).	1610	1631	1.0	-25.8	1	0.01541184	0.529	0.0	0.0	-6.246131332038532	14	21	6	3UTR		0	0
hsa-miR-3198	NM_001025433	NQO1	GTGGAGTCCTGGGGAATGGAGA#CTCTGCCTCCCAGGTTCCAG#.(((((.(((((((...((((.#))))...)))))))))))).	1551	1571	1.0	-23.2	0	0.003646751	0.412	0.0	0.0	-6.305510012782684	16	20	12	3UTR		0	0
hsa-miR-3199	NM_001025433	NQO1	AGGGACTGCCTTAGGAGAAAGTT#AATTTTTTTTTGAAGCAGTCTTG#.((((((((.(((((((((((((#))))))))))))).)))))))).	1478	1501	1.0	-20.3	1	0.003979706	0.662	0.0	0.0	-5.035831305685297	21	23	13	3UTR		0	0
hsa-miR-4304	NM_001025433	NQO1	CCGGCATGTCCAGGGCA#GCGCCTGCCATCATGCCT#..((((((..((((((.#)).))))....)))))).	1612	1630	1.0	-18.8	1	0.008833035	0.529	0.0	0.0	-7.255896845946231	12	18	6	3UTR		0	0
hsa-miR-4257	NM_001025433	NQO1	CCAGAGGTGGGGACTGAG#TCAATTTCTACTTCTGGA#(((((((((((((.(((.#))).))))))))))))).	2050	2068	1.0	-21.1	1	0.0004510512	0.662	0.0	0.0	-4.794414363722071	16	18	13	3UTR		0	0
hsa-miR-4259	NM_001025433	NQO1	CAGTTGGGTCTAGGGGTCAGGA#CCTGCCCTAAGGGACTTAACTT#.((((((((((.((((.((((.#))))))))...)))))))))).	1260	1282	1.0	-24.7	1	0.00219426	0.588	0.0	0.0	-7.140128146953473	18	22	10	3UTR		0	0
hsa-miR-4260	NM_001025433	NQO1	CTTGGGGCATGGAGTCCCA#TGGGATGGGGTCCAGTCCCATGA#(.((((((.((((((((((#))))))....)))))))))).).	1964	1987	1.0	-22.4	1	9.891207e-07	0.544	0.0	0.0	-6.157639986462598	17	23	10	3UTR		0	0
hsa-miR-4267	NM_001025433	NQO1	TCCAGCTCGGTGGCAC#TGGACCGAGCTGGAA#(((((((((((..((.#)).))))))))))).	2223	2238	1.0	-22.1	1	0.005587853	0.515	0.0	0.0	-8.806557448767878	13	15	11	3UTR		0	0
hsa-miR-4270	NM_001025433	NQO1	TCAGGGAGTCAGGGGAGGGC#CCAGGCTTCCCTGACTTGCTT#..((.((((((((((((((.#))...)))))))))))).)).	896	917	1.0	-23.7	0	0.01428792	0.662	0.0	0.0	-9.076037894184761	16	21	12	3UTR		0	0
hsa-miR-4287	NM_001025433	NQO1	TCTCCCTTGAGGGCACTTT#GAAGGAAAAGACTGAATCTACCTGCCCTAAGGGAC#..((((((.((((((....#.)))))))))))).	1240	1275	1.0	-20.0	1	0.00036835	0.588	0.0	0.0	-6.246439457921665	12	14	12	3UTR		0	0
hsa-miR-3621	NM_001025433	NQO1	CGCGGGTCGGGGTCTGCAGG#CCAGGCTTCCCTGACTTGCT#.(((((((((((...((.((#))..))..))))))))))).	896	916	1.0	-23.0	1	0.007621475	0.662	0.0	0.0	-6.674744927794402	15	20	11	3UTR		0	0
hsa-miR-3650	NM_001025433	NQO1	AGGTGTGTCTGTAGAGTCC#GGGCTCAAGAGGCCACTTA#(((((.((((.(.((((((#)))))).).))))))))).	1050	1069	1.0	-20.0	0	0.0003270256	0.588	0.0	0.0	-9.952438295471305	16	19	9	3UTR		0	0
hsa-miR-3652	NM_001025433	NQO1	CGGCTGGAGGTGTGAGGA#CCTCAGCCTCCCTAGTAGCTGG#(((((((((((.(((((.#))))))))))).....))))).	1582	1604	1.0	-23.1	1	1.484025e-05	0.412	0.0	0.0	-7.284377755798021	16	22	11	3UTR		0	0
hsa-miR-3663-3p	NM_001025433	NQO1	TGAGCACCACACAGGCCGGGCGC#GCTGACTGGCACTGGTGGTTTTTGCTCT#.(((((((((.((((((((..((#))...))))).))))))))....)))).	2255	2283	1.0	-26.1	1	0.0001606616	0.485	0.0	0.0	-6.618099312767468	19	28	8	3UTR		0	0
hsa-miR-3680-3p	NM_001025433	NQO1	TTTTGCATGACCCTGGGAGTAGG#TCTGCCTCCCAGGTTCCAGCAAT#..((((..((.((((((((((((#))))).))))))).))..)))).	1552	1575	1.0	-23.9	0	0.004625303	0.397	0.0	0.0	-11.63909665883459	18	23	7	3UTR		0	0
hsa-miR-3692-5p	NM_001025433	NQO1	CCTGCTGGTCAGGAGTGGATACTG#CAGTATCCACAATAGCTGACGGCTGGG#((.(((.(((((..((((((((((#)))))))))).....)))))))).)).	2286	2313	1.0	-27.9	0	5.339832e-05	0.588	0.0	0.0	-9.184770985566082	20	27	10	3UTR		0	0
hsa-miR-3907	NM_001025433	NQO1	AGGTGCTCCAGGCTGGCTCACA#CCAGGCTGGAGTGCA#..(((((((((.((((......#)))).))))))))).	1510	1525	1.0	-24.2	1	5.960827e-08	0.456	0.0	0.0	-8.303804028968646	13	15	9	3UTR		0	0
hsa-miR-3689b-3p	NM_001025433	NQO1	CTGGGAGGTGTGATATTGTGGT#AGTGCAGTGGTGTGATCTCGGCTCACTGCAACCTCTGCCTCCCAGG#((((((((((.((..(((((((#.)))))))..)))))))))))).	1519	1565	1.0	-25.7	1	0.001860766	0.397	0.0	0.0	-8.354638399383056	19	23	12	3UTR		0	1
hsa-miR-3911	NM_001025433	NQO1	TGTGTGGATCCTGGAGGAGGCA#TGCCTCCCAGGTTCCAGCAA#(((.((((.((((..(((((((#))))))))))).))))))).	1554	1574	1.0	-25.4	0	0.004892726	0.397	0.0	0.0	-9.61827585717766	18	20	11	3UTR		0	0
hsa-miR-3911	NM_001025433	NQO1	TGTGTGGATCCTGGAGGAGGCA#GCCTCCCAAAGTGCTGGGATTACAGGCGTGATCCACCACACC#.(((((((((((((.((((((.#)))))).......)))))))...............)))))).	1722	1764	1.0	-24.3	1	0.0005776204	0.5	0.0	0.0	-4.528774397607753	19	42	7	3UTR		0	0
hsa-miR-3913-5p	NM_001025433	NQO1	TTTGGGACTGATCTTGATGTCT#TATCATTGCTAAACTGATGACTTACTATGGGATGGGGTCCAGTCCCAT#..((((((((..(((.((.((.#.)).)).)))..)))))))).	1937	1985	1.0	-21.3	1	1.491373e-06	0.544	0.0	0.0	-11.361627584682608	15	21	8	3UTR		0	0
hsa-miR-3150b-5p	NM_001025433	NQO1	CAACCTCGAGGATCTCCCCAGC#TGGGGTCCAGTCCCATGACCTTGGGGTA#..(((((((((.((.(((((..#)))))...........))))))))))).	1969	1997	1.0	-21.0	1	0.0001421936	0.574	0.0	0.0	-9.03925358921928	16	28	11	3UTR		0	0
hsa-miR-3921	NM_001025433	NQO1	TCTCTGAGTACCATATGCCTTGT#CAATGTTCTATTAATCACCTCTCTGTAGTTTATGGCAGAAGGGAATTGCTCAGAGAA#((((((((((((...((((.((.#.)).))))....))...)))))))))).	1186	1243	1.0	-22.4	1	0.00409262	0.544	0.0	0.0	-6.818994536638949	18	28	10	3UTR		0	0
hsa-miR-3922-5p	NM_001025433	NQO1	TCAAGGCCAGAGGTCCCACAGCA#TGCAGTGGTGTGATCTCGGCTC#....((((.((((((((((.(((#))).))))...)))))))))).	1521	1543	1.0	-21.8	0	0.001217429	0.397	0.0	0.0	-10.602952126883691	17	22	10	3UTR		0	0
hsa-miR-3936	NM_001025433	NQO1	TAAGGGGTGTATGGCAGATGCA#GCGCCTGCCATCATGCCTG#..(((.(((.(((((((.(((.#))).)))))))))).))).	1612	1631	1.0	-24.8	0	0.01541184	0.529	0.0	0.0	-8.100465948893515	16	19	10	3UTR		0	0
hsa-miR-3942-5p	NM_001025433	NQO1	AAGCAATACTGTTACCTGAAAT#GTTTTAGGGTACAGTTTGGCTA#.(((...(((((..((((((((#))))))))..)))))...))).	1147	1169	1.0	-20.3	0	0.0005862933	0.632	0.0	0.0	-13.502977838420607	16	22	8	3UTR		0	0
hsa-miR-3944-5p	NM_001025433	NQO1	TGTGCAGCAGGCCAACCGAGA#TTTCACCATGTTGGCCAGGCTGG#....((((.(((((((.....#.)))))))..)))).	1662	1685	1.0	-19.8	0	3.031743e-05	0.456	0.0	0.0	-10.602952126883691	11	15	7	3UTR		0	0
hsa-miR-3945	NM_001025433	NQO1	AGGGCATAGGAGAGGGTTGATAT#GTATCATTCAACTCTCCAATGTTCTA#(((((((.((((((((.((((((#)))))).))..)))))).))))))).	1170	1196	1.0	-22.3	1	0.1260806	0.618	0.0	0.0	-6.251209375382295	21	26	7	3UTR		0	0
hsa-miR-3945	NM_001025433	NQO1	AGGGCATAGGAGAGGGTTGATAT#GCCCTCTTGTGGTGCA#...(((((.((((((((......#)))))))).)).))).	2125	2141	1.0	-18.7	0	5.507039e-05	0.632	0.0	0.0	-7.570929851924502	13	16	8	3UTR		0	0
hsa-miR-642b-5p	NM_001025433	NQO1	GGTTCCCTCTCCAAATGTGTCT#GACTTGCTTTAGTTTTTAAGATTTGTGTTTTTCTTTTTCCACAAGGAATAAATGAGAGGGAATCG#(((((((((((...........#.))))))))))).	908	973	1.0	-20.2	1	0.002292577	0.662	0.0	0.0	-10.39884692653892	11	13	11	3UTR		0	0
hsa-miR-4429	NM_001025433	NQO1	AAAAGCTGGGCTGAGAGGCG#TGCCTCCCAGGTTCCAGCA#....(((((((((.((((((#)))))).)))..)))))).	1554	1573	1.0	-22.5	0	0.004772179	0.412	0.0	0.0	-10.403402386158335	15	19	6	3UTR		0	0
hsa-miR-4449	NM_001025433	NQO1	CGTCCCGGGGCTGCGCGAGGCA#GCCTCCCAAAGTGCTGGGATT#.(((((((.(((..(.(((((.#))))).)..))).))))))).	1722	1743	1.0	-27.0	1	3.077008e-05	0.397	0.0	0.0	-7.2287341060931425	16	21	7	3UTR		0	0
hsa-miR-4456	NM_001025433	NQO1	CCTGGTGGCTTCCTTTT#GAGGCCACTTAGGG#((((((((((((.....#))))))))).))).	1058	1072	1.0	-18.8	1	0.002817778	0.588	0.0	0.0	-7.052043616942562	12	14	9	3UTR		0	0
hsa-miR-4458	NM_001025433	NQO1	AGAGGTAGGTGTGGAAGAA#TCCACACCGTACATCTG#(((.(((((((((((....#)))))))).))).))).	1813	1830	1.0	-19.1	0	0.1111223	0.662	0.0	0.0	-7.202645801464468	14	17	8	3UTR		0	0
hsa-miR-378h	NM_001025433	NQO1	ACTGGACTTGGTGTCAGATGG#TGGGATGGGGTCCAGTC#(((((((((.((.(((.....#))).)).))))))))).	1964	1981	1.0	-19.1	1	6.479049e-05	0.544	0.0	0.0	-6.469211527196086	14	17	9	3UTR		0	0
hsa-miR-4464	NM_001025433	NQO1	AAGGTTTGGATAGATGCAATA#TGTTATCAAATCTGGGTATCTTTCCAGGCTTC#.(((((((((.((((((....#.)))))).))))))))).	873	905	1.0	-19.2	1	0.0002178235	0.647	0.0	0.0	-6.618099312767468	15	18	9	3UTR		0	0
hsa-miR-3689c	NM_001025433	NQO1	CTGGGAGGTGTGATATTGTGGT#AGTGCAGTGGTGTGATCTCGGCTCACTGCAACCTCTGCCTCCCAGG#((((((((((.((..(((((((#.)))))))..)))))))))))).	1519	1565	1.0	-25.7	1	0.001860766	0.397	0.0	0.0	-8.354638399383056	19	23	12	3UTR		0	1
hsa-miR-4482-3p	NM_001025433	NQO1	TTTCTATTTCTCAGTGGGGCTC#GGTTGCCTGAAAAATGGGAGA#(((((((((.((((.(.((((.#)))).))))).))))))))).	2170	2191	1.0	-15.9	1	0.003098805	0.588	0.0	0.0	-5.915530474780478	18	21	9	3UTR		0	0
hsa-miR-4485-3p	NM_001025433	NQO1	TAACGGCCGCGGTACCCTAA#TTAGGGTACAGTTTGGCTA#....((((((.(((((((((#))))))))).))..)))).	1150	1169	1.0	-19.8	0	0.0005862933	0.632	0.0	0.0	-12.371336944048279	15	19	9	3UTR		0	0
hsa-miR-4496	NM_001025433	NQO1	GAGGAAACTGAAGCTGAGAGGG#CCCTGACTTGCTTTAGTTTTTA#..((((((((((((.(..((((#))))..)..)))))))))))).	904	926	1.0	-19.6	1	0.09495397	0.632	0.0	0.0	-5.692450279622925	17	22	12	3UTR		0	0
hsa-miR-4505	NM_001025433	NQO1	AGGCTGGGCTGGGACGGA#TCCGCCTACCTCAGCCTC#((((((((.((((.((((#)))))))).)))))))).	1709	1727	1.0	-24.5	1	0.001901914	0.426	0.0	0.0	-5.850804021967834	16	18	8	3UTR		0	0
hsa-miR-2392	NM_001025433	NQO1	TAGGATGGGGGTGAGAGGTG#ACCTCTGCCTCCCAGGTTCCA#..(((((((((..((((((.#))))))..))))))...))).	1549	1570	1.0	-23.2	1	0.002485817	0.426	0.0	0.0	-9.592934641634889	15	21	6	3UTR		0	0
hsa-miR-4515	NM_001025433	NQO1	AGGACTGGACTCCCGGCAGCCC#GGTTATTTTCTTTATCATTGCTAAACTGATGACTTACTATGGGATGGGGTCCAGTCCC#.(((((((((.((((....(((#.))).))))))))))))).	1925	1983	1.0	-26.5	1	4.400516e-07	0.529	0.0	0.0	-6.851148393071081	16	19	13	3UTR		0	0
hsa-miR-4519	NM_001025433	NQO1	CAGCAGTGCGCAGGGCTG#GCTGACTGGCACTGGTGG#((.((((((.((((((..#)))..))))))))).)).	2255	2273	1.0	-19.7	0	2.11099e-05	0.515	0.0	0.0	-6.737620388836292	14	18	9	3UTR		0	0
hsa-miR-4526	NM_001025433	NQO1	GCTGACAGCAGGGCTGGCCGCT#TGGTCAGCTTTTGTTGTTTATATACAGTA#((((((((((((((((((((..#))))))))))).))))).......)))).	1374	1403	1.0	-22.9	1	0.008253956	0.632	0.0	0.0	-3.937574446201665	20	29	11	3UTR		0	0
hsa-miR-3960	NM_001025433	NQO1	GGCGGCGGCGGAGGCGGGGG#CCTCTGCCTCCCAGGTTCCAGCAATTCTCCTGCCTCAGCCTCCCTAGTAGCTGGGATGACAGGCGCCTGCCA#(((((((((.((((((((((#.)))))))))).)))........................))).))).	1550	1622	1.0	-31.7	1	4.509657e-05	0.515	0.0	0.0	-5.180080914529843	19	47	10	3UTR		0	0
hsa-miR-4632-5p	NM_001025433	NQO1	GAGGGCAGCGTGGGTGTGGCGGA#TCCACCACACCTGGCCCTTG#((((((....(((((((((.(((#))).))))))))))))))).	1753	1773	1.0	-28.0	0	0.001494115	0.5	0.0	0.0	-10.093792036827557	18	20	15	3UTR		0	1
hsa-miR-4633-5p	NM_001025433	NQO1	ATATGCCTGGCTAGCTCCTC#GAGACGGCGTTTCACCATGTTGGCCAGGCT#....(((((((((((.....#.))))))))))).	1653	1683	1.0	-22.1	0	0.0005622286	0.485	0.0	0.0	-9.779611548941542	11	13	11	3UTR		0	0
hsa-miR-4642	NM_001025433	NQO1	ATGGCATCGTCCCCTGGTGGCT#GGCCACTTAGGGAAAGATGTAGAAAGATGCTAG#.(((((((.(((((((((((((#))))))).)))).........))..))))))).	1060	1093	1.0	-24.6	1	0.04282182	0.632	0.0	0.0	-4.849714495602881	20	33	7	3UTR		0	0
hsa-miR-4647	NM_001025433	NQO1	GAAGATGGTGCTGTGCTGAGGAA#CCTAGCACAAGTACCACTCTTG#.((((((((((((((((.(((..#))))))))).)))))).)))).	1354	1376	1.0	-24.6	1	0.0005921552	0.632	0.0	0.0	-3.793324837357118	19	22	9	3UTR		0	0
hsa-miR-4649-3p	NM_001025433	NQO1	TCTGAGGCCTGCCTCTCCCCA#GGGAGACAGCCTCT#...((((.(((..((((((..#))))))))))))).	2185	2199	1.0	-19.7	0	0.0001325739	0.574	0.0	0.0	-13.464109045121969	13	14	13	3UTR		0	0
hsa-miR-4653-5p	NM_001025433	NQO1	TCTCTGAGCAAGGCTTAACACC#GTAGTTTATGGCAGAAGGGAATTGCTCAGAGAA#(((((((((((..(((......#.)))..))))))))))).	1210	1243	1.0	-21.8	1	0.00409262	0.544	0.0	0.0	-8.573508368464264	14	18	11	3UTR		0	0
hsa-miR-4653-3p	NM_001025433	NQO1	TGGAGTTAAGGGTTGCTTGGAGA#TTTCCAGGCTTCCCTGACTTG#..(((((.((((..(((((((((#)))))))))..))))))))).	893	914	1.0	-24.9	0	0.0005722955	0.662	0.0	0.0	-9.41660617873957	18	21	9	3UTR		0	0
hsa-miR-4654	NM_001025433	NQO1	TGTGGGATCTGGAGGCATCTGG#CAGTGGTGTGATCTCGGCTCACTGCAACCTCTGCCTCCCAGGTTCCAGCAA#(((((((((((((((((...((#.))..))))))).)))))))).)).	1523	1574	1.0	-25.6	1	0.004892726	0.397	0.0	0.0	-3.937574446201665	19	25	8	3UTR		0	0
hsa-miR-4654	NM_001025433	NQO1	TGTGGGATCTGGAGGCATCTGG#TGGGATGGGGTCCAGTCCCATG#.((((((.(((((..(((((.(#).)))))...))))))))))).	1964	1986	1.0	-23.0	1	2.508383e-06	0.544	0.0	0.0	-7.69924924430879	17	22	11	3UTR		0	0
hsa-miR-4656	NM_001025433	NQO1	TGGGCTGAGGGCAGGAGGCCTGT#GCAATTCTCCTGCCTCAGCCTC#.(((((((.(((((((((..(((#)))..)))))))))))))))).	1570	1592	1.0	-31.0	1	0.004823671	0.368	0.0	0.0	-4.849714495602881	19	22	16	3UTR		0	0
hsa-miR-4660	NM_001025433	NQO1	TGCAGCTCTGGTGGAAAATGGAG#CTCCTTTACCAGATGCTGA#..(((((((((((((....((((#))))))))))))).)))).	2241	2260	1.0	-21.7	1	6.777981e-05	0.485	0.0	0.0	-5.1900497996759025	17	19	13	3UTR		0	0
hsa-miR-4660	NM_001025433	NQO1	TGCAGCTCTGGTGGAAAATGGAG#CCATGTTGGCCAGGCTGG#..((((.(((((.((..((((..#)))).)).))))))))).	1667	1685	1.0	-21.4	0	3.031743e-05	0.456	0.0	0.0	-8.022866947213465	15	18	9	3UTR		0	0
hsa-miR-4671-5p	NM_001025433	NQO1	ACCGAAGACTGTGCGCTAATCT#GGGCTAAAGTTTTAGGGTACAGTTTGGCTAGGTA#(((..(((((((((.((((...#.)))).))))))))).....))).	1139	1173	1.0	-19.8	0	0.001582627	0.647	0.0	0.0	-11.824083456223962	16	24	9	3UTR		0	0
hsa-miR-4682	NM_001025433	NQO1	TCTGAGTTCCTGGAGCCTGGTCT#GACTGGGCTCAAGAGGCCACTTAGGG#(((((((.(((.((((((((((.#))))))))))...)))..))))))).	1046	1072	1.0	-26.7	1	0.002817778	0.588	0.0	0.0	-9.59801268497865	20	26	10	3UTR		0	0
hsa-miR-4682	NM_001025433	NQO1	TCTGAGTTCCTGGAGCCTGGTCT#GATCTCGGCTCACTGCAACCTCTGCCTCCCAGGTTCCAGCAATTCT#...(((((.(((((((((((...#.))))))))))).))))).	1532	1578	1.0	-26.0	0	0.003426621	0.412	0.0	0.0	-7.570929851924502	16	19	11	3UTR		0	0
hsa-miR-4685-3p	NM_001025433	NQO1	TCTCCCTTCCTGCCCTGGCTAG#TAGTTTATGGCAGAAGGGAA#..((((((.(((((..(((((.#)))))...))))))))))).	1211	1231	1.0	-21.6	1	0.02354168	0.618	0.0	0.0	-6.9818890181723	16	20	11	3UTR		0	0
hsa-miR-4687-3p	NM_001025433	NQO1	TGGCTGTTGGAGGGGGCAGGC#GCCTCAGCCTCCCTAGTAGCTG#.(((((((((.((((((((((#))))..))))))))))))))).	1581	1603	1.0	-25.8	1	2.168773e-05	0.412	0.0	0.0	-6.618099312767468	19	22	15	3UTR		0	0
hsa-miR-4690-3p	NM_001025433	NQO1	GCAGCCCAGCTGAGGCCTCTG#GCCTCCCTAGTAGCTGGGATGACAGGCGCCTGCC#((((((((((((((((.....#)))))......)))))))...........)))).	1587	1621	1.0	-22.7	1	4.205705e-05	0.515	0.0	0.0	-3.937574446201665	16	34	7	3UTR		0	0
hsa-miR-4701-3p	NM_001025433	NQO1	ATGGGTGATGGGTGTGGTGT#CACCACACCTGGCCCT#..((((...((((((((((.#)))))))))).)))).	1755	1771	1.0	-24.7	0	0.00180485	0.485	0.0	0.0	-9.870711841670003	14	16	10	3UTR		0	0
hsa-miR-4713-5p	NM_001025433	NQO1	TTCTCCCACTACCAGGCTCCCA#GGTTGCCTGAAAAATGGGAGAC#.(((((((....(((((..((.#))..))))).....))))))).	2170	2192	1.0	-23.6	1	0.0001960059	0.588	0.0	0.0	-12.263798748937765	14	22	7	3UTR		0	0
hsa-miR-4714-3p	NM_001025433	NQO1	CCAACCTAGGTGGTCAGAGTTG#GGCCACTTAGGG#....(((((((((((.......#))))))))))).	1060	1072	1.0	-20.2	0	0.002817778	0.588	0.0	0.0	-9.779611548941542	11	12	11	3UTR		0	0
hsa-miR-4718	NM_001025433	NQO1	AGCTGTACCTGAAACCAAGCA#GCTAAAGTTTTAGGGTACAGTTT#(((((((((((((((..(((.#)))...)))))))).))))))).	1141	1164	1.0	-20.3	1	0.004374385	0.632	0.0	0.0	-4.1706235265052785	18	23	8	3UTR		0	0
hsa-miR-4721	NM_001025433	NQO1	TGAGGGCTCCAGGTGACGGTGG#CCACCACACCTGGCCCTTG#.((((((..((((((..(((((#))))).)))))))))))).	1754	1773	1.0	-27.2	1	0.001494115	0.5	0.0	0.0	-7.396398505087125	17	19	12	3UTR		0	0
hsa-miR-4724-5p	NM_001025433	NQO1	AACTGAACCAGGAGTGAGCTTCG#AAGTACCACTCTTGGTCAGC#..(((.((((((((((.((((..#))))..))))))))))))).	1362	1382	1.0	-21.0	0	0.0002633096	0.647	0.0	0.0	-6.857959480565336	17	20	13	3UTR		0	0
hsa-miR-4725-3p	NM_001025433	NQO1	TGGGGAAGGCGTCAGTGTCGGG#CTGGCACTGGTGGTTTTTGCT#.(.(((((.((((((((((((.#)))))))))))).))))).).	2260	2281	1.0	-22.1	0	0.0001397598	0.5	0.0	0.0	-6.407253969909329	18	21	12	3UTR		0	0
hsa-miR-4730	NM_001025433	NQO1	CTGGCGGAGCCCATTCCATGCCA#GCTAAACTGATGACTTACTATGGGATGGGGTCCAGTCC#..((((((.(((((((((((...#.))))))))))).))).))).	1944	1982	1.0	-26.7	1	6.097384e-06	0.544	0.0	0.0	-6.013390377618052	17	21	11	3UTR		0	0
hsa-miR-4730	NM_001025433	NQO1	CTGGCGGAGCCCATTCCATGCCA#GCTGGGATGACAGGCGCCTGCCAT#.((((((.((((((((((.((..#)))))))))...)))..)))))).	1599	1623	1.0	-24.8	1	4.022195e-05	0.529	0.0	0.0	-6.106959766537749	18	24	9	3UTR		0	0
hsa-miR-4731-5p	NM_001025433	NQO1	TGCTGGGGGCCACATGAGTGTG#CACACCTGGCCCTTGCAA#(((.((((((((...(.(((((#))))))))))))))))).	1758	1776	1.0	-21.7	0	0.001282088	0.529	0.0	0.0	-9.85101681159814	17	18	17	3UTR		0	0
hsa-miR-4733-3p	NM_001025433	NQO1	CCACCAGGTCTAGCATTGGGAT#TCCTTTACCAGATGCTGACTGGCACTGGTGGT#(((((((((((((((((.((..#.)).)))))))...))).))))))).	2242	2274	1.0	-25.6	1	2.92945e-05	0.529	0.0	0.0	-3.937574446201665	19	26	7	3UTR		0	0
hsa-miR-4733-3p	NM_001025433	NQO1	CCACCAGGTCTAGCATTGGGAT#TCCCAAAGTGCTGGGATTACAGGCGTGATCCACCACACCTGGC#...((((((((((((((((((.#)))))..)))))))......................)))))).	1725	1768	1.0	-23.2	0	0.004984749	0.515	0.0	0.0	-6.514540193678739	18	43	7	3UTR		0	0
hsa-miR-3064-5p	NM_001025433	NQO1	TCTGGCTGTTGTGGTGTGCAA#GCGTTTCACCATGTTGGCCAGGC#((((((((.((((((((((..#)))...))))))).)))))))).	1659	1682	1.0	-22.5	1	0.0009426638	0.5	0.0	0.0	-4.993964104447428	18	23	8	3UTR		0	0
hsa-miR-4738-3p	NM_001025433	NQO1	TGAAACTGGAGCGCCTGGAGGA#TCCTTCTAACATGTTATCAAATCTGGGTATCTTTCCAGGCTTCCCTGACTTGCTTTAGTTTTT#.(((((((((((((((((((((#.)))).))))))...........))))))))))).	862	925	1.0	-24.3	1	0.101212	0.618	0.0	0.0	-3.793324837357118	21	35	11	3UTR		0	0
hsa-miR-4738-3p	NM_001025433	NQO1	TGAAACTGGAGCGCCTGGAGGA#CGGCTGGGTGTTTCAGTTTGAA#(.((((((((((((((((..(.#)..)))))))))))))))).).	2305	2327	1.0	-23.5	1	0.00286855	0.588	0.0	0.0	-5.101250328216836	18	22	16	3UTR		0	0
hsa-miR-4739	NM_001025433	NQO1	AAGGGAGGAGGAGCGGAGGGGCCCT#AGGTTCCAGCAATTCTCCTGCCTCAGCCTCCCTA#.(((((((..(((.(.(((((....#.))))).))))..))))))).	1562	1596	1.0	-28.5	1	0.003324543	0.397	0.0	0.0	-7.182109961755079	16	21	7	3UTR		0	0
hsa-miR-4742-3p	NM_001025433	NQO1	TCTGTATTCTCCTTTGCCTGCAG#CTGTTGGTATTATATAATTCAAGGAGAATATG#...(((((((((((((((.((((#)))).))))...........))))))))))).	2083	2115	1.0	-20.5	0	0.02006058	0.632	0.0	0.0	-6.514540193678739	19	32	11	3UTR		0	0
hsa-miR-4747-5p	NM_001025433	NQO1	AGGGAAGGAGGCTTGGTCTTAG#GGACCGAGCTGGAAAACCTCCTTTACCA#.((((((((((((((((((...#)))))))))........))))))).)).	2224	2252	1.0	-23.6	1	0.0001705042	0.5	0.0	0.0	-3.793324837357118	18	28	9	3UTR		0	0
hsa-miR-4747-5p	NM_001025433	NQO1	AGGGAAGGAGGCTTGGTCTTAG#GAGACAGCCTCTTACTTGCCA#.((.(((((((((..(((((..#)))))))))))...))).)).	2187	2208	1.0	-20.1	0	0.008701312	0.515	0.0	0.0	-8.41763659008735	16	21	11	3UTR		0	0
hsa-miR-4753-3p	NM_001025433	NQO1	TTCTCTTTCTTTAGCCTTGTGT#CACAAGGAATAAATGAGAGGGAAT#(((((((((((((.(((((((.#)))))))..)))).))))))))).	947	971	1.0	-22.1	1	0.001594932	0.647	0.0	0.0	-4.794414363722071	20	24	9	3UTR		0	0
hsa-miR-4754	NM_001025433	NQO1	ATGCGGACCTGGGTTAGCGGAGT#GCTCTGTTACCCAGGCTGGAG#.(.(((.((((((.(((((((((#)))))))))))))))))).).	1500	1521	1.0	-27.6	0	0.0003182948	0.5	0.0	0.0	-7.751390764055292	19	21	18	3UTR		0	0
hsa-miR-4755-3p	NM_001025433	NQO1	AGCCAGGCTCTGAAGGGAAAGT#TCTTTTTAGGGCTAAAGTTTTAGGGTACAGTTTGGCTA#((((((((((((((((((....#)))))))))))))...................))))).	1131	1169	1.0	-20.7	1	0.0005862933	0.632	0.0	0.0	-3.937574446201665	18	38	13	3UTR		0	0
hsa-miR-4756-5p	NM_001025433	NQO1	CAGGGAGGCGCTCACTCTCTGCT#AGTAGAGACGGCGTTTCACCA#..((((((((((...((((((((#)))))))).)))))))).)).	1649	1670	1.0	-24.5	1	0.001025263	0.574	0.0	0.0	-7.838420809809573	18	21	8	3UTR		0	0
hsa-miR-4757-5p	NM_001025433	NQO1	AGGCCTCTGTGACGTCACGGTGT#ACTGGGCTCAAGAGGCCA#.(((((((.(((.(((.((((..#))))))))))))))))).	1047	1065	1.0	-23.3	1	2.563127e-05	0.559	0.0	0.0	-6.138845108269123	17	18	17	3UTR		0	0
hsa-miR-4762-3p	NM_001025433	NQO1	CTTCTGATCAAGATTTGTGGTG#TAGCACAAGTACCACTCTTGGTCAGC#...((((((((((...((((((#.)))))))))))))))).	1356	1382	1.0	-20.2	0	0.0002633096	0.647	0.0	0.0	-8.339878751753394	16	18	16	3UTR		0	0
hsa-miR-4776-5p	NM_001025433	NQO1	GTGGACCAGGATGGCAAGGGCT#GGCCCTTGCAATCTTCTACTTTAAGGTTTGCA#((((((((((((.(((((((((#))))))))).))))).........))))))).	1765	1797	1.0	-26.9	1	0.0001592637	0.574	0.0	0.0	-5.226705058867908	21	32	9	3UTR		0	0
hsa-miR-4780	NM_001025433	NQO1	ACCCTTGAGCCTGATCCCTAGC#GACTGGGCTCAAGAGGC#.((((((((((((.((......#)).)))))))))).)).	1046	1063	1.0	-19.2	1	0.000188873	0.559	0.0	0.0	-4.650164754877524	14	17	10	3UTR		0	0
hsa-miR-4783-3p	NM_001025433	NQO1	CCCCGGTGTTGGGGCGCGTCTGC#CAGATGCTGACTGGCACTGGTGGT#((((((((((((...(((((((.#)))))))...)))))))))).)).	2250	2274	1.0	-27.4	1	2.92945e-05	0.529	0.0	0.0	-6.818994536638949	19	24	10	3UTR		0	0
hsa-miR-2467-3p	NM_001025433	NQO1	AGCAGAGGCAGAGAGGCTCAGG#GAGCTAATAAATCTCTTCTTTGCTG#((((((((.((((((((((...#)))))......))))))))))))).	1423	1448	1.0	-22.0	1	0.08581035	0.721	0.0	0.0	-4.993964104447428	18	25	13	3UTR		0	0
hsa-miR-4796-3p	NM_001025433	NQO1	TAAAGTGGCAGAGTATAGACAC#GTCTTGCTCTGTTACC#....(((((((((((.((((..#))))))))))))))).	1495	1511	1.0	-20.8	0	0.0004193783	0.574	0.0	0.0	-9.779611548941542	15	16	15	3UTR		0	0
hsa-miR-4797-3p	NM_001025433	NQO1	TCTCAGTAAGTGGCACTCTGT#GCATATAACCAAAATCCGACTGGGCTCAAGAGGCCACTTAGGGAA#((((..((((((((.((((..#.)))))))))))))))).	1029	1074	1.0	-20.9	0	0.00549935	0.574	0.0	0.0	-10.693019942457818	16	18	16	3UTR		0	0
hsa-miR-5001-5p	NM_001025433	NQO1	AGGGCTGGACTCAGCGGCGGAGCT#GCTCTGTTACCCAGGCTGGAGTGCAGTG#...((((.(((((((((((((((.#))))))))......)))).))).)))).	1500	1528	1.0	-25.5	0	2.548157e-08	0.426	0.0	0.0	-8.82817512285937	19	28	8	3UTR		0	0
hsa-miR-5006-5p	NM_001025433	NQO1	TTGCCAGGGCAGGAGGTGGAA#TCCACCACACCTGGCCCTTGCAAT#((((.((((((((.((((((.#))))))...)))).)))).)))).	1753	1777	1.0	-28.3	0	0.001739853	0.529	0.0	0.0	-8.913451538534543	18	24	6	3UTR		0	0
hsa-miR-5008-5p	NM_001025433	NQO1	TGAGGCCCTTGGGGCACAGTGG#ACTGAATCTACCTGCCCTAAGGGACTTAA#((((.(((((((((((..((((#.)))).))))))))))).)))).	1250	1279	1.0	-27.3	0	0.00134944	0.588	0.0	0.0	-8.056611621014136	19	23	11	3UTR		0	0
hsa-miR-5010-5p	NM_001025433	NQO1	AGGGGGATGGCAGAGCAAAATT#GATGACAGGCGCCTGCCATCATGCCTG#(((.(((((((((.((......#.)))))))))).).))).	1604	1631	1.0	-22.1	0	0.01541184	0.529	0.0	0.0	-7.826436638681261	14	18	10	3UTR		0	0
hsa-miR-5010-5p	NM_001025433	NQO1	AGGGGGATGGCAGAGCAAAATT#CTCTGCCTCCCA#...((((.(((((((.......#))))))))))).	1551	1563	1.0	-20.4	0	0.001310903	0.412	0.0	0.0	-9.061224203162984	11	12	11	3UTR		0	0
hsa-miR-5088-5p	NM_001025433	NQO1	CAGGGCTCAGGGATTGGATGGAGG#CTTACTATGGGATGGGGTCCAGTCCCATGACCTTGG#(((((.(((((((((((((.....#.)))))))))).)))))))).	1957	1993	1.0	-27.0	0	4.996469e-06	0.559	0.0	0.0	-5.838533207394711	18	21	10	3UTR		0	0
hsa-miR-5088-5p	NM_001025433	NQO1	CAGGGCTCAGGGATTGGATGGAGG#TCCACCACACCTGGCCCTT#.(((((.((((...(((.((((..#)))))))..))))))))).	1753	1772	1.0	-24.9	0	0.001460589	0.5	0.0	0.0	-10.829785212011442	16	19	9	3UTR		0	0
hsa-miR-5091	NM_001025433	NQO1	ACGGAGACGACAAGACTGTGCTG#GCAGTCTTGCTCTGTT#((((((....(((((((((....#))))))))))))))).	1492	1508	1.0	-18.7	0	0.0003620481	0.618	0.0	0.0	-10.093792036827557	15	16	15	3UTR		0	0
hsa-miR-5195-3p	NM_001025433	NQO1	ATCCAGTTCTCTGAGGGGGCT#AGCCTCCCTAGTAGCTGGG#..((((((..(((.(((((((#))))))).))).)))))).	1586	1605	1.0	-22.9	1	3.343832e-06	0.412	0.0	0.0	-8.112736763466637	16	19	7	3UTR		0	0
hsa-miR-5196-5p	NM_001025433	NQO1	AGGGAAGGGGACGAGGGTTGGG#CCTGGCCCTTGCAATCTTCTA#..((((((...(((((((((((#)))))))))))...)))))).	1762	1783	1.0	-23.3	1	0.08045867	0.544	0.0	0.0	-10.080671321356581	17	21	11	3UTR		0	0
hsa-miR-5100	NM_001025433	NQO1	TTCAGATCCCAGCGGTGCCTCT#AGATGCTGACTGGCACTGGTGGTTTTTGC#..((((..(((.(((((((...#.))))))).)))..)))).	2251	2280	1.0	-22.1	0	0.0001122759	0.485	0.0	0.0	-12.161125493020595	14	19	7	3UTR		0	1
hsa-miR-5580-5p	NM_001025433	NQO1	TGCTGGCTCATTTCATATGTGT#TACTATGGGATGGGGTCCAGTC#.((((((((((((((((.(((.#))))))))))))))..))))).	1959	1981	1.0	-19.3	1	6.479049e-05	0.544	0.0	0.0	-3.793324837357118	19	22	14	3UTR		0	0
hsa-miR-5584-5p	NM_001025433	NQO1	CAGGGAAATGGGAAGAACTAGA#TCTAACATGTTATCAAATCTGGGTATCTTTCCAGGCTTCCCTGA#(((((((.((((((((.(((((#.)))))...))))))))...))))))).	866	910	1.0	-25.4	1	0.0002807702	0.647	0.0	0.0	-6.251209375382295	20	28	8	3UTR		0	0
hsa-miR-5591-5p	NM_001025433	NQO1	TGGGAGCTAAGCTATGGGTAT#ACTGGTGGTTTTTGCTCTCGA#(((((((.(((((((.(((..#))).)))))))..))))))).	2265	2286	1.0	-20.6	1	0.007372175	0.471	0.0	0.0	-6.484258455685908	17	21	7	3UTR		0	0
hsa-miR-5684	NM_001025433	NQO1	AACTCTAGCCTGAGCAACAG#TTGAAGCAGTCTTGCTCTGTTACCCAGGCTGGAGTG#.(((((((((((.(.(((((#.))))).).))))))))))).	1487	1523	1.0	-25.2	1	7.477399e-07	0.471	0.0	0.0	-5.8179050102739955	17	21	11	3UTR		0	0
hsa-miR-5689	NM_001025433	NQO1	AGCATACACCTGTAGTCCTAGA#CTGGGATTACAGGCGTGATCCACCACACCTGGCCCTTGCA#.((((((.(((((((((((((.#))))))))))))).)))...................))).	1735	1775	1.0	-24.9	1	0.001599086	0.529	0.0	0.0	-6.106959766537749	19	40	13	3UTR		0	0
hsa-miR-5691	NM_001025433	NQO1	TTGCTCTGAGCTCCGAGAAAGC#GGAATTGCTCAGAGA#...(((((((((((........#)))...)))))))).	1227	1242	1.0	-17.5	0	0.004921722	0.544	0.0	0.0	-7.483038834232987	11	15	8	3UTR		0	0
hsa-miR-5694	NM_001025433	NQO1	CAGATCATGGGACTGTCTCAG#CTGATGACTTACTATGGGATGGGGTCCAGTCCCATGACCTT#.((.((((((((((((((((.#.)))))..))))))))))).)).	1950	1991	1.0	-24.2	0	1.732498e-06	0.559	0.0	0.0	-6.825347112316308	18	23	11	3UTR		0	1
hsa-miR-5787	NM_001025433	NQO1	GGGCTGGGGCGCGGGGAGGT#ACCTCAGGTGATCCGCCTACCTCAGCCTC#(((((((((.((((((((((#)))))......)))))...))))))))).	1698	1727	1.0	-28.3	1	0.001901914	0.426	0.0	0.0	-5.180080914529843	19	29	9	3UTR		0	0
hsa-miR-6069	NM_001025433	NQO1	GGGCTAGGGCCTGCTGCCCCC#GGGATTACAGGCGTGATCCACCACACCTGGCCCT#(((((((((((((...(((..#)))....))))).............)))))))).	1737	1771	1.0	-26.8	1	0.00180485	0.485	0.0	0.0	-5.762913004276319	16	34	8	3UTR		0	0
hsa-miR-6070	NM_001025433	NQO1	CCGGTTCCAGTCCCTGGAG#CTCTTACTTGCCAAGAAAATGAAGGGATTGGACCGAGCTGGA#(((((((((((((((....#.))))))))))....))))).	2195	2237	1.0	-23.2	1	0.004429618	0.529	0.0	0.0	-4.1706235265052785	15	21	10	3UTR		0	0
hsa-miR-6073	NM_001025433	NQO1	GGTAGTGAGTTATCAGCTAC#ATTGCTAAACTGATGACTTACTATG#.(((((((((((((((....#.))))))))))))))).	1941	1966	1.0	-20.9	1	0.001271078	0.574	0.0	0.0	-3.793324837357118	15	17	15	3UTR		0	0
hsa-miR-6074	NM_001025433	NQO1	GATATTCAGAGGCTAGGTGG#CACCTGGCCCTTGCAATCT#(((...(((.(((((((((.#))))))))).)))..))).	1760	1779	1.0	-19.6	0	0.002322601	0.544	0.0	0.0	-14.232099125494553	15	19	9	3UTR		0	0
hsa-miR-6076	NM_001025433	NQO1	AGCATGACAGAGGAGAGGTGG#TCACCTCTCTGTAGTTTATGGCA#.((..(((...((((((((((#))))))))))...)))....)).	1200	1223	1.0	-19.8	0	0.0002880635	0.603	0.0	0.0	-16.068054889113075	15	23	10	3UTR		0	0
hsa-miR-6078	NM_001025433	NQO1	CCGCCTGAGCTAGCTGTGG#CCATGTTGGCCAGGCTGGT#(((((((.((((((.((((#))))))))))))))).)).	1667	1686	1.0	-22.8	1	1.479211e-05	0.441	0.0	0.0	-6.9866589356329305	17	19	15	3UTR		0	0
hsa-miR-6079	NM_001025433	NQO1	TTGGAAGCTTGGACCAACTAGCTG#GTTGGCCAGGCTGGTCTCAAA#((((((((((((.(((((......#))))))))))))..)).))).	1671	1692	1.0	-20.2	1	2.127272e-05	0.412	0.0	0.0	-5.226705058867908	17	21	12	3UTR		0	0
hsa-miR-6080	NM_001025433	NQO1	TCTAGTGCGGGCGTTCCCG#TGGGATGACAGGCGCCTGCCA#....(.(((((((((((((#)))))......))))))))).	1601	1622	1.0	-19.9	0	4.509657e-05	0.515	0.0	0.0	-11.447521229830976	14	21	9	3UTR		0	0
hsa-miR-6084	NM_001025433	NQO1	TTCCGCCAGTCGGTGGCCGG#CCAGATGCTGACTGGCA#....((((((((((..(.((#)).)..)))))))))).	2249	2266	1.0	-21.0	0	2.648373e-05	0.485	0.0	0.0	-10.515061109192176	13	17	10	3UTR		0	0
hsa-miR-6085	NM_001025433	NQO1	AAGGGGCTGGGGGAGCACA#CTGCCTCAGCCTCC#..((((((((((.((....#)).)))))))))).	1579	1593	1.0	-22.2	1	0.004603428	0.382	0.0	0.0	-6.479180412342145	12	14	10	3UTR		0	0
hsa-miR-6086	NM_001025433	NQO1	GGAGGTTGGGAAGGGCAGAG#CTCTGCCTCCCAGGTTCCA#((((.((((((..(((((((#))))))))))))).)))).	1551	1570	1.0	-28.4	0	0.002485817	0.426	0.0	0.0	-12.692545543276735	17	19	13	3UTR		0	0
hsa-miR-6086	NM_001025433	NQO1	GGAGGTTGGGAAGGGCAGAG#TTCTCCTGCCTCAGCCTCCC#((((((((((..(((.((((#)))))))..)))))))))).	1574	1594	1.0	-24.7	1	0.004790961	0.382	0.0	0.0	-10.342201311511984	17	20	10	3UTR		0	0
hsa-miR-6127	NM_001025433	NQO1	TGAGGGAGTGGGTGGGAGG#TCTCCTGCCTCAGCCTCCCTA#..(((((((((((((((((#))))))))).))..)))))).	1575	1596	1.0	-24.4	1	0.003324543	0.397	0.0	0.0	-4.95700071937229	17	21	9	3UTR		0	0
hsa-miR-6131	NM_001025433	NQO1	GGCTGGTCAGATGGGAGTG#TTCACCATGTTGGCCAGGCT#(.(((((((((((((((..#))).)))).)))))))).).	1663	1683	1.0	-20.2	1	0.0005622286	0.485	0.0	0.0	-5.101250328216836	16	20	8	3UTR		0	0
hsa-miR-6132	NM_001025433	NQO1	AGCAGGGCTGGGGATTGCA#GTGATCCACCACACCTGGCCCTTGCA#.(((((((((((((((((.#))))))).)))......))))).)).	1749	1775	1.0	-23.2	1	0.001599086	0.529	0.0	0.0	-3.793324837357118	17	26	7	3UTR		0	0
hsa-miR-6134	NM_001025433	NQO1	TGAGGTGGTAGGATGTAGA#CTGCAACCTCTGCCTCC#.(((((((.(((.(((((.#))))).)))))))))).	1544	1561	1.0	-20.4	1	0.001490406	0.397	0.0	0.0	-6.138845108269123	15	17	10	3UTR		0	0
hsa-miR-6499-3p	NM_001025433	NQO1	AGCAGTGTTTGTTTTGCCCACA#TGGGATGACAGGCGCCTGCC#.((((((((((((.(.((((..#))))).))))))))).))).	1601	1621	1.0	-19.5	1	4.205705e-05	0.515	0.0	0.0	-4.883213835181137	17	20	9	3UTR		0	1
hsa-miR-6501-3p	NM_001025433	NQO1	CCAGAGCAGCCTGCGGTAACAGT#TGTTGGCCAGGCTGGTCTC#..(((.(((((((.(.(((((..#))))).)))))))).))).	1670	1689	1.0	-24.4	0	1.073869e-05	0.426	0.0	0.0	-7.947848478389355	16	19	8	3UTR		0	0
hsa-miR-6508-5p	NM_001025433	NQO1	TCTAGAAATGCATGACCCACC#TCGTGCATTTTTGGAT#(((((((((((((((......#))))))))))))))).	980	996	1.0	-19.1	1	0.003463958	0.691	0.0	0.0	-4.1706235265052785	15	16	15	3UTR		0	0
hsa-miR-6510-5p	NM_001025433	NQO1	CAGCAGGGGAGAGAGAGGAGTC#GCTAATAAATCTCTTCTTTGCTGC#((((((((((((((....(((.#)))......)))))))))))))).	1425	1449	1.0	-21.9	1	0.09772886	0.721	0.0	0.0	-4.906073086755913	17	24	14	3UTR		0	0
hsa-miR-6511a-3p	NM_001025433	NQO1	CCTCACCATCCCTTCTGCCTGC#GGCAGAAGGGAATTGCTCAGAGA#.(((..(((((((((((((...#)))))))))))..))....))).	1219	1242	1.0	-23.5	0	0.004921722	0.544	0.0	0.0	-9.813320773362635	16	23	11	3UTR		0	0
hsa-miR-6514-5p	NM_001025433	NQO1	TATGGAGTGGACTTTCAGCTGGC#GCCTAGCACAAGTACCACTCTT#...(((((((((((...((((((#))).)))..)))).))))))).	1353	1375	1.0	-21.1	0	0.001151135	0.632	0.0	0.0	-7.483038834232987	17	22	7	3UTR		0	0
hsa-miR-6715b-5p	NM_001025433	NQO1	ACAGGCACGACTGGTTTGGCA#GCCAGGCTGGTCTCAAACTCCTGA#.((((...((((((((((((.#)))))))))))).......)))).	1675	1699	1.0	-22.2	0	3.182625e-05	0.412	0.0	0.0	-9.551605062602114	16	24	12	3UTR		0	0
hsa-miR-6716-5p	NM_001025433	NQO1	TGGGAATGGGGGTAAGGGCC#GGCCCTTGCAATCTTCTA#..((((.((..(((((((((#)))))))))..)))))).	1765	1783	1.0	-21.0	0	0.08045867	0.544	0.0	0.0	-10.567968197982138	15	18	9	3UTR		0	0
hsa-miR-6717-5p	NM_001025433	NQO1	AGGCGATGTGGGGATGTAGAGA#TTTCTACAGACCCACA#......((((((..((((((((#))))))))..))))))	2403	2419	1.0	-21.3	0	0.02854812	0.744	0.0	0.0	-17.712528934830097	14	16	8	3UTR		0	0
hsa-miR-6720-3p	NM_001025433	NQO1	CGCGCCTGCAGGAACTGGTAGA#CTGCCCTCTTGTGGTGCA#.(((((.((((((...(((((.#))))).))))))))))).	2123	2141	1.0	-22.3	0	5.507039e-05	0.632	0.0	0.0	-7.16234993030309	16	18	11	3UTR		0	0
hsa-miR-892c-3p	NM_001025433	NQO1	CACTGTTTCCTTTCTGAGTGGA#ATTCAAGAAAGGAAATAGTA#.((((((((((((((((((...#))))).))))))))))))).	1838	1858	1.0	-21.7	1	0.01999311	0.676	0.0	0.0	-3.793324837357118	18	20	13	3UTR		0	0
hsa-miR-6730-5p	NM_001025433	NQO1	AGAAAGGTGGAGGGGTTGTCAGA#CTGCAACCTCTGCCTCCC#.....((.((((((((((.(((.#))))))))))).)).)).	1544	1562	1.0	-21.3	0	0.001687199	0.412	0.0	0.0	-15.97923457263103	15	18	11	3UTR		0	0
hsa-miR-6731-5p	NM_001025433	NQO1	TGGGAGAGCAGGGTATTGTGGA#TCCGCCTACCTCAGCCTCCCAA#((((((.((.(((((..(((((#))))).)))))..)))))))).	1709	1731	1.0	-24.3	0	0.004050118	0.412	0.0	0.0	-6.956816529704776	18	22	8	3UTR		0	0
hsa-miR-6732-5p	NM_001025433	NQO1	TAGGGGGTGGCAGGCTGGCC#GGCGCCTGCCATCATGCCTGA#((((.((((((((((..(((#)))))))))))))...)))).	1611	1632	1.0	-26.8	0	0.002706871	0.529	0.0	0.0	-8.28966070131775	17	21	13	3UTR		0	0
hsa-miR-6735-5p	NM_001025433	NQO1	CAGGGCAGAGGGCACAGGAATCTGA#TCGGCTCACTGCAACCTCTGCCTC#..(((((((((...(((..(.((((#)))).)..)))...))))))))).	1536	1560	1.0	-24.6	1	0.000270893	0.412	0.0	0.0	-10.449774559155296	17	24	9	3UTR		0	1
hsa-miR-6735-3p	NM_001025433	NQO1	AGGCCTGTGGCTCCTCCCTCAG#CTGATGACTTACTATGGGATGGGGTCCAGTCCC#.((.(((.((((((((((..((#.))..)))).))))))))).)).	1950	1983	1.0	-23.0	0	4.400516e-07	0.529	0.0	0.0	-9.138982041496941	17	23	9	3UTR		0	0
hsa-miR-6738-5p	NM_001025433	NQO1	CGAGGGGTAGAAGAGCACAGGGG#CTCCAATGTTCTATTAATCACCTCTCT#.(((((((.((((((((..((((#))))..)))))).....))))))))).	1183	1210	1.0	-21.5	1	0.01575553	0.618	0.0	0.0	-4.849714495602881	19	27	9	3UTR		0	0
hsa-miR-6738-3p	NM_001025433	NQO1	CTTCTGCCTGCATTCTACTCCCAG#GTAGTTTATGGCAGAAGG#((((((((......((((......#)))).....)))))))).	1210	1228	1.0	-18.3	1	0.0008751385	0.618	0.0	0.0	-14.554018887968963	12	18	8	3UTR		0	0
hsa-miR-6741-3p	NM_001025433	NQO1	TCGGCTCTCTCCCTCACCCTAG#AGGTTGCCTGAAAAATGGGAGACAGCCT#..((((.((((((.........#.)))))).)))).	2169	2197	1.0	-18.9	0	0.0001092196	0.588	0.0	0.0	-8.326025812318264	10	13	6	3UTR		0	0
hsa-miR-6744-3p	NM_001025433	NQO1	GGGCCTCTCTTGTCATCCTGCAG#CTGCCTCAGCCTCCCTAGTAGCTGGGATGACAGGCGCCTGCCA#.(((..(.(((((((((((((..#.)).))))))))))).)...))).	1579	1622	1.0	-24.3	0	4.509657e-05	0.515	0.0	0.0	-12.126955702543267	17	24	11	3UTR		0	0
hsa-miR-6745	NM_001025433	NQO1	TGGGTGGAAGAAGGTCTGGTT#GGCCAGGCTGGTCTCAAACTCCTGACCTCAGGTGATCCGCCTAC#(((((((((((.(((((((((#)))))))))..))).....................)))))))).	1674	1718	1.0	-23.2	1	0.0001569987	0.426	0.0	0.0	-7.284377755798021	20	44	9	3UTR		0	0
hsa-miR-6746-3p	NM_001025433	NQO1	CAGCCGCCGCCTGTCTCCACAG#CTGGGATGACAGGCGCCTGCC#..((.(.(((((((((((.(((#)))))).)))))))).).)).	1600	1621	1.0	-24.9	0	4.205705e-05	0.515	0.0	0.0	-10.619724429056081	17	21	8	3UTR		0	0
hsa-miR-6749-5p	NM_001025433	NQO1	TCGGGCCTGGGGTTGGGGGAGC#GCTGGTCTCAAACTCCTGACCTCAGGTGATCCGC#.((((((((((((((((((...#.)))))))))))))))...))).	1680	1714	1.0	-28.6	1	8.078414e-05	0.412	0.0	0.0	-3.793324837357118	18	23	15	3UTR		0	0
hsa-miR-6751-5p	NM_001025433	NQO1	TTGGGGGTGAGGTTGGTGTCTGG#CAGGCGCCTGCCATCATGCCTGAC#(((((.(((((((.((((((((.#)))))))).))).)))).))))).	1609	1633	1.0	-29.3	0	0.001853534	0.529	0.0	0.0	-6.695373124915117	20	24	8	3UTR		0	0
hsa-miR-6753-5p	NM_001025433	NQO1	CACCAGGGCAGAGCAGGGCTGA#CAGTCTTGCTCTGTTACCCAGGCTGGAGTGCAGTGGTGT#(((((((((((((((((((((.#)))))))))))))...)))..............))))).	1493	1532	1.0	-30.0	1	5.783899e-08	0.412	0.0	0.0	-3.937574446201665	21	39	13	3UTR		0	0
hsa-miR-6754-5p	NM_001025433	NQO1	CCAGGGAGGCTGGTTTGGAGGA#CCTCCCAGGTTCCAGCAATTCTCCTGCCTCAGCCTCCCTA#..(((((((((((...((((((#.))))))....))))))))))).	1556	1596	1.0	-29.4	1	0.003324543	0.397	0.0	0.0	-6.782339277446944	17	23	11	3UTR		0	0
hsa-miR-6762-5p	NM_001025433	NQO1	CGGGGCCATGGAGCAGCCTGTGT#GCTGGGATTACAGGCGTGATCCACCACACCTGGCCCTT#.(((((((((((.(((((((((.#.))))))).)).)))).......))))))).	1734	1772	1.0	-29.1	1	0.001460589	0.5	0.0	0.0	-5.08245545002336	20	31	7	3UTR		0	0
hsa-miR-6764-5p	NM_001025433	NQO1	TCCCAGGGTCTGGTCAGAGTTG#GCTAAACTGATGACTTACTATGGGATGGGGTCCAGTCCCATGACCTTGGGGT#(((((((((((((.........#.))).)))))))))).	1944	1996	1.0	-21.5	1	4.283973e-06	0.559	0.0	0.0	-5.762913004276319	13	16	10	3UTR		0	0
hsa-miR-6770-3p	NM_001025433	NQO1	CTGGCGGCTGTGTCTTCACAG#GGGAGACAGCCTCTTACTTGCCAA#.((((((((((.((((.....#)))).))))))........)))).	2185	2209	1.0	-18.9	1	0.01013555	0.515	0.0	0.0	-7.140128146953473	14	24	6	3UTR		0	0
hsa-miR-6771-5p	NM_001025433	NQO1	CTCGGGAGGGCATGGGCCAGGC#CCTGGCCCTTGCAATCTTCTA#...(((((((((.((((((((.#)))))))).)))..)))))).	1762	1783	1.0	-27.3	0	0.08045867	0.544	0.0	0.0	-7.803670806344982	17	21	8	3UTR		0	0
hsa-miR-6773-5p	NM_001025433	NQO1	TTGGGCCCAGGAGTAAACAGGAT#ATCCGACTGGGCTCAAG#((((((((((..(..........#.)..)))))))))).	1042	1059	1.0	-19.7	1	0.003136614	0.574	0.0	0.0	-11.934490789283025	11	15	10	3UTR		0	0
hsa-miR-6777-5p	NM_001025433	NQO1	ACGGGGAGTCAGGCAGTGGTGGA#TCCACCACACCTGGCCCTTGC#.(((((.((((((..((((((((#)))))))).))))))))))).	1753	1774	1.0	-30.1	0	0.002528494	0.515	0.0	0.0	-6.9293008499994775	19	21	11	3UTR		0	0
hsa-miR-6777-5p	NM_001025433	NQO1	ACGGGGAGTCAGGCAGTGGTGGA#CCATCATGCCTGACTAATTTTTGTA#(((((((((((((((.((((((.#)))))))))))))))...)))))).	1619	1644	1.0	-25.5	1	0.01584224	0.559	0.0	0.0	-4.1706235265052785	21	25	15	3UTR		0	0
hsa-miR-6778-5p	NM_001025433	NQO1	AGTGGGAGGACAGGAGGCAGGT#TCTGCCTCCCAGGTTCCAGCAATTCTCCTGCCTCAGCCTCCCT#...((((((.(..((((((((.#.)))))))).))))))).	1552	1595	1.0	-29.4	0	0.004796451	0.382	0.0	0.0	-12.392980584269516	15	18	8	3UTR		0	0
hsa-miR-6781-3p	NM_001025433	NQO1	TGCCTCTTTTCCACGGCCTCAG#GAGGCCACTTAGGGAAAGATGTAG#(((.((((((((..((((((..#)))))).....)))))))).))).	1058	1082	1.0	-23.2	0	0.07991501	0.574	0.0	0.0	-9.115567251347505	17	24	8	3UTR		0	0
hsa-miR-6784-5p	NM_001025433	NQO1	GCCGGGGCTTTGGGTGAGGG#CCTCAGCCTCCCAAAGTGCTGGG#.((((.(((((((((((((.#)))))....)))))))).)))).	1717	1740	1.0	-27.7	0	3.535511e-06	0.397	0.0	0.0	-5.694283598550164	17	23	8	3UTR		0	0
hsa-miR-6785-5p	NM_001025433	NQO1	TGGGAGGGCGTGGATGATGGTG#GGCGTGATCCACCACACCTGGCCCTTGCAA#((.((((((..((.((.(((((#.)))))))))..)))))).)).	1746	1776	1.0	-25.1	0	0.001282088	0.529	0.0	0.0	-10.419234781767049	17	22	9	3UTR		0	1
hsa-miR-6787-3p	NM_001025433	NQO1	TCTCAGCTGCTGCCCTCTCCAG#CTGGAGTGCAGTGGTGTGAT#..(((((((((((...((((((#)))))).)))))))).))).	1515	1535	1.0	-21.6	1	6.789495e-07	0.412	0.0	0.0	-6.782339277446944	17	20	8	3UTR		0	0
hsa-miR-6792-5p	NM_001025433	NQO1	GTAAGCAGGGGCTCTGGGTGA#CACCTGGCCCTTGCA#....(((((((((..(((((.#)))))))))))))).	1760	1775	1.0	-24.7	0	0.001599086	0.529	0.0	0.0	-11.13885194640897	14	15	14	3UTR		0	0
hsa-miR-6795-5p	NM_001025433	NQO1	TGGGGGGACAGGATGAGAGGCTGT#ACAGCCTCTTACTTGCCA#.....((.((((.(((((((((((#))))))))))))))))).	2190	2208	1.0	-24.9	0	0.008701312	0.515	0.0	0.0	-17.268365185297274	17	18	17	3UTR		0	0
hsa-miR-6797-5p	NM_001025433	NQO1	AGGAGGGAAGGGGCTGAGAACAGGA#TCCTGCCTCAGCCTCCCTA#...(((((...(((((((..(((((#))))).)))))))))))).	1577	1596	1.0	-26.4	0	0.003324543	0.397	0.0	0.0	-11.638210795663031	17	19	12	3UTR		0	0
hsa-miR-6803-5p	NM_001025433	NQO1	CTGGGGGTGGGGGGCTGGGCGT#GGGTCCAGTCCCATGACCTTGGGG#((.(((((.(((((((((((.(#).)))))))))).).))))).)).	1971	1995	1.0	-30.1	0	3.358239e-06	0.559	0.0	0.0	-6.551503578753875	19	24	10	3UTR		0	0
hsa-miR-6803-5p	NM_001025433	NQO1	CTGGGGGTGGGGGGCTGGGCGT#GCTCACTGCAACCTCTGCCTCCCAGG#((((((((((((((((((((..#)))))..))..)))))))).))))).	1539	1565	1.0	-30.1	1	0.001860766	0.397	0.0	0.0	-3.937574446201665	20	26	8	3UTR		0	0
hsa-miR-6810-5p	NM_001025433	NQO1	ATGGGGACAGGGATCAGCATGGC#CCATGTTGGCCAGGCTGGTCTCAAACTCCTGACCTCAG#.(((((.(((((((((((.((((#.)))).))))))).......)))).))))).	1667	1705	1.0	-27.8	0	0.002007577	0.426	0.0	0.0	-5.337011372228436	20	31	7	3UTR		0	0
hsa-miR-6811-5p	NM_001025433	NQO1	ATGCAGGCCTGTGTACAGCACT#AGTGCTGGGATTACAGGCGTGA#...((.(((((((..(((((((#)))))))....))))))).)).	1731	1753	1.0	-26.0	0	5.404776e-09	0.441	0.0	0.0	-10.007788432642826	16	22	7	3UTR		0	0
hsa-miR-6813-5p	NM_001025433	NQO1	CAGGGGCTGGGGTTTCAGGTTCT#GCCTACCTCAGCCTCC#..(((((((((((...((((...#))))))))))))))).	1712	1728	1.0	-23.8	1	0.001688493	0.441	0.0	0.0	-6.782339277446944	15	16	15	3UTR		0	0
hsa-miR-6813-3p	NM_001025433	NQO1	AACCTTGGCCCCTCTCCCCAG#CTGGGCTCAAGAGGCCACTTAGGG#..((((((((.((...(((((#)))))....)).)))))...))).	1048	1072	1.0	-20.0	1	0.002817778	0.588	0.0	0.0	-9.607113752857295	15	24	5	3UTR		0	0
hsa-miR-6816-5p	NM_001025433	NQO1	TGGGGCGGGGCAGGTCCCTGC#CAGGCGCCTGCCATCATGCCTGAC#(.(((((((((((((.((((.#)))).))))))).))..)))).).	1609	1633	1.0	-25.8	1	0.001853534	0.529	0.0	0.0	-5.334299408520449	18	24	7	3UTR		0	0
hsa-miR-6816-5p	NM_001025433	NQO1	TGGGGCGGGGCAGGTCCCTGC#CAGGTTCCAGCAATTCTCCTGCCTCAGCCTCC#.(((((((((((((..((((.#)))).............)))))))).))))).	1561	1593	1.0	-26.0	1	0.004603428	0.382	0.0	0.0	-4.761823477911366	17	32	8	3UTR		0	0
hsa-miR-6820-5p	NM_001025433	NQO1	TGCGGCAGAGCTGGGGTCA#TGATCTCGGCTCACTGCAA#(((((..((((((((((((#)))))))))))).))))).	1531	1550	1.0	-24.8	0	0.0002101589	0.412	0.0	0.0	-7.382219742266031	17	19	12	3UTR		0	0
hsa-miR-6824-5p	NM_001025433	NQO1	GTAGGGGAGGTTGGGCCAGGGA#CTCTGCCTCCCAGGTTCCAGCAATTCTCCTGCCTCAGCCTCCCTA#...((((((((((((.((((((#.)).)))).)))))))))))).	1551	1596	1.0	-30.3	0	0.003324543	0.397	0.0	0.0	-6.747589273982352	18	22	12	3UTR		0	0
hsa-miR-6824-5p	NM_001025433	NQO1	GTAGGGGAGGTTGGGCCAGGGA#CCTGGCCCTTGCAATCTTCTACT#((((((((.((.((((((((..#))))))))..))..)))))))).	1762	1785	1.0	-29.7	1	0.06861013	0.559	0.0	0.0	-8.340767414043784	18	23	8	3UTR		0	0
hsa-miR-6834-5p	NM_001025433	NQO1	GTGAGGGACTGGGATTTGTGG#CCACACCTGGCCCTTGCA#(((((((.(((((...(((((#))))))))))))))))).	1757	1775	1.0	-22.6	1	0.001599086	0.529	0.0	0.0	-8.07654793345695	17	18	17	3UTR		0	0
hsa-miR-6835-5p	NM_001025433	NQO1	AGGGGGTAGAAAGTGGCTGAAG#CTGGAGTGCAGTGGTGTGATCTCGGCTCACTGCAACCTCTGCCTCCC#.(((((((((.(((((((((..#.))))).))))......))))))))).	1515	1562	1.0	-24.3	1	0.001687199	0.412	0.0	0.0	-6.618099312767468	18	27	9	3UTR		0	0
hsa-miR-6837-5p	NM_001025433	NQO1	ACCAGGGCCAGCAGGGAATGT#CATTCCACTGTTGGTA#......((((((((((((((.#)))))).)))))))).	2076	2092	1.0	-21.6	0	0.003199337	0.706	0.0	0.0	-15.566558404643448	14	16	8	3UTR		0	0
hsa-miR-6840-3p	NM_001025433	NQO1	GCCCAGGACTTTGTGCGGGGTG#ACCTCAGGTGATCCGCCTACCTCAGCCTCCCAAAGTGCTGGGA#.(((((.((((((.(.(((((.#.)))))))))))).))))).	1698	1741	1.0	-26.0	0	3.875486e-06	0.382	0.0	0.0	-6.426900370052455	17	20	12	3UTR		0	0
hsa-miR-6841-5p	NM_001025433	NQO1	TAGGGTACTCAGAGCAAGTTGT#GCAGTCTTGCTCTGTTACCCA#..(((((..(((((((((((((#)))).))))))))).))))).	1492	1513	1.0	-25.9	0	0.0004844645	0.559	0.0	0.0	-8.327025306798683	18	21	9	3UTR		0	0
hsa-miR-6846-5p	NM_001025433	NQO1	TGGGGGCTGGATGGGGTAGAGT#CTCTGCCTCCCAGGTTCCAG#(((((.((((..(((((((((.#))))))))))))).))))).	1551	1571	1.0	-27.3	0	0.003646751	0.412	0.0	0.0	-12.010110992401417	18	20	13	3UTR		0	0
hsa-miR-6847-3p	NM_001025433	NQO1	GGCTCATGTGTCTGTCCTCTTC#GGGATGACAGGCGCCTGCCA#(((....(((((((((.((((.#)))).)))))))))..))).	1602	1622	1.0	-21.8	0	4.509657e-05	0.515	0.0	0.0	-14.533279192037693	16	20	9	3UTR		0	0
hsa-miR-6848-5p	NM_001025433	NQO1	TGGGGGCTGGGATGGGCCATGGT#GCCAGGCTGGTCTCAAACTCCT#.((((..((((((.((((.((((#)))))))).))))))..)))).	1675	1697	1.0	-28.7	0	1.755948e-05	0.412	0.0	0.0	-8.094810050941888	18	22	8	3UTR		0	0
hsa-miR-6848-3p	NM_001025433	NQO1	GTGGTCTCTTGGCCCCCAG#TGGCATATAACCAAAATCCGACTGGGCTCAAGAGGCCACT#(((((((((((((((....#.)))).))))))))))).	1027	1067	1.0	-28.6	1	2.66306e-05	0.559	0.0	0.0	-4.1706235265052785	15	18	11	3UTR		0	0
hsa-miR-6849-3p	NM_001025433	NQO1	ACCAGCCTGTGTCCACCTCCAG#TGGCCAGGCTGGTC#(((((((((.(.(((.......#))))))))))))).	1673	1687	1.0	-20.6	1	1.069879e-05	0.441	0.0	0.0	-8.759933304429813	13	14	13	3UTR		0	0
hsa-miR-6851-5p	NM_001025433	NQO1	AGGAGGTGGTACTAGGGGCCAGC#CTGGCCCTTGCAATCTTCTA#(((((((.(((...((((((((.#))))))))))).))))))).	1763	1783	1.0	-24.1	1	0.08045867	0.544	0.0	0.0	-11.7439832151653	18	20	11	3UTR		0	0
hsa-miR-6851-3p	NM_001025433	NQO1	TGGCCCTTTGTACCCCTCCAG#GGGTACAGTTTGGCTAG#(((((..((((((((......#))))))))...))))).	1153	1170	1.0	-18.8	0	0.001170568	0.647	0.0	0.0	-7.615268822569644	13	17	8	3UTR		0	0
hsa-miR-6852-5p	NM_001025433	NQO1	CCCTGGGGTTCTGAGGACATG#CAGTCCCATGACCTTGGGGT#((((((((((.((.((((.((#)))))))).)))))))))).	1976	1996	1.0	-22.3	1	4.283973e-06	0.559	0.0	0.0	-7.619188839132421	18	20	10	3UTR		0	0
hsa-miR-6852-5p	NM_001025433	NQO1	CCCTGGGGTTCTGAGGACATG#TGCCTCAGCCTCCCTAGT#..((((((..((((((.((..#))))))))...)))))).	1580	1598	1.0	-20.2	1	0.003126445	0.397	0.0	0.0	-7.255896845946231	14	18	8	3UTR		0	0
hsa-miR-6853-5p	NM_001025433	NQO1	AGCGTGGGATGTCCATGAAGTCAG#ACTTCTGGAAGTCATCTCATTCCACTGTTG#(((((((((((((((.(((((...#)))))))))........)))))))).))).	2059	2089	1.0	-19.5	1	0.01253972	0.691	0.0	0.0	-4.1706235265052785	20	30	9	3UTR		0	0
hsa-miR-6855-5p	NM_001025433	NQO1	TTGGGGTTTGGGGTGCAGACATTGC#GCAGTGGTGTGATCTCGGCTCACTGCAACCTCTGCCTCCCAGGTTCCAGC#(((((((((((((.(((((..((((#.))))..))))).))))))))))))).	1522	1572	1.0	-26.8	1	0.004686699	0.412	0.0	0.0	-4.794414363722071	22	27	13	3UTR		0	0
hsa-miR-6859-5p	NM_001025433	NQO1	GAGAGGAACATGGGCTCAGGACA#CCTGGCCCTTGCAATCTTCTA#.((((((.((.((((.((((...#)))))))).))...)))))).	1762	1783	1.0	-22.5	1	0.08045867	0.544	0.0	0.0	-9.164783322251713	16	21	8	3UTR		0	0
hsa-miR-6861-3p	NM_001025433	NQO1	TGGACCTCTCCTCCCCAG#CTGATGACTTACTATGGGATGGGGTCCAG#((((((((((((......#.)))).)))))))).	1950	1979	1.0	-19.2	1	0.0002171218	0.544	0.0	0.0	-7.052043616942562	12	15	8	3UTR		0	0
hsa-miR-6862-5p	NM_001025433	NQO1	CGGGCATGCTGGGAGAGACTTT#AGGCGCCTGCCATCATGCCTGA#((((((((.(((.((.(.(((.#))))..)).))).)))))))).	1610	1632	1.0	-21.0	1	0.002706871	0.529	0.0	0.0	-6.516143797417284	17	22	8	3UTR		0	0
hsa-miR-6862-3p	NM_001025433	NQO1	CCTCACCCAGCTCTCTGGCCCTCT#GCTGACGGCTGGGTGT#...(((((((((.((.(((.....#))))).))))))))).	2300	2316	1.0	-21.6	0	2.067269e-05	0.574	0.0	0.0	-8.036719886648596	14	16	9	3UTR		0	0
hsa-miR-6862-3p	NM_001025433	NQO1	CCTCACCCAGCTCTCTGGCCCTCT#AGGGATTGGACCGAGCTGGA#......((((((((((((((((..#)))).)))))..))))))).	2217	2237	1.0	-21.2	0	0.004429618	0.529	0.0	0.0	-15.566558404643448	16	20	7	3UTR		0	0
hsa-miR-6865-5p	NM_001025433	NQO1	TAGGTGGCAGAGGAGGGACTTCA#TGAAGCAGTCTTGCTCTGTTACCC#..((((((((((.((((.(((((#)))))...)))).)))))))))).	1488	1512	1.0	-24.7	1	0.0004100056	0.559	0.0	0.0	-6.246131332038532	19	24	10	3UTR		0	0
hsa-miR-6868-3p	NM_001025433	NQO1	TTCCTTCTGTTGTCTGTGCAG#CTGTAGTTTATGGCAGAAGGGAA#(((((((((((((...(((((#)))))....))))))))))))).	1208	1231	1.0	-20.6	1	0.02354168	0.618	0.0	0.0	-5.762913004276319	18	23	13	3UTR		0	0
hsa-miR-6874-5p	NM_001025433	NQO1	ATGGAGCTGGAACCAGATCAGGC#GCCTCCCAGGTTCCAGCAATTCTCCT#..((((((((((((.....((((#))))....))))))))).....))).	1555	1581	1.0	-23.1	1	0.01005334	0.412	0.0	0.0	-5.925499359926538	16	26	9	3UTR		0	0
hsa-miR-6876-3p	NM_001025433	NQO1	AGCTGTCTGTGTTTTCCTTCTCAG#GAGAAGGAAAAGACTGAA#.....((.((.(((((((((((..#))))))))))).)).)).	1238	1256	1.0	-21.1	0	0.07599613	0.559	0.0	0.0	-18.804009048041376	15	18	11	3UTR		0	0
hsa-miR-6877-5p	NM_001025433	NQO1	AGGGCCGAAGGGTGGAAGCTGC#CGGCGTTTCACCATGTTGGCCA#..((((((..(((((((((((.#)))).)))))))...)))))).	1657	1679	1.0	-24.1	1	0.006729709	0.5	0.0	0.0	-7.255896845946231	17	22	7	3UTR		0	0
hsa-miR-6878-5p	NM_001025433	NQO1	AGGGAGAAAGCTAGAAGCTGAAG#TCGGCTCACTGCAACCTCTGCCTCCCAGGTTCCAGCAATTCTCCTG#.(((((((.(((.(((.(((...#.))).))).)))..))))))).	1536	1582	1.0	-20.8	1	0.02239118	0.426	0.0	0.0	-6.138845108269123	16	22	7	3UTR		0	0
hsa-miR-6878-3p	NM_001025433	NQO1	CTGGCCTCTTCTTTCTCCTAG#CTGGGCTCAAGAGGCCAC#.(((((((((......(((((#)))))...))))))))).	1048	1066	1.0	-19.3	1	2.450066e-05	0.559	0.0	0.0	-13.079371793104722	14	18	9	3UTR		0	0
hsa-miR-6881-5p	NM_001025433	NQO1	TGGGGTAAGGATAGGAGGGTCA#TGATCCGCCTACCTCAGCCTCC#.(((((.(((.((((.((((((#)))))).)))))))..))))).	1706	1728	1.0	-23.2	0	0.001688493	0.441	0.0	0.0	-8.3948349279424	18	22	7	3UTR		0	0
hsa-miR-6882-5p	NM_001025433	NQO1	TACAAGTCAGGAGCTGAAGCAG#TTTCCAGGCTTCCCTGACTTGC#..(((((((((....(((((..#.)))))))))))))).	893	915	1.0	-20.8	1	0.0008628831	0.662	0.0	0.0	-11.18522411940593	14	16	14	3UTR		0	0
hsa-miR-6884-5p	NM_001025433	NQO1	AGAGGCTGAGAAGGTGATGTTG#AACTCCTGACCTCAGGTGATCCGCCTACCTCAGCCTCC#.(((((((((.(((((......#.)))))..))))))))).	1690	1728	1.0	-24.6	1	0.001688493	0.441	0.0	0.0	-6.618099312767468	14	18	9	3UTR		0	1
hsa-miR-6885-5p	NM_001025433	NQO1	AGGGGGGCACTGCGCAAGCAAAGCC#GCTGGAGTGCAGTGGTGTGATCTCGGCTCACTGCAACCTCTGCCTCCCA#.((((((((((((((.(((......#)))...)))))))............................))))))).	1514	1563	1.0	-25.7	1	0.001310903	0.412	0.0	0.0	-4.026373917660731	17	49	7	3UTR		0	0
hsa-miR-6887-5p	NM_001025433	NQO1	TGGGGGGACAGATGGAGAGGACA#TCACTGCAACCTCTGCCTCCCAG#(((((((.((((.((........#.))))))))))))).	1541	1564	1.0	-20.7	1	0.002205469	0.397	0.0	0.0	-7.773389068352151	13	15	13	3UTR		0	0
hsa-miR-6889-5p	NM_001025433	NQO1	TCGGGGAGTCTGGGGTCCGGAAT#TCTGGGTATCTTTCCAGGCTTCCCTGAC#(((((((((((((((((((((..#)))))).....))))))))).)))))).	883	911	1.0	-28.6	1	0.0002801125	0.662	0.0	0.0	-3.937574446201665	21	28	9	3UTR		0	0
hsa-miR-6891-5p	NM_001025433	NQO1	TAAGGAGGGGGATGAGGGG#CCTTCATCTTCACTGCA#...(.(((((((((((((.#))))))))))).)).).	2339	2356	1.0	-19.8	0	0.0361975	0.706	0.0	0.0	-10.63357736849121	14	17	11	3UTR		0	0
hsa-miR-6895-5p	NM_001025433	NQO1	CAGGGCCAGGCACAGAGTAAG#CTTGCTCTGTTACCCAGGCTG#...((((.((.((((((((((#))))))))))...)).)))).	1497	1518	1.0	-21.8	0	0.0003032258	0.515	0.0	0.0	-11.652949598269721	16	21	10	3UTR		0	0
hsa-miR-6895-5p	NM_001025433	NQO1	CAGGGCCAGGCACAGAGTAAG#GTGATCCACCACACCTGGCCCTT#.(((((((((...........#.))))))))).	1749	1772	1.0	-20.0	1	0.001460589	0.5	0.0	0.0	-13.079371793104722	9	11	9	3UTR		0	0
hsa-miR-6895-3p	NM_001025433	NQO1	TGTCTCTCGCCCTTGGCCTTAG#GAGGCCACTTAGGGAAAGAT#....(((..(((((((((((..#)))))))...))))..))).	1058	1078	1.0	-20.6	0	0.01279032	0.603	0.0	0.0	-12.916587056064323	14	20	7	3UTR		0	0
hsa-miR-7107-5p	NM_001025433	NQO1	TCGGCCTGGGGAGGAGGAAGGG#CTCTGCCTCCCAGGTTCCAGCAATTCTCCTGCCTCAGCCTCCCTAGTAGCTGGG#(((((((((((((((((.((((#.)))).)))...)))))))))..))))).	1551	1605	1.0	-28.4	1	3.343832e-06	0.412	0.0	0.0	-3.937574446201665	21	29	9	3UTR		0	0
hsa-miR-7112-5p	NM_001025433	NQO1	ACGGGCAGGGCAGTGCACCCTG#CAGGCGCCTGCCATCATGCCTGA#.((((((((((((.((..((((#)))).)))))))..).)))))).	1609	1632	1.0	-23.8	1	0.002706871	0.529	0.0	0.0	-4.650164754877524	18	23	7	3UTR		0	0
hsa-miR-7152-3p	NM_001025433	NQO1	TCTGGTCCTGGACAGGAGGC#GCCTCCCAGGTTCCAGC#.((((.((((....((((((#))))))))))..)))).	1555	1572	1.0	-20.8	0	0.004686699	0.412	0.0	0.0	-14.011831913743519	14	17	10	3UTR		0	0
hsa-miR-7156-5p	NM_001025433	NQO1	TTGTTCTCAAACTGGCTGTCAGA#TCTCGACAGTATCCACAATAGCTGACGGCTGGGTGTTTCAGTTTGAAAATAT#.((((.((((((((((((((((.#.)))))))).........)))))))).)))).	2280	2332	1.0	-22.5	0	0.01331418	0.618	0.0	0.0	-5.694283598550164	20	32	8	3UTR		0	0
hsa-miR-7160-5p	NM_001025433	NQO1	TGCTGAGGTCCGGGCTGTGCC#GTGCAGTGGTGTGATCTCGGCT#.(((((((((((.(((((((.#)))))))..)).))))))))).	1520	1542	1.0	-24.3	1	0.001035429	0.397	0.0	0.0	-5.08245545002336	18	22	9	3UTR		0	0
hsa-miR-7706	NM_001025433	NQO1	TGAAGCGCCTGTGCTCTGCCGAGA#TTTTGTATTTTTAGTAGAGACGGCGTTTCAC#(((((((((.((.((((((.((((#.)))).))))))))))))))))).	1637	1668	1.0	-24.7	1	0.001162322	0.574	0.0	0.0	-6.469211527196086	21	24	17	3UTR		0	0
hsa-miR-4433b-3p	NM_001025433	NQO1	CAGGAGTGGGGGGTGGGACGT#GCGTTTCACCATGTTGGCCAGGCTGGTCTCAAACTCCTGA#(((((((.(((((((((((((#)))))))))).................)))..))))))).	1659	1699	1.0	-24.9	1	3.182625e-05	0.412	0.0	0.0	-6.251209375382295	20	40	10	3UTR		0	0
hsa-miR-4433b-3p	NM_001025433	NQO1	CAGGAGTGGGGGGTGGGACGT#GCAACCTCTGCCTCCCAGGTTCCAGCAATTCTCCTGC#(((((((((((((((((....#.))))))))))).............)))))).	1546	1583	1.0	-24.5	1	0.02284867	0.412	0.0	0.0	-3.937574446201665	17	32	11	3UTR		0	0
hsa-miR-4433b-3p	NM_001025433	NQO1	CAGGAGTGGGGGGTGGGACGT#CGCCTACCTCAGCCTCCC#..((((...((((((((.((.#))))))))))...)))).	1711	1729	1.0	-21.6	0	0.001465361	0.426	0.0	0.0	-9.870711841670003	14	18	10	3UTR		0	0
hsa-miR-6516-5p	NM_001025433	NQO1	TTTGCAGTAACAGGTGTGAGCA#TGCTGGGATTACAGGCGTGATCCACCACACCTGGCCCTTGCAAT#.((((((...((((((((....#.))))))))....)))))).	1733	1777	1.0	-20.5	1	0.001739853	0.529	0.0	0.0	-8.40585589311169	14	20	8	3UTR		0	1
hsa-miR-7845-5p	NM_001025433	NQO1	AAGGGACAGGGAGGGTCGTGG#TCTCGGCTCACTGCAACCTCTGCCTCCCAGGTTCCA#..(((((.((((((.....((#.))....))))))..))))).	1534	1570	1.0	-21.4	0	0.002485817	0.426	0.0	0.0	-8.239134289107168	13	21	6	3UTR		0	0
hsa-miR-7846-3p	NM_001025433	NQO1	CAGCGGAGCCTGGAGAGAAGG#TCTGCCTCCCAGGTTCCAGCA#..(((((((((((.(((.(((#)))..)))))))))))).)).	1552	1573	1.0	-24.2	1	0.004772179	0.412	0.0	0.0	-5.813840636892696	17	21	12	3UTR		0	0
hsa-miR-7847-3p	NM_001025433	NQO1	CGTGGAGGACGAGGAGGAGGC#CCGCCTACCTCAGCCTCCCA#.(.(((((..(((((((.((.#)).))).))))..)))))).	1710	1730	1.0	-23.3	0	0.001276121	0.412	0.0	0.0	-7.649760438237508	15	20	6	3UTR		0	0
hsa-miR-7851-3p	NM_001025433	NQO1	TACCTGGGAGACTGAGGTTGGA#TCCTGCCTCAGCCTCCCTAGTAG#(((..(((((.(((((((.(((#))).))))))).)))))..))).	1577	1600	1.0	-28.6	0	0.001113457	0.397	0.0	0.0	-13.913408371383678	18	23	7	3UTR		0	0
hsa-miR-7854-3p	NM_001025433	NQO1	TGAGGTGACCGCAGATGGGAA#TTCTTTGCTGCAGTCATCTA#..(((((((.((((..(((((#)))))..)))).))))))).	1438	1458	1.0	-20.0	1	0.1788719	0.765	0.0	0.0	-7.168005828254716	16	20	7	3UTR		0	1
hsa-miR-7854-3p	NM_001025433	NQO1	TGAGGTGACCGCAGATGGGAA#TTTCTACTTCTGGAAGTCATCTCAT#(((((((((..((((((((((#))))))..))))...))))))))).	2054	2079	1.0	-19.4	1	0.001456626	0.662	0.0	0.0	-8.004855389940193	19	25	9	3UTR		0	1
hsa-miR-7976	NM_001025433	NQO1	TGCCCTGAGACTTTTGCTC#GGGCTAAAGTTTTAGGGTAC#((((((((((((((.((((#)))).)))))))))))))).	1139	1159	1.0	-24.2	1	0.009243712	0.647	0.0	0.0	-4.6730240064523	18	20	14	3UTR		0	0
hsa-miR-8052	NM_001025433	NQO1	CGGGACTGTAGAGGGCATGAGC#GTTTTTGCTCTCGACAGTATCCA#.((((((((.(((((((.((((#)))).))))))).))))).))).	2272	2295	1.0	-23.5	1	0.02074978	0.5	0.0	0.0	-5.035831305685297	19	23	7	3UTR		0	0
hsa-miR-8055	NM_001025433	NQO1	CTTTGAGCACATGAGCAGACGGA#TCTGTAGTTTATGGCAGAAGGGAATTGCTCAGAGA#((((((((((((((((..(((((#))))).)))))))............))))))))).	1207	1242	1.0	-21.8	1	0.004921722	0.544	0.0	0.0	-3.937574446201665	21	35	9	3UTR		0	0
hsa-miR-8086	NM_001025433	NQO1	TGCTAGTCTGGACTGATATGGT#ACCATGTTGGCCAGGCTGGTC#.((((((((((.((((((((((#)))))))))))))))))))).	1666	1687	1.0	-28.4	1	1.069879e-05	0.441	0.0	0.0	-7.140128146953473	20	21	20	3UTR		0	0
hsa-miR-9718	NM_001025433	NQO1	TTGCTGACCTGGGTGGTGGT#AGTACCACTCTTGGTCAGCT#..(((((((.((((((((.(#).))))))))..))))))).	1363	1383	1.0	-25.7	1	0.0005024786	0.632	0.0	0.0	-6.199507187700468	16	20	8	3UTR		0	0
hsa-miR-9986	NM_001025433	NQO1	TGTGAGGTTGTCATGCCTGC#CAGGCGTGATCCACCACACC#.(((.(((.((((((((((.#))))))))))..))).))).	1744	1764	1.0	-21.9	0	0.0005776204	0.5	0.0	0.0	-8.968751670415353	16	20	10	3UTR		0	0
hsa-miR-10401-5p	NM_001025433	NQO1	CGTGTGGGAAGGCGTGGGGT#ACCTCTGCCTCCCAGGT#..(.((((.(((((.(((((#)))))))))))))).).	1549	1566	1.0	-21.1	0	0.001749534	0.397	0.0	0.0	-9.780862212827879	15	17	14	3UTR		0	0
hsa-miR-10526-3p	NM_001025433	NQO1	AAAAGGGGGCTGAGGTGGAG#CTCCTGACCTCAGGTGATCCGCCTACCTCAGCCTCCC#....((((((((((((((..#.)))))))))))))).	1692	1729	1.0	-29.3	0	0.001465361	0.426	0.0	0.0	-9.546562468637928	14	16	14	3UTR		0	0
hsa-miR-11181-3p	NM_001025433	NQO1	AGGAGGAGGAGGTCAGGC#CCTGACCTCAGGTGATCCGCCTACCTCAGCCTCCC#.(((((..(((((.((((#.)))))))))..))))).	1694	1729	1.0	-25.3	0	0.001465361	0.426	0.0	0.0	-8.507486218929476	14	18	9	3UTR		0	0
hsa-miR-9851-3p	NM_001025433	NQO1	TGGCACCAGCACTGGCGGTGTC#TGGCCAGGCTGGTCTCAA#(((.((((((.(((((.(....#).))))))))))).))).	1673	1691	1.0	-22.9	0	1.881934e-05	0.426	0.0	0.0	-9.794371196571205	15	18	11	3UTR		0	0
hsa-miR-12136	NM_001025433	NQO1	GAAAAAGTCATGGAGGCC#GGCTTCCCTGACTTG#....((((((.(((((((#))))))).)))))).	899	914	1.0	-20.1	0	0.0005722955	0.662	0.0	0.0	-12.371336944048279	13	15	7	3UTR		0	0
hsa-let-7a-5p	NM_001025434	NQO1	TGAGGTAGTAGGTTGTATAGTT#TGCAACCTCTGCCTCC#.(((((((.((((((((.....#))))))))))))))).	1533	1549	1.0	-22.9	1	0.001490406	0.397	0.0	0.0	-4.849714495602881	15	16	15	3UTR		0	0
hsa-let-7b-5p	NM_001025434	NQO1	TGAGGTAGTAGGTTGTGTGGTT#GATCTCGGCTCACTGCAACCTCTGCCTCC#.(((((((.(((((((((((((#.))).))).)))))))))))))).	1520	1549	1.0	-26.0	1	0.001490406	0.397	0.0	0.0	-4.849714495602881	20	24	14	3UTR		0	0
hsa-let-7c-5p	NM_001025434	NQO1	TGAGGTAGTAGGTTGTATGGTT#GGCTGGAGTGCAGTGGTGTGATCTCGGCTCACTGCAACCTCTGCCTCC#.(((((((.(((((((((((((#.))).)).))))))))))))))).	1501	1549	1.0	-24.5	1	0.001490406	0.397	0.0	0.0	-4.849714495602881	20	24	15	3UTR		0	0
hsa-let-7d-5p	NM_001025434	NQO1	AGAGGTAGTAGGTTGCATAGTT#TGCAACCTCTGCCTCC#.(((((((.((((((((.....#))))))))))))))).	1533	1549	1.0	-25.1	1	0.001490406	0.397	0.0	0.0	-4.849714495602881	15	16	15	3UTR		0	0
hsa-let-7e-5p	NM_001025434	NQO1	TGAGGTAGGAGGTTGTATAGTT#GGCTGGAGTGCAGTGGTGTGATCTCGGCTCACTGCAACCTCTGCCTCCCAGGTTCCAGCAATTCTCCTGCCTCAG#((((((((((((((((......#.))))).))))))))))).	1501	1576	1.0	-24.6	1	0.006737844	0.382	0.0	0.0	-3.937574446201665	16	19	11	3UTR		0	0
hsa-let-7f-5p	NM_001025434	NQO1	TGAGGTAGTAGATTGTATAGTT#GCAATTCTCCTGCCTCAG#((((((((.(((((((......#))))).)).)))))))).	1558	1576	1.0	-18.0	1	0.006737844	0.382	0.0	0.0	-4.993964104447428	15	18	8	3UTR		0	0
hsa-miR-17-5p	NM_001025434	NQO1	CAAAGTGCTTACAGTGCAGGTAG#CTACCTGCCCTAAGGGACTTA#..((((.(((..((.((((((((#)))))))).)).))).)))).	1245	1266	1.0	-20.0	0	0.0006486008	0.588	0.0	0.0	-13.407714599500949	17	21	8	3UTR		0	0
hsa-miR-20a-5p	NM_001025434	NQO1	TAAAGTGCTTATAGTGCAGGTAG#CTACCTGCCCTAAGGGACTTA#..((((.(((.(((.((((((((#)))))))).)))))).)))).	1245	1266	1.0	-22.1	0	0.0006486008	0.588	0.0	0.0	-10.060911289904594	18	21	8	3UTR		0	0
hsa-miR-24-1-5p	NM_001025434	NQO1	TGCCTACTGAGCTGATATCAGT#GGTACAGTTTGGCTAGGTAT#((((((((((((((.((((...#)))))))))))).)))))).	1142	1162	1.0	-19.3	1	0.001463457	0.647	0.0	0.0	-4.6730240064523	18	20	12	3UTR		0	0
hsa-miR-31-5p	NM_001025434	NQO1	AGGCAAGATGCTGGCATAGCT#AGCTGGGATGACAGGCGCCTGCCATCATGCCTG#(((((.(((((.(((...(((#.)))))).)).))).))))).	1586	1619	1.0	-19.4	0	0.01541184	0.529	0.0	0.0	-9.418385597294682	16	21	6	3UTR		0	0
hsa-miR-29b-2-5p	NM_001025434	NQO1	CTGGTTTCACATGGTGGCTTAG#GGCGTTTCACCATGTTGGCCAGG#((((((..(((((((((.....#.))))))))).)))))).	1646	1669	1.0	-21.5	0	0.0004697492	0.515	0.0	0.0	-7.794895910253615	15	18	9	3UTR		0	0
hsa-miR-106a-5p	NM_001025434	NQO1	AAAAGTGCTTACAGTGCAGGTAG#CTACCTGCCCTAAGGGACTTA#..((((.(((..((.((((((((#)))))))).)).))).)))).	1245	1266	1.0	-20.0	0	0.0006486008	0.588	0.0	0.0	-13.407714599500949	17	21	8	3UTR		0	0
hsa-miR-148a-3p	NM_001025434	NQO1	TCAGTGCACTACAGAACTTTGT#CAAGGAGAATATGATAAAACACTGCCCTCTTGTGGTGCATTGAA#(((((((((((((((.......#.))).)))))))))))).	2090	2134	1.0	-21.1	1	0.001014801	0.632	0.0	0.0	-4.1706235265052785	15	18	12	3UTR		0	0
hsa-miR-204-3p	NM_001025434	NQO1	GCTGGGAAGGCAAAGGGACGT#CGGCTCACTGCAACCTCTGCCTCCCAGG#.(((((.(((((.(((...((#.))..))).)))))))))).	1525	1553	1.0	-21.9	0	0.001860766	0.397	0.0	0.0	-6.626141984894679	15	20	10	3UTR		0	0
hsa-miR-205-3p	NM_001025434	NQO1	GATTTCAGTGGAGTGAAGTTC#GAAGTCATCTCATTCCACTGT#.....(((((((((((.....#.))))))))))).	2054	2075	1.0	-17.8	0	0.0141094	0.676	0.0	0.0	-13.6655996434504	11	13	11	3UTR		0	0
hsa-miR-214-5p	NM_001025434	NQO1	TGCCTGTCTACACTTGCTGTGC#TAGCTGGGATGACAGGCG#.(((((((....((.((((...#)))).))...))))))).	1585	1603	1.0	-19.4	1	1.419103e-08	0.456	0.0	0.0	-12.999248309188399	13	18	7	3UTR		0	0
hsa-miR-216a-3p	NM_001025434	NQO1	TCACAGTGGTCTCTGGGATTAT#CTCAAGAGGCCACTT#....(((((((((((((.....#)))).))))))))).	1041	1056	1.0	-19.3	0	0.0001912232	0.574	0.0	0.0	-9.546562468637928	13	15	9	3UTR		0	0
hsa-miR-30b-3p	NM_001025434	NQO1	CTGGGAGGTGGATGTTTACTTC#GGTGTGATCTCGGCTCACTGCAACCTCTGCCTCCCAGG#((((((((((((.(((......#.))).)))))))))))).	1515	1553	1.0	-24.5	1	0.001860766	0.397	0.0	0.0	-5.226705058867908	15	18	12	3UTR		0	1
hsa-miR-128-1-5p	NM_001025434	NQO1	CGGGGCCGTAGCACTGTCTGAGA#TCTCGACAGTATCCACAATAGCTGACGGCTG#...(((((((((((((((.((((#))))))))))..........)))).))))).	2268	2299	1.0	-23.2	0	9.267301e-05	0.588	0.0	0.0	-6.514540193678739	19	31	10	3UTR		0	0
hsa-miR-140-3p	NM_001025434	NQO1	TACCACAGGGTAGAACCACGG#CTGTTGGTATTATATAATTCAAGGAGAATATGATAAAACACTGCCCTCTTGTGGTGC#(((((((((((((........#.)))))))...)))))).	2071	2128	1.0	-18.4	1	6.070223e-05	0.632	0.0	0.0	-5.762913004276319	13	18	7	3UTR		0	0
hsa-miR-145-5p	NM_001025434	NQO1	GTCCAGTTTTCCCAGGAATCCCT#GGGAGACAGCCTCTTACTTGCCAAGAAAATGAAGGGATTGGACCGAGCTGGAA#.(((((((((((....(((((((#.))))))))))..)))))))).	2173	2226	1.0	-21.2	1	0.005587853	0.515	0.0	0.0	-6.907794008098015	18	22	10	3UTR		0	0
hsa-miR-152-3p	NM_001025434	NQO1	TCAGTGCATGACAGAACTTGG#TCTTGTGGTGCATTGAA#(((((((((.(((((......#))).)).))))))))).	2117	2134	1.0	-17.7	1	0.001014801	0.632	0.0	0.0	-5.413129994833456	14	17	9	3UTR		0	0
hsa-miR-191-3p	NM_001025434	NQO1	GCTGCGCTTGGATTTCGTCCCC#GGGATGACAGGCGCCTGCC#((.(((((((....(((((((.#))))))))))))))..)).	1590	1609	1.0	-23.5	0	4.205705e-05	0.515	0.0	0.0	-13.812662235701469	16	19	14	3UTR		0	0
hsa-miR-125b-2-3p	NM_001025434	NQO1	TCACAAGTCAGGCTCTTGGGAC#TTCCAGGCTTCCCTGACTTGC#...(((((((((..(((((((.#)))))))....))))))))).	882	903	1.0	-21.9	0	0.0008628831	0.662	0.0	0.0	-8.66051072386539	16	21	9	3UTR		0	0
hsa-miR-149-3p	NM_001025434	NQO1	AGGGAGGGACGGGGGCTGTGC#GTGCAGTGGTGTGATCTCGGCTCACTGCAACCTCTGCCTCCCA#.((((((.(.(((((((((((#))))))).......................))))).)))))).	1508	1551	1.0	-23.5	1	0.001310903	0.412	0.0	0.0	-7.349466234865927	18	43	7	3UTR		0	1
hsa-miR-150-3p	NM_001025434	NQO1	CTGGTACAGGCCTGGGGGACAG#CTGTTACCCAGGCTGGAGTGCA#...((((.((((((((..((((#))))..))))))))...)))).	1491	1513	1.0	-26.3	0	5.960827e-08	0.456	0.0	0.0	-8.82817512285937	16	22	8	3UTR		0	0
hsa-miR-150-3p	NM_001025434	NQO1	CTGGTACAGGCCTGGGGGACAG#CTGCCTCCCAGGTTCCAGC#((((....((((((((((.(((#))).)))))))))))))).	1541	1560	1.0	-24.1	0	0.004686699	0.412	0.0	0.0	-13.814891846259133	17	19	14	3UTR		0	0
hsa-miR-320a-3p	NM_001025434	NQO1	AAAAGCTGGGTTGAGAGGGCGA#TTGCTCTGTTACCCAGGCTG#...(((((((.(((.(((((((#))))))).)))))))).)).	1486	1506	1.0	-21.7	0	0.0003032258	0.515	0.0	0.0	-10.074764229339724	17	20	8	3UTR		0	0
hsa-miR-30c-1-3p	NM_001025434	NQO1	CTGGGAGAGGGTTGTTTACTCC#GGCTCACTGCAACCTCTGCCTCCCAGG#(((((((((((((((.......#.)))))).))..))))))).	1526	1553	1.0	-21.8	1	0.001860766	0.397	0.0	0.0	-4.1706235265052785	15	20	7	3UTR		0	0
hsa-miR-301a-5p	NM_001025434	NQO1	GCTCTGACTTTATTGCACTACT#GTGGTGCATTGAAAGAAGAGA#.((((...((((.((((((((.#)))))))).))))...)))).	2121	2142	1.0	-19.7	0	0.02697832	0.618	0.0	0.0	-10.840735675268357	16	21	8	3UTR		0	0
hsa-miR-130b-5p	NM_001025434	NQO1	ACTCTTTCCCTGTTGCACTAC#GTGGTGCATTGAAAGAAGAGA#.((((((......((((((((#))))))))......)))))).	2121	2142	1.0	-17.4	1	0.02697832	0.618	0.0	0.0	-15.86656429078464	14	21	8	3UTR		0	0
hsa-miR-130b-3p	NM_001025434	NQO1	CAGTGCAATGATGAAAGGGCAT#GCGCCTGCCATCATGCCTGA#(((.((.((((((..(((((..#)).)))..))))))))))).	1600	1620	1.0	-20.4	0	0.002706871	0.529	0.0	0.0	-10.105572733803214	16	20	11	3UTR		0	0
hsa-miR-30e-3p	NM_001025434	NQO1	CTTTCAGTCGGATGTTTACAGC#GCATATAACCAAAATCCGACTGGGC#..(((((((((((.........#.))))))))))).	1017	1042	1.0	-16.7	1	0.006355004	0.574	0.0	0.0	-6.782339277446944	11	13	11	3UTR		0	0
hsa-miR-363-5p	NM_001025434	NQO1	CGGGTGGATCACGATGCAATTT#CAGGTGATCCGCCTA#.(((((((((((..((......#)).))))))))))).	1690	1705	1.0	-19.6	1	0.0001603735	0.441	0.0	0.0	-5.9392953675437665	13	15	11	3UTR		0	0
hsa-miR-365a-5p	NM_001025434	NQO1	AGGGACTTTTGGGGGCAGATGTG#GCAGTGGTGTGATCTCGGCTCACTGCAACCTCTGCCTCCCAGGTTCCA#.(((((((..(((((((((.((.#.)).))))))))).))))))).	1510	1558	1.0	-27.2	1	0.002485817	0.426	0.0	0.0	-6.09222096393106	18	22	9	3UTR		0	0
hsa-miR-367-3p	NM_001025434	NQO1	AATTGCACTTTAGCAATGGTGA#TTACCCAGGCTGGAGTGCAGTG#.(((((((((((((...(((((#)))))...))))))))))))).	1494	1516	1.0	-24.8	1	2.548157e-08	0.426	0.0	0.0	-4.761823477911366	18	22	13	3UTR		0	0
hsa-miR-383-5p	NM_001025434	NQO1	AGATCAGAAGGTGATTGTGGCT#GCTGCAGTCATCTACTT#.....((.(((((((((((((.#))))))))))))).)).	1432	1449	1.0	-19.4	0	0.2725335	0.779	0.0	0.0	-15.97923457263103	15	17	13	3UTR		0	1
hsa-miR-340-3p	NM_001025434	NQO1	TCCGTCTCAGTTACTTTATAGC#AGTAGCTGGGATGA#..(((((((((((((.......#))))))))))))).	1583	1597	1.0	-18.7	1	2.47304e-05	0.441	0.0	0.0	-5.1900497996759025	13	14	13	3UTR		0	0
hsa-miR-326	NM_001025434	NQO1	CCTCTGGGCCCTTCCTCCAG#TGGCAGAAGGGAATTGCTCAGAGA#.(((((((((((((..(((.#)))..))))).....)))))))).	1206	1230	1.0	-22.4	1	0.004921722	0.544	0.0	0.0	-4.761823477911366	16	24	8	3UTR		0	0
hsa-miR-151a-3p	NM_001025434	NQO1	CTAGACTGAAGCTCCTTGAGG#TCTCGACAGTATCCACAATAGCTGACGGCTGGGTGTTTCAGTTTGA#.(((((((((((.(((.....#.))).))))))))))).	2268	2314	1.0	-17.6	1	0.001406668	0.588	0.0	0.0	-5.08245545002336	14	17	11	3UTR		0	0
hsa-miR-148b-3p	NM_001025434	NQO1	TCAGTGCATCACAGAACTTTGT#ATATAATTCAAGGAGAATATGATAAAACACTGCCCTCTTGTGGTGCATTGAA#(((((((((((((((.......#.))).)))))))))))).	2082	2134	1.0	-20.8	1	0.001014801	0.632	0.0	0.0	-4.1706235265052785	15	18	12	3UTR		0	0
hsa-miR-331-3p	NM_001025434	NQO1	GCCCCTGGGCCTATCCTAGAA#TTCTTTATCATTGCTAAACTGATGACTTACTATGGGATGGGGTCCAGTCCCATGACCTTGGGGTA#((((((((((((((((((...#.))))))))).)))).............))))).	1920	1985	1.0	-25.0	1	0.0001421936	0.574	0.0	0.0	-3.937574446201665	18	34	9	3UTR		0	0
hsa-miR-324-5p	NM_001025434	NQO1	CGCATCCCCTAGGGCATTGGTG#TACCTGCCCTAAGGGAC#....((((.(((((((..((((#))))))))))).)))).	1246	1263	1.0	-22.0	0	0.00036835	0.588	0.0	0.0	-10.602952126883691	15	17	11	3UTR		0	0
hsa-miR-133b	NM_001025434	NQO1	TTTGGTCCCCTTCAACCAGCTA#AGAAAATGAAGGGATTGGACCGAGC#((((((((((((((........#.)))))))....))))))).	2196	2221	1.0	-17.9	1	0.001177752	0.529	0.0	0.0	-4.906073086755913	14	20	7	3UTR		0	0
hsa-miR-345-3p	NM_001025434	NQO1	GCCCTGAACGAGGGGTCTGGAG#TCCAGTCCCATGACCTTGGGGTA#(((((((.((.((((.(((((.#))))))))).))...))))))).	1962	1985	1.0	-23.1	1	0.0001421936	0.574	0.0	0.0	-9.30903293109626	18	23	9	3UTR		0	0
hsa-miR-423-5p	NM_001025434	NQO1	TGAGGGGCAGAGAGCGAGACTTT#AGTCTTGCTCTGTTACCCA#...(((..(.(((((((((((..#))))))))))).)..))).	1482	1501	1.0	-25.1	0	0.0004844645	0.559	0.0	0.0	-11.614368126058867	15	19	11	3UTR		0	0
hsa-miR-423-3p	NM_001025434	NQO1	AGCTCGGTCTGAGGCCCCTCAGT#TGGGAGACAGCCTCTTACTTGCCAAGAAAATGAAGGGATTGGACCGAGCTG#((((((((((((..(((.(((..#.))).))).)))))))))))).	2172	2223	1.0	-27.8	1	0.0005082439	0.529	0.0	0.0	-6.083544976388314	18	22	12	3UTR		0	0
hsa-miR-20b-5p	NM_001025434	NQO1	CAAAGTGCTCATAGTGCAGGTAG#CTACCTGCCCTAAGGGACTTA#..((((.(((.(((.((((((((#)))))))).))).))))))).	1245	1266	1.0	-21.9	0	0.0006486008	0.588	0.0	0.0	-10.060911289904594	18	21	8	3UTR		0	0
hsa-miR-433-5p	NM_001025434	NQO1	TACGGTGAGCCTGTCATTATTC#GATGACAGGCGCCTGCCA#...(((..((((((((((....#))))))))))....))).	1592	1610	1.0	-20.5	0	4.509657e-05	0.515	0.0	0.0	-10.371861657730689	13	18	10	3UTR		0	0
hsa-miR-433-5p	NM_001025434	NQO1	TACGGTGAGCCTGTCATTATTC#GAGTGCAGTGGTGTGATCTCGGCTCACTGC#..(((((((((.(((((.....#.)))))...))))))))).	1506	1536	1.0	-20.3	1	0.0006207098	0.397	0.0	0.0	-8.303804028968646	14	19	9	3UTR		0	0
hsa-miR-193b-5p	NM_001025434	NQO1	CGGGGTTTTGAGGGCGAGATGA#GTCTTGCTCTGTTACCCA#..((((....((((((((((..#))))))))))...)))).	1483	1501	1.0	-21.5	0	0.0004844645	0.559	0.0	0.0	-11.113218309998182	14	18	10	3UTR		0	0
hsa-miR-520f-5p	NM_001025434	NQO1	CCTCTAAAGGGAAGCGCTTTCT#AGACGGCGTTTCACCATGTTGGCCAGGC#(((((((.((((((((((.(((#))).)))))))).))...))))..))).	1642	1670	1.0	-18.6	1	0.0009426638	0.5	0.0	0.0	-6.251209375382295	20	28	8	3UTR		0	0
hsa-miR-526b-5p	NM_001025434	NQO1	CTCTTGAGGGAAGCACTTTCTGT#GCAGAAGGGAATTGCTCAGAGA#(((.((((.((..(.((((((((#)))))))))..)).))))))).	1208	1230	1.0	-20.1	0	0.004921722	0.544	0.0	0.0	-13.39736986191985	18	22	9	3UTR		0	0
hsa-miR-500a-5p	NM_001025434	NQO1	TAATCCTTGCTACCTGGGTGAGA#CTCAGCCTCCCTAGTAGCTGGGATG#..(((((.((((.(((((.(((.#.)))))))))))).))))).	1571	1596	1.0	-23.5	0	1.571962e-05	0.441	0.0	0.0	-8.559766261219163	17	20	12	3UTR		0	0
hsa-miR-503-3p	NM_001025434	NQO1	GGGGTATTGTTTCCGCTGCCAGG#CTGGCACTGGTGGTTTTTGCTCTCGACAGTATCCA#.((((((((((.((((((((((.#))))))...))))...........)))))))))).	2248	2283	1.0	-23.8	1	0.02074978	0.5	0.0	0.0	-7.140128146953473	20	35	10	3UTR		0	0
hsa-miR-504-5p	NM_001025434	NQO1	AGACCCTGGTCTGCACTCTATC#GATGGGGTCCAGTCCCATGACCTTGGGGTA#..(((((((.(((.((((((((#)))))))).))).)).........))))).	1955	1985	1.0	-21.4	1	0.0001421936	0.574	0.0	0.0	-7.056347105220874	18	30	8	3UTR		0	0
hsa-miR-504-3p	NM_001025434	NQO1	GGGAGTGCAGGGCAGGGTTTC#TCCTGCCTCAGCCTCCCT#(((((.((.((((((((....#))))))))..))))))).	1565	1583	1.0	-26.0	0	0.004796451	0.382	0.0	0.0	-6.894922865640474	15	18	8	3UTR		0	0
hsa-miR-557	NM_001025434	NQO1	GTTTGCACGGGTGGGCCTTGTCT#GGATGGGGTCCAGTCCCATGACCTTGGGGTACAATTGTAAACC#(((((((.(((((((((((((((#))))))))))))..)))..................))))))).	1954	1997	1.0	-23.1	1	0.0001160878	0.559	0.0	0.0	-6.251209375382295	22	43	12	3UTR		0	0
hsa-miR-569	NM_001025434	NQO1	AGTTAATGAATCCTGGAAAGT#CTTTCCAGGCTTCCCTGACTT#(((((..(((.(((((((((.#))))))))).)))..))))).	880	901	1.0	-20.0	0	0.0002889697	0.647	0.0	0.0	-10.206994217676382	17	21	9	3UTR		0	0
hsa-miR-571	NM_001025434	NQO1	TGAGTTGGCCATCTGAGTGAG#CACTCTTGGTCAGCTTT#.((((((((((...(((((..#))))).)))))))))).	1356	1373	1.0	-20.8	1	0.0007205476	0.618	0.0	0.0	-9.286098677140124	15	17	10	3UTR		0	0
hsa-miR-550a-5p	NM_001025434	NQO1	AGTGCCTGAGGGAGTAAGAGCCC#GGTTTTTGCTCTCGACAGTATCCACA#.(((.(((.(((((((((((((.#)))))))))))))..)))....))).	2259	2285	1.0	-22.5	0	0.02042147	0.5	0.0	0.0	-8.968751670415353	19	26	13	3UTR		0	0
hsa-miR-609	NM_001025434	NQO1	AGGGTGTTTCTCTCATCTCT#AGAGATGAGAAATGATGAAAAGGTTGCCTGAAAAATGGGAGACAGCCTC#(((.((((((((((((((((#))))))))))............................)))))).))).	2137	2186	1.0	-23.0	0	0.000118672	0.588	0.0	0.0	-6.969596721160855	19	49	10	3UTR		0	0
hsa-miR-611	NM_001025434	NQO1	GCGAGGACCCCTCGGGGTCTGAC#CAGATGCTGACTGGCACTGGTGGTTTTTGCT#(((((((((((((((.(((((..#))))).))))........)).))))))))).	2238	2269	1.0	-25.1	1	0.0001397598	0.5	0.0	0.0	-4.1706235265052785	20	31	9	3UTR		0	0
hsa-miR-615-5p	NM_001025434	NQO1	GGGGGTCCCCGGTGCTCGGATC#GATCCGCCTACCTCAGCCTCCCAAAGTGCTGGGATTACAGGCGTGATCCACCA#((((((((((((((((((((((#))))))..................)))))))))...........))))).)).	1695	1748	1.0	-26.5	1	1.597436e-05	0.485	0.0	0.0	-3.937574446201665	22	53	9	3UTR		0	0
hsa-miR-615-3p	NM_001025434	NQO1	TCCGAGCCTGGGTCTCCCTCTT#AGGGATTGGACCGAGCTGGAA#(((.((.((.(((((((((...#)))))...)))).))))))).	2205	2226	1.0	-20.3	0	0.005587853	0.515	0.0	0.0	-9.755789724360351	16	21	7	3UTR		0	0
hsa-miR-617	NM_001025434	NQO1	AGACTTCCCATTTGAAGGTGGC#GTTGCCTGAAAAATGGGAGA#....(((((((((..(((((((#)))))))...))))))))).	2159	2179	1.0	-19.8	0	0.003098805	0.588	0.0	0.0	-11.13885194640897	16	20	9	3UTR		0	1
hsa-miR-619-5p	NM_001025434	NQO1	GCTGGGATTACAGGCATGAGCC#CTCTGCCTCCCAGGTTCCAGCA#(((((((((..(((((.(((..#))))))))....))))))))).	1539	1561	1.0	-22.7	1	0.004772179	0.412	0.0	0.0	-8.004855389940193	17	22	9	3UTR		0	0
hsa-miR-549a-5p	NM_001025434	NQO1	AGCTCATCCATAGTTGTCACTG#TGACTTACTATGGGATGGGG#..((((((((((((.((((...#))))..))))))).))))).	1942	1962	1.0	-19.3	1	0.003439756	0.559	0.0	0.0	-5.692450279622925	16	20	7	3UTR		0	0
hsa-miR-767-5p	NM_001025434	NQO1	TGCACCATGGTTGTCTGAGCATG#TGCTCTCGACAGTATCCACAATAGCTGACGGCTGGGTGTT#.(((((..(((((((..(((...#.)))))))))).))))).	2265	2305	1.0	-18.9	0	1.401072e-05	0.574	0.0	0.0	-7.883695381712681	15	18	10	3UTR		0	0
hsa-miR-320b	NM_001025434	NQO1	AAAAGCTGGGTTGAGAGGGCAA#TTGCTCTGTTACCCAGGCTG#...(((((((.(((.(((((((#))))))).)))))))).)).	1486	1506	1.0	-22.0	0	0.0003032258	0.515	0.0	0.0	-10.074764229339724	17	20	8	3UTR		0	0
hsa-miR-762	NM_001025434	NQO1	GGGGCTGGGGCCGGGGCCGAGC#CTCGGCTCACTGCAACCTCTGCCTCCCAGGTTCCAGCAATTCTCCTGCCTCAGCCTCCCT#(((((((((((((((((((((.#))))))..................))).)))))))))...................))).	1523	1583	1.0	-30.5	1	0.004796451	0.382	0.0	0.0	-3.937574446201665	21	60	9	3UTR		0	0
hsa-miR-764	NM_001025434	NQO1	GCAGGTGCTCACTTGTCCTCCT#GGGATGACAGGCGCCTGCC#(((((((((....((((.((((#)))).))))))))))))).	1590	1609	1.0	-25.2	1	4.205705e-05	0.515	0.0	0.0	-12.640789312202793	17	19	13	3UTR		0	0
hsa-miR-874-5p	NM_001025434	NQO1	CGGCCCCACGCACCAGGGTAAGA#TCTTGCTCTGTTACCCAGGCTGGAGTGCAGTGGTGTGATCTCGGCTC#.((((((((((((((((((((((#))))))))))..............)))).)))).........)))).	1484	1531	1.0	-24.8	1	0.001217429	0.397	0.0	0.0	-3.793324837357118	22	47	10	3UTR		0	0
hsa-miR-885-3p	NM_001025434	NQO1	AGGCAGCGGGGTGTAGTGGATA#ATCCACCACACCTGGCCCTTGCA#..(((((.((((((.((((((.#)))))).)))))).))...))).	1740	1763	1.0	-25.9	0	0.001599086	0.529	0.0	0.0	-8.006085208803555	17	23	6	3UTR		0	0
hsa-miR-885-3p	NM_001025434	NQO1	AGGCAGCGGGGTGTAGTGGATA#TCACTGCAACCTCTGCCTC#((((((.(((.((((((((...#)))))))).))))))))).	1529	1548	1.0	-24.2	0	0.000270893	0.412	0.0	0.0	-8.306035456483334	17	19	9	3UTR		0	0
hsa-miR-873-3p	NM_001025434	NQO1	GGAGACTGATGAGTTCCCGGGA#TTCTGGAAGTCATCTCATTCCA#((((...(((((.((.((((((#)))))))).)))))...)))).	2049	2071	1.0	-19.1	0	0.01589636	0.691	0.0	0.0	-13.02343661004836	17	22	8	3UTR		0	0
hsa-miR-920	NM_001025434	NQO1	GGGGAGCTGTGGAAGCAGTA#TTTCCAGGCTTCCCT#((((((((.((((((.....#)))))))))))))).	881	896	1.0	-20.2	1	0.0009294533	0.647	0.0	0.0	-5.227013184751041	14	15	14	3UTR		0	0
hsa-miR-937-5p	NM_001025434	NQO1	GTGAGTCAGGGTGGGGCTGG#CCAGGCTTCCCTGACTTGCT#(((((((((((.(((.((((#)))).)))))))))))))).	884	904	1.0	-28.2	1	0.007621475	0.662	0.0	0.0	-7.517426836101634	18	20	14	3UTR		0	0
hsa-miR-1180-5p	NM_001025434	NQO1	GGACCCACCCGGCCGGGAATA#TGACGGCTGGGTGTTTCA#.((..((((((((((..(...#)..))))))))))..)).	2290	2308	1.0	-21.9	0	2.520356e-05	0.588	0.0	0.0	-11.177433367432394	13	18	10	3UTR		0	0
hsa-miR-1227-5p	NM_001025434	NQO1	GTGGGGCCAGGCGGTGG#CCACCACACCTGGCCCTTGCA#(((((((((((.(((((#)))))...))))))))).)).	1742	1763	1.0	-27.5	1	0.001599086	0.529	0.0	0.0	-7.284377755798021	16	21	9	3UTR		0	0
hsa-miR-1228-5p	NM_001025434	NQO1	GTGGGCGGGGGCAGGTGTGTG#CAGGCGTGATCCACCACACCTGGCCCTTGCAATCTTCTACT#(((((((((((((((((((((#.))).))))))).)))))))......)))).	1732	1773	1.0	-28.5	1	0.06861013	0.559	0.0	0.0	-3.937574446201665	21	31	7	3UTR		0	0
hsa-miR-1229-5p	NM_001025434	NQO1	GTGGGTAGGGTTTGGGGGAGAGCG#GCCTCCCTAGTAGCTGGGATGACAGGCGCCTGCCA#...(((((((((((((((((.((.#))))))))..............))))).)))))).	1575	1610	1.0	-26.7	0	4.509657e-05	0.515	0.0	0.0	-6.514540193678739	19	35	8	3UTR		0	0
hsa-miR-1233-5p	NM_001025434	NQO1	AGTGGGAGGCCAGGGCACGGCA#TGCCTCCCAGGTTCCAGCAATTCTCCTGCCTCAGCCTCCCT#...(((((((..(((((.((..#.)))))))..))))))).	1542	1583	1.0	-26.0	0	0.004796451	0.382	0.0	0.0	-12.686117978685445	14	18	7	3UTR		0	0
hsa-miR-1238-5p	NM_001025434	NQO1	GTGAGTGGGAGCCCCAGTGTGTG#TACCAGATGCTGACTGGCACTGGTGGTTTTTGCTCTCG#(.((((((((((((((((((...#.))))))).))))))))))).).	2235	2273	1.0	-27.2	1	0.001734875	0.485	0.0	0.0	-5.101250328216836	19	23	11	3UTR		0	0
hsa-miR-1202	NM_001025434	NQO1	GTGCCAGCTGCAGTGGGGGAG#CCTCCCTAGTAGCTGGGATG#((.((((((((((.(((((..#))))))).)))))))).)).	1576	1596	1.0	-26.6	0	1.571962e-05	0.441	0.0	0.0	-6.3519538380285185	17	20	8	3UTR		0	0
hsa-miR-1207-5p	NM_001025434	NQO1	TGGCAGGGAGGCTGGGAGGGG#CTCCTGACCTCAGGTGATCCGCCTACCTCAGCCTCCCAAAGTGCTG#.((((((((((((((((((((#.)).))).)).)))))))))....)))).	1680	1726	1.0	-31.4	1	4.869681e-05	0.397	0.0	0.0	-3.793324837357118	20	29	9	3UTR		0	0
hsa-miR-1293	NM_001025434	NQO1	TGGGTGGTCTGGAGATTTGTGC#GTATCTTTCCAGGCTTCCCT#.(((.((((((((((...((((#)))).)))))))))).))).	876	896	1.0	-22.1	0	0.0009294533	0.647	0.0	0.0	-8.145411092473203	17	20	10	3UTR		0	0
hsa-miR-1268a	NM_001025434	NQO1	CGGGCGTGGTGGTGGGGG#CTCCCTAGTAGCTGGGATGACAGGCGCCTGCCATCATGCCTGA#((((((((((((((((.(#.).)))))))))))))))).	1577	1620	1.0	-30.4	1	0.002706871	0.529	0.0	0.0	-3.937574446201665	17	20	16	3UTR		0	0
hsa-miR-1307-5p	NM_001025434	NQO1	TCGACCGGACCTCGACCGGCT#GTTGGCCAGGCTGGTCT#..((((((.(((.(.(((((.#)))))).))))))))).	1659	1676	1.0	-21.0	1	9.837268e-06	0.441	0.0	0.0	-8.03797055053493	15	17	9	3UTR		0	0
hsa-miR-1321	NM_001025434	NQO1	CAGGGAGGTGAATGTGAT#ATCATTCAACTCTCCAATGTTCTATTAATCACCTCTCTGT#(((((((((((.......#.))))))))))).	1160	1200	1.0	-19.1	1	0.01193167	0.603	0.0	0.0	-10.39884692653892	11	13	11	3UTR		0	0
hsa-miR-1539	NM_001025434	NQO1	TCCTGCGCGTCCCAGATGCCC#GTAGCTGGGATGACAGGC#.((((..((((((((.(((..#))).)))))))).)))).	1584	1602	1.0	-20.7	0	1.537294e-08	0.456	0.0	0.0	-7.4710192137250955	15	18	8	3UTR		0	0
hsa-miR-1909-3p	NM_001025434	NQO1	CGCAGGGGCCGGGTGCTCACCG#CACCTGGCCCTTGCA#.((((((((((((((.......#)))))))))))))).	1748	1763	1.0	-30.4	1	0.001599086	0.529	0.0	0.0	-4.026373917660731	14	15	14	3UTR		0	0
hsa-miR-1910-3p	NM_001025434	NQO1	GAGGCAGAAGCAGGATGACA#TCTCCTGCCTCAGCCTCC#(((((.((.((((((.((..#)))))))).)).))))).	1563	1581	1.0	-22.2	0	0.004603428	0.382	0.0	0.0	-7.127971945944087	15	18	8	3UTR		0	0
hsa-miR-1914-5p	NM_001025434	NQO1	CCCTGTGCCCGGCCCACTTCTG#GGGCTAAAGTTTTAGGGTACAGT#..(((((((((((((.......#))))).........)))))))).	1127	1150	1.0	-21.9	1	0.01484193	0.632	0.0	0.0	-5.1900497996759025	13	23	8	3UTR		0	0
hsa-miR-1915-5p	NM_001025434	NQO1	ACCTTGCCTTGCTGCCCGGGCC#GGCATATAACCAAAATCCGACTGGGCTCAAGAGGCCACTTAGGGA#.(((((((((...((((((...#.))))))....))))).....)))).	1016	1061	1.0	-21.9	1	0.004152124	0.588	0.0	0.0	-11.254033235030066	15	26	6	3UTR		0	0
hsa-miR-3116	NM_001025434	NQO1	TGCCTGGAACATAGTAGGGACT#GTTTCACCATGTTGGCCAGGCT#.(((((((((((.((.(((((.#))))))).)))))..)))))).	1649	1671	1.0	-20.3	1	0.0005622286	0.485	0.0	0.0	-5.315504530326973	18	22	7	3UTR		0	0
hsa-miR-3128	NM_001025434	NQO1	TCTGGCAAGTAAAAAACTCTCAT#TTACTTGCCAAGAA#((((((((((((...........#)))))))))).)).	2186	2200	1.0	-15.5	1	0.02930136	0.529	0.0	0.0	-7.052043616942562	12	14	10	3UTR		0	0
hsa-miR-3131	NM_001025434	NQO1	TCGAGGACTGGTGGAAGGGCCTT#AGGCGCCTGCCATCATGCCTGAC#((.(((..((((((.(((((((.#)))).))).))))))..))))).	1598	1621	1.0	-23.4	0	0.001853534	0.529	0.0	0.0	-10.087884944810698	18	23	6	3UTR		0	0
hsa-miR-378b	NM_001025434	NQO1	ACTGGACTTGGAGGCAGAA#TCTGCCTCCCAGGTTCCAGC#.(((((((((((((((((.#))))))))).)))).)))).	1540	1560	1.0	-27.7	1	0.004686699	0.412	0.0	0.0	-3.793324837357118	17	20	9	3UTR		0	0
hsa-miR-544b	NM_001025434	NQO1	ACCTGAGGTTGTGCATTTCTAA#GACCTCAGGTG#((((((((((............#)))))))))).	1685	1696	1.0	-17.3	1	9.156596e-05	0.426	0.0	0.0	-13.223621401949268	10	11	10	3UTR		0	0
hsa-miR-3138	NM_001025434	NQO1	TGTGGACAGTGAGGTAGAGGGAGT#GCTCACTGCAACCTCTGCCTCCCAGGTTCCAGCAA#(((((((.(.((((((((((..((#.))..)))))))))).)..)).))).)).	1527	1562	1.0	-24.9	1	0.004892726	0.397	0.0	0.0	-7.493715843710474	20	29	10	3UTR		0	0
hsa-miR-3141	NM_001025434	NQO1	GAGGGCGGGTGGAGGAGGA#CCTCCTTTACCAGATGCTGACTGGCACTGGTGGTTTTTGCTCTCG#((((((((((((((((((.#)))))))))))..........................))))))).	2228	2273	1.0	-26.7	1	0.001734875	0.485	0.0	0.0	-3.937574446201665	18	45	11	3UTR		0	0
hsa-miR-3141	NM_001025434	NQO1	GAGGGCGGGTGGAGGAGGA#CTGAATCTACCTGCCCTA#.((((((((((((...((.#))...)))))))))))).	1239	1257	1.0	-24.9	1	0.0006362782	0.574	0.0	0.0	-5.618663395431772	14	18	12	3UTR		0	0
hsa-miR-3147	NM_001025434	NQO1	GGTTGGGCAGTGAGGAGGGTGTGA#GCGCCTGCCATCATGCCTGACTA#(((((((((.(((((.((((((..#)))))).)).)))))))))))).	1600	1623	1.0	-26.7	1	0.002744378	0.529	0.0	0.0	-5.413129994833456	20	23	12	3UTR		0	0
hsa-miR-3153	NM_001025434	NQO1	GGGGAAAGCGAGTAGGGACATTT#TCCCTGACTTGCTTTA#....((((((((((((((.....#)))))).)))))))).	891	907	1.0	-19.4	0	0.01596183	0.647	0.0	0.0	-9.546562468637928	14	16	8	3UTR		0	0
hsa-miR-3157-5p	NM_001025434	NQO1	TTCAGCCAGGCTAGTGCAGTCT#GCTGACTGGCACTGGTG#....(((((((((((.((((..#)))))))))).))))).	2243	2260	1.0	-21.1	0	1.28379e-05	0.529	0.0	0.0	-9.779611548941542	15	17	10	3UTR		0	0
hsa-miR-3158-5p	NM_001025434	NQO1	CCTGCAGAGAGGAAGCCCTTC#AGGGCTAAAGTTTTAGGGTACAGTTTGGCTAGGTATCATTCAACTCTCCAATGTTCTATTAATCACCTCTCTGTAGT#.(((((((((((.........#.))))))))))).	1126	1203	1.0	-20.1	1	0.007131073	0.603	0.0	0.0	-6.907794008098015	11	13	11	3UTR		0	0
hsa-miR-3160-3p	NM_001025434	NQO1	AGAGCTGAGACTAGAAAGCCCA#TGGAGTGCAGTGGTGTGATCTCGGCTCA#.((((((((((((....(((((#))).))....))).....))))))))).	1504	1532	1.0	-19.5	1	0.002008977	0.397	0.0	0.0	-5.618663395431772	17	28	9	3UTR		0	0
hsa-miR-1260b	NM_001025434	NQO1	ATCCCACCACTGCCACCAT#TGGAGTGCAGTGGTGTGATC#(((.((((((((((.(((.#))).).))))))))).))).	1504	1524	1.0	-22.0	0	1.005702e-06	0.397	0.0	0.0	-7.70504628141149	16	20	9	3UTR		0	0
hsa-miR-3177-3p	NM_001025434	NQO1	TGCACGGCACTGGGGACACGT#TCCCTAGTAGCTGG#....((((((((((((.....#)))))))).)))).	1578	1592	1.0	-19.1	0	1.484025e-05	0.412	0.0	0.0	-9.546562468637928	12	14	8	3UTR		0	0
hsa-miR-3065-3p	NM_001025434	NQO1	TCAGCACCAGGATATTGTTGGAG#CTCTCGACAGTATCCACAATAGCTGAC#(((((....((((((((((((((#))).)))))))))))......))))).	2267	2294	1.0	-23.3	0	0.002775642	0.588	0.0	0.0	-10.752244329692425	19	27	11	3UTR		0	0
hsa-miR-3186-5p	NM_001025434	NQO1	CAGGCGTCTGTCTACGTGGCTT#AGCCTCCCTAGTAGCTGGGATGACAGGCGCCTGC#((((((((((((..(.(((((.#.))))).)..)))))))))))).	1574	1608	1.0	-29.7	1	1.60067e-06	0.5	0.0	0.0	-6.316594056691927	18	23	12	3UTR		0	0
hsa-miR-3186-3p	NM_001025434	NQO1	TCACGCGGAGAGATGGCTTTG#GAAGTCATCTCATTCCACT#....(.((((((((((((((.#)))))))))))..))).).	2054	2073	1.0	-18.7	0	0.01302949	0.691	0.0	0.0	-11.447521229830976	15	19	11	3UTR		0	0
hsa-miR-3190-3p	NM_001025434	NQO1	TGTGGAAGGTAGACGGCCAGAGA#CTGGCCCTTGCAATCTTCTACT#.(((((((((.((.((((((...#)))))).))...))))))))).	1751	1773	1.0	-22.4	1	0.06861013	0.559	0.0	0.0	-7.474939230287874	17	22	9	3UTR		0	1
hsa-miR-3191-3p	NM_001025434	NQO1	TGGGGACGTAGCTGGCCAGACAG#GTTTCACCATGTTGGCCAGGCTGGTCTCA#..(((((.((((((((((.(((.#.)))))))))).)))))))).	1649	1678	1.0	-24.5	0	1.308927e-05	0.426	0.0	0.0	-7.27063564855292	18	21	10	3UTR		0	0
hsa-miR-3196	NM_001025434	NQO1	CGGGGCGGCAGGGGCCTC#AGGCGCCTGCCATCATGCCTG#..((((((((((.((((.#)))).)))))).....)))).	1598	1619	1.0	-25.8	1	0.01541184	0.529	0.0	0.0	-6.246131332038532	14	21	6	3UTR		0	0
hsa-miR-3198	NM_001025434	NQO1	GTGGAGTCCTGGGGAATGGAGA#CTCTGCCTCCCAGGTTCCAG#.(((((.(((((((...((((.#))))...)))))))))))).	1539	1559	1.0	-23.2	0	0.003646751	0.412	0.0	0.0	-6.305510012782684	16	20	12	3UTR		0	0
hsa-miR-3199	NM_001025434	NQO1	AGGGACTGCCTTAGGAGAAAGTT#AATTTTTTTTTGAAGCAGTCTTG#.((((((((.(((((((((((((#))))))))))))).)))))))).	1466	1489	1.0	-20.3	1	0.003979706	0.662	0.0	0.0	-5.035831305685297	21	23	13	3UTR		0	0
hsa-miR-4304	NM_001025434	NQO1	CCGGCATGTCCAGGGCA#GCGCCTGCCATCATGCCT#..((((((..((((((.#)).))))....)))))).	1600	1618	1.0	-18.8	1	0.008833035	0.529	0.0	0.0	-7.255896845946231	12	18	6	3UTR		0	0
hsa-miR-4257	NM_001025434	NQO1	CCAGAGGTGGGGACTGAG#TCAATTTCTACTTCTGGA#(((((((((((((.(((.#))).))))))))))))).	2038	2056	1.0	-21.1	1	0.0004510512	0.662	0.0	0.0	-4.794414363722071	16	18	13	3UTR		0	0
hsa-miR-4259	NM_001025434	NQO1	CAGTTGGGTCTAGGGGTCAGGA#CCTGCCCTAAGGGACTTAACTT#.((((((((((.((((.((((.#))))))))...)))))))))).	1248	1270	1.0	-24.7	1	0.00219426	0.588	0.0	0.0	-7.140128146953473	18	22	10	3UTR		0	0
hsa-miR-4260	NM_001025434	NQO1	CTTGGGGCATGGAGTCCCA#TGGGATGGGGTCCAGTCCCATGA#(.((((((.((((((((((#))))))....)))))))))).).	1952	1975	1.0	-22.4	1	9.891207e-07	0.544	0.0	0.0	-6.157639986462598	17	23	10	3UTR		0	0
hsa-miR-4267	NM_001025434	NQO1	TCCAGCTCGGTGGCAC#TGGACCGAGCTGGAA#(((((((((((..((.#)).))))))))))).	2211	2226	1.0	-22.1	1	0.005587853	0.515	0.0	0.0	-8.806557448767878	13	15	11	3UTR		0	0
hsa-miR-4270	NM_001025434	NQO1	TCAGGGAGTCAGGGGAGGGC#CCAGGCTTCCCTGACTTGCTT#..((.((((((((((((((.#))...)))))))))))).)).	884	905	1.0	-23.7	0	0.01428792	0.662	0.0	0.0	-9.076037894184761	16	21	12	3UTR		0	0
hsa-miR-4287	NM_001025434	NQO1	TCTCCCTTGAGGGCACTTT#GAAGGAAAAGACTGAATCTACCTGCCCTAAGGGAC#..((((((.((((((....#.)))))))))))).	1228	1263	1.0	-20.0	1	0.00036835	0.588	0.0	0.0	-6.246439457921665	12	14	12	3UTR		0	0
hsa-miR-3621	NM_001025434	NQO1	CGCGGGTCGGGGTCTGCAGG#CCAGGCTTCCCTGACTTGCT#.(((((((((((...((.((#))..))..))))))))))).	884	904	1.0	-23.0	1	0.007621475	0.662	0.0	0.0	-6.674744927794402	15	20	11	3UTR		0	0
hsa-miR-3650	NM_001025434	NQO1	AGGTGTGTCTGTAGAGTCC#GGGCTCAAGAGGCCACTTA#(((((.((((.(.((((((#)))))).).))))))))).	1038	1057	1.0	-20.0	0	0.0003270256	0.588	0.0	0.0	-9.952438295471305	16	19	9	3UTR		0	0
hsa-miR-3652	NM_001025434	NQO1	CGGCTGGAGGTGTGAGGA#CCTCAGCCTCCCTAGTAGCTGG#(((((((((((.(((((.#))))))))))).....))))).	1570	1592	1.0	-23.1	1	1.484025e-05	0.412	0.0	0.0	-7.284377755798021	16	22	11	3UTR		0	0
hsa-miR-3663-3p	NM_001025434	NQO1	TGAGCACCACACAGGCCGGGCGC#GCTGGAAAACCTCCTTTACCAGATGCTGACTGGCACTGGTGGTTTTTGCTCT#.(((((((((.((((((((..((#.))...))))).))))))))....)))).	2219	2271	1.0	-26.1	1	0.0001606616	0.485	0.0	0.0	-6.618099312767468	19	29	8	3UTR		0	0
hsa-miR-3680-3p	NM_001025434	NQO1	TTTTGCATGACCCTGGGAGTAGG#TCTGCCTCCCAGGTTCCAGCAAT#..((((..((.((((((((((((#))))).))))))).))..)))).	1540	1563	1.0	-23.9	0	0.004625303	0.397	0.0	0.0	-11.63909665883459	18	23	7	3UTR		0	0
hsa-miR-3692-5p	NM_001025434	NQO1	CCTGCTGGTCAGGAGTGGATACTG#CAGTATCCACAATAGCTGACGGCTGGG#((.(((.(((((..((((((((((#)))))))))).....)))))))).)).	2274	2301	1.0	-27.9	0	5.339832e-05	0.588	0.0	0.0	-9.184770985566082	20	27	10	3UTR		0	0
hsa-miR-3907	NM_001025434	NQO1	AGGTGCTCCAGGCTGGCTCACA#CCAGGCTGGAGTGCA#..(((((((((.((((......#)))).))))))))).	1498	1513	1.0	-24.2	1	5.960827e-08	0.456	0.0	0.0	-8.303804028968646	13	15	9	3UTR		0	0
hsa-miR-3689b-3p	NM_001025434	NQO1	CTGGGAGGTGTGATATTGTGGT#AGTGCAGTGGTGTGATCTCGGCTCACTGCAACCTCTGCCTCCCAGG#((((((((((.((..(((((((#.)))))))..)))))))))))).	1507	1553	1.0	-25.7	1	0.001860766	0.397	0.0	0.0	-8.354638399383056	19	23	12	3UTR		0	1
hsa-miR-3911	NM_001025434	NQO1	TGTGTGGATCCTGGAGGAGGCA#TGCCTCCCAGGTTCCAGCAA#(((.((((.((((..(((((((#))))))))))).))))))).	1542	1562	1.0	-25.4	0	0.004892726	0.397	0.0	0.0	-9.61827585717766	18	20	11	3UTR		0	0
hsa-miR-3911	NM_001025434	NQO1	TGTGTGGATCCTGGAGGAGGCA#GCCTCCCAAAGTGCTGGGATTACAGGCGTGATCCACCACACC#.(((((((((((((.((((((.#)))))).......)))))))...............)))))).	1710	1752	1.0	-24.3	1	0.0005776204	0.5	0.0	0.0	-4.528774397607753	19	42	7	3UTR		0	0
hsa-miR-3913-5p	NM_001025434	NQO1	TTTGGGACTGATCTTGATGTCT#TATCATTGCTAAACTGATGACTTACTATGGGATGGGGTCCAGTCCCAT#..((((((((..(((.((.((.#.)).)).)))..)))))))).	1925	1973	1.0	-21.3	1	1.491373e-06	0.544	0.0	0.0	-11.361627584682608	15	21	8	3UTR		0	0
hsa-miR-3150b-5p	NM_001025434	NQO1	CAACCTCGAGGATCTCCCCAGC#TGGGGTCCAGTCCCATGACCTTGGGGTA#..(((((((((.((.(((((..#)))))...........))))))))))).	1957	1985	1.0	-21.0	1	0.0001421936	0.574	0.0	0.0	-9.03925358921928	16	28	11	3UTR		0	0
hsa-miR-3921	NM_001025434	NQO1	TCTCTGAGTACCATATGCCTTGT#CAATGTTCTATTAATCACCTCTCTGTAGTTTATGGCAGAAGGGAATTGCTCAGAGAA#((((((((((((...((((.((.#.)).))))....))...)))))))))).	1174	1231	1.0	-22.4	1	0.00409262	0.544	0.0	0.0	-6.818994536638949	18	28	10	3UTR		0	0
hsa-miR-3936	NM_001025434	NQO1	TAAGGGGTGTATGGCAGATGCA#GCGCCTGCCATCATGCCTG#..(((.(((.(((((((.(((.#))).)))))))))).))).	1600	1619	1.0	-24.8	0	0.01541184	0.529	0.0	0.0	-8.100465948893515	16	19	10	3UTR		0	0
hsa-miR-3942-5p	NM_001025434	NQO1	AAGCAATACTGTTACCTGAAAT#GTTTTAGGGTACAGTTTGGCTA#.(((...(((((..((((((((#))))))))..)))))...))).	1135	1157	1.0	-20.3	0	0.0005862933	0.632	0.0	0.0	-13.502977838420607	16	22	8	3UTR		0	0
hsa-miR-3944-5p	NM_001025434	NQO1	TGTGCAGCAGGCCAACCGAGA#TTTCACCATGTTGGCCAGGCTGG#....((((.(((((((.....#.)))))))..)))).	1650	1673	1.0	-19.8	0	3.031743e-05	0.456	0.0	0.0	-10.602952126883691	11	15	7	3UTR		0	0
hsa-miR-3945	NM_001025434	NQO1	AGGGCATAGGAGAGGGTTGATAT#GTATCATTCAACTCTCCAATGTTCTA#(((((((.((((((((.((((((#)))))).))..)))))).))))))).	1158	1184	1.0	-22.3	1	0.1260806	0.618	0.0	0.0	-6.251209375382295	21	26	7	3UTR		0	0
hsa-miR-3945	NM_001025434	NQO1	AGGGCATAGGAGAGGGTTGATAT#GCCCTCTTGTGGTGCA#...(((((.((((((((......#)))))))).)).))).	2113	2129	1.0	-18.7	0	5.507039e-05	0.632	0.0	0.0	-7.570929851924502	13	16	8	3UTR		0	0
hsa-miR-642b-5p	NM_001025434	NQO1	GGTTCCCTCTCCAAATGTGTCT#GACTTGCTTTAGTTTTTAAGATTTGTGTTTTTCTTTTTCCACAAGGAATAAATGAGAGGGAATCG#(((((((((((...........#.))))))))))).	896	961	1.0	-20.2	1	0.002292577	0.662	0.0	0.0	-10.39884692653892	11	13	11	3UTR		0	0
hsa-miR-4429	NM_001025434	NQO1	AAAAGCTGGGCTGAGAGGCG#TGCCTCCCAGGTTCCAGCA#....(((((((((.((((((#)))))).)))..)))))).	1542	1561	1.0	-22.5	0	0.004772179	0.412	0.0	0.0	-10.403402386158335	15	19	6	3UTR		0	0
hsa-miR-4447	NM_001025434	NQO1	GGTGGGGGCTGTTGTTT#GACAGCCTCTTACTTGCCA#(((((((((((((....#)))))))))).....))).	2177	2196	1.0	-18.7	1	0.008701312	0.515	0.0	0.0	-5.762913004276319	13	19	10	3UTR		0	0
hsa-miR-4449	NM_001025434	NQO1	CGTCCCGGGGCTGCGCGAGGCA#GCCTCCCAAAGTGCTGGGATT#.(((((((.(((..(.(((((.#))))).)..))).))))))).	1710	1731	1.0	-27.0	1	3.077008e-05	0.397	0.0	0.0	-7.2287341060931425	16	21	7	3UTR		0	0
hsa-miR-4456	NM_001025434	NQO1	CCTGGTGGCTTCCTTTT#GAGGCCACTTAGGG#((((((((((((.....#))))))))).))).	1046	1060	1.0	-18.8	1	0.002817778	0.588	0.0	0.0	-7.052043616942562	12	14	9	3UTR		0	0
hsa-miR-4458	NM_001025434	NQO1	AGAGGTAGGTGTGGAAGAA#TCCACACCGTACATCTG#(((.(((((((((((....#)))))))).))).))).	1801	1818	1.0	-19.1	0	0.1111223	0.662	0.0	0.0	-7.202645801464468	14	17	8	3UTR		0	0
hsa-miR-378h	NM_001025434	NQO1	ACTGGACTTGGTGTCAGATGG#TGGGATGGGGTCCAGTC#(((((((((.((.(((.....#))).)).))))))))).	1952	1969	1.0	-19.1	1	6.479049e-05	0.544	0.0	0.0	-6.469211527196086	14	17	9	3UTR		0	0
hsa-miR-4464	NM_001025434	NQO1	AAGGTTTGGATAGATGCAATA#TGTTATCAAATCTGGGTATCTTTCCAGGCTTC#.(((((((((.((((((....#.)))))).))))))))).	861	893	1.0	-19.2	1	0.0002178235	0.647	0.0	0.0	-6.618099312767468	15	18	9	3UTR		0	0
hsa-miR-3689c	NM_001025434	NQO1	CTGGGAGGTGTGATATTGTGGT#AGTGCAGTGGTGTGATCTCGGCTCACTGCAACCTCTGCCTCCCAGG#((((((((((.((..(((((((#.)))))))..)))))))))))).	1507	1553	1.0	-25.7	1	0.001860766	0.397	0.0	0.0	-8.354638399383056	19	23	12	3UTR		0	1
hsa-miR-4482-3p	NM_001025434	NQO1	TTTCTATTTCTCAGTGGGGCTC#GGTTGCCTGAAAAATGGGAGA#(((((((((.((((.(.((((.#)))).))))).))))))))).	2158	2179	1.0	-15.9	1	0.003098805	0.588	0.0	0.0	-5.915530474780478	18	21	9	3UTR		0	0
hsa-miR-4485-3p	NM_001025434	NQO1	TAACGGCCGCGGTACCCTAA#TTAGGGTACAGTTTGGCTA#....((((((.(((((((((#))))))))).))..)))).	1138	1157	1.0	-19.8	0	0.0005862933	0.632	0.0	0.0	-12.371336944048279	15	19	9	3UTR		0	0
hsa-miR-4496	NM_001025434	NQO1	GAGGAAACTGAAGCTGAGAGGG#CCCTGACTTGCTTTAGTTTTTA#..((((((((((((.(..((((#))))..)..)))))))))))).	892	914	1.0	-19.6	1	0.09495397	0.632	0.0	0.0	-5.692450279622925	17	22	12	3UTR		0	0
hsa-miR-4505	NM_001025434	NQO1	AGGCTGGGCTGGGACGGA#TCCGCCTACCTCAGCCTC#((((((((.((((.((((#)))))))).)))))))).	1697	1715	1.0	-24.5	1	0.001901914	0.426	0.0	0.0	-5.850804021967834	16	18	8	3UTR		0	0
hsa-miR-2392	NM_001025434	NQO1	TAGGATGGGGGTGAGAGGTG#ACCTCTGCCTCCCAGGTTCCA#..(((((((((..((((((.#))))))..))))))...))).	1537	1558	1.0	-23.2	1	0.002485817	0.426	0.0	0.0	-9.592934641634889	15	21	6	3UTR		0	0
hsa-miR-4515	NM_001025434	NQO1	AGGACTGGACTCCCGGCAGCCC#GGTTATTTTCTTTATCATTGCTAAACTGATGACTTACTATGGGATGGGGTCCAGTCCC#.(((((((((.((((....(((#.))).))))))))))))).	1913	1971	1.0	-26.5	1	4.400516e-07	0.529	0.0	0.0	-6.851148393071081	16	19	13	3UTR		0	0
hsa-miR-4519	NM_001025434	NQO1	CAGCAGTGCGCAGGGCTG#GCTGACTGGCACTGGTGG#((.((((((.((((((..#)))..))))))))).)).	2243	2261	1.0	-19.7	0	2.11099e-05	0.515	0.0	0.0	-6.737620388836292	14	18	9	3UTR		0	0
hsa-miR-4526	NM_001025434	NQO1	GCTGACAGCAGGGCTGGCCGCT#TGGTCAGCTTTTGTTGTTTATATACAGTA#((((((((((((((((((((..#))))))))))).))))).......)))).	1362	1391	1.0	-22.9	1	0.008253956	0.632	0.0	0.0	-3.937574446201665	20	29	11	3UTR		0	0
hsa-miR-3960	NM_001025434	NQO1	GGCGGCGGCGGAGGCGGGGG#CCTCTGCCTCCCAGGTTCCAGCAATTCTCCTGCCTCAGCCTCCCTAGTAGCTGGGATGACAGGCGCCTGCCA#(((((((((.((((((((((#.)))))))))).)))........................))).))).	1538	1610	1.0	-31.7	1	4.509657e-05	0.515	0.0	0.0	-5.180080914529843	19	47	10	3UTR		0	0
hsa-miR-4632-5p	NM_001025434	NQO1	GAGGGCAGCGTGGGTGTGGCGGA#TCCACCACACCTGGCCCTTG#((((((....(((((((((.(((#))).))))))))))))))).	1741	1761	1.0	-28.0	0	0.001494115	0.5	0.0	0.0	-10.093792036827557	18	20	15	3UTR		0	1
hsa-miR-4633-5p	NM_001025434	NQO1	ATATGCCTGGCTAGCTCCTC#GAGACGGCGTTTCACCATGTTGGCCAGGCT#....(((((((((((.....#.))))))))))).	1641	1671	1.0	-22.1	0	0.0005622286	0.485	0.0	0.0	-9.779611548941542	11	13	11	3UTR		0	0
hsa-miR-4633-3p	NM_001025434	NQO1	AGGAGCTAGCCAGGCATATGCA#GGGTACAGTTTGGCTAGGTATCATTCAACTCTCCA#.((((((((((((((.(((.(.#).)))..)))))))))).............)))).	1141	1176	1.0	-20.7	1	0.04636079	0.632	0.0	0.0	-4.026373917660731	18	35	10	3UTR		0	0
hsa-miR-4638-3p	NM_001025434	NQO1	CCTGGACACCGCTCAGCCGGCCG#TGGCCAGGCTGGTCTCAAACTCCTGACCTCAGGTGATCCGC#..((((((((((.((((((((((#))))).)))))))..................)))).)))).	1661	1702	1.0	-25.6	1	8.078414e-05	0.412	0.0	0.0	-6.246131332038532	20	41	7	3UTR		0	0
hsa-miR-4642	NM_001025434	NQO1	ATGGCATCGTCCCCTGGTGGCT#GGCCACTTAGGGAAAGATGTAGAAAGATGCTAG#.(((((((.(((((((((((((#))))))).)))).........))..))))))).	1048	1081	1.0	-24.6	1	0.04282182	0.632	0.0	0.0	-4.849714495602881	20	33	7	3UTR		0	0
hsa-miR-4647	NM_001025434	NQO1	GAAGATGGTGCTGTGCTGAGGAA#CCTAGCACAAGTACCACTCTTG#.((((((((((((((((.(((..#))))))))).)))))).)))).	1342	1364	1.0	-24.6	1	0.0005921552	0.632	0.0	0.0	-3.793324837357118	19	22	9	3UTR		0	0
hsa-miR-4649-3p	NM_001025434	NQO1	TCTGAGGCCTGCCTCTCCCCA#GGGAGACAGCCTCT#...((((.(((..((((((..#))))))))))))).	2173	2187	1.0	-19.7	0	0.0001325739	0.574	0.0	0.0	-13.464109045121969	13	14	13	3UTR		0	0
hsa-miR-4653-5p	NM_001025434	NQO1	TCTCTGAGCAAGGCTTAACACC#GTAGTTTATGGCAGAAGGGAATTGCTCAGAGAA#(((((((((((..(((......#.)))..))))))))))).	1198	1231	1.0	-21.8	1	0.00409262	0.544	0.0	0.0	-8.573508368464264	14	18	11	3UTR		0	0
hsa-miR-4653-3p	NM_001025434	NQO1	TGGAGTTAAGGGTTGCTTGGAGA#TTTCCAGGCTTCCCTGACTTG#..(((((.((((..(((((((((#)))))))))..))))))))).	881	902	1.0	-24.9	0	0.0005722955	0.662	0.0	0.0	-9.41660617873957	18	21	9	3UTR		0	0
hsa-miR-4654	NM_001025434	NQO1	TGTGGGATCTGGAGGCATCTGG#CAGTGGTGTGATCTCGGCTCACTGCAACCTCTGCCTCCCAGGTTCCAGCAA#(((((((((((((((((...((#.))..))))))).)))))))).)).	1511	1562	1.0	-25.6	1	0.004892726	0.397	0.0	0.0	-3.937574446201665	19	25	8	3UTR		0	0
hsa-miR-4654	NM_001025434	NQO1	TGTGGGATCTGGAGGCATCTGG#TGGGATGGGGTCCAGTCCCATG#.((((((.(((((..(((((.(#).)))))...))))))))))).	1952	1974	1.0	-23.0	1	2.508383e-06	0.544	0.0	0.0	-7.69924924430879	17	22	11	3UTR		0	0
hsa-miR-4656	NM_001025434	NQO1	TGGGCTGAGGGCAGGAGGCCTGT#GCAATTCTCCTGCCTCAGCCTC#.(((((((.(((((((((..(((#)))..)))))))))))))))).	1558	1580	1.0	-31.0	1	0.004823671	0.368	0.0	0.0	-4.849714495602881	19	22	16	3UTR		0	0
hsa-miR-4660	NM_001025434	NQO1	TGCAGCTCTGGTGGAAAATGGAG#CTCCTTTACCAGATGCTGA#..(((((((((((((....((((#))))))))))))).)))).	2229	2248	1.0	-21.7	1	6.777981e-05	0.485	0.0	0.0	-5.1900497996759025	17	19	13	3UTR		0	0
hsa-miR-4660	NM_001025434	NQO1	TGCAGCTCTGGTGGAAAATGGAG#CCATGTTGGCCAGGCTGG#..((((.(((((.((..((((..#)))).)).))))))))).	1655	1673	1.0	-21.4	0	3.031743e-05	0.456	0.0	0.0	-8.022866947213465	15	18	9	3UTR		0	0
hsa-miR-4671-5p	NM_001025434	NQO1	ACCGAAGACTGTGCGCTAATCT#GGGCTAAAGTTTTAGGGTACAGTTTGGCTAGGTA#(((..(((((((((.((((...#.)))).))))))))).....))).	1127	1161	1.0	-19.8	0	0.001582627	0.647	0.0	0.0	-11.824083456223962	16	24	9	3UTR		0	0
hsa-miR-4682	NM_001025434	NQO1	TCTGAGTTCCTGGAGCCTGGTCT#GACTGGGCTCAAGAGGCCACTTAGGG#(((((((.(((.((((((((((.#))))))))))...)))..))))))).	1034	1060	1.0	-26.7	1	0.002817778	0.588	0.0	0.0	-9.59801268497865	20	26	10	3UTR		0	0
hsa-miR-4682	NM_001025434	NQO1	TCTGAGTTCCTGGAGCCTGGTCT#GATCTCGGCTCACTGCAACCTCTGCCTCCCAGGTTCCAGCAATTCT#...(((((.(((((((((((...#.))))))))))).))))).	1520	1566	1.0	-26.0	0	0.003426621	0.412	0.0	0.0	-7.570929851924502	16	19	11	3UTR		0	0
hsa-miR-4685-3p	NM_001025434	NQO1	TCTCCCTTCCTGCCCTGGCTAG#TAGTTTATGGCAGAAGGGAA#..((((((.(((((..(((((.#)))))...))))))))))).	1199	1219	1.0	-21.6	1	0.02354168	0.618	0.0	0.0	-6.9818890181723	16	20	11	3UTR		0	0
hsa-miR-4687-3p	NM_001025434	NQO1	TGGCTGTTGGAGGGGGCAGGC#GCCTCAGCCTCCCTAGTAGCTG#.(((((((((.((((((((((#))))..))))))))))))))).	1569	1591	1.0	-25.8	1	2.168773e-05	0.412	0.0	0.0	-6.618099312767468	19	22	15	3UTR		0	0
hsa-miR-4690-3p	NM_001025434	NQO1	GCAGCCCAGCTGAGGCCTCTG#GCCTCCCTAGTAGCTGGGATGACAGGCGCCTGCC#((((((((((((((((.....#)))))......)))))))...........)))).	1575	1609	1.0	-22.7	1	4.205705e-05	0.515	0.0	0.0	-3.937574446201665	16	34	7	3UTR		0	0
hsa-miR-4701-3p	NM_001025434	NQO1	ATGGGTGATGGGTGTGGTGT#CACCACACCTGGCCCT#..((((...((((((((((.#)))))))))).)))).	1743	1759	1.0	-24.7	0	0.00180485	0.485	0.0	0.0	-9.870711841670003	14	16	10	3UTR		0	0
hsa-miR-4713-5p	NM_001025434	NQO1	TTCTCCCACTACCAGGCTCCCA#GGTTGCCTGAAAAATGGGAGAC#.(((((((....(((((..((.#))..))))).....))))))).	2158	2180	1.0	-23.6	1	0.0001960059	0.588	0.0	0.0	-12.263798748937765	14	22	7	3UTR		0	0
hsa-miR-4714-3p	NM_001025434	NQO1	CCAACCTAGGTGGTCAGAGTTG#GGCCACTTAGGG#....(((((((((((.......#))))))))))).	1048	1060	1.0	-20.2	0	0.002817778	0.588	0.0	0.0	-9.779611548941542	11	12	11	3UTR		0	0
hsa-miR-4718	NM_001025434	NQO1	AGCTGTACCTGAAACCAAGCA#GCTAAAGTTTTAGGGTACAGTTT#(((((((((((((((..(((.#)))...)))))))).))))))).	1129	1152	1.0	-20.3	1	0.004374385	0.632	0.0	0.0	-4.1706235265052785	18	23	8	3UTR		0	0
hsa-miR-4721	NM_001025434	NQO1	TGAGGGCTCCAGGTGACGGTGG#CCACCACACCTGGCCCTTG#.((((((..((((((..(((((#))))).)))))))))))).	1742	1761	1.0	-27.2	1	0.001494115	0.5	0.0	0.0	-7.396398505087125	17	19	12	3UTR		0	0
hsa-miR-4724-5p	NM_001025434	NQO1	AACTGAACCAGGAGTGAGCTTCG#AAGTACCACTCTTGGTCAGC#..(((.((((((((((.((((..#))))..))))))))))))).	1350	1370	1.0	-21.0	0	0.0002633096	0.647	0.0	0.0	-6.857959480565336	17	20	13	3UTR		0	0
hsa-miR-4725-3p	NM_001025434	NQO1	TGGGGAAGGCGTCAGTGTCGGG#CTGGCACTGGTGGTTTTTGCT#.(.(((((.((((((((((((.#)))))))))))).))))).).	2248	2269	1.0	-22.1	0	0.0001397598	0.5	0.0	0.0	-6.407253969909329	18	21	12	3UTR		0	0
hsa-miR-4730	NM_001025434	NQO1	CTGGCGGAGCCCATTCCATGCCA#GCTAAACTGATGACTTACTATGGGATGGGGTCCAGTCC#..((((((.(((((((((((...#.))))))))))).))).))).	1932	1970	1.0	-26.7	1	6.097384e-06	0.544	0.0	0.0	-6.013390377618052	17	21	11	3UTR		0	0
hsa-miR-4730	NM_001025434	NQO1	CTGGCGGAGCCCATTCCATGCCA#GCTGGGATGACAGGCGCCTGCCAT#.((((((.((((((((((.((..#)))))))))...)))..)))))).	1587	1611	1.0	-24.8	1	4.022195e-05	0.529	0.0	0.0	-6.106959766537749	18	24	9	3UTR		0	0
hsa-miR-4733-3p	NM_001025434	NQO1	CCACCAGGTCTAGCATTGGGAT#TCCTTTACCAGATGCTGACTGGCACTGGTGGT#(((((((((((((((((.((..#.)).)))))))...))).))))))).	2230	2262	1.0	-25.6	1	2.92945e-05	0.529	0.0	0.0	-3.937574446201665	19	26	7	3UTR		0	0
hsa-miR-4733-3p	NM_001025434	NQO1	CCACCAGGTCTAGCATTGGGAT#TCCCAAAGTGCTGGGATTACAGGCGTGATCCACCACACCTGGC#...((((((((((((((((((.#)))))..)))))))......................)))))).	1713	1756	1.0	-23.2	0	0.004984749	0.515	0.0	0.0	-6.514540193678739	18	43	7	3UTR		0	0
hsa-miR-3064-5p	NM_001025434	NQO1	TCTGGCTGTTGTGGTGTGCAA#GCGTTTCACCATGTTGGCCAGGC#((((((((.((((((((((..#)))...))))))).)))))))).	1647	1670	1.0	-22.5	1	0.0009426638	0.5	0.0	0.0	-4.993964104447428	18	23	8	3UTR		0	0
hsa-miR-4738-3p	NM_001025434	NQO1	TGAAACTGGAGCGCCTGGAGGA#TCCTTCTAACATGTTATCAAATCTGGGTATCTTTCCAGGCTTCCCTGACTTGCTTTAGTTTTT#.(((((((((((((((((((((#.)))).))))))...........))))))))))).	850	913	1.0	-24.3	1	0.101212	0.618	0.0	0.0	-3.793324837357118	21	35	11	3UTR		0	0
hsa-miR-4738-3p	NM_001025434	NQO1	TGAAACTGGAGCGCCTGGAGGA#CGGCTGGGTGTTTCAGTTTGAA#(.((((((((((((((((..(.#)..)))))))))))))))).).	2293	2315	1.0	-23.5	1	0.00286855	0.588	0.0	0.0	-5.101250328216836	18	22	16	3UTR		0	0
hsa-miR-4739	NM_001025434	NQO1	AAGGGAGGAGGAGCGGAGGGGCCCT#AGGTTCCAGCAATTCTCCTGCCTCAGCCTCCCTA#.(((((((..(((.(.(((((....#.))))).))))..))))))).	1550	1584	1.0	-28.5	1	0.003324543	0.397	0.0	0.0	-7.182109961755079	16	21	7	3UTR		0	0
hsa-miR-4742-3p	NM_001025434	NQO1	TCTGTATTCTCCTTTGCCTGCAG#CTGTTGGTATTATATAATTCAAGGAGAATATG#...(((((((((((((((.((((#)))).))))...........))))))))))).	2071	2103	1.0	-20.5	0	0.02006058	0.632	0.0	0.0	-6.514540193678739	19	32	11	3UTR		0	0
hsa-miR-4747-5p	NM_001025434	NQO1	AGGGAAGGAGGCTTGGTCTTAG#GGACCGAGCTGGAAAACCTCCTTTACCA#.((((((((((((((((((...#)))))))))........))))))).)).	2212	2240	1.0	-23.6	1	0.0001705042	0.5	0.0	0.0	-3.793324837357118	18	28	9	3UTR		0	0
hsa-miR-4747-5p	NM_001025434	NQO1	AGGGAAGGAGGCTTGGTCTTAG#GAGACAGCCTCTTACTTGCCA#.((.(((((((((..(((((..#)))))))))))...))).)).	2175	2196	1.0	-20.1	0	0.008701312	0.515	0.0	0.0	-8.41763659008735	16	21	11	3UTR		0	0
hsa-miR-4753-3p	NM_001025434	NQO1	TTCTCTTTCTTTAGCCTTGTGT#CACAAGGAATAAATGAGAGGGAAT#(((((((((((((.(((((((.#)))))))..)))).))))))))).	935	959	1.0	-22.1	1	0.001594932	0.647	0.0	0.0	-4.794414363722071	20	24	9	3UTR		0	0
hsa-miR-4754	NM_001025434	NQO1	ATGCGGACCTGGGTTAGCGGAGT#GCTCTGTTACCCAGGCTGGAG#.(.(((.((((((.(((((((((#)))))))))))))))))).).	1488	1509	1.0	-27.6	0	0.0003182948	0.5	0.0	0.0	-7.751390764055292	19	21	18	3UTR		0	0
hsa-miR-4755-3p	NM_001025434	NQO1	AGCCAGGCTCTGAAGGGAAAGT#TCTTTTTAGGGCTAAAGTTTTAGGGTACAGTTTGGCTA#((((((((((((((((((....#)))))))))))))...................))))).	1119	1157	1.0	-20.7	1	0.0005862933	0.632	0.0	0.0	-3.937574446201665	18	38	13	3UTR		0	0
hsa-miR-4756-5p	NM_001025434	NQO1	CAGGGAGGCGCTCACTCTCTGCT#AGTAGAGACGGCGTTTCACCA#..((((((((((...((((((((#)))))))).)))))))).)).	1637	1658	1.0	-24.5	1	0.001025263	0.574	0.0	0.0	-7.838420809809573	18	21	8	3UTR		0	0
hsa-miR-4757-5p	NM_001025434	NQO1	AGGCCTCTGTGACGTCACGGTGT#ACTGGGCTCAAGAGGCCA#.(((((((.(((.(((.((((..#))))))))))))))))).	1035	1053	1.0	-23.3	1	2.563127e-05	0.559	0.0	0.0	-6.138845108269123	17	18	17	3UTR		0	0
hsa-miR-4762-3p	NM_001025434	NQO1	CTTCTGATCAAGATTTGTGGTG#TAGCACAAGTACCACTCTTGGTCAGC#...((((((((((...((((((#.)))))))))))))))).	1344	1370	1.0	-20.2	0	0.0002633096	0.647	0.0	0.0	-8.339878751753394	16	18	16	3UTR		0	0
hsa-miR-4776-5p	NM_001025434	NQO1	GTGGACCAGGATGGCAAGGGCT#GGCCCTTGCAATCTTCTACTTTAAGGTTTGCA#((((((((((((.(((((((((#))))))))).))))).........))))))).	1753	1785	1.0	-26.9	1	0.0001592637	0.574	0.0	0.0	-5.226705058867908	21	32	9	3UTR		0	0
hsa-miR-4780	NM_001025434	NQO1	ACCCTTGAGCCTGATCCCTAGC#GACTGGGCTCAAGAGGC#.((((((((((((.((......#)).)))))))))).)).	1034	1051	1.0	-19.2	1	0.000188873	0.559	0.0	0.0	-4.650164754877524	14	17	10	3UTR		0	0
hsa-miR-4783-3p	NM_001025434	NQO1	CCCCGGTGTTGGGGCGCGTCTGC#CAGATGCTGACTGGCACTGGTGGT#((((((((((((...(((((((.#)))))))...)))))))))).)).	2238	2262	1.0	-27.4	1	2.92945e-05	0.529	0.0	0.0	-6.818994536638949	19	24	10	3UTR		0	0
hsa-miR-2467-3p	NM_001025434	NQO1	AGCAGAGGCAGAGAGGCTCAGG#GAGCTAATAAATCTCTTCTTTGCTG#((((((((.((((((((((...#)))))......))))))))))))).	1411	1436	1.0	-22.0	1	0.08581035	0.721	0.0	0.0	-4.993964104447428	18	25	13	3UTR		0	0
hsa-miR-4796-3p	NM_001025434	NQO1	TAAAGTGGCAGAGTATAGACAC#GTCTTGCTCTGTTACC#....(((((((((((.((((..#))))))))))))))).	1483	1499	1.0	-20.8	0	0.0004193783	0.574	0.0	0.0	-9.779611548941542	15	16	15	3UTR		0	0
hsa-miR-4797-3p	NM_001025434	NQO1	TCTCAGTAAGTGGCACTCTGT#GCATATAACCAAAATCCGACTGGGCTCAAGAGGCCACTTAGGGAA#((((..((((((((.((((..#.)))))))))))))))).	1017	1062	1.0	-20.9	0	0.00549935	0.574	0.0	0.0	-10.693019942457818	16	18	16	3UTR		0	0
hsa-miR-5001-5p	NM_001025434	NQO1	AGGGCTGGACTCAGCGGCGGAGCT#GCTCTGTTACCCAGGCTGGAGTGCAGTG#...((((.(((((((((((((((.#))))))))......)))).))).)))).	1488	1516	1.0	-25.5	0	2.548157e-08	0.426	0.0	0.0	-8.82817512285937	19	28	8	3UTR		0	0
hsa-miR-5006-5p	NM_001025434	NQO1	TTGCCAGGGCAGGAGGTGGAA#TCCACCACACCTGGCCCTTGCAAT#((((.((((((((.((((((.#))))))...)))).)))).)))).	1741	1765	1.0	-28.3	0	0.001739853	0.529	0.0	0.0	-8.913451538534543	18	24	6	3UTR		0	0
hsa-miR-5008-5p	NM_001025434	NQO1	TGAGGCCCTTGGGGCACAGTGG#ACTGAATCTACCTGCCCTAAGGGACTTAA#((((.(((((((((((..((((#.)))).))))))))))).)))).	1238	1267	1.0	-27.3	0	0.00134944	0.588	0.0	0.0	-8.056611621014136	19	23	11	3UTR		0	0
hsa-miR-5010-5p	NM_001025434	NQO1	AGGGGGATGGCAGAGCAAAATT#GATGACAGGCGCCTGCCATCATGCCTG#(((.(((((((((.((......#.)))))))))).).))).	1592	1619	1.0	-22.1	0	0.01541184	0.529	0.0	0.0	-7.826436638681261	14	18	10	3UTR		0	0
hsa-miR-5010-5p	NM_001025434	NQO1	AGGGGGATGGCAGAGCAAAATT#CTCTGCCTCCCA#...((((.(((((((.......#))))))))))).	1539	1551	1.0	-20.4	0	0.001310903	0.412	0.0	0.0	-9.061224203162984	11	12	11	3UTR		0	0
hsa-miR-5088-5p	NM_001025434	NQO1	CAGGGCTCAGGGATTGGATGGAGG#CTTACTATGGGATGGGGTCCAGTCCCATGACCTTGG#(((((.(((((((((((((.....#.)))))))))).)))))))).	1945	1981	1.0	-27.0	0	4.996469e-06	0.559	0.0	0.0	-5.838533207394711	18	21	10	3UTR		0	0
hsa-miR-5088-5p	NM_001025434	NQO1	CAGGGCTCAGGGATTGGATGGAGG#TCCACCACACCTGGCCCTT#.(((((.((((...(((.((((..#)))))))..))))))))).	1741	1760	1.0	-24.9	0	0.001460589	0.5	0.0	0.0	-10.829785212011442	16	19	9	3UTR		0	0
hsa-miR-5091	NM_001025434	NQO1	ACGGAGACGACAAGACTGTGCTG#GCAGTCTTGCTCTGTT#((((((....(((((((((....#))))))))))))))).	1480	1496	1.0	-18.7	0	0.0003620481	0.618	0.0	0.0	-10.093792036827557	15	16	15	3UTR		0	0
hsa-miR-5195-3p	NM_001025434	NQO1	ATCCAGTTCTCTGAGGGGGCT#AGCCTCCCTAGTAGCTGGG#..((((((..(((.(((((((#))))))).))).)))))).	1574	1593	1.0	-22.9	1	3.343832e-06	0.412	0.0	0.0	-8.112736763466637	16	19	7	3UTR		0	0
hsa-miR-5196-5p	NM_001025434	NQO1	AGGGAAGGGGACGAGGGTTGGG#CCTGGCCCTTGCAATCTTCTA#..((((((...(((((((((((#)))))))))))...)))))).	1750	1771	1.0	-23.3	1	0.08045867	0.544	0.0	0.0	-10.080671321356581	17	21	11	3UTR		0	0
hsa-miR-5100	NM_001025434	NQO1	TTCAGATCCCAGCGGTGCCTCT#AGATGCTGACTGGCACTGGTGGTTTTTGC#..((((..(((.(((((((...#.))))))).)))..)))).	2239	2268	1.0	-22.1	0	0.0001122759	0.485	0.0	0.0	-12.161125493020595	14	19	7	3UTR		0	1
hsa-miR-5580-5p	NM_001025434	NQO1	TGCTGGCTCATTTCATATGTGT#TACTATGGGATGGGGTCCAGTC#.((((((((((((((((.(((.#))))))))))))))..))))).	1947	1969	1.0	-19.3	1	6.479049e-05	0.544	0.0	0.0	-3.793324837357118	19	22	14	3UTR		0	0
hsa-miR-5584-5p	NM_001025434	NQO1	CAGGGAAATGGGAAGAACTAGA#TCTAACATGTTATCAAATCTGGGTATCTTTCCAGGCTTCCCTGA#(((((((.((((((((.(((((#.)))))...))))))))...))))))).	854	898	1.0	-25.4	1	0.0002807702	0.647	0.0	0.0	-6.251209375382295	20	28	8	3UTR		0	0
hsa-miR-5591-5p	NM_001025434	NQO1	TGGGAGCTAAGCTATGGGTAT#ACTGGTGGTTTTTGCTCTCGA#(((((((.(((((((.(((..#))).)))))))..))))))).	2253	2274	1.0	-20.6	1	0.007372175	0.471	0.0	0.0	-6.484258455685908	17	21	7	3UTR		0	0
hsa-miR-5684	NM_001025434	NQO1	AACTCTAGCCTGAGCAACAG#TTGAAGCAGTCTTGCTCTGTTACCCAGGCTGGAGTG#.(((((((((((.(.(((((#.))))).).))))))))))).	1475	1511	1.0	-25.2	1	7.477399e-07	0.471	0.0	0.0	-5.8179050102739955	17	21	11	3UTR		0	0
hsa-miR-5689	NM_001025434	NQO1	AGCATACACCTGTAGTCCTAGA#CTGGGATTACAGGCGTGATCCACCACACCTGGCCCTTGCA#.((((((.(((((((((((((.#))))))))))))).)))...................))).	1723	1763	1.0	-24.9	1	0.001599086	0.529	0.0	0.0	-6.106959766537749	19	40	13	3UTR		0	0
hsa-miR-5691	NM_001025434	NQO1	TTGCTCTGAGCTCCGAGAAAGC#GGAATTGCTCAGAGA#...(((((((((((........#)))...)))))))).	1215	1230	1.0	-17.5	0	0.004921722	0.544	0.0	0.0	-7.483038834232987	11	15	8	3UTR		0	0
hsa-miR-5694	NM_001025434	NQO1	CAGATCATGGGACTGTCTCAG#CTGATGACTTACTATGGGATGGGGTCCAGTCCCATGACCTT#.((.((((((((((((((((.#.)))))..))))))))))).)).	1938	1979	1.0	-24.2	0	1.732498e-06	0.559	0.0	0.0	-6.825347112316308	18	23	11	3UTR		0	1
hsa-miR-5787	NM_001025434	NQO1	GGGCTGGGGCGCGGGGAGGT#ACCTCAGGTGATCCGCCTACCTCAGCCTC#(((((((((.((((((((((#)))))......)))))...))))))))).	1686	1715	1.0	-28.3	1	0.001901914	0.426	0.0	0.0	-5.180080914529843	19	29	9	3UTR		0	0
hsa-miR-6069	NM_001025434	NQO1	GGGCTAGGGCCTGCTGCCCCC#GGGATTACAGGCGTGATCCACCACACCTGGCCCT#(((((((((((((...(((..#)))....))))).............)))))))).	1725	1759	1.0	-26.8	1	0.00180485	0.485	0.0	0.0	-5.762913004276319	16	34	8	3UTR		0	0
hsa-miR-6070	NM_001025434	NQO1	CCGGTTCCAGTCCCTGGAG#CTCTTACTTGCCAAGAAAATGAAGGGATTGGACCGAGCTGGA#(((((((((((((((....#.))))))))))....))))).	2183	2225	1.0	-23.2	1	0.004429618	0.529	0.0	0.0	-4.1706235265052785	15	21	10	3UTR		0	0
hsa-miR-6073	NM_001025434	NQO1	GGTAGTGAGTTATCAGCTAC#ATTGCTAAACTGATGACTTACTATG#.(((((((((((((((....#.))))))))))))))).	1929	1954	1.0	-20.9	1	0.001271078	0.574	0.0	0.0	-3.793324837357118	15	17	15	3UTR		0	0
hsa-miR-6074	NM_001025434	NQO1	GATATTCAGAGGCTAGGTGG#CACCTGGCCCTTGCAATCT#(((...(((.(((((((((.#))))))))).)))..))).	1748	1767	1.0	-19.6	0	0.002322601	0.544	0.0	0.0	-14.232099125494553	15	19	9	3UTR		0	0
hsa-miR-6076	NM_001025434	NQO1	AGCATGACAGAGGAGAGGTGG#TCACCTCTCTGTAGTTTATGGCA#.((..(((...((((((((((#))))))))))...)))....)).	1188	1211	1.0	-19.8	0	0.0002880635	0.603	0.0	0.0	-16.068054889113075	15	23	10	3UTR		0	0
hsa-miR-6078	NM_001025434	NQO1	CCGCCTGAGCTAGCTGTGG#CCATGTTGGCCAGGCTGGT#(((((((.((((((.((((#))))))))))))))).)).	1655	1674	1.0	-22.8	1	1.479211e-05	0.441	0.0	0.0	-6.9866589356329305	17	19	15	3UTR		0	0
hsa-miR-6079	NM_001025434	NQO1	TTGGAAGCTTGGACCAACTAGCTG#GTTGGCCAGGCTGGTCTCAAA#((((((((((((.(((((......#))))))))))))..)).))).	1659	1680	1.0	-20.2	1	2.127272e-05	0.412	0.0	0.0	-5.226705058867908	17	21	12	3UTR		0	0
hsa-miR-6080	NM_001025434	NQO1	TCTAGTGCGGGCGTTCCCG#TGGGATGACAGGCGCCTGCCA#....(.(((((((((((((#)))))......))))))))).	1589	1610	1.0	-19.9	0	4.509657e-05	0.515	0.0	0.0	-11.447521229830976	14	21	9	3UTR		0	0
hsa-miR-6085	NM_001025434	NQO1	AAGGGGCTGGGGGAGCACA#CTGCCTCAGCCTCC#..((((((((((.((....#)).)))))))))).	1567	1581	1.0	-22.2	1	0.004603428	0.382	0.0	0.0	-6.479180412342145	12	14	10	3UTR		0	0
hsa-miR-6086	NM_001025434	NQO1	GGAGGTTGGGAAGGGCAGAG#CTCTGCCTCCCAGGTTCCA#((((.((((((..(((((((#))))))))))))).)))).	1539	1558	1.0	-28.4	0	0.002485817	0.426	0.0	0.0	-12.692545543276735	17	19	13	3UTR		0	0
hsa-miR-6086	NM_001025434	NQO1	GGAGGTTGGGAAGGGCAGAG#TTCTCCTGCCTCAGCCTCCC#((((((((((..(((.((((#)))))))..)))))))))).	1562	1582	1.0	-24.7	1	0.004790961	0.382	0.0	0.0	-10.342201311511984	17	20	10	3UTR		0	0
hsa-miR-6127	NM_001025434	NQO1	TGAGGGAGTGGGTGGGAGG#TCTCCTGCCTCAGCCTCCCTA#..(((((((((((((((((#))))))))).))..)))))).	1563	1584	1.0	-24.4	1	0.003324543	0.397	0.0	0.0	-4.95700071937229	17	21	9	3UTR		0	0
hsa-miR-6131	NM_001025434	NQO1	GGCTGGTCAGATGGGAGTG#TTCACCATGTTGGCCAGGCT#(.(((((((((((((((..#))).)))).)))))))).).	1651	1671	1.0	-20.2	1	0.0005622286	0.485	0.0	0.0	-5.101250328216836	16	20	8	3UTR		0	0
hsa-miR-6132	NM_001025434	NQO1	AGCAGGGCTGGGGATTGCA#GTGATCCACCACACCTGGCCCTTGCA#.(((((((((((((((((.#))))))).)))......))))).)).	1737	1763	1.0	-23.2	1	0.001599086	0.529	0.0	0.0	-3.793324837357118	17	26	7	3UTR		0	0
hsa-miR-6132	NM_001025434	NQO1	AGCAGGGCTGGGGATTGCA#GCAGTCTTGCTCTGTTA#((((((((..((((((((.#)))))))))))))))).	1480	1497	1.0	-21.3	1	0.0003920379	0.603	0.0	0.0	-6.236470572775607	16	17	16	3UTR		0	0
hsa-miR-6134	NM_001025434	NQO1	TGAGGTGGTAGGATGTAGA#CTGCAACCTCTGCCTCC#.(((((((.(((.(((((.#))))).)))))))))).	1532	1549	1.0	-20.4	1	0.001490406	0.397	0.0	0.0	-6.138845108269123	15	17	10	3UTR		0	0
hsa-miR-6499-3p	NM_001025434	NQO1	AGCAGTGTTTGTTTTGCCCACA#TGGGATGACAGGCGCCTGCC#.((((((((((((.(.((((..#))))).))))))))).))).	1589	1609	1.0	-19.5	1	4.205705e-05	0.515	0.0	0.0	-4.883213835181137	17	20	9	3UTR		0	1
hsa-miR-6501-3p	NM_001025434	NQO1	CCAGAGCAGCCTGCGGTAACAGT#TGTTGGCCAGGCTGGTCTC#..(((.(((((((.(.(((((..#))))).)))))))).))).	1658	1677	1.0	-24.4	0	1.073869e-05	0.426	0.0	0.0	-7.947848478389355	16	19	8	3UTR		0	0
hsa-miR-6508-5p	NM_001025434	NQO1	TCTAGAAATGCATGACCCACC#TCGTGCATTTTTGGAT#(((((((((((((((......#))))))))))))))).	968	984	1.0	-19.1	1	0.003463958	0.691	0.0	0.0	-4.1706235265052785	15	16	15	3UTR		0	0
hsa-miR-6510-5p	NM_001025434	NQO1	CAGCAGGGGAGAGAGAGGAGTC#GCTAATAAATCTCTTCTTTGCTGC#((((((((((((((....(((.#)))......)))))))))))))).	1413	1437	1.0	-21.9	1	0.09772886	0.721	0.0	0.0	-4.906073086755913	17	24	14	3UTR		0	0
hsa-miR-6511a-3p	NM_001025434	NQO1	CCTCACCATCCCTTCTGCCTGC#GGCAGAAGGGAATTGCTCAGAGA#.(((..(((((((((((((...#)))))))))))..))....))).	1207	1230	1.0	-23.5	0	0.004921722	0.544	0.0	0.0	-9.813320773362635	16	23	11	3UTR		0	0
hsa-miR-6514-5p	NM_001025434	NQO1	TATGGAGTGGACTTTCAGCTGGC#GCCTAGCACAAGTACCACTCTT#...(((((((((((...((((((#))).)))..)))).))))))).	1341	1363	1.0	-21.1	0	0.001151135	0.632	0.0	0.0	-7.483038834232987	17	22	7	3UTR		0	0
hsa-miR-6715b-5p	NM_001025434	NQO1	ACAGGCACGACTGGTTTGGCA#GCCAGGCTGGTCTCAAACTCCTGA#.((((...((((((((((((.#)))))))))))).......)))).	1663	1687	1.0	-22.2	0	3.182625e-05	0.412	0.0	0.0	-9.551605062602114	16	24	12	3UTR		0	0
hsa-miR-6716-5p	NM_001025434	NQO1	TGGGAATGGGGGTAAGGGCC#GGCCCTTGCAATCTTCTA#..((((.((..(((((((((#)))))))))..)))))).	1753	1771	1.0	-21.0	0	0.08045867	0.544	0.0	0.0	-10.567968197982138	15	18	9	3UTR		0	0
hsa-miR-6717-5p	NM_001025434	NQO1	AGGCGATGTGGGGATGTAGAGA#TTTCTACAGACCCACA#......((((((..((((((((#))))))))..))))))	2391	2407	1.0	-21.3	0	0.02854812	0.744	0.0	0.0	-17.712528934830097	14	16	8	3UTR		0	0
hsa-miR-6720-3p	NM_001025434	NQO1	CGCGCCTGCAGGAACTGGTAGA#CTGCCCTCTTGTGGTGCA#.(((((.((((((...(((((.#))))).))))))))))).	2111	2129	1.0	-22.3	0	5.507039e-05	0.632	0.0	0.0	-7.16234993030309	16	18	11	3UTR		0	0
hsa-miR-892c-3p	NM_001025434	NQO1	CACTGTTTCCTTTCTGAGTGGA#TCTGCAATATGAATTCAAGAAAGGAAATAGTA#.((((((((((((((((((...#.))))).))))))))))))).	1814	1846	1.0	-22.1	1	0.01999311	0.676	0.0	0.0	-3.793324837357118	18	21	13	3UTR		0	0
hsa-miR-6730-5p	NM_001025434	NQO1	AGAAAGGTGGAGGGGTTGTCAGA#CTGCAACCTCTGCCTCCC#.....((.((((((((((.(((.#))))))))))).)).)).	1532	1550	1.0	-21.3	0	0.001687199	0.412	0.0	0.0	-15.97923457263103	15	18	11	3UTR		0	0
hsa-miR-6731-5p	NM_001025434	NQO1	TGGGAGAGCAGGGTATTGTGGA#TCCGCCTACCTCAGCCTCCCAA#((((((.((.(((((..(((((#))))).)))))..)))))))).	1697	1719	1.0	-24.3	0	0.004050118	0.412	0.0	0.0	-6.956816529704776	18	22	8	3UTR		0	0
hsa-miR-6732-5p	NM_001025434	NQO1	TAGGGGGTGGCAGGCTGGCC#GGCGCCTGCCATCATGCCTGA#((((.((((((((((..(((#)))))))))))))...)))).	1599	1620	1.0	-26.8	0	0.002706871	0.529	0.0	0.0	-8.28966070131775	17	21	13	3UTR		0	0
hsa-miR-6735-5p	NM_001025434	NQO1	CAGGGCAGAGGGCACAGGAATCTGA#TCGGCTCACTGCAACCTCTGCCTC#..(((((((((...(((..(.((((#)))).)..)))...))))))))).	1524	1548	1.0	-24.6	1	0.000270893	0.412	0.0	0.0	-10.449774559155296	17	24	9	3UTR		0	1
hsa-miR-6735-3p	NM_001025434	NQO1	AGGCCTGTGGCTCCTCCCTCAG#CTGATGACTTACTATGGGATGGGGTCCAGTCCC#.((.(((.((((((((((..((#.))..)))).))))))))).)).	1938	1971	1.0	-23.0	0	4.400516e-07	0.529	0.0	0.0	-9.138982041496941	17	23	9	3UTR		0	0
hsa-miR-6738-5p	NM_001025434	NQO1	CGAGGGGTAGAAGAGCACAGGGG#CTCCAATGTTCTATTAATCACCTCTCT#.(((((((.((((((((..((((#))))..)))))).....))))))))).	1171	1198	1.0	-21.5	1	0.01575553	0.618	0.0	0.0	-4.849714495602881	19	27	9	3UTR		0	0
hsa-miR-6738-3p	NM_001025434	NQO1	CTTCTGCCTGCATTCTACTCCCAG#GTAGTTTATGGCAGAAGG#((((((((......((((......#)))).....)))))))).	1198	1216	1.0	-18.3	1	0.0008751385	0.618	0.0	0.0	-14.554018887968963	12	18	8	3UTR		0	0
hsa-miR-6741-3p	NM_001025434	NQO1	TCGGCTCTCTCCCTCACCCTAG#AGGTTGCCTGAAAAATGGGAGACAGCCT#..((((.((((((.........#.)))))).)))).	2157	2185	1.0	-18.9	0	0.0001092196	0.588	0.0	0.0	-8.326025812318264	10	13	6	3UTR		0	0
hsa-miR-6744-3p	NM_001025434	NQO1	GGGCCTCTCTTGTCATCCTGCAG#CTGCCTCAGCCTCCCTAGTAGCTGGGATGACAGGCGCCTGCCA#.(((..(.(((((((((((((..#.)).))))))))))).)...))).	1567	1610	1.0	-24.3	0	4.509657e-05	0.515	0.0	0.0	-12.126955702543267	17	24	11	3UTR		0	0
hsa-miR-6745	NM_001025434	NQO1	TGGGTGGAAGAAGGTCTGGTT#GGCCAGGCTGGTCTCAAACTCCTGACCTCAGGTGATCCGCCTAC#(((((((((((.(((((((((#)))))))))..))).....................)))))))).	1662	1706	1.0	-23.2	1	0.0001569987	0.426	0.0	0.0	-7.284377755798021	20	44	9	3UTR		0	0
hsa-miR-6746-3p	NM_001025434	NQO1	CAGCCGCCGCCTGTCTCCACAG#CTGGGATGACAGGCGCCTGCC#..((.(.(((((((((((.(((#)))))).)))))))).).)).	1588	1609	1.0	-24.9	0	4.205705e-05	0.515	0.0	0.0	-10.619724429056081	17	21	8	3UTR		0	0
hsa-miR-6749-5p	NM_001025434	NQO1	TCGGGCCTGGGGTTGGGGGAGC#GCTGGTCTCAAACTCCTGACCTCAGGTGATCCGC#.((((((((((((((((((...#.)))))))))))))))...))).	1668	1702	1.0	-28.6	1	8.078414e-05	0.412	0.0	0.0	-3.793324837357118	18	23	15	3UTR		0	0
hsa-miR-6751-5p	NM_001025434	NQO1	TTGGGGGTGAGGTTGGTGTCTGG#CAGGCGCCTGCCATCATGCCTGAC#(((((.(((((((.((((((((.#)))))))).))).)))).))))).	1597	1621	1.0	-29.3	0	0.001853534	0.529	0.0	0.0	-6.695373124915117	20	24	8	3UTR		0	0
hsa-miR-6753-5p	NM_001025434	NQO1	CACCAGGGCAGAGCAGGGCTGA#CAGTCTTGCTCTGTTACCCAGGCTGGAGTGCAGTGGTGT#(((((((((((((((((((((.#)))))))))))))...)))..............))))).	1481	1520	1.0	-30.0	1	5.783899e-08	0.412	0.0	0.0	-3.937574446201665	21	39	13	3UTR		0	0
hsa-miR-6754-5p	NM_001025434	NQO1	CCAGGGAGGCTGGTTTGGAGGA#CCTCCCAGGTTCCAGCAATTCTCCTGCCTCAGCCTCCCTA#..(((((((((((...((((((#.))))))....))))))))))).	1544	1584	1.0	-29.4	1	0.003324543	0.397	0.0	0.0	-6.782339277446944	17	23	11	3UTR		0	0
hsa-miR-6762-5p	NM_001025434	NQO1	CGGGGCCATGGAGCAGCCTGTGT#GCTGGGATTACAGGCGTGATCCACCACACCTGGCCCTT#.(((((((((((.(((((((((.#.))))))).)).)))).......))))))).	1722	1760	1.0	-29.1	1	0.001460589	0.5	0.0	0.0	-5.08245545002336	20	31	7	3UTR		0	0
hsa-miR-6763-3p	NM_001025434	NQO1	CTCCCCGGCCTCTGCCCCCAG#CTGGGCTCAAGAGGCCACTTAGGGAA#.((((.(((((((...(((((#)))))....))))))).....)))).	1036	1062	1.0	-26.0	0	0.00549935	0.574	0.0	0.0	-7.519622156624818	16	26	7	3UTR		0	0
hsa-miR-6764-5p	NM_001025434	NQO1	TCCCAGGGTCTGGTCAGAGTTG#GCTAAACTGATGACTTACTATGGGATGGGGTCCAGTCCCATGACCTTGGGGT#(((((((((((((.........#.))).)))))))))).	1932	1984	1.0	-21.5	1	4.283973e-06	0.559	0.0	0.0	-5.762913004276319	13	16	10	3UTR		0	0
hsa-miR-6770-3p	NM_001025434	NQO1	CTGGCGGCTGTGTCTTCACAG#GGGAGACAGCCTCTTACTTGCCAA#.((((((((((.((((.....#)))).))))))........)))).	2173	2197	1.0	-18.9	1	0.01013555	0.515	0.0	0.0	-7.140128146953473	14	24	6	3UTR		0	0
hsa-miR-6771-5p	NM_001025434	NQO1	CTCGGGAGGGCATGGGCCAGGC#CCTGGCCCTTGCAATCTTCTA#...(((((((((.((((((((.#)))))))).)))..)))))).	1750	1771	1.0	-27.3	0	0.08045867	0.544	0.0	0.0	-7.803670806344982	17	21	8	3UTR		0	0
hsa-miR-6773-5p	NM_001025434	NQO1	TTGGGCCCAGGAGTAAACAGGAT#ATCCGACTGGGCTCAAG#((((((((((..(..........#.)..)))))))))).	1030	1047	1.0	-19.7	1	0.003136614	0.574	0.0	0.0	-11.934490789283025	11	15	10	3UTR		0	0
hsa-miR-6777-5p	NM_001025434	NQO1	ACGGGGAGTCAGGCAGTGGTGGA#TCCACCACACCTGGCCCTTGC#.(((((.((((((..((((((((#)))))))).))))))))))).	1741	1762	1.0	-30.1	0	0.002528494	0.515	0.0	0.0	-6.9293008499994775	19	21	11	3UTR		0	0
hsa-miR-6777-5p	NM_001025434	NQO1	ACGGGGAGTCAGGCAGTGGTGGA#CCATCATGCCTGACTAATTTTTGTA#(((((((((((((((.((((((.#)))))))))))))))...)))))).	1607	1632	1.0	-25.5	1	0.01584224	0.559	0.0	0.0	-4.1706235265052785	21	25	15	3UTR		0	0
hsa-miR-6778-5p	NM_001025434	NQO1	AGTGGGAGGACAGGAGGCAGGT#TCTGCCTCCCAGGTTCCAGCAATTCTCCTGCCTCAGCCTCCCT#...((((((.(..((((((((.#.)))))))).))))))).	1540	1583	1.0	-29.4	0	0.004796451	0.382	0.0	0.0	-12.392980584269516	15	18	8	3UTR		0	0
hsa-miR-6781-3p	NM_001025434	NQO1	TGCCTCTTTTCCACGGCCTCAG#GAGGCCACTTAGGGAAAGATGTAG#(((.((((((((..((((((..#)))))).....)))))))).))).	1046	1070	1.0	-23.2	0	0.07991501	0.574	0.0	0.0	-9.115567251347505	17	24	8	3UTR		0	0
hsa-miR-6784-5p	NM_001025434	NQO1	GCCGGGGCTTTGGGTGAGGG#CCTCAGCCTCCCAAAGTGCTGGG#.((((.(((((((((((((.#)))))....)))))))).)))).	1705	1728	1.0	-27.7	0	3.535511e-06	0.397	0.0	0.0	-5.694283598550164	17	23	8	3UTR		0	0
hsa-miR-6785-5p	NM_001025434	NQO1	TGGGAGGGCGTGGATGATGGTG#GGCGTGATCCACCACACCTGGCCCTTGCAA#((.((((((..((.((.(((((#.)))))))))..)))))).)).	1734	1764	1.0	-25.1	0	0.001282088	0.529	0.0	0.0	-10.419234781767049	17	22	9	3UTR		0	1
hsa-miR-6787-3p	NM_001025434	NQO1	TCTCAGCTGCTGCCCTCTCCAG#CTGGAGTGCAGTGGTGTGAT#..(((((((((((...((((((#)))))).)))))))).))).	1503	1523	1.0	-21.6	1	6.789495e-07	0.412	0.0	0.0	-6.782339277446944	17	20	8	3UTR		0	0
hsa-miR-6792-5p	NM_001025434	NQO1	GTAAGCAGGGGCTCTGGGTGA#CACCTGGCCCTTGCA#....(((((((((..(((((.#)))))))))))))).	1748	1763	1.0	-24.7	0	0.001599086	0.529	0.0	0.0	-11.13885194640897	14	15	14	3UTR		0	0
hsa-miR-6794-5p	NM_001025434	NQO1	CAGGGGGACTGGGGGTGAGC#CTCTGCCTCCCAGGTTCCAGCAATTCTCCTGC#(((((((((((((((((((.#))).))).)))))..........)))))))).	1539	1571	1.0	-23.4	1	0.02284867	0.412	0.0	0.0	-3.937574446201665	19	32	8	3UTR		0	0
hsa-miR-6795-5p	NM_001025434	NQO1	TGGGGGGACAGGATGAGAGGCTGT#ACAGCCTCTTACTTGCCA#.....((.((((.(((((((((((#))))))))))))))))).	2178	2196	1.0	-24.9	0	0.008701312	0.515	0.0	0.0	-17.268365185297274	17	18	17	3UTR		0	0
hsa-miR-6797-5p	NM_001025434	NQO1	AGGAGGGAAGGGGCTGAGAACAGGA#TCCTGCCTCAGCCTCCCTA#...(((((...(((((((..(((((#))))).)))))))))))).	1565	1584	1.0	-26.4	0	0.003324543	0.397	0.0	0.0	-11.638210795663031	17	19	12	3UTR		0	0
hsa-miR-6803-5p	NM_001025434	NQO1	CTGGGGGTGGGGGGCTGGGCGT#GGGTCCAGTCCCATGACCTTGGGG#((.(((((.(((((((((((.(#).)))))))))).).))))).)).	1959	1983	1.0	-30.1	0	3.358239e-06	0.559	0.0	0.0	-6.551503578753875	19	24	10	3UTR		0	0
hsa-miR-6803-5p	NM_001025434	NQO1	CTGGGGGTGGGGGGCTGGGCGT#GCTCACTGCAACCTCTGCCTCCCAGG#((((((((((((((((((((..#)))))..))..)))))))).))))).	1527	1553	1.0	-30.1	1	0.001860766	0.397	0.0	0.0	-3.937574446201665	20	26	8	3UTR		0	0
hsa-miR-6808-5p	NM_001025434	NQO1	CAGGCAGGGAGGTGGGACCATG#TGGGTATCTTTCCAGGCTTCCCTGACTTGC#(((((((((((((.((((((..#))).......)))..))))))))).)))).	873	903	1.0	-23.3	1	0.0008628831	0.662	0.0	0.0	-4.794414363722071	19	30	9	3UTR		0	0
hsa-miR-6810-5p	NM_001025434	NQO1	ATGGGGACAGGGATCAGCATGGC#CCATGTTGGCCAGGCTGGTCTCAAACTCCTGACCTCAG#.(((((.(((((((((((.((((#.)))).))))))).......)))).))))).	1655	1693	1.0	-27.8	0	0.002007577	0.426	0.0	0.0	-5.337011372228436	20	31	7	3UTR		0	0
hsa-miR-6811-5p	NM_001025434	NQO1	ATGCAGGCCTGTGTACAGCACT#AGTGCTGGGATTACAGGCGTGA#...((.(((((((..(((((((#)))))))....))))))).)).	1719	1741	1.0	-26.0	0	5.404776e-09	0.441	0.0	0.0	-10.007788432642826	16	22	7	3UTR		0	0
hsa-miR-6813-5p	NM_001025434	NQO1	CAGGGGCTGGGGTTTCAGGTTCT#GCCTACCTCAGCCTCC#..(((((((((((...((((...#))))))))))))))).	1700	1716	1.0	-23.8	1	0.001688493	0.441	0.0	0.0	-6.782339277446944	15	16	15	3UTR		0	0
hsa-miR-6813-3p	NM_001025434	NQO1	AACCTTGGCCCCTCTCCCCAG#CTGGGCTCAAGAGGCCACTTAGGG#..((((((((.((...(((((#)))))....)).)))))...))).	1036	1060	1.0	-20.0	1	0.002817778	0.588	0.0	0.0	-9.607113752857295	15	24	5	3UTR		0	0
hsa-miR-6816-5p	NM_001025434	NQO1	TGGGGCGGGGCAGGTCCCTGC#CAGGCGCCTGCCATCATGCCTGAC#(.(((((((((((((.((((.#)))).))))))).))..)))).).	1597	1621	1.0	-25.8	1	0.001853534	0.529	0.0	0.0	-5.334299408520449	18	24	7	3UTR		0	0
hsa-miR-6816-5p	NM_001025434	NQO1	TGGGGCGGGGCAGGTCCCTGC#CAGGTTCCAGCAATTCTCCTGCCTCAGCCTCC#.(((((((((((((..((((.#)))).............)))))))).))))).	1549	1581	1.0	-26.0	1	0.004603428	0.382	0.0	0.0	-4.761823477911366	17	32	8	3UTR		0	0
hsa-miR-6820-5p	NM_001025434	NQO1	TGCGGCAGAGCTGGGGTCA#TGATCTCGGCTCACTGCAA#(((((..((((((((((((#)))))))))))).))))).	1519	1538	1.0	-24.8	0	0.0002101589	0.412	0.0	0.0	-7.382219742266031	17	19	12	3UTR		0	0
hsa-miR-6824-5p	NM_001025434	NQO1	GTAGGGGAGGTTGGGCCAGGGA#CTCTGCCTCCCAGGTTCCAGCAATTCTCCTGCCTCAGCCTCCCTA#...((((((((((((.((((((#.)).)))).)))))))))))).	1539	1584	1.0	-30.3	0	0.003324543	0.397	0.0	0.0	-6.747589273982352	18	22	12	3UTR		0	0
hsa-miR-6824-5p	NM_001025434	NQO1	GTAGGGGAGGTTGGGCCAGGGA#CCTGGCCCTTGCAATCTTCTACT#((((((((.((.((((((((..#))))))))..))..)))))))).	1750	1773	1.0	-29.7	1	0.06861013	0.559	0.0	0.0	-8.340767414043784	18	23	8	3UTR		0	0
hsa-miR-6834-5p	NM_001025434	NQO1	GTGAGGGACTGGGATTTGTGG#CCACACCTGGCCCTTGCA#(((((((.(((((...(((((#))))))))))))))))).	1745	1763	1.0	-22.6	1	0.001599086	0.529	0.0	0.0	-8.07654793345695	17	18	17	3UTR		0	0
hsa-miR-6835-5p	NM_001025434	NQO1	AGGGGGTAGAAAGTGGCTGAAG#CTGGAGTGCAGTGGTGTGATCTCGGCTCACTGCAACCTCTGCCTCCC#.(((((((((.(((((((((..#.))))).))))......))))))))).	1503	1550	1.0	-24.3	1	0.001687199	0.412	0.0	0.0	-6.618099312767468	18	27	9	3UTR		0	0
hsa-miR-6837-5p	NM_001025434	NQO1	ACCAGGGCCAGCAGGGAATGT#CATTCCACTGTTGGTA#......((((((((((((((.#)))))).)))))))).	2064	2080	1.0	-21.6	0	0.003199337	0.706	0.0	0.0	-15.566558404643448	14	16	8	3UTR		0	0
hsa-miR-6840-3p	NM_001025434	NQO1	GCCCAGGACTTTGTGCGGGGTG#ACCTCAGGTGATCCGCCTACCTCAGCCTCCCAAAGTGCTGGGA#.(((((.((((((.(.(((((.#.)))))))))))).))))).	1686	1729	1.0	-26.0	0	3.875486e-06	0.382	0.0	0.0	-6.426900370052455	17	20	12	3UTR		0	0
hsa-miR-6841-5p	NM_001025434	NQO1	TAGGGTACTCAGAGCAAGTTGT#GCAGTCTTGCTCTGTTACCCA#..(((((..(((((((((((((#)))).))))))))).))))).	1480	1501	1.0	-25.9	0	0.0004844645	0.559	0.0	0.0	-8.327025306798683	18	21	9	3UTR		0	0
hsa-miR-6846-5p	NM_001025434	NQO1	TGGGGGCTGGATGGGGTAGAGT#CTCTGCCTCCCAGGTTCCAG#(((((.((((..(((((((((.#))))))))))))).))))).	1539	1559	1.0	-27.3	0	0.003646751	0.412	0.0	0.0	-12.010110992401417	18	20	13	3UTR		0	0
hsa-miR-6847-3p	NM_001025434	NQO1	GGCTCATGTGTCTGTCCTCTTC#GGGATGACAGGCGCCTGCCA#(((....(((((((((.((((.#)))).)))))))))..))).	1590	1610	1.0	-21.8	0	4.509657e-05	0.515	0.0	0.0	-14.533279192037693	16	20	9	3UTR		0	0
hsa-miR-6848-5p	NM_001025434	NQO1	TGGGGGCTGGGATGGGCCATGGT#GCCAGGCTGGTCTCAAACTCCT#.((((..((((((.((((.((((#)))))))).))))))..)))).	1663	1685	1.0	-28.7	0	1.755948e-05	0.412	0.0	0.0	-8.094810050941888	18	22	8	3UTR		0	0
hsa-miR-6848-3p	NM_001025434	NQO1	GTGGTCTCTTGGCCCCCAG#TGGCATATAACCAAAATCCGACTGGGCTCAAGAGGCCACT#(((((((((((((((....#.)))).))))))))))).	1015	1055	1.0	-28.6	1	2.66306e-05	0.559	0.0	0.0	-4.1706235265052785	15	18	11	3UTR		0	0
hsa-miR-6849-3p	NM_001025434	NQO1	ACCAGCCTGTGTCCACCTCCAG#TGGCCAGGCTGGTC#(((((((((.(.(((.......#))))))))))))).	1661	1675	1.0	-20.6	1	1.069879e-05	0.441	0.0	0.0	-8.759933304429813	13	14	13	3UTR		0	0
hsa-miR-6851-5p	NM_001025434	NQO1	AGGAGGTGGTACTAGGGGCCAGC#CTGGCCCTTGCAATCTTCTA#(((((((.(((...((((((((.#))))))))))).))))))).	1751	1771	1.0	-24.1	1	0.08045867	0.544	0.0	0.0	-11.7439832151653	18	20	11	3UTR		0	0
hsa-miR-6851-3p	NM_001025434	NQO1	TGGCCCTTTGTACCCCTCCAG#GGGTACAGTTTGGCTAG#(((((..((((((((......#))))))))...))))).	1141	1158	1.0	-18.8	0	0.001170568	0.647	0.0	0.0	-7.615268822569644	13	17	8	3UTR		0	0
hsa-miR-6852-5p	NM_001025434	NQO1	CCCTGGGGTTCTGAGGACATG#CAGTCCCATGACCTTGGGGT#((((((((((.((.((((.((#)))))))).)))))))))).	1964	1984	1.0	-22.3	1	4.283973e-06	0.559	0.0	0.0	-7.619188839132421	18	20	10	3UTR		0	0
hsa-miR-6852-5p	NM_001025434	NQO1	CCCTGGGGTTCTGAGGACATG#TGCCTCAGCCTCCCTAGT#..((((((..((((((.((..#))))))))...)))))).	1568	1586	1.0	-20.2	1	0.003126445	0.397	0.0	0.0	-7.255896845946231	14	18	8	3UTR		0	0
hsa-miR-6853-5p	NM_001025434	NQO1	AGCGTGGGATGTCCATGAAGTCAG#ACTTCTGGAAGTCATCTCATTCCACTGTTG#(((((((((((((((.(((((...#)))))))))........)))))))).))).	2047	2077	1.0	-19.5	1	0.01253972	0.691	0.0	0.0	-4.1706235265052785	20	30	9	3UTR		0	0
hsa-miR-6855-5p	NM_001025434	NQO1	TTGGGGTTTGGGGTGCAGACATTGC#GCAGTGGTGTGATCTCGGCTCACTGCAACCTCTGCCTCCCAGGTTCCAGC#(((((((((((((.(((((..((((#.))))..))))).))))))))))))).	1510	1560	1.0	-26.8	1	0.004686699	0.412	0.0	0.0	-4.794414363722071	22	27	13	3UTR		0	0
hsa-miR-6859-5p	NM_001025434	NQO1	GAGAGGAACATGGGCTCAGGACA#CCTGGCCCTTGCAATCTTCTA#.((((((.((.((((.((((...#)))))))).))...)))))).	1750	1771	1.0	-22.5	1	0.08045867	0.544	0.0	0.0	-9.164783322251713	16	21	8	3UTR		0	0
hsa-miR-6861-3p	NM_001025434	NQO1	TGGACCTCTCCTCCCCAG#CTGATGACTTACTATGGGATGGGGTCCAG#((((((((((((......#.)))).)))))))).	1938	1967	1.0	-19.2	1	0.0002171218	0.544	0.0	0.0	-7.052043616942562	12	15	8	3UTR		0	0
hsa-miR-6862-5p	NM_001025434	NQO1	CGGGCATGCTGGGAGAGACTTT#AGGCGCCTGCCATCATGCCTGA#((((((((.(((.((.(.(((.#))))..)).))).)))))))).	1598	1620	1.0	-21.0	1	0.002706871	0.529	0.0	0.0	-6.516143797417284	17	22	8	3UTR		0	0
hsa-miR-6862-3p	NM_001025434	NQO1	CCTCACCCAGCTCTCTGGCCCTCT#GCTGACGGCTGGGTGT#...(((((((((.((.(((.....#))))).))))))))).	2288	2304	1.0	-21.6	0	2.067269e-05	0.574	0.0	0.0	-8.036719886648596	14	16	9	3UTR		0	0
hsa-miR-6862-3p	NM_001025434	NQO1	CCTCACCCAGCTCTCTGGCCCTCT#AGGGATTGGACCGAGCTGGA#......((((((((((((((((..#)))).)))))..))))))).	2205	2225	1.0	-21.2	0	0.004429618	0.529	0.0	0.0	-15.566558404643448	16	20	7	3UTR		0	0
hsa-miR-6865-5p	NM_001025434	NQO1	TAGGTGGCAGAGGAGGGACTTCA#TGAAGCAGTCTTGCTCTGTTACCC#..((((((((((.((((.(((((#)))))...)))).)))))))))).	1476	1500	1.0	-24.7	1	0.0004100056	0.559	0.0	0.0	-6.246131332038532	19	24	10	3UTR		0	0
hsa-miR-6868-3p	NM_001025434	NQO1	TTCCTTCTGTTGTCTGTGCAG#CTGTAGTTTATGGCAGAAGGGAA#(((((((((((((...(((((#)))))....))))))))))))).	1196	1219	1.0	-20.6	1	0.02354168	0.618	0.0	0.0	-5.762913004276319	18	23	13	3UTR		0	0
hsa-miR-6874-5p	NM_001025434	NQO1	ATGGAGCTGGAACCAGATCAGGC#GCCTCCCAGGTTCCAGCAATTCTCCT#..((((((((((((.....((((#))))....))))))))).....))).	1543	1569	1.0	-23.1	1	0.01005334	0.412	0.0	0.0	-5.925499359926538	16	26	9	3UTR		0	0
hsa-miR-6876-3p	NM_001025434	NQO1	AGCTGTCTGTGTTTTCCTTCTCAG#GAGAAGGAAAAGACTGAA#.....((.((.(((((((((((..#))))))))))).)).)).	1226	1244	1.0	-21.1	0	0.07599613	0.559	0.0	0.0	-18.804009048041376	15	18	11	3UTR		0	0
hsa-miR-6877-5p	NM_001025434	NQO1	AGGGCCGAAGGGTGGAAGCTGC#CGGCGTTTCACCATGTTGGCCA#..((((((..(((((((((((.#)))).)))))))...)))))).	1645	1667	1.0	-24.1	1	0.006729709	0.5	0.0	0.0	-7.255896845946231	17	22	7	3UTR		0	0
hsa-miR-6878-5p	NM_001025434	NQO1	AGGGAGAAAGCTAGAAGCTGAAG#TCGGCTCACTGCAACCTCTGCCTCCCAGGTTCCAGCAATTCTCCTG#.(((((((.(((.(((.(((...#.))).))).)))..))))))).	1524	1570	1.0	-20.8	1	0.02239118	0.426	0.0	0.0	-6.138845108269123	16	22	7	3UTR		0	0
hsa-miR-6878-3p	NM_001025434	NQO1	CTGGCCTCTTCTTTCTCCTAG#CTGGGCTCAAGAGGCCAC#.(((((((((......(((((#)))))...))))))))).	1036	1054	1.0	-19.3	1	2.450066e-05	0.559	0.0	0.0	-13.079371793104722	14	18	9	3UTR		0	0
hsa-miR-6881-5p	NM_001025434	NQO1	TGGGGTAAGGATAGGAGGGTCA#TGATCCGCCTACCTCAGCCTCC#.(((((.(((.((((.((((((#)))))).)))))))..))))).	1694	1716	1.0	-23.2	0	0.001688493	0.441	0.0	0.0	-8.3948349279424	18	22	7	3UTR		0	0
hsa-miR-6882-5p	NM_001025434	NQO1	TACAAGTCAGGAGCTGAAGCAG#TTTCCAGGCTTCCCTGACTTGC#..(((((((((....(((((..#.)))))))))))))).	881	903	1.0	-20.8	1	0.0008628831	0.662	0.0	0.0	-11.18522411940593	14	16	14	3UTR		0	0
hsa-miR-6884-5p	NM_001025434	NQO1	AGAGGCTGAGAAGGTGATGTTG#AACTCCTGACCTCAGGTGATCCGCCTACCTCAGCCTCC#.(((((((((.(((((......#.)))))..))))))))).	1678	1716	1.0	-24.6	1	0.001688493	0.441	0.0	0.0	-6.618099312767468	14	18	9	3UTR		0	1
hsa-miR-6885-5p	NM_001025434	NQO1	AGGGGGGCACTGCGCAAGCAAAGCC#GCTGGAGTGCAGTGGTGTGATCTCGGCTCACTGCAACCTCTGCCTCCCA#.((((((((((((((.(((......#)))...)))))))............................))))))).	1502	1551	1.0	-25.7	1	0.001310903	0.412	0.0	0.0	-4.026373917660731	17	49	7	3UTR		0	0
hsa-miR-6887-5p	NM_001025434	NQO1	TGGGGGGACAGATGGAGAGGACA#TGTGATCTCGGCTCACTGCAACCTCTGCCTCCCAG#(((((((.(((((.((((..(((#)))..)))).)............))))))))))).	1517	1552	1.0	-22.7	1	0.002205469	0.397	0.0	0.0	-7.1080492929027015	19	35	11	3UTR		0	0
hsa-miR-6889-5p	NM_001025434	NQO1	TCGGGGAGTCTGGGGTCCGGAAT#TCTGGGTATCTTTCCAGGCTTCCCTGAC#(((((((((((((((((((((..#)))))).....))))))))).)))))).	871	899	1.0	-28.6	1	0.0002801125	0.662	0.0	0.0	-3.937574446201665	21	28	9	3UTR		0	0
hsa-miR-6891-5p	NM_001025434	NQO1	TAAGGAGGGGGATGAGGGG#CCTTCATCTTCACTGCA#...(.(((((((((((((.#))))))))))).)).).	2327	2344	1.0	-19.8	0	0.0361975	0.706	0.0	0.0	-10.63357736849121	14	17	11	3UTR		0	0
hsa-miR-6895-5p	NM_001025434	NQO1	CAGGGCCAGGCACAGAGTAAG#CTTGCTCTGTTACCCAGGCTG#...((((.((.((((((((((#))))))))))...)).)))).	1485	1506	1.0	-21.8	0	0.0003032258	0.515	0.0	0.0	-11.652949598269721	16	21	10	3UTR		0	0
hsa-miR-6895-5p	NM_001025434	NQO1	CAGGGCCAGGCACAGAGTAAG#GTGATCCACCACACCTGGCCCTT#.(((((((((...........#.))))))))).	1737	1760	1.0	-20.0	1	0.001460589	0.5	0.0	0.0	-13.079371793104722	9	11	9	3UTR		0	0
hsa-miR-6895-3p	NM_001025434	NQO1	TGTCTCTCGCCCTTGGCCTTAG#GAGGCCACTTAGGGAAAGAT#....(((..(((((((((((..#)))))))...))))..))).	1046	1066	1.0	-20.6	0	0.01279032	0.603	0.0	0.0	-12.916587056064323	14	20	7	3UTR		0	0
hsa-miR-7107-5p	NM_001025434	NQO1	TCGGCCTGGGGAGGAGGAAGGG#CTCTGCCTCCCAGGTTCCAGCAATTCTCCTGCCTCAGCCTCCCTAGTAGCTGGG#(((((((((((((((((.((((#.)))).)))...)))))))))..))))).	1539	1593	1.0	-28.4	1	3.343832e-06	0.412	0.0	0.0	-3.937574446201665	21	29	9	3UTR		0	0
hsa-miR-7112-5p	NM_001025434	NQO1	ACGGGCAGGGCAGTGCACCCTG#CAGGCGCCTGCCATCATGCCTGA#.((((((((((((.((..((((#)))).)))))))..).)))))).	1597	1620	1.0	-23.8	1	0.002706871	0.529	0.0	0.0	-4.650164754877524	18	23	7	3UTR		0	0
hsa-miR-7150	NM_001025434	NQO1	CTGGCAGGGGGAGAGGTA#GCCTCCCTAGTAGCTGGGATGACAGGCGCCTGCCAT#.((((((((((.(((((.#))))))))....................))))))).	1575	1611	1.0	-21.7	1	4.022195e-05	0.529	0.0	0.0	-7.140128146953473	15	36	8	3UTR		0	0
hsa-miR-7152-3p	NM_001025434	NQO1	TCTGGTCCTGGACAGGAGGC#GCCTCCCAGGTTCCAGC#.((((.((((....((((((#))))))))))..)))).	1543	1560	1.0	-20.8	0	0.004686699	0.412	0.0	0.0	-14.011831913743519	14	17	10	3UTR		0	0
hsa-miR-7156-5p	NM_001025434	NQO1	TTGTTCTCAAACTGGCTGTCAGA#TCTCGACAGTATCCACAATAGCTGACGGCTGGGTGTTTCAGTTTGAAAATAT#.((((.((((((((((((((((.#.)))))))).........)))))))).)))).	2268	2320	1.0	-22.5	0	0.01331418	0.618	0.0	0.0	-5.694283598550164	20	32	8	3UTR		0	0
hsa-miR-7160-5p	NM_001025434	NQO1	TGCTGAGGTCCGGGCTGTGCC#GTGCAGTGGTGTGATCTCGGCT#.(((((((((((.(((((((.#)))))))..)).))))))))).	1508	1530	1.0	-24.3	1	0.001035429	0.397	0.0	0.0	-5.08245545002336	18	22	9	3UTR		0	0
hsa-miR-7702	NM_001025434	NQO1	CTTAGACTGCCAGACTCCCTGA#TTAGGGCTAAAGTTTTAGGGTACAGTTTGGCTAGG#......((((((((((((((((#.))))))...)))))))).)).	1124	1159	1.0	-19.9	0	0.001199879	0.647	0.0	0.0	-15.566558404643448	16	22	8	3UTR		0	0
hsa-miR-7706	NM_001025434	NQO1	TGAAGCGCCTGTGCTCTGCCGAGA#TTTTGTATTTTTAGTAGAGACGGCGTTTCAC#(((((((((.((.((((((.((((#.)))).))))))))))))))))).	1625	1656	1.0	-24.7	1	0.001162322	0.574	0.0	0.0	-6.469211527196086	21	24	17	3UTR		0	0
hsa-miR-4433b-3p	NM_001025434	NQO1	CAGGAGTGGGGGGTGGGACGT#GCGTTTCACCATGTTGGCCAGGCTGGTCTCAAACTCCTGA#(((((((.(((((((((((((#)))))))))).................)))..))))))).	1647	1687	1.0	-24.9	1	3.182625e-05	0.412	0.0	0.0	-6.251209375382295	20	40	10	3UTR		0	0
hsa-miR-4433b-3p	NM_001025434	NQO1	CAGGAGTGGGGGGTGGGACGT#GCAACCTCTGCCTCCCAGGTTCCAGCAATTCTCCTGC#(((((((((((((((((....#.))))))))))).............)))))).	1534	1571	1.0	-24.5	1	0.02284867	0.412	0.0	0.0	-3.937574446201665	17	32	11	3UTR		0	0
hsa-miR-4433b-3p	NM_001025434	NQO1	CAGGAGTGGGGGGTGGGACGT#CGCCTACCTCAGCCTCCC#..((((...((((((((.((.#))))))))))...)))).	1699	1717	1.0	-21.6	0	0.001465361	0.426	0.0	0.0	-9.870711841670003	14	18	10	3UTR		0	0
hsa-miR-6516-5p	NM_001025434	NQO1	TTTGCAGTAACAGGTGTGAGCA#TGCTGGGATTACAGGCGTGATCCACCACACCTGGCCCTTGCAAT#.((((((...((((((((....#.))))))))....)))))).	1721	1765	1.0	-20.5	1	0.001739853	0.529	0.0	0.0	-8.40585589311169	14	20	8	3UTR		0	1
hsa-miR-7845-5p	NM_001025434	NQO1	AAGGGACAGGGAGGGTCGTGG#TCTCGGCTCACTGCAACCTCTGCCTCCCAGGTTCCA#..(((((.((((((.....((#.))....))))))..))))).	1522	1558	1.0	-21.4	0	0.002485817	0.426	0.0	0.0	-8.239134289107168	13	21	6	3UTR		0	0
hsa-miR-7846-3p	NM_001025434	NQO1	CAGCGGAGCCTGGAGAGAAGG#TCTGCCTCCCAGGTTCCAGCA#..(((((((((((.(((.(((#)))..)))))))))))).)).	1540	1561	1.0	-24.2	1	0.004772179	0.412	0.0	0.0	-5.813840636892696	17	21	12	3UTR		0	0
hsa-miR-7847-3p	NM_001025434	NQO1	CGTGGAGGACGAGGAGGAGGC#CCGCCTACCTCAGCCTCCCA#.(.(((((..(((((((.((.#)).))).))))..)))))).	1698	1718	1.0	-23.3	0	0.001276121	0.412	0.0	0.0	-7.649760438237508	15	20	6	3UTR		0	0
hsa-miR-7851-3p	NM_001025434	NQO1	TACCTGGGAGACTGAGGTTGGA#TCCTGCCTCAGCCTCCCTAGTAG#(((..(((((.(((((((.(((#))).))))))).)))))..))).	1565	1588	1.0	-28.6	0	0.001113457	0.397	0.0	0.0	-13.913408371383678	18	23	7	3UTR		0	0
hsa-miR-7854-3p	NM_001025434	NQO1	TGAGGTGACCGCAGATGGGAA#TTCTTTGCTGCAGTCATCTA#..(((((((.((((..(((((#)))))..)))).))))))).	1426	1446	1.0	-20.0	1	0.1788719	0.765	0.0	0.0	-7.168005828254716	16	20	7	3UTR		0	1
hsa-miR-7854-3p	NM_001025434	NQO1	TGAGGTGACCGCAGATGGGAA#TTTCTACTTCTGGAAGTCATCTCAT#(((((((((..((((((((((#))))))..))))...))))))))).	2042	2067	1.0	-19.4	1	0.001456626	0.662	0.0	0.0	-8.004855389940193	19	25	9	3UTR		0	1
hsa-miR-7976	NM_001025434	NQO1	TGCCCTGAGACTTTTGCTC#GGGCTAAAGTTTTAGGGTAC#((((((((((((((.((((#)))).)))))))))))))).	1127	1147	1.0	-24.2	1	0.009243712	0.647	0.0	0.0	-4.6730240064523	18	20	14	3UTR		0	0
hsa-miR-8052	NM_001025434	NQO1	CGGGACTGTAGAGGGCATGAGC#GTTTTTGCTCTCGACAGTATCCA#.((((((((.(((((((.((((#)))).))))))).))))).))).	2260	2283	1.0	-23.5	1	0.02074978	0.5	0.0	0.0	-5.035831305685297	19	23	7	3UTR		0	0
hsa-miR-8055	NM_001025434	NQO1	CTTTGAGCACATGAGCAGACGGA#TCTGTAGTTTATGGCAGAAGGGAATTGCTCAGAGA#((((((((((((((((..(((((#))))).)))))))............))))))))).	1195	1230	1.0	-21.8	1	0.004921722	0.544	0.0	0.0	-3.937574446201665	21	35	9	3UTR		0	0
hsa-miR-8086	NM_001025434	NQO1	TGCTAGTCTGGACTGATATGGT#ACCATGTTGGCCAGGCTGGTC#.((((((((((.((((((((((#)))))))))))))))))))).	1654	1675	1.0	-28.4	1	1.069879e-05	0.441	0.0	0.0	-7.140128146953473	20	21	20	3UTR		0	0
hsa-miR-9718	NM_001025434	NQO1	TTGCTGACCTGGGTGGTGGT#AGTACCACTCTTGGTCAGCT#..(((((((.((((((((.(#).))))))))..))))))).	1351	1371	1.0	-25.7	1	0.0005024786	0.632	0.0	0.0	-6.199507187700468	16	20	8	3UTR		0	0
hsa-miR-9986	NM_001025434	NQO1	TGTGAGGTTGTCATGCCTGC#CAGGCGTGATCCACCACACC#.(((.(((.((((((((((.#))))))))))..))).))).	1732	1752	1.0	-21.9	0	0.0005776204	0.5	0.0	0.0	-8.968751670415353	16	20	10	3UTR		0	0
hsa-miR-10401-5p	NM_001025434	NQO1	CGTGTGGGAAGGCGTGGGGT#ACCTCTGCCTCCCAGGT#..(.((((.(((((.(((((#)))))))))))))).).	1537	1554	1.0	-21.1	0	0.001749534	0.397	0.0	0.0	-9.780862212827879	15	17	14	3UTR		0	0
hsa-miR-10526-3p	NM_001025434	NQO1	AAAAGGGGGCTGAGGTGGAG#CTCCTGACCTCAGGTGATCCGCCTACCTCAGCCTCCC#....((((((((((((((..#.)))))))))))))).	1680	1717	1.0	-29.3	0	0.001465361	0.426	0.0	0.0	-9.546562468637928	14	16	14	3UTR		0	0
hsa-miR-11181-3p	NM_001025434	NQO1	AGGAGGAGGAGGTCAGGC#CCTGACCTCAGGTGATCCGCCTACCTCAGCCTCCC#.(((((..(((((.((((#.)))))))))..))))).	1682	1717	1.0	-25.3	0	0.001465361	0.426	0.0	0.0	-8.507486218929476	14	18	9	3UTR		0	0
hsa-miR-9851-3p	NM_001025434	NQO1	TGGCACCAGCACTGGCGGTGTC#TGGCCAGGCTGGTCTCAA#(((.((((((.(((((.(....#).))))))))))).))).	1661	1679	1.0	-22.9	0	1.881934e-05	0.426	0.0	0.0	-9.794371196571205	15	18	11	3UTR		0	0
hsa-miR-12136	NM_001025434	NQO1	GAAAAAGTCATGGAGGCC#GGCTTCCCTGACTTG#....((((((.(((((((#))))))).)))))).	887	902	1.0	-20.1	0	0.0005722955	0.662	0.0	0.0	-12.371336944048279	13	15	7	3UTR		0	0
hsa-miR-4304	XM_017025681	NEDD4L	CCGGCATGTCCAGGGCA#GCCCTGGAGCCGGC#(((((...((((((((.#))))))))))))).	5593	5607	0.9538461538461539	-26.6	0	3.33581e-07	0.397	0.0	0.0	-9.695854671446662	13	14	13	3UTR		0	0
hsa-miR-4304	XM_024451135	NEDD4L	CCGGCATGTCCAGGGCA#GCCCTGGAGCCGGC#(((((...((((((((.#))))))))))))).	5880	5894	0.9538461538461539	-26.6	0	3.33581e-07	0.397	0.0	0.0	-9.695854671446662	13	14	13	3UTR		0	0
hsa-miR-4304	XM_024451136	NEDD4L	CCGGCATGTCCAGGGCA#GCCCTGGAGCCGGC#(((((...((((((((.#))))))))))))).	5849	5863	0.9538461538461539	-26.6	0	3.33581e-07	0.397	0.0	0.0	-9.695854671446662	13	14	13	3UTR		0	0
hsa-miR-4304	NM_015277	NEDD4L	CCGGCATGTCCAGGGCA#GCCCTGGAGCCGGC#(((((...((((((((.#))))))))))))).	6256	6270	0.9538461538461539	-26.6	0	3.33581e-07	0.397	0.0	0.0	-9.695854671446662	13	14	13	3UTR		0	0
hsa-miR-4304	NM_001144966	NEDD4L	CCGGCATGTCCAGGGCA#GCCCTGGAGCCGGC#(((((...((((((((.#))))))))))))).	5946	5960	0.9538461538461539	-26.6	0	3.33581e-07	0.397	0.0	0.0	-9.695854671446662	13	14	13	3UTR		0	0
hsa-miR-4304	NM_001144967	NEDD4L	CCGGCATGTCCAGGGCA#GCCCTGGAGCCGGC#(((((...((((((((.#))))))))))))).	6316	6330	0.9538461538461539	-26.6	0	3.33581e-07	0.397	0.0	0.0	-9.695854671446662	13	14	13	3UTR		0	0
hsa-miR-4304	NM_001144968	NEDD4L	CCGGCATGTCCAGGGCA#GCCCTGGAGCCGGC#(((((...((((((((.#))))))))))))).	6073	6087	0.9538461538461539	-26.6	0	3.33581e-07	0.397	0.0	0.0	-9.695854671446662	13	14	13	3UTR		0	0
hsa-miR-4304	NM_001144969	NEDD4L	CCGGCATGTCCAGGGCA#GCCCTGGAGCCGGC#(((((...((((((((.#))))))))))))).	6013	6027	0.9538461538461539	-26.6	0	3.33581e-07	0.397	0.0	0.0	-9.695854671446662	13	14	13	3UTR		0	0
hsa-miR-4304	NM_001144970	NEDD4L	CCGGCATGTCCAGGGCA#GCCCTGGAGCCGGC#(((((...((((((((.#))))))))))))).	6028	6042	0.9538461538461539	-26.6	0	3.33581e-07	0.397	0.0	0.0	-9.695854671446662	13	14	13	3UTR		0	0
hsa-miR-4304	NM_001144971	NEDD4L	CCGGCATGTCCAGGGCA#GCCCTGGAGCCGGC#(((((...((((((((.#))))))))))))).	6101	6115	0.9538461538461539	-26.6	0	3.33581e-07	0.397	0.0	0.0	-9.695854671446662	13	14	13	3UTR		0	0
hsa-miR-6801-3p	XM_017025681	NEDD4L	ACCCCTGCCACTCACTGGCC#GCTGGTAGTGGCAGAGGA#..((((((((((.((((((.#)))))))))))))).)).	4055	4073	0.9551282051282051	-25.3	1	5.861912e-06	0.5	0.0	0.0	-6.246131332038532	16	18	14	3UTR		0	0
hsa-miR-6801-3p	XM_024451135	NEDD4L	ACCCCTGCCACTCACTGGCC#GCTGGTAGTGGCAGAGGA#..((((((((((.((((((.#)))))))))))))).)).	4342	4360	0.9551282051282051	-25.3	1	5.861912e-06	0.5	0.0	0.0	-6.246131332038532	16	18	14	3UTR		0	0
hsa-miR-6801-3p	XM_024451136	NEDD4L	ACCCCTGCCACTCACTGGCC#GCTGGTAGTGGCAGAGGA#..((((((((((.((((((.#)))))))))))))).)).	4311	4329	0.9551282051282051	-25.3	1	5.861912e-06	0.5	0.0	0.0	-6.246131332038532	16	18	14	3UTR		0	0
hsa-miR-6801-3p	NM_015277	NEDD4L	ACCCCTGCCACTCACTGGCC#GCTGGTAGTGGCAGAGGA#..((((((((((.((((((.#)))))))))))))).)).	4718	4736	0.9551282051282051	-25.3	1	5.861912e-06	0.5	0.0	0.0	-6.246131332038532	16	18	14	3UTR		0	0
hsa-miR-6801-3p	NM_001144966	NEDD4L	ACCCCTGCCACTCACTGGCC#GCTGGTAGTGGCAGAGGA#..((((((((((.((((((.#)))))))))))))).)).	4408	4426	0.9551282051282051	-25.3	1	5.861912e-06	0.5	0.0	0.0	-6.246131332038532	16	18	14	3UTR		0	0
hsa-miR-6801-3p	NM_001144967	NEDD4L	ACCCCTGCCACTCACTGGCC#GCTGGTAGTGGCAGAGGA#..((((((((((.((((((.#)))))))))))))).)).	4778	4796	0.9551282051282051	-25.3	1	5.861912e-06	0.5	0.0	0.0	-6.246131332038532	16	18	14	3UTR		0	0
hsa-miR-6801-3p	NM_001144968	NEDD4L	ACCCCTGCCACTCACTGGCC#GCTGGTAGTGGCAGAGGA#..((((((((((.((((((.#)))))))))))))).)).	4535	4553	0.9551282051282051	-25.3	1	5.861912e-06	0.5	0.0	0.0	-6.246131332038532	16	18	14	3UTR		0	0
hsa-miR-6801-3p	NM_001144969	NEDD4L	ACCCCTGCCACTCACTGGCC#GCTGGTAGTGGCAGAGGA#..((((((((((.((((((.#)))))))))))))).)).	4475	4493	0.9551282051282051	-25.3	1	5.861912e-06	0.5	0.0	0.0	-6.246131332038532	16	18	14	3UTR		0	0
hsa-miR-6801-3p	NM_001144970	NEDD4L	ACCCCTGCCACTCACTGGCC#GCTGGTAGTGGCAGAGGA#..((((((((((.((((((.#)))))))))))))).)).	4490	4508	0.9551282051282051	-25.3	1	5.861912e-06	0.5	0.0	0.0	-6.246131332038532	16	18	14	3UTR		0	0
hsa-miR-6801-3p	NM_001144971	NEDD4L	ACCCCTGCCACTCACTGGCC#GCTGGTAGTGGCAGAGGA#..((((((((((.((((((.#)))))))))))))).)).	4563	4581	0.9551282051282051	-25.3	1	5.861912e-06	0.5	0.0	0.0	-6.246131332038532	16	18	14	3UTR		0	0
hsa-let-7d-3p	XM_017025681	NEDD4L	CTATACGACCTGCTGCCTTTCT#GGAAGGTTGTGGTTGTAA#...(((((((.((.(((((((.#))))))).))))))))).	4373	4391	0.9615384615384616	-19.7	0	0.01214173	0.485	0.0	0.0	-10.196154586609497	16	18	9	3UTR		0	0
hsa-let-7f-1-3p	XM_017025681	NEDD4L	CTATACAATCTATTGCCTTCCC#GGAAGGCAGTAATTGTGAGT#((.((((((.(((((((((((.#))))))))))))))))))).	4946	4966	0.9615384615384616	-22.1	0	0.0001666077	0.588	0.0	0.0	-6.737620388836292	19	20	19	3UTR		0	1
hsa-miR-383-3p	XM_017025681	NEDD4L	ACAGCACTGCCTGGTCAGA#CTGGCCAGGCTGGTCTTGA#.(((.(((((((((((((.#)))))))))).))).))).	6059	6078	0.9615384615384616	-23.2	0	3.700251e-05	0.426	0.0	0.0	-7.91236201216959	16	19	10	3UTR		0	0
hsa-miR-484	XM_017025681	NEDD4L	TCAGGCTCAGTCCCCTCCCGAT#GTCGGGGCAGTCAGGGGACACTAGAGATTTGAT#((((((((.(((((((((((((#))))))......)))))))....))).))))).	4213	4246	0.9615384615384616	-25.0	1	0.02620228	0.515	0.0	0.0	-4.993964104447428	21	33	7	3UTR		0	0
hsa-miR-181d-5p	XM_017025681	NEDD4L	AACATTCATTGTTGTCGGTGGGT#GCCTGTGCCTCTCCACTGCTGGCCCTGGAGCCGGCAGCAGTGAGG#....(((((((((((((((((((#.))))....))))))))))))))).	5572	5617	0.9615384615384616	-27.5	0	1.096051e-08	0.397	0.0	0.0	-9.546562468637928	19	25	15	3UTR		0	0
hsa-miR-1183	XM_017025681	NEDD4L	CACTGTAGGTGATGGTGAGAGTGGGCA#GCTCAATCTCAGCTCACCACAA#...(((.(((((.(.(((((.(((((.#))))).))))).))))))))).	5916	5938	0.9615384615384616	-26.6	0	0.2055096	0.441	0.0	0.0	-10.082806901466935	19	22	9	3UTR		0	0
hsa-miR-548q	XM_017025681	NEDD4L	GCTGGTGCAAAAGTAATGGCGG#CTGCTTGCACTTTTGCATTTGCC#((.(((((((((((...(((((#)))))...))))))))))).)).	2680	2703	0.9615384615384616	-21.7	0	0.007203542	0.544	0.0	0.0	-6.4636125610623605	18	23	11	3UTR		0	0
hsa-miR-2861	XM_017025681	NEDD4L	GGGGCCTGGCGGTGGGCGG#CCTCTCCACTGCTGGCCCTG#((((((.(((((((((.((#))..))))))))))))))).	5579	5599	0.9615384615384616	-28.6	0	0.0001029869	0.382	0.0	0.0	-5.4812609810729835	17	20	15	3UTR		0	0
hsa-miR-4303	XM_017025681	NEDD4L	TTCTGAGCTGAGGACAG#TGTTCTCAGTATGTCAGAGA#((((((((((((((((.#))))))))))...)))))).	6837	6857	0.9615384615384616	-20.2	1	0.00285819	0.456	0.0	0.0	-3.937574446201665	16	20	10	3UTR		0	0
hsa-miR-4436a	XM_017025681	NEDD4L	GCAGGACAGGCAGAAGTGGAT#GTCCCTTCTGCAGTTTTCTCCAAGCTGTGTCCTGTG#((((((((.(((((((.((((#)))))))))))................)))))))).	7377	7413	0.9615384615384616	-25.1	1	0.0009265792	0.544	0.0	0.0	-4.993964104447428	19	36	11	3UTR		0	0
hsa-miR-4658	XM_017025681	NEDD4L	GTGAGTGTGGATCCTGGAGGAAT#TCTTGCCAGATCCACACTGGT#.(.(((((((((.((((((((..#)))).))))))))))))).).	6248	6269	0.9615384615384616	-24.3	0	7.842255e-05	0.441	0.0	0.0	-6.639994924329809	18	21	13	3UTR		0	0
hsa-miR-4701-3p	XM_017025681	NEDD4L	ATGGGTGATGGGTGTGGTGT#ACCACACCCAGTCATCTT#..((((((((((((((((..#)))))))))).)))))).	5149	5167	0.9615384615384616	-25.7	1	0.0009098475	0.559	0.0	0.0	-4.95700071937229	16	18	10	3UTR		0	0
hsa-miR-4723-3p	XM_017025681	NEDD4L	CCCTCTCTGGCTCCTCCCCAAA#GGGGAGTAGCCCTGGGGGAGAGAGGGC#((((((((((((.((((((...#)))))).)))).......)))))))).	5251	5278	0.9615384615384616	-32.6	1	1.699613e-05	0.309	0.0	0.0	-5.226705058867908	18	27	8	3UTR		0	0
hsa-miR-5585-3p	XM_017025681	NEDD4L	CTGAATAGCTGGGACTACAGGT#ACCTGGTCCCAGCTTGAGTTCC#..(((((((((((((..(((((#))))))))))))))...)))).	2800	2822	0.9615384615384616	-24.5	1	0.007317963	0.471	0.0	0.0	-5.1900497996759025	18	22	14	3UTR		0	0
hsa-miR-5703	XM_017025681	NEDD4L	AGGAGAAGTCGGGAAGGT#CCTTCCTGACCTCCCCTG#(((.((.((((((((((.#)))))))))).)).))).	6578	6596	0.9615384615384616	-23.1	0	0.2731313	0.412	0.0	0.0	-8.513283256032173	15	18	10	3UTR		0	0
hsa-miR-6080	XM_017025681	NEDD4L	TCTAGTGCGGGCGTTCCCG#GGGTAACTGCCCGCCTGC#..(((.((((((((((((.#))).))).))))))))).	6558	6576	0.9615384615384616	-23.1	0	0.006750842	0.338	0.0	0.0	-6.857959480565336	15	18	9	3UTR		0	0
hsa-miR-6500-3p	XM_017025681	NEDD4L	ACACTTGTTGGGATGACCTGC#GCATTGGGGTACATCCTGATAAGTCGTG#(((((((((((((((((((..#.)))).))))))))))))).)).	6626	6654	0.9615384615384616	-22.7	1	0.01092395	0.529	0.0	0.0	-3.937574446201665	19	23	13	3UTR		0	0
hsa-miR-6731-5p	XM_017025681	NEDD4L	TGGGAGAGCAGGGTATTGTGGA#CCACAACCTCTGCCTCCTG#.(((((.((((((..((((((.#)))))).))))))))))).	5932	5951	0.9615384615384616	-25.5	0	0.003941274	0.441	0.0	0.0	-6.9293008499994775	17	19	11	3UTR		0	0
hsa-miR-6736-3p	XM_017025681	NEDD4L	TCAGCTCCTCTCTACCCACAG#CTGGGGGAGAGAGGGCA#...((.(((((((.(((.(((#)))))).))))))))).	5262	5279	0.9615384615384616	-23.8	0	0.004525733	0.324	0.0	0.0	-9.272338872392192	15	17	9	3UTR		0	0
hsa-miR-6855-3p	XM_017025681	NEDD4L	AGACTGACCTTCAACCCCACAG#CTGCCCGGGGAGTAGCCCTGGGGGAGAGAGGGCAGTG#..((((.(((((..((((.(((#.)))))))...))))))))).	5245	5282	0.9615384615384616	-22.3	0	0.00441511	0.338	0.0	0.0	-8.646657784430259	16	21	9	3UTR		0	0
hsa-miR-6865-5p	XM_017025681	NEDD4L	TAGGTGGCAGAGGAGGGACTTCA#GAAGCCTTCCTCGTGACCA#..(((.((.((((((((.((((.#)))))))))))))).))).	7109	7128	0.9615384615384616	-27.6	0	0.01317239	0.485	0.0	0.0	-7.914349138811099	17	19	14	3UTR		0	0
hsa-miR-7108-5p	XM_017025681	NEDD4L	GTGTGGCCGGCAGGCGGGTGG#CAGCTGCCTGTGGGTCCCGG#.((.((((.((((((((.((.#)).)))))))).)))).)).	5478	5498	0.9615384615384616	-27.4	0	1.135985e-05	0.456	0.0	0.0	-7.881736770562071	16	20	8	3UTR		0	0
hsa-miR-8055	XM_017025681	NEDD4L	CTTTGAGCACATGAGCAGACGGA#TGTGTCTGCAGATATGTGTTCC#....(((((((((.(((((((.(#).)))))))...))))))))).	7134	7156	0.9615384615384616	-21.5	0	0.002103165	0.529	0.0	0.0	-10.403402386158335	17	22	9	3UTR		0	0
hsa-miR-1843	XM_017025681	NEDD4L	TATGGAGGTCTCTGTCTGGC#GTGAGACAGAGACTTG#.....((((((((((((.((#)).)))))))))))).	4011	4027	0.9615384615384616	-22.5	0	0.0033289	0.559	0.0	0.0	-13.6655996434504	14	16	12	3UTR		0	0
hsa-let-7d-3p	XM_024451135	NEDD4L	CTATACGACCTGCTGCCTTTCT#GGAAGGTTGTGGTTGTAA#...(((((((.((.(((((((.#))))))).))))))))).	4660	4678	0.9615384615384616	-19.7	0	0.01214173	0.485	0.0	0.0	-10.196154586609497	16	18	9	3UTR		0	0
hsa-let-7f-1-3p	XM_024451135	NEDD4L	CTATACAATCTATTGCCTTCCC#GGAAGGCAGTAATTGTGAGT#((.((((((.(((((((((((.#))))))))))))))))))).	5233	5253	0.9615384615384616	-22.1	0	0.0001666077	0.588	0.0	0.0	-6.737620388836292	19	20	19	3UTR		0	1
hsa-miR-383-3p	XM_024451135	NEDD4L	ACAGCACTGCCTGGTCAGA#CTGGCCAGGCTGGTCTTGA#.(((.(((((((((((((.#)))))))))).))).))).	6346	6365	0.9615384615384616	-23.2	0	3.700251e-05	0.426	0.0	0.0	-7.91236201216959	16	19	10	3UTR		0	0
hsa-miR-484	XM_024451135	NEDD4L	TCAGGCTCAGTCCCCTCCCGAT#GTCGGGGCAGTCAGGGGACACTAGAGATTTGAT#((((((((.(((((((((((((#))))))......)))))))....))).))))).	4500	4533	0.9615384615384616	-25.0	1	0.02620228	0.515	0.0	0.0	-4.993964104447428	21	33	7	3UTR		0	0
hsa-miR-181d-5p	XM_024451135	NEDD4L	AACATTCATTGTTGTCGGTGGGT#GCCTGTGCCTCTCCACTGCTGGCCCTGGAGCCGGCAGCAGTGAGG#....(((((((((((((((((((#.))))....))))))))))))))).	5859	5904	0.9615384615384616	-27.5	0	1.096051e-08	0.397	0.0	0.0	-9.546562468637928	19	25	15	3UTR		0	0
hsa-miR-548q	XM_024451135	NEDD4L	GCTGGTGCAAAAGTAATGGCGG#CTGCTTGCACTTTTGCATTTGCC#((.(((((((((((...(((((#)))))...))))))))))).)).	2967	2990	0.9615384615384616	-21.7	0	0.007203542	0.544	0.0	0.0	-6.4636125610623605	18	23	11	3UTR		0	0
hsa-miR-2861	XM_024451135	NEDD4L	GGGGCCTGGCGGTGGGCGG#CCTCTCCACTGCTGGCCCTG#((((((.(((((((((.((#))..))))))))))))))).	5866	5886	0.9615384615384616	-28.6	0	0.0001029869	0.382	0.0	0.0	-5.4812609810729835	17	20	15	3UTR		0	0
hsa-miR-4303	XM_024451135	NEDD4L	TTCTGAGCTGAGGACAG#TGTTCTCAGTATGTCAGAGA#((((((((((((((((.#))))))))))...)))))).	7124	7144	0.9615384615384616	-20.2	1	0.00285819	0.456	0.0	0.0	-3.937574446201665	16	20	10	3UTR		0	0
hsa-miR-3666	XM_024451135	NEDD4L	CAGTGCAAGTGTAGATGCCGA#GTGTCTATACATTTGCATA#..((((((((((((((((...#))))))))))..)))))).	7085	7104	0.9615384615384616	-17.8	1	0.02907604	0.574	0.0	0.0	-4.95700071937229	16	19	10	3UTR		1	0
hsa-miR-4436a	XM_024451135	NEDD4L	GCAGGACAGGCAGAAGTGGAT#GTCCCTTCTGCAGTTTTCTCCAAGCTGTGTCCTGTG#((((((((.(((((((.((((#)))))))))))................)))))))).	7664	7700	0.9615384615384616	-25.1	1	0.0009265792	0.544	0.0	0.0	-4.993964104447428	19	36	11	3UTR		0	0
hsa-miR-4658	XM_024451135	NEDD4L	GTGAGTGTGGATCCTGGAGGAAT#TCTTGCCAGATCCACACTGGT#.(.(((((((((.((((((((..#)))).))))))))))))).).	6535	6556	0.9615384615384616	-24.3	0	7.842255e-05	0.441	0.0	0.0	-6.639994924329809	18	21	13	3UTR		0	0
hsa-miR-4701-3p	XM_024451135	NEDD4L	ATGGGTGATGGGTGTGGTGT#ACCACACCCAGTCATCTT#..((((((((((((((((..#)))))))))).)))))).	5436	5454	0.9615384615384616	-25.7	1	0.0009098475	0.559	0.0	0.0	-4.95700071937229	16	18	10	3UTR		0	0
hsa-miR-4723-3p	XM_024451135	NEDD4L	CCCTCTCTGGCTCCTCCCCAAA#GGGGAGTAGCCCTGGGGGAGAGAGGGC#((((((((((((.((((((...#)))))).)))).......)))))))).	5538	5565	0.9615384615384616	-32.6	1	1.699613e-05	0.309	0.0	0.0	-5.226705058867908	18	27	8	3UTR		0	0
hsa-miR-5585-3p	XM_024451135	NEDD4L	CTGAATAGCTGGGACTACAGGT#ACCTGGTCCCAGCTTGAGTTCC#..(((((((((((((..(((((#))))))))))))))...)))).	3087	3109	0.9615384615384616	-24.5	1	0.007317963	0.471	0.0	0.0	-5.1900497996759025	18	22	14	3UTR		0	0
hsa-miR-5703	XM_024451135	NEDD4L	AGGAGAAGTCGGGAAGGT#CCTTCCTGACCTCCCCTG#(((.((.((((((((((.#)))))))))).)).))).	6865	6883	0.9615384615384616	-23.1	0	0.2731313	0.412	0.0	0.0	-8.513283256032173	15	18	10	3UTR		0	0
hsa-miR-6080	XM_024451135	NEDD4L	TCTAGTGCGGGCGTTCCCG#GGGTAACTGCCCGCCTGC#..(((.((((((((((((.#))).))).))))))))).	6845	6863	0.9615384615384616	-23.1	0	0.006750842	0.338	0.0	0.0	-6.857959480565336	15	18	9	3UTR		0	0
hsa-miR-6500-3p	XM_024451135	NEDD4L	ACACTTGTTGGGATGACCTGC#GCATTGGGGTACATCCTGATAAGTCGTG#(((((((((((((((((((..#.)))).))))))))))))).)).	6913	6941	0.9615384615384616	-22.7	1	0.01092395	0.529	0.0	0.0	-3.937574446201665	19	23	13	3UTR		0	0
hsa-miR-6731-5p	XM_024451135	NEDD4L	TGGGAGAGCAGGGTATTGTGGA#CCACAACCTCTGCCTCCTG#.(((((.((((((..((((((.#)))))).))))))))))).	6219	6238	0.9615384615384616	-25.5	0	0.003941274	0.441	0.0	0.0	-6.9293008499994775	17	19	11	3UTR		0	0
hsa-miR-6736-3p	XM_024451135	NEDD4L	TCAGCTCCTCTCTACCCACAG#CTGGGGGAGAGAGGGCA#...((.(((((((.(((.(((#)))))).))))))))).	5549	5566	0.9615384615384616	-23.8	0	0.004525733	0.324	0.0	0.0	-9.272338872392192	15	17	9	3UTR		0	0
hsa-miR-6855-3p	XM_024451135	NEDD4L	AGACTGACCTTCAACCCCACAG#CTGCCCGGGGAGTAGCCCTGGGGGAGAGAGGGCAGTG#..((((.(((((..((((.(((#.)))))))...))))))))).	5532	5569	0.9615384615384616	-22.3	0	0.00441511	0.338	0.0	0.0	-8.646657784430259	16	21	9	3UTR		0	0
hsa-miR-6865-5p	XM_024451135	NEDD4L	TAGGTGGCAGAGGAGGGACTTCA#GAAGCCTTCCTCGTGACCA#..(((.((.((((((((.((((.#)))))))))))))).))).	7396	7415	0.9615384615384616	-27.6	0	0.01317239	0.485	0.0	0.0	-7.914349138811099	17	19	14	3UTR		0	0
hsa-miR-8055	XM_024451135	NEDD4L	CTTTGAGCACATGAGCAGACGGA#TGTGTCTGCAGATATGTGTTCC#....(((((((((.(((((((.(#).)))))))...))))))))).	7421	7443	0.9615384615384616	-21.5	0	0.002103165	0.529	0.0	0.0	-10.403402386158335	17	22	9	3UTR		0	0
hsa-miR-1843	XM_024451135	NEDD4L	TATGGAGGTCTCTGTCTGGC#GTGAGACAGAGACTTG#.....((((((((((((.((#)).)))))))))))).	4298	4314	0.9615384615384616	-22.5	0	0.0033289	0.559	0.0	0.0	-13.6655996434504	14	16	12	3UTR		0	0
hsa-let-7d-3p	XM_024451136	NEDD4L	CTATACGACCTGCTGCCTTTCT#GGAAGGTTGTGGTTGTAA#...(((((((.((.(((((((.#))))))).))))))))).	4629	4647	0.9615384615384616	-19.7	0	0.01214173	0.485	0.0	0.0	-10.196154586609497	16	18	9	3UTR		0	0
hsa-let-7f-1-3p	XM_024451136	NEDD4L	CTATACAATCTATTGCCTTCCC#GGAAGGCAGTAATTGTGAGT#((.((((((.(((((((((((.#))))))))))))))))))).	5202	5222	0.9615384615384616	-22.1	0	0.0001666077	0.588	0.0	0.0	-6.737620388836292	19	20	19	3UTR		0	1
hsa-miR-383-3p	XM_024451136	NEDD4L	ACAGCACTGCCTGGTCAGA#CTGGCCAGGCTGGTCTTGA#.(((.(((((((((((((.#)))))))))).))).))).	6315	6334	0.9615384615384616	-23.2	0	3.700251e-05	0.426	0.0	0.0	-7.91236201216959	16	19	10	3UTR		0	0
hsa-miR-484	XM_024451136	NEDD4L	TCAGGCTCAGTCCCCTCCCGAT#GTCGGGGCAGTCAGGGGACACTAGAGATTTGAT#((((((((.(((((((((((((#))))))......)))))))....))).))))).	4469	4502	0.9615384615384616	-25.0	1	0.02620228	0.515	0.0	0.0	-4.993964104447428	21	33	7	3UTR		0	0
hsa-miR-181d-5p	XM_024451136	NEDD4L	AACATTCATTGTTGTCGGTGGGT#GCCTGTGCCTCTCCACTGCTGGCCCTGGAGCCGGCAGCAGTGAGG#....(((((((((((((((((((#.))))....))))))))))))))).	5828	5873	0.9615384615384616	-27.5	0	1.096051e-08	0.397	0.0	0.0	-9.546562468637928	19	25	15	3UTR		0	0
hsa-miR-548q	XM_024451136	NEDD4L	GCTGGTGCAAAAGTAATGGCGG#CTGCTTGCACTTTTGCATTTGCC#((.(((((((((((...(((((#)))))...))))))))))).)).	2936	2959	0.9615384615384616	-21.7	0	0.007203542	0.544	0.0	0.0	-6.4636125610623605	18	23	11	3UTR		0	0
hsa-miR-2861	XM_024451136	NEDD4L	GGGGCCTGGCGGTGGGCGG#CCTCTCCACTGCTGGCCCTG#((((((.(((((((((.((#))..))))))))))))))).	5835	5855	0.9615384615384616	-28.6	0	0.0001029869	0.382	0.0	0.0	-5.4812609810729835	17	20	15	3UTR		0	0
hsa-miR-4303	XM_024451136	NEDD4L	TTCTGAGCTGAGGACAG#TGTTCTCAGTATGTCAGAGA#((((((((((((((((.#))))))))))...)))))).	7093	7113	0.9615384615384616	-20.2	1	0.00285819	0.456	0.0	0.0	-3.937574446201665	16	20	10	3UTR		0	0
hsa-miR-3666	XM_024451136	NEDD4L	CAGTGCAAGTGTAGATGCCGA#GTGTCTATACATTTGCATA#..((((((((((((((((...#))))))))))..)))))).	7054	7073	0.9615384615384616	-17.8	1	0.02907604	0.574	0.0	0.0	-4.95700071937229	16	19	10	3UTR		1	0
hsa-miR-4436a	XM_024451136	NEDD4L	GCAGGACAGGCAGAAGTGGAT#GTCCCTTCTGCAGTTTTCTCCAAGCTGTGTCCTGTG#((((((((.(((((((.((((#)))))))))))................)))))))).	7633	7669	0.9615384615384616	-25.1	1	0.0009265792	0.544	0.0	0.0	-4.993964104447428	19	36	11	3UTR		0	0
hsa-miR-4658	XM_024451136	NEDD4L	GTGAGTGTGGATCCTGGAGGAAT#TCTTGCCAGATCCACACTGGT#.(.(((((((((.((((((((..#)))).))))))))))))).).	6504	6525	0.9615384615384616	-24.3	0	7.842255e-05	0.441	0.0	0.0	-6.639994924329809	18	21	13	3UTR		0	0
hsa-miR-4701-3p	XM_024451136	NEDD4L	ATGGGTGATGGGTGTGGTGT#ACCACACCCAGTCATCTT#..((((((((((((((((..#)))))))))).)))))).	5405	5423	0.9615384615384616	-25.7	1	0.0009098475	0.559	0.0	0.0	-4.95700071937229	16	18	10	3UTR		0	0
hsa-miR-4723-3p	XM_024451136	NEDD4L	CCCTCTCTGGCTCCTCCCCAAA#GGGGAGTAGCCCTGGGGGAGAGAGGGC#((((((((((((.((((((...#)))))).)))).......)))))))).	5507	5534	0.9615384615384616	-32.6	1	1.699613e-05	0.309	0.0	0.0	-5.226705058867908	18	27	8	3UTR		0	0
hsa-miR-5585-3p	XM_024451136	NEDD4L	CTGAATAGCTGGGACTACAGGT#ACCTGGTCCCAGCTTGAGTTCC#..(((((((((((((..(((((#))))))))))))))...)))).	3056	3078	0.9615384615384616	-24.5	1	0.007317963	0.471	0.0	0.0	-5.1900497996759025	18	22	14	3UTR		0	0
hsa-miR-5703	XM_024451136	NEDD4L	AGGAGAAGTCGGGAAGGT#CCTTCCTGACCTCCCCTG#(((.((.((((((((((.#)))))))))).)).))).	6834	6852	0.9615384615384616	-23.1	0	0.2731313	0.412	0.0	0.0	-8.513283256032173	15	18	10	3UTR		0	0
hsa-miR-6080	XM_024451136	NEDD4L	TCTAGTGCGGGCGTTCCCG#GGGTAACTGCCCGCCTGC#..(((.((((((((((((.#))).))).))))))))).	6814	6832	0.9615384615384616	-23.1	0	0.006750842	0.338	0.0	0.0	-6.857959480565336	15	18	9	3UTR		0	0
hsa-miR-6500-3p	XM_024451136	NEDD4L	ACACTTGTTGGGATGACCTGC#GCATTGGGGTACATCCTGATAAGTCGTG#(((((((((((((((((((..#.)))).))))))))))))).)).	6882	6910	0.9615384615384616	-22.7	1	0.01092395	0.529	0.0	0.0	-3.937574446201665	19	23	13	3UTR		0	0
hsa-miR-6731-5p	XM_024451136	NEDD4L	TGGGAGAGCAGGGTATTGTGGA#CCACAACCTCTGCCTCCTG#.(((((.((((((..((((((.#)))))).))))))))))).	6188	6207	0.9615384615384616	-25.5	0	0.003941274	0.441	0.0	0.0	-6.9293008499994775	17	19	11	3UTR		0	0
hsa-miR-6736-3p	XM_024451136	NEDD4L	TCAGCTCCTCTCTACCCACAG#CTGGGGGAGAGAGGGCA#...((.(((((((.(((.(((#)))))).))))))))).	5518	5535	0.9615384615384616	-23.8	0	0.004525733	0.324	0.0	0.0	-9.272338872392192	15	17	9	3UTR		0	0
hsa-miR-6855-3p	XM_024451136	NEDD4L	AGACTGACCTTCAACCCCACAG#CTGCCCGGGGAGTAGCCCTGGGGGAGAGAGGGCAGTG#..((((.(((((..((((.(((#.)))))))...))))))))).	5501	5538	0.9615384615384616	-22.3	0	0.00441511	0.338	0.0	0.0	-8.646657784430259	16	21	9	3UTR		0	0
hsa-miR-6865-5p	XM_024451136	NEDD4L	TAGGTGGCAGAGGAGGGACTTCA#GAAGCCTTCCTCGTGACCA#..(((.((.((((((((.((((.#)))))))))))))).))).	7365	7384	0.9615384615384616	-27.6	0	0.01317239	0.485	0.0	0.0	-7.914349138811099	17	19	14	3UTR		0	0
hsa-miR-6893-3p	XM_024451136	NEDD4L	CCCTGCTGCCTTCACCTGCCAG#CTGGGGGAGAGAGGGCAGTG#....(((((((((.(((.((((#)))).)).).))))))))).	5518	5538	0.9615384615384616	-24.3	0	0.00441511	0.338	0.0	0.0	-10.403402386158335	16	20	9	3UTR		0	0
hsa-miR-8055	XM_024451136	NEDD4L	CTTTGAGCACATGAGCAGACGGA#TGTGTCTGCAGATATGTGTTCC#....(((((((((.(((((((.(#).)))))))...))))))))).	7390	7412	0.9615384615384616	-21.5	0	0.002103165	0.529	0.0	0.0	-10.403402386158335	17	22	9	3UTR		0	0
hsa-miR-1843	XM_024451136	NEDD4L	TATGGAGGTCTCTGTCTGGC#GTGAGACAGAGACTTG#.....((((((((((((.((#)).)))))))))))).	4267	4283	0.9615384615384616	-22.5	0	0.0033289	0.559	0.0	0.0	-13.6655996434504	14	16	12	3UTR		0	0
hsa-let-7f-1-3p	NM_015277	NEDD4L	CTATACAATCTATTGCCTTCCC#GGAAGGCAGTAATTGTGAGT#((.((((((.(((((((((((.#))))))))))))))))))).	5609	5629	0.9615384615384616	-22.1	0	0.0001666077	0.588	0.0	0.0	-6.737620388836292	19	20	19	3UTR		0	1
hsa-miR-383-3p	NM_015277	NEDD4L	ACAGCACTGCCTGGTCAGA#CTGGCCAGGCTGGTCTTGA#.(((.(((((((((((((.#)))))))))).))).))).	6722	6741	0.9615384615384616	-23.2	0	3.700251e-05	0.426	0.0	0.0	-7.91236201216959	16	19	10	3UTR		0	0
hsa-miR-181d-5p	NM_015277	NEDD4L	AACATTCATTGTTGTCGGTGGGT#GCCTGTGCCTCTCCACTGCTGGCCCTGGAGCCGGCAGCAGTGAGG#....(((((((((((((((((((#.))))....))))))))))))))).	6235	6280	0.9615384615384616	-27.5	0	1.096051e-08	0.397	0.0	0.0	-9.546562468637928	19	25	15	3UTR		0	0
hsa-miR-548q	NM_015277	NEDD4L	GCTGGTGCAAAAGTAATGGCGG#CTGCTTGCACTTTTGCATTTGCC#((.(((((((((((...(((((#)))))...))))))))))).)).	3343	3366	0.9615384615384616	-21.7	0	0.007203542	0.544	0.0	0.0	-6.4636125610623605	18	23	11	3UTR		0	0
hsa-miR-4303	NM_015277	NEDD4L	TTCTGAGCTGAGGACAG#TGTTCTCAGTATGTCAGAGA#((((((((((((((((.#))))))))))...)))))).	7500	7520	0.9615384615384616	-20.2	1	0.00285819	0.456	0.0	0.0	-3.937574446201665	16	20	10	3UTR		0	0
hsa-miR-4436a	NM_015277	NEDD4L	GCAGGACAGGCAGAAGTGGAT#GTCCCTTCTGCAGTTTTCTCCAAGCTGTGTCCTGTG#((((((((.(((((((.((((#)))))))))))................)))))))).	8040	8076	0.9615384615384616	-25.1	1	0.0009265792	0.544	0.0	0.0	-4.993964104447428	19	36	11	3UTR		0	0
hsa-miR-4658	NM_015277	NEDD4L	GTGAGTGTGGATCCTGGAGGAAT#TCTTGCCAGATCCACACTGGT#.(.(((((((((.((((((((..#)))).))))))))))))).).	6911	6932	0.9615384615384616	-24.3	0	7.842255e-05	0.441	0.0	0.0	-6.639994924329809	18	21	13	3UTR		0	0
hsa-miR-4701-3p	NM_015277	NEDD4L	ATGGGTGATGGGTGTGGTGT#ACCACACCCAGTCATCTT#..((((((((((((((((..#)))))))))).)))))).	5812	5830	0.9615384615384616	-25.7	1	0.0009098475	0.559	0.0	0.0	-4.95700071937229	16	18	10	3UTR		0	0
hsa-miR-4723-3p	NM_015277	NEDD4L	CCCTCTCTGGCTCCTCCCCAAA#GGGGAGTAGCCCTGGGGGAGAGAGGGC#((((((((((((.((((((...#)))))).)))).......)))))))).	5914	5941	0.9615384615384616	-32.6	1	1.699613e-05	0.309	0.0	0.0	-5.226705058867908	18	27	8	3UTR		0	0
hsa-miR-5585-3p	NM_015277	NEDD4L	CTGAATAGCTGGGACTACAGGT#ACCTGGTCCCAGCTTGAGTTCC#..(((((((((((((..(((((#))))))))))))))...)))).	3463	3485	0.9615384615384616	-24.5	1	0.007317963	0.471	0.0	0.0	-5.1900497996759025	18	22	14	3UTR		0	0
hsa-miR-5703	NM_015277	NEDD4L	AGGAGAAGTCGGGAAGGT#CCTTCCTGACCTCCCCTG#(((.((.((((((((((.#)))))))))).)).))).	7241	7259	0.9615384615384616	-23.1	0	0.2731313	0.412	0.0	0.0	-8.513283256032173	15	18	10	3UTR		0	0
hsa-miR-6500-3p	NM_015277	NEDD4L	ACACTTGTTGGGATGACCTGC#GCATTGGGGTACATCCTGATAAGTCGTG#(((((((((((((((((((..#.)))).))))))))))))).)).	7289	7317	0.9615384615384616	-22.7	1	0.01092395	0.529	0.0	0.0	-3.937574446201665	19	23	13	3UTR		0	0
hsa-miR-6731-5p	NM_015277	NEDD4L	TGGGAGAGCAGGGTATTGTGGA#CCACAACCTCTGCCTCCTG#.(((((.((((((..((((((.#)))))).))))))))))).	6595	6614	0.9615384615384616	-25.5	0	0.003941274	0.441	0.0	0.0	-6.9293008499994775	17	19	11	3UTR		0	0
hsa-miR-6736-3p	NM_015277	NEDD4L	TCAGCTCCTCTCTACCCACAG#CTGGGGGAGAGAGGGCA#...((.(((((((.(((.(((#)))))).))))))))).	5925	5942	0.9615384615384616	-23.8	0	0.004525733	0.324	0.0	0.0	-9.272338872392192	15	17	9	3UTR		0	0
hsa-miR-6855-3p	NM_015277	NEDD4L	AGACTGACCTTCAACCCCACAG#CTGGGGGAGAGAGGGCAGTG#..((((.(((((..((((.(((#)))))))...))))))))).	5925	5945	0.9615384615384616	-22.0	0	0.00441511	0.338	0.0	0.0	-8.646657784430259	16	20	9	3UTR		0	0
hsa-miR-6865-5p	NM_015277	NEDD4L	TAGGTGGCAGAGGAGGGACTTCA#GAAGCCTTCCTCGTGACCA#..(((.((.((((((((.((((.#)))))))))))))).))).	7772	7791	0.9615384615384616	-27.6	0	0.01317239	0.485	0.0	0.0	-7.914349138811099	17	19	14	3UTR		0	0
hsa-miR-8055	NM_015277	NEDD4L	CTTTGAGCACATGAGCAGACGGA#TGTGTCTGCAGATATGTGTTCC#....(((((((((.(((((((.(#).)))))))...))))))))).	7797	7819	0.9615384615384616	-21.5	0	0.002103165	0.529	0.0	0.0	-10.403402386158335	17	22	9	3UTR		0	0
hsa-miR-1843	NM_015277	NEDD4L	TATGGAGGTCTCTGTCTGGC#GTGAGACAGAGACTTG#.....((((((((((((.((#)).)))))))))))).	4674	4690	0.9615384615384616	-22.5	0	0.0033289	0.559	0.0	0.0	-13.6655996434504	14	16	12	3UTR		0	0
hsa-let-7f-1-3p	NM_001144964	NEDD4L	CTATACAATCTATTGCCTTCCC#GGAAGGCAGTAATTGTGAGT#((.((((((.(((((((((((.#))))))))))))))))))).	5471	5491	0.9615384615384616	-22.1	0	0.0001666077	0.588	0.07526270909090912	-0.26702641200000005	-6.737620388836292	19	20	19	3UTR		0	1
hsa-miR-656-5p	NM_001144964	NEDD4L	AGGTTGCCTGTGAGGTGTTCA#GCCTCTGCAGGCAAAGCCC#.(((((((((((((((.....#))))).)))))))..))).	3428	3447	0.9615384615384616	-22.5	1	0.0008638928	0.662	3.8379322222222223	3.3945074975000002	-3.793324837357118	15	19	7	3UTR		0	0
hsa-miR-2861	NM_001144964	NEDD4L	GGGGCCTGGCGGTGGGCGG#CCTCTCCACTGCTGGCCCTG#((((((.(((((((((.((#))..))))))))))))))).	6104	6124	0.9615384615384616	-28.6	0	0.0001029869	0.382	-0.483606511111111	-0.5575827624999999	-5.4812609810729835	17	20	15	3UTR		0	0
hsa-miR-4303	NM_001144964	NEDD4L	TTCTGAGCTGAGGACAG#TGTTCTCAGTATGTCAGAGA#((((((((((((((((.#))))))))))...)))))).	7362	7382	0.9615384615384616	-20.2	1	0.00285819	0.456	0.2820538578947368	0.4627489187499999	-3.937574446201665	16	20	10	3UTR		0	0
hsa-miR-3666	NM_001144964	NEDD4L	CAGTGCAAGTGTAGATGCCGA#GTGTCTATACATTTGCATA#..((((((((((((((((...#))))))))))..)))))).	7323	7342	0.9615384615384616	-17.8	1	0.02907604	0.574	0.061017516666666695	1.0081691425000001	-4.95700071937229	16	19	10	3UTR		1	0
hsa-miR-4540	NM_001144964	NEDD4L	TTAGTCCTGCCTGTAGGTTTA#AGCAGTCACACTGCTCTGCAGGCCGGGCTC#..(((((.((((((((((...#.)).)))))))).))))).	5827	5857	0.9615384615384616	-23.3	0	0.000214212	0.471	-0.4700146727272727	-0.5549264425	-7.27063564855292	15	19	8	3UTR		0	0
hsa-miR-4652-5p	NM_001144964	NEDD4L	AGGGGACTGGTTAATAGAACTA#AGCCAGTCCTCTA#((((((((((((..........#)))))))))))).	6221	6234	0.9615384615384616	-20.5	1	0.05179221	0.588	0.21679035000000002	-0.2787023300000001	-7.052043616942562	12	13	12	3UTR		0	0
hsa-miR-4658	NM_001144964	NEDD4L	GTGAGTGTGGATCCTGGAGGAAT#TCTTGCCAGATCCACACTGGT#.(.(((((((((.((((((((..#)))).))))))))))))).).	6773	6794	0.9615384615384616	-24.3	0	7.842255e-05	0.441	-0.20146419999999998	-0.18537066375	-6.639994924329809	18	21	13	3UTR		0	0
hsa-miR-3064-5p	NM_001144964	NEDD4L	TCTGGCTGTTGTGGTGTGCAA#GCCACCGCACCCGGCCT#...(((((.(((((((.((..#)))))))))..))))).	6665	6682	0.9615384615384616	-22.5	0	0.0002013353	0.456	0.05152765714285713	0.17724518750000004	-7.570929851924502	14	17	9	3UTR		0	1
hsa-miR-6731-5p	NM_001144964	NEDD4L	TGGGAGAGCAGGGTATTGTGGA#CCACAACCTCTGCCTCCTG#.(((((.((((((..((((((.#)))))).))))))))))).	6457	6476	0.9615384615384616	-25.5	0	0.003941274	0.441	-0.24358316666666666	-0.09720868250000002	-6.9293008499994775	17	19	11	3UTR		0	0
hsa-miR-6731-5p	NM_001144964	NEDD4L	TGGGAGAGCAGGGTATTGTGGA#CCTGAGGCAGTGTGGGAGTTGAACGACCCTGCTGTCCTT#.((((.((((((((........#.)))))))).)))).	4674	4713	0.9615384615384616	-23.5	0	0.009383183	0.456	0.4161061250000001	-0.12763792374999994	-6.662782239104412	12	15	8	3UTR		0	0
hsa-miR-6754-3p	NM_001144964	NEDD4L	TCTTCACCTGCCTCTGCCTGCA#GGGGTGCAGAGGCCTGAGGTTTCTAAAAGAAGGT#(((((((((((((((((((.(.#).)).))))))))...))))........))))).	4930	4964	0.9615384615384616	-25.1	1	0.0009118074	0.529	-0.22024803870967744	-0.1456468125	-3.937574446201665	20	34	8	3UTR		0	0
hsa-miR-6855-3p	NM_001144964	NEDD4L	AGACTGACCTTCAACCCCACAG#CTGCCCGGGGAGTAGCCCTGGGGGAGAGAGGGCAGTG#..((((.(((((..((((.(((#.)))))))...))))))))).	5770	5807	0.9615384615384616	-22.3	0	0.00441511	0.338	-0.033464680000000004	-0.7961624625	-8.646657784430259	16	21	9	3UTR		0	0
hsa-miR-7113-5p	NM_001144964	NEDD4L	TCCAGGGAGACAGTGTGTGAG#CTCACACACTGCCTGTTGCGGT#.((.((.((.(((((((((((#))))))))))).)).))..)).	5961	5983	0.9615384615384616	-22.4	0	6.941857e-05	0.485	-0.9014136363636365	-0.34510215999999994	-9.611540115515806	17	22	11	3UTR		0	1
hsa-miR-9900	NM_001144964	NEDD4L	ACAGGTCCTAAGAGACTGCAT#ATGCAGTCTCTTTAGTTGTCTGCTGAAGCTGTAGTTATTATGGGCCA#...(((((.((((((((((((#)))))))))))).............................))))).	5883	5930	0.9615384615384616	-23.0	0	0.0007975864	0.529	-0.26719299999999996	-0.41327271	-7.570929851924502	17	47	12	3UTR		0	0
hsa-miR-1843	NM_001144964	NEDD4L	TATGGAGGTCTCTGTCTGGC#GTGAGACAGAGACTTG#.....((((((((((((.((#)).)))))))))))).	4536	4552	0.9615384615384616	-22.5	0	0.0033289	0.559	0.38144496666666666	0.10155393625	-13.6655996434504	14	16	12	3UTR		0	0
hsa-let-7d-3p	NM_001144966	NEDD4L	CTATACGACCTGCTGCCTTTCT#GGAAGGTTGTGGTTGTAA#...(((((((.((.(((((((.#))))))).))))))))).	4726	4744	0.9615384615384616	-19.7	0	0.01214173	0.485	0.0	0.0	-10.196154586609497	16	18	9	3UTR		0	0
hsa-let-7f-1-3p	NM_001144966	NEDD4L	CTATACAATCTATTGCCTTCCC#GGAAGGCAGTAATTGTGAGT#((.((((((.(((((((((((.#))))))))))))))))))).	5299	5319	0.9615384615384616	-22.1	0	0.0001666077	0.588	0.0	0.0	-6.737620388836292	19	20	19	3UTR		0	1
hsa-miR-383-3p	NM_001144966	NEDD4L	ACAGCACTGCCTGGTCAGA#CTGGCCAGGCTGGTCTTGA#.(((.(((((((((((((.#)))))))))).))).))).	6412	6431	0.9615384615384616	-23.2	0	3.700251e-05	0.426	0.0	0.0	-7.91236201216959	16	19	10	3UTR		0	0
hsa-miR-484	NM_001144966	NEDD4L	TCAGGCTCAGTCCCCTCCCGAT#GTCGGGGCAGTCAGGGGACACTAGAGATTTGAT#((((((((.(((((((((((((#))))))......)))))))....))).))))).	4566	4599	0.9615384615384616	-25.0	1	0.02620228	0.515	0.0	0.0	-4.993964104447428	21	33	7	3UTR		0	0
hsa-miR-181d-5p	NM_001144966	NEDD4L	AACATTCATTGTTGTCGGTGGGT#GCCTGTGCCTCTCCACTGCTGGCCCTGGAGCCGGCAGCAGTGAGG#....(((((((((((((((((((#.))))....))))))))))))))).	5925	5970	0.9615384615384616	-27.5	0	1.096051e-08	0.397	0.0	0.0	-9.546562468637928	19	25	15	3UTR		0	0
hsa-miR-548q	NM_001144966	NEDD4L	GCTGGTGCAAAAGTAATGGCGG#CTGCTTGCACTTTTGCATTTGCC#((.(((((((((((...(((((#)))))...))))))))))).)).	3033	3056	0.9615384615384616	-21.7	0	0.007203542	0.544	0.0	0.0	-6.4636125610623605	18	23	11	3UTR		0	0
hsa-miR-2861	NM_001144966	NEDD4L	GGGGCCTGGCGGTGGGCGG#CCTCTCCACTGCTGGCCCTG#((((((.(((((((((.((#))..))))))))))))))).	5932	5952	0.9615384615384616	-28.6	0	0.0001029869	0.382	0.0	0.0	-5.4812609810729835	17	20	15	3UTR		0	0
hsa-miR-4303	NM_001144966	NEDD4L	TTCTGAGCTGAGGACAG#TGTTCTCAGTATGTCAGAGA#((((((((((((((((.#))))))))))...)))))).	7190	7210	0.9615384615384616	-20.2	1	0.00285819	0.456	0.0	0.0	-3.937574446201665	16	20	10	3UTR		0	0
hsa-miR-4436a	NM_001144966	NEDD4L	GCAGGACAGGCAGAAGTGGAT#GTCCCTTCTGCAGTTTTCTCCAAGCTGTGTCCTGTG#((((((((.(((((((.((((#)))))))))))................)))))))).	7730	7766	0.9615384615384616	-25.1	1	0.0009265792	0.544	0.0	0.0	-4.993964104447428	19	36	11	3UTR		0	0
hsa-miR-4658	NM_001144966	NEDD4L	GTGAGTGTGGATCCTGGAGGAAT#TCTTGCCAGATCCACACTGGT#.(.(((((((((.((((((((..#)))).))))))))))))).).	6601	6622	0.9615384615384616	-24.3	0	7.842255e-05	0.441	0.0	0.0	-6.639994924329809	18	21	13	3UTR		0	0
hsa-miR-4701-3p	NM_001144966	NEDD4L	ATGGGTGATGGGTGTGGTGT#ACCACACCCAGTCATCTT#..((((((((((((((((..#)))))))))).)))))).	5502	5520	0.9615384615384616	-25.7	1	0.0009098475	0.559	0.0	0.0	-4.95700071937229	16	18	10	3UTR		0	0
hsa-miR-4723-3p	NM_001144966	NEDD4L	CCCTCTCTGGCTCCTCCCCAAA#GGGGAGTAGCCCTGGGGGAGAGAGGGC#((((((((((((.((((((...#)))))).)))).......)))))))).	5604	5631	0.9615384615384616	-32.6	1	1.699613e-05	0.309	0.0	0.0	-5.226705058867908	18	27	8	3UTR		0	0
hsa-miR-5585-3p	NM_001144966	NEDD4L	CTGAATAGCTGGGACTACAGGT#ACCTGGTCCCAGCTTGAGTTCC#..(((((((((((((..(((((#))))))))))))))...)))).	3153	3175	0.9615384615384616	-24.5	1	0.007317963	0.471	0.0	0.0	-5.1900497996759025	18	22	14	3UTR		0	0
hsa-miR-5703	NM_001144966	NEDD4L	AGGAGAAGTCGGGAAGGT#CCTTCCTGACCTCCCCTG#(((.((.((((((((((.#)))))))))).)).))).	6931	6949	0.9615384615384616	-23.1	0	0.2731313	0.412	0.0	0.0	-8.513283256032173	15	18	10	3UTR		0	0
hsa-miR-6080	NM_001144966	NEDD4L	TCTAGTGCGGGCGTTCCCG#GGGTAACTGCCCGCCTGC#..(((.((((((((((((.#))).))).))))))))).	6911	6929	0.9615384615384616	-23.1	0	0.006750842	0.338	0.0	0.0	-6.857959480565336	15	18	9	3UTR		0	0
hsa-miR-6500-3p	NM_001144966	NEDD4L	ACACTTGTTGGGATGACCTGC#GCATTGGGGTACATCCTGATAAGTCGTG#(((((((((((((((((((..#.)))).))))))))))))).)).	6979	7007	0.9615384615384616	-22.7	1	0.01092395	0.529	0.0	0.0	-3.937574446201665	19	23	13	3UTR		0	0
hsa-miR-6731-5p	NM_001144966	NEDD4L	TGGGAGAGCAGGGTATTGTGGA#CCACAACCTCTGCCTCCTG#.(((((.((((((..((((((.#)))))).))))))))))).	6285	6304	0.9615384615384616	-25.5	0	0.003941274	0.441	0.0	0.0	-6.9293008499994775	17	19	11	3UTR		0	0
hsa-miR-6736-3p	NM_001144966	NEDD4L	TCAGCTCCTCTCTACCCACAG#CTGGGGGAGAGAGGGCA#...((.(((((((.(((.(((#)))))).))))))))).	5615	5632	0.9615384615384616	-23.8	0	0.004525733	0.324	0.0	0.0	-9.272338872392192	15	17	9	3UTR		0	0
hsa-miR-6855-3p	NM_001144966	NEDD4L	AGACTGACCTTCAACCCCACAG#CTGCCCGGGGAGTAGCCCTGGGGGAGAGAGGGCAGTG#..((((.(((((..((((.(((#.)))))))...))))))))).	5598	5635	0.9615384615384616	-22.3	0	0.00441511	0.338	0.0	0.0	-8.646657784430259	16	21	9	3UTR		0	0
hsa-miR-6865-5p	NM_001144966	NEDD4L	TAGGTGGCAGAGGAGGGACTTCA#GAAGCCTTCCTCGTGACCA#..(((.((.((((((((.((((.#)))))))))))))).))).	7462	7481	0.9615384615384616	-27.6	0	0.01317239	0.485	0.0	0.0	-7.914349138811099	17	19	14	3UTR		0	0
hsa-miR-6893-3p	NM_001144966	NEDD4L	CCCTGCTGCCTTCACCTGCCAG#CTGGGGGAGAGAGGGCAGTG#....(((((((((.(((.((((#)))).)).).))))))))).	5615	5635	0.9615384615384616	-24.3	0	0.00441511	0.338	0.0	0.0	-10.403402386158335	16	20	9	3UTR		0	0
hsa-miR-8055	NM_001144966	NEDD4L	CTTTGAGCACATGAGCAGACGGA#TGTGTCTGCAGATATGTGTTCC#....(((((((((.(((((((.(#).)))))))...))))))))).	7487	7509	0.9615384615384616	-21.5	0	0.002103165	0.529	0.0	0.0	-10.403402386158335	17	22	9	3UTR		0	0
hsa-miR-1843	NM_001144966	NEDD4L	TATGGAGGTCTCTGTCTGGC#GTGAGACAGAGACTTG#.....((((((((((((.((#)).)))))))))))).	4364	4380	0.9615384615384616	-22.5	0	0.0033289	0.559	0.0	0.0	-13.6655996434504	14	16	12	3UTR		0	0
hsa-let-7f-1-3p	NM_001144967	NEDD4L	CTATACAATCTATTGCCTTCCC#GGAAGGCAGTAATTGTGAGT#((.((((((.(((((((((((.#))))))))))))))))))).	5669	5689	0.9615384615384616	-22.1	0	0.0001666077	0.588	0.0	0.0	-6.737620388836292	19	20	19	3UTR		0	1
hsa-miR-383-3p	NM_001144967	NEDD4L	ACAGCACTGCCTGGTCAGA#CTGGCCAGGCTGGTCTTGA#.(((.(((((((((((((.#)))))))))).))).))).	6782	6801	0.9615384615384616	-23.2	0	3.700251e-05	0.426	0.0	0.0	-7.91236201216959	16	19	10	3UTR		0	0
hsa-miR-181d-5p	NM_001144967	NEDD4L	AACATTCATTGTTGTCGGTGGGT#GCCTGTGCCTCTCCACTGCTGGCCCTGGAGCCGGCAGCAGTGAGG#....(((((((((((((((((((#.))))....))))))))))))))).	6295	6340	0.9615384615384616	-27.5	0	1.096051e-08	0.397	0.0	0.0	-9.546562468637928	19	25	15	3UTR		0	0
hsa-miR-548q	NM_001144967	NEDD4L	GCTGGTGCAAAAGTAATGGCGG#CTGCTTGCACTTTTGCATTTGCC#((.(((((((((((...(((((#)))))...))))))))))).)).	3403	3426	0.9615384615384616	-21.7	0	0.007203542	0.544	0.0	0.0	-6.4636125610623605	18	23	11	3UTR		0	0
hsa-miR-4303	NM_001144967	NEDD4L	TTCTGAGCTGAGGACAG#TGTTCTCAGTATGTCAGAGA#((((((((((((((((.#))))))))))...)))))).	7560	7580	0.9615384615384616	-20.2	1	0.00285819	0.456	0.0	0.0	-3.937574446201665	16	20	10	3UTR		0	0
hsa-miR-4436a	NM_001144967	NEDD4L	GCAGGACAGGCAGAAGTGGAT#GTCCCTTCTGCAGTTTTCTCCAAGCTGTGTCCTGTG#((((((((.(((((((.((((#)))))))))))................)))))))).	8100	8136	0.9615384615384616	-25.1	1	0.0009265792	0.544	0.0	0.0	-4.993964104447428	19	36	11	3UTR		0	0
hsa-miR-4658	NM_001144967	NEDD4L	GTGAGTGTGGATCCTGGAGGAAT#TCTTGCCAGATCCACACTGGT#.(.(((((((((.((((((((..#)))).))))))))))))).).	6971	6992	0.9615384615384616	-24.3	0	7.842255e-05	0.441	0.0	0.0	-6.639994924329809	18	21	13	3UTR		0	0
hsa-miR-4701-3p	NM_001144967	NEDD4L	ATGGGTGATGGGTGTGGTGT#ACCACACCCAGTCATCTT#..((((((((((((((((..#)))))))))).)))))).	5872	5890	0.9615384615384616	-25.7	1	0.0009098475	0.559	0.0	0.0	-4.95700071937229	16	18	10	3UTR		0	0
hsa-miR-4723-3p	NM_001144967	NEDD4L	CCCTCTCTGGCTCCTCCCCAAA#GGGGAGTAGCCCTGGGGGAGAGAGGGC#((((((((((((.((((((...#)))))).)))).......)))))))).	5974	6001	0.9615384615384616	-32.6	1	1.699613e-05	0.309	0.0	0.0	-5.226705058867908	18	27	8	3UTR		0	0
hsa-miR-5585-3p	NM_001144967	NEDD4L	CTGAATAGCTGGGACTACAGGT#ACCTGGTCCCAGCTTGAGTTCC#..(((((((((((((..(((((#))))))))))))))...)))).	3523	3545	0.9615384615384616	-24.5	1	0.007317963	0.471	0.0	0.0	-5.1900497996759025	18	22	14	3UTR		0	0
hsa-miR-5703	NM_001144967	NEDD4L	AGGAGAAGTCGGGAAGGT#CCTTCCTGACCTCCCCTG#(((.((.((((((((((.#)))))))))).)).))).	7301	7319	0.9615384615384616	-23.1	0	0.2731313	0.412	0.0	0.0	-8.513283256032173	15	18	10	3UTR		0	0
hsa-miR-6500-3p	NM_001144967	NEDD4L	ACACTTGTTGGGATGACCTGC#GCATTGGGGTACATCCTGATAAGTCGTG#(((((((((((((((((((..#.)))).))))))))))))).)).	7349	7377	0.9615384615384616	-22.7	1	0.01092395	0.529	0.0	0.0	-3.937574446201665	19	23	13	3UTR		0	0
hsa-miR-6731-5p	NM_001144967	NEDD4L	TGGGAGAGCAGGGTATTGTGGA#CCACAACCTCTGCCTCCTG#.(((((.((((((..((((((.#)))))).))))))))))).	6655	6674	0.9615384615384616	-25.5	0	0.003941274	0.441	0.0	0.0	-6.9293008499994775	17	19	11	3UTR		0	0
hsa-miR-6736-3p	NM_001144967	NEDD4L	TCAGCTCCTCTCTACCCACAG#CTGGGGGAGAGAGGGCA#...((.(((((((.(((.(((#)))))).))))))))).	5985	6002	0.9615384615384616	-23.8	0	0.004525733	0.324	0.0	0.0	-9.272338872392192	15	17	9	3UTR		0	0
hsa-miR-6855-3p	NM_001144967	NEDD4L	AGACTGACCTTCAACCCCACAG#CTGGGGGAGAGAGGGCAGTG#..((((.(((((..((((.(((#)))))))...))))))))).	5985	6005	0.9615384615384616	-22.0	0	0.00441511	0.338	0.0	0.0	-8.646657784430259	16	20	9	3UTR		0	0
hsa-miR-6865-5p	NM_001144967	NEDD4L	TAGGTGGCAGAGGAGGGACTTCA#GAAGCCTTCCTCGTGACCA#..(((.((.((((((((.((((.#)))))))))))))).))).	7832	7851	0.9615384615384616	-27.6	0	0.01317239	0.485	0.0	0.0	-7.914349138811099	17	19	14	3UTR		0	0
hsa-miR-8055	NM_001144967	NEDD4L	CTTTGAGCACATGAGCAGACGGA#TGTGTCTGCAGATATGTGTTCC#....(((((((((.(((((((.(#).)))))))...))))))))).	7857	7879	0.9615384615384616	-21.5	0	0.002103165	0.529	0.0	0.0	-10.403402386158335	17	22	9	3UTR		0	0
hsa-miR-1843	NM_001144967	NEDD4L	TATGGAGGTCTCTGTCTGGC#GTGAGACAGAGACTTG#.....((((((((((((.((#)).)))))))))))).	4734	4750	0.9615384615384616	-22.5	0	0.0033289	0.559	0.0	0.0	-13.6655996434504	14	16	12	3UTR		0	0
hsa-let-7d-3p	NM_001144968	NEDD4L	CTATACGACCTGCTGCCTTTCT#GGAAGGTTGTGGTTGTAA#...(((((((.((.(((((((.#))))))).))))))))).	4853	4871	0.9615384615384616	-19.7	0	0.01214173	0.485	0.0	0.0	-10.196154586609497	16	18	9	3UTR		0	0
hsa-let-7f-1-3p	NM_001144968	NEDD4L	CTATACAATCTATTGCCTTCCC#GGAAGGCAGTAATTGTGAGT#((.((((((.(((((((((((.#))))))))))))))))))).	5426	5446	0.9615384615384616	-22.1	0	0.0001666077	0.588	0.0	0.0	-6.737620388836292	19	20	19	3UTR		0	1
hsa-miR-383-3p	NM_001144968	NEDD4L	ACAGCACTGCCTGGTCAGA#CTGGCCAGGCTGGTCTTGA#.(((.(((((((((((((.#)))))))))).))).))).	6539	6558	0.9615384615384616	-23.2	0	3.700251e-05	0.426	0.0	0.0	-7.91236201216959	16	19	10	3UTR		0	0
hsa-miR-484	NM_001144968	NEDD4L	TCAGGCTCAGTCCCCTCCCGAT#GTCGGGGCAGTCAGGGGACACTAGAGATTTGAT#((((((((.(((((((((((((#))))))......)))))))....))).))))).	4693	4726	0.9615384615384616	-25.0	1	0.02620228	0.515	0.0	0.0	-4.993964104447428	21	33	7	3UTR		0	0
hsa-miR-181d-5p	NM_001144968	NEDD4L	AACATTCATTGTTGTCGGTGGGT#GCCTGTGCCTCTCCACTGCTGGCCCTGGAGCCGGCAGCAGTGAGG#....(((((((((((((((((((#.))))....))))))))))))))).	6052	6097	0.9615384615384616	-27.5	0	1.096051e-08	0.397	0.0	0.0	-9.546562468637928	19	25	15	3UTR		0	0
hsa-miR-548q	NM_001144968	NEDD4L	GCTGGTGCAAAAGTAATGGCGG#CTGCTTGCACTTTTGCATTTGCC#((.(((((((((((...(((((#)))))...))))))))))).)).	3160	3183	0.9615384615384616	-21.7	0	0.007203542	0.544	0.0	0.0	-6.4636125610623605	18	23	11	3UTR		0	0
hsa-miR-2861	NM_001144968	NEDD4L	GGGGCCTGGCGGTGGGCGG#CCTCTCCACTGCTGGCCCTG#((((((.(((((((((.((#))..))))))))))))))).	6059	6079	0.9615384615384616	-28.6	0	0.0001029869	0.382	0.0	0.0	-5.4812609810729835	17	20	15	3UTR		0	0
hsa-miR-4303	NM_001144968	NEDD4L	TTCTGAGCTGAGGACAG#TGTTCTCAGTATGTCAGAGA#((((((((((((((((.#))))))))))...)))))).	7317	7337	0.9615384615384616	-20.2	1	0.00285819	0.456	0.0	0.0	-3.937574446201665	16	20	10	3UTR		0	0
hsa-miR-3666	NM_001144968	NEDD4L	CAGTGCAAGTGTAGATGCCGA#GTGTCTATACATTTGCATA#..((((((((((((((((...#))))))))))..)))))).	7278	7297	0.9615384615384616	-17.8	1	0.02907604	0.574	0.0	0.0	-4.95700071937229	16	19	10	3UTR		1	0
hsa-miR-4436a	NM_001144968	NEDD4L	GCAGGACAGGCAGAAGTGGAT#GTCCCTTCTGCAGTTTTCTCCAAGCTGTGTCCTGTG#((((((((.(((((((.((((#)))))))))))................)))))))).	7857	7893	0.9615384615384616	-25.1	1	0.0009265792	0.544	0.0	0.0	-4.993964104447428	19	36	11	3UTR		0	0
hsa-miR-4658	NM_001144968	NEDD4L	GTGAGTGTGGATCCTGGAGGAAT#TCTTGCCAGATCCACACTGGT#.(.(((((((((.((((((((..#)))).))))))))))))).).	6728	6749	0.9615384615384616	-24.3	0	7.842255e-05	0.441	0.0	0.0	-6.639994924329809	18	21	13	3UTR		0	0
hsa-miR-4701-3p	NM_001144968	NEDD4L	ATGGGTGATGGGTGTGGTGT#ACCACACCCAGTCATCTT#..((((((((((((((((..#)))))))))).)))))).	5629	5647	0.9615384615384616	-25.7	1	0.0009098475	0.559	0.0	0.0	-4.95700071937229	16	18	10	3UTR		0	0
hsa-miR-4723-3p	NM_001144968	NEDD4L	CCCTCTCTGGCTCCTCCCCAAA#GGGGAGTAGCCCTGGGGGAGAGAGGGC#((((((((((((.((((((...#)))))).)))).......)))))))).	5731	5758	0.9615384615384616	-32.6	1	1.699613e-05	0.309	0.0	0.0	-5.226705058867908	18	27	8	3UTR		0	0
hsa-miR-5585-3p	NM_001144968	NEDD4L	CTGAATAGCTGGGACTACAGGT#ACCTGGTCCCAGCTTGAGTTCC#..(((((((((((((..(((((#))))))))))))))...)))).	3280	3302	0.9615384615384616	-24.5	1	0.007317963	0.471	0.0	0.0	-5.1900497996759025	18	22	14	3UTR		0	0
hsa-miR-5703	NM_001144968	NEDD4L	AGGAGAAGTCGGGAAGGT#CCTTCCTGACCTCCCCTG#(((.((.((((((((((.#)))))))))).)).))).	7058	7076	0.9615384615384616	-23.1	0	0.2731313	0.412	0.0	0.0	-8.513283256032173	15	18	10	3UTR		0	0
hsa-miR-6080	NM_001144968	NEDD4L	TCTAGTGCGGGCGTTCCCG#GGGTAACTGCCCGCCTGC#..(((.((((((((((((.#))).))).))))))))).	7038	7056	0.9615384615384616	-23.1	0	0.006750842	0.338	0.0	0.0	-6.857959480565336	15	18	9	3UTR		0	0
hsa-miR-6500-3p	NM_001144968	NEDD4L	ACACTTGTTGGGATGACCTGC#GCATTGGGGTACATCCTGATAAGTCGTG#(((((((((((((((((((..#.)))).))))))))))))).)).	7106	7134	0.9615384615384616	-22.7	1	0.01092395	0.529	0.0	0.0	-3.937574446201665	19	23	13	3UTR		0	0
hsa-miR-6731-5p	NM_001144968	NEDD4L	TGGGAGAGCAGGGTATTGTGGA#CCACAACCTCTGCCTCCTG#.(((((.((((((..((((((.#)))))).))))))))))).	6412	6431	0.9615384615384616	-25.5	0	0.003941274	0.441	0.0	0.0	-6.9293008499994775	17	19	11	3UTR		0	0
hsa-miR-6736-3p	NM_001144968	NEDD4L	TCAGCTCCTCTCTACCCACAG#CTGGGGGAGAGAGGGCA#...((.(((((((.(((.(((#)))))).))))))))).	5742	5759	0.9615384615384616	-23.8	0	0.004525733	0.324	0.0	0.0	-9.272338872392192	15	17	9	3UTR		0	0
hsa-miR-6855-3p	NM_001144968	NEDD4L	AGACTGACCTTCAACCCCACAG#CTGCCCGGGGAGTAGCCCTGGGGGAGAGAGGGCAGTG#..((((.(((((..((((.(((#.)))))))...))))))))).	5725	5762	0.9615384615384616	-22.3	0	0.00441511	0.338	0.0	0.0	-8.646657784430259	16	21	9	3UTR		0	0
hsa-miR-6865-5p	NM_001144968	NEDD4L	TAGGTGGCAGAGGAGGGACTTCA#GAAGCCTTCCTCGTGACCA#..(((.((.((((((((.((((.#)))))))))))))).))).	7589	7608	0.9615384615384616	-27.6	0	0.01317239	0.485	0.0	0.0	-7.914349138811099	17	19	14	3UTR		0	0
hsa-miR-6893-3p	NM_001144968	NEDD4L	CCCTGCTGCCTTCACCTGCCAG#CTGGGGGAGAGAGGGCAGTG#....(((((((((.(((.((((#)))).)).).))))))))).	5742	5762	0.9615384615384616	-24.3	0	0.00441511	0.338	0.0	0.0	-10.403402386158335	16	20	9	3UTR		0	0
hsa-miR-8055	NM_001144968	NEDD4L	CTTTGAGCACATGAGCAGACGGA#TGTGTCTGCAGATATGTGTTCC#....(((((((((.(((((((.(#).)))))))...))))))))).	7614	7636	0.9615384615384616	-21.5	0	0.002103165	0.529	0.0	0.0	-10.403402386158335	17	22	9	3UTR		0	0
hsa-miR-1843	NM_001144968	NEDD4L	TATGGAGGTCTCTGTCTGGC#GTGAGACAGAGACTTG#.....((((((((((((.((#)).)))))))))))).	4491	4507	0.9615384615384616	-22.5	0	0.0033289	0.559	0.0	0.0	-13.6655996434504	14	16	12	3UTR		0	0
hsa-let-7d-3p	NM_001144969	NEDD4L	CTATACGACCTGCTGCCTTTCT#GGAAGGTTGTGGTTGTAA#...(((((((.((.(((((((.#))))))).))))))))).	4793	4811	0.9615384615384616	-19.7	0	0.01214173	0.485	0.0	0.0	-10.196154586609497	16	18	9	3UTR		0	0
hsa-let-7f-1-3p	NM_001144969	NEDD4L	CTATACAATCTATTGCCTTCCC#GGAAGGCAGTAATTGTGAGT#((.((((((.(((((((((((.#))))))))))))))))))).	5366	5386	0.9615384615384616	-22.1	0	0.0001666077	0.588	0.0	0.0	-6.737620388836292	19	20	19	3UTR		0	1
hsa-miR-383-3p	NM_001144969	NEDD4L	ACAGCACTGCCTGGTCAGA#CTGGCCAGGCTGGTCTTGA#.(((.(((((((((((((.#)))))))))).))).))).	6479	6498	0.9615384615384616	-23.2	0	3.700251e-05	0.426	0.0	0.0	-7.91236201216959	16	19	10	3UTR		0	0
hsa-miR-484	NM_001144969	NEDD4L	TCAGGCTCAGTCCCCTCCCGAT#GTCGGGGCAGTCAGGGGACACTAGAGATTTGAT#((((((((.(((((((((((((#))))))......)))))))....))).))))).	4633	4666	0.9615384615384616	-25.0	1	0.02620228	0.515	0.0	0.0	-4.993964104447428	21	33	7	3UTR		0	0
hsa-miR-181d-5p	NM_001144969	NEDD4L	AACATTCATTGTTGTCGGTGGGT#GCCTGTGCCTCTCCACTGCTGGCCCTGGAGCCGGCAGCAGTGAGG#....(((((((((((((((((((#.))))....))))))))))))))).	5992	6037	0.9615384615384616	-27.5	0	1.096051e-08	0.397	0.0	0.0	-9.546562468637928	19	25	15	3UTR		0	0
hsa-miR-548q	NM_001144969	NEDD4L	GCTGGTGCAAAAGTAATGGCGG#CTGCTTGCACTTTTGCATTTGCC#((.(((((((((((...(((((#)))))...))))))))))).)).	3100	3123	0.9615384615384616	-21.7	0	0.007203542	0.544	0.0	0.0	-6.4636125610623605	18	23	11	3UTR		0	0
hsa-miR-2861	NM_001144969	NEDD4L	GGGGCCTGGCGGTGGGCGG#CCTCTCCACTGCTGGCCCTG#((((((.(((((((((.((#))..))))))))))))))).	5999	6019	0.9615384615384616	-28.6	0	0.0001029869	0.382	0.0	0.0	-5.4812609810729835	17	20	15	3UTR		0	0
hsa-miR-4303	NM_001144969	NEDD4L	TTCTGAGCTGAGGACAG#TGTTCTCAGTATGTCAGAGA#((((((((((((((((.#))))))))))...)))))).	7257	7277	0.9615384615384616	-20.2	1	0.00285819	0.456	0.0	0.0	-3.937574446201665	16	20	10	3UTR		0	0
hsa-miR-3666	NM_001144969	NEDD4L	CAGTGCAAGTGTAGATGCCGA#GTGTCTATACATTTGCATA#..((((((((((((((((...#))))))))))..)))))).	7218	7237	0.9615384615384616	-17.8	1	0.02907604	0.574	0.0	0.0	-4.95700071937229	16	19	10	3UTR		1	0
hsa-miR-4436a	NM_001144969	NEDD4L	GCAGGACAGGCAGAAGTGGAT#GTCCCTTCTGCAGTTTTCTCCAAGCTGTGTCCTGTG#((((((((.(((((((.((((#)))))))))))................)))))))).	7797	7833	0.9615384615384616	-25.1	1	0.0009265792	0.544	0.0	0.0	-4.993964104447428	19	36	11	3UTR		0	0
hsa-miR-4658	NM_001144969	NEDD4L	GTGAGTGTGGATCCTGGAGGAAT#TCTTGCCAGATCCACACTGGT#.(.(((((((((.((((((((..#)))).))))))))))))).).	6668	6689	0.9615384615384616	-24.3	0	7.842255e-05	0.441	0.0	0.0	-6.639994924329809	18	21	13	3UTR		0	0
hsa-miR-4701-3p	NM_001144969	NEDD4L	ATGGGTGATGGGTGTGGTGT#ACCACACCCAGTCATCTT#..((((((((((((((((..#)))))))))).)))))).	5569	5587	0.9615384615384616	-25.7	1	0.0009098475	0.559	0.0	0.0	-4.95700071937229	16	18	10	3UTR		0	0
hsa-miR-4723-3p	NM_001144969	NEDD4L	CCCTCTCTGGCTCCTCCCCAAA#GGGGAGTAGCCCTGGGGGAGAGAGGGC#((((((((((((.((((((...#)))))).)))).......)))))))).	5671	5698	0.9615384615384616	-32.6	1	1.699613e-05	0.309	0.0	0.0	-5.226705058867908	18	27	8	3UTR		0	0
hsa-miR-5585-3p	NM_001144969	NEDD4L	CTGAATAGCTGGGACTACAGGT#ACCTGGTCCCAGCTTGAGTTCC#..(((((((((((((..(((((#))))))))))))))...)))).	3220	3242	0.9615384615384616	-24.5	1	0.007317963	0.471	0.0	0.0	-5.1900497996759025	18	22	14	3UTR		0	0
hsa-miR-5703	NM_001144969	NEDD4L	AGGAGAAGTCGGGAAGGT#CCTTCCTGACCTCCCCTG#(((.((.((((((((((.#)))))))))).)).))).	6998	7016	0.9615384615384616	-23.1	0	0.2731313	0.412	0.0	0.0	-8.513283256032173	15	18	10	3UTR		0	0
hsa-miR-6080	NM_001144969	NEDD4L	TCTAGTGCGGGCGTTCCCG#GGGTAACTGCCCGCCTGC#..(((.((((((((((((.#))).))).))))))))).	6978	6996	0.9615384615384616	-23.1	0	0.006750842	0.338	0.0	0.0	-6.857959480565336	15	18	9	3UTR		0	0
hsa-miR-6500-3p	NM_001144969	NEDD4L	ACACTTGTTGGGATGACCTGC#GCATTGGGGTACATCCTGATAAGTCGTG#(((((((((((((((((((..#.)))).))))))))))))).)).	7046	7074	0.9615384615384616	-22.7	1	0.01092395	0.529	0.0	0.0	-3.937574446201665	19	23	13	3UTR		0	0
hsa-miR-6731-5p	NM_001144969	NEDD4L	TGGGAGAGCAGGGTATTGTGGA#CCACAACCTCTGCCTCCTG#.(((((.((((((..((((((.#)))))).))))))))))).	6352	6371	0.9615384615384616	-25.5	0	0.003941274	0.441	0.0	0.0	-6.9293008499994775	17	19	11	3UTR		0	0
hsa-miR-6736-3p	NM_001144969	NEDD4L	TCAGCTCCTCTCTACCCACAG#CTGGGGGAGAGAGGGCA#...((.(((((((.(((.(((#)))))).))))))))).	5682	5699	0.9615384615384616	-23.8	0	0.004525733	0.324	0.0	0.0	-9.272338872392192	15	17	9	3UTR		0	0
hsa-miR-6855-3p	NM_001144969	NEDD4L	AGACTGACCTTCAACCCCACAG#CTGCCCGGGGAGTAGCCCTGGGGGAGAGAGGGCAGTG#..((((.(((((..((((.(((#.)))))))...))))))))).	5665	5702	0.9615384615384616	-22.3	0	0.00441511	0.338	0.0	0.0	-8.646657784430259	16	21	9	3UTR		0	0
hsa-miR-6865-5p	NM_001144969	NEDD4L	TAGGTGGCAGAGGAGGGACTTCA#GAAGCCTTCCTCGTGACCA#..(((.((.((((((((.((((.#)))))))))))))).))).	7529	7548	0.9615384615384616	-27.6	0	0.01317239	0.485	0.0	0.0	-7.914349138811099	17	19	14	3UTR		0	0
hsa-miR-6893-3p	NM_001144969	NEDD4L	CCCTGCTGCCTTCACCTGCCAG#CTGGGGGAGAGAGGGCAGTG#....(((((((((.(((.((((#)))).)).).))))))))).	5682	5702	0.9615384615384616	-24.3	0	0.00441511	0.338	0.0	0.0	-10.403402386158335	16	20	9	3UTR		0	0
hsa-miR-8055	NM_001144969	NEDD4L	CTTTGAGCACATGAGCAGACGGA#TGTGTCTGCAGATATGTGTTCC#....(((((((((.(((((((.(#).)))))))...))))))))).	7554	7576	0.9615384615384616	-21.5	0	0.002103165	0.529	0.0	0.0	-10.403402386158335	17	22	9	3UTR		0	0
hsa-miR-1843	NM_001144969	NEDD4L	TATGGAGGTCTCTGTCTGGC#GTGAGACAGAGACTTG#.....((((((((((((.((#)).)))))))))))).	4431	4447	0.9615384615384616	-22.5	0	0.0033289	0.559	0.0	0.0	-13.6655996434504	14	16	12	3UTR		0	0
hsa-let-7d-3p	NM_001144970	NEDD4L	CTATACGACCTGCTGCCTTTCT#GGAAGGTTGTGGTTGTAA#...(((((((.((.(((((((.#))))))).))))))))).	4808	4826	0.9615384615384616	-19.7	0	0.01214173	0.485	0.0	0.0	-10.196154586609497	16	18	9	3UTR		0	0
hsa-let-7f-1-3p	NM_001144970	NEDD4L	CTATACAATCTATTGCCTTCCC#GGAAGGCAGTAATTGTGAGT#((.((((((.(((((((((((.#))))))))))))))))))).	5381	5401	0.9615384615384616	-22.1	0	0.0001666077	0.588	0.0	0.0	-6.737620388836292	19	20	19	3UTR		0	1
hsa-miR-383-3p	NM_001144970	NEDD4L	ACAGCACTGCCTGGTCAGA#CTGGCCAGGCTGGTCTTGA#.(((.(((((((((((((.#)))))))))).))).))).	6494	6513	0.9615384615384616	-23.2	0	3.700251e-05	0.426	0.0	0.0	-7.91236201216959	16	19	10	3UTR		0	0
hsa-miR-484	NM_001144970	NEDD4L	TCAGGCTCAGTCCCCTCCCGAT#GTCGGGGCAGTCAGGGGACACTAGAGATTTGAT#((((((((.(((((((((((((#))))))......)))))))....))).))))).	4648	4681	0.9615384615384616	-25.0	1	0.02620228	0.515	0.0	0.0	-4.993964104447428	21	33	7	3UTR		0	0
hsa-miR-181d-5p	NM_001144970	NEDD4L	AACATTCATTGTTGTCGGTGGGT#GCCTGTGCCTCTCCACTGCTGGCCCTGGAGCCGGCAGCAGTGAGG#....(((((((((((((((((((#.))))....))))))))))))))).	6007	6052	0.9615384615384616	-27.5	0	1.096051e-08	0.397	0.0	0.0	-9.546562468637928	19	25	15	3UTR		0	0
hsa-miR-548q	NM_001144970	NEDD4L	GCTGGTGCAAAAGTAATGGCGG#CTGCTTGCACTTTTGCATTTGCC#((.(((((((((((...(((((#)))))...))))))))))).)).	3115	3138	0.9615384615384616	-21.7	0	0.007203542	0.544	0.0	0.0	-6.4636125610623605	18	23	11	3UTR		0	0
hsa-miR-2861	NM_001144970	NEDD4L	GGGGCCTGGCGGTGGGCGG#CCTCTCCACTGCTGGCCCTG#((((((.(((((((((.((#))..))))))))))))))).	6014	6034	0.9615384615384616	-28.6	0	0.0001029869	0.382	0.0	0.0	-5.4812609810729835	17	20	15	3UTR		0	0
hsa-miR-4303	NM_001144970	NEDD4L	TTCTGAGCTGAGGACAG#TGTTCTCAGTATGTCAGAGA#((((((((((((((((.#))))))))))...)))))).	7272	7292	0.9615384615384616	-20.2	1	0.00285819	0.456	0.0	0.0	-3.937574446201665	16	20	10	3UTR		0	0
hsa-miR-4436a	NM_001144970	NEDD4L	GCAGGACAGGCAGAAGTGGAT#GTCCCTTCTGCAGTTTTCTCCAAGCTGTGTCCTGTG#((((((((.(((((((.((((#)))))))))))................)))))))).	7812	7848	0.9615384615384616	-25.1	1	0.0009265792	0.544	0.0	0.0	-4.993964104447428	19	36	11	3UTR		0	0
hsa-miR-4658	NM_001144970	NEDD4L	GTGAGTGTGGATCCTGGAGGAAT#TCTTGCCAGATCCACACTGGT#.(.(((((((((.((((((((..#)))).))))))))))))).).	6683	6704	0.9615384615384616	-24.3	0	7.842255e-05	0.441	0.0	0.0	-6.639994924329809	18	21	13	3UTR		0	0
hsa-miR-4701-3p	NM_001144970	NEDD4L	ATGGGTGATGGGTGTGGTGT#ACCACACCCAGTCATCTT#..((((((((((((((((..#)))))))))).)))))).	5584	5602	0.9615384615384616	-25.7	1	0.0009098475	0.559	0.0	0.0	-4.95700071937229	16	18	10	3UTR		0	0
hsa-miR-4723-3p	NM_001144970	NEDD4L	CCCTCTCTGGCTCCTCCCCAAA#GGGGAGTAGCCCTGGGGGAGAGAGGGC#((((((((((((.((((((...#)))))).)))).......)))))))).	5686	5713	0.9615384615384616	-32.6	1	1.699613e-05	0.309	0.0	0.0	-5.226705058867908	18	27	8	3UTR		0	0
hsa-miR-5585-3p	NM_001144970	NEDD4L	CTGAATAGCTGGGACTACAGGT#ACCTGGTCCCAGCTTGAGTTCC#..(((((((((((((..(((((#))))))))))))))...)))).	3235	3257	0.9615384615384616	-24.5	1	0.007317963	0.471	0.0	0.0	-5.1900497996759025	18	22	14	3UTR		0	0
hsa-miR-5703	NM_001144970	NEDD4L	AGGAGAAGTCGGGAAGGT#CCTTCCTGACCTCCCCTG#(((.((.((((((((((.#)))))))))).)).))).	7013	7031	0.9615384615384616	-23.1	0	0.2731313	0.412	0.0	0.0	-8.513283256032173	15	18	10	3UTR		0	0
hsa-miR-6080	NM_001144970	NEDD4L	TCTAGTGCGGGCGTTCCCG#GGGTAACTGCCCGCCTGC#..(((.((((((((((((.#))).))).))))))))).	6993	7011	0.9615384615384616	-23.1	0	0.006750842	0.338	0.0	0.0	-6.857959480565336	15	18	9	3UTR		0	0
hsa-miR-6500-3p	NM_001144970	NEDD4L	ACACTTGTTGGGATGACCTGC#GCATTGGGGTACATCCTGATAAGTCGTG#(((((((((((((((((((..#.)))).))))))))))))).)).	7061	7089	0.9615384615384616	-22.7	1	0.01092395	0.529	0.0	0.0	-3.937574446201665	19	23	13	3UTR		0	0
hsa-miR-6731-5p	NM_001144970	NEDD4L	TGGGAGAGCAGGGTATTGTGGA#CCACAACCTCTGCCTCCTG#.(((((.((((((..((((((.#)))))).))))))))))).	6367	6386	0.9615384615384616	-25.5	0	0.003941274	0.441	0.0	0.0	-6.9293008499994775	17	19	11	3UTR		0	0
hsa-miR-6736-3p	NM_001144970	NEDD4L	TCAGCTCCTCTCTACCCACAG#CTGGGGGAGAGAGGGCA#...((.(((((((.(((.(((#)))))).))))))))).	5697	5714	0.9615384615384616	-23.8	0	0.004525733	0.324	0.0	0.0	-9.272338872392192	15	17	9	3UTR		0	0
hsa-miR-6855-3p	NM_001144970	NEDD4L	AGACTGACCTTCAACCCCACAG#CTGCCCGGGGAGTAGCCCTGGGGGAGAGAGGGCAGTG#..((((.(((((..((((.(((#.)))))))...))))))))).	5680	5717	0.9615384615384616	-22.3	0	0.00441511	0.338	0.0	0.0	-8.646657784430259	16	21	9	3UTR		0	0
hsa-miR-6865-5p	NM_001144970	NEDD4L	TAGGTGGCAGAGGAGGGACTTCA#GAAGCCTTCCTCGTGACCA#..(((.((.((((((((.((((.#)))))))))))))).))).	7544	7563	0.9615384615384616	-27.6	0	0.01317239	0.485	0.0	0.0	-7.914349138811099	17	19	14	3UTR		0	0
hsa-miR-8055	NM_001144970	NEDD4L	CTTTGAGCACATGAGCAGACGGA#TGTGTCTGCAGATATGTGTTCC#....(((((((((.(((((((.(#).)))))))...))))))))).	7569	7591	0.9615384615384616	-21.5	0	0.002103165	0.529	0.0	0.0	-10.403402386158335	17	22	9	3UTR		0	0
hsa-miR-1843	NM_001144970	NEDD4L	TATGGAGGTCTCTGTCTGGC#GTGAGACAGAGACTTG#.....((((((((((((.((#)).)))))))))))).	4446	4462	0.9615384615384616	-22.5	0	0.0033289	0.559	0.0	0.0	-13.6655996434504	14	16	12	3UTR		0	0
hsa-let-7d-3p	NM_001144971	NEDD4L	CTATACGACCTGCTGCCTTTCT#GGAAGGTTGTGGTTGTAA#...(((((((.((.(((((((.#))))))).))))))))).	4881	4899	0.9615384615384616	-19.7	0	0.01214173	0.485	0.0	0.0	-10.196154586609497	16	18	9	3UTR		0	0
hsa-let-7f-1-3p	NM_001144971	NEDD4L	CTATACAATCTATTGCCTTCCC#GGAAGGCAGTAATTGTGAGT#((.((((((.(((((((((((.#))))))))))))))))))).	5454	5474	0.9615384615384616	-22.1	0	0.0001666077	0.588	0.0	0.0	-6.737620388836292	19	20	19	3UTR		0	1
hsa-miR-383-3p	NM_001144971	NEDD4L	ACAGCACTGCCTGGTCAGA#CTGGCCAGGCTGGTCTTGA#.(((.(((((((((((((.#)))))))))).))).))).	6567	6586	0.9615384615384616	-23.2	0	3.700251e-05	0.426	0.0	0.0	-7.91236201216959	16	19	10	3UTR		0	0
hsa-miR-484	NM_001144971	NEDD4L	TCAGGCTCAGTCCCCTCCCGAT#GTCGGGGCAGTCAGGGGACACTAGAGATTTGAT#((((((((.(((((((((((((#))))))......)))))))....))).))))).	4721	4754	0.9615384615384616	-25.0	1	0.02620228	0.515	0.0	0.0	-4.993964104447428	21	33	7	3UTR		0	0
hsa-miR-181d-5p	NM_001144971	NEDD4L	AACATTCATTGTTGTCGGTGGGT#GCCTGTGCCTCTCCACTGCTGGCCCTGGAGCCGGCAGCAGTGAGG#....(((((((((((((((((((#.))))....))))))))))))))).	6080	6125	0.9615384615384616	-27.5	0	1.096051e-08	0.397	0.0	0.0	-9.546562468637928	19	25	15	3UTR		0	0
hsa-miR-548q	NM_001144971	NEDD4L	GCTGGTGCAAAAGTAATGGCGG#CTGCTTGCACTTTTGCATTTGCC#((.(((((((((((...(((((#)))))...))))))))))).)).	3188	3211	0.9615384615384616	-21.7	0	0.007203542	0.544	0.0	0.0	-6.4636125610623605	18	23	11	3UTR		0	0
hsa-miR-2861	NM_001144971	NEDD4L	GGGGCCTGGCGGTGGGCGG#CCTCTCCACTGCTGGCCCTG#((((((.(((((((((.((#))..))))))))))))))).	6087	6107	0.9615384615384616	-28.6	0	0.0001029869	0.382	0.0	0.0	-5.4812609810729835	17	20	15	3UTR		0	0
hsa-miR-4303	NM_001144971	NEDD4L	TTCTGAGCTGAGGACAG#TGTTCTCAGTATGTCAGAGA#((((((((((((((((.#))))))))))...)))))).	7345	7365	0.9615384615384616	-20.2	1	0.00285819	0.456	0.0	0.0	-3.937574446201665	16	20	10	3UTR		0	0
hsa-miR-3666	NM_001144971	NEDD4L	CAGTGCAAGTGTAGATGCCGA#GTGTCTATACATTTGCATA#..((((((((((((((((...#))))))))))..)))))).	7306	7325	0.9615384615384616	-17.8	1	0.02907604	0.574	0.0	0.0	-4.95700071937229	16	19	10	3UTR		1	0
hsa-miR-4436a	NM_001144971	NEDD4L	GCAGGACAGGCAGAAGTGGAT#GTCCCTTCTGCAGTTTTCTCCAAGCTGTGTCCTGTG#((((((((.(((((((.((((#)))))))))))................)))))))).	7885	7921	0.9615384615384616	-25.1	1	0.0009265792	0.544	0.0	0.0	-4.993964104447428	19	36	11	3UTR		0	0
hsa-miR-4658	NM_001144971	NEDD4L	GTGAGTGTGGATCCTGGAGGAAT#TCTTGCCAGATCCACACTGGT#.(.(((((((((.((((((((..#)))).))))))))))))).).	6756	6777	0.9615384615384616	-24.3	0	7.842255e-05	0.441	0.0	0.0	-6.639994924329809	18	21	13	3UTR		0	0
hsa-miR-4701-3p	NM_001144971	NEDD4L	ATGGGTGATGGGTGTGGTGT#ACCACACCCAGTCATCTT#..((((((((((((((((..#)))))))))).)))))).	5657	5675	0.9615384615384616	-25.7	1	0.0009098475	0.559	0.0	0.0	-4.95700071937229	16	18	10	3UTR		0	0
hsa-miR-4723-3p	NM_001144971	NEDD4L	CCCTCTCTGGCTCCTCCCCAAA#GGGGAGTAGCCCTGGGGGAGAGAGGGC#((((((((((((.((((((...#)))))).)))).......)))))))).	5759	5786	0.9615384615384616	-32.6	1	1.699613e-05	0.309	0.0	0.0	-5.226705058867908	18	27	8	3UTR		0	0
hsa-miR-5585-3p	NM_001144971	NEDD4L	CTGAATAGCTGGGACTACAGGT#ACCTGGTCCCAGCTTGAGTTCC#..(((((((((((((..(((((#))))))))))))))...)))).	3308	3330	0.9615384615384616	-24.5	1	0.007317963	0.471	0.0	0.0	-5.1900497996759025	18	22	14	3UTR		0	0
hsa-miR-5703	NM_001144971	NEDD4L	AGGAGAAGTCGGGAAGGT#CCTTCCTGACCTCCCCTG#(((.((.((((((((((.#)))))))))).)).))).	7086	7104	0.9615384615384616	-23.1	0	0.2731313	0.412	0.0	0.0	-8.513283256032173	15	18	10	3UTR		0	0
hsa-miR-6080	NM_001144971	NEDD4L	TCTAGTGCGGGCGTTCCCG#GGGTAACTGCCCGCCTGC#..(((.((((((((((((.#))).))).))))))))).	7066	7084	0.9615384615384616	-23.1	0	0.006750842	0.338	0.0	0.0	-6.857959480565336	15	18	9	3UTR		0	0
hsa-miR-6500-3p	NM_001144971	NEDD4L	ACACTTGTTGGGATGACCTGC#GCATTGGGGTACATCCTGATAAGTCGTG#(((((((((((((((((((..#.)))).))))))))))))).)).	7134	7162	0.9615384615384616	-22.7	1	0.01092395	0.529	0.0	0.0	-3.937574446201665	19	23	13	3UTR		0	0
hsa-miR-6731-5p	NM_001144971	NEDD4L	TGGGAGAGCAGGGTATTGTGGA#CCACAACCTCTGCCTCCTG#.(((((.((((((..((((((.#)))))).))))))))))).	6440	6459	0.9615384615384616	-25.5	0	0.003941274	0.441	0.0	0.0	-6.9293008499994775	17	19	11	3UTR		0	0
hsa-miR-6736-3p	NM_001144971	NEDD4L	TCAGCTCCTCTCTACCCACAG#CTGGGGGAGAGAGGGCA#...((.(((((((.(((.(((#)))))).))))))))).	5770	5787	0.9615384615384616	-23.8	0	0.004525733	0.324	0.0	0.0	-9.272338872392192	15	17	9	3UTR		0	0
hsa-miR-6855-3p	NM_001144971	NEDD4L	AGACTGACCTTCAACCCCACAG#CTGCCCGGGGAGTAGCCCTGGGGGAGAGAGGGCAGTG#..((((.(((((..((((.(((#.)))))))...))))))))).	5753	5790	0.9615384615384616	-22.3	0	0.00441511	0.338	0.0	0.0	-8.646657784430259	16	21	9	3UTR		0	0
hsa-miR-6865-5p	NM_001144971	NEDD4L	TAGGTGGCAGAGGAGGGACTTCA#GAAGCCTTCCTCGTGACCA#..(((.((.((((((((.((((.#)))))))))))))).))).	7617	7636	0.9615384615384616	-27.6	0	0.01317239	0.485	0.0	0.0	-7.914349138811099	17	19	14	3UTR		0	0
hsa-miR-6893-3p	NM_001144971	NEDD4L	CCCTGCTGCCTTCACCTGCCAG#CTGGGGGAGAGAGGGCAGTG#....(((((((((.(((.((((#)))).)).).))))))))).	5770	5790	0.9615384615384616	-24.3	0	0.00441511	0.338	0.0	0.0	-10.403402386158335	16	20	9	3UTR		0	0
hsa-miR-8055	NM_001144971	NEDD4L	CTTTGAGCACATGAGCAGACGGA#TGTGTCTGCAGATATGTGTTCC#....(((((((((.(((((((.(#).)))))))...))))))))).	7642	7664	0.9615384615384616	-21.5	0	0.002103165	0.529	0.0	0.0	-10.403402386158335	17	22	9	3UTR		0	0
hsa-miR-1843	NM_001144971	NEDD4L	TATGGAGGTCTCTGTCTGGC#GTGAGACAGAGACTTG#.....((((((((((((.((#)).)))))))))))).	4519	4535	0.9615384615384616	-22.5	0	0.0033289	0.559	0.0	0.0	-13.6655996434504	14	16	12	3UTR		0	0
hsa-let-7f-1-3p	NM_001243960	NEDD4L	CTATACAATCTATTGCCTTCCC#GGAAGGCAGTAATTGTGAGT#((.((((((.(((((((((((.#))))))))))))))))))).	5477	5497	0.9615384615384616	-22.1	0	0.0001666077	0.588	0.07526270909090912	-0.26702641200000005	-6.737620388836292	19	20	19	3UTR		0	1
hsa-miR-4303	NM_001243960	NEDD4L	TTCTGAGCTGAGGACAG#TGTTCTCAGTATGTCAGAGA#((((((((((((((((.#))))))))))...)))))).	7368	7388	0.9615384615384616	-20.2	1	0.00285819	0.456	0.2820538578947368	0.4627489187499999	-3.937574446201665	16	20	10	3UTR		0	0
hsa-miR-4652-5p	NM_001243960	NEDD4L	AGGGGACTGGTTAATAGAACTA#AGCCAGTCCTCTA#((((((((((((..........#)))))))))))).	6227	6240	0.9615384615384616	-20.5	1	0.05179221	0.588	0.21679035000000002	-0.2787023300000001	-7.052043616942562	12	13	12	3UTR		0	0
hsa-miR-4658	NM_001243960	NEDD4L	GTGAGTGTGGATCCTGGAGGAAT#TCTTGCCAGATCCACACTGGT#.(.(((((((((.((((((((..#)))).))))))))))))).).	6779	6800	0.9615384615384616	-24.3	0	7.842255e-05	0.441	-0.20146419999999998	-0.18537066375	-6.639994924329809	18	21	13	3UTR		0	0
hsa-miR-6731-5p	NM_001243960	NEDD4L	TGGGAGAGCAGGGTATTGTGGA#CCACAACCTCTGCCTCCTG#.(((((.((((((..((((((.#)))))).))))))))))).	6463	6482	0.9615384615384616	-25.5	0	0.003941274	0.441	-0.24358316666666666	-0.09720868250000002	-6.9293008499994775	17	19	11	3UTR		0	0
hsa-miR-6731-5p	NM_001243960	NEDD4L	TGGGAGAGCAGGGTATTGTGGA#CCTGAGGCAGTGTGGGAGTTGAACGACCCTGCTGTCCTT#.((((.((((((((........#.)))))))).)))).	4680	4719	0.9615384615384616	-23.5	0	0.009383183	0.456	0.4161061250000001	-0.12763792374999994	-6.662782239104412	12	15	8	3UTR		0	0
hsa-miR-7113-5p	NM_001243960	NEDD4L	TCCAGGGAGACAGTGTGTGAG#CTCACACACTGCCTGTTGCGGT#.((.((.((.(((((((((((#))))))))))).)).))..)).	5967	5989	0.9615384615384616	-22.4	0	6.941857e-05	0.485	-0.9014136363636365	-0.34510215999999994	-9.611540115515806	17	22	11	3UTR		0	1
hsa-miR-9900	NM_001243960	NEDD4L	ACAGGTCCTAAGAGACTGCAT#ATGCAGTCTCTTTAGTTGTCTGCTGAAGCTGTAGTTATTATGGGCCA#...(((((.((((((((((((#)))))))))))).............................))))).	5889	5936	0.9615384615384616	-23.0	0	0.0007975864	0.529	-0.26719299999999996	-0.41327271	-7.570929851924502	17	47	12	3UTR		0	0
hsa-miR-1843	NM_001243960	NEDD4L	TATGGAGGTCTCTGTCTGGC#GTGAGACAGAGACTTG#.....((((((((((((.((#)).)))))))))))).	4542	4558	0.9615384615384616	-22.5	0	0.0033289	0.559	0.38144496666666666	0.10155393625	-13.6655996434504	14	16	12	3UTR		0	0
hsa-miR-1224-5p	XM_017025681	NEDD4L	GTGAGGACTCGGGAGGTGG#CCACCGCACCCGGCCTCACA#((((((.(.((((.(((((#)))))...))))))))))).	6141	6161	0.9692307692307692	-26.4	0	0.0004137963	0.471	0.0	0.0	-7.394490556839153	16	20	11	3UTR		0	0
hsa-miR-4260	XM_017025681	NEDD4L	CTTGGGGCATGGAGTCCCA#GGGTATTTCCATTCCTGCCCCT#...((((((.((((((((.#))).......))))))))))).	5496	5518	0.9692307692307692	-21.7	0	0.01033317	0.412	0.0	0.0	-7.757046662006918	14	22	11	3UTR		0	0
hsa-miR-1224-5p	XM_024451135	NEDD4L	GTGAGGACTCGGGAGGTGG#CCACCGCACCCGGCCTCACA#((((((.(.((((.(((((#)))))...))))))))))).	6428	6448	0.9692307692307692	-26.4	0	0.0004137963	0.471	0.0	0.0	-7.394490556839153	16	20	11	3UTR		0	0
hsa-miR-4260	XM_024451135	NEDD4L	CTTGGGGCATGGAGTCCCA#GGGTATTTCCATTCCTGCCCCT#...((((((.((((((((.#))).......))))))))))).	5783	5805	0.9692307692307692	-21.7	0	0.01033317	0.412	0.0	0.0	-7.757046662006918	14	22	11	3UTR		0	0
hsa-miR-1224-5p	XM_024451136	NEDD4L	GTGAGGACTCGGGAGGTGG#CCACCGCACCCGGCCTCACA#((((((.(.((((.(((((#)))))...))))))))))).	6397	6417	0.9692307692307692	-26.4	0	0.0004137963	0.471	0.0	0.0	-7.394490556839153	16	20	11	3UTR		0	0
hsa-miR-4260	XM_024451136	NEDD4L	CTTGGGGCATGGAGTCCCA#GGGTATTTCCATTCCTGCCCCT#...((((((.((((((((.#))).......))))))))))).	5752	5774	0.9692307692307692	-21.7	0	0.01033317	0.412	0.0	0.0	-7.757046662006918	14	22	11	3UTR		0	0
hsa-miR-1224-5p	NM_015277	NEDD4L	GTGAGGACTCGGGAGGTGG#CCACCGCACCCGGCCTCACA#((((((.(.((((.(((((#)))))...))))))))))).	6804	6824	0.9692307692307692	-26.4	0	0.0004137963	0.471	0.0	0.0	-7.394490556839153	16	20	11	3UTR		0	0
hsa-miR-4260	NM_015277	NEDD4L	CTTGGGGCATGGAGTCCCA#GGGTATTTCCATTCCTGCCCCT#...((((((.((((((((.#))).......))))))))))).	6159	6181	0.9692307692307692	-21.7	0	0.01033317	0.412	0.0	0.0	-7.757046662006918	14	22	11	3UTR		0	0
hsa-miR-1224-5p	NM_001144964	NEDD4L	GTGAGGACTCGGGAGGTGG#CCACCGCACCCGGCCTCACA#((((((.(.((((.(((((#)))))...))))))))))).	6666	6686	0.9692307692307692	-26.4	0	0.0004137963	0.471	-0.0901265666666667	0.10641848499999997	-7.394490556839153	16	20	11	3UTR		0	0
hsa-miR-1224-5p	NM_001144966	NEDD4L	GTGAGGACTCGGGAGGTGG#CCACCGCACCCGGCCTCACA#((((((.(.((((.(((((#)))))...))))))))))).	6494	6514	0.9692307692307692	-26.4	0	0.0004137963	0.471	0.0	0.0	-7.394490556839153	16	20	11	3UTR		0	0
hsa-miR-4260	NM_001144966	NEDD4L	CTTGGGGCATGGAGTCCCA#GGGTATTTCCATTCCTGCCCCT#...((((((.((((((((.#))).......))))))))))).	5849	5871	0.9692307692307692	-21.7	0	0.01033317	0.412	0.0	0.0	-7.757046662006918	14	22	11	3UTR		0	0
hsa-miR-1224-5p	NM_001144967	NEDD4L	GTGAGGACTCGGGAGGTGG#CCACCGCACCCGGCCTCACA#((((((.(.((((.(((((#)))))...))))))))))).	6864	6884	0.9692307692307692	-26.4	0	0.0004137963	0.471	0.0	0.0	-7.394490556839153	16	20	11	3UTR		0	0
hsa-miR-4260	NM_001144967	NEDD4L	CTTGGGGCATGGAGTCCCA#GGGTATTTCCATTCCTGCCCCT#...((((((.((((((((.#))).......))))))))))).	6219	6241	0.9692307692307692	-21.7	0	0.01033317	0.412	0.0	0.0	-7.757046662006918	14	22	11	3UTR		0	0
hsa-miR-1224-5p	NM_001144968	NEDD4L	GTGAGGACTCGGGAGGTGG#CCACCGCACCCGGCCTCACA#((((((.(.((((.(((((#)))))...))))))))))).	6621	6641	0.9692307692307692	-26.4	0	0.0004137963	0.471	0.0	0.0	-7.394490556839153	16	20	11	3UTR		0	0
hsa-miR-4260	NM_001144968	NEDD4L	CTTGGGGCATGGAGTCCCA#GGGTATTTCCATTCCTGCCCCT#...((((((.((((((((.#))).......))))))))))).	5976	5998	0.9692307692307692	-21.7	0	0.01033317	0.412	0.0	0.0	-7.757046662006918	14	22	11	3UTR		0	0
hsa-miR-1224-5p	NM_001144969	NEDD4L	GTGAGGACTCGGGAGGTGG#CCACCGCACCCGGCCTCACA#((((((.(.((((.(((((#)))))...))))))))))).	6561	6581	0.9692307692307692	-26.4	0	0.0004137963	0.471	0.0	0.0	-7.394490556839153	16	20	11	3UTR		0	0
hsa-miR-4260	NM_001144969	NEDD4L	CTTGGGGCATGGAGTCCCA#GGGTATTTCCATTCCTGCCCCT#...((((((.((((((((.#))).......))))))))))).	5916	5938	0.9692307692307692	-21.7	0	0.01033317	0.412	0.0	0.0	-7.757046662006918	14	22	11	3UTR		0	0
hsa-miR-1224-5p	NM_001144970	NEDD4L	GTGAGGACTCGGGAGGTGG#CCACCGCACCCGGCCTCACA#((((((.(.((((.(((((#)))))...))))))))))).	6576	6596	0.9692307692307692	-26.4	0	0.0004137963	0.471	0.0	0.0	-7.394490556839153	16	20	11	3UTR		0	0
hsa-miR-4260	NM_001144970	NEDD4L	CTTGGGGCATGGAGTCCCA#GGGTATTTCCATTCCTGCCCCT#...((((((.((((((((.#))).......))))))))))).	5931	5953	0.9692307692307692	-21.7	0	0.01033317	0.412	0.0	0.0	-7.757046662006918	14	22	11	3UTR		0	0
hsa-miR-1224-5p	NM_001144971	NEDD4L	GTGAGGACTCGGGAGGTGG#CCACCGCACCCGGCCTCACA#((((((.(.((((.(((((#)))))...))))))))))).	6649	6669	0.9692307692307692	-26.4	0	0.0004137963	0.471	0.0	0.0	-7.394490556839153	16	20	11	3UTR		0	0
hsa-miR-4260	NM_001144971	NEDD4L	CTTGGGGCATGGAGTCCCA#GGGTATTTCCATTCCTGCCCCT#...((((((.((((((((.#))).......))))))))))).	6004	6026	0.9692307692307692	-21.7	0	0.01033317	0.412	0.0	0.0	-7.757046662006918	14	22	11	3UTR		0	0
hsa-miR-1224-5p	NM_001243960	NEDD4L	GTGAGGACTCGGGAGGTGG#CCACCGCACCCGGCCTCACA#((((((.(.((((.(((((#)))))...))))))))))).	6672	6692	0.9692307692307692	-26.4	0	0.0004137963	0.471	-0.0901265666666667	0.10641848499999997	-7.394490556839153	16	20	11	3UTR		0	0
hsa-miR-103a-2-5p	XM_017025681	NEDD4L	AGCTTCTTTACAGTGCTGCCTTG#GGCTGGCATGTGAGAAGCC#.(((((.(((((.(((((((...#))).)))))))))))))).	4352	4371	0.9743589743589743	-21.0	0	9.722327e-06	0.5	0.0	0.0	-6.626141984894679	17	19	14	3UTR		0	0
hsa-miR-217-5p	XM_017025681	NEDD4L	TACTGCATCAGGAACTGATTGGA#TCCAAGTTCGGATGCGGG#..(((((((..(((((...((((#))))))))).))))))).	2781	2799	0.9743589743589743	-19.6	1	2.475528e-08	0.397	0.0	0.0	-9.02428166311082	16	18	9	3UTR		0	0
hsa-miR-4277	XM_017025681	NEDD4L	GCAGTTCTGAGCACAGTACAC#TGCTCTGTAGCTCAGGCTGG#.(((.(((((((((((..((.#))..)))).)))))))))).	5887	5907	0.9743589743589743	-20.4	0	5.149101e-06	0.485	0.0	0.0	-7.91236201216959	16	20	10	3UTR		0	0
[truncated: 12,861 more rows]
