# Supplementary material for: Identification of hub programmed cell death-related genes and immune infiltration in Crohn’s disease using bioinformatics
Source: Front Genet. 2024 Dec 18;15:1425062. doi: 10.3389/fgene.2024.1425062 (PMC11688285; doi:10.3389/fgene.2024.1425062)
Supplement: Supplementary file 2 [file DataSheet4.zip › Input data and script3/ceRNAnet/miRNA_lncRNA/hsa-miR-193b-3p.txt]

#please cite:
#Zhou KR, Liu S, Li B, Liu SR, Zheng WJ, Cai L, et al. An encyclopedia of RNA interactomes in ENCORI.
#2.Li JH, et al.starBase v2.0: decoding miRNA-ceRNA, miRNA-ncRNA and protein-RNA interaction networks from large-scale CLIP-Seq data , Nucleic Acids Res. 2014 Jan;42:D92-7.
miRNAid	miRNAname	geneID	geneName	geneType	chromosome	start	end	strand	clipExpNum	degraExpNum	RBP	merClass	miRseq	align	targetSeq	TDMDScore	phyloP	pancancerNum	cellline/tissue
MIMAT0002819	hsa-miR-193b-3p	ENSG00000237491	AL669831.5	lincRNA	chr1	722799	722820	+	1	0	AGO1-4	7mer-m8	ucgcccugaaacUCCCGGUCAa	| | | |||||||	aaagaagugaaaAUGGCCAGUu	0.0582	0.115	7	Huh-7.5
MIMAT0002819	hsa-miR-193b-3p	ENSG00000271746	AL031848.2	antisense	chr1	6454259	6454278	+	1	0	AGO2	7mer-m8	ucgcCCUGAAACUCCCGGUCAa	||| | | | |||||||	gaauGGAGUCU-A-GGCCAGUc	0.7794	-0.270	0	HUVEC
MIMAT0002819	hsa-miR-193b-3p	ENSG00000228526	MIR34AHG	lincRNA	chr1	9210971	9210991	-	1	0	AGO2	7mer-m8	ucgcccUGAAACUCCCGGUCAa	| ||||||| |||||||	augccaACUUUGA-GGCCAGUg	1.5260	0.163	6	HeLa
MIMAT0002819	hsa-miR-193b-3p	ENSG00000272078	AL139423.1	antisense	chr1	10712853	10712874	+	1	0	AGO2	7mer-m8	ucgcccugaaacucCCGGUCAa	| | |||||||	caacagucacacguGGCCAGUg	0.0735	-0.325	9	EWS
MIMAT0002819	hsa-miR-193b-3p	ENSG00000249087	ZNF436-AS1	antisense	chr1	23697260	23697279	+	1	0	AGO2	7mer-m8	ucgccCUGAAACUCCCGGUCAa	|| || | |||||||	caacaGAGGUU-A-GGCCAGUu	0.5391	0.437	9	22RV1
MIMAT0002819	hsa-miR-193b-3p	ENSG00000259943	AL050341.2	antisense	chr1	40723265	40723286	-	2	0	AGO1-4,AGO2	8mer	ucgcCCUGAAACUCCCGGUCAa	| ||| | | |||||||	aaauGGAGUCUUUUGGCCAGUa	0.9157	-0.394	15	MCF7,motor_cortex
MIMAT0002819	hsa-miR-193b-3p	ENSG00000224093	AL109613.1	antisense	chr1	94067817	94067838	+	1	0	AGO1-4	7mer-m8	ucgcccugaaacUCCCGGUCAa	| |||||||	uaauuucuaagcAAGGCCAGUg	-0.6022	-0.029	14	Huh-7.5
MIMAT0002819	hsa-miR-193b-3p	ENSG00000235919	ASH1L-AS1	antisense	chr1	155533190	155533208	+	4	0	AGO1	8mer	ucgCCCUGAAACUCCCGGUCAa	|||| ||| |||||||	guaGGGA--GUGA-GGCCAGUa	1.0732	0.155	8	endothelial
MIMAT0002819	hsa-miR-193b-3p	ENSG00000254154	CRYZL2P-SEC16B	processed_transcript	chr1	177927378	177927399	-	1	0	AGO2	7mer-m8	ucgcccugaaacucCCGGUCAa	| | |||||||	gaccgaugaggacuGGCCAGUg	-0.0643	1.075	10	cingulate_gyrus
MIMAT0002819	hsa-miR-193b-3p	ENSG00000243155	AL162431.2	antisense	chr1	180945522	180945543	-	4	0	AGO1-4,AGO2	7mer-m8	ucGCCCUGAAACUCCCGGUCAa	| | :|| |||||||||	ccCAGCGCUGGAAGGGCCAGUg	0.9734	-0.143	7	22RV1,Huh-7.5
MIMAT0002819	hsa-miR-193b-3p	ENSG00000203709	MIR29B2CHG	lincRNA	chr1	207983285	207983305	-	1	0	AGO2	7mer-m8	ucGCCCUGAAACUCCCGGUCAa	||| |||| || |||||||	agCAGGAC-UUCUUGGCCAGUu	1.5642	-0.475	13	HEK293S
MIMAT0002819	hsa-miR-193b-3p	ENSG00000203709	MIR29B2CHG	lincRNA	chr1	207986351	207986373	-	4	0	AGO2	8mer	ucGCCCUGAAAC-UCCCGGUCAa	|| | :|| | | |||||||	ggCAGAGCUGAGUAAGGCCAGUa	1.0565	-0.226	13	T-REx-293
MIMAT0002819	hsa-miR-193b-3p	ENSG00000153363	LINC00467	lincRNA	chr1	211606165	211606187	+	1	0	AGO2	7mer-m8	ucGCCCUGA-AACUCCCGGUCAa	|| ||| | | ||||||||	ggCUGGAGUGCAGUGGGCCAGUg	1.1685	-0.459	7	22RV1
MIMAT0002819	hsa-miR-193b-3p	ENSG00000236358	AL355472.3	antisense	chr1	234501256	234501274	+	1	0	AGO2	7mer-m8	ucgcCCUGAAACUCCCGGUCAa	|||: | ||||||||	gaaaGGAUAU---GGGCCAGUg	0.6885	-0.232	4	MDA-MB-231
MIMAT0002819	hsa-miR-193b-3p	ENSG00000224885	EIPR1-IT1	sense_intronic	chr2	3305111	3305130	-	2	0	AGO1-4,AGO2	7mer-m8	ucgCCCUGAAACUCCCGGUCAa	| |||| ||| |||||||	acaGGGA--GUGAAGGCCAGUu	1.2883	-0.266	5	A549,HeLa
MIMAT0002819	hsa-miR-193b-3p	ENSG00000224885	EIPR1-IT1	sense_intronic	chr2	3305208	3305227	-	1	0	AGO2	7mer-m8	ucgCCCUGAAACUCCCGGUCAa	| |||| ||| |||||||	acaGGGA--GUGAAGGCCAGUu	1.2883	0.086	5	HeLa
MIMAT0002819	hsa-miR-193b-3p	ENSG00000236289	GACAT3	lincRNA	chr2	16225738	16225759	+	1	0	AGO1-4	8mer	ucgcccugaaacucCCGGUCAa	|| || |||||||	ugccugagagaacuGGCCAGUa	0.4656	0.188	7	Huh-7.5
MIMAT0002819	hsa-miR-193b-3p	ENSG00000279873	LINC01126	lincRNA	chr2	43455968	43455990	+	2	0	AGO1-4,AGO2	7mer-m8	ucGCCCUGAAAC-UCCCGGUCAa	||| ||:||||| ||||||||	agCUGGGCUUUGUUGGGCCAGUu	1.9948	0.541	13	Huh-7.5
MIMAT0002819	hsa-miR-193b-3p	ENSG00000260977	AC016722.3	lincRNA	chr2	47006511	47006532	+	2	0	AGO1-4,AGO2	7mer-m8	ucgCCCUGAAACUCCCGGUCAa	|| || ||: |||||||	ccaGGCUCUCUGGUGGCCAGUu	0.9966	-0.009	10	Huh-7.5
MIMAT0002819	hsa-miR-193b-3p	ENSG00000212978	AC016747.1	processed_transcript	chr2	61370706	61370727	-	5	0	AGO1-4,AGO2	7mer-m8	ucgcccuGAAACUCCCGGUCAa	| |||| :||||||||	gaaguuuCUUUCGGGGCCAGUg	1.0455	0.066	4	22RV1,Huh-7.5
MIMAT0002819	hsa-miR-193b-3p	ENSG00000179818	PCBP1-AS1	processed_transcript	chr2	70312865	70312888	-	2	0	AGO1-4,AGO2	7mer-m8	ucgcccUGAAAC-U-CCCGGUCAa	|:| || | |||||||	gcguuuAUUGUGCAUUGGCCAGUg	0.4544	-0.387	15	HeLa,hNSC
MIMAT0002819	hsa-miR-193b-3p	ENSG00000281195	AC007878.1	lincRNA	chr2	71603093	71603117	+	2	0	AGO2	7mer-m8	ucGCCCUGA-AACUC--CCGGUCAa	:|| |:| ||||| |||||||	uuUGGAAUUGUUGAGAAGGCCAGUu	1.5081	0.071	8	HeLa
MIMAT0002819	hsa-miR-193b-3p	ENSG00000222041	CYTOR	lincRNA	chr2	87820960	87820982	+	12	0	AGO1,AGO1-4,AGO2	7mer-m8	ucgcccugAAAC-UCCCGGUCAa	|||| |||||||	guuucccaUUUGUCUGGCCAGUc	0.3176	0.126	1	Huh-7.5,endothelial
MIMAT0002819	hsa-miR-193b-3p	ENSG00000232931	LINC00342	lincRNA	chr2	96480930	96480951	-	3	0	AGO1,AGO1-4,AGO2	7mer-m8	ucgcccugaaacUCCCGGUCAa	|| | | :||||||||	agaagugcgagaGGGGCCAGUg	0.8182	0.071	9	HeLa,Huh-7.5,endothelial
MIMAT0002819	hsa-miR-193b-3p	ENSG00000204588	LINC01123	lincRNA	chr2	110745173	110745195	+	1	0	AGO2	7mer-m8	ucGCCCUGAAACUC-CCGGUCAa	| | | | ||| |||||||	caCUGUAGUCAGAGAGGCCAGUg	0.9756	-0.517	8	HeLa
MIMAT0002819	hsa-miR-193b-3p	ENSG00000172965	MIR4435-2HG	lincRNA	chr2	112186941	112186963	-	7	0	AGO1,AGO2	7mer-m8	ucgcccugAAAC-UCCCGGUCAa	|||| |||||||	guuucccaUUUGUCUGGCCAGUc	0.3176	0.331	3	MDA-MB-231,endothelial
MIMAT0002819	hsa-miR-193b-3p	ENSG00000285016	AC017002.6	processed_transcript	chr2	112186941	112186963	-	7	0	AGO1,AGO2	7mer-m8	ucgcccugAAAC-UCCCGGUCAa	|||| |||||||	guuucccaUUUGUCUGGCCAGUc	0.3176	0.331	0	MDA-MB-231,endothelial
MIMAT0002819	hsa-miR-193b-3p	ENSG00000189223	PAX8-AS1	processed_transcript	chr2	114024805	114024825	+	1	0	AGO2	7mer-m8	ucgCCCUGAAACUCCCGGUCAa	| ||||| |||| |||||||	uggGGGACCUUGA-GGCCAGUu	1.8662	-0.308	2	Huh-7.5
MIMAT0002819	hsa-miR-193b-3p	ENSG00000189223	PAX8-AS1	processed_transcript	chr2	114029890	114029911	+	1	0	AGO1	7mer-m8	ucgcccUGAAACUCCCGGUCAa	| |:||| |||||||	augaauAUUUUUCUGGCCAGUg	0.7686	-0.057	2	endothelial
MIMAT0002819	hsa-miR-193b-3p	ENSG00000236859	NIFK-AS1	antisense	chr2	122408822	122408844	+	6	0	AGO1-4,AGO2	7mer-m8	ucgcccUGAAACUC-CCGGUCAa	| || | | | |||||||	auauuuACCUCGUGCGGCCAGUc	0.6566	-0.294	14	Huh-7.5
MIMAT0002819	hsa-miR-193b-3p	ENSG00000204380	PKP4-AS1	antisense	chr2	159579411	159579432	-	1	0	AGO2	8mer	ucgcccugaaacUCCCGGUCAa	| | | | |||||||	guccagggucgcAUGGCCAGUa	0.4823	-0.001	6	MCF7
MIMAT0002819	hsa-miR-193b-3p	ENSG00000224189	HAGLR	antisense	chr2	177041068	177041089	-	1	0	AGO1-4	7mer-m8	ucgcccugaaacUCCCGGUCAa	| |||||||||	gcacuucacucaAGGGCCAGUg	-0.0139	0.647	12	Huh-7.5
MIMAT0002819	hsa-miR-193b-3p	ENSG00000270956	AC009948.4	antisense	chr2	179406098	179406121	+	1	0	AGO2	7mer-m8	ucgccCUGAA-AC-UCCCGGUCAa	| ||| | | |||||||	ucuaaGCCUUCAGUAAGGCCAGUg	0.6323	5.096	2	HEK293S
MIMAT0002819	hsa-miR-193b-3p	ENSG00000279598	AC009948.5	TEC	chr2	179422637	179422658	+	2	0	AGO1-4	7mer-m8	ucgcccugaaacUCCCGGUCAa	| | |||||||||	acuaauaacaacAGGGCCAGUu	0.4372	3.719	2	Huh-7.5
MIMAT0002819	hsa-miR-193b-3p	ENSG00000279220	AC007383.4	processed_transcript	chr2	207068181	207068203	+	1	0	AGO2	7mer-m8	ucgcccUGAA-ACUCCCGGUCAa	|:|| | |||||||	gcauuaAUUUCCAAUGGCCAGUg	0.3901	0.039	1	HEK293T
MIMAT0002819	hsa-miR-193b-3p	ENSG00000279220	AC007383.4	processed_transcript	chr2	207128177	207128198	+	1	0	AGO1-4	8mer	ucgcccugaaacucCCGGUCAa	| | | |||||||	cggagaaagaacccGGCCAGUa	0.2539	-0.347	1	Huh-7.5
MIMAT0002819	hsa-miR-193b-3p	ENSG00000260804	LINC01963	lincRNA	chr2	217081927	217081947	+	4	0	AGO1-4,AGO2	7mer-m8	ucgcccUGAAACUCCCGGUCAa	|:|| || |||||||	uuguuuAUUUAGA-GGCCAGUg	0.6284	0.200	20	Huh-7.5
MIMAT0002819	hsa-miR-193b-3p	ENSG00000272644	AC097468.3	lincRNA	chr2	219934183	219934204	-	2	0	AGO1-4	7mer-m8	ucgcccugaaacucCCGGUCAa	| | | |||||||	acccaaaggagccaGGCCAGUc	0.2206	0.053	4	Huh-7.5
MIMAT0002819	hsa-miR-193b-3p	ENSG00000218416	AC110619.1	processed_transcript	chr2	241389531	241389552	-	1	0	AGO1-4	7mer-m8	ucgcccugaaaCUCCCGGUCAa	|| | |:||||||||	agauaaagcacGGGGGCCAGUu	0.7583	-0.307	7	MCF7
MIMAT0002819	hsa-miR-193b-3p	ENSG00000260942	CAPN10-AS1	antisense	chr2	241523184	241523205	-	1	0	AGO2	7mer-m8	ucgcccugaaACUCCCGGUCAa	| | || |||||||	augaccccacUGCUGGCCAGUg	0.3901	-0.530	6	HeLa
MIMAT0002819	hsa-miR-193b-3p	ENSG00000230530	LIMD1-AS1	bidirectional_promoter_lncRNA	chr3	45730555	45730576	-	19	0	AGO1,AGO1-4,AGO2	7mer-m8	ucgcccugaaACUCCCGGUCAa	| | :||||||||	cuuuagcaagUCGGGGCCAGUg	0.2942	-0.627	15	HEK293,MDMs,foreskin_fibroblast
MIMAT0002819	hsa-miR-193b-3p	ENSG00000235236	AC137630.2	antisense	chr3	49021270	49021293	-	1	0	AGO1-4	7mer-m8	ucgcccuGAAAC-U-CCCGGUCAa	| | ||| | |||||||	ccaugccCAUUGCACAGGCCAGUu	0.6696	0.269	9	hNSC
MIMAT0002819	hsa-miR-193b-3p	ENSG00000272434	AC137630.3	antisense	chr3	49067045	49067063	+	2	0	AGO1-4,AGO2	7mer-m8	ucGCCCUGAAACUCCCGGUCAa	|| |||| | |||||||	cgCAGGACCU---CGGCCAGUu	1.0964	-0.675	6	HUVEC,hNSC
MIMAT0002819	hsa-miR-193b-3p	ENSG00000226913	BSN-AS2	lincRNA	chr3	49586863	49586881	-	1	0	AGO2	7mer-m8	ucgcccuGAAACUCCCGGUCAa	|||| |||||||	cauccucCUUU---GGCCAGUg	0.3552	0.231	4	22RV1
MIMAT0002819	hsa-miR-193b-3p	ENSG00000244300	GATA2-AS1	antisense	chr3	128208145	128208166	+	1	0	AGO2	7mer-m8	ucgcccugaaacucCCGGUCAa	| | | |||||||	gucacccccucccaGGCCAGUu	0.3382	0.291	8	HeLa
MIMAT0002819	hsa-miR-193b-3p	ENSG00000261167	AC107027.3	sense_overlapping	chr3	131174440	131174458	-	1	0	AGO2	7mer-m8	ucGCCCUGAAACUCCCGGUCAa	|:|| || | | |||||||	ugUGGAAC--UCA-GGCCAGUu	0.9922	0.120	15	HS27a
MIMAT0002819	hsa-miR-193b-3p	ENSG00000232233	LINC02043	lincRNA	chr3	186542256	186542278	-	1	0	AGO2	7mer-m8	ucGCCCUGAAAC-UCCCGGUCAa	| |||| | ||||||||	caCAGGACCCAGCUGGGCCAGUg	1.0333	-0.236	3	HeLa
MIMAT0002819	hsa-miR-193b-3p	ENSG00000249592	AC139887.2	antisense	chr4	756330	756351	-	3	0	AGO1-4	7mer-m8	ucgcccugaaACUCCCGGUCAa	| | || |||||||	ugagaacacaUGCUGGCCAGUc	0.4089	-0.284	8	Huh-7.5
MIMAT0002819	hsa-miR-193b-3p	ENSG00000272620	AFAP1-AS1	antisense	chr4	7775723	7775744	+	2	0	AGO1	8mer	ucgcccugaaacucCCGGUCAa	|| | |||||||	cccgucccagcccaGGCCAGUa	0.3304	-0.744	4	endothelial
MIMAT0002819	hsa-miR-193b-3p	ENSG00000259959	AC107068.1	lincRNA	chr4	47845823	47845845	-	1	0	AGO2	7mer-m8	ucgcCCUG-AAACUCCCGGUCAa	|| |||: | | |||||||	aggaGGAUGUGUCUAGGCCAGUu	1.1230	-0.200	13	motor_cortex
MIMAT0002819	hsa-miR-193b-3p	ENSG00000226950	DANCR	processed_transcript	chr4	53579169	53579190	+	4	0	AGO1,AGO2	7mer-m8	ucgcccugaaacucCCGGUCAa	||| | |||||||	agccuggagcacguGGCCAGUg	0.4036	0.319	12	HeLa,endothelial
MIMAT0002819	hsa-miR-193b-3p	ENSG00000251022	THAP9-AS1	antisense	chr4	83821044	83821065	-	1	0	AGO2	7mer-m8	ucgcccugaaacuCCCGGUCAa	| | ||||||||	uagagaaggaaacGGGCCAGUg	0.2661	-0.247	9	HeLa
MIMAT0002819	hsa-miR-193b-3p	ENSG00000246090	AP002026.1	antisense	chr4	100077535	100077556	+	1	0	AGO2	7mer-m8	ucgcccugaaacucCCGGUCAa	| || | |||||||	auaggaggaaagcuGGCCAGUg	0.3901	0.126	11	T-REx-293
MIMAT0002819	hsa-miR-193b-3p	ENSG00000188242	AC010442.1	3prime_overlapping_ncRNA	chr5	472538	472559	-	6	0	AGO1-4,AGO2	7mer-m8	ucgcccugaaACUCCCGGUCAa	| | | |||||||	uugccaagaaUCACGGCCAGUc	0.1828	-0.386	9	BCBL-1,Huh-7.5
MIMAT0002819	hsa-miR-193b-3p	ENSG00000271781	AC026740.1	antisense	chr5	675981	676002	+	2	0	AGO2	7mer-m8	ucgcccugaaacucCCGGUCAa	|||||||	ccuccucucacaccGGCCAGUg	-0.7727	-0.330	5	HeLa
MIMAT0002819	hsa-miR-193b-3p	ENSG00000260515	AC034229.2	lincRNA	chr5	10196509	10196532	-	1	0	AGO2	7mer-m8	ucgccCUGAA--ACUCCCGGUCAa	|| || | | |||||||	uuucaGAGUUGCUAAAGGCCAGUg	0.5657	0.098	0	motor_cortex
MIMAT0002819	hsa-miR-193b-3p	ENSG00000271998	AC034229.3	lincRNA	chr5	10196509	10196532	-	1	0	AGO2	7mer-m8	ucgccCUGAA--ACUCCCGGUCAa	|| || | | |||||||	uuucaGAGUUGCUAAAGGCCAGUg	0.5657	0.098	0	motor_cortex
MIMAT0002819	hsa-miR-193b-3p	ENSG00000249476	AC008467.1	lincRNA	chr5	108659656	108659678	-	1	0	AGO1-4	7mer-m8	ucgcccugaaACUC-CCGGUCAa	| |||| |||||||	guacacagccUGAGAGGCCAGUc	0.5597	-0.249	6	Huh-7.5
MIMAT0002819	hsa-miR-193b-3p	ENSG00000260686	AC008669.1	sense_overlapping	chr5	122168578	122168601	+	1	0	AGO2	7mer-m8	ucgCCCUGA-AACU-CCCGGUCAa	| | |||| || |||||||	auaGUGACUGCAGAUAGGCCAGUc	1.1497	-0.351	22	motor_cortex
MIMAT0002819	hsa-miR-193b-3p	ENSG00000245937	LINC01184	lincRNA	chr5	127396900	127396920	-	14	0	AGO1,AGO2	8mer	ucgcccuGAAACUCCCGGUCAa	|||| | |||||||	cugucuuCUUU-AUGGCCAGUa	0.5825	0.299	11	HEK293,Huh-7.5
MIMAT0002819	hsa-miR-193b-3p	ENSG00000224015	AC063976.1	lincRNA	chr5	131516709	131516730	-	1	0	AGO2	7mer-m8	ucgccCUGAAACUCCCGGUCAa	|| |:|| :||||||||	cgcaaGGCUCCUGGGGCCAGUg	1.1019	-0.913	1	22RV1
MIMAT0002819	hsa-miR-193b-3p	ENSG00000248222	AC011389.1	antisense	chr5	168451202	168451225	+	1	0	AGO2	7mer-m8	ucgCCCUGA--AACUCCCGGUCAa	| |||| || |||||||	gugGAGACUGCAAGAUGGCCAGUc	0.9424	-0.212	7	TDF
MIMAT0002819	hsa-miR-193b-3p	ENSG00000247679	AC139795.2	antisense	chr5	177038831	177038852	+	1	0	AGO2	7mer-m8	ucgcccugaaacucCCGGUCAa	| |||||||	cuggcacagcgcuuGGCCAGUg	-0.3248	-0.398	8	HeLa
MIMAT0002819	hsa-miR-193b-3p	ENSG00000272168	CASC15	lincRNA	chr6	22195766	22195787	+	1	0	AGO1-4	7mer-m8	ucgcccugaaacUCCCGGUCAa	| || | | |||||||	gguugguguaauAUGGCCAGUg	0.6752	-0.335	6	Huh-7.5
MIMAT0002819	hsa-miR-193b-3p	ENSG00000233183	AL138889.1	lincRNA	chr6	33880643	33880667	+	1	0	AGO2	7mer-m8	ucgcccUGAAAC--UC-CCGGUCAa	| || | | || |||||||	gggcccACAUAGACAGUGGCCAGUg	0.6674	-0.034	3	islets
MIMAT0002819	hsa-miR-193b-3p	ENSG00000272374	Z97832.2	lincRNA	chr6	35190461	35190483	-	2	0	AGO2	7mer-m8	ucgcccugaaACUC-CCGGUCAa	| |||| |||||||	gugaagugggUGAGAGGCCAGUu	0.5802	-0.081	10	22RV1
MIMAT0002819	hsa-miR-193b-3p	ENSG00000279289	AL136164.3	TEC	chr6	72098834	72098855	-	3	0	AGO1,AGO1-4,AGO2	8mer	ucgccCUGAAACUCCCGGUCAa	|||||| |||||||	uaauaGACUUUUCAGGCCAGUa	1.1492	0.242	12	HeLa,endothelial,hNSC
MIMAT0002819	hsa-miR-193b-3p	ENSG00000228506	AL513550.1	antisense	chr6	99873600	99873621	+	3	0	AGO1-4,AGO2	7mer-m8	ucgcccugaaacucCCGGUCAa	| | | | |||||||	accaaaccaauucuGGCCAGUu	0.4745	-0.228	15	HEK293,Huh-7.5
MIMAT0002819	hsa-miR-193b-3p	ENSG00000237596	AL138828.1	antisense	chr6	136393957	136393965	-	1	0	AGO2	7mer-m8	ucgcccugaaacucCCGGUCAa	|||||||	-------------aGGCCAGUu	-2.1818	0.714	3	HEK293
MIMAT0002819	hsa-miR-193b-3p	ENSG00000279355	AGPAT4-IT1	TEC	chr6	161581567	161581589	-	1	0	AGO1	7mer-m8	ucgccCUGAAACUC--CCGGUCAa	| |:| | ||| |||||||	aaguuGGC-UGGAGGAGGCCAGUc	0.8703	-0.864	4	endothelial
MIMAT0002819	hsa-miR-193b-3p	ENSG00000225146	AC073957.1	antisense	chr7	1083417	1083438	+	1	0	AGO2	7mer-m8	ucgcccugaaaCUCCCGGUCAa	| | | ||||||||||	aucaugcagcgGAGGGCCAGUg	0.8448	-0.404	4	TDF
MIMAT0002819	hsa-miR-193b-3p	ENSG00000257607	AC073957.2	antisense	chr7	1097750	1097774	-	1	0	AGO2	7mer-m8	ucGCCCUGAAACUC---CCGGUCAa	| | | :| | ||| |||||||	acCAGCGCGUAGAGGGUGGCCAGUg	1.0588	2.738	0	T98G
MIMAT0002819	hsa-miR-193b-3p	ENSG00000243004	AC005062.1	sense_overlapping	chr7	20180067	20180076	-	3	0	AGO1,AGO2	7mer-m8	ucgcccugaaacucCCGGUCAa	|||||||	------------guGGCCAGUc	-2.1364	-0.441	14	GM12878,endothelial
MIMAT0002819	hsa-miR-193b-3p	ENSG00000228649	SNHG26	processed_transcript	chr7	22900545	22900567	+	4	0	AGO1,AGO1-4,AGO2	7mer-m8	ucGCCCUGAAACU-CCCGGUCAa	| | | ||| | ||||||||	auCUGCACUGCAAGGGGCCAGUu	1.0976	0.021	7	Huh-7.5,endothelial
MIMAT0002819	hsa-miR-193b-3p	ENSG00000253508	AC004080.2	lincRNA	chr7	27232827	27232845	-	1	0	AGO2	7mer-m8	ucGCCCUGAAACUCCCGGUCAa	||| || | ||||||||	gaCGGCAC---GCGGGCCAGUc	0.8825	-0.775	7	T-REx-293
MIMAT0002819	hsa-miR-193b-3p	ENSG00000196295	AC005154.1	processed_transcript	chr7	30625210	30625231	-	1	0	AGO1	7mer-m8	ucgcCCUGAAACUCCCGGUCAa	| | ||||| ||||||||	uggaGUACUUUCUGGGCCAGUc	1.4250	0.167	5	endothelial
MIMAT0002819	hsa-miR-193b-3p	ENSG00000272905	AC018648.1	lincRNA	chr7	32885521	32885542	+	8	0	AGO1-4,AGO2	7mer-m8	ucgcccugaaacucCCGGUCAa	| | | |||||||	auaguguuaaaauaGGCCAGUg	0.1630	0.245	7	BC-3,Huh-7.5
MIMAT0002819	hsa-miR-193b-3p	ENSG00000236212	AC009262.1	lincRNA	chr7	34249148	34249171	+	2	0	AGO1-4,AGO2	7mer-m8	ucgccCUGAAACU--CCCGGUCAa	|:|| || ||||||||	ucuuuGGCUGAGACUGGGCCAGUg	0.6755	-0.186	3	Huh-7.5
MIMAT0002819	hsa-miR-193b-3p	ENSG00000261019	AC010132.4	lincRNA	chr7	42941339	42941357	-	1	0	AGO2	8mer	ucgcccUGAAACUCCCGGUCAa	| ||||| |||||||	guccaaACUUU---GGCCAGUa	0.9638	0.214	8	HEK293S
MIMAT0002819	hsa-miR-193b-3p	ENSG00000214783	POLR2J4	processed_transcript	chr7	44027744	44027763	-	1	0	AGO2	7mer-m8	ucgccCUGAAACUCCCGGUCAa	| || | | |||||||	gagcaGCCUCU-A-GGCCAGUu	0.5203	0.924	14	TrHBMEC
MIMAT0002819	hsa-miR-193b-3p	ENSG00000232956	SNHG15	lincRNA	chr7	45024819	45024840	-	2	0	AGO2	7mer-m8	ucgcccugaaaCUCCCGGUCAa	| | |: |||||||	caguagccacaGGUGGCCAGUg	0.3396	-0.355	5	HeLa
MIMAT0002819	hsa-miR-193b-3p	ENSG00000221845	C7orf65	lincRNA	chr7	47700619	47700639	+	1	0	AGO2	7mer-m8	ucgcccugAAACUCCCGGUCAa	| | ||| | |||||||	accucuugUUUCA-GGCCAGUu	0.7686	-0.164	3	HeLa
MIMAT0002819	hsa-miR-193b-3p	ENSG00000280388	AC006330.1	TEC	chr7	75674536	75674558	-	2	0	AGO2	7mer-m8	ucgcCCUGAAAC-UCCCGGUCAa	| ||| | | |||||||||	aaauGGAGUGGGUAGGGCCAGUg	1.0787	0.093	5	HeLa
MIMAT0002819	hsa-miR-193b-3p	ENSG00000231764	DLX6-AS1	antisense	chr7	96592225	96592245	-	1	0	AGO1-4	7mer-m8	ucgccCUGAAACUCCCGGUCAa	| ||: | | |||||||	auaauGAUGCU-AAGGCCAGUu	0.6940	2.280	11	Huh-7.5
MIMAT0002819	hsa-miR-193b-3p	ENSG00000231764	DLX6-AS1	antisense	chr7	96596872	96596893	-	1	0	AGO2	7mer-m8	ucgcccugaaacucCCGGUCAa	| | |||||||	ccuacgcuacagcuGGCCAGUg	0.0107	0.205	11	cingulate_gyrus
MIMAT0002819	hsa-miR-193b-3p	ENSG00000274272	AC069281.2	processed_transcript	chr7	100173571	100173589	-	4	0	AGO2	7mer-m8	ucGCCCUGAAACUCCCGGUCAa	|| |:|| | |||||||	gcCGAGGCUCU---GGCCAGUg	0.8747	1.656	10	left_ventricle
MIMAT0002819	hsa-miR-193b-3p	ENSG00000272219	AC005072.1	sense_intronic	chr7	101603619	101603640	+	2	0	AGO1-4	7mer-m8	ucgcccugaaACUCCCGGUCAa	| | |||||||||||	aaauucucaaUGAGGGCCAGUu	0.6440	-0.159	4	Huh-7.5
MIMAT0002819	hsa-miR-193b-3p	ENSG00000280347	AC000123.3	TEC	chr7	127004167	127004188	-	3	0	AGO1-4,AGO2	7mer-m8	ucGCCCUGAAACUCCCGGUCAa	:||| | || ||||||||	ccUGGGUCAUUUUGGGCCAGUc	1.2139	0.039	14	Huh-7.5
MIMAT0002819	hsa-miR-193b-3p	ENSG00000273270	AC090114.2	lincRNA	chr7	128167913	128167936	-	1	0	AGO2	7mer-m8	ucgcccUGA-AACU-CCCGGUCAa	| | |:| |||| |||||||	auuguuAUUCUUGACAGGCCAGUg	1.2029	0.123	10	left_ventricle
MIMAT0002819	hsa-miR-193b-3p	ENSG00000271344	AC018638.6	lincRNA	chr7	128331363	128331381	+	2	0	AGO2	7mer-m8	ucgCCCUGAAACUCCCGGUCAa	| |: ||| |||||||	cagGUGGGUUU---GGCCAGUg	0.7339	0.419	7	cingulate_gyrus
MIMAT0002819	hsa-miR-193b-3p	ENSG00000273329	AC078846.1	lincRNA	chr7	129248922	129248941	-	2	0	AGO1-4	8mer	ucGCCCUGAAACUCCCGGUCAa	| | ||: | | | |||||||	auCAGGG-UCUCA-GGCCAGUa	1.0377	-0.184	8	Huh-7.5
MIMAT0002819	hsa-miR-193b-3p	ENSG00000260231	JHDM1D-AS1	bidirectional_promoter_lncRNA	chr7	139878710	139878729	+	2	0	AGO1-4,AGO2	7mer-m8	ucGCCCUGAAACUCCCGGUCAa	:| ||| | ||||||||	ucUGUGACCU--CGGGCCAGUc	0.9490	-0.208	8	Huh-7.5
MIMAT0002819	hsa-miR-193b-3p	ENSG00000234722	LINC01287	lincRNA	chr7	153110602	153110623	-	1	0	AGO1-4	7mer-m8	ucgcccugaaaCUCCCGGUCAa	|| |||||||	cuucuucaaggGAAGGCCAGUc	-0.3162	-0.019	2	hNSC
MIMAT0002819	hsa-miR-193b-3p	ENSG00000231419	LINC00689	processed_transcript	chr7	158809985	158810006	+	1	0	AGO2	7mer-m8	ucgcccugaaacucCCGGUCAa	| |||||||	caacuuccacgacaGGCCAGUg	-0.2035	-0.025	11	HeLa
MIMAT0002819	hsa-miR-193b-3p	ENSG00000255495	AC145124.1	antisense	chr8	12052520	12052539	+	1	0	AGO1-4	7mer-m8	ucGCCCUGAAACUCCCGGUCAa	||||| :||||||||	ccCGGGA--GGCGGGGCCAGUu	1.1523	-0.029	13	hNSC
MIMAT0002819	hsa-miR-193b-3p	ENSG00000272157	AC107373.2	antisense	chr8	24814193	24814211	+	1	0	AGO2	7mer-m8	ucGCCCUGAAACUCCCGGUCAa	||| || | |||||||	caCGGCAC---GCCGGCCAGUg	0.7461	0.575	0	T-REx-293
MIMAT0002819	hsa-miR-193b-3p	ENSG00000259366	AC108449.2	sense_intronic	chr8	28913976	28913998	+	9	0	AGO1-4,AGO2	7mer-m8	ucGCCCUGAAAC-UCCCGGUCAa	:| ||: ||| |||||||||	cuUGUGAUCUUGCAGGGCCAGUg	1.3503	-0.522	13	HS5,Huh-7.5
MIMAT0002819	hsa-miR-193b-3p	ENSG00000272076	AC090186.1	lincRNA	chr8	52722707	52722726	-	3	0	AGO1,AGO1-4	7mer-m8	ucgCCCUGAAACUCCCGGUCAa	|||| || |||||||	ucaGGGA--AAGAUGGCCAGUu	0.8969	-0.903	16	Huh-7.5,endothelial
MIMAT0002819	hsa-miR-193b-3p	ENSG00000235531	MSC-AS1	antisense	chr8	72756444	72756465	+	1	0	AGO2	7mer-m8	ucgcccugaaacucCCGGUCAa	| |||||||	cuuuccuccccccuGGCCAGUc	-0.2035	0.523	4	HS5
MIMAT0002819	hsa-miR-193b-3p	ENSG00000247317	LY6E-DT	lincRNA	chr8	144090182	144090203	-	1	0	AGO2	7mer-m8	ucgcccugaaacUCCCGGUCAa	|| | :||||||||	ugcccaucagauGGGGCCAGUc	0.6219	0.190	6	T98G
MIMAT0002819	hsa-miR-193b-3p	ENSG00000279608	AL353795.3	TEC	chr9	35042728	35042749	-	4	0	AGO1-4,AGO2	7mer-m8	ucgcccUGAAACUCCCGGUCAa	| || | : |||||||	aaucccACGUGUGUGGCCAGUc	0.5469	0.331	7	Huh-7.5
MIMAT0002819	hsa-miR-193b-3p	ENSG00000281649	EBLN3P	lincRNA	chr9	37087247	37087269	+	4	0	AGO1,AGO1-4,AGO2	7mer-m8	ucgcccugaaAC-UCCCGGUCAa	| | || |||||||||	ucaguuauaaUGCAGGGCCAGUg	0.6873	0.210	12	GM12878,Huh-7.5,endothelial
MIMAT0002819	hsa-miR-193b-3p	ENSG00000237372	AL606807.1	lincRNA	chr9	92316702	92316723	+	1	0	AGO2	8mer	ucgccCUGAAACUCCCGGUCAa	| |:| ||: |||||||	ccccaGGCAGUGGAGGCCAGUa	0.8903	-0.141	6	GM12892
MIMAT0002819	hsa-miR-193b-3p	ENSG00000175611	LINC00476	lincRNA	chr9	98637818	98637838	-	2	1	AGO1,AGO2	8mer	ucgcccuGAAACUCCCGGUCAa	| || ||| |||||||	cucuuccCUCUGA-GGCCAGUa	0.8437	-0.645	12	HeLa,endothelial
MIMAT0002819	hsa-miR-193b-3p	ENSG00000259953	AL138756.1	sense_overlapping	chr9	114799496	114799518	-	6	0	AGO1-4,AGO2	7mer-m8	ucgcccugaAACU-CCCGGUCAa	| |||| |||||||	uuuugcuugUUGAUUGGCCAGUu	0.6364	0.197	8	Huh-7.5,MDA-MB-231
MIMAT0002819	hsa-miR-193b-3p	ENSG00000224842	AL161908.1	antisense	chr9	129370514	129370534	-	1	0	AGO2	7mer-m8	ucGCCCUGAAACUCCCGGUCAa	:| || || ||||||||	gaUGUGAGGCUG-GGGCCAGUg	0.9135	0.537	7	BT474
MIMAT0002819	hsa-miR-193b-3p	ENSG00000260193	AL138781.1	lincRNA	chr9	139000124	139000145	-	2	0	AGO2	7mer-m8	ucGCCCUGAAACUCCCGGUCAa	|| ||:: | |||||||	ugCUGGGUGGCCAUGGCCAGUc	0.9057	-0.663	4	HEK293S
MIMAT0002819	hsa-miR-193b-3p	ENSG00000233016	SNHG7	antisense	chr9	139622575	139622596	-	11	0	AGO1-4,AGO2	7mer-m8	ucgcccugaaacucCCGGUCAa	| | |||||||	ugacuucuccucccGGCCAGUu	-0.0594	-1.229	9	Huh-7.5
MIMAT0002819	hsa-miR-193b-3p	ENSG00000225778	PROSER2-AS1	antisense	chr10	11936478	11936497	-	1	0	AGO1	7mer-m8	ucGCCCUGAAACUCCCGGUCAa	||| || || |||||||	cuCGGCAC--CGAAGGCCAGUg	1.0321	-0.383	5	endothelial
MIMAT0002819	hsa-miR-193b-3p	ENSG00000237036	ZEB1-AS1	antisense	chr10	31608550	31608574	-	1	0	AGO2	7mer-m8	ucGCCCUG--AAACUC-CCGGUCAa	|||||| || |||||||	ccCGGGACCAGAAAAGUGGCCAGUg	1.1865	0.808	8	T98G
MIMAT0002819	hsa-miR-193b-3p	ENSG00000236467	KCNMA1-AS1	antisense	chr10	78651332	78651353	+	1	0	AGO2	7mer-m8	ucgcCCUGAAACUCCCGGUCAa	|| | | |||||||	cagcGGUCCCUAUUGGCCAGUg	0.5122	5.459	10	H1
MIMAT0002819	hsa-miR-193b-3p	ENSG00000272734	ADIRF-AS1	processed_transcript	chr10	88727150	88727170	-	1	0	AGO2	7mer-m8	ucGCCCUGAAACUCCCGGUCAa	| |||| | || |||||||	uuCAGGACCUGGA-GGCCAGUg	1.3049	-0.075	6	HCT116
MIMAT0002819	hsa-miR-193b-3p	ENSG00000261438	AL157394.1	sense_overlapping	chr10	90775877	90775898	+	2	0	AGO1	7mer-m8	ucgcccugaaACUCCCGGUCAa	| || |||||||	ucuagcuacaUGCUGGCCAGUg	0.2409	0.004	7	endothelial
MIMAT0002819	hsa-miR-193b-3p	ENSG00000269609	RPARP-AS1	processed_transcript	chr10	104212936	104212959	+	1	0	AGO1-4	7mer-m8	ucgccCUGAA--ACUCCCGGUCAa	| | ||| | ||||||||	uccaaGUCUUAAUUCGGGCCAGUc	0.8471	0.258	18	Huh-7.S10.3
MIMAT0002819	hsa-miR-193b-3p	ENSG00000130600	H19	processed_transcript	chr11	2018870	2018889	-	4	0	AGO1-4,AGO2	7mer-m8	ucGCCCUGAAACUCCCGGUCAa	|:|||:| ||| |||||||	ggUGGGGC-CUGA-GGCCAGUg	1.4357	-0.103	4	BCBL-1,HeLa
MIMAT0002819	hsa-miR-193b-3p	ENSG00000269821	KCNQ1OT1	antisense	chr11	2682968	2682989	-	2	0	AGO1-4,AGO2	7mer-m8	ucgcCCUGAAACUCCCGGUCAa	||| | | |||||||	cugaGGAGAAUAAAGGCCAGUg	0.6818	-0.321	7	Huh-7.5,MCF7
MIMAT0002819	hsa-miR-193b-3p	ENSG00000269821	KCNQ1OT1	antisense	chr11	2687217	2687237	-	10	0	AGO1-4,AGO2	7mer-m8	ucGCCCUGAAACUCCCGGUCAa	|:| || || | |||||||	cgUGUGAAUUCCA-GGCCAGUc	1.1019	0.100	7	Huh-7.5
MIMAT0002819	hsa-miR-193b-3p	ENSG00000269821	KCNQ1OT1	antisense	chr11	2691977	2691998	-	6	0	AGO1-4,AGO2	7mer-m8	ucgcccugaaacucCCGGUCAa	|||||||	ccacaagagccacuGGCCAGUg	-0.7727	-0.549	7	Huh-7.5
MIMAT0002819	hsa-miR-193b-3p	ENSG00000269821	KCNQ1OT1	antisense	chr11	2692085	2692106	-	2	0	AGO1-4	7mer-m8	ucgcccugaaacucCCGGUCAa	| | |||||||	cccaguggcccacuGGCCAGUg	-0.0643	-0.510	7	Huh-7.5
MIMAT0002819	hsa-miR-193b-3p	ENSG00000280798	LINC00294	lincRNA	chr11	33097725	33097746	+	4	0	AGO2	7mer-m8	ucgcccugaaacucCCGGUCAa	| | |||||||	cagugaagaagccaGGCCAGUc	0.0388	0.981	8	HCT116
MIMAT0002819	hsa-miR-193b-3p	ENSG00000245571	FAM111A-DT	lincRNA	chr11	58907404	58907425	-	1	0	AGO2	7mer-m8	ucgcccugaaacucCCGGUCAa	| |||||||	gaaccaccgcgcccGGCCAGUu	-0.2035	-0.102	12	HeLa
MIMAT0002819	hsa-miR-193b-3p	ENSG00000279878	AP003108.5	TEC	chr11	61293436	61293457	-	1	0	AGO2	7mer-m8	ucGCCCUGAAACUCCCGGUCAa	||| || | ||||||||	ccCGGCACCUCCUGGGCCAGUc	1.1230	0.064	2	HeLa
MIMAT0002819	hsa-miR-193b-3p	ENSG00000256341	AP006333.1	antisense	chr11	63886207	63886229	-	1	0	AGO2	7mer-m8	ucgcccugaaaCUC-CCGGUCAa	| | | ||| |||||||	gggucgccagcGAGUGGCCAGUg	0.7727	0.101	8	HeLa
MIMAT0002819	hsa-miR-193b-3p	ENSG00000229719	MIR194-2HG	lincRNA	chr11	64658825	64658843	-	65	0	AGO1-4,AGO2,AGO3	8mer	ucGCCCUGAAACUCCCGGUCAa	:|||:| ||||||||||	ucUGGGGC---GAGGGCCAGUa	1.1308	0.987	7	HEK293,Huh-7.5,foreskin_fibroblast
MIMAT0002819	hsa-miR-193b-3p	ENSG00000245532	NEAT1	lincRNA	chr11	65191460	65191486	+	63	1	AGO1,AGO1-4,AGO2	7mer-m8	ucgCCCUGAAACUC-----CCGGUCAa	| | ||| | ||| |||||||	cggGAGACAUGGAGUCCCUGGCCAGUg	1.0266	1.417	4	Huh-7.5,endothelial,foreskin_fibroblast
MIMAT0002819	hsa-miR-193b-3p	ENSG00000245532	NEAT1	lincRNA	chr11	65204008	65204029	+	39	0	AGO1,AGO1-4,AGO2	7mer-m8	ucgcccUGAAACUCCCGGUCAa	| || | | |||||||	gaggccACCGUCAUGGCCAGUu	0.6752	0.261	4	Huh-7.5,endothelial
MIMAT0002819	hsa-miR-193b-3p	ENSG00000245532	NEAT1	lincRNA	chr11	65211182	65211203	+	29	0	AGO1-4,AGO2	7mer-m8	ucgcccugaaacUCCCGGUCAa	| |||||||||	uggccagagggaAGGGCCAGUc	0.0000	-0.092	4	Huh-7.5
MIMAT0002819	hsa-miR-193b-3p	ENSG00000255517	AP002748.3	antisense	chr11	66241972	66241994	-	8	0	AGO1-4,AGO2	7mer-m8	ucgcCCUGAAAC-UCCCGGUCAa	|| | :| || | |||||||	agaaGAGCAGUGCAUGGCCAGUu	1.0377	-0.028	6	Huh-7.5,MCF7
MIMAT0002819	hsa-miR-193b-3p	ENSG00000274251	AP003419.2	lincRNA	chr11	67121347	67121368	+	1	0	AGO1-4	7mer-m8	ucgcccugaaacucCCGGUCAa	| |||||||	ucgcuaauccccguGGCCAGUu	-0.2196	1.955	6	Huh-7.5
MIMAT0002819	hsa-miR-193b-3p	ENSG00000279459	AP001271.2	TEC	chr11	70449768	70449789	+	1	0	AGO2	7mer-m8	ucgcccugaaacuCCCGGUCAa	| | ||||||||	gcagcccucuccuGGGCCAGUc	0.2487	-0.281	4	TDF
MIMAT0002819	hsa-miR-193b-3p	ENSG00000247137	AP000873.2	processed_transcript	chr11	82902275	82902296	-	4	0	AGO1,AGO1-4,AGO2	7mer-m8	ucgcccugaaACUCCCGGUCAa	|| ||||||||	gaguuauucaUGUGGGCCAGUu	-0.0745	0.258	6	MCF7,endothelial
MIMAT0002819	hsa-miR-193b-3p	ENSG00000279696	AP001273.1	TEC	chr11	93461855	93461876	-	4	0	AGO2	7mer-m8	ucgcccugaaacUCCCGGUCAa	| | | |||||||	uuccauuauaccAUGGCCAGUu	0.2299	2.887	12	GM12891
MIMAT0002819	hsa-miR-193b-3p	ENSG00000280143	AP000892.3	TEC	chr11	117076935	117076958	+	1	0	AGO2	7mer-m8	ucgccCUGAAACU--CCCGGUCAa	|:|| || ||||||||	uuuccGGCUCCGAUGGGGCCAGUg	0.6755	0.965	11	hMSC
MIMAT0002819	hsa-miR-193b-3p	ENSG00000176984	AP000679.1	antisense	chr11	120041782	120041803	+	1	0	AGO2	7mer-m8	ucgcccugaaacucCCGGUCAa	|| | | |||||||	agugucaggccacuGGCCAGUg	0.4279	-0.156	7	T-REx-293
MIMAT0002819	hsa-miR-193b-3p	ENSG00000280237	MIR4697HG	TEC	chr11	133767954	133767976	-	7	0	AGO1-4,AGO2	7mer-m8	ucGCCCUGAAACUC-CCGGUCAa	|| | || || |||||||	ugCUGUUCUCGAAGAGGCCAGUu	0.9511	3.043	18	fibroblasts,left_ventricle
MIMAT0002819	hsa-miR-193b-3p	ENSG00000256433	AC005840.2	lincRNA	chr12	6504765	6504785	+	1	0	AGO2	7mer-m8	ucGCCCUGAAACUCCCGGUCAa	|:|||: | || |||||||	ggUGGGGGUGUG-UGGCCAGUg	1.2782	-0.131	3	HeLa
MIMAT0002819	hsa-miR-193b-3p	ENSG00000215039	CD27-AS1	processed_transcript	chr12	6559787	6559808	-	3	0	AGO2	7mer-m8	ucgcccUGAAACUCCCGGUCAa	||| : |||||||	gagaaaACUCACGUGGCCAGUg	0.3779	0.867	12	HCT116
MIMAT0002819	hsa-miR-193b-3p	ENSG00000275769	AC068792.1	sense_intronic	chr12	31596818	31596839	-	2	0	AGO2	7mer-m8	ucgcccugaaacUCCCGGUCAa	| | |||||||	uuuauucuucaaAAGGCCAGUu	-0.1115	0.665	5	T-REx-293
MIMAT0002819	hsa-miR-193b-3p	ENSG00000274943	AC079684.1	sense_intronic	chr12	42755376	42755397	+	1	0	AGO2	7mer-m8	ucgcccugaaacucCCGGUCAa	| | |||||||	ugaugcuuaaauuuGGCCAGUg	-0.0643	-0.293	2	HeLa
MIMAT0002819	hsa-miR-193b-3p	ENSG00000282977	PCBP2-OT1	non_coding	chr12	53858695	53858716	+	1	0	AGO2	7mer-m8	ucgcccUGAAACUCCCGGUCAa	| || |:||||||||	gccaacACACGGGGGGCCAGUg	0.7849	2.979	0	BT474
MIMAT0002819	hsa-miR-193b-3p	ENSG00000257379	AC023509.1	processed_transcript	chr12	53861111	53861133	+	4	0	AGO2	7mer-m8	ucgcccugaaaCUC-CCGGUCAa	| | ||| |||||||	guagugcaagaGAGAGGCCAGUc	0.5347	1.887	12	Huh-7.5
MIMAT0002819	hsa-miR-193b-3p	ENSG00000255737	AGAP2-AS1	antisense	chr12	58121234	58121255	+	1	0	AGO2	7mer-m8	ucgcccugaaacucCCGGUCAa	| || |||||||	gggucagcucccguGGCCAGUc	0.3385	4.381	6	HeLa
MIMAT0002819	hsa-miR-193b-3p	ENSG00000255737	AGAP2-AS1	antisense	chr12	58121671	58121695	+	3	0	AGO2	7mer-m8	ucgCCC--UGAAACUC-CCGGUCAa	||| | || | |||||||	ccaGGGUCAGUUCCUGCGGCCAGUc	0.7273	0.012	6	HeLa
MIMAT0002819	hsa-miR-193b-3p	ENSG00000281344	HELLPAR	macro_lncRNA	chr12	102628438	102628456	+	1	0	AGO1-4	7mer-m8	ucgcccUGAAACUCCCGGUCAa	:|||| |||||||	guuccaGCUUU---GGCCAGUu	0.5209	-0.109	6	Huh-7.5
MIMAT0002819	hsa-miR-193b-3p	ENSG00000281344	HELLPAR	macro_lncRNA	chr12	102750843	102750863	+	1	0	AGO1-4	8mer	ucgcccugaaACUCCCGGUCAa	||| |||||||	ucaucaugggUGA-GGCCAGUa	-0.0534	0.467	6	Huh-7
MIMAT0002819	hsa-miR-193b-3p	ENSG00000257279	AC127164.1	antisense	chr12	117417170	117417191	-	3	0	AGO2	7mer-m8	ucgcccugaaaCUCCCGGUCAa	| | || |||||||	acaugaguaacGAUGGCCAGUc	0.3568	2.221	5	MDMs
MIMAT0002819	hsa-miR-193b-3p	ENSG00000256695	AC003982.1	lincRNA	chr12	120827349	120827360	+	1	0	AGO1	7mer-m8	ucgcccugaaacuCCCGGUCAa	||||||||	----------ccuGGGCCAGUg	-1.7273	0.379	2	HEK293
MIMAT0002819	hsa-miR-193b-3p	ENSG00000212694	LINC01089	lincRNA	chr12	122233861	122233879	-	1	0	AGO2	8mer	ucgccCUGAAACUCCCGGUCAa	| |||| :||||||||	gggcaGACU---GGGGCCAGUa	0.9612	0.088	9	22RV1
MIMAT0002819	hsa-miR-193b-3p	ENSG00000256028	AC026362.1	processed_transcript	chr12	123465397	123465415	+	2	0	AGO2	7mer-m8	ucgcCCUGAAACUCCCGGUCAa	| |||| |: |||||||	cggcGGAC---GGCGGCCAGUu	0.8903	-1.048	7	HeLa
MIMAT0002819	hsa-miR-193b-3p	ENSG00000256814	AC122688.2	lincRNA	chr12	125634719	125634740	+	1	0	AGO2	7mer-m8	ucgcccugaaacucCCGGUCAa	|| |||||||	gcacuaacacacucGGCCAGUg	0.0453	-0.568	2	HEK293
MIMAT0002819	hsa-miR-193b-3p	ENSG00000279500	AC108704.2	TEC	chr12	129299121	129299145	-	2	0	AGO1-4,AGO2	7mer-m8	ucgcccuGAAACUC---CCGGUCAa	| | ||| || |||||||	aucccauCUUAAAGACAGGCCAGUg	0.7527	-0.538	10	HeLa,Huh-7.5
MIMAT0002819	hsa-miR-193b-3p	ENSG00000280287	AC131212.3	TEC	chr12	133131104	133131125	+	2	0	AGO1-4,AGO2	7mer-m8	ucgcccugaaacuCCCGGUCAa	| | ||||||||	aaaaugugcaauuGGGCCAGUu	0.1752	-0.004	3	Huh-7.5
MIMAT0002819	hsa-miR-193b-3p	ENSG00000260388	LINC00562	lincRNA	chr13	48506315	48506334	-	1	0	AGO1-4	8mer	ucGCCCUGAAACUCCCGGUCAa	| :|||| || |||||||	aaUGGGA--GUGUUGGCCAGUa	1.1951	-0.213	10	HeLa
MIMAT0002819	hsa-miR-193b-3p	ENSG00000257285	AL132780.1	antisense	chr14	23398897	23398918	+	12	0	AGO1,AGO1-4,AGO2	7mer-m8	ucgcccugAAACUCCCGGUCAa	| | | |||||||||	cagugccaUCUCAGGGCCAGUg	0.5776	0.383	8	HEK293,Huh-7.5,foreskin_fibroblast
MIMAT0002819	hsa-miR-193b-3p	ENSG00000215256	DHRS4-AS1	antisense	chr14	24423175	24423197	-	1	0	AGO2	7mer-m8	ucgccCUGAAACUC-CCGGUCAa	|| || |||| |||||||	aggccGAGGAUGAGAGGCCAGUg	1.2117	-0.141	14	MCF7
MIMAT0002819	hsa-miR-193b-3p	ENSG00000257612	MIR4307HG	lincRNA	chr14	27342684	27342705	+	1	0	AGO1-4	7mer-m8	ucgcccuGAAACUCCCGGUCAa	|| | ||||||||	cugucuuCUGGGUGGGCCAGUu	0.3153	1.708	3	Huh-7.5
MIMAT0002819	hsa-miR-193b-3p	ENSG00000257636	G2E3-AS1	antisense	chr14	30919664	30919685	-	1	0	AGO1-4	8mer	ucgcccugaaacucCCGGUCAa	| | || |||||||	aaggcaacaagccaGGCCAGUa	0.5000	2.670	1	Huh-7.5
MIMAT0002819	hsa-miR-193b-3p	ENSG00000258940	AL132639.2	antisense	chr14	39735674	39735695	-	1	0	AGO2	7mer-m8	ucgcccuGAAACUCCCGGUCAa	| | || : |||||||	ucaguucCAUUAGCGGCCAGUu	0.6153	-0.131	6	MCF7
MIMAT0002819	hsa-miR-193b-3p	ENSG00000273888	FRMD6-AS1	antisense	chr14	52117813	52117834	-	1	0	AGO2	7mer-m8	ucgCCCUGAAACUCCCGGUCAa	| | ||: |||||||||	cgaGAGAUGCAAAGGGCCAGUg	0.9922	-0.241	8	MCF7
MIMAT0002819	hsa-miR-193b-3p	ENSG00000245466	AL357153.1	lincRNA	chr14	71076983	71077004	-	1	0	AGO2	7mer-m8	ucgcccugaaacuCCCGGUCAa	|| | ||||||||	agguuuccaaccuGGGCCAGUu	0.4748	0.336	3	TDF
MIMAT0002819	hsa-miR-193b-3p	ENSG00000224078	SNHG14	processed_transcript	chr15	25320889	25320910	+	1	0	AGO2	7mer-m8	ucgcccugaaaCUCCCGGUCAa	| || |||||||	ugguauggaagGAAGGCCAGUg	0.0237	-0.464	14	22RV1
MIMAT0002819	hsa-miR-193b-3p	ENSG00000224078	SNHG14	processed_transcript	chr15	25327743	25327764	+	1	0	AGO2	7mer-m8	ucgcccugaaaCUCCCGGUCAa	| || |||||||	gggcauggaagGAAGGCCAGUg	0.0237	-0.323	14	22RV1
MIMAT0002819	hsa-miR-193b-3p	ENSG00000224078	SNHG14	processed_transcript	chr15	25336746	25336765	+	2	0	AGO1-4	7mer-m8	ucgcCCUGAAACUCCCGGUCAa	||| | | |||||||	ccauGGAAGU--AAGGCCAGUg	0.5865	-0.528	14	hNSC
MIMAT0002819	hsa-miR-193b-3p	ENSG00000224078	SNHG14	processed_transcript	chr15	25344389	25344410	+	1	0	AGO1-4	7mer-m8	ucgcccuGAAACUCCCGGUCAa	| | | |||||||||	cucccauCCUCAAGGGCCAGUg	0.6109	-0.307	14	hNSC
MIMAT0002819	hsa-miR-193b-3p	ENSG00000224078	SNHG14	processed_transcript	chr15	25357450	25357471	+	4	0	AGO1-4,AGO2	7mer-m8	ucgcccugaaacucCCGGUCAa	| | |||||||	auuccaugcucacaGGCCAGUg	-0.0594	-0.224	14	hNSC,left_ventricle
MIMAT0002819	hsa-miR-193b-3p	ENSG00000224078	SNHG14	processed_transcript	chr15	25415713	25415734	+	1	0	AGO2	7mer-m8	ucgcccugaaacucCCGGUCAa	| |||||||	gcccaauggcccucGGCCAGUg	-0.3825	-0.706	14	motor_cortex
MIMAT0002819	hsa-miR-193b-3p	ENSG00000224078	SNHG14	processed_transcript	chr15	25444439	25444460	+	2	0	AGO2	7mer-m8	ucgcccugaaacucCCGGUCAa	| |||||||	gcccaauggacccaGGCCAGUg	-0.3825	-0.356	14	motor_cortex
MIMAT0002819	hsa-miR-193b-3p	ENSG00000224078	SNHG14	processed_transcript	chr15	25467336	25467357	+	1	0	AGO2	7mer-m8	ucgcccugaaacuCCCGGUCAa	| | | ||||||||	gccugaaggccccGGGCCAGUg	0.4812	0.021	14	islets
MIMAT0002819	hsa-miR-193b-3p	ENSG00000261426	AC144833.1	sense_intronic	chr15	27608438	27608459	+	1	0	AGO2	7mer-m8	ucgcccugaaaCUCCCGGUCAa	| |: |||||||	gaaauggggaaGGAGGCCAGUc	0.1016	0.250	3	T-REx-293
MIMAT0002819	hsa-miR-193b-3p	ENSG00000247556	OIP5-AS1	processed_transcript	chr15	41576307	41576328	+	1	0	AGO2	7mer-m8	ucgcccugaaaCUCCCGGUCAa	|| | | || |||||||	aggugagccgaGAAGGCCAGUg	0.8492	0.239	12	22RV1
MIMAT0002819	hsa-miR-193b-3p	ENSG00000285410	GABPB1-IT1	sense_intronic	chr15	50646558	50646579	-	1	0	AGO2	7mer-m8	ucgcccugaaacucCCGGUCAa	||| |||||||	uaauggaagagccuGGCCAGUc	0.2794	0.098	0	22RV1
MIMAT0002819	hsa-miR-193b-3p	ENSG00000261351	AC116913.1	antisense	chr15	66781380	66781403	-	1	0	AGO1-4	7mer-m8	ucgCCCUG--AAACUCCCGGUCAa	| || || | || |||||||	aaaGGCACAGGUAGAAGGCCAGUg	1.0110	-0.617	6	Huh-7.5
MIMAT0002819	hsa-miR-193b-3p	ENSG00000277152	AC110048.2	lincRNA	chr15	67153554	67153581	+	1	0	AGO1-4	7mer-m8	ucGCCC-UGAAACUC-----CCGGUCAa	|||||| || |||| |||||||	agCGGGUCCUGUGAGCUGGAGGCCAGUu	1.8084	-0.459	7	Huh-7.5
MIMAT0002819	hsa-miR-193b-3p	ENSG00000259673	IQCH-AS1	lincRNA	chr15	67752137	67752158	-	1	0	AGO2	7mer-m8	ucgcccugaaacUCCCGGUCAa	| |||||||||	cugcaaaggagcAGGGCCAGUg	0.2349	0.128	13	cingulate_gyrus
MIMAT0002819	hsa-miR-193b-3p	ENSG00000259642	ST20-AS1	antisense	chr15	80217741	80217762	+	1	0	AGO1-4	7mer-m8	ucgcccugaaacucCCGGUCAa	| |||||||	gagccaccgcgccuGGCCAGUg	-0.2035	0.164	9	MCF7
MIMAT0002819	hsa-miR-193b-3p	ENSG00000260619	AC068870.1	lincRNA	chr15	81285428	81285451	-	1	0	AGO2	7mer-m8	ucgccCUGAAACU--CCCGGUCAa	| | || || ||||||||	caccuGCCUCAGACUGGGCCAGUc	0.8370	0.302	9	MCF7
MIMAT0002819	hsa-miR-193b-3p	ENSG00000255571	MIR9-3HG	lincRNA	chr15	89939773	89939794	+	3	0	AGO2	7mer-m8	ucgcccugaaacucCCGGUCAa	| | | |||||||	ugauguggaagguuGGCCAGUu	0.2161	-0.141	11	22RV1
MIMAT0002819	hsa-miR-193b-3p	ENSG00000255571	MIR9-3HG	lincRNA	chr15	89940894	89940914	+	1	0	AGO2	7mer-m8	ucgccCUGAAACUCCCGGUCAa	| |:|| || ||||||||	aaauuGGCUGUG-GGGCCAGUg	1.0232	-0.192	11	TDF
MIMAT0002819	hsa-miR-193b-3p	ENSG00000259291	ZNF710-AS1	antisense	chr15	90625085	90625106	-	2	0	AGO1-4,AGO2	7mer-m8	ucgcccugaaaCUCCCGGUCAa	| | ||||||||||	cgaaccucacaGAGGGCCAGUg	0.5735	0.594	11	MCF7
MIMAT0002819	hsa-miR-193b-3p	ENSG00000272808	AC015712.6	processed_transcript	chr15	101404060	101404081	+	2	0	AGO2	7mer-m8	ucGCCCUGAAACUCCCGGUCAa	:||||| || |||||||	uuUGGGACCGUGUCGGCCAGUg	1.3984	-0.736	7	T-REx-293
MIMAT0002819	hsa-miR-193b-3p	ENSG00000279057	AC141586.4	TEC	chr16	2671605	2671626	-	1	0	AGO2	7mer-m8	ucgcccugaaacuCCCGGUCAa	| ||||||||	uuccuccugccccGGGCCAGUc	-0.1552	-0.547	3	HeLa
MIMAT0002819	hsa-miR-193b-3p	ENSG00000205913	SRRM2-AS1	antisense	chr16	2802466	2802487	-	1	0	AGO1-4	7mer-m8	ucgcccugaaacucCCGGUCAa	| | |||||||	cuaagcgucccguuGGCCAGUg	0.0010	1.181	4	hNSC
MIMAT0002819	hsa-miR-193b-3p	ENSG00000263307	AC007216.4	antisense	chr16	11945890	11945909	+	2	0	AGO2	7mer-m8	ucgccCUGAAACUCCCGGUCAa	| || | | ||||||||	aagauGAGUCU--GGGCCAGUc	0.7128	-0.029	5	motor_cortex
MIMAT0002819	hsa-miR-193b-3p	ENSG00000261766	AC133550.2	antisense	chr16	28873533	28873553	-	2	0	AGO1-4,AGO2	7mer-m8	ucgCCCUGAAACUCCCGGUCAa	| ||| | | |||||||	gaaGAGAC-AUCAAGGCCAGUu	0.8703	0.162	6	HeLa,hNSC
MIMAT0002819	hsa-miR-193b-3p	ENSG00000261067	AC109460.3	processed_transcript	chr16	28986516	28986535	+	3	0	AGO2	7mer-m8	ucGCCCUGAAACU-CCCGGUCAa	| | |||| || ||||||||	acCCGGAC---GACGGGCCAGUg	1.1740	1.411	7	HCT116
MIMAT0002819	hsa-miR-193b-3p	ENSG00000261067	AC109460.3	processed_transcript	chr16	28990508	28990530	+	1	0	AGO2	7mer-m8	ucGCCCUGAAACUC-CCGGUCAa	|:|||: | |:| |||||||	ggUGGGGGUCGGGGAGGCCAGUu	1.2672	5.148	7	HeLa
MIMAT0002819	hsa-miR-193b-3p	ENSG00000261067	AC109460.3	processed_transcript	chr16	28993018	28993039	+	2	0	AGO1-4,AGO2	8mer	ucgcccugaaacUCCCGGUCAa	| | |||||||	uggccacaccccAAGGCCAGUa	-0.2486	-0.412	7	Huh-7.5,hNSC
MIMAT0002819	hsa-miR-193b-3p	ENSG00000261067	AC109460.3	processed_transcript	chr16	28995588	28995609	+	3	0	AGO2	7mer-m8	ucgcccugaaacucCCGGUCAa	| | | |||||||	acccgcgugcccguGGCCAGUg	0.0909	3.218	7	HCT116
MIMAT0002819	hsa-miR-193b-3p	ENSG00000280211	AC106886.4	TEC	chr16	30785726	30785747	-	1	0	AGO2	7mer-m8	ucgcccugaaACUCCCGGUCAa	| | | |||||||||	gacagacaggUUAGGGCCAGUu	0.5547	0.017	5	22RV1
MIMAT0002819	hsa-miR-193b-3p	ENSG00000260852	FBXL19-AS1	antisense	chr16	30931829	30931850	-	3	0	AGO2	7mer-m8	ucgcccUGAAACUCCCGGUCAa	||| | |||||||	ucaaucACUGUCCUGGCCAGUu	0.4755	-0.213	7	T-REx-293
MIMAT0002819	hsa-miR-193b-3p	ENSG00000260852	FBXL19-AS1	antisense	chr16	30932053	30932075	-	2	0	AGO1-4,AGO2	8mer	ucGCCCU-GAAACUCCCGGUCAa	|| || | | |||||||	uuCGAGACCAGCAAUGGCCAGUa	0.7317	-0.215	7	HeLa,Huh-7.5
MIMAT0002819	hsa-miR-193b-3p	ENSG00000260852	FBXL19-AS1	antisense	chr16	30932442	30932463	-	1	0	AGO2	7mer-m8	ucgcccugaAACUCCCGGUCAa	| | | | |||||||	ggaagucaaUGGCUGGCCAGUg	0.4745	0.124	7	HeLa
MIMAT0002819	hsa-miR-193b-3p	ENSG00000278133	AC135050.6	sense_intronic	chr16	31135252	31135274	+	11	0	AGO1,AGO1-4,AGO2	7mer-m8	ucgCCCUGAAACU-CCCGGUCAa	||| | | ||||||||	gcaGGGUGGAUAACGGGCCAGUg	0.7273	0.231	11	HCT116,HEK293,MCF7
MIMAT0002819	hsa-miR-193b-3p	ENSG00000245694	CRNDE	lincRNA	chr16	54962948	54962972	-	2	0	AGO2	7mer-m8	ucgCCCU-GAAACUC--CCGGUCAa	| |||| | || |||||||	uggGGGAGCGCGCAGCCGGCCAGUg	0.9988	-0.109	7	22RV1
MIMAT0002819	hsa-miR-193b-3p	ENSG00000279591	AC002044.2	TEC	chr16	73049834	73049855	-	1	0	AGO2	7mer-m8	ucGCCCUGAAACUCCCGGUCAa	| ||:: | |||||||	gaCUGGGUCAACAUGGCCAGUg	0.7128	0.375	3	MCF7
MIMAT0002819	hsa-miR-193b-3p	ENSG00000280152	AC009078.3	TEC	chr16	75282345	75282366	-	2	0	AGO1,AGO2	7mer-m8	ucGCCCUGAAACUCCCGGUCAa	| ||:: || |||||||	ucCCGGGUGCGGAUGGCCAGUu	0.9323	-0.466	4	HeLa,endothelial
MIMAT0002819	hsa-miR-193b-3p	ENSG00000276337	AC105429.1	sense_intronic	chr16	87506544	87506566	-	4	0	AGO1-4,AGO2	8mer	ucgcCCU-GAAACUCCCGGUCAa	| ||| || | | |||||||	gggaGGAUCUCUUAAGGCCAGUa	1.1685	0.243	2	Huh-7.5
MIMAT0002819	hsa-miR-193b-3p	ENSG00000180422	LINC00304	lincRNA	chr16	89227532	89227554	+	1	0	AGO1-4	7mer-m8	ucGCCCUGAAAC-UCCCGGUCAa	| ||:| | |||||||||	ucCAGGGCAGGGCAGGGCCAGUu	0.9667	-0.220	11	Huh-7.5
MIMAT0002819	hsa-miR-193b-3p	ENSG00000263345	AC006435.2	antisense	chr17	2278479	2278501	-	1	0	AGO2	7mer-m8	ucGCCCUG-AAACUCCCGGUCAa	|| | || | | |||||||	ggCUGAACGCUCAAUGGCCAGUu	0.9656	-0.203	10	TDF
MIMAT0002819	hsa-miR-193b-3p	ENSG00000262429	AC004771.4	antisense	chr17	4872045	4872064	+	3	0	AGO1,AGO2	7mer-m8	ucGCCCUGAAACUCCCGGUCAa	| || | | : |||||||	gcCAGGUCAU--GUGGCCAGUc	0.7084	2.103	1	HEK293S,endothelial
MIMAT0002819	hsa-miR-193b-3p	ENSG00000272884	AC113189.4	processed_transcript	chr17	7342937	7342958	+	2	0	AGO1,AGO2	8mer	ucgccCUGAAACUCCCGGUCAa	|:| | |||||||	gcuauGGCGGCGCUGGCCAGUa	0.3396	4.084	2	22RV1,endothelial
MIMAT0002819	hsa-miR-193b-3p	ENSG00000264167	AC122129.2	sense_intronic	chr17	17682237	17682263	+	2	0	AGO2	7mer-m8	ucGCCCUGAAAC-----UCCCGGUCAa	|||||:| | | :||||||||	ggCGGGGCCUGGGAAGAGGGGCCAGUg	1.3075	-0.317	0	Huh-7.5
MIMAT0002819	hsa-miR-193b-3p	ENSG00000265205	AC010761.3	antisense	chr17	26997129	26997154	-	1	0	AGO2	7mer-m8	ucGCCCUGAAAC----UCCCGGUCAa	| ||:| | | :||||||||	uuCAGGGCGUGGUCCAGGGGCCAGUc	0.8370	0.091	10	TDF
MIMAT0002819	hsa-miR-193b-3p	ENSG00000214719	AC005562.1	processed_transcript	chr17	28961906	28961932	+	4	0	AGO1,AGO2	7mer-m8	ucgcccUGAAA---CUC--CCGGUCAa	| ||||| || |||||||	uguauuACUUUUCCCAGCAGGCCAGUg	0.8252	0.297	10	T-REx-293,endothelial
MIMAT0002819	hsa-miR-193b-3p	ENSG00000267632	AC067852.3	sense_intronic	chr17	40662138	40662159	+	1	0	AGO1-4	7mer-m8	ucgcccugaaacucCCGGUCAa	| |||||||	acacaccagagccaGGCCAGUg	-0.5455	0.154	10	Huh-7.5
MIMAT0002819	hsa-miR-193b-3p	ENSG00000266962	AC067852.2	antisense	chr17	40706139	40706158	-	4	0	AGO1-4,AGO2	7mer-m8	ucGCCCUGAAACUCCCGGUCAa	|:| ||| || ||||||||	ugUGUGACCUU--GGGCCAGUc	1.2782	-0.128	13	HS5,Huh-7.5
MIMAT0002819	hsa-miR-193b-3p	ENSG00000267002	AC060780.1	lincRNA	chr17	41315256	41315279	-	1	0	AGO2	7mer-m8	ucgcCCUGAAAC--UCCCGGUCAa	|| | | | | |||||||	gugaGGCCCUGGCCAAGGCCAGUg	0.5843	0.124	14	TZM-bl
MIMAT0002819	hsa-miR-193b-3p	ENSG00000267121	AC008105.3	antisense	chr17	43298578	43298602	-	2	0	AGO2	7mer-m8	ucgCCCUGAAACU-C--CCGGUCAa	| |||:| || | |||||||	uggGGGGCGCGGACGCAGGCCAGUg	1.0443	-0.178	6	HeLa
MIMAT0002819	hsa-miR-193b-3p	ENSG00000264920	AC018521.5	processed_transcript	chr17	45969398	45969419	-	1	0	AGO2	7mer-m8	ucgcccugaaacUCCCGGUCAa	| | |||||||||	cuucgcagagccAGGGCCAGUg	0.4934	-0.382	6	MCF7
MIMAT0002819	hsa-miR-193b-3p	ENSG00000204584	AC027801.1	antisense	chr17	47925536	47925557	+	1	0	AGO2	7mer-m8	ucgcccugaaacucCCGGUCAa	| |||||||	uuaacugauccccaGGCCAGUu	-0.1957	0.375	8	Huh-7.5
MIMAT0002819	hsa-miR-193b-3p	ENSG00000279281	AC015883.1	TEC	chr17	55526430	55526451	+	2	0	AGO1-4,AGO2	7mer-m8	ucgcccugaaacUCCCGGUCAa	| | | | |||||||	auaucaaacuccAAGGCCAGUg	0.3995	-0.205	8	Huh-7.5
MIMAT0002819	hsa-miR-193b-3p	ENSG00000267416	AC025048.4	lincRNA	chr17	58165888	58165909	+	2	0	AGO1-4,AGO2	7mer-m8	ucgcccugaaacucCCGGUCAa	|| |||||||	agacuccuacaccaGGCCAGUu	-0.2805	-0.210	3	MCF7,T98G
MIMAT0002819	hsa-miR-193b-3p	ENSG00000267248	AC025048.2	processed_transcript	chr17	58212824	58212845	-	3	0	AGO2	7mer-m8	ucgcccugaaacucCCGGUCAa	| |||||||	ucguucuccaaccuGGCCAGUc	-0.2035	-0.116	8	MDA-MB-231
MIMAT0002819	hsa-miR-193b-3p	ENSG00000264954	PRR29-AS1	lincRNA	chr17	62075984	62076005	-	1	0	AGO2	7mer-m8	ucgcccugaaacucCCGGUCAa	| || |||||||	gccccaacccccccGGCCAGUg	0.3304	-0.933	9	MDMs
MIMAT0002819	hsa-miR-193b-3p	ENSG00000227036	LINC00511	lincRNA	chr17	70400768	70400790	-	1	0	AGO1-4	7mer-m8	ucgcccUGAAACUC-CCGGUCAa	| ||||||:| |||||||	cccaacACUUUGGGAGGCCAGUg	1.5047	-0.292	10	Huh-7.5
MIMAT0002819	hsa-miR-193b-3p	ENSG00000227036	LINC00511	lincRNA	chr17	70466265	70466286	-	6	0	AGO1-4,AGO2	7mer-m8	ucgcccugaaaCUCCCGGUCAa	| || |||||||	gggcaagaagaGAUGGCCAGUu	0.0237	-0.254	10	Huh-7.5
MIMAT0002819	hsa-miR-193b-3p	ENSG00000163597	SNHG16	processed_transcript	chr17	74556372	74556393	+	2	0	AGO1-4,AGO2	7mer-m8	ucGCCCUGAAACUCCCGGUCAa	| ||| | : |||||||	ucCAGGAAUCAUGUGGCCAGUc	0.8515	-0.305	10	Huh-7.5
MIMAT0002819	hsa-miR-193b-3p	ENSG00000226137	BAIAP2-AS1	lincRNA	chr17	79006758	79006779	-	2	0	AGO2	7mer-m8	ucgcccugaaaCUCCCGGUCAa	| | |: |||||||	ccugcuucccgGGUGGCCAGUg	0.3891	-0.334	15	T-REx-293
MIMAT0002819	hsa-miR-193b-3p	ENSG00000260005	AC027601.1	antisense	chr17	79204099	79204122	+	1	0	AGO2	7mer-m8	ucGCCCUGAAAC-UC-CCGGUCAa	| ||| | | || |||||||	ucCAGGAAUAGGUAGAGGCCAGUg	1.0588	-0.451	7	H1
MIMAT0002819	hsa-miR-193b-3p	ENSG00000263859	AC145207.6	lincRNA	chr17	79836752	79836773	+	5	0	AGO2	7mer-m8	ucgcccugaaacucCCGGUCAa	| | | |||||||	uccaccaaaugcuuGGCCAGUc	0.3648	0.323	0	TDF
MIMAT0002819	hsa-miR-193b-3p	ENSG00000279372	AC137723.2	TEC	chr17	79993613	79993638	-	1	0	AGO2	7mer-m8	ucGCCCUGAAACUC----CCGGUCAa	:| |::||| || |||||||	ccUGAGGUUUUCAGGCCUGGCCAGUu	1.0510	-0.352	5	HeLa
MIMAT0002819	hsa-miR-193b-3p	ENSG00000264548	AC132872.2	antisense	chr17	80175160	80175181	+	1	0	AGO2	7mer-m8	ucgcccugaaacUCCCGGUCAa	|| |||||||||	agaccuggaggcAGGGCCAGUg	0.1740	-0.212	6	HeLa
MIMAT0002819	hsa-miR-193b-3p	ENSG00000264812	AC132938.2	sense_intronic	chr17	80358628	80358647	-	1	0	AGO2	7mer-m8	ucgccCUGAAACUCCCGGUCAa	||||| |||||||	gcuauGACUU--CUGGCCAGUg	0.7901	0.188	1	HeLa
MIMAT0002819	hsa-miR-193b-3p	ENSG00000263745	AP005230.1	lincRNA	chr18	2034831	2034852	-	1	0	AGO2	8mer	ucgcccugaAACUCCCGGUCAa	|| :||||||||	cauauuuucUUAGGGGCCAGUa	0.1147	-0.197	2	Huh-7.5
MIMAT0002819	hsa-miR-193b-3p	ENSG00000266495	AC011731.1	antisense	chr18	20837332	20837353	-	1	0	AGO2	7mer-m8	ucgcccugaaACUCCCGGUCAa	| | :||||||||	uuggcuguccUCGGGGCCAGUg	0.2737	1.262	4	Huh-7.5
MIMAT0002819	hsa-miR-193b-3p	ENSG00000274776	AC090241.3	lincRNA	chr18	44368655	44368681	-	1	0	AGO2	7mer-m8	ucGCCCUGAA-----ACUCCCGGUCAa	:||||:|| | |||||||	gaUGGGAUUUCACCACGUUGGCCAGUc	0.6337	0.040	10	cingulate_gyrus
MIMAT0002819	hsa-miR-193b-3p	ENSG00000260440	LINC01544	lincRNA	chr18	59421982	59422003	+	1	0	AGO2	7mer-m8	ucgcCCUGAAACUCCCGGUCAa	| ||| | |:||||||||	cgauGGAAAUAGGGGGCCAGUg	1.1575	-0.386	5	HeLa
MIMAT0002819	hsa-miR-193b-3p	ENSG00000275162	AC005391.1	sense_intronic	chr19	956624	956647	+	3	0	AGO1-4	7mer-m8	ucGCCCUGAAACUC--CCGGUCAa	|| ||| | :| |||||||	cgCAGGAAUGCAGGCUGGCCAGUc	0.9988	1.136	4	Huh-7.5
MIMAT0002819	hsa-miR-193b-3p	ENSG00000275234	AC010503.4	antisense	chr19	6469577	6469598	+	1	0	AGO2	7mer-m8	ucgcccugaaacucCCGGUCAa	|||||||	gagccacugcacccGGCCAGUu	-0.7727	0.054	14	22RV1
MIMAT0002819	hsa-miR-193b-3p	ENSG00000274425	AC114271.1	antisense	chr19	10444649	10444669	+	5	0	AGO1-4,AGO2	8mer	ucgcCCUGAAACUCCCGGUCAa	|| | || || | |||||||	agacGUACAUU-AAGGCCAGUa	1.1850	-0.149	5	BCBL-1,MCF7
MIMAT0002819	hsa-miR-193b-3p	ENSG00000214049	UCA1	lincRNA	chr19	15945861	15945882	+	3	1	AGO1-4	7mer-m8	ucgcccUGAAACUCCCGGUCAa	:| | :||||||||	guacacGCAUAUGGGGCCAGUu	0.4167	-0.347	6	Huh-7.5
MIMAT0002819	hsa-miR-193b-3p	ENSG00000261824	LINC00662	lincRNA	chr19	28269751	28269772	-	2	0	AGO1-4,AGO2	7mer-m8	ucgCCCUGAAACUCCCGGUCAa	||||| |: |||||||	caaGGGACACGGGAGGCCAGUu	1.1578	0.295	9	22RV1,hNSC
MIMAT0002819	hsa-miR-193b-3p	ENSG00000266976	AC079466.1	lincRNA	chr19	29102582	29102602	+	2	0	AGO1	8mer	ucgcccUGAAACUCCCGGUCAa	| ::| | | |||||||	ugaaaaGUUGUUA-GGCCAGUa	0.6485	-0.052	1	endothelial
MIMAT0002819	hsa-miR-193b-3p	ENSG00000236144	TMEM147-AS1	antisense	chr19	36032438	36032457	-	5	0	AGO1-4,AGO2	7mer-m8	ucGCCCUGAAACUCCCGGUCAa	:| ||:| | |||||||	ucUGUGAUUCU--UGGCCAGUg	0.8370	-0.320	5	Huh-7.5
MIMAT0002819	hsa-miR-193b-3p	ENSG00000236144	TMEM147-AS1	antisense	chr19	36034446	36034470	-	5	0	AGO1-4,AGO2	7mer-m8	ucgcCCUGAAACU---CCCGGUCAa	||||| |: ||||||||	uuaaGGACUGAGGGCCGGGCCAGUc	1.0093	0.080	5	MDMs,hNSC
MIMAT0002819	hsa-miR-193b-3p	ENSG00000267309	AC092295.2	antisense	chr19	36981274	36981295	+	16	0	AGO1-4,AGO2	8mer	ucgCCCUGAAACUCCCGGUCAa	| | | | | |||||||	uaaGUGUAUCUCAUGGCCAGUa	0.6563	0.090	11	22RV1,Huh-7.5
MIMAT0002819	hsa-miR-193b-3p	ENSG00000205041	AC118344.1	sense_intronic	chr19	40780910	40780930	-	4	0	AGO2	7mer-m8	ucGCCCUGAAACUCCCGGUCAa	|:| | | | | |||||||	ggUGAGCCCAUCA-GGCCAGUg	0.8903	0.158	9	Huh-7.5
MIMAT0002819	hsa-miR-193b-3p	ENSG00000180279	LINC01869	lincRNA	chr19	51320710	51320731	+	1	0	AGO2	7mer-m8	ucgcccugaaacucCCGGUCAa	|| | |||||||	ggcccucuccuccuGGCCAGUg	0.1978	0.340	1	HEK293T
MIMAT0002819	hsa-miR-193b-3p	ENSG00000276570	AC010327.5	processed_transcript	chr19	55741332	55741356	-	9	0	AGO1,AGO1-4,AGO2	7mer-m8	ucGCCCUGAAACU---CCCGGUCAa	| | ||||| | |||||||	ccCUGCACUUUCAACCAGGCCAGUc	1.1523	0.555	5	Huh-7.5,endothelial
MIMAT0002819	hsa-miR-193b-3p	ENSG00000268230	AC012313.3	processed_transcript	chr19	58869321	58869342	-	1	0	AGO2	7mer-m8	ucgcccugaaacUCCCGGUCAa	| | |||||||||	uggugccacaguAGGGCCAGUg	0.3903	-1.784	4	TDF
MIMAT0002819	hsa-miR-193b-3p	ENSG00000225127	LINC00237	lincRNA	chr20	21074372	21074396	-	1	0	AGO2	8mer	ucgcccugAAACUC---CCGGUCAa	| ||| || |||||||	ucccuucaUUUAAGCCAGGCCAGUa	0.5602	0.257	7	motor_cortex
MIMAT0002819	hsa-miR-193b-3p	ENSG00000278041	AL133325.3	lincRNA	chr20	21480200	21480221	-	1	0	AGO2	7mer-m8	ucgcccugaaacucCCGGUCAa	| | | |||||||	aaauagccacauguGGCCAGUg	0.2661	0.076	4	HEK293S
MIMAT0002819	hsa-miR-193b-3p	ENSG00000236772	AL034550.1	antisense	chr20	31038076	31038097	+	3	0	AGO1-4,AGO2	7mer-m8	ucGCCCUGAAACUCCCGGUCAa	:| |:|| |: |||||||	gcUGAGGCUGGGGAGGCCAGUg	1.0000	-0.496	8	Huh-7.5
MIMAT0002819	hsa-miR-193b-3p	ENSG00000275223	AL121906.2	lincRNA	chr20	32243921	32243942	-	3	0	AGO1-4,AGO2	7mer-m8	ucgcccugaaacucCCGGUCAa	| |||||||	ccugcuggcacccuGGCCAGUc	-0.3248	-0.292	4	22RV1,Huh-7.5
MIMAT0002819	hsa-miR-193b-3p	ENSG00000177410	ZFAS1	antisense	chr20	47897273	47897292	+	143	0	AGO1,AGO1-4,AGO2	7mer-m8	ucgcccUGAAACUCCCGGUCAa	| ||| | |||||||	cucuacACUAU--UGGCCAGUu	0.6696	1.336	9	MDMs,endothelial,foreskin_fibroblast
MIMAT0002819	hsa-miR-193b-3p	ENSG00000279579	LINC01666	lincRNA	chr21	9648174	9648194	+	1	0	AGO2	7mer-m8	ucGCCCUGAAACUC-CCGGUCAa	|||||| | ||| |||||||	agCGGG--UAGGAGAGGCCAGUg	1.7143	-0.087	1	HeLa
MIMAT0002819	hsa-miR-193b-3p	ENSG00000226751	AF127936.1	lincRNA	chr21	16134054	16134075	-	1	0	AGO2	7mer-m8	ucgcccUGAAACUCCCGGUCAa	| |:|| | ||||||||	acuccuAUUUGGUGGGCCAGUg	0.8385	0.040	9	BCBL-1
MIMAT0002819	hsa-miR-193b-3p	ENSG00000184441	AP001062.1	antisense	chr21	45751743	45751764	+	2	0	AGO2	7mer-m8	ucgcccugaaacucCCGGUCAa	| | | |||||||	guccagcgggucccGGCCAGUc	0.3193	0.149	11	HeLa
MIMAT0002819	hsa-miR-193b-3p	ENSG00000223768	LINC00205	bidirectional_promoter_lncRNA	chr21	46708132	46708153	+	6	0	AGO1-4,AGO2	7mer-m8	ucgcCCUGAAACUCCCGGUCAa	| |||| || |||||||	cgguGGACCCUGCAGGCCAGUg	1.1951	-0.875	7	HEK293S,MCF7
MIMAT0002819	hsa-miR-193b-3p	ENSG00000241832	CECR3	lincRNA	chr22	17738351	17738373	-	1	0	AGO2	7mer-m8	ucgcccugaaacUC-CCGGUCAa	|| | || |||||||	cccgccucccccAGAGGCCAGUc	0.5432	0.202	9	GM12878
MIMAT0002819	hsa-miR-193b-3p	ENSG00000272675	AC004019.18	lincRNA	chr22	18037606	18037626	+	18	0	AGO1-4,AGO2	8mer	ucgcCCUGAAACUCCCGGUCAa	| | || || |||||||	auguGAACCUU-CUGGCCAGUa	0.8414	1.993	0	Huh-7.5
MIMAT0002819	hsa-miR-193b-3p	ENSG00000285314	AC002470.2	processed_transcript	chr22	21342359	21342383	+	2	0	AGO2	7mer-m8	ucgcccUGAAAC--U-CCCGGUCAa	| | |||| | |||||||	aauacaAGUUUGCAACUGGCCAGUg	0.7310	6.348	0	HeLa
MIMAT0002819	hsa-miR-193b-3p	ENSG00000285314	AC002470.2	processed_transcript	chr22	21344812	21344833	+	1	0	AGO1-4	7mer-m8	ucGCCCUGAAACUCCCGGUCAa	|| || | |||||||	gaCGUGAGUACUCUGGCCAGUg	0.7838	2.041	0	Huh-7.5
MIMAT0002819	hsa-miR-193b-3p	ENSG00000228315	GUSBP11	processed_transcript	chr22	24034544	24034567	-	5	0	AGO1-4,AGO2	7mer-m8	ucgcCCUGAAA--CUCCCGGUCAa	| | ::||| |:||||||||	ugaaGUGUUUUCGGGGGGCCAGUu	1.1951	1.115	12	Huh-7.5,foreskin_fibroblast
MIMAT0002819	hsa-miR-193b-3p	ENSG00000272977	AL008721.2	sense_intronic	chr22	25875112	25875131	+	1	0	AGO2	7mer-m8	ucgcccUGAAACUCCCGGUCAa	||| | ||||||||	uuaaacACUCU--GGGCCAGUu	0.5209	0.018	9	HEK293S
MIMAT0002819	hsa-miR-193b-3p	ENSG00000279440	AL008638.3	lincRNA	chr22	27418458	27418480	+	1	0	AGO2	7mer-m8	ucGCCCUGAAAC-UCCCGGUCAa	| | | || | | |||||||	acCAGCCCUAGGAAUGGCCAGUc	0.9091	0.012	1	TDF
MIMAT0002819	hsa-miR-193b-3p	ENSG00000279738	AL022311.1	sense_overlapping	chr22	38273596	38273616	+	1	0	AGO2	7mer-m8	ucgcCCUGAAACUCCCGGUCAa	| |: ||| |||||||	cagaGAAUGGUGA-GGCCAGUu	0.7605	-0.533	9	T-REx-293
MIMAT0002819	hsa-miR-193b-3p	ENSG00000278948	AL031587.5	TEC	chr22	38339747	38339768	+	2	0	AGO2	7mer-m8	ucgcccUGAAACUCCCGGUCAa	| ::||| |||||||	aaauauGUUUUAUUGGCCAGUu	0.7420	0.695	11	EWS
MIMAT0002819	hsa-miR-193b-3p	ENSG00000280216	AL022326.2	TEC	chr22	39775767	39775788	+	2	0	AGO2	7mer-m8	ucgcccuGAAACUCCCGGUCAa	|| | | | :||||||||	agugccuCGUCAGGGGCCAGUg	0.9401	-0.050	16	motor_cortex
MIMAT0002819	hsa-miR-193b-3p	ENSG00000197182	MIRLET7BHG	lincRNA	chr22	46506286	46506307	+	3	0	AGO2	7mer-m8	ucgcccugaaaCUCCCGGUCAa	| |: |||||||	cagccagcccaGGUGGCCAGUc	0.0626	-0.488	6	HeLa
MIMAT0002819	hsa-miR-193b-3p	ENSG00000188511	C22orf34	lincRNA	chr22	50018136	50018156	-	2	0	AGO2	7mer-m8	ucGCCCUGAAACUCCCGGUCAa	| ||| | |||||||||	gcCUGGA-UAGAAGGGCCAGUg	1.0399	0.077	8	22RV1
MIMAT0002819	hsa-miR-193b-3p	ENSG00000236871	LINC00106	lincRNA	chrX	1517718	1517739	+	1	0	AGO2	7mer-m8	ucgcccugaaaCUCCCGGUCAa	| || |||||||	guuucuuccgaGAUGGCCAGUg	0.1457	-0.010	5	GM12891
MIMAT0002819	hsa-miR-193b-3p	ENSG00000236751	LINC01186	lincRNA	chrX	46185807	46185828	-	1	0	AGO2	8mer	ucgcccUGAAACUCCCGGUCAa	| :|| | ||||||||	ucugcaGCUGUUUGGGCCAGUa	0.7849	0.326	4	HeLa
MIMAT0002819	hsa-miR-193b-3p	ENSG00000235437	LINC01278	processed_transcript	chrX	62649675	62649696	-	1	0	AGO2	7mer-m8	ucgcccugaaacUCCCGGUCAa	| |||||||	ccuucaggcccaAAGGCCAGUu	-0.6022	0.173	8	HeLa
MIMAT0002819	hsa-miR-193b-3p	ENSG00000229807	XIST	lincRNA	chrX	73046328	73046351	-	36	0	AGO1-4,AGO2	7mer-m8	ucGCCCUGAAAC--UCCCGGUCAa	| | |:| || ||||||||	gaCAGUAUUAUGCCUGGGCCAGUc	0.9279	0.384	3	Huh-7.5
MIMAT0002819	hsa-miR-193b-3p	ENSG00000225470	JPX	lincRNA	chrX	73219297	73219318	+	4	0	AGO1-4,AGO2	8mer	ucgcccuGAAACUCCCGGUCAa	| || ||: |||||||	uccucacCUCUGGAGGCCAGUa	0.7771	0.130	5	T-REx-293,hNSC
MIMAT0002819	hsa-miR-193b-3p	ENSG00000225470	JPX	lincRNA	chrX	73219381	73219402	+	1	0	AGO1-4	7mer-m8	ucgcccugaaaCUCCCGGUCAa	|| |||||||	caucuccuaccGAAGGCCAGUu	-0.3162	-0.080	5	hNSC
MIMAT0002819	hsa-miR-193b-3p	ENSG00000271533	Z83843.1	sense_intronic	chrX	73432467	73432488	-	4	0	AGO1-4,AGO2	7mer-m8	ucgccCUGAAACUCCCGGUCAa	|:||| |||||||	ccuauGGCUUACUAGGCCAGUu	0.6323	0.151	5	Huh-7.5,cingulate_gyrus
MIMAT0002819	hsa-miR-193b-3p	ENSG00000230392	AC004835.1	lincRNA	chrX	118467891	118467912	+	1	0	AGO2	7mer-m8	ucgcccugaaacucCCGGUCAa	| | || |||||||	cccugcucuacugcGGCCAGUc	0.5909	-0.239	0	BCBL-1
MIMAT0002819	hsa-miR-193b-3p	ENSG00000203930	LINC00632	lincRNA	chrX	139796133	139796154	+	1	0	AGO1-4	8mer	ucgcccUGAAACUCCCGGUCAa	| ||| | | |||||||	acacauACUCUCAAGGCCAGUa	0.8141	-0.635	4	hNSC
MIMAT0002819	hsa-miR-193b-3p	ENSG00000236871	LINC00106	lincRNA	chrY	1467718	1467739	+	1	0	AGO2	7mer-m8	ucgcccugaaaCUCCCGGUCAa	| || |||||||	guuucuuccgaGAUGGCCAGUg	0.1457	-0.034	5	GM12891
