# Supplementary material for: Identification of hub programmed cell death-related genes and immune infiltration in Crohn’s disease using bioinformatics
Source: Front Genet. 2024 Dec 18;15:1425062. doi: 10.3389/fgene.2024.1425062 (PMC11688285; doi:10.3389/fgene.2024.1425062)
Supplement: Supplementary file 2 [file DataSheet4.zip › Input data and script3/ceRNAnet/miRNA_lncRNA/hsa-miR-429.txt]

#please cite:
#Zhou KR, Liu S, Li B, Liu SR, Zheng WJ, Cai L, et al. An encyclopedia of RNA interactomes in ENCORI.
#2.Li JH, et al.starBase v2.0: decoding miRNA-ceRNA, miRNA-ncRNA and protein-RNA interaction networks from large-scale CLIP-Seq data , Nucleic Acids Res. 2014 Jan;42:D92-7.
miRNAid	miRNAname	geneID	geneName	geneType	chromosome	start	end	strand	clipExpNum	degraExpNum	RBP	merClass	miRseq	align	targetSeq	TDMDScore	phyloP	pancancerNum	cellline/tissue
MIMAT0001536	hsa-miR-429	ENSG00000228794	LINC01128	processed_transcript	chr1	777335	777353	+	2	0	AGO2	7mer-m8	ugcCAAAAUGGUCUGUCAUAAu	| ||||| :|||||||||	aaaGUUUU---GGACAGUAUUu	1.3796	0.239	5	HeLa
MIMAT0001536	hsa-miR-429	ENSG00000240731	AL139287.1	sense_intronic	chr1	1253155	1253177	-	1	0	AGO1-4	7mer-m8	ugCCAAAAU-GGUCUGUCAUAAu	| | ||||| : |||||||||	aaGAUUUUAGGUUGACAGUAUUu	1.5802	-0.213	0	hNSC
MIMAT0001536	hsa-miR-429	ENSG00000268575	AL031282.2	processed_transcript	chr1	1668189	1668211	-	5	0	AGO1-4,AGO2	7mer-m8	ugccaAAAUGGUC-UGUCAUAAu	| || | ::| |||||||	uggagUUCAGUGGCUCAGUAUUg	0.8370	0.407	0	Huh-7.5
MIMAT0001536	hsa-miR-429	ENSG00000269925	Z98884.2	sense_intronic	chr1	7836584	7836606	+	3	0	AGO1-4,AGO2	7mer-m8	ugccaaaAUGGUC-UGUCAUAAu	| | | |||| ||||||||	ucagaacUUCCAGUACAGUAUUg	1.1885	-0.091	0	HeLa,MCF7
MIMAT0001536	hsa-miR-429	ENSG00000261326	LINC01355	lincRNA	chr1	23609248	23609269	-	1	0	AGO2	7mer-m8	ugcCAAAAUGGUCUGUCAUAAu	| | |::: |||||||	uuuGGUGUGUUUCUCAGUAUUg	0.7273	-0.135	1	cingulate_gyrus
MIMAT0001536	hsa-miR-429	ENSG00000261326	LINC01355	lincRNA	chr1	23610158	23610179	-	1	0	AGO1	7mer-m8	ugcCAAAAUGGUCUGUCAUAAu	| | | |::| |||||||	ccaGAUGAAUUAUUCAGUAUUu	0.9091	-0.016	1	endothelial
MIMAT0001536	hsa-miR-429	ENSG00000270605	AL353622.1	antisense	chr1	28566671	28566692	-	2	0	AGO1-4,AGO2	7mer-m8	ugcCAAAAUGGUCUGUCAUAAu	|| ||::| |||||||	uuuGUGAUAUUACUCAGUAUUu	0.9323	0.246	2	HeLa,hNSC
MIMAT0001536	hsa-miR-429	ENSG00000197989	SNHG12	antisense	chr1	28907253	28907275	-	7	0	AGO1-4,AGO2	7mer-m8	ugccaaAAUGGUCU-GUCAUAAu	||| : | |||||||	gauagcUUAAGGCAUCAGUAUUg	0.4567	0.197	1	Huh-7.5
MIMAT0001536	hsa-miR-429	ENSG00000186056	MATN1-AS1	antisense	chr1	31199489	31199506	+	1	0	AGO2	7mer-m8	ugccaAAAUGGUCUGUCAUAAu	||| ||||| |||||||	acgccUUUAC----CAGUAUUu	1.3474	-0.627	1	HeLa
MIMAT0001536	hsa-miR-429	ENSG00000259943	AL050341.2	antisense	chr1	40723262	40723282	-	2	0	AGO1-4,AGO2	7mer-m8	ugcCAAAAUGGUCUGUCAUAAu	|| || :::| |||||||	ggaGUCUU-UUGGCCAGUAUUg	1.0299	-0.444	1	MCF7,motor_cortex
MIMAT0001536	hsa-miR-429	ENSG00000225087	AL583808.1	lincRNA	chr1	73364737	73364759	-	1	0	AGO2	7mer-m8	ugCCAAAAUGGUC-UGUCAUAAu	|||| | || :|||||||	cuGGUUGGAAAAGCGCAGUAUUc	1.1763	-0.090	2	Huh-7.5
MIMAT0001536	hsa-miR-429	ENSG00000267272	LINC01140	lincRNA	chr1	87600068	87600089	+	2	0	AGO1-4	7mer-m8	ugccaaaauGGUCUGUCAUAAu	| | ::| ||||||||	ccagcagccUUAAACAGUAUUu	0.6378	1.038	12	Huh-7.5
MIMAT0001536	hsa-miR-429	ENSG00000260464	AL049796.1	bidirectional_promoter_lncRNA	chr1	94314302	94314323	+	1	0	AGO1-4	7mer-m8	ugccAAAAUGGUCUGUCAUAAu	||| : : | |||||||	gacaUUUAGAUUGCCAGUAUUu	0.7794	0.242	3	MCF7
MIMAT0001536	hsa-miR-429	ENSG00000273221	AL355816.2	antisense	chr1	111727207	111727229	-	1	0	AGO1-4	8mer	ugccaaaauGGU-CUGUCAUAAu	| | | ||| ||||||||	ucuggcuccCCAUCACAGUAUUa	0.9756	1.289	0	MCF7
MIMAT0001536	hsa-miR-429	ENSG00000226419	SLC16A1-AS1	antisense	chr1	113511687	113511707	+	1	0	AGO2	7mer-m8	ugcCA-AAAUGGUCUGUCAUAAu	| || | |:|: :|||||||	auaGUCUCUGCU--GCAGUAUUu	0.9734	0.161	14	HeLa
MIMAT0001536	hsa-miR-429	ENSG00000233396	LINC01719	lincRNA	chr1	145375995	145376016	-	1	0	AGO1-4	7mer-m8	ugccaaaauggucuGUCAUAAu	|| | | |||||||	acuuuaggaauuucCAGUAUUc	0.5576	0.061	3	fibroblasts
MIMAT0001536	hsa-miR-429	ENSG00000227733	AC239809.3	sense_intronic	chr1	146149275	146149296	-	1	0	AGO1-4	7mer-m8	ugccaaaauggUCUGUCAUAAu	| | :| |||||||	ucuucauguagGGUCAGUAUUc	0.3503	1.278	7	fibroblasts
MIMAT0001536	hsa-miR-429	ENSG00000237188	AC242426.2	antisense	chr1	146682640	146682661	+	1	0	AGO1-4	7mer-m8	ugccaaaaugguCUGUCAUAAu	| |||||||||	gauuagugguguGACAGUAUUg	0.2349	-0.496	3	MCF7
MIMAT0001536	hsa-miR-429	ENSG00000272993	AC239868.3	lincRNA	chr1	149817746	149817766	+	3	0	AGO1-4,AGO2	7mer-m8	ugcCAAAA-UGGUCUGUCAUAAu	| ||||| |:| |||||||	ucaGUUUUCAUC--UCAGUAUUu	1.3529	0.003	0	Huh-7.5,MCF7
MIMAT0001536	hsa-miR-429	ENSG00000231064	AC234582.1	antisense	chr1	155171581	155171603	+	1	0	AGO1-4	7mer-m8	ugccaaaaugGUCU-GUCAUAAu	| || | |||||||	uagcaagaggCAAACCAGUAUUc	0.2244	-0.114	0	hNSC
MIMAT0001536	hsa-miR-429	ENSG00000229953	AL590666.2	antisense	chr1	156631195	156631216	-	1	0	AGO2	7mer-m8	ugccaaaaUGGUCUGUCAUAAu	|| :|:|||||||	ugucagggACAGGGCAGUAUUc	0.2965	0.132	4	HeLa
MIMAT0001536	hsa-miR-429	ENSG00000230630	DNM3OS	antisense	chr1	172108417	172108437	-	1	0	AGO1	8mer	ugccaAAAUGGUCUGUCAUAAu	|||| | |||||||	uuaucUUUAAC-UUCAGUAUUa	0.7232	2.315	15	endothelial
MIMAT0001536	hsa-miR-429	ENSG00000233461	AL445524.1	antisense	chr1	231662916	231662937	-	1	0	AGO2	7mer-m8	ugcCAAAAUGGUCUGUCAUAAu	|| | |:| |||||||	gacGUCUGAUCUACCAGUAUUc	0.8037	-0.003	4	Huh-7.5
MIMAT0001536	hsa-miR-429	ENSG00000272716	AL121658.1	lincRNA	chr2	32390615	32390636	-	2	0	AGO2	7mer-m8	ugccaaaaUGGUCUGUCAUAAu	| | ::|||||||||	cuuaugaaAAUGGACAGUAUUc	0.6231	0.238	2	HCT116
MIMAT0001536	hsa-miR-429	ENSG00000229692	SOS1-IT1	sense_intronic	chr2	39219611	39219632	-	6	0	AGO1,AGO1-4,AGO2	7mer-m8	ugccaAAAUGGUCUGUCAUAAu	| || | : ||||||||	uagcaUUAAGUUAACAGUAUUu	0.8182	0.098	4	Huh-7.5,endothelial
MIMAT0001536	hsa-miR-429	ENSG00000225439	BOLA3-AS1	antisense	chr2	74376153	74376172	+	3	0	AGO2	8mer	ugccaAAAUGGUCUGUCAUAAu	| ||||:: ||||||||	auuuaUUUAUU--ACAGUAUUa	1.0709	0.082	13	HeLa
MIMAT0001536	hsa-miR-429	ENSG00000273306	AC018690.1	antisense	chr2	100021819	100021839	+	3	0	AGO1,AGO2	7mer-m8	ugcCAAAAUGGUCUGUCAUAAu	|||||: ||| |||||||	cuaGUUUUG-CAGCCAGUAUUu	1.5414	-0.692	2	HeLa,endothelial
MIMAT0001536	hsa-miR-429	ENSG00000223947	AC016738.1	antisense	chr2	101612227	101612249	-	1	0	AGO1	7mer-m8	ugccaaaaUG-GUCUGUCAUAAu	| || |:| |||||||	caagagaaACACGGUCAGUAUUc	0.6153	-0.141	1	HEK293
MIMAT0001536	hsa-miR-429	ENSG00000172965	MIR4435-2HG	lincRNA	chr2	111965943	111965964	-	4	0	AGO1-4	7mer-m8	ugCCAAAAUGGUCUGUCAUAAu	| ||||:|: |||||||	ugGAUUUUGCUCAUCAGUAUUu	1.2217	-0.205	12	Huh-7.5
MIMAT0001536	hsa-miR-429	ENSG00000279957	AC110769.3	TEC	chr2	114662768	114662789	+	2	0	AGO1-4,AGO2	8mer	ugccaaaauggucuGUCAUAAu	| | | |||||||	gugcgguagguaucCAGUAUUa	0.2861	-0.111	1	GM12891,Huh-7.5
MIMAT0001536	hsa-miR-429	ENSG00000271151	AC016737.1	lincRNA	chr2	174833847	174833868	+	1	0	AGO1	7mer-m8	ugccaaaaugguCUGUCAUAAu	| | | | |||||||	ccauaugaaauuGCCAGUAUUc	0.4679	0.186	0	endothelial
MIMAT0001536	hsa-miR-429	ENSG00000259915	AC017071.1	lincRNA	chr2	187220499	187220521	-	1	0	AGO1-4	7mer-m8	ugccaaaAUGGUCU-GUCAUAAu	| || : || |||||||	ucucaggUAGUUGAGCAGUAUUg	0.6488	0.112	2	Huh-7.5
MIMAT0001536	hsa-miR-429	ENSG00000279220	AC007383.4	processed_transcript	chr2	207128180	207128201	+	1	0	AGO1-4	7mer-m8	ugccaaaauGGUCUGUCAUAAu	| ||:| |||||||	agaaagaacCCGGCCAGUAUUg	0.3419	-0.025	2	Huh-7.5
MIMAT0001536	hsa-miR-429	ENSG00000272807	AC007038.2	antisense	chr2	210893673	210893694	+	8	0	AGO1,AGO1-4,AGO2	7mer-m8	ugccaaaaUGGUCUGUCAUAAu	| ::|: :|||||||	caaucuccGUCGUGCAGUAUUc	0.5281	1.912	3	Huh-7.5,endothelial
MIMAT0001536	hsa-miR-429	ENSG00000229127	AC007038.1	antisense	chr2	210897616	210897635	+	1	0	AGO1-4	7mer-m8	ugccaAAAUGGUCUGUCAUAAu	| |||| | ||||||||	aacucUUUA--AAACAGUAUUg	0.9690	0.108	2	Huh-7.5
MIMAT0001536	hsa-miR-429	ENSG00000273301	AC016717.2	lincRNA	chr2	226563563	226563584	+	2	0	AGO2	8mer	ugccaaaauggucuGUCAUAAu	| | |||||||	auaugauauaauuuCAGUAUUa	-0.0174	2.515	4	MDA-MB-231
MIMAT0001536	hsa-miR-429	ENSG00000272282	LINC02084	lincRNA	chr3	27755466	27755487	+	1	0	AGO2	7mer-m8	ugccaaaauggucUGUCAUAAu	| | ||||||||	aaaacggcaaauaACAGUAUUu	0.1601	0.172	15	22RV1
MIMAT0001536	hsa-miR-429	ENSG00000241472	PTPRG-AS1	processed_transcript	chr3	62246679	62246700	-	2	0	AGO1-4,AGO2	7mer-m8	ugccaaaaUGGUCUGUCAUAAu	|| | | | |||||||	uugggagcAGCUGUCAGUAUUg	0.6485	0.709	4	MCF7
MIMAT0001536	hsa-miR-429	ENSG00000206532	AC117402.1	lincRNA	chr3	110607578	110607596	-	1	0	AGO2	7mer-m8	ugccAAAAUGGUCUGUCAUAAu	||||| | ||||||||	cucaUUUUA--A-ACAGUAUUg	1.0359	0.073	4	WA-09
MIMAT0001536	hsa-miR-429	ENSG00000272758	AC083798.2	antisense	chr3	122145706	122145727	+	2	0	AGO1-4,AGO2	8mer	ugccaaaaugGUCUGUCAUAAu	| || ||||||||	caaaugagcgCAAACAGUAUUa	0.3773	3.604	7	22RV1,Huh-7.5
MIMAT0001536	hsa-miR-429	ENSG00000273033	LINC02035	lincRNA	chr3	122608117	122608138	+	2	0	AGO1,AGO2	7mer-m8	ugccaaaaugguCUGUCAUAAu	| | |||||||	uuucacucuuuuGUCAGUAUUc	-0.0552	0.118	6	T98G,endothelial
MIMAT0001536	hsa-miR-429	ENSG00000260391	AC022336.2	sense_overlapping	chr3	124444811	124444832	+	1	0	AGO2	7mer-m8	ugccaaAAUGGUCUGUCAUAAu	| ||: ||||||||	uuaaaaUCACUCCACAGUAUUg	0.4998	2.804	0	cingulate_gyrus
MIMAT0001536	hsa-miR-429	ENSG00000206417	H1FX-AS1	antisense	chr3	129036094	129036115	+	1	0	AGO2	7mer-m8	ugccaaaauggucuGUCAUAAu	| | |||||||	aucucugcugauucCAGUAUUg	-0.0521	-0.309	4	HeLa
MIMAT0001536	hsa-miR-429	ENSG00000163915	IGF2BP2-AS1	antisense	chr3	185440233	185440256	+	1	0	AGO2	7mer-m8	ugccAAAAUGGUC--UGUCAUAAu	|||||: || :|||||||	gaacUUUUAUGAGGAGCAGUAUUg	1.2476	0.047	3	TDF
MIMAT0001536	hsa-miR-429	ENSG00000247708	STX18-AS1	antisense	chr4	4708207	4708230	+	1	0	AGO2	8mer	ugccaaAAUGGUCU--GUCAUAAu	| |||| :|| |||||||	ggagagUUACAGGACCCAGUAUUa	1.0709	-0.253	4	T98G
MIMAT0001536	hsa-miR-429	ENSG00000260918	AC107398.3	sense_overlapping	chr4	47434084	47434105	+	4	0	AGO1-4,AGO2	7mer-m8	ugccaaaaUGGUCUGUCAUAAu	| | || |||||||	ugagcaagAGCAAUCAGUAUUg	0.4789	-0.060	0	Huh-7.5
MIMAT0001536	hsa-miR-429	ENSG00000248866	USP46-AS1	lincRNA	chr4	53527359	53527381	+	1	0	AGO2	7mer-m8	ugcCAAAAUGGUC-UGUCAUAAu	|| || || |||||||	uuuGUAAUAAGAGUUCAGUAUUu	0.7959	0.269	6	MDA-MB-231
MIMAT0001536	hsa-miR-429	ENSG00000269921	AC068620.1	lincRNA	chr4	57253912	57253932	+	1	0	AGO2	7mer-m8	ugccAAAAUGGUCUGUCAUAAu	||| | | | |||||||	gaauUUUGAGCCG-CAGUAUUc	0.8248	-0.231	2	HEK293S
MIMAT0001536	hsa-miR-429	ENSG00000249413	AC116049.2	lincRNA	chr4	66864724	66864746	+	2	0	AGO1-4	7mer-m8	ugccaaaauggUC-UGUCAUAAu	| | | || :|||||||	cccuucggaaaAGUGCAGUAUUc	0.6752	-0.039	4	Huh-7.5
MIMAT0001536	hsa-miR-429	ENSG00000260526	AC109347.1	antisense	chr4	113151048	113151069	-	2	0	AGO1-4	7mer-m8	ugccaaaaUGGUCUGUCAUAAu	| | | :| |||||||	caguuagaAAUAUUCAGUAUUu	0.6109	0.217	3	Huh-7.5
MIMAT0001536	hsa-miR-429	ENSG00000260526	AC109347.1	antisense	chr4	113151451	113151475	-	1	0	AGO2	7mer-m8	ugcCA-AAAUGGU--CUGUCAUAAu	|| | ||::| | |||||||	cuuGUCUAUAUUAAUGUCAGUAUUc	0.9135	0.116	3	HeLa
MIMAT0001536	hsa-miR-429	ENSG00000278978	AC092611.3	TEC	chr4	152591345	152591367	+	3	0	AGO2	8mer	ugccaaaauggUC-UGUCAUAAu	| | || ||||||||	gugcaguggagAGAACAGUAUUa	0.5055	-0.514	1	22RV1
MIMAT0001536	hsa-miR-429	ENSG00000248266	AC108142.1	sense_intronic	chr4	183111492	183111512	+	1	0	AGO1-4	7mer-m8	ugccaaaauGGUCUGUCAUAAu	| | ||| |||||||	aaaaucagcCCA-CCAGUAUUu	0.6364	0.106	3	hNSC
MIMAT0001536	hsa-miR-429	ENSG00000249521	LINC02114	lincRNA	chr5	4773721	4773742	+	3	0	AGO2	8mer	ugccaAAAUGGUCUGUCAUAAu	| || | | |:|||||||	gccugUUCAACUGGCAGUAUUa	0.9401	-0.468	3	HEK293T
MIMAT0001536	hsa-miR-429	ENSG00000280368	AC034229.5	TEC	chr5	10171255	10171274	-	1	0	AGO1-4	7mer-m8	ugCCAAAAUGGUCUGUCAUAAu	||| |:| |||||||	cgGGUGACAUC--CCAGUAUUc	0.7605	-0.257	1	Huh-7.5
MIMAT0001536	hsa-miR-429	ENSG00000259786	LINC02109	lincRNA	chr5	29191915	29191937	+	1	0	AGO2	7mer-m8	ugCCAAAAUGGUC-UGUCAUAAu	||| | || :|||||||	cuGGUCGGAAAAGCGCAGUAUUc	0.9157	0.000	2	BCBL-1
MIMAT0001536	hsa-miR-429	ENSG00000279923	AC022417.1	TEC	chr5	31558895	31558916	+	1	0	AGO1-4	7mer-m8	ugccaaaauggucuGUCAUAAu	| |||||||	uccacccaguucacCAGUAUUu	-0.4545	-0.051	8	hNSC
MIMAT0001536	hsa-miR-429	ENSG00000261604	AC114947.2	antisense	chr5	43289559	43289580	+	1	0	AGO2	7mer-m8	ugccaaaaugguCUGUCAUAAu	| | | |||||||	uuaaugcucuguGCCAGUAUUu	0.2406	1.573	0	TDF
MIMAT0001536	hsa-miR-429	ENSG00000272335	AC093297.2	lincRNA	chr5	44827143	44827164	+	10	0	AGO1-4,AGO2	7mer-m8	ugccaaaaUGGUCUGUCAUAAu	| |: ||:|||||||	ccaacagaAUGAGGCAGUAUUc	0.5531	0.188	1	Huh-7.5,MDA-MB-231
MIMAT0001536	hsa-miR-429	ENSG00000250066	AC093248.1	lincRNA	chr5	68259214	68259232	+	1	0	AGO2	7mer-m8	ugCCAAAAUGGUCUGUCAUAAu	|||| | |:|| |||||||	acGGCUCUGCC---CAGUAUUu	1.3237	0.017	2	T-REx-293
MIMAT0001536	hsa-miR-429	ENSG00000237187	NR2F1-AS1	antisense	chr5	92921144	92921165	-	2	0	AGO2	7mer-m8	ugccaAAAUGGUCUGUCAUAAu	|| || | |:|||||||	acuucUUGAGGCGGCAGUAUUg	0.9778	6.198	9	HeLa
MIMAT0001536	hsa-miR-429	ENSG00000251311	LINC02214	lincRNA	chr5	116096648	116096669	-	1	0	AGO2	7mer-m8	ugccaaaAUGGUCUGUCAUAAu	| | |:|||| |||||||	augagacUGCCAGCCAGUAUUu	1.1885	0.262	0	TDF
MIMAT0001536	hsa-miR-429	ENSG00000279118	AC093535.2	TEC	chr5	125834139	125834160	+	3	0	AGO1-4,AGO2	7mer-m8	ugccAAAAUGGUCUGUCAUAAu	| ||:|: ||||||||	uuuuUAUUGCUCAACAGUAUUc	0.8492	0.046	10	MDA-MB-231,foreskin_fibroblast
MIMAT0001536	hsa-miR-429	ENSG00000225793	AL080250.1	lincRNA	chr6	75994933	75994953	+	2	0	AGO1-4,AGO2	7mer-m8	ugccaaaaUGGUCUGUCAUAAu	|| |::|| |||||||	gggggaggAUUAG-CAGUAUUu	0.8414	-0.122	6	Huh-7.5,motor_cortex
MIMAT0001536	hsa-miR-429	ENSG00000236700	LINC01010	lincRNA	chr6	134824407	134824428	+	1	0	AGO2	7mer-m8	ugccaaaauGGUCUGUCAUAAu	|| | :|:|||||||	gugggagguCAGGGCAGUAUUu	0.6378	-0.319	12	MDMs
MIMAT0001536	hsa-miR-429	ENSG00000249852	AC145676.1	TEC	chr7	227707	227728	-	1	0	AGO2	7mer-m8	ugccaaaauGGUCUGUCAUAAu	|| || :|| |||||||	acugucggcUCAUCCAGUAUUc	0.9700	-0.367	8	TDF
MIMAT0001536	hsa-miR-429	ENSG00000196295	AC005154.1	processed_transcript	chr7	30617568	30617587	-	5	0	AGO1-4,AGO2	7mer-m8	ugccaAAAUGGUCUGUCAUAAu	| || :|| |||||||	aauacUUGGCC--CCAGUAUUg	0.7050	0.042	2	Huh-7.5,MDA-MB-231
MIMAT0001536	hsa-miR-429	ENSG00000271122	AC018647.2	antisense	chr7	35735481	35735502	+	1	0	AGO1-4	8mer	ugccaaaaugguCUGUCAUAAu	| | |||||||||	gagaugagggauGACAGUAUUa	0.3903	0.103	7	Huh-7.5
MIMAT0001536	hsa-miR-429	ENSG00000232956	SNHG15	lincRNA	chr7	45025438	45025459	-	7	0	AGO1-4,AGO2	7mer-m8	ugccaaaauggUCUGUCAUAAu	| ||:|||||||	ugaaggggaaaAGGCAGUAUUu	0.1679	-0.623	5	Huh-7.5
MIMAT0001536	hsa-miR-429	ENSG00000278959	AC006378.2	TEC	chr7	93584183	93584204	-	1	0	AGO1-4	7mer-m8	ugccaAAAUGGUCUGUCAUAAu	| | |:| | |||||||	aaaagUCUGCAAACCAGUAUUu	0.7206	0.464	3	Huh-7.5
MIMAT0001536	hsa-miR-429	ENSG00000239569	KMT2E-AS1	antisense	chr7	104654304	104654326	-	2	0	AGO1-4	7mer-m8	ugcCAAAAUGGU-CUGUCAUAAu	| || : || | |||||||	ugaGCUUGGGCAUGCCAGUAUUg	0.8868	0.297	2	Huh-7.5
MIMAT0001536	hsa-miR-429	ENSG00000280347	AC000123.3	TEC	chr7	127000668	127000688	-	3	0	AGO1,AGO1-4,AGO2	8mer	ugccaaAAUGGUCUGUCAUAAu	| | || || |||||||	aaaaaaUCACAAG-CAGUAUUa	0.7398	0.053	2	HeLa,endothelial,hNSC
MIMAT0001536	hsa-miR-429	ENSG00000280347	AC000123.3	TEC	chr7	127003791	127003812	-	2	0	AGO1-4	7mer-m8	ugcCAAAAUGGUCUGUCAUAAu	| ||| | ::| |||||||	ccaGUUAUCUUACUCAGUAUUu	1.1685	0.262	2	MCF7
MIMAT0001536	hsa-miR-429	ENSG00000280347	AC000123.3	TEC	chr7	127004158	127004183	-	7	0	AGO1-4,AGO2	7mer-m8	ugccAAAA--UGGUC--UGUCAUAAu	|||| :|||| |||||||	gucaUUUUGGGCCAGUCUCAGUAUUg	1.1187	0.153	2	Huh-7.5
MIMAT0001536	hsa-miR-429	ENSG00000271204	AC016831.5	lincRNA	chr7	130616499	130616520	-	4	0	AGO1-4,AGO2	7mer-m8	ugccaaaaUGGUCUGUCAUAAu	|| |::||:|||||||	acaucaaaAUUAGGCAGUAUUc	0.9467	0.117	4	Huh-7.5
MIMAT0001536	hsa-miR-429	ENSG00000220575	HTR5A-AS1	antisense	chr7	154859857	154859881	-	1	0	AGO2	7mer-m8	ugccaaAAUGGUCU---GUCAUAAu	| ||| ||| |||||||	gagacaUUAGAAGAUACCAGUAUUg	0.8459	-0.097	3	cingulate_gyrus
MIMAT0001536	hsa-miR-429	ENSG00000273117	AC144652.1	lincRNA	chr7	155087806	155087825	-	2	0	AGO1-4	7mer-m8	ugccaaaAUGGUCUGUCAUAAu	|||| |||||||	ugcagacUACC--CCAGUAUUu	0.4007	-0.359	3	Huh-7.5
MIMAT0001536	hsa-miR-429	ENSG00000182648	LINC01006	lincRNA	chr7	156431614	156431635	-	2	0	AGO2	7mer-m8	ugccaaaauggucuGUCAUAAu	| |||||||	caaccagguggacuCAGUAUUu	-0.4902	-0.083	3	left_ventricle
MIMAT0001536	hsa-miR-429	ENSG00000254839	AF131215.3	lincRNA	chr8	10920238	10920259	-	1	0	AGO2	7mer-m8	ugccaAAAUGGUCUGUCAUAAu	| ||||: ||||||||	agcugUUUAUGUCACAGUAUUu	1.0521	0.248	1	motor_cortex
MIMAT0001536	hsa-miR-429	ENSG00000254936	AF131215.4	sense_intronic	chr8	10982033	10982060	-	2	0	AGO1-4,AGO2	7mer-m8	ugccaAAAUGGUC---U---GUCAUAAu	| ||||:||| | |||||||	aucagUUUAUCAGUCAAUUUCAGUAUUu	0.9157	-0.157	3	MCF7,hMSC
MIMAT0001536	hsa-miR-429	ENSG00000272163	AF106564.1	antisense	chr8	24769884	24769905	-	1	0	AGO2	7mer-m8	ugccAAAAUGGUCUGUCAUAAu	| || | : |||||||	gucaUCUUUCGGUUCAGUAUUc	0.6219	0.274	11	cingulate_gyrus
MIMAT0001536	hsa-miR-429	ENSG00000259366	AC108449.2	sense_intronic	chr8	28914061	28914082	+	7	0	AGO1-4,AGO2	8mer	ugccaaaauggucuGUCAUAAu	|| | |||||||	uaaauuggaaguuuCAGUAUUa	0.3758	-0.025	7	Huh-7.5
MIMAT0001536	hsa-miR-429	ENSG00000167912	AC090152.1	antisense	chr8	60033357	60033378	+	1	0	AGO2	8mer	ugccaaaauggUCUGUCAUAAu	| | ||||||||||	aaaaaugaugaAGACAGUAUUa	0.6297	-0.232	10	motor_cortex
MIMAT0001536	hsa-miR-429	ENSG00000272155	AC055822.1	antisense	chr8	66626851	66626872	-	5	0	AGO1,AGO1-4,AGO2	7mer-m8	ugccaaaauggucuGUCAUAAu	| | | |||||||	agcuaauaggaauuCAGUAUUg	0.2032	0.483	3	A549,HeLa,endothelial
MIMAT0001536	hsa-miR-429	ENSG00000235531	MSC-AS1	antisense	chr8	72875199	72875220	+	3	0	AGO2	8mer	ugccaaaauggUCUGUCAUAAu	| || |||||||	ggccaauguaaAGCCAGUAUUa	0.1750	-0.714	19	HS5
MIMAT0001536	hsa-miR-429	ENSG00000260317	AC009812.4	lincRNA	chr8	81453665	81453685	+	1	0	AGO1-4	7mer-m8	ugcCAAAAUGGUCUGUCAUAAu	| ||||| || |||||||	ucuGUUUU-CCUUUCAGUAUUu	1.4360	0.256	2	Huh-7.5
MIMAT0001536	hsa-miR-429	ENSG00000253669	GASAL1	lincRNA	chr8	103821812	103821830	+	1	0	AGO1-4	7mer-m8	ugccaAAAUGGUCUGUCAUAAu	| |||| |||||||	ugacgUGUACC---CAGUAUUu	0.6323	-0.173	10	Huh-7.5
MIMAT0001536	hsa-miR-429	ENSG00000259820	AC083843.3	lincRNA	chr8	135806105	135806126	-	1	0	AGO2	7mer-m8	ugccaaaAUGGUCUGUCAUAAu	| | || : ||||||||	augucggUAGAGCACAGUAUUu	0.7395	0.094	3	HeLa
MIMAT0001536	hsa-miR-429	ENSG00000279766	AC067931.1	TEC	chr8	141582584	141582604	-	1	0	AGO2	8mer	ugccaaAAUGGUCUGUCAUAAu	| | | || |||||||	uuagagUAAGCA-CCAGUAUUa	0.6485	-1.027	0	HS27a
MIMAT0001536	hsa-miR-429	ENSG00000181097	AC105219.1	sense_intronic	chr8	144778568	144778589	+	2	0	AGO1-4,AGO2	7mer-m8	ugccaaaaUG-GUCUGUCAUAAu	| || || ||||||||	ggagaaagACACA-ACAGUAUUg	0.6529	0.083	1	HeLa,Huh-7.5
MIMAT0001536	hsa-miR-429	ENSG00000279608	AL353795.3	TEC	chr9	35042663	35042684	-	16	0	AGO1-4,AGO2	7mer-m8	ugccaAAAUGGUCU-GUCAUAAu	| |||: ||| |||||||	ccucaUUUG-GAGAUCAGUAUUc	1.1109	0.057	2	Huh-7.5
MIMAT0001536	hsa-miR-429	ENSG00000279561	AL845472.2	TEC	chr9	45354218	45354239	-	2	0	AGO1-4,AGO2	7mer-m8	ugccAAAAUGGUCUGUCAUAAu	| ||| |::| ||||||||	auccUUUGAUUAUACAGUAUUg	1.2527	0.035	7	MCF7,islets
MIMAT0001536	hsa-miR-429	ENSG00000239665	AL157392.3	processed_transcript	chr10	13680900	13680922	+	3	0	AGO1-4,AGO2	7mer-m8	ugcCAAAAUGGUC-UGUCAUAAu	||| ||: || ||||||||	cauGUUAUAUGAGAACAGUAUUg	1.2638	-0.172	3	MCF7,motor_cortex
MIMAT0001536	hsa-miR-429	ENSG00000259994	AL353796.1	sense_overlapping	chr10	30591852	30591873	-	5	0	AGO2	7mer-m8	ugccaaaaUGGUCUGUCAUAAu	| ||: |||||||	uuaccugcACUUACCAGUAUUc	0.4105	0.132	3	Huh-7.5
MIMAT0001536	hsa-miR-429	ENSG00000236671	PRKG1-AS1	antisense	chr10	54073610	54073633	-	1	0	AGO2	8mer	ugccaaaaUGGUCU--GUCAUAAu	| ::|| | |||||||	gcacacaaGUCAUAUUCAGUAUUa	0.4278	-0.041	6	MCF7
MIMAT0001536	hsa-miR-429	ENSG00000221817	PPP3CB-AS1	processed_transcript	chr10	75266345	75266365	+	3	0	AGO1,AGO2	7mer-m8	ugccaaAAUGGUCUGUCAUAAu	|||:: |||||||	gaccagUUAUU-UUCAGUAUUc	0.4943	0.682	2	TDF,endothelial
MIMAT0001536	hsa-miR-429	ENSG00000228280	AL731568.1	sense_intronic	chr10	77503231	77503251	+	3	0	AGO1-4,AGO2	7mer-m8	ugccaaaaUGGUCUGUCAUAAu	| |:| | |||||||	uuguggaaAUCUG-CAGUAUUu	0.4638	1.638	1	Huh-7.5
MIMAT0001536	hsa-miR-429	ENSG00000225484	NUTM2B-AS1	antisense	chr10	81451588	81451609	-	2	0	AGO1-4,AGO2	8mer	ugccaaaauggucUGUCAUAAu	| | ||||||||	aaucugccgaucuACAGUAUUa	0.1297	-0.217	2	Huh-7.5,motor_cortex
MIMAT0001536	hsa-miR-429	ENSG00000225484	NUTM2B-AS1	antisense	chr10	81482735	81482759	-	1	0	AGO2	7mer-m8	ugccAAAAUGGU-C-U-GUCAUAAu	|| || || | | |||||||	caucUUAUAGCAUGUAUCAGUAUUc	0.8790	0.191	2	T98G
MIMAT0001536	hsa-miR-429	ENSG00000225484	NUTM2B-AS1	antisense	chr10	81524104	81524127	-	3	0	AGO1,AGO1-4	7mer-m8	ugccaaAAUG-GU-CUGUCAUAAu	|| |||| :| :|||||||	ccguaaUUACUUAUUGCAGUAUUg	1.1807	0.053	2	MCF7,endothelial
MIMAT0001536	hsa-miR-429	ENSG00000230091	TMEM254-AS1	antisense	chr10	81808564	81808585	-	1	0	AGO2	7mer-m8	ugccaAAAUGGUCUGUCAUAAu	| | | |: |||||||	cugcaUCUCCUCCUCAGUAUUc	0.6442	-0.295	4	HEK293T
MIMAT0001536	hsa-miR-429	ENSG00000223482	NUTM2A-AS1	antisense	chr10	89004937	89004961	-	4	0	AGO1-4,AGO2	7mer-m8	ugccAAAAUGGU-C-U-GUCAUAAu	|| || || | | |||||||	caucUUAUAGCAUGUAUCAGUAUUc	0.8790	0.176	4	Huh-7.5,T98G
MIMAT0001536	hsa-miR-429	ENSG00000223482	NUTM2A-AS1	antisense	chr10	89080463	89080485	-	1	0	AGO2	7mer-m8	ugccAAA--AUGGUCUGUCAUAAu	||| ||||| |||||||	uuacUUUCCUACCA-UCAGUAUUu	1.1856	0.192	4	HeLa
MIMAT0001536	hsa-miR-429	ENSG00000269609	RPARP-AS1	processed_transcript	chr10	104211349	104211370	+	1	0	AGO2	8mer	ugccaaaauggucUGUCAUAAu	| ||||||||	ggaugcccuuccuACAGUAUUa	-0.2486	-0.305	2	HeLa
MIMAT0001536	hsa-miR-429	ENSG00000269609	RPARP-AS1	processed_transcript	chr10	104211359	104211370	+	1	0	AGO2	8mer	ugccaaaauggucUGUCAUAAu	| ||||||||	----------ccuACAGUAUUa	-1.2698	-0.131	2	HeLa
MIMAT0001536	hsa-miR-429	ENSG00000269821	KCNQ1OT1	antisense	chr11	2660756	2660774	-	1	0	AGO2	7mer-m8	ugCCAAAAUGGUCUGUCAUAAu	||| || ||| |||||||	uuGGUGUU--CAG-CAGUAUUc	1.1896	-0.068	3	T98G
MIMAT0001536	hsa-miR-429	ENSG00000269821	KCNQ1OT1	antisense	chr11	2664471	2664492	-	6	0	AGO1-4,AGO2	8mer	ugccaaaauggucuGUCAUAAu	| | |||||||	caauucuccauuucCAGUAUUa	0.0388	-0.169	3	Huh-7.5
MIMAT0001536	hsa-miR-429	ENSG00000269821	KCNQ1OT1	antisense	chr11	2666541	2666562	-	6	0	AGO1-4,AGO2	7mer-m8	ugccaaaauGGUCUGUCAUAAu	| |:| |||||||	cacccugccCUAUCCAGUAUUg	0.3396	-0.070	3	Huh-7.5
MIMAT0001536	hsa-miR-429	ENSG00000269821	KCNQ1OT1	antisense	chr11	2672013	2672033	-	2	0	AGO1-4	8mer	ugccaaaAUGGUCUGUCAUAAu	| | |:::|| |||||||	cccaugcUGUUAG-CAGUAUUa	1.0066	-0.681	3	Huh-7.5
MIMAT0001536	hsa-miR-429	ENSG00000269821	KCNQ1OT1	antisense	chr11	2682514	2682536	-	6	0	AGO1-4,AGO2	7mer-m8	ugccaAAAUG-GUCUGUCAUAAu	|| || | |||||||	cucugUUGACACUAUCAGUAUUu	0.5579	-0.384	3	Huh-7.5
MIMAT0001536	hsa-miR-429	ENSG00000269821	KCNQ1OT1	antisense	chr11	2704834	2704855	-	4	0	AGO1-4,AGO2	7mer-m8	ugcCAAAAUGGUCU-GUCAUAAu	| ||| | |:||| |||||||	ccaGUUGU-CUAGAGCAGUAUUu	1.4357	-0.690	3	Huh-7.5
MIMAT0001536	hsa-miR-429	ENSG00000255029	AC110058.1	lincRNA	chr11	29540661	29540681	+	2	0	AGO1	7mer-m8	ugccaaaAUGGUCUGUCAUAAu	| | | || | |||||||	ccucugaUUCCUG-CAGUAUUu	0.8182	0.090	0	endothelial
MIMAT0001536	hsa-miR-429	ENSG00000245532	NEAT1	lincRNA	chr11	65195747	65195768	+	40	0	AGO1,AGO1-4,AGO2	7mer-m8	ugccaaaauggUCUGUCAUAAu	| | || |||||||	aguacccugagAGCCAGUAUUg	0.3568	-0.170	1	Huh-7.5,endothelial
MIMAT0001536	hsa-miR-429	ENSG00000245532	NEAT1	lincRNA	chr11	65200395	65200416	+	23	0	AGO1,AGO1-4,AGO2	7mer-m8	ugcCAAAAUGGUCUGUCAUAAu	|| | || ||||||||	uaaGUGAGAACACACAGUAUUu	0.8347	0.119	1	Huh-7.5,endothelial
MIMAT0001536	hsa-miR-429	ENSG00000245532	NEAT1	lincRNA	chr11	65202037	65202058	+	25	0	AGO1-4,AGO2	7mer-m8	ugccaaaauggucUGUCAUAAu	| | ||||||||	uuaauggaaauuuACAGUAUUc	0.3049	-0.072	1	Huh-7.5
MIMAT0001536	hsa-miR-429	ENSG00000245532	NEAT1	lincRNA	chr11	65206101	65206122	+	12	0	AGO1,AGO1-4,AGO2	7mer-m8	ugcCAAAAUGGUCUGUCAUAAu	|| | |:|| ||||||||	uaaGUGUAAUCAUACAGUAUUu	1.1141	-0.043	1	Huh-7.5,endothelial
MIMAT0001536	hsa-miR-429	ENSG00000251562	MALAT1	lincRNA	chr11	65268677	65268698	+	58	0	AGO1,AGO1-4,AGO2	7mer-m8	ugccaaaauggucuGUCAUAAu	|| | |||||||	cgggggggaguuuuCAGUAUUu	0.3758	-0.218	0	MDMs,endothelial,foreskin_fibroblast
MIMAT0001536	hsa-miR-429	ENSG00000251562	MALAT1	lincRNA	chr11	65270670	65270690	+	45	0	AGO1-4,AGO2	7mer-m8	ugccAAAAUGGUCUGUCAUAAu	|| |:| | |||||||	uaacUUGCAUCUG-CAGUAUUg	0.6940	1.517	0	Huh-7.5,foreskin_fibroblast
MIMAT0001536	hsa-miR-429	ENSG00000254837	AP001372.2	bidirectional_promoter_lncRNA	chr11	74204916	74204940	+	2	0	AGO2	7mer-m8	ugCCAA--AA-UGGUCUGUCAUAAu	||||| || | || |||||||	ucGGUUCAUUCAACAACCAGUAUUu	1.4815	0.000	2	HUVEC
MIMAT0001536	hsa-miR-429	ENSG00000278989	AP001148.1	TEC	chr11	86147114	86147138	-	1	0	AGO2	7mer-m8	ugccaaaAUG-GUC--UGUCAUAAu	| ||| :|| |||||||	ccucccaUACAUAGCCCCAGUAUUc	0.6699	0.299	4	MDA-MB-231
MIMAT0001536	hsa-miR-429	ENSG00000260966	AP001486.2	sense_overlapping	chr11	102923744	102923770	-	2	0	AGO2	7mer-m8	ugcCAAAAUGG----UC-UGUCAUAAu	|||||||| || ||||||||	uaaGUUUUACCUAGAAGCACAGUAUUu	1.6364	0.286	4	HeLa
MIMAT0001536	hsa-miR-429	ENSG00000255248	MIR100HG	processed_transcript	chr11	121961187	121961207	-	3	0	AGO1,AGO2	7mer-m8	ugCCAAAAUGGUCUGUCAUAAu	|| | | || |||||||	caGGGCUCA-CAUUCAGUAUUg	0.8558	0.004	16	HS5,endothelial
MIMAT0001536	hsa-miR-429	ENSG00000256417	AC006206.2	lincRNA	chr12	5492649	5492672	+	1	0	AGO2	7mer-m8	ugccaaAAUGGUCU--GUCAUAAu	|| |::|| |||||||	ggucaaUUCCUGGAUCCAGUAUUu	0.6018	-0.077	2	MCF7
MIMAT0001536	hsa-miR-429	ENSG00000260423	LINC02367	lincRNA	chr12	9521463	9521484	+	1	0	AGO1-4	8mer	ugccaAAAUGGUCUGUCAUAAu	|||: | ||||||||	uacaaUUUGAGACACAGUAUUa	0.7498	-0.399	4	Huh-7.5
MIMAT0001536	hsa-miR-429	ENSG00000256287	LINC02398	lincRNA	chr12	20167747	20167769	+	1	0	AGO2	8mer	ugccaaaauGGUCU-GUCAUAAu	| | :|| | |||||||	agaaugccuUCAAAUCAGUAUUa	0.6153	0.183	3	left_ventricle
MIMAT0001536	hsa-miR-429	ENSG00000275764	AC092747.4	lincRNA	chr12	27191366	27191389	+	21	0	AGO1-4,AGO2	8mer	ugccaaaaUGGUCU--GUCAUAAu	| | |||| |||||||	cuuuauggAACAGAGUCAGUAUUa	0.7044	0.291	2	Huh-7.5
MIMAT0001536	hsa-miR-429	ENSG00000275097	AC024940.6	3prime_overlapping_ncRNA	chr12	31433770	31433790	-	2	0	AGO1-4,AGO2	7mer-m8	ugccAAAAUGGUCUGUCAUAAu	||||: | | |||||||	uacaUUUUGGCUG-CAGUAUUg	1.0066	2.549	2	HeLa,MCF7
MIMAT0001536	hsa-miR-429	ENSG00000274964	AC026356.1	sense_intronic	chr12	32492777	32492802	+	7	0	AGO1-4,AGO2	7mer-m8	ugCCAAAAUGGUCU----GUCAUAAu	| |||||: || |||||||	gaGAUUUUAUAUGAACAUCAGUAUUu	1.1711	0.134	14	Huh-7.5
MIMAT0001536	hsa-miR-429	ENSG00000275481	AC025031.4	lincRNA	chr12	46785201	46785222	+	2	0	AGO1-4,AGO2	7mer-m8	ugccaaaauggucuGUCAUAAu	| | |||||||	gggaagagaugguuCAGUAUUu	0.1456	0.074	5	HeLa,Huh-7.5
MIMAT0001536	hsa-miR-429	ENSG00000270344	POC1B-AS1	antisense	chr12	89939593	89939614	+	1	0	AGO2	8mer	ugccaaaauggUCUGUCAUAAu	|| | ||||||||||	uagggacaagaAGACAGUAUUa	0.7849	0.278	2	BT474
MIMAT0001536	hsa-miR-429	ENSG00000255794	RMST	processed_transcript	chr12	97927237	97927262	+	1	0	AGO1-4	7mer-m8	ugcCAAA-A-UGGUCU--GUCAUAAu	| |||| | | :| | |||||||	gcaGUUUCUGAAUAUAUUCAGUAUUu	1.1951	0.073	2	hNSC
MIMAT0001536	hsa-miR-429	ENSG00000281344	HELLPAR	macro_lncRNA	chr12	102593159	102593180	+	2	0	AGO1-4,AGO2	8mer	ugccaaaauggucUGUCAUAAu	| ||||||||	cacagccaaaucuACAGUAUUa	-0.0594	0.123	3	Huh-7.5
MIMAT0001536	hsa-miR-429	ENSG00000281344	HELLPAR	macro_lncRNA	chr12	102604339	102604360	+	1	0	AGO2	8mer	ugccaaaaUGGUCUGUCAUAAu	:| | ||||||||	uauaagagGCAAAACAGUAUUa	0.1679	0.122	3	BT474
MIMAT0001536	hsa-miR-429	ENSG00000281344	HELLPAR	macro_lncRNA	chr12	102606466	102606484	+	2	0	AGO1-4,AGO2	7mer-m8	ugcCAAAAUGGUCUGUCAUAAu	| | |||| | ||||||||	aguGCUUUA--A-ACAGUAUUu	1.1386	0.356	3	Huh-7.5,T98G
MIMAT0001536	hsa-miR-429	ENSG00000281344	HELLPAR	macro_lncRNA	chr12	102611492	102611516	+	1	0	AGO2	7mer-m8	ugcCAAAAUGGUCU----GUCAUAAu	| ||||| |: || |||||||	ucaGUUUU-CUUGAUUUUCAGUAUUc	1.2997	0.623	3	T-REx-293
MIMAT0001536	hsa-miR-429	ENSG00000281344	HELLPAR	macro_lncRNA	chr12	102672185	102672204	+	1	0	AGO2	7mer-m8	ugccAAAAUGGUCUGUCAUAAu	| ||||::| |||||||	ucucUUUUGUC--UCAGUAUUu	1.1497	-0.068	3	HeLa
MIMAT0001536	hsa-miR-429	ENSG00000281344	HELLPAR	macro_lncRNA	chr12	102735931	102735952	+	2	0	AGO1-4,AGO2	7mer-m8	ugccaAAAUGGUCUGUCAUAAu	|| | : ||||||||	uguccUUGAAGGAACAGUAUUg	0.5469	0.619	3	Huh-7.5
MIMAT0001536	hsa-miR-429	ENSG00000281344	HELLPAR	macro_lncRNA	chr12	102751180	102751200	+	5	0	AGO1-4,AGO2	7mer-m8	ugccaAAAUGGUCUGUCAUAAu	| |||: |: |||||||	cugccUUUG-CGUCCAGUAUUc	0.9302	0.077	3	Huh-7.5
MIMAT0001536	hsa-miR-429	ENSG00000281344	HELLPAR	macro_lncRNA	chr12	102761143	102761163	+	2	0	AGO1-4,AGO2	8mer	ugccaaAAUGGUCUGUCAUAAu	| |:|| |||||||	caucagUAAUCA-UCAGUAUUa	0.4544	-0.154	3	Huh-7.5
MIMAT0001536	hsa-miR-429	ENSG00000281344	HELLPAR	macro_lncRNA	chr12	102778177	102778197	+	1	0	AGO1-4	7mer-m8	ugCCAAAAUGGUCUGUCAUAAu	| ||||::| |||||||	cuGUUUUUGUC-CCCAGUAUUu	1.1951	-0.020	3	Huh-7.5
MIMAT0001536	hsa-miR-429	ENSG00000280426	AC084876.2	TEC	chr12	110436767	110436787	-	1	0	AGO2	7mer-m8	ugCCAAAAUGGUCUGUCAUAAu	|| || | | ||||||||	guGGCUUCA-AAUACAGUAUUu	1.0110	0.270	0	HeLa
MIMAT0001536	hsa-miR-429	ENSG00000234608	MAPKAPK5-AS1	lincRNA	chr12	112277608	112277630	-	9	0	AGO1,AGO1-4,AGO2	7mer-m8	ugccaaaAU-GGUCUGUCAUAAu	|| || ||| |||||||	accuaaaUAUCCACUCAGUAUUg	0.9349	-0.177	3	Huh-7.5,endothelial
MIMAT0001536	hsa-miR-429	ENSG00000257279	AC127164.1	antisense	chr12	117424466	117424490	-	1	0	AGO2	7mer-m8	ugccaaAAUGGUC---UGUCAUAAu	| ||:|::| ||||||||	cagugaUUGCUGGUCUACAGUAUUc	0.8492	0.138	0	H1
MIMAT0001536	hsa-miR-429	ENSG00000280138	AC027290.2	TEC	chr12	123373100	123373120	-	4	0	AGO1,AGO2	7mer-m8	ugCCAAAAUGGUCUGUCAUAAu	|| |||: : ||||||||	uuGGCUUUGAU-UACAGUAUUu	1.1230	0.046	2	HeLa,endothelial
MIMAT0001536	hsa-miR-429	ENSG00000280120	AC073857.1	TEC	chr12	123637227	123637249	-	9	0	AGO1-4,AGO2	7mer-m8	ugccaaaAUGGU-CUGUCAUAAu	| |||:| |||||||	aauaaacUACUACCCCAGUAUUc	0.6119	0.139	5	Huh-7.5
MIMAT0001536	hsa-miR-429	ENSG00000256128	LINC00944	lincRNA	chr12	127219874	127219900	-	1	0	AGO2	8mer	ugcCAAAAUGGU--CU---GUCAUAAu	| | ||||| | |: |||||||	agaGCUUUACAAAGGGCAUCAGUAUUa	1.1601	-0.156	11	T-REx-293
MIMAT0001536	hsa-miR-429	ENSG00000278266	AC079949.2	lincRNA	chr12	127632307	127632330	+	1	0	AGO2	7mer-m8	ugCCAAAAUGGU--CUGUCAUAAu	| ||||||: | |||||||	agGGUUUUGGGAACUUCAGUAUUu	1.4659	-0.107	9	HCT116
MIMAT0001536	hsa-miR-429	ENSG00000278266	AC079949.2	lincRNA	chr12	127632758	127632779	+	1	0	AGO2	7mer-m8	ugccaaaauggUCUGUCAUAAu	||:|||||||	gaacaaaaggaAGGCAGUAUUg	-0.1364	0.139	9	BC-3
MIMAT0001536	hsa-miR-429	ENSG00000205861	PCOTH	processed_transcript	chr13	24465594	24465615	+	1	0	AGO2	7mer-m8	ugccaAAAUGGUCUGUCAUAAu	| | |: :: :|||||||	gcaucUCUGGUGUGCAGUAUUu	0.7849	2.742	2	HeLa
MIMAT0001536	hsa-miR-429	ENSG00000205861	PCOTH	processed_transcript	chr13	24465598	24465615	+	1	0	AGO2	7mer-m8	ugccaAAAUGGUCUGUCAUAAu	| |: :: :|||||||	----cUCUGGUGUGCAGUAUUu	0.3237	2.964	2	HeLa
MIMAT0001536	hsa-miR-429	ENSG00000224511	LINC00365	lincRNA	chr13	30679156	30679177	-	1	0	AGO1-4	7mer-m8	ugccaaaauggUCUGUCAUAAu	| | ||||||||	aaacaaggggaAAACAGUAUUu	-0.1122	-0.019	1	MCF7
MIMAT0001536	hsa-miR-429	ENSG00000281026	N4BP2L2-IT2	sense_intronic	chr13	33081641	33081661	-	1	0	AGO2	7mer-m8	ugcCAAAAUGGUCUGUCAUAAu	|| | || ::: |:|||||||	acuGAUUCGUU-GGCAGUAUUc	1.3092	0.178	1	T-REx-293
MIMAT0001536	hsa-miR-429	ENSG00000277151	AL138820.1	lincRNA	chr13	33359836	33359856	+	1	0	AGO2	8mer	ugccaaaAUGGUCUGUCAUAAu	| |::||| |||||||	uguaucaUGUCAG-CAGUAUUa	0.8703	0.224	7	HEK293T
MIMAT0001536	hsa-miR-429	ENSG00000278630	LINC02335	lincRNA	chr13	55735445	55735467	+	2	0	AGO1-4	8mer	ugccaaaaUGGU-CUGUCAUAAu	|:|| ||||||||	caucacaaAUCACUACAGUAUUa	0.2510	0.937	4	Huh-7.5
MIMAT0001536	hsa-miR-429	ENSG00000247400	DNAJC3-AS1	lincRNA	chr13	96325718	96325740	-	1	0	AGO1-4	7mer-m8	ugccaaaaUGGUCU-GUCAUAAu	||| || |||||||	uauaaaacACCUGAUCAGUAUUc	0.4007	0.419	1	Huh-7.5
MIMAT0001536	hsa-miR-429	ENSG00000258441	LINC00641	processed_transcript	chr14	21668519	21668539	-	5	0	AGO1,AGO1-4,AGO2	7mer-m8	ugccAAAAUGGUCUGUCAUAAu	| | ||: :| ||||||||	auacUGUUG-UAUACAGUAUUg	0.9856	0.442	5	HS5,Huh-7.5,endothelial
MIMAT0001536	hsa-miR-429	ENSG00000258441	LINC00641	processed_transcript	chr14	21671933	21671953	-	9	0	AGO1-4,AGO2	7mer-m8	ugCCAAAAUGGUCUGUCAUAAu	|| | ||| |||||||	cuGGACUGACC-CUCAGUAUUu	0.9224	-0.192	5	Huh-7.5
MIMAT0001536	hsa-miR-429	ENSG00000259129	LINC00648	lincRNA	chr14	48236537	48236561	-	1	0	AGO1-4	7mer-m8	ugcCAAAAU-GGU--CUGUCAUAAu	|| | | ||| ||||||||	guuGUCUAACCCACCCACAGUAUUu	0.9534	0.081	5	hNSC
MIMAT0001536	hsa-miR-429	ENSG00000258667	HIF1A-AS2	lincRNA	chr14	62182423	62182444	-	1	0	AGO2	7mer-m8	ugccaaaaugguCUGUCAUAAu	| | | |||||||	aaccuggccuuuGCCAGUAUUu	0.1080	0.172	2	GM12878
MIMAT0001536	hsa-miR-429	ENSG00000273797	AL133445.2	sense_intronic	chr14	70083938	70083960	+	2	0	AGO1	7mer-m8	ugccaaaAUGGU-CUGUCAUAAu	|| :| :|||||||	uuaugaaUAAUAUUGCAGUAUUg	0.2887	0.346	7	endothelial
MIMAT0001536	hsa-miR-429	ENSG00000278576	AL162171.3	sense_intronic	chr14	89057271	89057291	+	1	0	AGO2	7mer-m8	ugccaaAAUGGUCUGUCAUAAu	| ||| ||| |||||||	ugugccUUA-CAGCCAGUAUUu	1.0920	0.135	2	cingulate_gyrus
MIMAT0001536	hsa-miR-429	ENSG00000277801	AL138478.1	lincRNA	chr14	89623094	89623116	+	1	0	AGO2	8mer	ugccAAAAUGGU-CUGUCAUAAu	|| ||| |||| |:|||||||	acauUUUCACCAUGGCAGUAUUa	1.7272	2.052	0	H1
MIMAT0001536	hsa-miR-429	ENSG00000270108	AL049840.5	sense_intronic	chr14	104153970	104153991	+	1	0	AGO2	8mer	ugccaaaAUGGUCUGUCAUAAu	| :|| ||||||||	uauuaaaUCUCAUACAGUAUUa	0.4250	-0.271	6	Huh-7.5
MIMAT0001536	hsa-miR-429	ENSG00000269958	AL049840.4	sense_intronic	chr14	104162690	104162705	+	18	0	AGO1,AGO1-4,AGO2	7mer-m8	ugccaaaauggucUGUCAUAAu	| ||||||||	------uguguuuACAGUAUUg	-0.4847	-0.593	5	Huh-7.5,endothelial,foreskin_fibroblast
MIMAT0001536	hsa-miR-429	ENSG00000224078	SNHG14	processed_transcript	chr15	25247177	25247196	+	6	0	AGO1-4,AGO2	7mer-m8	ugccaaAAUGGUCUGUCAUAAu	| || || ||||||||	aguaagUUUCC--ACAGUAUUu	0.6943	-0.361	8	BC-3,hNSC
MIMAT0001536	hsa-miR-429	ENSG00000224078	SNHG14	processed_transcript	chr15	25247934	25247955	+	1	0	AGO2	8mer	ugccaaaauggUCUGUCAUAAu	| | | :|||||||	guuggaaaaaaAUGCAGUAUUa	0.3770	0.838	8	cingulate_gyrus
MIMAT0001536	hsa-miR-429	ENSG00000257151	PWAR6	lincRNA	chr15	25280573	25280597	+	3	0	AGO1-4,AGO2	7mer-m8	ugccAAAAUGGUC---UGUCAUAAu	|||| |||| :|||||||	cuucUUUUCCCAGUUAGCAGUAUUg	1.2472	-0.256	7	BCBL-1,hNSC
MIMAT0001536	hsa-miR-429	ENSG00000224078	SNHG14	processed_transcript	chr15	25351118	25351140	+	3	0	AGO1,AGO2	7mer-m8	ugcCAAAAUGGUC-UGUCAUAAu	| || || :: | ||||||||	ucuGUGUUCUUUGUACAGUAUUu	1.1850	-0.979	8	cingulate_gyrus,endothelial
MIMAT0001536	hsa-miR-429	ENSG00000270055	AC127502.2	sense_intronic	chr15	30781363	30781384	+	2	0	AGO1-4	8mer	ugccaaaauGGUCUGUCAUAAu	| |::|:|||||||	aaauaaccuCUGGGCAGUAUUa	0.4545	0.361	4	Huh-7.5
MIMAT0001536	hsa-miR-429	ENSG00000278472	AC009268.2	sense_intronic	chr15	34264501	34264521	-	2	0	AGO2	7mer-m8	ugccaaaAUGGUCUGUCAUAAu	|| || |||||||	uucugagUAGCA-UCAGUAUUu	0.3263	-0.005	1	MDA-MB-231
MIMAT0001536	hsa-miR-429	ENSG00000247556	OIP5-AS1	processed_transcript	chr15	41593914	41593935	+	9	0	AGO1-4,AGO2	8mer	ugccAAAAUGGUCUGUCAUAAu	||||| |||||||	ugauUUUUAAAUUUCAGUAUUa	0.9372	0.671	7	Huh-7.5
MIMAT0001536	hsa-miR-429	ENSG00000247556	OIP5-AS1	processed_transcript	chr15	41598244	41598264	+	7	1	AGO1,AGO2	7mer-m8	ugccaaAAUGGUCUGUCAUAAu	| ||||: |||||||||	ucuuagUUACU-GACAGUAUUc	1.1430	-0.348	7	Huh-7.5,endothelial
MIMAT0001536	hsa-miR-429	ENSG00000261771	DNAAF4-CCPG1	processed_transcript	chr15	55653042	55653069	-	6	0	AGO1-4,AGO2	7mer-m8	ugccaaAAUG--GUCU----GUCAUAAu	||:| |||| |||||||	cgaaccUUGCUACAGAAAAUCAGUAUUu	0.5209	2.606	3	22RV1,MCF7
MIMAT0001536	hsa-miR-429	ENSG00000261771	DNAAF4-CCPG1	processed_transcript	chr15	55742488	55742508	-	1	0	AGO2	8mer	ugcCAAAAUGGUCUGUCAUAAu	| | |::: |:|||||||	cucGCUCUGUU-GGCAGUAUUa	0.9091	1.891	3	HS5
MIMAT0001536	hsa-miR-429	ENSG00000261771	DNAAF4-CCPG1	processed_transcript	chr15	55742515	55742536	-	1	0	AGO2	7mer-m8	ugccaaaauggUCUGUCAUAAu	| | | ||||||||||	aaguuaaaggaAGACAGUAUUc	0.7727	1.705	3	HS5
MIMAT0001536	hsa-miR-429	ENSG00000275343	AC010999.1	sense_intronic	chr15	57200623	57200646	-	2	0	AGO1-4	7mer-m8	ugccaaaaUGGU--CUGUCAUAAu	| |:|| | |||||||	aucaaaaaAUCAUGGUCAGUAUUc	0.3419	-0.014	1	Huh-7.5
MIMAT0001536	hsa-miR-429	ENSG00000261351	AC116913.1	antisense	chr15	66782480	66782501	-	3	0	AGO2	8mer	ugccaaaauggucUGUCAUAAu	||||||||	uguccagauauuuACAGUAUUa	-0.5455	-0.501	1	BCBL-1
MIMAT0001536	hsa-miR-429	ENSG00000245750	DRAIC	lincRNA	chr15	69857546	69857567	+	1	0	AGO2	7mer-m8	ugccaaaAUGGUCUGUCAUAAu	| |::| :|||||||	cuugcagUGUCUUGCAGUAUUg	0.6419	-0.132	4	22RV1
MIMAT0001536	hsa-miR-429	ENSG00000281183	NPTN-IT1	sense_intronic	chr15	73860079	73860098	-	2	0	AGO1-4	7mer-m8	ugccaaAAUGGUCUGUCAUAAu	| ||:|: |||||||	cugcccUUGCU--CCAGUAUUu	0.6485	0.402	4	Huh-7.5
MIMAT0001536	hsa-miR-429	ENSG00000276278	AC048382.6	antisense	chr15	85165647	85165668	-	1	0	AGO2	7mer-m8	ugccaaaauggucuGUCAUAAu	|| | |||||||	acaccaaugauuucCAGUAUUu	0.2475	-0.440	0	TDF
MIMAT0001536	hsa-miR-429	ENSG00000272888	LINC01578	processed_transcript	chr15	93429453	93429474	+	6	0	AGO1-4,AGO2	7mer-m8	ugccaaaauggUCUGUCAUAAu	| || || |||||||	aucuuugggaaAGUCAGUAUUu	0.5967	0.587	3	22RV1,MCF7
MIMAT0001536	hsa-miR-429	ENSG00000259583	AC015712.2	antisense	chr15	101455629	101455651	-	1	0	AGO1-4	7mer-m8	ugccAAAAUG-GUCUGUCAUAAu	| || | ||:|||||||	gucaUAUUCCAAAGGCAGUAUUg	0.8037	0.229	5	HeLa
MIMAT0001536	hsa-miR-429	ENSG00000276931	AC009041.4	sense_intronic	chr16	1018990	1019012	-	1	0	AGO2	8mer	ugCCAAAAUGG-UCUGUCAUAAu	| |||| || ||||||||	uuGCUUUUCCCUCCACAGUAUUa	1.2594	0.095	4	HEK293T
MIMAT0001536	hsa-miR-429	ENSG00000261971	MMP25-AS1	antisense	chr16	3107786	3107807	-	1	0	AGO2	7mer-m8	ugccaaaauggucuGUCAUAAu	| |||||||	ggaucgcuugagccCAGUAUUu	-0.2035	-0.485	5	HeLa
MIMAT0001536	hsa-miR-429	ENSG00000103472	RRN3P2	processed_transcript	chr16	29095827	29095848	+	1	5	AGO2	8mer	ugccaaaaUGGUCUGUCAUAAu	| ||: |||||||	uuugagcaACUUAUCAGUAUUa	0.4334	2.386	9	BCBL-1
MIMAT0001536	hsa-miR-429	ENSG00000279722	AC007342.7	TEC	chr16	53521577	53521594	-	1	0	AGO2	7mer-m8	ugccAAAAUGGUCUGUCAUAAu	| ||||| ||||||||	uccaUUUUA----ACAGUAUUu	1.1068	0.021	3	22RV1
MIMAT0001536	hsa-miR-429	ENSG00000261008	LINC01572	lincRNA	chr16	72460596	72460616	-	2	0	AGO1-4,AGO2	7mer-m8	ugCCAAAAUGGUCUGUCAUAAu	| | || ||| || |||||||	agGAUUAUACAAG-CAGUAUUc	1.4068	0.874	6	Huh-7.5
MIMAT0001536	hsa-miR-429	ENSG00000261218	AC099524.1	lincRNA	chr16	81773068	81773089	+	1	0	AGO2	7mer-m8	ugccaaaauggucuGUCAUAAu	| | | | |||||||	ucucugggagccccCAGUAUUu	0.5200	0.210	11	motor_cortex
MIMAT0001536	hsa-miR-429	ENSG00000276337	AC105429.1	sense_intronic	chr16	87507186	87507207	-	1	0	AGO2	7mer-m8	ugccaaaauggucuGUCAUAAu	| |||||||	cucuaagaaaacccCAGUAUUu	-0.1957	0.349	2	T98G
MIMAT0001536	hsa-miR-429	ENSG00000279432	AC015799.1	TEC	chr17	2544249	2544268	+	1	0	AGO1-4	7mer-m8	ugcCAAAAUGGUCUGUCAUAAu	||||| ||| |||||||	cauGUUUU-CCA-UCAGUAUUu	1.4050	-0.246	5	hNSC
MIMAT0001536	hsa-miR-429	ENSG00000215067	ALOX12-AS1	antisense	chr17	6905807	6905829	-	2	0	AGO2	7mer-m8	ugCCAAAAUGGU-CUGUCAUAAu	| | ||| | ||||||||	caGCUCUUAAAACCACAGUAUUu	0.9756	-0.005	5	Huh-7.5
MIMAT0001536	hsa-miR-429	ENSG00000262251	AC087388.1	sense_intronic	chr17	7588682	7588703	-	1	0	AGO2	7mer-m8	ugcCAAAAUGGUCU-GUCAUAAu	||| || :| | |||||||	cauGUUGUA-UAUAUCAGUAUUu	1.0443	-0.200	3	T-REx-293
MIMAT0001536	hsa-miR-429	ENSG00000175061	LRRC75A-AS1	processed_transcript	chr17	16342778	16342800	+	12	0	AGO1,AGO1-4,AGO2	8mer	ugCCAAAAUGGU-CUGUCAUAAu	|||| |::: ||||||||	ucGGUAAGAUUGUAACAGUAUUa	1.2406	-0.921	4	Huh-7.5,endothelial,foreskin_fibroblast
MIMAT0001536	hsa-miR-429	ENSG00000273018	AC107983.2	processed_transcript	chr17	18445170	18445197	-	1	0	AGO2	8mer	ugCCAAAAUGGU--CU----GUCAUAAu	| ||||:| | || |||||||	ugGAUUUUGCAAAUGAAAACCAGUAUUa	0.9945	0.150	3	cingulate_gyrus
MIMAT0001536	hsa-miR-429	ENSG00000275185	AC130324.3	antisense	chr17	29226515	29226536	+	3	0	AGO1-4	7mer-m8	ugccaaaauggucUGUCAUAAu	| | ||||||||	auaugaaaauguaACAGUAUUg	0.1601	2.582	0	Huh-7.5
MIMAT0001536	hsa-miR-429	ENSG00000265794	AC005899.4	processed_transcript	chr17	30678777	30678799	+	1	0	AGO1-4	7mer-m8	ugccAAAAUGG-UCUGUCAUAAu	|| |:|| ||||||||	gucuUUGUGCCUUAACAGUAUUg	0.8414	1.575	3	Huh-7.5
MIMAT0001536	hsa-miR-429	ENSG00000280245	AC079336.7	TEC	chr17	30831629	30831650	-	2	0	AGO1,AGO1-4	7mer-m8	ugccaaaaUGGUCUGUCAUAAu	|: | :|||||||	ggccgaagAUGAAGCAGUAUUu	0.1225	-0.417	3	Huh-7.5,endothelial
MIMAT0001536	hsa-miR-429	ENSG00000267002	AC060780.1	lincRNA	chr17	41313352	41313373	-	2	0	AGO2	8mer	ugccaaaaUGGUCUGUCAUAAu	| |:|| ||||||||	cugagagaAUCAUACAGUAUUa	0.6833	0.124	3	HeLa
MIMAT0001536	hsa-miR-429	ENSG00000264112	AC015813.1	lincRNA	chr17	56070018	56070042	-	3	0	AGO1-4,AGO2	7mer-m8	ugccAAAAUG-GU-C-UGUCAUAAu	| ||||:| :| | ||||||||	auuuUUUUGCAUAUGAACAGUAUUu	1.3248	0.214	2	Huh-7.5,MDA-MB-231
MIMAT0001536	hsa-miR-429	ENSG00000279207	AC015813.6	TEC	chr17	56174965	56174989	+	6	0	AGO1-4,AGO2	7mer-m8	ugccAAAAUG--GUC-UGUCAUAAu	| ||:| ||| |||||||	ggaaUGUUGCUGCAGCUCAGUAUUg	0.8248	0.238	2	HEK293S,Huh-7.5
MIMAT0001536	hsa-miR-429	ENSG00000274561	AC005332.4	lincRNA	chr17	66127678	66127700	+	4	0	AGO1-4,AGO2	7mer-m8	ugccAAAAUGG-UCUGUCAUAAu	| | ||| | :|||||||	gauaUAUCACCUAUGCAGUAUUu	0.8703	-0.003	1	Huh-7.5,MDA-MB-231
MIMAT0001536	hsa-miR-429	ENSG00000263786	AC022211.1	sense_intronic	chr17	73141833	73141856	-	2	0	AGO1-4,AGO2	7mer-m8	ugccaaAAUGG-UC-UGUCAUAAu	|| | | :|| || :|||||||	acagacUAGCCAAGUGCAGUAUUg	1.2305	0.070	2	HeLa,Huh-7.5
MIMAT0001536	hsa-miR-429	ENSG00000260563	AC132872.1	lincRNA	chr17	80252080	80252100	+	2	0	AGO1-4,AGO2	8mer	ugCCAAAAUGGUCUGUCAUAAu	||| | ||| : ||||||||	acGAUGUUAGU-UACAGUAUUa	1.3902	0.148	5	HeLa,hNSC
MIMAT0001536	hsa-miR-429	ENSG00000263884	AP000845.1	lincRNA	chr18	269573	269594	+	1	0	AGO1-4	8mer	ugccaaAAUGGUCUGUCAUAAu	| | | :|| ||||||||	aagcgcUGGCCUCACAGUAUUa	0.9401	0.029	2	Huh-7.5
MIMAT0001536	hsa-miR-429	ENSG00000273355	AP000894.4	lincRNA	chr18	813512	813533	+	1	0	AGO2	7mer-m8	ugccaaaAUGGUCUGUCAUAAu	| | ||: | |||||||	gcaaucaUAUGUGUCAGUAUUc	0.7994	0.247	1	Huh-7.5
MIMAT0001536	hsa-miR-429	ENSG00000263753	LINC00667	lincRNA	chr18	5244846	5244867	+	10	0	AGO1-4,AGO2	7mer-m8	ugccaaaauggucUGUCAUAAu	| | ||||||||	uauauaaaauauuACAGUAUUu	0.3049	0.030	7	Huh-7.5
MIMAT0001536	hsa-miR-429	ENSG00000267199	AP001029.2	antisense	chr18	12447023	12447044	+	2	0	AGO1-4,AGO2	7mer-m8	ugccaaaAUGGUCUGUCAUAAu	||: ||||||||	uaauaaaUAUAUUACAGUAUUu	0.2887	2.534	4	Huh-7.5
MIMAT0001536	hsa-miR-429	ENSG00000267322	SNHG22	antisense	chr18	47340526	47340546	+	10	0	AGO1-4,AGO2	7mer-m8	ugCCAAAAUGGUCUGUCAUAAu	||| | :|| | |||||||	ccGGAUGAGCCCG-CAGUAUUu	1.1685	1.153	1	HeLa,Huh-7.5
MIMAT0001536	hsa-miR-429	ENSG00000267284	AC022031.2	lincRNA	chr18	53388452	53388474	+	1	0	AGO2	7mer-m8	ugccaaaauggUC-UGUCAUAAu	| || | || :|||||||	ccugucggaaaAGCGCAGUAUUc	0.8680	-0.093	5	22RV1
MIMAT0001536	hsa-miR-429	ENSG00000273584	AC096708.3	sense_intronic	chr18	66575407	66575428	+	1	0	AGO1	7mer-m8	ugccaaaauggucuGUCAUAAu	| || |||||||	uggauucccuuuucCAGUAUUg	0.2006	-0.050	6	endothelial
MIMAT0001536	hsa-miR-429	ENSG00000219665	ZNF433-AS1	processed_transcript	chr19	12114498	12114520	+	4	0	AGO2	7mer-m8	ugccaaaAUGGUCU-GUCAUAAu	|| |::::|| |||||||	acaagagUGUUGGACCAGUAUUg	1.0191	1.489	3	MDA-MB-231
MIMAT0001536	hsa-miR-429	ENSG00000280061	AC011504.1	TEC	chr19	31048279	31048300	+	2	0	AGO1-4,AGO2	8mer	ugccaaaauggucuGUCAUAAu	|| |||||||	uaccccauauguucCAGUAUUa	0.0614	1.186	7	hNSC,motor_cortex
MIMAT0001536	hsa-miR-429	ENSG00000267475	AC008736.1	lincRNA	chr19	33182569	33182588	-	1	0	AGO2	7mer-m8	ugccaaaaUGGUCUGUCAUAAu	| | ||| :|||||||	aaaggaggACC--GCAGUAUUc	0.7151	-0.782	1	T-REx-293
MIMAT0001536	hsa-miR-429	ENSG00000280106	AC008555.8	TEC	chr19	35441042	35441065	-	6	0	AGO1,AGO2	7mer-m8	ugccAAAAUG--GUCUGUCAUAAu	| ||||:| | |||||||	ucuuUUUUGCUGCUUUCAGUAUUc	1.0477	-0.027	2	HEK293,endothelial
MIMAT0001536	hsa-miR-429	ENSG00000267309	AC092295.2	antisense	chr19	36981276	36981298	+	16	0	AGO1-4,AGO2	7mer-m8	ugcCA-AAAUGGUCUGUCAUAAu	| || | | ::| |||||||	aguGUAUCUCAUGGCCAGUAUUu	0.9734	0.098	2	22RV1,Huh-7.5
MIMAT0001536	hsa-miR-429	ENSG00000267152	AC093227.1	lincRNA	chr19	38220562	38220584	-	3	0	AGO1-4,AGO2	7mer-m8	ugccaaaauGGUCU-GUCAUAAu	| | || || |||||||	aacucucauCCUGAUCAGUAUUu	0.6984	0.568	3	MCF7
MIMAT0001536	hsa-miR-429	ENSG00000267107	PCAT19	lincRNA	chr19	41960602	41960627	-	3	0	AGO1	7mer-m8	ugccaAAAUGGU----CUGUCAUAAu	| || |||| ||||||||	cugaaUUAACCAAAAUCACAGUAUUc	0.9678	0.101	10	endothelial
MIMAT0001536	hsa-miR-429	ENSG00000260160	AC011468.1	sense_overlapping	chr19	52561900	52561921	-	1	0	AGO2	7mer-m8	ugccAAAAUGGUCUGUCAUAAu	|| ||| |:| :|||||||	acaaUUUGUCUAAGCAGUAUUu	1.2860	0.380	1	HeLa
MIMAT0001536	hsa-miR-429	ENSG00000269825	AC022150.4	sense_intronic	chr19	53154581	53154601	-	9	0	AGO1,AGO1-4,AGO2	7mer-m8	ugccaaaauGGUCUGUCAUAAu	| | |||| |||||||	uaagacuguCCAG-CAGUAUUg	0.9235	-0.183	7	T98G,endothelial,hNSC
MIMAT0001536	hsa-miR-429	ENSG00000268205	AC005261.1	lincRNA	chr19	57817372	57817394	+	20	0	AGO1-4,AGO2	8mer	ugCCAAAAU-GGUCUGUCAUAAu	| ||| | ::| :|||||||	auGGUCACAUUUAUGCAGUAUUa	1.1164	0.160	2	Huh-7.5,MDA-MB-231
MIMAT0001536	hsa-miR-429	ENSG00000268205	AC005261.1	lincRNA	chr19	57819758	57819780	+	11	0	AGO1-4,AGO2	7mer-m8	ugcCAAAAUGGUC-UGUCAUAAu	| || ||: :| ||||||||	ccuGUGCUAUAGGAACAGUAUUc	1.1474	0.249	2	Huh-7.5
MIMAT0001536	hsa-miR-429	ENSG00000260257	AL035071.1	lincRNA	chr20	31445094	31445115	+	2	0	AGO1-4	7mer-m8	ugcCAAAAUGGUCUGUCAUAAu	| || | :|||||||||	gaaGCUUGAAAGGACAGUAUUg	0.9401	-0.337	3	Huh-7.5
MIMAT0001536	hsa-miR-429	ENSG00000196756	SNHG17	processed_transcript	chr20	37057945	37057970	-	2	0	AGO1,AGO2	7mer-m8	ugccaAAAUGGUCU----GUCAUAAu	| |:||||| |||||||	uuaugUCUGCCAGAUGGUCAGUAUUc	0.8810	-0.302	2	HeLa,endothelial
MIMAT0001536	hsa-miR-429	ENSG00000268858	AL118506.1	antisense	chr20	62494627	62494648	-	1	0	AGO1-4	7mer-m8	ugccaaaaUGGUCUGUCAUAAu	| | |:|| ||||||||	aggcacccAUCACACAGUAUUg	0.8385	0.297	3	MCF7
MIMAT0001536	hsa-miR-429	ENSG00000273840	AF254983.1	processed_transcript	chr21	11020815	11020837	-	11	0	AGO1-4,AGO2	8mer	ugccaaaAUGGU-CUGUCAUAAu	| |||:: | |||||||	ccauccaUACUGUGUCAGUAUUa	0.7875	5.737	3	Huh-7.5
MIMAT0001536	hsa-miR-429	ENSG00000223799	IL10RB-AS1	antisense	chr21	34638425	34638446	-	1	0	AGO2	7mer-m8	ugCCAAAAUGGUCUGUCAUAAu	||| |: | |||||||	guGGUGGUGGCUUUCAGUAUUc	0.8847	-0.245	4	T-REx-293
MIMAT0001536	hsa-miR-429	ENSG00000233922	LINC01694	lincRNA	chr21	47018721	47018742	+	1	0	AGO2	7mer-m8	ugccaaaauggucUGUCAUAAu	| ||||||||	uccuggggcgggaACAGUAUUc	-0.2273	-0.846	6	22RV1
MIMAT0001536	hsa-miR-429	ENSG00000215424	MCM3AP-AS1	antisense	chr21	47662043	47662064	+	1	0	AGO2	7mer-m8	ugccaaaAUGGUCUGUCAUAAu	| | || |||||||	uuucuccUUCCUUUCAGUAUUu	0.5122	-0.365	3	HEK293T
MIMAT0001536	hsa-miR-429	ENSG00000215424	MCM3AP-AS1	antisense	chr21	47671344	47671365	+	1	0	AGO2	7mer-m8	ugccaaaaUGGUCUGUCAUAAu	| :| :|||||||	cauuagggAAUAAGCAGUAUUu	0.1225	0.241	3	H1
MIMAT0001536	hsa-miR-429	ENSG00000230513	THAP7-AS1	antisense	chr22	21356558	21356578	+	2	0	AGO2	7mer-m8	ugccaaaaUGGUCUGUCAUAAu	| ||:| |||||||	cucccuggACUA-CCAGUAUUg	0.5014	-1.567	5	HEK293T
MIMAT0001536	hsa-miR-429	ENSG00000273342	AP000553.3	lincRNA	chr22	21995447	21995468	+	1	1	AGO2	8mer	ugccaaaauGGUCUGUCAUAAu	|| | | ||||||||	acucaaaauCAAAACAGUAUUa	0.4705	0.407	2	HEK293T
MIMAT0001536	hsa-miR-429	ENSG00000235954	TTC28-AS1	processed_transcript	chr22	28381729	28381749	+	4	0	AGO1,AGO1-4,AGO2	7mer-m8	ugccaaAAUGGUCUGUCAUAAu	| | ||: ||| |||||||	ucagcaUUGACAG-CAGUAUUu	1.1685	-0.737	3	Huh-7.5,endothelial
MIMAT0001536	hsa-miR-429	ENSG00000269987	AC004542.2	lincRNA	chr22	31372521	31372542	-	2	0	AGO2	7mer-m8	ugcCAAAAUGGUCUGUCAUAAu	| || | | |||||||||	ucaGUGUAAAAUGACAGUAUUg	1.0377	0.263	0	TDF
MIMAT0001536	hsa-miR-429	ENSG00000279738	AL022311.1	sense_overlapping	chr22	38285695	38285721	+	1	0	AGO1-4	8mer	ugCCAAA--AUGG-U--CUGUCAUAAu	| ||||| |:|| | ||||||||	auGGUUUCCUGCCUACCCACAGUAUUa	1.4893	-0.098	4	Huh-7.5
MIMAT0001536	hsa-miR-429	ENSG00000270022	Z93241.1	lincRNA	chr22	43011589	43011609	+	3	0	AGO2	7mer-m8	ugccaaAAUGGUCUGUCAUAAu	||:|| ||||||||	cuaaggUUGCC-CACAGUAUUg	0.6284	-0.809	3	MDA-MB-231
MIMAT0001536	hsa-miR-429	ENSG00000279175	AL033543.1	sense_intronic	chr22	44500941	44500963	+	1	0	AGO2	7mer-m8	ugccaaaAUG-GUCUGUCAUAAu	| |:| || :|||||||	gggacaaUGCGCAUGCAGUAUUg	0.7395	-0.688	5	22RV1
MIMAT0001536	hsa-miR-429	ENSG00000280383	Z95331.1	sense_overlapping	chr22	46071759	46071781	+	1	0	AGO1-4	7mer-m8	ugCCAAAAUGGUCU-GUCAUAAu	| ||| ||: | | |||||||	auGGUCAUAUAAUAUCAGUAUUg	1.2594	0.371	2	Huh-7.5
MIMAT0001536	hsa-miR-429	ENSG00000269902	AC234772.3	lincRNA	chrX	45624646	45624666	-	2	0	AGO1	7mer-m8	ugccaaaaUGGUCUGUCAUAAu	| ||:|| |||||||	aauuagacACUAG-CAGUAUUg	0.5536	0.126	3	endothelial
MIMAT0001536	hsa-miR-429	ENSG00000196741	LINC01560	lincRNA	chrX	47344042	47344063	+	1	0	AGO2	7mer-m8	ugccaaAAUGGUCUGUCAUAAu	|||| :|||||||	ugucagUUACAUUGCAGUAUUu	0.6573	0.235	5	T-REx-293
MIMAT0001536	hsa-miR-429	ENSG00000229807	XIST	lincRNA	chrX	73045062	73045083	-	16	2	AGO1-4,AGO2	7mer-m8	ugccaaAAUGGUCUGUCAUAAu	| | | | :|||||||	uuugagUAAAAAUGCAGUAUUc	0.5921	0.640	2	Huh-7.5,hNSC
MIMAT0001536	hsa-miR-429	ENSG00000229807	XIST	lincRNA	chrX	73046342	73046363	-	43	0	AGO1-4,AGO2	8mer	ugccAAAAUGGUCUGUCAUAAu	||| : : |||||||||	uaccUUUAGAUUGACAGUAUUa	0.9157	0.298	2	Huh-7.5
MIMAT0001536	hsa-miR-429	ENSG00000229807	XIST	lincRNA	chrX	73047281	73047303	-	54	0	AGO1-4,AGO2	8mer	ugcCAAAAUGGU-CUGUCAUAAu	| ||| |:| |||||||	uguGAUUUUCUAUUUCAGUAUUa	0.9157	0.794	2	Huh-7.5
MIMAT0001536	hsa-miR-429	ENSG00000230590	FTX	lincRNA	chrX	73229611	73229632	-	1	0	AGO1-4	7mer-m8	ugccaAAAUGGUCUGUCAUAAu	||||:| ||||||||	uucacUUUAUCCCACAGUAUUu	0.9959	0.040	5	Huh-7.5
MIMAT0001536	hsa-miR-429	ENSG00000271533	Z83843.1	sense_intronic	chrX	73430981	73431005	-	11	0	AGO1,AGO2	7mer-m8	ugCCAAA-AU-GGUCU-GUCAUAAu	| ||| || |: | |||||||	uaGCUUUGUAUCUUUACCAGUAUUu	1.0588	0.324	5	HCT116,endothelial
MIMAT0001536	hsa-miR-429	ENSG00000261409	AL035425.3	sense_overlapping	chrX	107963581	107963599	-	6	0	AGO2	7mer-m8	ugccaAAAUGGUCUGUCAUAAu	| ||||:: |||||||	auuaaUUUAUU---CAGUAUUg	0.8891	4.349	1	HEK293S
MIMAT0001536	hsa-miR-429	ENSG00000261409	AL035425.3	sense_overlapping	chrX	107965171	107965188	-	9	0	AGO1,AGO2,AGO3	7mer-m8	ugCCAAAAUGGUCUGUCAUAAu	|| |||| |||||||	ggGGCAUUAC----CAGUAUUu	0.8769	0.626	1	HEK293,T-REx-293
MIMAT0001536	hsa-miR-429	ENSG00000241769	LINC00893	antisense	chrX	148617724	148617744	-	1	0	AGO2	7mer-m8	ugcCAAAAUGGUCUGUCAUAAu	| |||||: || |||||||	gcuGUUUUG-AAGUCAGUAUUc	1.5270	-0.058	1	HeLa
MIMAT0001536	hsa-miR-429	ENSG00000235703	LINC00894	antisense	chrX	149112280	149112300	+	3	0	AGO1-4,AGO2	7mer-m8	ugcCAAAAUGGUCUGUCAUAAu	| |||||: | |||||||	gcuGUUUUG-GACUCAGUAUUc	1.3529	-0.085	0	Huh-7.5,MCF7
