# Supplementary material for: Identification of hub programmed cell death-related genes and immune infiltration in Crohn’s disease using bioinformatics
Source: Front Genet. 2024 Dec 18;15:1425062. doi: 10.3389/fgene.2024.1425062 (PMC11688285; doi:10.3389/fgene.2024.1425062)
Supplement: Supplementary file 2 [file DataSheet4.zip › Input data and script3/ceRNAnet/miRNA_lncRNA/hsa-miR-629-5p.txt]

#please cite:
#Zhou KR, Liu S, Li B, Liu SR, Zheng WJ, Cai L, et al. An encyclopedia of RNA interactomes in ENCORI.
#2.Li JH, et al.starBase v2.0: decoding miRNA-ceRNA, miRNA-ncRNA and protein-RNA interaction networks from large-scale CLIP-Seq data , Nucleic Acids Res. 2014 Jan;42:D92-7.
miRNAid	miRNAname	geneID	geneName	geneType	chromosome	start	end	strand	clipExpNum	degraExpNum	RBP	merClass	miRseq	align	targetSeq	TDMDScore	phyloP	pancancerNum	cellline/tissue
MIMAT0004810	hsa-miR-629-5p	ENSG00000204362	AL590644.1	lincRNA	chr1	17523775	17523795	+	1	0	AGO2	8mer	ucaagAGGGUUGCAUUUGGGu	|||||| |||||||	ucccaUCCCAAAAUAAACCCa	1.2515	-0.071	3	MDA-MB-231
MIMAT0004810	hsa-miR-629-5p	ENSG00000231105	AL031728.1	antisense	chr1	21624705	21624728	+	1	0	AGO2	7mer-m8	ucAAGAGGGUUG--C-AUUUGGGu	|| ||:::| | |||||||	ccUUGGCCUGGCUUGCUAAACCCu	1.0070	-0.323	1	C8166
MIMAT0004810	hsa-miR-629-5p	ENSG00000272145	NFYC-AS1	antisense	chr1	41156347	41156367	-	1	0	AGO2	7mer-m8	ucaagaggguugCAUUUGGGu	| ||||||||	gagaauaguggaGUAAACCCu	0.1247	0.432	4	HEK293S
MIMAT0004810	hsa-miR-629-5p	ENSG00000258634	AL160006.1	antisense	chr1	110604619	110604639	+	3	0	AGO1-4,AGO2	7mer-m8	ucaagaGGGUUGCAUUUGGGu	| :|| :: |||||||	ucauggUCCUGUUUAAACCCu	0.7944	0.154	4	HS5,Huh-7.5
MIMAT0004810	hsa-miR-629-5p	ENSG00000284830	AL049557.1	bidirectional_promoter_lncRNA	chr1	112297956	112297978	-	1	0	AGO2	7mer-m8	ucaAGAGG--GUUGCAUUUGGGu	||||| ::| |||||||	uuaUCUCCGGUGAGAUAAACCCc	1.2002	-0.159	0	MCF7
MIMAT0004810	hsa-miR-629-5p	ENSG00000203709	MIR29B2CHG	lincRNA	chr1	207984773	207984793	-	3	0	AGO2	7mer-m8	ucaAGAGGGUUGCAUUUGGGu	| ||: : | |||||||	uccUGUCUGGCCCUAAACCCu	0.8420	0.252	18	HEK293S
MIMAT0004810	hsa-miR-629-5p	ENSG00000259080	AC074091.1	processed_transcript	chr2	27844020	27844040	+	1	0	AGO2	8mer	ucaagaGGGUUGCAUUUGGGu	| ::|: :||||||||	gacuggUUCGUUGUAAACCCa	0.8502	2.896	0	MDA-MB-231
MIMAT0004810	hsa-miR-629-5p	ENSG00000272606	AC015982.1	antisense	chr2	55845292	55845311	+	2	0	AGO2	7mer-m8	ucaagagGGUUGCAUUUGGGu	| || :| |||||||	auggaaaCCCGC-UAAACCCc	0.5236	0.036	1	HeLa
MIMAT0004810	hsa-miR-629-5p	ENSG00000270696	AC005034.3	antisense	chr2	75889297	75889317	+	5	0	AGO1,AGO1-4,AGO2	7mer-m8	ucaAGAGGGUUGCAUUUGGGu	|:||| :: |||||||	uacUUUCCAGGAAUAAACCCu	1.0267	0.220	5	HEK293,endothelial,fibroblasts
MIMAT0004810	hsa-miR-629-5p	ENSG00000172965	MIR4435-2HG	lincRNA	chr2	111965747	111965768	-	1	0	AGO1-4	8mer	ucAAGAGGGU-UGCAUUUGGGu	||: |||| | |||||||	uaUUUCCCCAUAGAUAAACCCa	1.3194	-0.108	6	hNSC
MIMAT0004810	hsa-miR-629-5p	ENSG00000189223	PAX8-AS1	processed_transcript	chr2	114027453	114027472	+	1	0	AGO2	7mer-m8	ucaagaGGGUUGCAUUUGGGu	|:| |: |||||||	gaccaaCUCUAU-UAAACCCu	0.4366	0.078	6	BCBL-1
MIMAT0004810	hsa-miR-629-5p	ENSG00000223960	AC009948.1	antisense	chr2	179298758	179298779	+	6	0	AGO1,AGO1-4,AGO2	7mer-m8	ucaAGAGG-GUUGCAUUUGGGu	||||: :| : |||||||	ucaUCUCUGUAUUCUAAACCCu	1.1498	0.019	8	BC-3,endothelial,hNSC
MIMAT0004810	hsa-miR-629-5p	ENSG00000223960	AC009948.1	antisense	chr2	179304590	179304611	+	2	0	AGO1,AGO1-4	7mer-m8	ucaAGAG--GGUUGCAUUUGGGu	|||: ::|| |||||||	uagUCUUAGUUAA-AUAAACCCu	0.9315	0.056	8	MCF7,endothelial
MIMAT0004810	hsa-miR-629-5p	ENSG00000279348	AC012513.3	TEC	chr2	217076859	217076877	+	5	0	AGO1-4,AGO2	8mer	ucaagAGGGUUGCAUUUGGGu	| ||:| :||||||||	cgcaaUCUC--UGUAAACCCa	0.8896	0.139	10	Huh-7.5
MIMAT0004810	hsa-miR-629-5p	ENSG00000260804	LINC01963	lincRNA	chr2	217081774	217081792	+	1	0	AGO1-4	7mer-m8	ucaagAGGGUUGCAUUUGGGu	| ||:| :||||||||	ugcaaUCUC--UGUAAACCCg	0.8896	0.120	10	Huh-7.5
MIMAT0004810	hsa-miR-629-5p	ENSG00000234949	AC104667.2	antisense	chr2	238503922	238503945	+	1	0	AGO2	8mer	ucaagagGGUUGC---AUUUGGGu	|| |||| | |||||||	aggggagCCAAGGGAAUAAACCCa	0.8923	-0.322	7	BT474
MIMAT0004810	hsa-miR-629-5p	ENSG00000206573	THUMPD3-AS1	antisense	chr3	9426950	9426970	-	1	0	AGO1-4	7mer-m8	ucaagaggguugcAUUUGGGu	| | |||||||	aaauaaaauguucUAAACCCc	-0.0197	0.554	4	MCF7
MIMAT0004810	hsa-miR-629-5p	ENSG00000241684	ADAMTS9-AS2	antisense	chr3	64785438	64785458	+	1	0	AGO1	7mer-m8	ucaagaGGGUUGCAUUUGGGu	| ||: || |||||||	gcguggCCUCACAUAAACCCc	0.9094	0.814	16	endothelial
MIMAT0004810	hsa-miR-629-5p	ENSG00000261488	AC128688.2	antisense	chr3	111852829	111852849	+	11	0	AGO1-4,AGO2	7mer-m8	ucaagAGGGUUGCAUUUGGGu	| || |: |||||||	ucccgUGCCCAUAUAAACCCc	0.6403	-0.076	9	Huh-7.5
MIMAT0004810	hsa-miR-629-5p	ENSG00000272758	AC083798.2	antisense	chr3	122139937	122139957	+	1	0	AGO1-4	8mer	ucaagAGGGUUGCAUUUGGGu	||: :|| |||||||	ccacgUCUGGACAUAAACCCa	0.7750	-0.339	4	MCF7
MIMAT0004810	hsa-miR-629-5p	ENSG00000259959	AC107068.1	lincRNA	chr4	47843646	47843667	-	3	0	AGO1,AGO2	7mer-m8	ucAAGAGGGUUG-CAUUUGGGu	|| :||: |:| ||||||||	ugUAUUCUAAGCUGUAAACCCc	1.3646	0.164	3	BCBL-1,endothelial
MIMAT0004810	hsa-miR-629-5p	ENSG00000226950	DANCR	processed_transcript	chr4	53580208	53580229	+	29	0	AGO1-4,AGO2	7mer-m8	ucaAGA-GGGUUGCAUUUGGGu	||| ||| |: |||||||	cucUCUCCCCCAUAUAAACCCc	1.2590	0.063	5	Huh-7.5,foreskin_fibroblast
MIMAT0004810	hsa-miR-629-5p	ENSG00000273247	AC097376.2	antisense	chr4	140374198	140374221	-	1	0	AGO1-4	7mer-m8	ucaagAGGGUUG-C--AUUUGGGu	| :|||: | |||||||	gaaaaUAUCAAUAGAUUAAACCCc	0.6624	-0.100	5	Huh-7.5
MIMAT0004810	hsa-miR-629-5p	ENSG00000249690	AC110813.1	antisense	chr4	151502446	151502466	+	1	0	AGO2	7mer-m8	ucaagaggguugcAUUUGGGu	| |||||||	aaaaagagauuuaUAAACCCu	-0.4286	1.259	7	HEK293T
MIMAT0004810	hsa-miR-629-5p	ENSG00000250337	PURPL	lincRNA	chr5	27486055	27486076	+	1	0	AGO2	7mer-m8	ucaAGAG-GGUUGCAUUUGGGu	| | || : || ||||||||	aagUAUCAUGAAGGUAAACCCu	1.1544	0.032	2	BCBL-1
MIMAT0004810	hsa-miR-629-5p	ENSG00000261269	AC093278.2	sense_overlapping	chr5	71736099	71736119	-	4	0	AGO1	8mer	ucaagaGGGUUGCAUUUGGGu	| | ||: | |||||||	ggcugaCCUUUCAUAAACCCa	0.9048	0.683	11	endothelial
MIMAT0004810	hsa-miR-629-5p	ENSG00000272525	AC099522.2	lincRNA	chr5	72793447	72793467	-	1	0	AGO2	8mer	ucaagaggguugcAUUUGGGu	|||| | |||||||	aguuaaacuuuguUAAACCCa	0.9593	0.142	7	HeLa
MIMAT0004810	hsa-miR-629-5p	ENSG00000237187	NR2F1-AS1	antisense	chr5	92878493	92878513	-	1	0	AGO2	7mer-m8	ucaagaggguugcAUUUGGGu	|| |||||||	gagccuugauuucUAAACCCc	0.1277	0.245	16	22RV1
MIMAT0004810	hsa-miR-629-5p	ENSG00000251574	AC099520.1	lincRNA	chr5	104728528	104728550	-	2	0	AGO1-4,AGO2	7mer-m8	ucAAGAGGG--UUGCAUUUGGGu	||||:|| :|| |||||||	caUUCUUCCUGGACAUAAACCCg	1.4622	0.037	3	Huh-7.5
MIMAT0004810	hsa-miR-629-5p	ENSG00000253965	AC008438.2	antisense	chr5	139737287	139737307	-	1	0	AGO2	7mer-m8	ucaagagggUUGCAUUUGGGu	| | |||||||	cagggagagAUCCUAAACCCu	-0.1098	-0.041	5	Huh-7.5
MIMAT0004810	hsa-miR-629-5p	ENSG00000230551	AC021078.1	processed_transcript	chr5	148874595	148874617	-	19	0	AGO1,AGO1-4,AGO2	7mer-m8	ucaAGAGGGUUG--CAUUUGGGu	|:||:::|| |||||||	uugUUUCUUGACUAAUAAACCCu	1.0789	2.777	6	HEK293,Huh-7.5,foreskin_fibroblast
MIMAT0004810	hsa-miR-629-5p	ENSG00000250903	GMDS-AS1	lincRNA	chr6	2263887	2263907	+	4	1	AGO1,AGO1-4,AGO2	7mer-m8	ucaagaggguugcAUUUGGGu	| | |||||||	uaugcaugugggaUAAACCCc	0.0755	0.093	12	Huh-7.5,endothelial
MIMAT0004810	hsa-miR-629-5p	ENSG00000261420	AL022069.1	antisense	chr6	166797498	166797520	+	1	0	AGO2	7mer-m8	ucaagaggguUGC--AUUUGGGu	| | ||| |||||||	ccugggcaauACGGUUAAACCCc	0.5993	-0.095	7	Huh-7.5
MIMAT0004810	hsa-miR-629-5p	ENSG00000271122	AC018647.2	antisense	chr7	35736091	35736111	+	1	0	AGO2	8mer	ucaagAGGGUUGCAUUUGGGu	| | || :|: |||||||	aaugaUCAGGAUAUAAACCCa	1.0000	0.040	5	T-REx-293
MIMAT0004810	hsa-miR-629-5p	ENSG00000179406	LINC00174	processed_transcript	chr7	65844021	65844041	-	4	0	AGO2	8mer	ucaAGAGGGUUGCAUUUGGGu	|| || : |||||||	cugUCGGCCUCUAUAAACCCa	0.7468	0.341	12	HEK293S
MIMAT0004810	hsa-miR-629-5p	ENSG00000272072	AC004492.1	antisense	chr7	106833599	106833619	-	1	0	AGO1-4	7mer-m8	ucaagagGGUUGCAUUUGGGu	| |:: : |||||||	aaacugaCUGUUUUAAACCCg	0.4563	0.012	8	Huh-7.5
MIMAT0004810	hsa-miR-629-5p	ENSG00000271204	AC016831.5	lincRNA	chr7	130615519	130615537	-	1	0	AGO2	8mer	ucAAGAGGGUUGCAUUUGGGu	||||:|| | |||||||	guUUCUUCC--CCUAAACCCa	1.2799	1.278	1	HeLa
MIMAT0004810	hsa-miR-629-5p	ENSG00000279041	AC102945.2	TEC	chr8	30410333	30410351	+	2	0	AGO1-4,AGO2	8mer	ucAAGAGGGUUGCAUUUGGGu	|| |::|| |||||||	uuUUGUUUCA--UUAAACCCa	0.9837	-0.007	11	Huh-7.5,hNSC
MIMAT0004810	hsa-miR-629-5p	ENSG00000253898	LINC01419	lincRNA	chr8	84319956	84319976	+	1	0	AGO2	8mer	ucaagaggGUUGCAUUUGGGu	| :| |||||||	caggagaaCCGCUUAAACCCa	0.0807	-0.148	1	BC-3
MIMAT0004810	hsa-miR-629-5p	ENSG00000251136	AF117829.1	lincRNA	chr8	90769412	90769422	-	2	0	AGO1-4,AGO2	7mer-m8	ucaagaggguugcAUUUGGGu	|||||||	----------ugaUAAACCCu	-1.9048	-0.094	7	BT474,Huh-7.5
MIMAT0004810	hsa-miR-629-5p	ENSG00000251136	AF117829.1	lincRNA	chr8	90769412	90769433	-	3	0	AGO1-4,AGO2	7mer-m8	ucaagagggUUGC-AUUUGGGu	| :|:| |||||||	ugagaggugGAUGAUAAACCCu	0.3106	-0.198	7	HEK293S,Huh-7.5
MIMAT0004810	hsa-miR-629-5p	ENSG00000261087	AP003469.4	lincRNA	chr8	102179509	102179529	-	1	0	AGO2	7mer-m8	ucaagaggguugcAUUUGGGu	| | |||||||	aacgugaugagaaUAAACCCg	-0.0146	-0.692	11	cingulate_gyrus
MIMAT0004810	hsa-miR-629-5p	ENSG00000261670	AC012213.2	lincRNA	chr8	104477574	104477594	+	1	0	AGO1-4	8mer	ucaagagggUUGCAUUUGGGu	:|: |||||||	uagagcugaGAUAUAAACCCa	-0.0622	-0.135	4	Huh-7.5
MIMAT0004810	hsa-miR-629-5p	ENSG00000233906	AL445623.1	lincRNA	chr9	23672363	23672383	-	1	0	AGO2	8mer	ucaagaggGUUGCAUUUGGGu	:||| |||||||	cucagaugUAACCUAAACCCa	0.3327	0.989	0	cingulate_gyrus
MIMAT0004810	hsa-miR-629-5p	ENSG00000283982	AL445623.2	lincRNA	chr9	23672363	23672383	-	1	0	AGO2	8mer	ucaagaggGUUGCAUUUGGGu	:||| |||||||	cucagaugUAACCUAAACCCa	0.3327	0.989	0	cingulate_gyrus
MIMAT0004810	hsa-miR-629-5p	ENSG00000238266	LINC00707	lincRNA	chr10	6884744	6884764	+	1	0	AGO2	7mer-m8	ucAAGAGGGUUGCAUUUGGGu	||| |:| | |||||||	gcUUCCCUCUUCCUAAACCCu	1.1173	-0.010	5	HeLa
MIMAT0004810	hsa-miR-629-5p	ENSG00000239665	AL157392.3	processed_transcript	chr10	13697310	13697330	+	1	0	AGO2	7mer-m8	ucaagagggUUGCAUUUGGGu	|| ||| |||||||	uuuugauagAACAUAAACCCu	0.7774	-0.455	9	MDA-MB-231
MIMAT0004810	hsa-miR-629-5p	ENSG00000239665	AL157392.3	processed_transcript	chr10	13709826	13709848	+	1	0	AGO2	8mer	ucaaGAGGGUUG--CAUUUGGGu	| | ||:| ||||||||	uaacCCCACAGCUAGUAAACCCa	0.7944	-0.034	9	22RV1
MIMAT0004810	hsa-miR-629-5p	ENSG00000273012	AL353600.1	lincRNA	chr10	33630678	33630700	+	1	0	AGO2	7mer-m8	ucAAGAGGGUU--GCAUUUGGGu	||:||: || : |||||||	cuUUUUCUGAAUUUUUAAACCCc	1.1068	0.237	6	T-REx-293
MIMAT0004810	hsa-miR-629-5p	ENSG00000224596	ZMIZ1-AS1	antisense	chr10	80721972	80721992	-	2	0	AGO1-4,AGO2	8mer	ucAAGAGGGUUGCAUUUGGGu	||| :|| :::| |||||||	agUGUUCAUGGCUUAAACCCa	1.5365	-0.416	12	Huh-7.5,MDA-MB-231
MIMAT0004810	hsa-miR-629-5p	ENSG00000269821	KCNQ1OT1	antisense	chr11	2650162	2650182	-	1	0	AGO1-4	8mer	ucaagaggguugcAUUUGGGu	| |||||||	gaaagcauagaaaUAAACCCa	-0.3556	0.084	4	hNSC
MIMAT0004810	hsa-miR-629-5p	ENSG00000269821	KCNQ1OT1	antisense	chr11	2703573	2703595	-	3	0	AGO1-4,AGO2	7mer-m8	ucaagagGGUUG--CAUUUGGGu	|||:| ||||||||	gaaggagCCAGCCAGUAAACCCu	0.5150	0.359	4	Huh-7.5
MIMAT0004810	hsa-miR-629-5p	ENSG00000255448	AC055860.1	processed_transcript	chr11	18029539	18029559	-	3	0	AGO2	8mer	ucaagaggguuGCAUUUGGGu	| | :||||||||	ugaaugacuucUGUAAACCCa	0.4580	1.562	4	islets
MIMAT0004810	hsa-miR-629-5p	ENSG00000279491	AP003733.4	TEC	chr11	61736771	61736792	+	6	0	AGO1-4,AGO2	7mer-m8	ucaaGAGGGUUGC-AUUUGGGu	|| || | |||||||	cuaaCUAACAUGGCUAAACCCu	0.6515	-0.139	3	Huh-7.5
MIMAT0004810	hsa-miR-629-5p	ENSG00000245532	NEAT1	lincRNA	chr11	65204787	65204808	+	36	0	AGO1,AGO1-4,AGO2	7mer-m8	ucAAGAGGGUUGC-AUUUGGGu	| :| ::: :| |||||||	uuUGUUGUUGUUGUUAAACCCc	0.9396	-0.142	11	Huh-7.5,endothelial,foreskin_fibroblast
MIMAT0004810	hsa-miR-629-5p	ENSG00000260401	AP002761.4	sense_overlapping	chr11	72951886	72951907	+	1	0	AGO2	7mer-m8	ucaagaGGGUU-GCAUUUGGGu	||::| | |||||||	caggggCCUGACCUUAAACCCu	0.5910	-0.585	9	MCF7
MIMAT0004810	hsa-miR-629-5p	ENSG00000261098	AP000766.1	lincRNA	chr11	107182871	107182889	-	2	0	AGO2	7mer-m8	ucaaGAGGGUUGCAUUUGGGu	||:: || |||||||	guggCUUUGAA--UAAACCCu	0.7583	0.310	13	HEK293S
MIMAT0004810	hsa-miR-629-5p	ENSG00000255121	AP003392.4	lincRNA	chr11	118865551	118865571	-	1	0	AGO2	7mer-m8	ucAAGAG-GGUUGCAUUUGGGu	||| | :: || |||||||	ucUUCCCUUUUAC-UAAACCCc	1.1486	0.234	2	MCF7
MIMAT0004810	hsa-miR-629-5p	ENSG00000255248	MIR100HG	processed_transcript	chr11	121961517	121961538	-	7	0	AGO1,AGO1-4,AGO2	8mer	ucaAGAG-GGUUGCAUUUGGGu	| |||: :::|| |||||||	acaUCUUGUUGACUUAAACCCa	1.4216	-0.474	16	MDA-MB-231,endothelial,foreskin_fibroblast
MIMAT0004810	hsa-miR-629-5p	ENSG00000280832	GSEC	antisense	chr11	126212070	126212090	-	1	0	AGO2	7mer-m8	ucaaGAGGGUUGCAUUUGGGu	|| |: || |||||||	caccCUGCUCACCUAAACCCu	0.8815	0.178	6	T98G
MIMAT0004810	hsa-miR-629-5p	ENSG00000205885	C1RL-AS1	antisense	chr12	7270658	7270683	+	4	0	AGO1-4,AGO2	7mer-m8	ucAAGAGGGU-UG----CAUUUGGGu	| |||| | || |||||||	uuUCCUCCAAGACUUUAAUAAACCCu	0.9860	0.131	7	Huh-7.5
MIMAT0004810	hsa-miR-629-5p	ENSG00000246695	RASSF8-AS1	antisense	chr12	26100520	26100539	-	1	0	AGO2	8mer	ucAAG-AGGGUUGCAUUUGGGu	|||| | || :||||||||	ggUUCAUGCC--UGUAAACCCa	1.3867	-0.031	11	T-REx-293
MIMAT0004810	hsa-miR-629-5p	ENSG00000273015	AC008124.1	lincRNA	chr12	46117555	46117575	-	2	0	AGO1-4,AGO2	7mer-m8	ucaagagggUUGCAUUUGGGu	| || || |||||||	aauuaaaaaAAAUUAAACCCc	0.7274	1.482	10	Huh-7.5
MIMAT0004810	hsa-miR-629-5p	ENSG00000257261	AC008014.1	lincRNA	chr12	46777894	46777914	+	4	0	AGO1,AGO2	7mer-m8	ucaaGAGGGUUGCAUUUGGGu	| || :||: |||||||	ggagCUGUCAGAUUAAACCCc	1.0592	-0.403	9	HeLa,endothelial
MIMAT0004810	hsa-miR-629-5p	ENSG00000257337	AC068888.1	antisense	chr12	53436788	53436808	-	3	0	AGO1-4,AGO2	8mer	ucaagaggguUGCAUUUGGGu	| || |||||||	caauaggggcACCUAAACCCa	0.2786	-0.369	7	Huh-7.5
MIMAT0004810	hsa-miR-629-5p	ENSG00000275180	AC048341.2	lincRNA	chr12	62998033	62998053	+	3	0	AGO1,AGO2	8mer	ucaAGAGGGUUGCAUUUGGGu	|:| |||||||||||	gucUUUAAAAACGUAAACCCa	0.9930	-0.025	7	MDA-MB-231,endothelial
MIMAT0004810	hsa-miR-629-5p	ENSG00000256571	AC079866.2	sense_intronic	chr12	64272681	64272703	+	2	0	AGO1-4,AGO2	8mer	ucaagagggUUG-C-AUUUGGGu	||| | ||| | |||||||	agugccugaAACAGAUAAACCCa	1.1638	0.202	1	HS5,hNSC
MIMAT0004810	hsa-miR-629-5p	ENSG00000281344	HELLPAR	macro_lncRNA	chr12	102640522	102640541	+	1	0	AGO2	8mer	ucAAGAGGGUUGCAUUUGGGu	| ||: ::||: |||||||	aaUUUAGUUAAU-UAAACCCa	1.2218	0.311	2	GM12878
MIMAT0004810	hsa-miR-629-5p	ENSG00000281344	HELLPAR	macro_lncRNA	chr12	102650649	102650669	+	1	0	AGO1-4	7mer-m8	ucaaGAGGGUUGCAUUUGGGu	| :|:|::| |||||||	ugcaUUUCUGAGAUAAACCCc	1.0476	0.082	2	Huh-7.5
MIMAT0004810	hsa-miR-629-5p	ENSG00000258210	AC144548.1	processed_transcript	chr12	110883242	110883262	-	2	0	AGO1-4	8mer	ucaagagggUUGCAUUUGGGu	|:: |||||||	gagagaguaAGUCUAAACCCa	-0.0425	2.776	4	Huh-7.5
MIMAT0004810	hsa-miR-629-5p	ENSG00000255857	PXN-AS1	antisense	chr12	120647956	120647976	+	4	0	AGO2	8mer	ucaagaGGGUUGCAUUUGGGu	|| ||| ||||||||	aggaugCCCUUGGUAAACCCa	0.9988	-0.281	4	T-REx-293
MIMAT0004810	hsa-miR-629-5p	ENSG00000256028	AC026362.1	processed_transcript	chr12	123462017	123462039	+	2	0	AGO1-4,AGO2	8mer	ucaAGAGGGUUGC--AUUUGGGu	| || |::| :| |||||||	ggcUCACUUAUUGGCUAAACCCa	1.1068	0.036	5	Huh-7.5,MCF7
MIMAT0004810	hsa-miR-629-5p	ENSG00000279128	AC078925.2	TEC	chr12	131508205	131508225	-	5	0	AGO2,AGO4	8mer	ucaagaggguugCAUUUGGGu	| | ||||||||	ggcgaugguucaGUAAACCCa	0.3740	-0.565	3	HEK293,MDMs
MIMAT0004810	hsa-miR-629-5p	ENSG00000205861	PCOTH	processed_transcript	chr13	24463068	24463087	+	1	0	AGO2	7mer-m8	ucaagaggGUUGCAUUUGGGu	| || |||||||	guaggagaCCAC-UAAACCCg	0.1201	-0.400	6	Huh-7.5
MIMAT0004810	hsa-miR-629-5p	ENSG00000215256	DHRS4-AS1	antisense	chr14	24410347	24410365	-	2	0	AGO2	7mer-m8	ucaaGAGGGUUGCAUUUGGGu	||:| :| |||||||	gccaCUUCGGA--UAAACCCu	0.6992	-0.066	4	MDA-MB-231
MIMAT0004810	hsa-miR-629-5p	ENSG00000214548	MEG3	lincRNA	chr14	101298661	101298686	+	1	0	AGO2	7mer-m8	ucaaGAGGGU-UG----CAUUUGGGu	|||||| |: ||||||||	uuacCUCCCACAUCCUGGUAAACCCu	1.2151	-0.077	13	islets
MIMAT0004810	hsa-miR-629-5p	ENSG00000257151	PWAR6	lincRNA	chr15	25280451	25280471	+	9	0	AGO1-4,AGO2	7mer-m8	ucaagaggGUUGCAUUUGGGu	| || ::|: |||||||	aauuggaaUGAUAUAAACCCc	0.9094	-0.470	15	Huh-7.5
MIMAT0004810	hsa-miR-629-5p	ENSG00000224078	SNHG14	processed_transcript	chr15	25360603	25360624	+	1	0	AGO2	8mer	ucaaGA-GGGUUGCAUUUGGGu	|| |::: : |||||||	uugcCUGCUUGCUUUAAACCCa	0.8014	0.036	9	HeLa
MIMAT0004810	hsa-miR-629-5p	ENSG00000276107	AC037198.1	sense_intronic	chr15	39879104	39879124	+	6	0	AGO1,AGO2	7mer-m8	ucaagaGGGUUGCAUUUGGGu	| ||::: |||||||	ucaugaCCUGGGAUAAACCCc	0.8292	-0.222	7	MDA-MB-231,endothelial
MIMAT0004810	hsa-miR-629-5p	ENSG00000247556	OIP5-AS1	processed_transcript	chr15	41592264	41592284	+	9	0	AGO1-4,AGO2	8mer	ucaagaggguugcAUUUGGGu	|||||||	uccaggugucuguUAAACCCa	-0.6667	0.027	4	Huh-7.5
MIMAT0004810	hsa-miR-629-5p	ENSG00000260814	AC073657.1	lincRNA	chr15	42063134	42063154	-	1	0	AGO2	7mer-m8	ucaagaggGUUGCAUUUGGGu	:::|||||||||	caggacaaUGGCGUAAACCCg	0.3810	-0.077	0	HeLa
MIMAT0004810	hsa-miR-629-5p	ENSG00000277144	AC092757.3	lincRNA	chr15	59407785	59407806	-	2	0	AGO2	7mer-m8	ucAAGA-GGGUUGCAUUUGGGu	| || | ||::|| |||||||	auUUGUGCCUGACCUAAACCCc	1.4714	0.341	4	GM12878
MIMAT0004810	hsa-miR-629-5p	ENSG00000273792	AC022898.2	sense_intronic	chr15	61140808	61140827	-	5	0	AGO1-4,AGO2	7mer-m8	ucaagagGGUUGCAUUUGGGu	| ||||: |||||||	ccaugagCCAAU-UAAACCCc	0.9524	0.030	5	Huh-7.5
MIMAT0004810	hsa-miR-629-5p	ENSG00000259495	AC016705.2	lincRNA	chr15	80669452	80669471	-	1	0	AGO2	8mer	ucAAGAGGGUUGCAUUUGGGu	||| || : |:: |||||||	agUGCUGUGAGU-UAAACCCa	1.3588	-0.244	16	T98G
MIMAT0004810	hsa-miR-629-5p	ENSG00000252690	AC105339.2	processed_transcript	chr15	83425402	83425422	+	4	0	AGO1-4,AGO2	8mer	ucaAGA-GGGUUGCAUUUGGGu	||| : : || |||||||	uacUCUGUAUUAC-UAAACCCa	0.9512	0.167	3	Huh-7.5
MIMAT0004810	hsa-miR-629-5p	ENSG00000261713	SSTR5-AS1	processed_transcript	chr16	1128188	1128209	-	1	0	AGO2	8mer	ucaagaggGUUG-CAUUUGGGu	| | || | ||||||||	augacagaCAUCUGUAAACCCa	0.7874	-0.360	12	22RV1
MIMAT0004810	hsa-miR-629-5p	ENSG00000235560	AC002310.1	antisense	chr16	30547906	30547927	+	2	0	AGO1-4,AGO2	7mer-m8	ucaAGAGGGUUG-CAUUUGGGu	|:| ||||| |||||||	ucaUUUACCAACAUUAAACCCu	1.3628	0.013	0	Huh-7.5,MCF7
MIMAT0004810	hsa-miR-629-5p	ENSG00000261008	LINC01572	lincRNA	chr16	72317229	72317249	-	2	0	AGO2	8mer	ucaagaggguuGCAUUUGGGu	| | |||||||	ccgcugcggucCCUAAACCCa	0.0487	0.008	1	HEK293T
MIMAT0004810	hsa-miR-629-5p	ENSG00000260630	SNAI3-AS1	antisense	chr16	88741868	88741886	+	1	0	AGO1-4	7mer-m8	ucAAGAGGGUUGCAUUUGGGu	| ||:||| ||||||||	gaUGCUUCCA--GUAAACCCc	1.2241	-0.105	5	hNSC
MIMAT0004810	hsa-miR-629-5p	ENSG00000186594	MIR22HG	lincRNA	chr17	1616833	1616852	-	2	0	AGO1	8mer	ucaagaggguUGCAUUUGGGu	|| |||||||	gaaaagugauAC-UAAACCCa	-0.2209	0.037	20	endothelial
MIMAT0004810	hsa-miR-629-5p	ENSG00000265625	AC104564.5	sense_intronic	chr17	27972432	27972452	-	2	0	AGO2	8mer	ucaagaggGUUGCAUUUGGGu	| ||:: |||||||	aagaagggCAGUAUAAACCCa	0.4650	0.689	1	T98G
MIMAT0004810	hsa-miR-629-5p	ENSG00000279806	AC018629.1	TEC	chr17	38630085	38630107	-	1	0	AGO2	7mer-m8	ucAAGAGGGUUG--CAUUUGGGu	|||| | || | |||||||	ggUUCCCACACCCUCUAAACCCu	1.2915	-0.030	7	MDA-MB-231
MIMAT0004810	hsa-miR-629-5p	ENSG00000259623	AC125257.1	sense_overlapping	chr17	40005749	40005769	-	5	0	AGO1-4,AGO2	7mer-m8	ucaagaggguugcAUUUGGGu	|| |||||||	cuuuuguguuuuuUAAACCCg	0.0197	0.276	7	HCT116,MCF7
MIMAT0004810	hsa-miR-629-5p	ENSG00000267002	AC060780.1	lincRNA	chr17	41312317	41312335	-	2	0	AGO1	7mer-m8	ucaagaGGGUUGCAUUUGGGu	||:|| |||||||	cuccggCCUAA--UAAACCCc	0.5155	-0.032	8	endothelial
MIMAT0004810	hsa-miR-629-5p	ENSG00000267002	AC060780.1	lincRNA	chr17	41314994	41315015	-	2	0	AGO2	7mer-m8	ucAAGAG-GGUUGCAUUUGGGu	||||: | || | |||||||	agUUUGCAACACCCUAAACCCc	1.4820	0.128	8	T-REx-293
MIMAT0004810	hsa-miR-629-5p	ENSG00000267002	AC060780.1	lincRNA	chr17	41319308	41319326	-	2	0	AGO2	7mer-m8	ucaagaGGGUUGCAUUUGGGu	| ||:|| |||||||	cccuggCCUAA--UAAACCCc	0.8141	0.088	8	Huh-7.5
MIMAT0004810	hsa-miR-629-5p	ENSG00000233175	AC008105.1	antisense	chr17	43316526	43316548	-	1	0	AGO2	8mer	ucaagagGGU--UGCAUUUGGGu	| ||| |: |||||||	ggcagagCCAGGAUUUAAACCCa	0.6229	0.341	7	T98G
MIMAT0004810	hsa-miR-629-5p	ENSG00000257178	AC103702.1	sense_intronic	chr17	46659241	46659258	-	2	0	AGO1,AGO2	7mer-m8	ucaAGAGGGUUGCAUUUGGGu	|| |||| |||||||	gagUCGCCCA---UAAACCCu	0.9988	0.175	12	HEK293S,endothelial
MIMAT0004810	hsa-miR-629-5p	ENSG00000272763	AC103702.2	lincRNA	chr17	46713581	46713601	-	3	0	AGO2	7mer-m8	ucaagaggguugcAUUUGGGu	|||||||	gagaaguuaccucUAAACCCu	-0.6667	0.056	6	BCBL-1
MIMAT0004810	hsa-miR-629-5p	ENSG00000279035	AC022211.4	TEC	chr17	73128173	73128193	+	1	0	AGO2	7mer-m8	ucaagaggguuGCAUUUGGGu	|| | |||||||	gagucaaggguCCUAAACCCg	0.2786	0.423	2	HeLa
MIMAT0004810	hsa-miR-629-5p	ENSG00000272703	AP005137.2	antisense	chr18	11857329	11857349	-	1	0	AGO2	7mer-m8	ucaagaGGGUUGCAUUUGGGu	| |: |: |||||||	ugaaacCUGAGAUUAAACCCu	0.6121	-0.035	0	HeLa
MIMAT0004810	hsa-miR-629-5p	ENSG00000267583	AC007998.3	lincRNA	chr18	33046914	33046931	-	3	0	AGO1,AGO2	7mer-m8	ucAAGAGGGUUGCAUUUGGGu	|| |:||| |||||||	guUUGUUCCA---UAAACCCu	1.0337	-0.133	4	HUVEC,endothelial
MIMAT0004810	hsa-miR-629-5p	ENSG00000264705	AC090337.1	lincRNA	chr18	66879535	66879555	+	1	0	AGO1-4	8mer	ucaagaggGUUGCAUUUGGGu	:| | |||||||	ccaggaaaUAUCUUAAACCCa	0.0807	-0.040	5	hNSC
MIMAT0004810	hsa-miR-629-5p	ENSG00000278000	AC139100.2	sense_intronic	chr18	77920159	77920177	+	5	0	AGO1-4,AGO2	7mer-m8	ucaAGAGGGUUGCAUUUGGGu	| | | || :||||||||	aacUAUACC--UGUAAACCCu	0.9721	0.070	9	BC-3,Huh-7.5
MIMAT0004810	hsa-miR-629-5p	ENSG00000267751	AC009005.1	antisense	chr19	571492	571512	-	5	0	AGO1-4,AGO2	8mer	ucaagaggguUGCAUUUGGGu	:|||||||||	ccgaggugacGCGUAAACCCa	0.0000	-0.155	1	Huh-7.5
MIMAT0004810	hsa-miR-629-5p	ENSG00000267100	ILF3-AS1	lincRNA	chr19	10763957	10763976	-	2	0	AGO1-4,AGO2	7mer-m8	ucaagaGGGUUGCAUUUGGGu	| |::||| |||||||	ucugugCUUAAC-UAAACCCc	1.0070	-0.349	12	HEK293T,MCF7
MIMAT0004810	hsa-miR-629-5p	ENSG00000284428	AC092329.4	processed_transcript	chr19	23445846	23445865	-	1	0	AGO1-4	8mer	ucaaGAGGGUUGCAUUUGGGu	||| : | |||||||	gugaCUCAUUUC-UAAACCCa	0.7015	0.176	0	HeLa
MIMAT0004810	hsa-miR-629-5p	ENSG00000267049	AC002398.1	antisense	chr19	36260126	36260146	-	2	0	AGO2	7mer-m8	ucaagaggguugcAUUUGGGu	|||||||	uugagaugucuuuUAAACCCu	-0.6667	-0.106	1	TDF
MIMAT0004810	hsa-miR-629-5p	ENSG00000267107	PCAT19	lincRNA	chr19	41960285	41960304	-	2	0	AGO1,AGO2	7mer-m8	ucAAGAGGGUUGCAUUUGGGu	| | ||::| || |||||||	acUACUUUC-ACCUAAACCCu	1.3367	-0.100	9	endothelial,islets
MIMAT0004810	hsa-miR-629-5p	ENSG00000268516	AC020915.3	antisense	chr19	58768737	58768757	-	1	0	AGO2	7mer-m8	ucaagaggguUGCAUUUGGGu	| |: |||||||	ucuagaggguAUUUAAACCCc	0.1480	0.103	3	HeLa
MIMAT0004810	hsa-miR-629-5p	ENSG00000276649	AL117335.1	antisense	chr20	1868921	1868941	-	16	0	AGO1-4,AGO2	8mer	ucAAGAGGGUUGCAUUUGGGu	| | ::||| |||||||	ucUACCUUCAAAAUAAACCCa	1.1092	-0.110	9	Huh-7.5
MIMAT0004810	hsa-miR-629-5p	ENSG00000260257	AL035071.1	lincRNA	chr20	31445921	31445941	+	2	0	AGO1	7mer-m8	ucaAGA--GGGUUGCAUUUGGGu	| ||| :|:|| |||||||	auaUCUAGUCUAA--UAAACCCu	1.0894	0.200	6	endothelial
MIMAT0004810	hsa-miR-629-5p	ENSG00000273840	AF254983.1	processed_transcript	chr21	11029636	11029656	-	4	0	AGO1-4,AGO2	8mer	ucaagaggguugcAUUUGGGu	|||||||	gucgggaaauuuuUAAACCCa	-0.6667	4.518	0	Huh-7.5
MIMAT0004810	hsa-miR-629-5p	ENSG00000228315	GUSBP11	processed_transcript	chr22	23980700	23980725	-	3	0	AGO1-4,AGO2	7mer-m8	ucAAGAG-GGU-UG---CAUUUGGGu	||||| |:: || ||||||||	ccUUCUCGCUGUACCCAGUAAACCCu	1.4568	-0.122	9	HS27a,Huh-7.5
MIMAT0004810	hsa-miR-629-5p	ENSG00000273295	AP000350.6	lincRNA	chr22	24246387	24246406	-	1	1	AGO2	8mer	ucaAGAGGGUUGCAUUUGGGu	| |||||||| ||||||||	ggaUCUCCCAA-GUAAACCCa	2.2672	-0.277	2	T98G
MIMAT0004810	hsa-miR-629-5p	ENSG00000235954	TTC28-AS1	processed_transcript	chr22	28398567	28398587	+	1	0	AGO2	8mer	ucAAGAGGGUUGCAUUUGGGu	|||| :| :||||||||	ugUUCAGUCUCUGUAAACCCa	1.3275	0.018	6	cingulate_gyrus
MIMAT0004810	hsa-miR-629-5p	ENSG00000280434	AL031595.3	sense_overlapping	chr22	44548701	44548721	+	1	0	AGO2	7mer-m8	ucaagaGGGUUGCAUUUGGGu	|| | :|| | |||||||	agcugaUCCUUCUUAAACCCc	1.0871	0.789	4	GM12891
MIMAT0004810	hsa-miR-629-5p	ENSG00000231711	LINC00899	processed_transcript	chr22	46437113	46437136	-	1	0	AGO2	8mer	ucAAGAGG--GUU-GCAUUUGGGu	||| || ||| : |||||||	ccUUCCCCGGCAAGUCUAAACCCa	1.2462	-0.382	7	HeLa
MIMAT0004810	hsa-miR-629-5p	ENSG00000224271	AL117329.1	lincRNA	chr22	48134193	48134214	+	2	0	AGO1-4,AGO2	7mer-m8	ucAAGAGG-GUUGCAUUUGGGu	||| || : |:||||||||	guUUCGCCAUCAUGUAAACCCu	1.3194	-0.354	3	Huh-7.5
MIMAT0004810	hsa-miR-629-5p	ENSG00000272821	U62317.3	antisense	chr22	50963178	50963196	+	5	0	AGO1,AGO2	8mer	ucAAGAGGGUUGCAUUUGGGu	| :|: ||| |||||||	ucUAUUUGCAA--UAAACCCa	0.9942	0.053	2	HEK293
MIMAT0004810	hsa-miR-629-5p	ENSG00000229807	XIST	lincRNA	chrX	73046467	73046487	-	25	0	AGO1,AGO1-4,AGO2	7mer-m8	ucaagagggUUGCAUUUGGGu	| | | |||||||	aagaugagaACCCUAAACCCu	0.1283	0.200	1	HEK293,Huh-7.5,MDMs
