# Supplementary material for: Identification of hub programmed cell death-related genes and immune infiltration in Crohn’s disease using bioinformatics
Source: Front Genet. 2024 Dec 18;15:1425062. doi: 10.3389/fgene.2024.1425062 (PMC11688285; doi:10.3389/fgene.2024.1425062)
Supplement: Supplementary file 2 [file DataSheet4.zip › Input data and script3/ceRNAnet/miRNA_lncRNA/hsa-miR-1247-5p.txt]

#please cite:
#Zhou KR, Liu S, Li B, Liu SR, Zheng WJ, Cai L, et al. An encyclopedia of RNA interactomes in ENCORI.
#2.Li JH, et al.starBase v2.0: decoding miRNA-ceRNA, miRNA-ncRNA and protein-RNA interaction networks from large-scale CLIP-Seq data , Nucleic Acids Res. 2014 Jan;42:D92-7.
miRNAid	miRNAname	geneID	geneName	geneType	chromosome	start	end	strand	clipExpNum	degraExpNum	RBP	merClass	miRseq	align	targetSeq	TDMDScore	phyloP	pancancerNum	cellline/tissue
MIMAT0005899	hsa-miR-1247-5p	ENSG00000223764	AL645608.1	lincRNA	chr1	852365	852387	-	3	0	AGO2	7mer-m8	agGCCCCUGCU-UGCCCUGCCCa	:||| | |: : ||||||||	cgUGGGCAGGGUGAGGGACGGGu	1.1308	-0.361	1	HeLa
MIMAT0005899	hsa-miR-1247-5p	ENSG00000272512	AL645608.8	lincRNA	chr1	932374	932395	-	3	0	AGO2	7mer-m8	aggCCCCUGCUUGCCCUGCCCa	| |||| ||::| |||||||	ugaGGGGCCGGGCUGGACGGGg	1.5510	-0.087	3	22RV1
MIMAT0005899	hsa-miR-1247-5p	ENSG00000272512	AL645608.8	lincRNA	chr1	932544	932565	-	3	0	AGO1-4,AGO2	7mer-m8	agGCCCCUGCUUGCCCUGCCCa	| ||| | |:| |||||||	auCCGGGCCCAGCUGGACGGGg	1.1763	-0.258	3	HEK293S,Huh-7.5
MIMAT0005899	hsa-miR-1247-5p	ENSG00000230415	LINC01786	lincRNA	chr1	1214614	1214636	+	1	0	AGO2	7mer-m8	aggcCCCUGCUUGC-CCUGCCCa	| | ||: || |||||||	gaguGUGCCGGUCGUGGACGGGu	0.8414	0.057	7	HeLa
MIMAT0005899	hsa-miR-1247-5p	ENSG00000231050	AL109917.1	antisense	chr1	1822925	1822952	+	1	0	AGO2	7mer-m8	agGCCCCUGCUUG------CCCUGCCCa	|||||:||: | ||||||||	ggCGGGGGCGGUCCCUCCGGGGACGGGg	1.0536	-0.082	6	MDMs
MIMAT0005899	hsa-miR-1247-5p	ENSG00000231789	PIK3CD-AS2	antisense	chr1	9747438	9747461	-	6	0	AGO1-4,AGO2	7mer-m8	aggcccCUGCUUG--CCCUGCCCa	| ||:|| |||||||	agucacGCCGGACCUUGGACGGGc	0.4920	-0.205	5	Huh-7.5,T-REx-293
MIMAT0005899	hsa-miR-1247-5p	ENSG00000117242	PINK1-AS	antisense	chr1	20975497	20975515	-	3	0	AGO1-4,AGO2	7mer-m8	agGCCCCUGCUUGCCCUGCCCa	|| |||:| | |||||||	ccCUGGGGC---CAGGACGGGc	0.9922	2.841	7	Huh-7.5
MIMAT0005899	hsa-miR-1247-5p	ENSG00000197989	SNHG12	antisense	chr1	28907855	28907876	-	2	0	AGO1,AGO2	7mer-m8	agGCCCCUGCUUGCCCUGCCCa	||| : |: |||||||	caCGGUUUUCAGAAGGACGGGu	0.8060	-0.654	9	HS27a,endothelial
MIMAT0005899	hsa-miR-1247-5p	ENSG00000229372	SZT2-AS1	antisense	chr1	43913505	43913527	-	1	0	AGO2	7mer-m8	aggccCCUG-CUUGCCCUGCCCa	| | || | :| |||||||	agccaGAACUGUGCAGGACGGGu	0.8636	2.019	3	TDF
MIMAT0005899	hsa-miR-1247-5p	ENSG00000234222	LIX1L-AS1	antisense	chr1	145508459	145508480	-	2	0	AGO1-4,AGO2	7mer-m8	aggccccugcuugCCCUGCCCa	| ||||||||	caacagcuguuggGGGACGGGg	-0.0174	1.888	5	TDF,fibroblasts
MIMAT0005899	hsa-miR-1247-5p	ENSG00000264207	AC239868.2	antisense	chr1	149803708	149803731	-	1	0	AGO1-4	8mer	agGCCCCUGCUUGC--CCUGCCCa	||:| | :| || | |||||||	ucUGUGCGCCAAGGGAGGACGGGa	1.2117	-0.530	1	hNSC
MIMAT0005899	hsa-miR-1247-5p	ENSG00000232671	AL391069.2	antisense	chr1	151254057	151254079	-	3	0	AGO2	7mer-m8	agGCCCCUGCUUGC-CCUGCCCa	||:| ||: |::|| |||||||	ucUGCGGGAGGGCGUGGACGGGg	1.5409	-0.387	12	22RV1
MIMAT0005899	hsa-miR-1247-5p	ENSG00000231064	AC234582.1	antisense	chr1	155164975	155164996	+	81	0	AGO1,AGO1-4,AGO2	8mer	aggCCCCUGCUUGCCCUGCCCa	| ||:||:: ||||||||	cggGCGGGCGGGAGGGACGGGa	1.1784	3.535	4	HEK293,MDMs,foreskin_fibroblast
MIMAT0005899	hsa-miR-1247-5p	ENSG00000232860	SMG7-AS1	processed_transcript	chr1	183440496	183440519	-	1	0	AGO2	7mer-m8	aggcCCCU--GCUUGCCCUGCCCa	|||| | : | |||||||	aggcGGGAUCCCGCCUGGACGGGg	0.8326	0.854	4	HEK293S
MIMAT0005899	hsa-miR-1247-5p	ENSG00000228830	AL160408.2	antisense	chr1	234743065	234743085	+	3	0	AGO2	7mer-m8	agGCCCCUGCUUGCCCUGCCCa	| :| | | |:|| |||||||	ugUGCGAAGGGAC-GGACGGGc	1.1740	5.828	0	TDF
MIMAT0005899	hsa-miR-1247-5p	ENSG00000272195	AL356512.1	antisense	chr1	245133909	245133930	-	1	0	AGO2	7mer-m8	aggCCCCUGCUUGCCCUGCCCa	| ||:| | ||||||||	cggGCGGGCUACGGGGACGGGg	0.9401	-0.033	5	T-REx-293
MIMAT0005899	hsa-miR-1247-5p	ENSG00000272195	AL356512.1	antisense	chr1	245134074	245134093	-	2	0	AGO2	7mer-m8	aggCCCCUGCUUGCCCUGCCCa	||||| |:| |||||||	gagGGGGAAGGA--GGACGGGg	1.2554	-0.146	5	T-REx-293
MIMAT0005899	hsa-miR-1247-5p	ENSG00000270820	AC016727.1	antisense	chr2	61698531	61698550	+	1	0	AGO2	7mer-m8	agGCCCCUGCUUGCCCUGCCCa	||| |:| ||| |||||||	ggCGGAGGC-AAC-GGACGGGu	1.3259	0.957	6	HeLa
MIMAT0005899	hsa-miR-1247-5p	ENSG00000272667	AC012306.2	lincRNA	chr2	128644328	128644351	+	1	0	AGO2	7mer-m8	aggcccCUGCUUG--CCCUGCCCa	| ||:| || ||||||||	ccucuuGAUGCACCGGGGACGGGc	0.8868	-0.373	4	HCT116
MIMAT0005899	hsa-miR-1247-5p	ENSG00000222033	LINC01124	lincRNA	chr2	171570179	171570201	-	1	0	AGO2	7mer-m8	agGCCCCUG--CUUGCCCUGCCCa	| | ||| |:|| |||||||	caCUGCGACCGGGAC-GGACGGGg	1.0854	-0.211	4	HEK293T
MIMAT0005899	hsa-miR-1247-5p	ENSG00000224660	SH3BP5-AS1	antisense	chr3	15298319	15298340	+	3	0	AGO1-4,AGO2	7mer-m8	aggcCCCUGCUUGCCCUGCCCa	| |:| :||||||||	caguGUGGCAUCUGGGACGGGg	0.6752	-0.731	5	Huh-7.5
MIMAT0005899	hsa-miR-1247-5p	ENSG00000272762	AC115284.1	processed_transcript	chr3	51995238	51995259	-	2	0	AGO1-4,AGO2	7mer-m8	aggccCCUGCUUGCCCUGCCCa	| :||: : |||||||	agaauGAGCGGCUCGGACGGGg	0.6112	1.978	3	22RV1,Huh-7.5
MIMAT0005899	hsa-miR-1247-5p	ENSG00000277855	AC097634.3	antisense	chr3	71630902	71630925	+	1	0	AGO2	8mer	aggCCCCU--GCUUGCCCUGCCCa	| ||||| :||| ||||||||	uggGGGGAACUGAAGGGGACGGGa	1.6734	0.300	1	TDF
MIMAT0005899	hsa-miR-1247-5p	ENSG00000243926	TIPARP-AS1	antisense	chr3	156392086	156392108	-	1	0	AGO2	7mer-m8	agGC-CCCUGCUUGCCCUGCCCa	|| | | || ::||||||||	ggCGCGUGCCGCGUGGGACGGGc	1.1474	0.142	7	T-REx-293
MIMAT0005899	hsa-miR-1247-5p	ENSG00000273247	AC097376.2	antisense	chr4	140370781	140370807	-	1	0	AGO2	8mer	agGCCCCUGCUUGC-----CCUGCCCa	:|| | | ||:| |||||||	caUGGAGUCCAAUGUUUGAGGACGGGa	0.7838	-0.151	6	MDA-MB-231
MIMAT0005899	hsa-miR-1247-5p	ENSG00000177822	AC098864.1	antisense	chr4	183063997	183064018	-	2	0	AGO2	7mer-m8	aggccccugcuuGCCCUGCCCa	||| | |||||||||	uccuuucgggucCGGGACGGGg	0.7482	-0.797	2	HS27a
MIMAT0005899	hsa-miR-1247-5p	ENSG00000280187	AC022107.1	TEC	chr5	68484899	68484921	-	1	0	AGO2	7mer-m8	aggcccCUGCUUG-CCCUGCCCa	| || || | ||||||||	gcuucuGAAGAUCAGGGACGGGc	0.8868	-0.005	4	MDA-MB-231
MIMAT0005899	hsa-miR-1247-5p	ENSG00000253447	AC113423.2	antisense	chr5	173513440	173513461	-	1	0	AGO2	8mer	aggccccugcuugcCCUGCCCa	| | | |||||||	acaaucguugucaaGGACGGGa	0.3382	-0.384	0	MDMs
MIMAT0005899	hsa-miR-1247-5p	ENSG00000245060	LINC00847	lincRNA	chr5	180258126	180258148	+	2	0	AGO1-4,AGO2	7mer-m8	aggccccUGCUUGC-CCUGCCCa	|| :||:: | |||||||	ucuccucGCGGGGGUGGACGGGu	0.8495	-0.219	6	HeLa,Huh-7.5
MIMAT0005899	hsa-miR-1247-5p	ENSG00000238221	AL139095.4	antisense	chr6	7276355	7276376	+	1	0	AGO1	7mer-m8	aggccccUGCUUGCCCUGCCCa	|| |: |||||||	aaaacacACUCAUCGGACGGGc	0.2698	-0.125	6	HEK293
MIMAT0005899	hsa-miR-1247-5p	ENSG00000283064	AL353759.1	antisense	chr6	26172537	26172558	-	1	0	AGO2	7mer-m8	aggccccuGCUUGCCCUGCCCa	| :|| ||||||||	uguacuuuUGAUAGGGACGGGg	0.4250	-0.430	0	22RV1
MIMAT0005899	hsa-miR-1247-5p	ENSG00000230910	AL391807.1	antisense	chr6	69344275	69344296	-	3	0	AGO2	7mer-m8	aggccccugcuugCCCUGCCCa	||||||||	aguaacagguuugGGGACGGGg	-0.5455	0.694	4	motor_cortex
MIMAT0005899	hsa-miR-1247-5p	ENSG00000227220	AL133346.1	antisense	chr6	132272271	132272292	+	3	0	AGO2	7mer-m8	agGCCCCUGCUUGC-CCUGCCCa	|| |:|| ||| |||||||	caCGAAGGCG-ACGCGGACGGGg	1.2328	0.821	1	TDF
MIMAT0005899	hsa-miR-1247-5p	ENSG00000283122	HYMAI	non_coding	chr6	144329356	144329376	-	3	0	AGO2	7mer-m8	aggccCCUGCUUGCCCUGCCCa	| |||||:|| |||||||	uggacGGACGGAC-GGACGGGg	1.4294	0.054	0	HeLa
MIMAT0005899	hsa-miR-1247-5p	ENSG00000198221	AFDN-DT	lincRNA	chr6	168226685	168226707	-	2	0	AGO1-4	7mer-m8	agGCCCCUGCUU-GCCCUGCCCa	||| :|:: | |||||||	ggCGGUUCUGGGUCUGGACGGGc	0.9612	-0.807	4	hNSC
MIMAT0005899	hsa-miR-1247-5p	ENSG00000198221	AFDN-DT	lincRNA	chr6	168226705	168226728	-	3	0	AGO1,AGO1-4	7mer-m8	aggcCCCUG--CUUGCCCUGCCCa	|| || |: | |||||||	ggguGGUACUGGGUCCGGACGGGc	0.7128	-0.445	4	endothelial,hNSC
MIMAT0005899	hsa-miR-1247-5p	ENSG00000198221	AFDN-DT	lincRNA	chr6	168226825	168226847	-	1	0	AGO2	7mer-m8	agGCCCCUGCUU-GCCCUGCCCa	| | | | :|:| | |||||||	ugCAGUGCUGGAUCUGGACGGGc	1.0909	-0.207	4	HCT116
MIMAT0005899	hsa-miR-1247-5p	ENSG00000198221	AFDN-DT	lincRNA	chr6	168226869	168226891	-	1	0	AGO2	7mer-m8	agGCCCCUGCUU-GCCCUGCCCa	|||| ||:: | |||||||	ggCGGGUCCGGGUCUGGACGGGc	1.3049	-0.476	4	HEK293S
MIMAT0005899	hsa-miR-1247-5p	ENSG00000198221	AFDN-DT	lincRNA	chr6	168227076	168227098	-	3	0	AGO1-4,AGO2	7mer-m8	aggccCCUGCUUG-CCCUGCCCa	|||||::| ||||||||	gguccGGACGGGCGGGGACGGGc	1.2635	-0.149	4	HEK293S,Huh-7.5
MIMAT0005899	hsa-miR-1247-5p	ENSG00000198221	AFDN-DT	lincRNA	chr6	168227194	168227216	-	1	0	AGO2	7mer-m8	agGCCCCUGCUU-GCCCUGCCCa	||| | :|:| | |||||||	ggCGGUGCUGGAUCUGGACGGGc	1.1763	-0.734	4	HEK293S
MIMAT0005899	hsa-miR-1247-5p	ENSG00000198221	AFDN-DT	lincRNA	chr6	168227234	168227256	-	1	0	AGO2	7mer-m8	agGCCCCUGCUU-GCCCUGCCCa	||| | ||: | |||||||	cgCGGUGCAGAGUCCGGACGGGc	1.1042	-0.618	4	HEK293S
MIMAT0005899	hsa-miR-1247-5p	ENSG00000233429	HOTAIRM1	antisense	chr7	27138588	27138609	+	6	0	AGO1,AGO2	7mer-m8	aggccccugcuugcCCUGCCCa	| |||||||	aacuuaaugcuuucGGACGGGg	-0.3825	4.000	4	HEK293S,endothelial
MIMAT0005899	hsa-miR-1247-5p	ENSG00000253426	AC022784.3	lincRNA	chr8	9009300	9009319	+	2	0	AGO1-4,AGO2	7mer-m8	aggcccCUGCUUGCCCUGCCCa	|| | | ||:| |||||||	ucagaaGCCGGA--GGACGGGc	1.0565	-0.071	7	Huh-7.5
MIMAT0005899	hsa-miR-1247-5p	ENSG00000253426	AC022784.3	lincRNA	chr8	9009302	9009319	+	2	0	AGO1-4,AGO2	7mer-m8	aggcccCUGCUUGCCCUGCCCa	| | ||:| |||||||	--agaaGCCGGA--GGACGGGc	0.6175	-0.117	7	Huh-7.5
MIMAT0005899	hsa-miR-1247-5p	ENSG00000272163	AF106564.1	antisense	chr8	24771335	24771355	-	2	0	AGO2	7mer-m8	agGCCCCUGCUUGCCCUGCCCa	||| |:: ::| |||||||	ccCGCCGGUAGGC-GGACGGGu	1.1685	2.680	1	motor_cortex
MIMAT0005899	hsa-miR-1247-5p	ENSG00000272163	AF106564.1	antisense	chr8	24771395	24771417	-	1	0	AGO1-4	7mer-m8	aggCCCCUGC-UUGCCCUGCCCa	| ||| | || |||||||	cgaGCGGAAGCCACUGGACGGGg	0.9988	3.116	1	hNSC
MIMAT0005899	hsa-miR-1247-5p	ENSG00000254290	AC124067.4	lincRNA	chr8	37456841	37456862	-	3	0	AGO1-4,AGO2	8mer	aggccccUGCUUGCCCUGCCCa	| ::|:| ||||||||	uggucaaGUGGAGGGGACGGGa	0.6628	-0.162	1	Huh-7.5
MIMAT0005899	hsa-miR-1247-5p	ENSG00000236901	MIR600HG	sense_intronic	chr9	125876505	125876526	-	3	0	AGO1-4,AGO2	7mer-m8	aggccccuGCUUGCCCUGCCCa	| | :||| |||||||	uuuugcuuUGAAAUGGACGGGg	0.8182	-0.365	6	HeLa,Huh-7.5
MIMAT0005899	hsa-miR-1247-5p	ENSG00000236901	MIR600HG	sense_intronic	chr9	125876997	125877018	-	2	0	AGO1-4,AGO2	7mer-m8	aggccccuGCUUGCCCUGCCCa	| :|| | |||||||	gguguuucUGACCAGGACGGGg	0.5698	0.062	6	22RV1,Huh-7.5
MIMAT0005899	hsa-miR-1247-5p	ENSG00000236901	MIR600HG	sense_intronic	chr9	125877131	125877153	-	1	0	AGO1-4	8mer	agGCCCCUGCUUG-CCCUGCCCa	| | || :|::: ||||||||	ugCCGGAUUGGGUAGGGACGGGa	1.2073	-0.436	6	Huh-7.5
MIMAT0005899	hsa-miR-1247-5p	ENSG00000204054	LINC00963	processed_transcript	chr9	132251406	132251427	+	5	0	AGO2	7mer-m8	aggccccugcUUGCCCUGCCCa	|:: |||||||	caucaucugcAGUAGGACGGGg	-0.1843	-0.394	2	22RV1
MIMAT0005899	hsa-miR-1247-5p	ENSG00000203993	ARRDC1-AS1	antisense	chr9	140512444	140512465	-	2	0	AGO1-4,AGO2	7mer-m8	agGCCCCUGCUUGCCCUGCCCa	:| | || :| ||||||||	cgUGUGAACCGAGGGGACGGGu	1.0643	-0.405	10	22RV1,hNSC
MIMAT0005899	hsa-miR-1247-5p	ENSG00000229116	AL137026.1	lincRNA	chr10	44788952	44788970	-	1	0	AGO2	7mer-m8	agGCCCCUGCUUGCCCUGCCCa	| ||||| ||| ||||||||	uuCGGGG--GAA-GGGACGGGu	1.6468	0.053	2	T98G
MIMAT0005899	hsa-miR-1247-5p	ENSG00000235426	AL133481.1	antisense	chr10	81142285	81142307	+	1	0	AGO2	7mer-m8	agGCCCCUGCUUG-CCCUGCCCa	| | || :|| |||||||	gaCAGACACAGACACGGACGGGg	0.9013	1.405	1	TDF
MIMAT0005899	hsa-miR-1247-5p	ENSG00000224914	LINC00863	bidirectional_promoter_lncRNA	chr10	89102939	89102962	+	1	0	AGO2	7mer-m8	aggcccCUGCUUG--CCCUGCCCa	| ||:| || ||||||||	ccucuuGAUGCACCGGGGACGGGc	0.8868	0.371	3	MCF7
MIMAT0005899	hsa-miR-1247-5p	ENSG00000280693	SH3PXD2A-AS1	antisense	chr10	105506798	105506822	+	1	0	AGO2	7mer-m8	agGCCCCUGCUUG---CCCUGCCCa	| ||| | |:| |||||||	cuCAGGGCCCAGCACAAGGACGGGc	0.9036	0.071	1	MDA-MB-231
MIMAT0005899	hsa-miR-1247-5p	ENSG00000249456	AL731577.2	sense_overlapping	chr10	126605779	126605802	+	2	0	AGO2	7mer-m8	aggccccUGCUUGC--CCUGCCCa	| :|| || |||||||	ccgccaaGCGCCCGUCGGACGGGg	0.5391	0.528	0	HeLa
MIMAT0005899	hsa-miR-1247-5p	ENSG00000269821	KCNQ1OT1	antisense	chr11	2683815	2683834	-	3	0	AGO2	7mer-m8	agGCCCCUGCUUGCCCUGCCCa	||| |: |:| |||||||	gaCGGCGGGGGA--GGACGGGc	1.0399	0.329	5	22RV1
MIMAT0005899	hsa-miR-1247-5p	ENSG00000269821	KCNQ1OT1	antisense	chr11	2690279	2690300	-	5	0	AGO1-4,AGO2	7mer-m8	aggccccugCUUGCCCUGCCCa	| |:| |||||||	ggguaguugGGAGAGGACGGGc	0.3396	-0.212	5	Huh-7.5
MIMAT0005899	hsa-miR-1247-5p	ENSG00000269821	KCNQ1OT1	antisense	chr11	2707549	2707570	-	5	0	AGO1-4,AGO2	7mer-m8	aggcCCCUGCUUGCCCUGCCCa	| || || :::||||||||	gcuuGGAACAGGUGGGACGGGc	1.1928	-0.224	5	Huh-7.5
MIMAT0005899	hsa-miR-1247-5p	ENSG00000269821	KCNQ1OT1	antisense	chr11	2720577	2720599	-	6	0	AGO1-4,AGO2	7mer-m8	aggCCCCUGCU-UGCCCUGCCCa	| | |||||: :|||||||||	uggGCGGACGGCGCGGGACGGGu	1.6523	-0.203	5	Huh-7.5
MIMAT0005899	hsa-miR-1247-5p	ENSG00000255367	AC127526.2	processed_transcript	chr11	3602219	3602242	-	2	0	AGO2	7mer-m8	aggCCCCUG-CUUGC-CCUGCCCa	| | || | || |||||||	gaaGCGCACAGCCCGAGGACGGGg	0.8226	0.477	3	motor_cortex
MIMAT0005899	hsa-miR-1247-5p	ENSG00000268403	AC132192.2	antisense	chr11	9481298	9481318	-	2	0	AGO1-4,AGO2	7mer-m8	aggccccuGCUUGCCCUGCCCa	| ||||: |||||||	acgauuauCGAAU-GGACGGGg	0.7482	0.034	9	HeLa,MCF7
MIMAT0005899	hsa-miR-1247-5p	ENSG00000254639	AC116021.1	lincRNA	chr11	46260730	46260754	+	1	0	AGO2	7mer-m8	agGCCCCUGCUU---GCCCUGCCCa	|||||| |: | |||||||||	ucCGGGAAUCUACUCCGGGACGGGu	1.6477	0.303	1	HeLa
MIMAT0005899	hsa-miR-1247-5p	ENSG00000245532	NEAT1	lincRNA	chr11	65190863	65190885	+	26	0	AGO1,AGO1-4,AGO2	7mer-m8	aggccccuGCUUG-CCCUGCCCa	| | ||: | ||||||||	uuuucgcuCGGCCUGGGACGGGg	0.7849	0.247	4	HCT116,Huh-7.5,endothelial
MIMAT0005899	hsa-miR-1247-5p	ENSG00000245532	NEAT1	lincRNA	chr11	65192336	65192357	+	52	5	AGO1-4,AGO2	7mer-m8	aggCCCCUGCUUGCCCUGCCCa	|| | :| : ||||||||	gugGGAGUUGUGGGGGACGGGg	0.8946	-0.053	4	Huh-7.5
MIMAT0005899	hsa-miR-1247-5p	ENSG00000251562	MALAT1	lincRNA	chr11	65273604	65273625	+	13	0	AGO1,AGO1-4,AGO2	7mer-m8	aggccccugcuuGCCCUGCCCa	| | | |||||||	acuccugguuucCAGGACGGGg	0.2032	4.791	4	HEK293,MDMs,foreskin_fibroblast
MIMAT0005899	hsa-miR-1247-5p	ENSG00000245148	ARAP1-AS2	antisense	chr11	72414909	72414931	+	1	0	AGO2	7mer-m8	aggcccCUGC-UUGCCCUGCCCa	|| | ||| |||||||	gauucaGAAGCAACCGGACGGGg	0.6950	1.263	0	H1
MIMAT0005899	hsa-miR-1247-5p	ENSG00000279742	AP000974.1	TEC	chr11	85565751	85565769	-	1	0	AGO2	7mer-m8	aggCCCCUGCUUGCCCUGCCCa	|| ||||||| ||||||||	ucgGGGGACG---GGGACGGGg	1.8993	-0.991	5	MCF7
MIMAT0005899	hsa-miR-1247-5p	ENSG00000278376	AP004609.3	lincRNA	chr11	118662536	118662556	+	1	0	AGO2	7mer-m8	aggccCCUGCUUGCCCUGCCCa	| | :|| ::||||||||	gcgcuGCGCG-GUGGGACGGGg	0.9401	0.045	3	HeLa
MIMAT0005899	hsa-miR-1247-5p	ENSG00000255114	AP003392.3	antisense	chr11	118915164	118915187	+	4	0	AGO2	7mer-m8	aggccCCUGCUUGC--CCUGCCCa	||| | :| |||||||	cagacGGAAUACUGGAGGACGGGc	0.5680	0.497	5	TDF
MIMAT0005899	hsa-miR-1247-5p	ENSG00000254648	AP000911.2	lincRNA	chr11	133906890	133906911	-	1	0	AGO2	7mer-m8	aggCCCCUGCUUGCCCUGCCCa	||| :||:: |||||||	gggGGGCGCGGGGAGGACGGGg	1.1086	-0.344	4	T-REx-293
MIMAT0005899	hsa-miR-1247-5p	ENSG00000205885	C1RL-AS1	antisense	chr12	7263989	7264010	+	1	0	AGO2	7mer-m8	aggccccugcuugcCCUGCCCa	| |||||||	aagaaaguucuuuaGGACGGGc	-0.2196	-0.067	2	HeLa
MIMAT0005899	hsa-miR-1247-5p	ENSG00000226091	LINC00937	lincRNA	chr12	8549081	8549091	-	1	0	AGO2	7mer-m8	aggccccugcuuGC-CCUGCCCa	|| |||||||	------------CGAGGACGGGg	-1.8486	0.802	3	Akata-LCLd3
MIMAT0005899	hsa-miR-1247-5p	ENSG00000226091	LINC00937	lincRNA	chr12	8549081	8549102	-	1	0	AGO2	7mer-m8	aggccCCUGCUUGC-CCUGCCCa	|| ||||| :|| |||||||	ccccaGGACG-GCGAGGACGGGg	1.5912	0.362	3	Akata-LCLd3
MIMAT0005899	hsa-miR-1247-5p	ENSG00000256747	AC009511.2	antisense	chr12	27933910	27933932	-	1	0	AGO2	7mer-m8	aggccccuGCUUG-CCCUGCCCa	|| :||:| |||||||	cucguaccUGAGCAUGGACGGGg	0.7771	3.178	1	TDF
MIMAT0005899	hsa-miR-1247-5p	ENSG00000257337	AC068888.1	antisense	chr12	53440719	53440742	-	2	0	AGO2	8mer	agGCCCCUGCU-UG-CCCUGCCCa	||| ||| || || ||||||||	gcCGCGGAGGACACGGGGACGGGa	1.6474	-0.418	4	22RV1
MIMAT0005899	hsa-miR-1247-5p	ENSG00000273046	AC012531.2	processed_transcript	chr12	54428691	54428712	+	1	0	AGO2	7mer-m8	aggccccuGCUUGCCCUGCCCa	| | ::| |||||||	cuuuguucCCGGCUGGACGGGu	0.5055	0.568	4	HeLa
MIMAT0005899	hsa-miR-1247-5p	ENSG00000260329	AC007541.1	antisense	chr12	107348625	107348646	-	1	0	AGO2	8mer	aggccccugcuugcCCUGCCCa	|| |||||||	gaaggucguuuugaGGACGGGa	-0.0599	-0.466	7	HeLa
MIMAT0005899	hsa-miR-1247-5p	ENSG00000258034	AC012157.1	antisense	chr12	116399107	116399128	+	1	0	AGO2	8mer	aggccccUGCUUGCCCUGCCCa	|| || |||||||	gagcaccACAAAGUGGACGGGa	0.3718	5.733	1	TDF
MIMAT0005899	hsa-miR-1247-5p	ENSG00000256028	AC026362.1	processed_transcript	chr12	123465721	123465745	+	9	0	AGO1-4,AGO2	7mer-m8	agGCCCCUGCUUG---CCCUGCCCa	|| | ||: | ||||||||	guCGCAGCCGGUCCCGGGGACGGGg	0.8558	1.644	4	HCT116,Huh-7.5
MIMAT0005899	hsa-miR-1247-5p	ENSG00000279905	AC063926.3	TEC	chr12	130914315	130914336	+	1	0	AGO2	8mer	agGCCCCUGCUUGC-CCUGCCCa	|| | || ||: | |||||||	gcCCGUGA-GAGGGAGGACGGGa	1.2039	-0.835	2	T-REx-293
MIMAT0005899	hsa-miR-1247-5p	ENSG00000280287	AC131212.3	TEC	chr12	133129286	133129308	+	1	0	AGO2	7mer-m8	agGCC--CCUGCUUGCCCUGCCCa	||| ||||| :| |||||||	gaCGGAUGGACG-GCUGGACGGGc	1.4916	-0.596	5	T-REx-293
MIMAT0005899	hsa-miR-1247-5p	ENSG00000230223	ATXN8OS	antisense	chr13	70681569	70681590	+	16	0	AGO1-4,AGO2	7mer-m8	aggCCCCUGCUUGCCCUGCCCa	| ||| ||| |||||||	gaaGAGGAGGAAGAGGACGGGg	1.1563	1.798	3	T-REx-293,fibroblasts
MIMAT0005899	hsa-miR-1247-5p	ENSG00000269376	AL356740.3	sense_intronic	chr13	113664329	113664351	+	1	0	AGO2	7mer-m8	agGCCCCUGCUUG-CCCUGCCCa	|| | || | | ||||||||	acCAGUGAGCACCAGGGACGGGg	1.1019	-0.189	1	cingulate_gyrus
MIMAT0005899	hsa-miR-1247-5p	ENSG00000261242	AL136038.3	antisense	chr14	64010553	64010578	+	1	0	AGO2	8mer	agGCCCCU---GCU-UGCCCUGCCCa	| :||||| | | | |||||||	uuUGGGGAGUCCCACUCUGGACGGGa	1.2033	-0.542	7	T-REx-293
MIMAT0005899	hsa-miR-1247-5p	ENSG00000214548	MEG3	lincRNA	chr14	101325334	101325355	+	1	0	AGO2	7mer-m8	aggccccugcuugcCCUGCCCa	||| || |||||||	uccuggucuccugaGGACGGGu	0.5964	-0.324	1	cingulate_gyrus
MIMAT0005899	hsa-miR-1247-5p	ENSG00000269958	AL049840.4	sense_intronic	chr14	104163264	104163285	+	6	0	AGO2	8mer	aggCCCCUGCUUGCCCUGCCCa	|| | : :||||||||	gugGGAGUUCCCUGGGACGGGa	0.7583	0.057	5	HCT116
MIMAT0005899	hsa-miR-1247-5p	ENSG00000244879	GABPB1-AS1	antisense	chr15	50647929	50647950	+	5	0	AGO1,AGO1-4,AGO2	8mer	aggccCCUGCUUGCCCUGCCCa	| || || :||||||||	aacuaGGCAGACUGGGACGGGa	0.9734	0.207	5	Huh-7.5,endothelial,left_ventricle
MIMAT0005899	hsa-miR-1247-5p	ENSG00000259577	CERNA1	lincRNA	chr15	52472548	52472569	+	1	0	AGO2	8mer	agGCCCCUGCUUGC-CCUGCCCa	| | || | ||: | |||||||	ugCAGGCA-GAGAGAGGACGGGa	1.1662	-0.198	4	cingulate_gyrus
MIMAT0005899	hsa-miR-1247-5p	ENSG00000247982	LINC00926	lincRNA	chr15	57599785	57599806	+	1	0	AGO2	8mer	agGCCCCUGCUUGCCCUGCCCa	|| | | | | |||||||	ccCAGUGUGGCCCUGGACGGGa	0.8636	-0.451	2	HeLa
MIMAT0005899	hsa-miR-1247-5p	ENSG00000274383	AC103691.1	antisense	chr15	65243436	65243457	-	3	0	AGO1-4,AGO2	8mer	aggccccUGCUUGCCCUGCCCa	|| :: |||||||	ggaccauACCUGUUGGACGGGa	0.2432	-0.051	2	HeLa,hNSC
MIMAT0005899	hsa-miR-1247-5p	ENSG00000260274	AC068338.2	lincRNA	chr15	75660533	75660554	+	1	0	AGO1-4	7mer-m8	aggccccuGCUUGCCCUGCCCa	| :| ::||||||||	aaaaagccUGCGUGGGACGGGc	0.5547	1.831	7	MCF7
MIMAT0005899	hsa-miR-1247-5p	ENSG00000261407	AC013565.3	antisense	chr15	89631054	89631075	-	1	0	AGO2	7mer-m8	aggccccugcuuGCCCUGCCCa	| | | |||||||	ccucuuccagcuCCGGACGGGg	0.1413	-0.200	8	MDMs
MIMAT0005899	hsa-miR-1247-5p	ENSG00000260293	AC106820.4	sense_intronic	chr16	2529221	2529241	+	1	0	AGO2	7mer-m8	aggccCCUGCUUGCCCUGCCCa	||| | |:||||||||	aggauGGA-GUAUGGGACGGGg	0.8596	-0.390	6	HeLa
MIMAT0005899	hsa-miR-1247-5p	ENSG00000205913	SRRM2-AS1	antisense	chr16	2789197	2789218	-	2	0	AGO2	7mer-m8	aggccccugcuugcCCUGCCCa	| | |||||||	guuauuuccccaguGGACGGGg	-0.0782	-0.314	6	22RV1
MIMAT0005899	hsa-miR-1247-5p	ENSG00000205913	SRRM2-AS1	antisense	chr16	2790175	2790193	-	1	0	AGO2	7mer-m8	aggCCCCUGCUUGCCCUGCCCa	|||||| || |||||||	cugGGGGAC-AA--GGACGGGg	1.4248	-0.455	6	22RV1
MIMAT0005899	hsa-miR-1247-5p	ENSG00000205890	AC108134.1	antisense	chr16	3085451	3085472	+	1	0	AGO2	8mer	agGCCCCUGCUUGCCCUGCCCa	|:| | :||: | |||||||	ccUGAGAGCGGCCCGGACGGGa	1.1740	0.731	4	HEK293S
MIMAT0005899	hsa-miR-1247-5p	ENSG00000260570	AC133550.1	antisense	chr16	28848309	28848332	-	1	0	AGO2	7mer-m8	aggcccCUG-CUUG-CCCUGCCCa	||| |::: ||||||||	gggcaaGACUGGGUGGGGACGGGc	0.7549	1.098	3	TDF
MIMAT0005899	hsa-miR-1247-5p	ENSG00000213599	SLX1A-SULT1A3	processed_transcript	chr16	30205702	30205723	+	3	0	AGO2	7mer-m8	agGCCCCUGCUUGCCCUGCCCa	|| ::|: ||||||||	ggCGUCUGUGGUGGGGACGGGg	0.8492	-0.378	6	HeLa
MIMAT0005899	hsa-miR-1247-5p	ENSG00000261474	AC026471.4	lincRNA	chr16	31464785	31464806	-	1	0	AGO2	7mer-m8	aggcCCCUGCUUGCCCUGCCCa	| | : :|| |||||||	cuaaGCGCUAGACAGGACGGGg	0.7128	-0.192	7	HeLa
MIMAT0005899	hsa-miR-1247-5p	ENSG00000261656	BEAN1-AS1	antisense	chr16	66515104	66515123	-	1	0	AGO2	8mer	agGCCCCUGCUUGCCCUGCCCa	| |||| || ||||||||	ggCCGGGAGGA--GGGACGGGa	1.2594	-0.247	0	T-REx-293
MIMAT0005899	hsa-miR-1247-5p	ENSG00000260417	AC092127.1	lincRNA	chr16	85626856	85626876	+	4	0	AGO1-4,AGO2	7mer-m8	aggcccCUGCUUGCCCUGCCCa	| :|:| ||||||||	cagccaGCUGGA-GGGACGGGg	0.5076	-0.175	2	Huh-7.5
MIMAT0005899	hsa-miR-1247-5p	ENSG00000260630	SNAI3-AS1	antisense	chr16	88752418	88752439	+	1	0	AGO1-4	7mer-m8	agGCCCCUGCUUGCCCUGCCCa	| | ::|: :||||||||	ggCUGUAGUGGUUGGGACGGGc	0.9357	-0.204	2	Huh-7.5
MIMAT0005899	hsa-miR-1247-5p	ENSG00000260630	SNAI3-AS1	antisense	chr16	88753019	88753040	+	3	0	AGO2	7mer-m8	aggCCCCUGCUUGCCCUGCCCa	| | :||::|||||||||	cagGUGCGCGGGCGGGACGGGg	1.0843	1.086	2	MDMs
MIMAT0005899	hsa-miR-1247-5p	ENSG00000256982	AC135782.1	lincRNA	chr16	89119345	89119367	-	1	0	AGO2	7mer-m8	aggCCCCUGCUUG-CCCUGCCCa	|| || ||: ||||||||	gagGGAGAGCAAUGGGGACGGGc	1.0420	0.096	0	motor_cortex
MIMAT0005899	hsa-miR-1247-5p	ENSG00000214999	AC129492.1	antisense	chr17	7984459	7984480	+	1	0	AGO2	7mer-m8	agGCCCCUGCUUGCCCUGCCCa	||:| | | |: |||||||	ucUGUGCUCCAGGAGGACGGGg	1.0643	1.466	2	22RV1
MIMAT0005899	hsa-miR-1247-5p	ENSG00000175061	LRRC75A-AS1	processed_transcript	chr17	16367224	16367246	+	2	0	AGO1-4,AGO2	7mer-m8	aggcccCUGCUUG-CCCUGCCCa	| | |:||::| ||||||||	acagauGGCGGGCAGGGACGGGc	1.2195	-0.384	8	HCT116,Huh-7.5
MIMAT0005899	hsa-miR-1247-5p	ENSG00000267002	AC060780.1	lincRNA	chr17	41314859	41314881	-	1	0	AGO2	8mer	aggcCCCUGCUUGC-CCUGCCCa	| |: | ||| |||||||	cuguGAGGGGUACGUGGACGGGa	0.8703	-0.023	8	HeLa
MIMAT0005899	hsa-miR-1247-5p	ENSG00000267121	AC008105.3	antisense	chr17	43298051	43298072	-	2	0	AGO2	8mer	aggccccugcuugcCCUGCCCa	|| | |||||||	gcccaucucauguaGGACGGGa	0.3385	-0.151	4	HeLa
MIMAT0005899	hsa-miR-1247-5p	ENSG00000257178	AC103702.1	sense_intronic	chr17	46658964	46658985	-	2	0	AGO2	7mer-m8	aggcccCUGCUUGCCCUGCCCa	| ||||::: |||||||	aaugccGACGGGUUGGACGGGu	1.1763	0.522	2	HEK293S
MIMAT0005899	hsa-miR-1247-5p	ENSG00000280028	AC007431.3	TEC	chr17	55609304	55609325	+	3	0	AGO2	7mer-m8	aggcCCCUGCUUGCCCUGCCCa	| || || :||||||||	uggcGGUUCGUCUGGGACGGGc	0.9589	-0.471	4	HeLa
MIMAT0005899	hsa-miR-1247-5p	ENSG00000224738	AC099850.1	antisense	chr17	57184766	57184786	+	3	0	AGO1-4,AGO2	8mer	agGCCCCUGCUUGCCCUGCCCa	| ||| |::||: |||||||	uaCGGUGGUGAG-AGGACGGGa	1.3880	-0.485	7	MCF7,MDA-MB-231
MIMAT0005899	hsa-miR-1247-5p	ENSG00000234912	SNHG20	processed_transcript	chr17	75085027	75085048	+	2	0	AGO1-4,AGO2	8mer	aggccCCUGCUUGCCCUGCCCa	| | | |: : |||||||	cgcaaGUAGGGCUUGGACGGGa	0.7351	-0.581	10	HCT116,MCF7
MIMAT0005899	hsa-miR-1247-5p	ENSG00000262580	AC087741.1	antisense	chr17	78179308	78179327	-	1	1	AGO2	7mer-m8	aggCCCCUGCUUGCCCUGCCCa	| || ||| |: |||||||	acaGGUGAC--AUUGGACGGGg	1.1042	-0.110	5	MDA-MB-231
MIMAT0005899	hsa-miR-1247-5p	ENSG00000226137	BAIAP2-AS1	lincRNA	chr17	79005071	79005093	-	1	0	AGO2	7mer-m8	agGCCCCUGC-UUGCCCUGCCCa	| || ::| |: |||||||	caCUGGAGUGCUAUCGGACGGGu	0.9467	-0.850	5	22RV1
MIMAT0005899	hsa-miR-1247-5p	ENSG00000260005	AC027601.1	antisense	chr17	79207111	79207132	+	1	0	AGO2	7mer-m8	aggccccugCUUGCCCUGCCCa	| | |:| ||||||||	ccauguaggGGAGGGGACGGGg	0.7018	-1.298	4	22RV1
MIMAT0005899	hsa-miR-1247-5p	ENSG00000262413	AC145207.2	antisense	chr17	79826156	79826174	+	2	0	AGO2	7mer-m8	agGCCCCUGCUUGCCCUGCCCa	| ||| ||| ||||||||	caCCGGG--GAA-GGGACGGGg	1.1519	-0.209	0	Huh-7.5
MIMAT0005899	hsa-miR-1247-5p	ENSG00000282965	AP001005.3	lincRNA	chr18	73463	73487	-	1	0	AGO2	7mer-m8	aggCCCCUGCUUGC---CCUGCCCa	| |||| | | :| |||||||	uggGGGGUCCACUGUGAGGACGGGg	1.1308	-0.045	0	MCF7
MIMAT0005899	hsa-miR-1247-5p	ENSG00000264635	AP001020.2	sense_intronic	chr18	738514	738535	-	1	0	AGO2	7mer-m8	aggccccugcuugCCCUGCCCa	| ||||||||	uguauuuuuaguaGGGACGGGg	-0.3182	-0.074	1	T98G
MIMAT0005899	hsa-miR-1247-5p	ENSG00000279352	AC006557.6	TEC	chr18	14010819	14010840	+	1	0	AGO2	7mer-m8	aggccccugcuuGCCCUGCCCa	| | | |||||||	ccaaccucccucCCGGACGGGg	0.1828	0.000	1	EWS
MIMAT0005899	hsa-miR-1247-5p	ENSG00000267322	SNHG22	antisense	chr18	47340667	47340689	+	21	0	AGO1,AGO1-4,AGO2	8mer	aggCCCCUGCU-UGCCCUGCCCa	| | ||::|| :| |||||||	gcaGCGGGUGAGGCUGGACGGGa	1.2760	-0.080	4	HCT116,Huh-7.5,endothelial
MIMAT0005899	hsa-miR-1247-5p	ENSG00000267270	PARD6G-AS1	antisense	chr18	77927390	77927411	+	1	0	AGO2	8mer	aggccccuGCUUGCCCUGCCCa	:|: | |||||||	gauacaucUGGCCUGGACGGGa	0.1225	-0.070	5	HEK293S
MIMAT0005899	hsa-miR-1247-5p	ENSG00000248015	AC005329.1	antisense	chr19	1392514	1392535	-	2	0	AGO1-4,AGO2	7mer-m8	aggccccUGCUUGCCCUGCCCa	| |:| | |||||||	cugugaaAUGUCCAGGACGGGc	0.5466	-0.014	9	HeLa,Huh-7.5
MIMAT0005899	hsa-miR-1247-5p	ENSG00000268204	AC008763.1	antisense	chr19	7701854	7701875	-	1	0	AGO2	7mer-m8	aggcccCUGCUUGCCCUGCCCa	| |:||:: |||||||	gucccuGGCGGGGAGGACGGGc	0.8492	-1.144	6	22RV1
MIMAT0005899	hsa-miR-1247-5p	ENSG00000279044	AC007787.2	TEC	chr19	13192818	13192837	+	1	0	AGO2	7mer-m8	agGCCCCUGCUUGCCCUGCCCa	| | ||| | : ||||||||	uuCUGGGUCUG--GGGACGGGg	1.1042	0.209	1	22RV1
MIMAT0005899	hsa-miR-1247-5p	ENSG00000266976	AC079466.1	lincRNA	chr19	29101925	29101947	+	2	0	AGO1	8mer	aggCCCCUGCUUGC-CCUGCCCa	|| | :| ||| |||||||	cugGGAGCUGUACGUGGACGGGa	1.0898	-0.040	1	endothelial
MIMAT0005899	hsa-miR-1247-5p	ENSG00000279611	AC012313.10	TEC	chr19	58862243	58862263	+	1	0	AGO1	7mer-m8	aggcCCCUGCUUGCCCUGCCCa	|||| | : ||||||||	agacGGGAAGCG-GGGACGGGg	1.0066	0.090	3	endothelial
MIMAT0005899	hsa-miR-1247-5p	ENSG00000230563	AL121757.1	lincRNA	chr20	5453353	5453367	+	1	0	AGO2	7mer-m8	aggccccuGCUUGCCCUGCCCa	:||| ||||||||	-------uUGAAAGGGACGGGc	-0.1210	-0.431	2	MDMs
MIMAT0005899	hsa-miR-1247-5p	ENSG00000275457	AL117332.1	antisense	chr20	21284077	21284099	-	1	0	AGO2	7mer-m8	aggcccCUGCU-UGCCCUGCCCa	| | ||| | : |||||||	gcaguuGACUAUGAUGGACGGGu	0.9490	3.619	11	T-REx-293
MIMAT0005899	hsa-miR-1247-5p	ENSG00000235590	GNAS-AS1	antisense	chr20	57414784	57414806	-	1	0	AGO2	7mer-m8	agGCCCCUGCU-UGCCCUGCCCa	| | |:||| : ||||||||	gaCUGAGGCGAGGAGGGACGGGc	1.1763	1.081	5	Huh-7.5
MIMAT0005899	hsa-miR-1247-5p	ENSG00000273759	AL117379.1	lincRNA	chr20	61560531	61560552	-	6	0	AGO1-4,AGO2	7mer-m8	aggccccuGCUUGCCCUGCCCa	| | :|:| |||||||	ccgguucuUGGAGAGGACGGGc	0.6752	-0.396	4	Huh-7.5
MIMAT0005899	hsa-miR-1247-5p	ENSG00000236830	CBR3-AS1	processed_transcript	chr21	37507853	37507875	-	5	0	AGO1,AGO2	7mer-m8	agGCCCCUG-CUUGCCCUGCCCa	||| || || |||||||	cuCGGUCACUCAAGUGGACGGGu	1.0510	-0.365	7	HEK293,MDMs
MIMAT0005899	hsa-miR-1247-5p	ENSG00000230947	AP000356.1	sense_intronic	chr22	24995343	24995363	+	1	0	AGO2	7mer-m8	aggcccCUGCUUGCCCUGCCCa	|| ||| |||||||	aaaaaaGAGGAA-AGGACGGGc	0.6041	0.258	1	HEK293S
MIMAT0005899	hsa-miR-1247-5p	ENSG00000278948	AL031587.5	TEC	chr22	38339955	38339976	+	2	0	AGO1-4	7mer-m8	aggccccugcuugcCCUGCCCa	| | |||||||	cuuugcuucucugcGGACGGGg	0.1685	-0.340	3	Huh-7.5
MIMAT0005899	hsa-miR-1247-5p	ENSG00000229891	LINC01315	lincRNA	chr22	42765083	42765106	-	1	0	AGO2	8mer	agGCCCCUGCUU--GCCCUGCCCa	||| :|| | | |||||||	agCGGCUGCGCAGCCCGGACGGGa	0.9756	0.221	4	HeLa
MIMAT0005899	hsa-miR-1247-5p	ENSG00000241990	PRR34-AS1	antisense	chr22	46449724	46449746	+	4	3	AGO2	7mer-m8	agGCCCCUGCUUGC--CCUGCCCa	|| ||| | ||| |||||||	aaCGCGGA-GCACGGAGGACGGGg	1.2727	1.415	5	T98G
MIMAT0005899	hsa-miR-1247-5p	ENSG00000213279	Z97192.2	lincRNA	chr22	49968155	49968179	-	2	0	AGO2	8mer	agGCCCCUGCUU---GCCCUGCCCa	| || || | |||||||||	ggCAGGCACCCAUGUCGGGACGGGa	0.9013	-1.181	2	22RV1
MIMAT0005899	hsa-miR-1247-5p	ENSG00000188511	C22orf34	lincRNA	chr22	50013748	50013768	-	1	0	AGO2	7mer-m8	aggccCCUGCUUGCCCUGCCCa	||:| |: ||||||||	guuaaGGGC-AGGGGGACGGGg	0.7475	0.121	1	22RV1
MIMAT0005899	hsa-miR-1247-5p	ENSG00000188511	C22orf34	lincRNA	chr22	50017146	50017167	-	1	0	AGO2	7mer-m8	aggCCCCUGCUUGCCCUGCCCa	| || || |: | |||||||	uggGGAGAAGGCCAGGACGGGg	1.1474	-0.065	1	22RV1
MIMAT0005899	hsa-miR-1247-5p	ENSG00000278869	BX539320.1	lincRNA	chr22	50327093	50327114	-	1	0	AGO2	7mer-m8	aggccCCUGCUUGCCCUGCCCa	|| :|| ||||||||	ggacuGGCUGACAGGGACGGGg	0.7398	0.129	7	HeLa
MIMAT0005899	hsa-miR-1247-5p	ENSG00000204620	AC115618.1	antisense	chrX	48432893	48432915	-	2	0	AGO2	7mer-m8	aggccccugcUUG-CCCUGCCCa	| ||| ||||||||	gagcacaaaaAACAGGGACGGGg	0.4273	0.169	4	TDF
