# Supplementary material for: Identification of hub programmed cell death-related genes and immune infiltration in Crohn’s disease using bioinformatics
Source: Front Genet. 2024 Dec 18;15:1425062. doi: 10.3389/fgene.2024.1425062 (PMC11688285; doi:10.3389/fgene.2024.1425062)
Supplement: Supplementary file 2 [file DataSheet4.zip › Input data and script3/ceRNAnet/miRNA_lncRNA/hsa-miR-1295a.txt]

#please cite:
#Zhou KR, Liu S, Li B, Liu SR, Zheng WJ, Cai L, et al. An encyclopedia of RNA interactomes in ENCORI.
#2.Li JH, et al.starBase v2.0: decoding miRNA-ceRNA, miRNA-ncRNA and protein-RNA interaction networks from large-scale CLIP-Seq data , Nucleic Acids Res. 2014 Jan;42:D92-7.
miRNAid	miRNAname	geneID	geneName	geneType	chromosome	start	end	strand	clipExpNum	degraExpNum	RBP	merClass	miRseq	align	targetSeq	TDMDScore	phyloP	pancancerNum	cellline/tissue
MIMAT0005885	hsa-miR-1295a	ENSG00000225077	LINC00337	lincRNA	chr1	6298342	6298362	+	1	0	AGO2	7mer-m8	aguGGGUCUAGACGCCGGAUu	| |:|| |||||||||||	cccCUCACCUCUGCGGCCUAg	1.3728	-0.724	2	HEK293T
MIMAT0005885	hsa-miR-1295a	ENSG00000259943	AL050341.2	antisense	chr1	40723596	40723616	-	1	0	AGO1-4	7mer-m8	agUGGGUCUAGACGCCGGAUu	| || | |: :| |||||||	ugACGCUGGGUUCCGGCCUAg	1.1823	-0.809	4	hNSC
MIMAT0005885	hsa-miR-1295a	ENSG00000203684	IBA57-AS1	lincRNA	chr1	228353201	228353213	-	3	0	AGO1,AGO2	7mer-m8	aguggguCUAGACGCCGGAUu	|: || |||||||	-------GGACU-CGGCCUAu	-0.3394	0.241	3	HeLa,endothelial
MIMAT0005885	hsa-miR-1295a	ENSG00000189223	PAX8-AS1	processed_transcript	chr2	113993430	113993448	+	2	0	AGO2	7mer-m8	agUGGGUCUAGACGCCGGAUu	||||:|: ||||||||	agACCCGGG--AGCGGCCUAg	1.2323	0.091	1	HCT116
MIMAT0005885	hsa-miR-1295a	ENSG00000189223	PAX8-AS1	processed_transcript	chr2	113993694	113993714	+	1	0	AGO2	7mer-m8	agUGGGUCUAGACGCCGGAUu	||||: || |||||||	ccACCUUGAGGCCCGGCCUAg	1.2915	0.035	1	HCT116
MIMAT0005885	hsa-miR-1295a	ENSG00000189223	PAX8-AS1	processed_transcript	chr2	113993823	113993847	+	1	0	AGO2	7mer-m8	agUGGGUCUAG--AC--GCCGGAUu	:||||| |: | |||||||	cgGCCCAGCUUGAGGCCCGGCCUAg	1.1677	0.442	1	22RV1
MIMAT0005885	hsa-miR-1295a	ENSG00000189223	PAX8-AS1	processed_transcript	chr2	113994003	113994023	+	1	0	AGO2	7mer-m8	agUGGGUCUAGACGCCGGAUu	||||: || |||||||	ccACCUUGAGGCCCGGCCUAg	1.2915	0.228	1	HCT116
MIMAT0005885	hsa-miR-1295a	ENSG00000228791	THRB-AS1	processed_transcript	chr3	24538443	24538462	+	1	0	AGO2	7mer-m8	agugggucuAGACGCCGGAUu	||| ||| |||||||	ucaugggcuUCU-CGGCCUAc	0.8930	-0.482	5	H1
MIMAT0005885	hsa-miR-1295a	ENSG00000270194	AC097359.2	antisense	chr3	37284734	37284754	-	1	0	AGO2	7mer-m8	agugggucuagaCGCCGGAUu	| | ||||||||	aagggcgcuugcGCGGCCUAc	0.3082	2.212	2	MCF7
MIMAT0005885	hsa-miR-1295a	ENSG00000256628	ZBTB11-AS1	antisense	chr3	101396865	101396883	+	1	0	AGO2	7mer-m8	aguggGUCUAGACGCCGGAUu	|||| | |||||||	agcugCAGA-C-ACGGCCUAg	0.7576	0.038	0	22RV1
MIMAT0005885	hsa-miR-1295a	ENSG00000239523	MYLK-AS1	antisense	chr3	123304499	123304515	+	1	0	AGO2	7mer-m8	agUGGGUCUAGACGCCGGAUu	:||||| ||||||||	aaGCCCAG----GCGGCCUAg	1.1595	-0.333	2	GM12878
MIMAT0005885	hsa-miR-1295a	ENSG00000225138	SLC9A3-AS1	processed_transcript	chr5	477266	477285	+	9	0	AGO1-4,AGO2	8mer	agUGGGUCUAGACGCCGGAUu	| :| |: | |||||||	ggAGUCUGG-CCACGGCCUAa	0.7898	-0.791	4	HEK293S,hNSC
MIMAT0005885	hsa-miR-1295a	ENSG00000279942	AL353597.3	TEC	chr6	37538174	37538195	+	1	0	AGO2	7mer-m8	aguGGGUCUAGAC-GCCGGAUu	| |:: || | | |||||||	ccuCUUUGACCAGACGGCCUAu	1.1068	-0.263	0	GM12892
MIMAT0005885	hsa-miR-1295a	ENSG00000231889	TRAF3IP2-AS1	antisense	chr6	111805055	111805074	+	3	0	AGO2	7mer-m8	agUGGGUCUAGACGCCGGAUu	:| |:|: || |||||||	ggGCGCGGG-CUUCGGCCUAu	1.0673	0.677	1	MDMs
MIMAT0005885	hsa-miR-1295a	ENSG00000231329	AL031772.1	antisense	chr6	139487457	139487478	-	4	0	AGO1,AGO1-4,AGO2	7mer-m8	aguGGGUCUA-GACGCCGGAUu	| :||||:| | |||||||	uucUCCAGGUCCACCGGCCUAc	1.3752	4.895	1	Akata-LCLd3,C666,HEK293
MIMAT0005885	hsa-miR-1295a	ENSG00000203688	LINC02487	lincRNA	chr6	168081378	168081398	-	1	0	AGO1-4	8mer	agugggucuagACGCCGGAUu	| | |||||||	agggauuaaaaUACGGCCUAa	-0.0343	-0.957	1	hNSC
MIMAT0005885	hsa-miR-1295a	ENSG00000188693	CYP51A1-AS1	antisense	chr7	91764135	91764154	+	1	0	AGO2	7mer-m8	aguggguCUAGACGCCGGAUu	||||| |||||||	cugagguGAUCU-CGGCCUAc	0.7756	2.318	3	HeLa
MIMAT0005885	hsa-miR-1295a	ENSG00000242072	AC092590.1	lincRNA	chr7	115287968	115287988	-	1	0	AGO2	8mer	agugggUCUAGACGCCGGAUu	| | | |||||||	gauugaAAAGCACCGGCCUAa	0.2937	-0.208	0	H1
MIMAT0005885	hsa-miR-1295a	ENSG00000273117	AC144652.1	lincRNA	chr7	155088544	155088566	-	2	0	AGO1-4,AGO2	7mer-m8	aguggGUCUAGAC--GCCGGAUu	::|:| || |||||||	cguggUGGGUGUGGACGGCCUAc	0.6600	-0.288	3	HCT116,hNSC
MIMAT0005885	hsa-miR-1295a	ENSG00000253320	AZIN1-AS1	antisense	chr8	103876822	103876839	+	2	0	AGO1-4,AGO2	7mer-m8	agUGGGUCUAGACGCCGGAUu	|||| | |||||||||	gaACCC---UGUGCGGCCUAg	1.0279	-0.152	3	MCF7
MIMAT0005885	hsa-miR-1295a	ENSG00000259891	AC107375.1	antisense	chr8	141516966	141516983	-	1	0	AGO2	7mer-m8	agugggUCUAGACGCCGGAUu	|||| |||||||	aauuugAGAU---CGGCCUAg	0.4981	-0.030	2	HeLa
MIMAT0005885	hsa-miR-1295a	ENSG00000233016	SNHG7	antisense	chr9	139622514	139622536	-	5	0	AGO1-4,AGO2	7mer-m8	agugGGUCUAGA--CGCCGGAUu	|::| || ||||||||	cucgCUGGCGCUGCGCGGCCUAg	0.7468	-1.548	5	Huh-7.5
MIMAT0005885	hsa-miR-1295a	ENSG00000251413	AC068898.2	sense_intronic	chr10	49832199	49832219	-	1	0	AGO2	7mer-m8	agugggucuagacGCCGGAUu	|| |||||||	gagccacugcgccCGGCCUAg	0.0801	-0.158	2	motor_cortex
MIMAT0005885	hsa-miR-1295a	ENSG00000269609	RPARP-AS1	processed_transcript	chr10	104209701	104209721	+	1	0	AGO2	7mer-m8	agugggucuagacGCCGGAUu	| |||||||	gagcuaccgcgccCGGCCUAu	-0.1974	-0.255	8	HeLa
MIMAT0005885	hsa-miR-1295a	ENSG00000269821	KCNQ1OT1	antisense	chr11	2675782	2675800	-	3	0	AGO1-4,AGO2	8mer	agUGGGUCUAGACGCCGGAUu	| |:: | ||| |||||||	ugAUUAAAAUC--CGGCCUAa	1.1765	0.138	2	Huh-7.5
MIMAT0005885	hsa-miR-1295a	ENSG00000255517	AP002748.3	antisense	chr11	66247652	66247663	-	18	0	AGO1-4,AGO2	7mer-m8	agugggucuaGACGCCGGAUu	| ||||||||	---------gCCGCGGCCUAg	-1.0291	0.035	4	Huh-7.5
MIMAT0005885	hsa-miR-1295a	ENSG00000255517	AP002748.3	antisense	chr11	66247652	66247670	-	25	0	AGO1-4,AGO2	7mer-m8	agUGGGUCUAGACGCCGGAUu	:||::| | ||||||||	cgGCCUGG--CCGCGGCCUAg	1.0000	-0.131	4	Huh-7.5
MIMAT0005885	hsa-miR-1295a	ENSG00000196167	COLCA1	antisense	chr11	111168634	111168654	-	1	0	AGO2	7mer-m8	aguggGUCUAGACGCCGGAUu	|||: | ||||||||	gguggCAGGCCAGCGGCCUAg	0.8529	0.408	2	22RV1
MIMAT0005885	hsa-miR-1295a	ENSG00000278356	AC005911.1	sense_intronic	chr12	2995023	2995043	+	1	0	AGO1-4	7mer-m8	agugggucuagacGCCGGAUu	||| |||||||	gaaccaccgcgccCGGCCUAc	0.3275	0.076	2	MCF7
MIMAT0005885	hsa-miR-1295a	ENSG00000239335	LLPH-AS1	antisense	chr12	66528037	66528059	+	1	0	AGO2	7mer-m8	aguGGGUCUA--GACGCCGGAUu	|:|:| | || |||||||	gauCUCGGCUCGCUACGGCCUAc	0.8978	0.000	1	MCF7
MIMAT0005885	hsa-miR-1295a	ENSG00000275216	AL161431.1	lincRNA	chr13	109923691	109923710	+	2	0	AGO2	8mer	agugGGUCUAGACGCCGGAUu	||| | | |||||||	guugCCAAAAAU-CGGCCUAa	0.7491	0.026	5	MDA-MB-231
MIMAT0005885	hsa-miR-1295a	ENSG00000260669	AL096870.2	processed_transcript	chr14	24679885	24679904	-	2	0	AGO2	7mer-m8	agugGGUCUAGACGCCGGAUu	||| ||| |||||||	gaugCCAUUUCU-CGGCCUAu	1.0012	3.417	0	HS5
MIMAT0005885	hsa-miR-1295a	ENSG00000274403	AC090510.2	antisense	chr15	43018932	43018952	+	1	0	AGO2	7mer-m8	agugggucuagacGCCGGAUu	|| |||||||	cauguaaggaaacCGGCCUAu	0.1903	-0.327	3	HEK293T
MIMAT0005885	hsa-miR-1295a	ENSG00000244879	GABPB1-AS1	antisense	chr15	50647843	50647863	+	5	0	AGO1-4,AGO2	7mer-m8	agugGGUCUAGACGCCGGAUu	||| | |||||||||	cuugCCAACUGUGCGGCCUAg	0.9396	-0.056	1	22RV1,hNSC
MIMAT0005885	hsa-miR-1295a	ENSG00000276744	AC105137.2	sense_intronic	chr15	75745868	75745888	-	2	0	AGO1-4,AGO2	8mer	agugggucuagaCGCCGGAUu	| ||||||||	gggaagucguggGCGGCCUAa	-0.1098	-0.300	3	Huh-7.5,MCF7
MIMAT0005885	hsa-miR-1295a	ENSG00000260280	SLX1B-SULT1A4	processed_transcript	chr16	29468552	29468573	+	1	0	AGO1-4	8mer	agUGGGU-CUAGACGCCGGAUu	| | ||| :| |||||||	ugAGCCACCGUGCCCGGCCUAa	1.0615	0.044	1	Huh-7.5
MIMAT0005885	hsa-miR-1295a	ENSG00000213599	SLX1A-SULT1A3	processed_transcript	chr16	30207894	30207915	+	1	0	AGO1-4	8mer	agUGGGU-CUAGACGCCGGAUu	| | ||| :| |||||||	ugAGCCACCGUGCCCGGCCUAa	1.0615	0.076	1	Huh-7.5
MIMAT0005885	hsa-miR-1295a	ENSG00000261800	AC023824.5	lincRNA	chr16	34378117	34378137	+	1	0	AGO1-4	7mer-m8	agugggucuagacGCCGGAUu	| | |||||||	gcggagcgcaaguCGGCCUAg	0.2199	-0.226	1	MCF7
MIMAT0005885	hsa-miR-1295a	ENSG00000272770	AC005696.2	antisense	chr17	2586807	2586827	-	2	0	AGO2	7mer-m8	agugggucUAGACGCCGGAUu	|| || | |||||||	ucuaguuaAUAUACGGCCUAg	0.6583	0.731	0	TDF
MIMAT0005885	hsa-miR-1295a	ENSG00000272780	AC233702.9	processed_transcript	chr17	21476661	21476683	-	1	0	AGO2	7mer-m8	aguGGGUCUAGA--CGCCGGAUu	|| ||:: ||| ||||||||	uccCCUGUUUCUCAGCGGCCUAg	1.4262	-0.162	1	EWS
MIMAT0005885	hsa-miR-1295a	ENSG00000267002	AC060780.1	lincRNA	chr17	41312325	41312345	-	3	0	AGO1,AGO2	8mer	agUGGGUCUAGACGCCGGAUu	| :|: | : || |||||||	uuGCUGAUGCCUCCGGCCUAa	1.1347	-0.018	2	HeLa,endothelial
MIMAT0005885	hsa-miR-1295a	ENSG00000273702	AC091271.1	lincRNA	chr17	57696396	57696419	-	2	0	AGO1-4	7mer-m8	aguggGUCUAGAC---GCCGGAUu	| |:|| :|| |||||||	uuuggCGGACUUGUGUCGGCCUAg	0.8338	0.513	2	MCF7
MIMAT0005885	hsa-miR-1295a	ENSG00000262580	AC087741.1	antisense	chr17	78176782	78176803	-	1	0	AGO2	7mer-m8	agUGGGU-CUA-GACGCCGGAUu	| | ||| || || |||||||	ugAGCCACCAUGCU-CGGCCUAg	1.3309	-0.604	3	HeLa
MIMAT0005885	hsa-miR-1295a	ENSG00000263731	AC145207.5	lincRNA	chr17	79838047	79838068	-	2	0	AGO2	7mer-m8	agUGGGU-CUAGACGCCGGAUu	| | ||| :| |||||||	ugAGCCACCGUGCCCGGCCUAc	1.0615	-0.177	3	HEK293S
MIMAT0005885	hsa-miR-1295a	ENSG00000132204	LINC00470	lincRNA	chr18	1407046	1407066	-	1	1	AGO2	8mer	agugggucuagacGCCGGAUu	|| |||||||	gagccaccgcgccCGGCCUAa	0.0801	-0.239	1	T-REx-293
MIMAT0005885	hsa-miR-1295a	ENSG00000265943	AC090912.1	antisense	chr18	20513661	20513679	-	1	0	AGO1	7mer-m8	agUGGGUCUAGACGCCGGAUu	| :|||:|: | |||||||	uaGCCCGGGCC--CGGCCUAu	1.2520	-0.506	2	endothelial
MIMAT0005885	hsa-miR-1295a	ENSG00000279488	AC004623.1	TEC	chr19	1373160	1373177	-	5	0	AGO2	7mer-m8	agUGGGUCUAGACGCCGGAUu	|:|| :|| ||||||||	gcGCCGGGA---GCGGCCUAc	1.0789	0.473	2	Akata-LCLd3
MIMAT0005885	hsa-miR-1295a	ENSG00000261342	AC006538.1	sense_intronic	chr19	2729204	2729222	-	1	0	AGO2	7mer-m8	agugGGUCUAGACGCCGGAUu	| ||:|:|| |||||||	gcggCCGGGUC--CGGCCUAg	1.1068	-0.127	3	C8166
MIMAT0005885	hsa-miR-1295a	ENSG00000267030	AC011498.2	antisense	chr19	4448177	4448195	+	1	0	AGO2	7mer-m8	aguGGGUCUAGACGCCGGAUu	| |:|| ||| |||||||	ugcCUCA-CUCU-CGGCCUAu	1.2241	-0.620	0	HeLa
MIMAT0005885	hsa-miR-1295a	ENSG00000279977	AC008764.10	TEC	chr19	16722920	16722941	-	1	0	AGO1-4	7mer-m8	aguGGGUCUAGA-CGCCGGAUu	| :::| ||| |||||||	uguUUUAUCUCUCCCGGCCUAu	1.1243	-0.171	2	Huh-7.5
MIMAT0005885	hsa-miR-1295a	ENSG00000268516	AC020915.3	antisense	chr19	58770175	58770195	-	2	0	AGO1-4,AGO2	7mer-m8	aguggGUCUAGACGCCGGAUu	|| ||||||||||	gucaaCACUACUGCGGCCUAc	0.6879	-0.258	0	HeLa,MCF7
MIMAT0005885	hsa-miR-1295a	ENSG00000260032	NORAD	lincRNA	chr20	34638439	34638459	-	28	0	AGO1,AGO1-4,AGO2	7mer-m8	agUGGGUCUAGACGCCGGAUu	:|||:|: ||||||||	cgGCCCGGGAAGGCGGCCUAg	1.1847	0.071	1	Huh-7.5,endothelial
MIMAT0005885	hsa-miR-1295a	ENSG00000235590	GNAS-AS1	antisense	chr20	57415231	57415251	-	1	0	AGO2	7mer-m8	aguggGUCUAGACGCCGGAUu	| | | ||||||||	gguggCUGCCCGGCGGCCUAu	0.4859	2.261	2	HEK293S
MIMAT0005885	hsa-miR-1295a	ENSG00000234252	AC007308.6	antisense	chr22	21077590	21077610	+	1	0	AGO2	7mer-m8	agugggucuagacGCCGGAUu	|| |||||||	gagccaccgcgccCGGCCUAc	0.0801	-0.295	3	22RV1
MIMAT0005885	hsa-miR-1295a	ENSG00000279738	AL022311.1	sense_overlapping	chr22	38276361	38276378	+	1	0	AGO1-4	7mer-m8	agUGGGUCUAGACGCCGGAUu	||||| | || |||||||	ccACCC--ACCU-CGGCCUAc	1.4174	-0.264	2	MCF7
MIMAT0005885	hsa-miR-1295a	ENSG00000229807	XIST	lincRNA	chrX	73064632	73064652	-	14	0	AGO1-4,AGO2	7mer-m8	agugggucuagacGCCGGAUu	|||||||	guguaacugcacaCGGCCUAu	-0.6667	-0.374	2	Huh-7.5
