# Supplementary material for: Identification of hub programmed cell death-related genes and immune infiltration in Crohn’s disease using bioinformatics
Source: Front Genet. 2024 Dec 18;15:1425062. doi: 10.3389/fgene.2024.1425062 (PMC11688285; doi:10.3389/fgene.2024.1425062)
Supplement: Supplementary file 2 [file DataSheet4.zip › Input data and script3/ceRNAnet/miRNA_lncRNA/hsa-miR-668-3p.txt]

#please cite:
#Zhou KR, Liu S, Li B, Liu SR, Zheng WJ, Cai L, et al. An encyclopedia of RNA interactomes in ENCORI.
#2.Li JH, et al.starBase v2.0: decoding miRNA-ceRNA, miRNA-ncRNA and protein-RNA interaction networks from large-scale CLIP-Seq data , Nucleic Acids Res. 2014 Jan;42:D92-7.
miRNAid	miRNAname	geneID	geneName	geneType	chromosome	start	end	strand	clipExpNum	degraExpNum	RBP	merClass	miRseq	align	targetSeq	TDMDScore	phyloP	pancancerNum	cellline/tissue
MIMAT0003881	hsa-miR-668-3p	ENSG00000228794	LINC01128	processed_transcript	chr1	789844	789867	+	1	0	AGO1-4	7mer-m8	caUC-ACCCGGCUCGGCUCACUGu	|| || |: || :|||||||	caAGAUGCGUGCAGAUGAGUGACg	1.0720	-0.041	2	Huh-7.5
MIMAT0003881	hsa-miR-668-3p	ENSG00000230699	AL645608.3	lincRNA	chr1	848579	848603	+	3	0	AGO2	7mer-m8	caUCACCCGGCUCGG--CUCACUGu	| || | ||| || |||||||	ggAGGGAGCCACACCGGGAGUGACc	1.1219	-0.248	1	HeLa
MIMAT0003881	hsa-miR-668-3p	ENSG00000230415	LINC01786	lincRNA	chr1	1214729	1214751	+	1	0	AGO2	7mer-m8	caucacccggcucGGCUCACUGu	| |||||||	aggacucaaaacaCAGAGUGACc	-0.7328	-0.118	2	left_ventricle
MIMAT0003881	hsa-miR-668-3p	ENSG00000268575	AL031282.2	processed_transcript	chr1	1666833	1666855	-	2	0	AGO1,AGO2	7mer-m8	caucacCCGGCUCGGCUCACUGu	| | ||| | |||||||	gggggaGGCGUUGGAGAGUGACg	0.7964	-0.224	0	MCF7,endothelial
MIMAT0003881	hsa-miR-668-3p	ENSG00000228172	AL020996.1	antisense	chr1	26144151	26144173	-	1	0	AGO2	7mer-m8	caucacccGGCUCGGCUCACUGu	| :| | |:|||||||	aucucaacUCUACCUGAGUGACc	0.4856	-0.120	3	TDF
MIMAT0003881	hsa-miR-668-3p	ENSG00000242125	SNHG3	processed_transcript	chr1	28834500	28834521	+	7	0	AGO1-4,AGO2	7mer-m8	caucACC-CGGCUCGGCUCACUGu	||| ||| || |||||||	ucgcUGGAGCCCAG--GAGUGACc	1.0116	0.110	6	Huh-7.5,MDA-MB-231
MIMAT0003881	hsa-miR-668-3p	ENSG00000197989	SNHG12	antisense	chr1	28907498	28907522	-	58	0	AGO1,AGO1-4,AGO2	8mer	caucacccggCUCGG--CUCACUGu	| ||||| |||||||	ggucaaaaagGAGCCCAGAGUGACa	0.4547	3.275	7	Huh-7.5,MDMs,endothelial
MIMAT0003881	hsa-miR-668-3p	ENSG00000254545	AL354919.2	antisense	chr1	32256825	32256846	+	1	0	AGO2	7mer-m8	caucacccGGCUCGGCUCACUGu	| | ::||| :|||||||	caacagacUUGAG-UGAGUGACc	0.9332	1.210	3	22RV1
MIMAT0003881	hsa-miR-668-3p	ENSG00000227533	SLC2A1-AS1	lincRNA	chr1	43441514	43441536	+	1	0	AGO2	7mer-m8	caucacccGGCUCGGCUCACUGu	| |:|| |||||||	aauaauaaCAGGGCAGAGUGACg	0.2836	0.013	1	22RV1
MIMAT0003881	hsa-miR-668-3p	ENSG00000230615	AL139220.2	lincRNA	chr1	44510845	44510865	+	2	0	AGO2	7mer-m8	caUCACCCGGCUCGGCUCACUGu	|| ||| ||::|||||||	acAGAAGGC--AGUUGAGUGACc	1.0997	0.053	1	Akata-LCLd3
MIMAT0003881	hsa-miR-668-3p	ENSG00000272672	AL391497.1	lincRNA	chr1	90405369	90405394	+	1	0	AGO1-4	8mer	caucacccGGCUCGG---CUCACUGu	|| || :||: |||||||	cuaagauuCCAGGCUCUGGAGUGACa	0.6566	0.226	0	Huh-7.5
MIMAT0003881	hsa-miR-668-3p	ENSG00000224950	AL390066.1	lincRNA	chr1	117036940	117036964	-	1	0	AGO2	8mer	caucacccGGCUCG--GCUCACUGu	|| ||| :|||||||	uggccucuCCUAGCAGUGAGUGACa	0.3398	-0.266	4	MCF7
MIMAT0003881	hsa-miR-668-3p	ENSG00000233396	LINC01719	lincRNA	chr1	145377186	145377208	-	1	0	AGO1-4	7mer-m8	caucaccCGGCUCGGCUCACUGu	| | :|| |||||||	cgaaaaaGAUGAAGAGAGUGACc	0.5334	-0.135	3	fibroblasts
MIMAT0003881	hsa-miR-668-3p	ENSG00000234225	AC244394.2	lincRNA	chr1	146474625	146474647	-	1	0	AGO1-4	7mer-m8	caucaccCGGCUCGGCUCACUGu	| | | :|:| |||||||	ggaaaaaGAUGGGGAGAGUGACc	0.7328	-0.160	0	fibroblasts
MIMAT0003881	hsa-miR-668-3p	ENSG00000232995	AL592435.1	antisense	chr1	163289023	163289043	-	2	0	AGO1,AGO2	8mer	caUCACCCGGCUCGGCUCACUGu	||||| || ::|||||||	ugAGUGGACC--UUUGAGUGACa	1.3121	0.216	5	Huh-7.5,endothelial
MIMAT0003881	hsa-miR-668-3p	ENSG00000271917	AL357568.2	sense_intronic	chr1	164798572	164798594	+	1	0	AGO2	7mer-m8	caucacccggcucgGCUCACUGu	|| | :|||||||	uuacauagauuuugUGAGUGACu	0.3340	0.140	1	MCF7
MIMAT0003881	hsa-miR-668-3p	ENSG00000254154	CRYZL2P-SEC16B	processed_transcript	chr1	177898723	177898746	-	1	0	AGO1-4	8mer	caUCACCCG-GCUCGGCUCACUGu	| || | :|||| |||||||	agACUGCACAUGAGCAGAGUGACa	1.2301	0.229	3	Huh-7.5
MIMAT0003881	hsa-miR-668-3p	ENSG00000229989	MIR181A1HG	lincRNA	chr1	198906487	198906510	-	3	0	AGO2	7mer-m8	caUCACCCGGCUC--GGCUCACUGu	||| |||:||| |||||||||	caAGU-GGCUGAGUUCCGAGUGACu	1.5854	2.400	3	Akata-LCLd3
MIMAT0003881	hsa-miR-668-3p	ENSG00000203709	MIR29B2CHG	lincRNA	chr1	207987149	207987174	-	2	0	AGO2	7mer-m8	caucacccGGCUCGG---CUCACUGu	| | |:||| | |||||||	uugcuuuuCUGAGACUUGGAGUGACu	0.7710	0.314	1	T98G
MIMAT0003881	hsa-miR-668-3p	ENSG00000233461	AL445524.1	antisense	chr1	231662934	231662957	-	1	0	AGO2	7mer-m8	caucacccgGCUC-GGCUCACUGu	| | :||| ::|||||||	uaauucucaUGAGUUUGAGUGACg	0.8144	0.167	7	Huh-7.5
MIMAT0003881	hsa-miR-668-3p	ENSG00000227953	LINC01341	processed_transcript	chr1	246954026	246954048	+	1	0	AGO2	7mer-m8	caucaccCGGCUCGGCUCACUGu	| ||: |: |||||||	ugcauuuGCUAUGUGGAGUGACc	0.6023	1.342	0	BCBL-1
MIMAT0003881	hsa-miR-668-3p	ENSG00000224165	DNAJC27-AS1	antisense	chr2	25194465	25194486	+	1	0	AGO2	7mer-m8	caucacccGGCUCGGCUCACUGu	||| | |||||||	caccaucuCCG-GAAGAGUGACg	0.2168	-0.010	1	T-REx-293
MIMAT0003881	hsa-miR-668-3p	ENSG00000276517	AL133243.3	sense_intronic	chr2	32751604	32751627	+	2	0	AGO2	7mer-m8	caUCACCCGGCUCGG-CUCACUGu	|| | : | |:: |||||||	agAGAGUAUGGUGUUGGAGUGACc	0.8441	0.052	1	MDMs
MIMAT0003881	hsa-miR-668-3p	ENSG00000257702	LBX2-AS1	antisense	chr2	74730322	74730343	+	1	0	AGO2	7mer-m8	caUCACCCGGCUCGGCUCACUGu	|| || || |||||||||	acAGACGG-AGACCCGAGUGACc	1.0720	-0.248	3	Huh-7.5
MIMAT0003881	hsa-miR-668-3p	ENSG00000232931	LINC00342	lincRNA	chr2	96480052	96480074	-	1	0	AGO2	8mer	caUCACCCGGCUCGGCUCACUGu	|||||| | |:|||||||	acAGUGGGGAUAACUGAGUGACa	1.4827	0.098	2	T-REx-293
MIMAT0003881	hsa-miR-668-3p	ENSG00000277701	AC159540.2	lincRNA	chr2	97950246	97950268	+	1	0	AGO2	8mer	caUCACCCGGCUCGGCUCACUGu	|||||| | |:|||||||	agAGUGGGGAUAACUGAGUGACa	1.4827	0.092	0	T-REx-293
MIMAT0003881	hsa-miR-668-3p	ENSG00000230606	AC159540.1	lincRNA	chr2	98089024	98089046	-	1	0	AGO2	8mer	caUCACCCGGCUCGGCUCACUGu	|||||| | |:|||||||	agAGUGGGGAUAACUGAGUGACa	1.4827	0.071	0	T-REx-293
MIMAT0003881	hsa-miR-668-3p	ENSG00000233639	LINC01158	processed_transcript	chr2	105428964	105428986	-	1	0	AGO1-4	7mer-m8	caucacccggcucggCUCACUGu	| |||||||	caauaaauuauucugGAGUGACc	-0.4963	-0.552	4	hNSC
MIMAT0003881	hsa-miR-668-3p	ENSG00000280228	AC079753.1	TEC	chr2	113598893	113598914	+	2	0	AGO1-4,AGO2	8mer	caucacccgGCUCGGCUCACUGu	:|| ::|||||||	cauucucagUGA-UUGAGUGACa	0.0662	-0.214	3	HeLa,Huh-7.5
MIMAT0003881	hsa-miR-668-3p	ENSG00000237298	TTN-AS1	antisense	chr2	179403492	179403514	+	3	0	AGO1-4,AGO2	8mer	caucacccggcuCGGCUCACUGu	|| | |: |||||||	guuucucccacuGUAGAGUGACa	0.3848	4.619	2	Huh-7.5
MIMAT0003881	hsa-miR-668-3p	ENSG00000261428	AC097461.1	antisense	chr2	223433096	223433118	-	2	0	AGO1-4,AGO2	7mer-m8	caucacccggcucggCUCACUGu	|| | |||||||	ugagacacuauaaaaGAGUGACu	0.1277	0.060	3	Huh-7.5
MIMAT0003881	hsa-miR-668-3p	ENSG00000260942	CAPN10-AS1	antisense	chr2	241524744	241524769	-	13	0	AGO1-4,AGO2	7mer-m8	caucaCCCGGCUC---GGCUCACUGu	| || |:||| |||||||	gccucGGUCUGAGAAAGGGAGUGACu	0.7815	-0.258	3	HEK293,foreskin_fibroblast
MIMAT0003881	hsa-miR-668-3p	ENSG00000240288	GHRLOS	antisense	chr3	10335024	10335044	+	3	0	AGO1-4,AGO2	7mer-m8	caucacCCGGCUCGGCUCACUGu	| ||| | :|||||||	caugaaGGC--ACAUGAGUGACu	0.6480	-0.413	2	Huh-7.5,T98G
MIMAT0003881	hsa-miR-668-3p	ENSG00000228956	SATB1-AS1	processed_transcript	chr3	18510502	18510526	+	1	0	AGO2	8mer	caucACCCGGCUCG--GCUCACUGu	||| || | ||||||||	cccuUGGACCACACUUCGAGUGACa	0.7317	-0.283	1	T-REx-293
MIMAT0003881	hsa-miR-668-3p	ENSG00000261734	AC116096.1	lincRNA	chr3	20431719	20431741	+	2	0	AGO1-4,AGO2	7mer-m8	caucacccggcucGGCUCACUGu	| | |||||||||	caguuaagaaaucCCGAGUGACc	0.4104	-0.047	2	Huh-7.5
MIMAT0003881	hsa-miR-668-3p	ENSG00000198590	C3orf35	processed_transcript	chr3	37427760	37427780	+	1	0	AGO2	8mer	caucacccGGCUCGGCUCACUGu	| ::||| |||||||	-cugaucaUUGAG-AGAGUGACa	0.6151	-0.331	0	HCT116
MIMAT0003881	hsa-miR-668-3p	ENSG00000243701	DUBR	lincRNA	chr3	106959641	106959665	+	1	0	AGO1	8mer	cauCACCCGGCUCG--GCUCACUGu	|| |||: | ||||||||	uccGUUGGCUUCUCCACGAGUGACa	0.8621	-0.280	6	endothelial
MIMAT0003881	hsa-miR-668-3p	ENSG00000206417	H1FX-AS1	antisense	chr3	129037036	129037059	+	1	0	AGO2	7mer-m8	caUCACCCGGCUCGG-CUCACUGu	|:|||| | |||: |||||||	auGGUGGCCACAGCUGGAGUGACc	1.5292	-0.811	1	HeLa
MIMAT0003881	hsa-miR-668-3p	ENSG00000249413	AC116049.2	lincRNA	chr4	66864737	66864760	+	2	0	AGO1-4	7mer-m8	caucacccGGCUCG-GCUCACUGu	:||:|: |||||||	ugcaguauUCGGGUGGGAGUGACc	0.2401	-0.034	0	Huh-7.5
MIMAT0003881	hsa-miR-668-3p	ENSG00000260774	AC021087.3	processed_transcript	chr5	216381	216402	-	2	0	AGO1-4,AGO2	7mer-m8	caUCACCCGGCUCGGCUCACUGu	:|||||| || :||||||||	caGGUGGGCAGA-UCGAGUGACc	1.7425	-0.422	3	HeLa,Huh-7.5
MIMAT0003881	hsa-miR-668-3p	ENSG00000250786	SNHG18	lincRNA	chr5	9549203	9549222	+	1	0	AGO2	7mer-m8	cauCACCCGGCUCGGCUCACUGu	||||||| | :|||||||	acuGUGGGCC-A--UGAGUGACc	1.5134	0.023	3	T98G
MIMAT0003881	hsa-miR-668-3p	ENSG00000215196	BASP1-AS1	antisense	chr5	17216251	17216278	-	3	0	AGO2	8mer	caUCACCCGG----CUCGG-CUCACUGu	:|||| || || || |||||||	agGGUGGCCCUCCAGAACCGGAGUGACa	1.0466	-0.300	2	motor_cortex
MIMAT0003881	hsa-miR-668-3p	ENSG00000250337	PURPL	lincRNA	chr5	27485559	27485579	+	1	0	AGO2	8mer	caUCACCCGGCUCGGCUCACUGu	| ||||| || |||||||	gaAGUGGAAAAAG--GAGUGACa	1.1933	-0.477	0	HeLa
MIMAT0003881	hsa-miR-668-3p	ENSG00000177738	AC025171.1	sense_overlapping	chr5	43018540	43018561	-	1	0	AGO2	7mer-m8	caucACC-CGGCUCGGCUCACUGu	||| ||| : ||||||||	cgucUGGAGCCUG--CGAGUGACg	0.9321	-0.857	2	HeLa
MIMAT0003881	hsa-miR-668-3p	ENSG00000152931	PART1	lincRNA	chr5	59817339	59817361	+	2	0	AGO2	7mer-m8	caucacccggcUCGGCUCACUGu	|| | |:|||||||	ucagcacuguuAACUGAGUGACu	0.3451	0.065	2	22RV1
MIMAT0003881	hsa-miR-668-3p	ENSG00000251026	LINC02163	lincRNA	chr5	103415791	103415814	+	1	0	AGO2	7mer-m8	caucacccGGCUCG-GCUCACUGu	:||:|: |||||||	cacaguauUCGGGUGGGAGUGACc	0.2401	0.225	3	HCT116
MIMAT0003881	hsa-miR-668-3p	ENSG00000249476	AC008467.1	lincRNA	chr5	108660484	108660506	-	1	0	AGO2	7mer-m8	caucacccggCUCGGCUCACUGu	| | |:||:|||||||	gccauaauuaGGGCUGAGUGACu	0.7762	-0.239	2	HEK293S
MIMAT0003881	hsa-miR-668-3p	ENSG00000279446	AC005915.1	TEC	chr5	126409317	126409339	+	1	0	AGO1-4	8mer	caucacccGGCUCGGCUCACUGu	| :|| | |||||||	accuuuacUCGUGAAGAGUGACa	0.5016	-0.677	1	fibroblasts
MIMAT0003881	hsa-miR-668-3p	ENSG00000197536	C5orf56	processed_transcript	chr5	131811390	131811414	+	1	0	AGO2	7mer-m8	caucacccggCU-CGG-CUCACUGu	|| ||: |||||||	uggacuccugGAUGCUAGAGUGACc	-0.0353	0.385	7	22RV1
MIMAT0003881	hsa-miR-668-3p	ENSG00000250947	TRPC7-AS2	antisense	chr5	135649995	135650016	+	5	0	AGO2	7mer-m8	caUCACCCGGCUCGGCUCACUGu	|| | :: || |||||||	ucAGCAGCUUCAG-GGAGUGACu	0.8366	0.319	0	MDMs
MIMAT0003881	hsa-miR-668-3p	ENSG00000249605	AC008652.1	sense_intronic	chr5	143757312	143757336	+	1	0	AGO1-4	7mer-m8	caUCACCCGGCUCGG--CUCACUGu	||| | || || |||||||	uaAGUUCUCAGACCCAGGAGUGACu	0.9734	0.154	1	Huh-7.5
MIMAT0003881	hsa-miR-668-3p	ENSG00000249738	AC008691.1	antisense	chr5	158878735	158878755	+	1	0	AGO2	7mer-m8	caUCACCCGGCUCGGCUCACUGu	||| ||| | : |||||||	aaAGUAAGCC-A-UAGAGUGACu	1.0764	0.015	3	HEK293S
MIMAT0003881	hsa-miR-668-3p	ENSG00000270504	AL391422.3	antisense	chr6	3752818	3752840	+	1	0	AGO2	7mer-m8	caucacccgGCUCGGCUCACUGu	| | :|| :||||||||	uuccagaaaUGAAUCGAGUGACc	0.7624	-0.186	6	HeLa
MIMAT0003881	hsa-miR-668-3p	ENSG00000228223	HCG11	lincRNA	chr6	26526243	26526265	+	1	0	AGO1-4	7mer-m8	caucacccggcucggCUCACUGu	| | |||||||	aggccugucuucuggGAGUGACc	-0.0362	0.134	2	MCF7
MIMAT0003881	hsa-miR-668-3p	ENSG00000261584	AL513548.1	lincRNA	chr6	26686991	26687014	+	1	0	AGO2	7mer-m8	caUCAC-CCGGCUCGGCUCACUGu	| || || || |||||||	agACUGCGGAAAAGAAGAGUGACu	0.8663	-0.209	2	T-REx-293
MIMAT0003881	hsa-miR-668-3p	ENSG00000227215	AL355613.1	antisense	chr6	83648159	83648183	+	1	0	AGO2	8mer	caucacCCGGC--UCGGCUCACUGu	||| | || |||||||	accaauGGCAGAAAGAGGAGUGACa	0.4983	-0.129	1	H1
MIMAT0003881	hsa-miR-668-3p	ENSG00000234155	LINC02535	lincRNA	chr6	86098808	86098830	-	1	0	AGO2	7mer-m8	caucacccggcucgGCUCACUGu	| :|||||||	acgacugcaauuugUGAGUGACu	-0.1666	-0.075	1	HS5
MIMAT0003881	hsa-miR-668-3p	ENSG00000261366	MANEA-AS1	antisense	chr6	96023087	96023109	-	1	0	AGO1	8mer	caucacccggcucgGCUCACUGu	| | :|||||||	cuuuuuuuuaaccaUGAGUGACa	-0.0180	-0.236	3	endothelial
MIMAT0003881	hsa-miR-668-3p	ENSG00000237742	AL365259.1	antisense	chr6	125899849	125899871	-	1	0	AGO2	7mer-m8	caUCACCCGGCUCGGCUCACUGu	| | || | || : |||||||	gaACUGUGAAGACUAGAGUGACc	1.0540	-0.018	3	H1
MIMAT0003881	hsa-miR-668-3p	ENSG00000232082	RPS6KA2-IT1	sense_intronic	chr6	166876556	166876579	-	1	0	AGO2	7mer-m8	caucacccggCUCGG-CUCACUGu	| || |:||| |||||||	gccguccaaaGGGCCAGAGUGACc	0.8837	-0.318	2	HUVEC
MIMAT0003881	hsa-miR-668-3p	ENSG00000233429	HOTAIRM1	antisense	chr7	27139283	27139305	+	1	0	AGO2	7mer-m8	caucacccggcucggCUCACUGu	| |||||||	aaaaaaaaaauccuaGAGUGACu	-0.4963	0.620	3	HeLa
MIMAT0003881	hsa-miR-668-3p	ENSG00000240990	HOXA11-AS	antisense	chr7	27225707	27225732	+	1	0	AGO1	7mer-m8	caucaccCGGCUCGG---CUCACUGu	| | ||||:||: |||||||	gcugccuGCCGGGCUUCGGAGUGACu	1.1113	0.587	1	endothelial
MIMAT0003881	hsa-miR-668-3p	ENSG00000196295	AC005154.1	processed_transcript	chr7	30572947	30572973	-	2	0	AGO1-4	8mer	caucACCCGGCUCG-G---CUCACUGu	|||| || |: | |||||||	agcuUGGGACGUGUGCAAAGAGUGACa	0.9119	0.082	2	Huh-7.5
MIMAT0003881	hsa-miR-668-3p	ENSG00000196295	AC005154.1	processed_transcript	chr7	30599914	30599938	-	1	0	AGO2	8mer	caUCACCCG--GCUCGGCUCACUGu	| ||| | | | |:|||||||	acACUGGACUUCAACCUGAGUGACa	1.0022	0.120	2	22RV1
MIMAT0003881	hsa-miR-668-3p	ENSG00000273448	AC006480.2	lincRNA	chr7	66798733	66798755	+	4	0	AGO2	8mer	caucacccggcucgGCUCACUGu	| ||||||||	aguagaaauacacaCGAGUGACa	-0.3820	0.232	2	HeLa
MIMAT0003881	hsa-miR-668-3p	ENSG00000225498	AC002064.1	lincRNA	chr7	89951692	89951715	+	1	0	AGO2	7mer-m8	caucacccggCU-CGGCUCACUGu	| || || |||||||	aauuagcagaGAUGCAGAGUGACc	0.3969	0.006	1	EWS
MIMAT0003881	hsa-miR-668-3p	ENSG00000231764	DLX6-AS1	antisense	chr7	96587236	96587258	-	3	0	AGO1-4	8mer	caucacccggcucGGCUCACUGu	| | |||||||	cucccaucuuacuCAGAGUGACa	-0.3820	0.242	2	Huh-7.5
MIMAT0003881	hsa-miR-668-3p	ENSG00000231764	DLX6-AS1	antisense	chr7	96596930	96596953	-	2	0	AGO2	7mer-m8	caucACC--CGGCUCGGCUCACUGu	||| ||| ::|||||||	cauuUGGAUGCC-UCUUGAGUGACu	0.8091	0.059	2	T-REx-293
MIMAT0003881	hsa-miR-668-3p	ENSG00000273329	AC078846.1	lincRNA	chr7	129246838	129246859	-	1	0	AGO2	7mer-m8	caucacCCGGCUCGGCUCACUGu	|| | | || |||||||||	guuucaGACAGA-CCGAGUGACu	0.9787	-0.075	1	HCT116
MIMAT0003881	hsa-miR-668-3p	ENSG00000226380	AC016831.1	lincRNA	chr7	130562558	130562582	-	1	0	AGO2	7mer-m8	cauCACCCGGCUCGG--CUCACUGu	| || || | || |||||||	cuuGUCUUCCCACCCAAGAGUGACg	0.9278	-0.465	2	cingulate_gyrus
MIMAT0003881	hsa-miR-668-3p	ENSG00000271204	AC016831.5	lincRNA	chr7	130616074	130616096	-	1	0	AGO2	7mer-m8	caucacccggcucggCUCACUGu	| ||| |||||||	gcaguuuauguuuggGAGUGACc	0.1866	0.443	1	MDA-MB-231
MIMAT0003881	hsa-miR-668-3p	ENSG00000244151	AC010973.2	antisense	chr7	150772477	150772503	-	1	0	AGO2	8mer	caUCACCCG-GC--UCG-GCUCACUGu	|||| || || :|| :|||||||	acAGUGAGCGCGUUGGCGUGAGUGACa	1.3711	4.601	3	22RV1
MIMAT0003881	hsa-miR-668-3p	ENSG00000272812	AC004908.2	sense_intronic	chr8	183161	183183	+	1	0	AGO2	7mer-m8	caucacccggcUCGGCUCACUGu	| || |||||||	accgacaaugaAGGAGAGUGACc	0.0959	-0.158	3	22RV1
MIMAT0003881	hsa-miR-668-3p	ENSG00000260093	AC034111.1	antisense	chr8	9909680	9909702	-	1	0	AGO2	7mer-m8	caucacccggcuCGGCUCACUGu	|| | || |||||||	ugagguucucuuGCGGAGUGACu	0.5411	0.076	1	T-REx-293
MIMAT0003881	hsa-miR-668-3p	ENSG00000246339	EXTL3-AS1	antisense	chr8	28554557	28554579	-	1	0	AGO2	7mer-m8	caucacccggcucgGCUCACUGu	| | | :|||||||	uucauaaguacucaUGAGUGACc	0.3553	0.158	2	HeLa
MIMAT0003881	hsa-miR-668-3p	ENSG00000246430	LINC00968	lincRNA	chr8	57456655	57456677	-	1	0	AGO2	8mer	caucacCCGGCUCGGCUCACUGu	| |||| : |||||||	gagacuGGCCUGCAAGAGUGACa	0.7787	-0.759	0	hMSC
MIMAT0003881	hsa-miR-668-3p	ENSG00000254377	MIR124-2HG	lincRNA	chr8	65296261	65296283	+	2	0	AGO1-4,AGO2	8mer	caucacccggcUCGGCUCACUGu	| | |||||||	aggagaaaauaAACAGAGUGACa	-0.3820	0.113	0	hNSC,motor_cortex
MIMAT0003881	hsa-miR-668-3p	ENSG00000251136	AF117829.1	lincRNA	chr8	90736958	90736980	-	3	0	AGO1-4,AGO2	7mer-m8	caUCACCCGGCUCGG-CUCACUGu	||| | | |||:: |||||||	ucAGU-GUCAGAGUUGGAGUGACg	1.2863	0.086	3	Huh-7.5
MIMAT0003881	hsa-miR-668-3p	ENSG00000253372	AC016405.1	sense_intronic	chr8	123820999	123821021	+	2	0	AGO1-4	7mer-m8	caucacccggCUCGGCUCACUGu	| | ||| |||||||	ccauuacagaGAGGAGAGUGACc	0.5868	0.034	3	Huh-7.5
MIMAT0003881	hsa-miR-668-3p	ENSG00000253372	AC016405.1	sense_intronic	chr8	123821009	123821021	+	2	0	AGO1-4	7mer-m8	caucacccggCUCGGCUCACUGu	||| |||||||	----------GAGGAGAGUGACc	-1.0280	0.093	3	Huh-7.5
MIMAT0003881	hsa-miR-668-3p	ENSG00000249859	PVT1	lincRNA	chr8	128952670	128952691	+	8	0	AGO1,AGO1-4,AGO2	7mer-m8	caucaccCGGCUCGGCUCACUGu	| ||:| ||:|||||||	gcuccuuGCUG-GCUGAGUGACc	0.7390	0.106	4	Huh-7.5,endothelial
MIMAT0003881	hsa-miR-668-3p	ENSG00000280543	ASAP1-IT2	sense_intronic	chr8	131096499	131096521	-	1	0	AGO2	8mer	caucacccggcucggCUCACUGu	| | | | |||||||	uuugcauagcuaugaGAGUGACa	0.3747	0.222	1	T98G
MIMAT0003881	hsa-miR-668-3p	ENSG00000272871	AL159169.2	lincRNA	chr9	14589866	14589888	-	1	0	AGO1	7mer-m8	caucacccggcucggCUCACUGu	| | || |||||||	uaauuuagcauuuugGAGUGACu	0.4348	0.066	1	endothelial
MIMAT0003881	hsa-miR-668-3p	ENSG00000260912	AL158206.1	sense_overlapping	chr9	19454901	19454923	+	2	0	AGO1-4,AGO2	7mer-m8	caucacccggcucggCUCACUGu	| |||||||	uccucauugcuuuggGAGUGACu	-0.3177	0.441	3	HeLa,MCF7
MIMAT0003881	hsa-miR-668-3p	ENSG00000281649	EBLN3P	lincRNA	chr9	37089099	37089122	+	6	0	AGO1,AGO1-4,AGO2	7mer-m8	caucacccGGCUCG-GCUCACUGu	|| | || ||: |||||||	uuauuaucCCCAGUAGGAGUGACu	0.9713	0.518	7	HeLa,Huh-7.5,endothelial
MIMAT0003881	hsa-miR-668-3p	ENSG00000273381	AL158071.4	lincRNA	chr9	93970322	93970344	-	4	0	AGO1-4	7mer-m8	caucacccggcucggCUCACUGu	||| |||||||	cuagaacuuguguaaGAGUGACu	-0.0308	-0.125	1	Huh-7.5
MIMAT0003881	hsa-miR-668-3p	ENSG00000236901	MIR600HG	sense_intronic	chr9	125875851	125875873	-	3	0	AGO1-4,AGO2	8mer	caucacccggcucGGCUCACUGu	| ::|||||||	uggaacuuagguuUUGAGUGACa	-0.2378	0.011	1	Huh-7.5
MIMAT0003881	hsa-miR-668-3p	ENSG00000246851	AL157938.3	antisense	chr9	134065704	134065726	-	1	0	AGO2	8mer	caucacccggcucggCUCACUGu	| | | |||||||	ugauucuaacuccaaGAGUGACa	0.2800	-0.072	1	TDF
MIMAT0003881	hsa-miR-668-3p	ENSG00000260193	AL138781.1	lincRNA	chr9	139000353	139000373	-	1	0	AGO2	8mer	caucacCCGGCUCGGCUCACUGu	| |||||| :|||||||	agaagaGGCCGA--UGAGUGACa	1.2654	-0.566	3	HeLa
MIMAT0003881	hsa-miR-668-3p	ENSG00000233016	SNHG7	antisense	chr9	139620791	139620815	-	10	2	AGO1,AGO1-4,AGO2	7mer-m8	cauCACCCG-GCUCGG-CUCACUGu	||| || | :||| |||||||	aguGUGAGCACUGGCCAGAGUGACc	1.2725	-0.573	3	Huh-7.5,endothelial
MIMAT0003881	hsa-miR-668-3p	ENSG00000272983	AL117339.4	lincRNA	chr10	38427048	38427074	+	1	0	AGO2	7mer-m8	cauCACCCGGCU----CGGCUCACUGu	|||| || | || |||||||	acuGUGGUCCCACUUUGCAGAGUGACu	0.8483	0.175	0	T-REx-293
MIMAT0003881	hsa-miR-668-3p	ENSG00000251413	AC068898.2	sense_intronic	chr10	49833047	49833069	-	1	0	AGO2	7mer-m8	caucacccggcucggCUCACUGu	| | | |||||||	cugcagaccuccaugGAGUGACu	0.2365	-0.189	1	MDA-MB-231
MIMAT0003881	hsa-miR-668-3p	ENSG00000226200	SGMS1-AS1	antisense	chr10	52397227	52397250	+	1	0	AGO1-4	8mer	caUCACCCG-GCUCGGCUCACUGu	|| || || | |:|||||||	auAUUGAGCACCUCCUGAGUGACa	1.1515	-0.040	3	hNSC
MIMAT0003881	hsa-miR-668-3p	ENSG00000228065	LINC01515	lincRNA	chr10	67397992	67398014	+	1	0	AGO1-4	7mer-m8	caucacccggcUCGGCUCACUGu	| | ||| |||||||	uucuauuacauAGCAGAGUGACu	0.5238	0.145	1	Huh-7.5
MIMAT0003881	hsa-miR-668-3p	ENSG00000228065	LINC01515	lincRNA	chr10	67442140	67442162	+	2	0	AGO1-4	7mer-m8	caucacccggcucgGCUCACUGu	:|||||||	aagaauaaguuuugUGAGUGACu	-0.6957	0.281	1	Huh-7.5
MIMAT0003881	hsa-miR-668-3p	ENSG00000224914	LINC00863	bidirectional_promoter_lncRNA	chr10	89116878	89116902	+	1	0	AGO2	7mer-m8	caucaccCGGCUCG--GCUCACUGu	|| ||| ||| |||||||	uuacccuGCCCAGCAGGGAGUGACu	1.0116	0.013	1	BCBL-1
MIMAT0003881	hsa-miR-668-3p	ENSG00000232110	AL353751.1	antisense	chr10	91044853	91044875	+	1	0	AGO2	8mer	caucacccggCUCGGCUCACUGu	|| ||||||||	ucuucacaugGACGCGAGUGACa	-0.1148	-0.035	3	H1
MIMAT0003881	hsa-miR-668-3p	ENSG00000269821	KCNQ1OT1	antisense	chr11	2632763	2632786	-	1	0	AGO1-4	7mer-m8	caucacccggcUCGG-CUCACUGu	|||: |||||||	aguaauaagaaAGCUAGAGUGACu	-0.1518	0.285	1	hNSC
MIMAT0003881	hsa-miR-668-3p	ENSG00000269821	KCNQ1OT1	antisense	chr11	2661523	2661546	-	1	0	AGO1-4	7mer-m8	caucacccGGCUCG-GCUCACUGu	|| | || ||| :|||||||	cuauagcuCCCAGCGUGAGUGACg	1.1792	-0.136	1	Huh-7.5
MIMAT0003881	hsa-miR-668-3p	ENSG00000269821	KCNQ1OT1	antisense	chr11	2708596	2708620	-	11	0	AGO1-4,AGO2	8mer	caucaCCCGGCUCGG--CUCACUGu	| ||: |||| |||||||	cagcaGAGCUCAGCCCUGAGUGACa	0.9017	-0.177	1	Huh-7.5
MIMAT0003881	hsa-miR-668-3p	ENSG00000269821	KCNQ1OT1	antisense	chr11	2716674	2716696	-	22	0	AGO1-4,AGO2	8mer	caucacccGGCUCGGCUCACUGu	| | ||:|||||||	uggaaacaCAGUGCUGAGUGACa	0.2476	0.057	1	Huh-7.5
MIMAT0003881	hsa-miR-668-3p	ENSG00000256443	AP003559.1	lincRNA	chr11	61307592	61307614	-	1	0	AGO1-4	7mer-m8	caucaCCCGGCUCGGCUCACUGu	| | ||:|: |||||||	cugcaGAGCUGGAGAGAGUGACg	0.8123	0.264	2	MCF7
MIMAT0003881	hsa-miR-668-3p	ENSG00000245532	NEAT1	lincRNA	chr11	65194489	65194511	+	24	0	AGO1,AGO1-4,AGO2	7mer-m8	caucacccggcuCGGCUCACUGu	| | | :|||||||	uuuuuuccuuuuGGUGAGUGACu	0.1786	-0.319	2	Huh-7.5,endothelial
MIMAT0003881	hsa-miR-668-3p	ENSG00000245532	NEAT1	lincRNA	chr11	65203722	65203748	+	76	0	AGO1,AGO1-4,AGO2	7mer-m8	caucACCCGGCUCGG----CUCACUGu	||| |: |||: |||||||	ccucUGGCCUCAGCUCCUAGAGUGACu	0.8452	-0.363	2	Huh-7.5,endothelial
MIMAT0003881	hsa-miR-668-3p	ENSG00000260401	AP002761.4	sense_overlapping	chr11	72950966	72950991	+	1	0	AGO2	7mer-m8	caUCA-CCCGGCUCGG--CUCACUGu	:|| ||||: :||| |||||||	agGGUGGGGCUUGGCCAGGAGUGACc	1.4782	0.088	5	MCF7
MIMAT0003881	hsa-miR-668-3p	ENSG00000255176	AP000941.1	antisense	chr11	118507788	118507811	+	1	0	AGO2	7mer-m8	caucacccGGCUCGG-CUCACUGu	| |:|| :| |||||||	uuuccacuCUGAUUCAGAGUGACu	0.5651	0.189	0	HEK293S
MIMAT0003881	hsa-miR-668-3p	ENSG00000255248	MIR100HG	processed_transcript	chr11	121960785	121960807	-	6	0	AGO1,AGO1-4,AGO2	7mer-m8	caucacccggcucggCUCACUGu	| |||||||	aaggccauaaauuuaGAGUGACu	-0.4411	-0.228	3	T98G,endothelial,hNSC
MIMAT0003881	hsa-miR-668-3p	ENSG00000255248	MIR100HG	processed_transcript	chr11	121961972	121961993	-	4	0	AGO1-4,AGO2	7mer-m8	caucACCCGGCUCGGCUCACUGu	| ||| :| | |||||||	ggguUGGAUCUUG-AGAGUGACc	0.8579	0.259	3	HS5,hNSC
MIMAT0003881	hsa-miR-668-3p	ENSG00000280832	GSEC	antisense	chr11	126224617	126224638	-	1	0	AGO2	7mer-m8	caUCACCCGGCUCGGCUCACUGu	|||| | | :|||||||	uaAGUGCAAGGUG-UGAGUGACu	0.9014	0.139	2	HEK293T
MIMAT0003881	hsa-miR-668-3p	ENSG00000250899	AC125807.2	lincRNA	chr12	3151113	3151135	+	1	0	AGO2	7mer-m8	caucaccCGGCUCGGCUCACUGu	| | |||:|||||||	agcuacaGACUAGCUGAGUGACc	0.4575	-0.249	2	HeLa
MIMAT0003881	hsa-miR-668-3p	ENSG00000276144	AC233309.1	lincRNA	chr12	7269030	7269053	-	1	0	AGO2	8mer	caucacccggcUCG-GCUCACUGu	||| :|||||||	cgccauuagacAGCAUGAGUGACa	-0.1518	-0.350	0	TDF
MIMAT0003881	hsa-miR-668-3p	ENSG00000205885	C1RL-AS1	antisense	chr12	7269776	7269800	+	2	0	AGO1-4,AGO2	7mer-m8	caUCACCCGGCUCGG--CUCACUGu	| || |||: || |||||||	gcAGCUGGCUUUCCCCAGAGUGACc	1.0604	0.151	2	Huh-7.5
MIMAT0003881	hsa-miR-668-3p	ENSG00000257176	AC009318.1	antisense	chr12	29435193	29435215	-	1	0	AGO1-4	8mer	caucacccggcucGGCUCACUGu	| | :||||||||	ugaaauuaaagucUCGAGUGACa	0.1786	-0.328	2	Huh-7.5
MIMAT0003881	hsa-miR-668-3p	ENSG00000247774	PCED1B-AS1	processed_transcript	chr12	47602220	47602243	-	1	0	AGO2	8mer	caucacccggCUCGG-CUCACUGu	| ||||| |||||||	cugcacucuaGAGCCUGAGUGACa	0.6286	-0.060	1	T-REx-293
MIMAT0003881	hsa-miR-668-3p	ENSG00000257337	AC068888.1	antisense	chr12	53433905	53433927	-	1	0	AGO2	8mer	caucacccggcucggCUCACUGu	|| | | |||||||	ucuguaacacaacgaGAGUGACa	0.4146	1.272	1	MCF7
MIMAT0003881	hsa-miR-668-3p	ENSG00000273046	AC012531.2	processed_transcript	chr12	54411164	54411188	+	3	0	AGO2	8mer	caUCACCC-GGCU-CGGCUCACUGu	|| ||| || | |||||||	agAGAGGGAGAGAGGGAGAGUGACa	1.0053	2.751	0	T-REx-293
MIMAT0003881	hsa-miR-668-3p	ENSG00000257354	AC048341.1	lincRNA	chr12	63011019	63011041	+	2	0	AGO1-4,AGO2	7mer-m8	caucacccggcucGGCUCACUGu	|| | |||||||	uuauaaaaaaacaCAGAGUGACu	-0.1148	0.255	1	Huh-7.5
MIMAT0003881	hsa-miR-668-3p	ENSG00000257815	LINC01481	antisense	chr12	70636398	70636420	-	1	0	AGO1-4	7mer-m8	caucacccggcucggCUCACUGu	| |||||||	uccccacauaaacaaGAGUGACc	-0.5124	-0.195	3	hNSC
MIMAT0003881	hsa-miR-668-3p	ENSG00000281344	HELLPAR	macro_lncRNA	chr12	102611824	102611844	+	1	0	AGO2	8mer	caucACCCGGCUCGGCUCACUGu	||||| :|| |||||||	agccUGGGC--GGCAGAGUGACa	1.1138	0.168	0	T-REx-293
MIMAT0003881	hsa-miR-668-3p	ENSG00000281344	HELLPAR	macro_lncRNA	chr12	102749334	102749356	+	2	0	AGO1-4	8mer	caucacccggcucggCUCACUGu	| || | | |||||||	gaaggagaagaaugaGAGUGACa	0.5769	0.192	0	Huh-7.5
MIMAT0003881	hsa-miR-668-3p	ENSG00000255857	PXN-AS1	antisense	chr12	120650462	120650485	+	2	0	AGO1-4,AGO2	7mer-m8	caUCACCCG-GCUCGGCUCACUGu	|||| ||| || | |||||||	auAGUCGGCACGCUCGGAGUGACu	1.5217	-0.764	3	HeLa,Huh-7.5
MIMAT0003881	hsa-miR-668-3p	ENSG00000212694	LINC01089	lincRNA	chr12	122234118	122234138	-	1	0	AGO1	7mer-m8	caUCACCCGGCUCGGCUCACUGu	| ||| |:| |||||||	ugACUGGAAGGGG--GAGUGACu	0.8144	-0.763	1	endothelial
MIMAT0003881	hsa-miR-668-3p	ENSG00000255856	AC069503.1	lincRNA	chr12	122457503	122457525	-	1	0	AGO2	7mer-m8	caUCACCCGGCUCG-GCUCACUGu	| :| ||| |||| |||||||	ggGGAGGG-AGAGCAGGAGUGACu	1.4167	-0.133	1	22RV1
MIMAT0003881	hsa-miR-668-3p	ENSG00000279953	AC117503.3	TEC	chr12	124134774	124134796	+	1	0	AGO2	7mer-m8	caucacccggcucGGCUCACUGu	| | | ::|||||||	ggguuuugauaucUUGAGUGACu	0.4974	0.277	2	HeLa
MIMAT0003881	hsa-miR-668-3p	ENSG00000277151	AL138820.1	lincRNA	chr13	33357468	33357490	+	1	0	AGO2	7mer-m8	caucacCCGGCUCGGCUCACUGu	|| ||| |: |||||||	gucacaGGCACUGUGGAGUGACu	0.8621	0.374	1	HEK293T
MIMAT0003881	hsa-miR-668-3p	ENSG00000227676	LINC01068	lincRNA	chr13	80145510	80145532	+	1	0	AGO1-4	7mer-m8	caucacccggcucgGCUCACUGu	|| :|||||||	cuauaaacuuuuaaUGAGUGACc	-0.1379	2.569	1	Huh-7.5
MIMAT0003881	hsa-miR-668-3p	ENSG00000238230	LINC00391	lincRNA	chr13	95354283	95354305	-	1	0	AGO2	7mer-m8	caucacccggcucGGCUCACUGu	| | | |:|||||||	ucauaugcacacaCUGAGUGACc	0.5228	-0.642	0	HEK293T
MIMAT0003881	hsa-miR-668-3p	ENSG00000247400	DNAJC3-AS1	lincRNA	chr13	96326638	96326663	-	1	0	AGO1-4	8mer	caucacCCGGCUCG--G-CUCACUGu	| |:|||| | |||||||	acuccaGACUGAGCAACAGAGUGACa	0.6797	-0.208	3	Huh-7.5
MIMAT0003881	hsa-miR-668-3p	ENSG00000248975	AL133372.2	lincRNA	chr14	30441991	30442013	-	2	0	AGO1-4,AGO2	7mer-m8	caucaccCGGCUCGGCUCACUGu	||| ||:|||||||	cagagauGCCCUGCUGAGUGACg	0.5572	0.110	1	Huh-7.5
MIMAT0003881	hsa-miR-668-3p	ENSG00000257621	PSMA3-AS1	antisense	chr14	58739417	58739439	-	5	0	AGO1-4,AGO2	8mer	caucacccggcucggCUCACUGu	| |||||||	cacaacacuucaaugGAGUGACa	-0.5124	0.045	2	HeLa,Huh-7.5
MIMAT0003881	hsa-miR-668-3p	ENSG00000247287	AL359220.1	antisense	chr14	61770155	61770175	-	2	0	AGO2	8mer	caucaccCGGCUCGGCUCACUGu	|::|| |||||||	uaucaaaGUUGA--AGAGUGACa	0.2507	0.381	1	HeLa
MIMAT0003881	hsa-miR-668-3p	ENSG00000276116	FUT8-AS1	antisense	chr14	65877982	65878004	-	1	0	AGO2	7mer-m8	caucacccggcUCGGCUCACUGu	| | | ||: |||||||	auugaaaggaaAGUAGAGUGACu	0.6755	0.272	0	MCF7
MIMAT0003881	hsa-miR-668-3p	ENSG00000259319	AF111167.2	antisense	chr14	75893642	75893665	-	1	0	AGO2	7mer-m8	caucaccCGG-CUCGGCUCACUGu	| ||| || |||||||	ugccuaaGCCAGAUAGGAGUGACg	0.7200	-0.009	1	motor_cortex
MIMAT0003881	hsa-miR-668-3p	ENSG00000187621	TCL6	processed_transcript	chr14	96135407	96135429	+	1	0	AGO2	7mer-m8	caucacccggcUCGGCUCACUGu	| | |:|||||||	aggaaagagaaACCUGAGUGACg	0.1749	-0.309	2	H1
MIMAT0003881	hsa-miR-668-3p	ENSG00000214548	MEG3	lincRNA	chr14	101299366	101299388	+	4	0	AGO1-4,AGO2	7mer-m8	caucACCCGGCUCGGCUCACUGu	| | | || || |||||||	ggcaUAGCCCUAGGGGAGUGACu	0.9352	-0.728	0	HS5,foreskin_fibroblast
MIMAT0003881	hsa-miR-668-3p	ENSG00000214548	MEG3	lincRNA	chr14	101315310	101315332	+	1	0	AGO2	7mer-m8	caucacccggcUCGGCUCACUGu	| | || |||||||	gauaccugaauAGAGGAGUGACc	0.2978	-0.568	0	cingulate_gyrus
MIMAT0003881	hsa-miR-668-3p	ENSG00000225746	MEG8	lincRNA	chr14	101427232	101427254	+	3	0	AGO2	7mer-m8	caUCACCCGGCUCGGCUCACUGu	| || | | : |||||||	caAAUGCGAGCAUUGGAGUGACc	0.7073	-0.225	0	motor_cortex
MIMAT0003881	hsa-miR-668-3p	ENSG00000225746	MEG8	lincRNA	chr14	101433174	101433193	+	2	0	AGO2	8mer	caUCACCCGGCUCGGCUCACUGu	|||| :|: |||||||	ccAGUGAUAUGG---GAGUGACa	0.8144	-1.392	0	cingulate_gyrus
MIMAT0003881	hsa-miR-668-3p	ENSG00000251602	AL928654.1	antisense	chr14	105885387	105885408	-	1	0	AGO1-4	7mer-m8	caUCACCCGGCUCGGCUCACUGu	| :| | |:| || :|||||||	gaGGAGAGUCCAG-UGAGUGACc	1.1665	-0.420	0	Huh-7.5
MIMAT0003881	hsa-miR-668-3p	ENSG00000224078	SNHG14	processed_transcript	chr15	25228503	25228526	+	4	0	AGO1-4,AGO2	8mer	caucacccggcUCG-GCUCACUGu	| | | ||| :|||||||	gcacuccauucAGCUUGAGUGACa	0.6722	-0.029	2	22RV1,hNSC
MIMAT0003881	hsa-miR-668-3p	ENSG00000224078	SNHG14	processed_transcript	chr15	25448770	25448797	+	1	0	AGO1-4	7mer-m8	caucACCCGG-CUCG-G---CUCACUGu	| || ||| || | | |||||||	gccaUGAGCCAGACCACAUGGAGUGACu	0.9914	-0.225	2	hNSC
MIMAT0003881	hsa-miR-668-3p	ENSG00000280234	AC124303.2	TEC	chr15	25500794	25500817	+	1	0	AGO2	7mer-m8	caucacccGGCUCG-GCUCACUGu	|| | || ||: :|||||||	uuacagcuCCCAGUGUGAGUGACg	1.0720	-0.106	1	motor_cortex
MIMAT0003881	hsa-miR-668-3p	ENSG00000278493	AC039056.2	sense_intronic	chr15	42200684	42200709	-	4	0	AGO1-4,AGO2	8mer	caucACCCGGCUCGG---CUCACUGu	| || ::||||| |||||||	cuuuUGCCUUGAGCCACAGAGUGACa	1.2686	-0.093	1	HeLa,Huh-7.5
MIMAT0003881	hsa-miR-668-3p	ENSG00000244879	GABPB1-AS1	antisense	chr15	50651171	50651191	+	3	0	AGO1-4,AGO2	8mer	caucACCCGGCUCGGCUCACUGu	| || |: || |||||||	uuuuUGAACUAAG--GAGUGACa	0.8186	0.035	2	HeLa,hNSC
MIMAT0003881	hsa-miR-668-3p	ENSG00000261351	AC116913.1	antisense	chr15	66782431	66782450	-	3	0	AGO2	7mer-m8	caUCACCCGGCUCGGCUCACUGu	|| ||| || |||||||	acAGCAGGCGGA---GAGUGACu	0.9183	-0.925	1	22RV1
MIMAT0003881	hsa-miR-668-3p	ENSG00000277152	AC110048.2	lincRNA	chr15	67156793	67156815	+	3	0	AGO1-4	8mer	caucacccggCUCGGCUCACUGu	| |:| |||||||	cucugcaugaGGGAAGAGUGACa	0.1171	-0.224	2	Huh-7.5
MIMAT0003881	hsa-miR-668-3p	ENSG00000261821	AC090826.1	antisense	chr15	74658285	74658305	+	1	0	AGO2	7mer-m8	caUCACCCGGCUCGGCUCACUGu	| | | ||| :|| |||||||	gaACUUGGC--GGCAGAGUGACu	1.1432	0.290	3	HeLa
MIMAT0003881	hsa-miR-668-3p	ENSG00000261821	AC090826.1	antisense	chr15	74661531	74661553	+	2	0	AGO2	7mer-m8	caucacccGGCUCGGCUCACUGu	| | || : : |||||||	uugcucuuCCCGCUGGAGUGACc	0.6638	-0.108	3	Huh-7.5
MIMAT0003881	hsa-miR-668-3p	ENSG00000259692	AC104041.1	lincRNA	chr15	82163280	82163303	-	1	0	AGO1-4	7mer-m8	caucacccGGCUCG-GCUCACUGu	:||:|: |||||||	cgcaauauUCGGGUGGGAGUGACc	0.2401	-0.173	1	MCF7
MIMAT0003881	hsa-miR-668-3p	ENSG00000272808	AC015712.6	processed_transcript	chr15	101401377	101401399	+	1	0	AGO1-4	8mer	caucacccgGCUCGGCUCACUGu	| | | || |||||||	aaacuuccaCAAGGAGAGUGACa	0.5769	4.751	2	MCF7
MIMAT0003881	hsa-miR-668-3p	ENSG00000260293	AC106820.4	sense_intronic	chr16	2526899	2526921	+	1	0	AGO2	7mer-m8	caucaccCGGCUCGGCUCACUGu	|| || |: :||||||||	guguccaGCAGGCUCGAGUGACc	0.8815	0.680	2	HEK293S
MIMAT0003881	hsa-miR-668-3p	ENSG00000269937	AC093525.7	antisense	chr16	2614564	2614586	-	2	0	AGO1-4	8mer	caucacccGGCUCGGCUCACUGu	| | || :||||||||||	ccaccgcaCCUGGCCGAGUGACa	0.9820	-0.113	0	Huh-7.5
MIMAT0003881	hsa-miR-668-3p	ENSG00000260565	ERVK13-1	processed_transcript	chr16	2722167	2722189	-	1	0	AGO1-4	8mer	caucacccggcuCGGCUCACUGu	| | | || |||||||	uuugagaaaaauGCAGAGUGACa	0.4781	-0.290	3	fibroblasts
MIMAT0003881	hsa-miR-668-3p	ENSG00000278434	AC023830.3	sense_intronic	chr16	4583048	4583071	-	4	0	AGO1-4,AGO2	7mer-m8	caUCACCCGG--CUCGGCUCACUGu	| || || || ||| :|||||||	gcAG-GGACCAUGAGGUGAGUGACc	1.3456	-0.064	3	HS27a,Huh-7.5
MIMAT0003881	hsa-miR-668-3p	ENSG00000278434	AC023830.3	sense_intronic	chr16	4583266	4583288	-	3	0	AGO1-4,AGO2	7mer-m8	caucacccggcucgGCUCACUGu	| | :|||||||	aauucugcauguuaUGAGUGACu	0.0879	0.046	3	Huh-7.5,T98G
MIMAT0003881	hsa-miR-668-3p	ENSG00000260219	AC106782.2	lincRNA	chr16	30368261	30368280	+	2	0	AGO2	7mer-m8	caUCACCCGGCUCGGCUCACUGu	||| | |:|| :|||||||	ccAGU-GUCUGA--UGAGUGACu	1.0742	0.328	6	22RV1
MIMAT0003881	hsa-miR-668-3p	ENSG00000235560	AC002310.1	antisense	chr16	30547882	30547906	+	2	0	AGO1-4	7mer-m8	caucACCCGGCU-CGG-CUCACUGu	| || || | ||: |||||||	gccuUGUGCAAAUGCUAGAGUGACu	0.9967	-0.037	3	Huh-7.5
MIMAT0003881	hsa-miR-668-3p	ENSG00000260083	MIR762HG	antisense	chr16	30906274	30906296	+	1	0	AGO2	8mer	caucacccggcucGGCUCACUGu	| | | ::|||||||	gcaugaugaaaucUUGAGUGACa	0.4719	0.169	3	MCF7
MIMAT0003881	hsa-miR-668-3p	ENSG00000261487	AC135048.1	processed_transcript	chr16	30964512	30964539	+	1	0	AGO2	7mer-m8	caUCACC-CGGC-UCGG---CUCACUGu	|:|||| | :| |||: |||||||	auGGUGGAGGUGCAGCUGGAGAGUGACc	1.4167	4.654	1	22RV1
MIMAT0003881	hsa-miR-668-3p	ENSG00000259972	AC009120.2	processed_transcript	chr16	74339762	74339785	-	1	0	AGO2	7mer-m8	caucacccggcUCG-GCUCACUGu	| ||| |||||||	cguagcaccacAGCAAGAGUGACc	0.1553	0.183	1	T-REx-293
MIMAT0003881	hsa-miR-668-3p	ENSG00000273659	AC108125.1	lincRNA	chr16	76616751	76616771	+	2	0	AGO1-4,AGO2	8mer	caucACCCGGCUCGGCUCACUGu	|||| :|| : |||||||	agccUGGG-UGA-UAGAGUGACa	0.9989	-0.324	0	Huh-7.5
MIMAT0003881	hsa-miR-668-3p	ENSG00000261837	AC046158.2	sense_intronic	chr16	78568396	78568418	+	8	0	AGO1-4,AGO2	8mer	caucacccggcucggCUCACUGu	| |||||||	uuuaaaaaauuucaaGAGUGACa	-0.5652	-0.040	2	Huh-7.5
MIMAT0003881	hsa-miR-668-3p	ENSG00000277954	AC092376.2	antisense	chr16	79240272	79240293	-	1	0	AGO1-4	7mer-m8	caUCACCCGGCUCGGCUCACUGu	| | |: ||| :|||||||	uaAUUACGUAGAG-UGAGUGACu	0.9767	-0.526	1	hNSC
MIMAT0003881	hsa-miR-668-3p	ENSG00000279841	AC092135.3	TEC	chr16	81664068	81664090	+	1	0	AGO1-4	7mer-m8	caucacCCGGCUCGGCUCACUGu	| || : ::|||||||	ucccccGUCCUGCUUGAGUGACc	0.4781	-0.686	1	Huh-7.5
MIMAT0003881	hsa-miR-668-3p	ENSG00000261286	ATP2C2-AS1	antisense	chr16	84495948	84495970	-	1	0	AGO2	8mer	caucacccggcucGGCUCACUGu	| ::|||||||	gacccuacuacucUUGAGUGACa	-0.3043	-0.765	3	MDA-MB-231
MIMAT0003881	hsa-miR-668-3p	ENSG00000260417	AC092127.1	lincRNA	chr16	85628353	85628375	+	3	0	AGO2	8mer	caucacccggcuCGGCUCACUGu	| |:||||||||	uggauaaagucuGUCGAGUGACa	0.2110	-0.707	1	Huh-7.5
MIMAT0003881	hsa-miR-668-3p	ENSG00000260671	AC010536.2	sense_intronic	chr16	87774252	87774274	-	1	0	AGO2	7mer-m8	caucacccggcucggCUCACUGu	| | |||||||	ugcgguuauuggcaaGAGUGACu	0.0010	-0.163	1	HeLa
MIMAT0003881	hsa-miR-668-3p	ENSG00000260498	AC126696.3	lincRNA	chr16	87812859	87812880	-	1	0	AGO2	7mer-m8	caucACCCGGCUCGGCUCACUGu	| || | ||:| |||||||	cuucUGCG-CGGGAGGAGUGACc	1.0105	-0.169	2	HeLa
MIMAT0003881	hsa-miR-668-3p	ENSG00000178977	LINC00324	lincRNA	chr17	8124722	8124744	-	1	0	AGO2	7mer-m8	caUCACCCGGCUCGGCUCACUGu	|| | || :|||||||	ccAGCGCGCAAUUGUGAGUGACc	0.7932	-0.739	4	MDMs
MIMAT0003881	hsa-miR-668-3p	ENSG00000261433	AC002347.1	lincRNA	chr17	10562137	10562159	-	2	0	AGO1-4,AGO2	7mer-m8	caucacccggcucggCUCACUGu	| | | | |||||||	ggacggacacuuuagGAGUGACg	0.4539	-0.367	1	Huh-7.5
MIMAT0003881	hsa-miR-668-3p	ENSG00000264167	AC122129.2	sense_intronic	chr17	17682146	17682169	+	2	0	AGO2	7mer-m8	caucacccGGCU-CGGCUCACUGu	| | || ||:|||||||	cucuccccCAGAUGCUGAGUGACu	0.6085	0.161	0	HEK293S
MIMAT0003881	hsa-miR-668-3p	ENSG00000267350	RP1-178F10.3	lincRNA	chr17	18227951	18227976	+	2	0	AGO2	7mer-m8	caucacCCGGC-UCGG--CUCACUGu	||: | |||| |||||||	accccuGGUGGAAGCCAAGAGUGACc	0.7517	0.124	0	MDA-MB-231
MIMAT0003881	hsa-miR-668-3p	ENSG00000263766	AC025682.1	antisense	chr17	45703551	45703575	-	1	0	AGO2	7mer-m8	caucacccggcUCGG--CUCACUGu	|| ||:| |||||||	auauauuuuucAGUCAAGAGUGACg	0.2761	-0.064	4	Huh-7.5
MIMAT0003881	hsa-miR-668-3p	ENSG00000263798	AC018521.1	processed_transcript	chr17	46058526	46058547	+	5	0	AGO1-4,AGO2	7mer-m8	caUCACCCGGCUCGGCUCACUGu	:|| |: || |||||||||	caGGUAUGUGGA-CCGAGUGACu	1.0795	5.245	0	Huh-7.5
MIMAT0003881	hsa-miR-668-3p	ENSG00000261589	CTC-462L7.1	lincRNA	chr17	53249337	53249360	+	7	0	AGO1-4,AGO2	7mer-m8	caUCACCCGGCUCGG-CUCACUGu	||||| : | || |||||||	auAGUGUCAUUACCCUGAGUGACu	1.3238	0.122	0	Huh-7.5
MIMAT0003881	hsa-miR-668-3p	ENSG00000265148	TSPOAP1-AS1	antisense	chr17	56430979	56431001	+	10	0	AGO1-4,AGO2	8mer	caucacccggcucGGCUCACUGu	| | |:|||||||	ugacguuguuaccCUGAGUGACa	0.3669	0.834	2	Huh-7.5
MIMAT0003881	hsa-miR-668-3p	ENSG00000279361	AC079331.1	TEC	chr17	65634537	65634557	+	2	0	AGO1-4,AGO2	7mer-m8	caucACCCGGCUCGGCUCACUGu	| || | :|:| |||||||	aucaUGAGAUGGG--GAGUGACc	0.8876	-0.138	0	Huh-7.5
MIMAT0003881	hsa-miR-668-3p	ENSG00000277476	AC005332.6	lincRNA	chr17	66129829	66129855	+	1	0	AGO2	8mer	caUCACC--CG-GCUCGG-CUCACUGu	||:|||| || :| ||| |||||||	guGGUGGCAGCUUGUGCCAGAGUGACa	1.7136	-0.306	1	HUVEC
MIMAT0003881	hsa-miR-668-3p	ENSG00000226137	BAIAP2-AS1	lincRNA	chr17	79005680	79005705	-	3	0	AGO1-4,AGO2	7mer-m8	caucaCCCGG-CUCGG--CUCACUGu	| ||||| ||| | |||||||	gagcgGGGCCGGAGGCAAGAGUGACu	1.3440	-0.950	1	HeLa,hNSC
MIMAT0003881	hsa-miR-668-3p	ENSG00000229848	AC139149.1	antisense	chr17	79494265	79494286	+	2	0	AGO2	7mer-m8	caUCACCCGGCUCGGCUCACUGu	|| || | || |||||||	ccAGGAGGAC-AGGGGAGUGACu	0.9416	-0.401	1	HeLa
MIMAT0003881	hsa-miR-668-3p	ENSG00000264876	AP005209.1	lincRNA	chr18	10323168	10323190	-	1	0	AGO2	7mer-m8	cauCACCCGGCUCGGCUCACUGu	|| ||| :| | |||||||	guuGUGUUUCCUCCAGAGUGACg	1.0678	-0.189	1	T-REx-293
MIMAT0003881	hsa-miR-668-3p	ENSG00000272746	AP005131.7	sense_intronic	chr18	13526237	13526261	+	1	0	AGO2	7mer-m8	caucacccgGCUCGG--CUCACUGu	:||||| |||||||	ucuugucaaUGAGCCUGGAGUGACu	0.4112	0.142	0	Huh-7.5
MIMAT0003881	hsa-miR-668-3p	ENSG00000266965	AC090220.1	sense_intronic	chr18	33177044	33177066	+	1	0	AGO2	7mer-m8	caucacccggcucggCUCACUGu	| || | |||||||	gaagcagaauugcagGAGUGACc	0.2789	0.047	0	T98G
MIMAT0003881	hsa-miR-668-3p	ENSG00000267413	LINC01901	lincRNA	chr18	37442123	37442145	-	2	0	AGO1-4	8mer	caucacccggcucGGCUCACUGu	::|||||||	cgcuccacuuaccUUGAGUGACa	-0.5217	0.387	1	Huh-7.5
MIMAT0003881	hsa-miR-668-3p	ENSG00000267313	AC021504.1	lincRNA	chr18	39211975	39211994	-	1	0	AGO2	7mer-m8	caUCACCCGGCUCGGCUCACUGu	|| | ||::|: |||||||	auAUUCGGUUGG---GAGUGACc	1.0031	-0.028	0	HEK293T
MIMAT0003881	hsa-miR-668-3p	ENSG00000267284	AC022031.2	lincRNA	chr18	53388466	53388488	+	1	0	AGO2	7mer-m8	caUCACCCGGCUCGGCUCACUGu	| ||| |:|: |||||||	gcAGUAUUCUGGUGGGAGUGACc	1.0064	-0.094	1	22RV1
MIMAT0003881	hsa-miR-668-3p	ENSG00000280205	AC009716.2	TEC	chr18	74097634	74097656	-	1	0	AGO2	8mer	caUCACCCGGCUCGGCUCACUGu	| || || : |||||||	ccAUUGCCCCUCCUGGAGUGACa	0.7253	-0.537	2	HEK293S
MIMAT0003881	hsa-miR-668-3p	ENSG00000280205	AC009716.2	TEC	chr18	74099504	74099524	-	1	0	AGO2	7mer-m8	caucACCCGGCUCGGCUCACUGu	| || | :|| |:|||||||	cuuuUGUG-UGA-CUGAGUGACu	1.0540	-0.449	2	HEK293S
MIMAT0003881	hsa-miR-668-3p	ENSG00000279474	AC125437.2	TEC	chr18	76905126	76905150	+	1	0	AGO2	7mer-m8	caUCACCCG--GCUCGGCUCACUGu	| || ||| :| || |||||||	ggAGCCGGCGGUGUGCAGAGUGACu	1.2046	-0.106	0	22RV1
MIMAT0003881	hsa-miR-668-3p	ENSG00000248015	AC005329.1	antisense	chr19	1392450	1392471	-	2	0	AGO1-4,AGO2	7mer-m8	caucaCCCGGCU-CGGCUCACUGu	||| || || |||||||	cggaaGGG--GAUGCAGAGUGACu	0.7278	0.075	4	HeLa,Huh-7.5
MIMAT0003881	hsa-miR-668-3p	ENSG00000226800	CACTIN-AS1	antisense	chr19	3611836	3611855	+	1	0	AGO2	7mer-m8	caUCACCCGGCUCGGCUCACUGu	|| || || | |||||||	acAGCGGCCC---CGGAGUGACc	0.7730	-1.648	6	HeLa
MIMAT0003881	hsa-miR-668-3p	ENSG00000219665	ZNF433-AS1	processed_transcript	chr19	12146573	12146597	+	7	0	AGO1-4,AGO2,AGO4	8mer	caucacccGGCUCGG--CUCACUGu	| |: |||| |||||||	cccgccccCUCAGCCGUGAGUGACa	0.7391	0.091	3	C666,HEK293,MDMs
MIMAT0003881	hsa-miR-668-3p	ENSG00000267383	AC011447.3	antisense	chr19	20327300	20327320	-	3	0	AGO1-4,AGO2	8mer	caucACCCGGCUCGGCUCACUGu	|||| :|| | |||||||	agccUGGG-UGA-CAGAGUGACa	1.0424	-0.072	3	Huh-7.5
MIMAT0003881	hsa-miR-668-3p	ENSG00000284428	AC092329.4	processed_transcript	chr19	23444259	23444281	-	2	0	AGO2	7mer-m8	caucacccggcucggCUCACUGu	|||||||	ugcccacagaauagaGAGUGACu	-0.8696	0.112	0	HeLa
MIMAT0003881	hsa-miR-668-3p	ENSG00000279425	AC092279.2	TEC	chr19	24263230	24263252	+	3	0	AGO1-4,AGO2	7mer-m8	caucacccggcucggCUCACUGu	| || |||||||	caggcaagcacccaaGAGUGACg	0.2407	-0.010	2	T-REx-293,hNSC
MIMAT0003881	hsa-miR-668-3p	ENSG00000261770	AC006504.1	lincRNA	chr19	28249321	28249343	-	1	0	AGO1-4	7mer-m8	caucacccggcucggCUCACUGu	| | | | |||||||	augauagagacacugGAGUGACc	0.4104	0.058	0	Huh-7.5
MIMAT0003881	hsa-miR-668-3p	ENSG00000232677	LINC00665	lincRNA	chr19	36805656	36805677	-	1	0	AGO2	7mer-m8	caUCACCCGGCUCGGCUCACUGu	| | || |: || |||||||	ggACUGUCCUUAG-GGAGUGACu	1.0105	0.168	2	T-REx-293
MIMAT0003881	hsa-miR-668-3p	ENSG00000267892	AC022144.1	antisense	chr19	39230429	39230453	+	2	0	AGO2	8mer	caUCACCCGGCUCGG--CUCACUGu	| :| | ||| :||: |||||||	ggGGAGAGCCUGGCUGAGAGUGACa	1.2661	-0.051	3	EWS
MIMAT0003881	hsa-miR-668-3p	ENSG00000269352	PTOV1-AS2	antisense	chr19	50362192	50362219	-	2	0	AGO2	8mer	caucacccGGCUC---GG--CUCACUGu	| |||:| || |||||||	acaagcucCCGGGAAACCAGGAGUGACa	0.4362	-1.127	2	T-REx-293
MIMAT0003881	hsa-miR-668-3p	ENSG00000232324	AC008440.3	lincRNA	chr19	54369242	54369266	+	1	0	AGO2	8mer	caucaccCGGCUCGG--CUCACUGu	| || |:||| |||||||	ccccuauGCAGGGCCCAGAGUGACa	0.8505	0.048	0	MDA-MB-231
MIMAT0003881	hsa-miR-668-3p	ENSG00000267454	ZNF582-AS1	lincRNA	chr19	56905167	56905189	+	3	0	AGO2	7mer-m8	caUCACCCGGCUCGGCUCACUGu	|| | : :| ||||||||	cgAGAGAUUGUGGGCGAGUGACc	0.8081	-0.527	2	EWS
MIMAT0003881	hsa-miR-668-3p	ENSG00000267454	ZNF582-AS1	lincRNA	chr19	56905180	56905189	+	3	0	AGO2	7mer-m8	caucacccggcucgGCUCACUGu	||||||||	-------------gCGAGUGACc	-2.0000	-1.064	2	EWS
MIMAT0003881	hsa-miR-668-3p	ENSG00000267454	ZNF582-AS1	lincRNA	chr19	56905751	56905778	+	1	0	AGO2	7mer-m8	caUCAC-CCGG--CUC--GGCUCACUGu	|||| || | ||| |:|||||||	ugAGUGAGGACUGGAGUCCUGAGUGACu	1.3553	-0.207	2	HEK293S
MIMAT0003881	hsa-miR-668-3p	ENSG00000260032	NORAD	lincRNA	chr20	34634553	34634575	-	29	0	AGO1,AGO1-4,AGO2	7mer-m8	caucacccggcucggCUCACUGu	| || |||||||	aggccuguccucuggGAGUGACc	0.2172	0.600	3	Huh-7.5,endothelial
MIMAT0003881	hsa-miR-668-3p	ENSG00000174365	SNHG11	processed_transcript	chr20	37079187	37079210	+	1	0	AGO2	7mer-m8	caucacccGGCUCG-GCUCACUGu	|| | | || | |||||||	guugaucaCAGACCAAGAGUGACg	0.8048	-0.013	0	HeLa
MIMAT0003881	hsa-miR-668-3p	ENSG00000223891	OSER1-AS1	lincRNA	chr20	42853478	42853503	+	4	0	AGO1-4,AGO2	8mer	caucacccGGCUCG---GCUCACUGu	| || ::|||| :|||||||	gaagccacUUGAGCUCGUGAGUGACa	1.0604	0.183	3	Huh-7.5,cingulate_gyrus
MIMAT0003881	hsa-miR-668-3p	ENSG00000232294	AL031674.1	lincRNA	chr20	51301621	51301643	+	1	0	AGO1-4	8mer	caucacccggcucgGCUCACUGu	||||||||	uggugcauuacucaCGAGUGACa	-0.6522	3.185	2	Huh-7.5
MIMAT0003881	hsa-miR-668-3p	ENSG00000275620	AL121827.2	antisense	chr20	61889383	61889405	+	1	0	AGO1-4	8mer	caucacccGGCUCGGCUCACUGu	| |: || |||||||	cagggaaaCUCAGGAGAGUGACa	0.5016	-0.391	0	hNSC
MIMAT0003881	hsa-miR-668-3p	ENSG00000241728	AP001062.3	sense_overlapping	chr21	45750079	45750101	-	1	0	AGO1-4	7mer-m8	caucaCCCGGCUCGGCUCACUGu	|| || | ||||||||||	gugcaGGAGCACGCCGAGUGACc	1.0477	0.888	0	Huh-7.5
MIMAT0003881	hsa-miR-668-3p	ENSG00000227039	ITGB2-AS1	antisense	chr21	46349512	46349533	+	1	0	AGO2	7mer-m8	caUCAC-CCGGCUCGGCUCACUGu	| || |||: || |||||||	ccAUUGUGGCU--GCAGAGUGACc	1.0742	-0.171	3	MCF7
MIMAT0003881	hsa-miR-668-3p	ENSG00000233922	LINC01694	lincRNA	chr21	47020845	47020864	+	1	0	AGO2	7mer-m8	caucaCCCGGCUCGGCUCACUGu	| |||| |: |||||||	uuccaGGGCAGG---GAGUGACu	0.8759	0.052	4	22RV1
MIMAT0003881	hsa-miR-668-3p	ENSG00000280604	AJ239328.1	sense_overlapping	chr21	47338974	47338995	+	1	0	AGO2	7mer-m8	caUCACCCGGCUCGGCUCACUGu	||| | || || |||||||	uuAGGGCCCCCAG-GGAGUGACg	1.1537	-0.423	1	22RV1
MIMAT0003881	hsa-miR-668-3p	ENSG00000215424	MCM3AP-AS1	antisense	chr21	47649689	47649710	+	1	0	AGO1-4	7mer-m8	caucacCCGGCUCGGCUCACUGu	| | ||| ||| ||||||||	gauggaGGCAGAG-CGAGUGACc	1.2938	-0.117	1	Huh-7.5
MIMAT0003881	hsa-miR-668-3p	ENSG00000239415	AP001469.3	antisense	chr21	47671960	47671982	-	1	0	AGO2	8mer	caUCACCCGGCUCGGCUCACUGu	||||| | | ::|||||||	auAGUGAGACCCUUUGAGUGACa	1.3811	-0.008	3	HEK293S
MIMAT0003881	hsa-miR-668-3p	ENSG00000226471	Z93930.2	antisense	chr22	29196802	29196825	+	2	0	AGO2	8mer	caucacccGGCUCGG-CUCACUGu	| | :| | || |||||||	gacuuauuUCCAUCCGGAGUGACa	0.7190	0.076	3	HEK293T
MIMAT0003881	hsa-miR-668-3p	ENSG00000280434	AL031595.3	sense_overlapping	chr22	44535947	44535969	+	1	0	AGO2	7mer-m8	caucacccggcucGGCUCACUGu	|| | |:|||||||	gugaaacuguguuCUGAGUGACc	0.2836	-0.447	1	GM12878
MIMAT0003881	hsa-miR-668-3p	ENSG00000226328	NUP50-AS1	lincRNA	chr22	45530376	45530402	-	3	0	AGO2	7mer-m8	caucaCCCGG-CUCGG---CUCACUGu	| | ||||| |:|:| |||||||	ggaaaGGGCCUGGGUCCUUGAGUGACg	1.4065	0.071	5	HeLa
MIMAT0003881	hsa-miR-668-3p	ENSG00000280383	Z95331.1	sense_overlapping	chr22	46074280	46074302	+	2	0	AGO1-4,AGO2	8mer	caucacccggcucgGCUCACUGu	| | :|||||||	ggcuauaaugaaaaUGAGUGACa	-0.1943	-0.003	4	HEK293S,Huh-7.5
MIMAT0003881	hsa-miR-668-3p	ENSG00000260708	AL118516.1	antisense	chr22	47158140	47158163	-	1	0	AGO2	7mer-m8	caUCACCCGGCU-CGGCUCACUGu	:|| |||: |:|||||||	ugGGUCACCCGGCACUGAGUGACg	1.0244	-0.321	3	motor_cortex
MIMAT0003881	hsa-miR-668-3p	ENSG00000205634	LINC00898	lincRNA	chr22	48025484	48025506	-	1	0	AGO2	8mer	caucacccGGCUCGGCUCACUGu	| ||| | |||||||	aaccucccCCGUUCAGAGUGACa	0.5907	-0.190	1	T-REx-293
MIMAT0003881	hsa-miR-668-3p	ENSG00000260822	AC004656.1	sense_overlapping	chrX	24564833	24564855	+	4	0	AGO2	7mer-m8	cauCACCCGGCUCGGCUCACUGu	| |||: ||||:|||||||	ccuGGGGGUAGAGCUGAGUGACc	1.2672	0.034	3	HEK293S
MIMAT0003881	hsa-miR-668-3p	ENSG00000228933	AC107419.1	lincRNA	chrX	27193627	27193651	-	1	0	AGO1-4	8mer	caUCACCCG-GCUCGG-CUCACUGu	| || | | |||| |||||||	ccACUGCACUCCAGCCUGAGUGACa	1.1866	-0.027	2	Huh-7.5
MIMAT0003881	hsa-miR-668-3p	ENSG00000229563	LINC01204	lincRNA	chrX	45386243	45386265	+	1	0	AGO1-4	8mer	caucacccggcucgGCUCACUGu	| | | :|||||||	auucaguucaacuaUGAGUGACa	0.4104	0.134	2	hNSC
MIMAT0003881	hsa-miR-668-3p	ENSG00000204904	LINC01545	lincRNA	chrX	46746986	46747008	-	1	0	AGO2	7mer-m8	caucACCCGGCUCGGCUCACUGu	| || | |: |||||||||	gaucUGAGAGGGACCGAGUGACu	0.9682	0.466	4	TDF
MIMAT0003881	hsa-miR-668-3p	ENSG00000230590	FTX	lincRNA	chrX	73500266	73500288	-	6	0	AGO1-4,AGO2	7mer-m8	caucacccGGCUCGGCUCACUGu	|| :| | :|||||||	ccagaucaUCCAUGUGAGUGACc	0.6203	0.300	0	Huh-7.5,MDA-MB-231
