# Supplementary material for: Identification of hub programmed cell death-related genes and immune infiltration in Crohn’s disease using bioinformatics
Source: Front Genet. 2024 Dec 18;15:1425062. doi: 10.3389/fgene.2024.1425062 (PMC11688285; doi:10.3389/fgene.2024.1425062)
Supplement: Supplementary file 2 [file DataSheet4.zip › Input data and script3/ceRNAnet/miRNA_lncRNA/hsa-miR-129-2-3p.txt]

#please cite:
#Zhou KR, Liu S, Li B, Liu SR, Zheng WJ, Cai L, et al. An encyclopedia of RNA interactomes in ENCORI.
#2.Li JH, et al.starBase v2.0: decoding miRNA-ceRNA, miRNA-ncRNA and protein-RNA interaction networks from large-scale CLIP-Seq data , Nucleic Acids Res. 2014 Jan;42:D92-7.
miRNAid	miRNAname	geneID	geneName	geneType	chromosome	start	end	strand	clipExpNum	degraExpNum	RBP	merClass	miRseq	align	targetSeq	TDMDScore	phyloP	pancancerNum	cellline/tissue
MIMAT0004605	hsa-miR-129-2-3p	ENSG00000224870	AL391244.1	processed_transcript	chr1	1336359	1336380	+	6	0	AGO1-4,AGO2	7mer-m8	uacgaaaaaccccaUUCCCGAa	| | | |||||||	caggacuguuuaccAAGGGCUg	0.3836	-0.650	3	Huh-7.5
MIMAT0004605	hsa-miR-129-2-3p	ENSG00000117242	PINK1-AS	antisense	chr1	20975156	20975177	-	2	0	AGO1-4,AGO2	7mer-m8	uacgaaAAACCCCAUUCCCGAa	| | ||||| |||||||	uggacaUGUGGGGGAAGGGCUg	1.2366	-0.883	4	Huh-7.5,hMSC
MIMAT0004605	hsa-miR-129-2-3p	ENSG00000197989	SNHG12	antisense	chr1	28907005	28907026	-	59	0	AGO1,AGO1-4,AGO2	7mer-m8	uacgaaaaaccccaUUCCCGAa	| | |||||||	aacagcauguuuccAAGGGCUg	0.0076	2.490	3	Huh-7.5,MDMs,endothelial
MIMAT0004605	hsa-miR-129-2-3p	ENSG00000270103	AL360012.1	lincRNA	chr1	28975112	28975122	+	45	0	AGO1,AGO1-4,AGO2	7mer-m8	uacgaaaaaccccaUUCCCGAa	|||||||	-----------aaaAAGGGCUu	-2.0909	7.304	0	Huh-7.5,endothelial
MIMAT0004605	hsa-miR-129-2-3p	ENSG00000116883	AL591845.1	antisense	chr1	36789446	36789467	+	2	0	AGO2	8mer	uacgaaaaaCCCCAUUCCCGAa	| ||| |||||||	ccugcgugcGGGCCAAGGGCUa	0.4567	0.013	1	22RV1
MIMAT0004605	hsa-miR-129-2-3p	ENSG00000237290	LINC01343	lincRNA	chr1	38677940	38677961	-	23	0	AGO1,AGO1-4,AGO2,AGO3,AGO4	7mer-m8	uacgaaaaaccccaUUCCCGAa	|| |||||||	caccuccaccacacAAGGGCUg	-0.0599	-0.214	1	HEK293,MDMs,hNSC
MIMAT0004605	hsa-miR-129-2-3p	ENSG00000260920	AL031985.3	sense_overlapping	chr1	40930883	40930906	+	1	0	AGO1	7mer-m8	uaCGAA--AAACCCCAUUCCCGAa	| |:|| ||||| |||||||	agGUUUCGUUUGGCUCAAGGGCUg	1.4893	-0.111	1	endothelial
MIMAT0004605	hsa-miR-129-2-3p	ENSG00000235501	AC105942.1	antisense	chr1	95428760	95428781	+	1	0	AGO1-4	8mer	uacgaaaaaccccaUUCCCGAa	| |||||||	ggcuaggguuuuacAAGGGCUa	-0.1957	0.872	2	Huh-7.5
MIMAT0004605	hsa-miR-129-2-3p	ENSG00000260879	AL359258.2	antisense	chr1	108744063	108744084	+	2	0	AGO1,AGO1-4	7mer-m8	uacgAAAAACCCCAUUCCCGAa	| ||| | ||||||||	agaaUUUGUAAAUUAAGGGCUg	0.9157	0.415	0	MCF7,endothelial
MIMAT0004605	hsa-miR-129-2-3p	ENSG00000280186	AL359258.3	TEC	chr1	108744063	108744084	+	2	0	AGO1,AGO1-4	7mer-m8	uacgAAAAACCCCAUUCCCGAa	| ||| | ||||||||	agaaUUUGUAAAUUAAGGGCUg	0.9157	0.415	1	MCF7,endothelial
MIMAT0004605	hsa-miR-129-2-3p	ENSG00000243960	AL390195.1	sense_overlapping	chr1	111981423	111981444	-	6	0	AGO1-4,AGO2	8mer	uacgaaaaaccccaUUCCCGAa	| | | |||||||	uucucugguccaccAAGGGCUa	0.3836	-0.197	0	Huh-7.5
MIMAT0004605	hsa-miR-129-2-3p	ENSG00000273131	RP6-42F4.1	processed_transcript	chr1	120695920	120695941	-	3	0	AGO1-4,AGO2	8mer	uaCGAAAAACCCCAUUCCCGAa	||||| | |||||||	uaGCUUUCAUGACAAAGGGCUa	1.1002	0.012	0	HeLa,hNSC
MIMAT0004605	hsa-miR-129-2-3p	ENSG00000273213	AC239798.4	processed_transcript	chr1	149399136	149399157	-	12	1	AGO1-4,AGO2	7mer-m8	uacgaaaaaccccaUUCCCGAa	| || | |||||||	cuccugcucccaagAAGGGCUc	0.5188	4.294	2	Huh-7.S10.3,T-REx-293
MIMAT0004605	hsa-miR-129-2-3p	ENSG00000228126	FALEC	lincRNA	chr1	150488417	150488438	+	1	0	AGO2	7mer-m8	uacgaaaaaccccaUUCCCGAa	| || | |||||||	gagacuugucuuuaAAGGGCUu	0.5909	-0.971	3	22RV1
MIMAT0004605	hsa-miR-129-2-3p	ENSG00000228013	IL6R-AS1	antisense	chr1	154375094	154375115	-	1	0	AGO1-4	7mer-m8	uacgaaaaacCCCAUUCCCGAa	| | | |||||||	gacucucacuGAGCAAGGGCUc	0.2032	-0.131	1	Huh-7.5
MIMAT0004605	hsa-miR-129-2-3p	ENSG00000272405	AL365181.3	antisense	chr1	156612154	156612175	-	2	0	AGO2	7mer-m8	uacgaaaAACCCCAUUCCCGAa	| | | || |||||||	cagagccUCGAGGCAAGGGCUg	0.6485	-0.256	4	HCT116
MIMAT0004605	hsa-miR-129-2-3p	ENSG00000254154	CRYZL2P-SEC16B	processed_transcript	chr1	177929443	177929462	-	1	0	AGO2	7mer-m8	uaCGAAAAACCCCAUUCCCGAa	||| | | |||||||||	gaGCUGCU--GAGUAAGGGCUu	0.9380	0.109	4	Huh-7.5
MIMAT0004605	hsa-miR-129-2-3p	ENSG00000228918	LINC01344	lincRNA	chr1	182098500	182098521	-	2	0	AGO1-4,AGO2	7mer-m8	uacgaaaaacccCAUUCCCGAa	| | | | |||||||	aggaagaaagcuGAAAGGGCUg	0.3525	0.962	3	Huh-7.5
MIMAT0004605	hsa-miR-129-2-3p	ENSG00000249007	AL691482.3	sense_intronic	chr1	201980650	201980676	+	1	0	AGO1-4	7mer-m8	uacGAAAAACC--CC-A--UUCCCGAa	| || || || || | |||||||	cuaCUCUUGGGAUGGCUCCAAGGGCUg	1.0675	-0.626	1	Huh-7.5
MIMAT0004605	hsa-miR-129-2-3p	ENSG00000203709	MIR29B2CHG	lincRNA	chr1	207977743	207977764	-	1	0	AGO2	7mer-m8	uacgaaaAACCCCAUUCCCGAa	| || | |||||||	cuuaaccUUCUAGCAAGGGCUg	0.4227	-0.351	2	islets
MIMAT0004605	hsa-miR-129-2-3p	ENSG00000203709	MIR29B2CHG	lincRNA	chr1	207981939	207981960	-	2	0	AGO1-4,AGO2	7mer-m8	uacgAAAAACCCCAUUCCCGAa	| | || | |||||||	gccaUCUCUGAGACAAGGGCUc	0.6674	-0.454	2	HEK293S,Huh-7.5
MIMAT0004605	hsa-miR-129-2-3p	ENSG00000203709	MIR29B2CHG	lincRNA	chr1	207986723	207986740	-	1	0	AGO1	7mer-m8	uacGAAAAACCCCAUUCCCGAa	|||||| |||||||	gacCUUUUU----AAAGGGCUc	1.0690	0.036	2	endothelial
MIMAT0004605	hsa-miR-129-2-3p	ENSG00000230461	PROX1-AS1	processed_transcript	chr1	213995539	213995560	-	5	0	AGO1-4,AGO2	7mer-m8	uacgaaaaACCCCAUUCCCGAa	| | || | |||||||	aaaccaaaUGAAGAAAGGGCUu	0.6297	0.160	3	Huh-7.5
MIMAT0004605	hsa-miR-129-2-3p	ENSG00000274895	AC011700.1	antisense	chr1	214157602	214157623	-	1	0	AGO2	8mer	uacgaAAAACCCCAUUCCCGAa	||| | |||||||	uauaaUUUCAUCGAAAGGGCUa	0.4438	0.090	1	islets
MIMAT0004605	hsa-miR-129-2-3p	ENSG00000277007	AC096642.1	lincRNA	chr1	219444221	219444242	+	3	0	AGO1-4,AGO2	7mer-m8	uacgaaaaaccccaUUCCCGAa	| |||||||	acaaacaagaaaagAAGGGCUg	-0.5455	0.173	1	Huh-7.5
MIMAT0004605	hsa-miR-129-2-3p	ENSG00000224407	AL136988.1	antisense	chr1	230417619	230417639	-	2	0	AGO2	7mer-m8	uacgaaAAACCCCAUUCCCGAa	| |||| |||||||	-cacgcUUUGCUCGAAGGGCUc	0.8393	1.414	0	TDF
MIMAT0004605	hsa-miR-129-2-3p	ENSG00000236760	AC019118.2	lincRNA	chr2	3135412	3135433	-	1	0	AGO1-4	7mer-m8	uacgaaaaaccCCAUUCCCGAa	| | || |||||||	aaaaauaaaaaGGGAAGGGCUg	0.3773	-0.871	2	Huh-7.5
MIMAT0004605	hsa-miR-129-2-3p	ENSG00000234171	RNASEH1-AS1	antisense	chr2	3606329	3606350	+	1	0	AGO2	7mer-m8	uacgaaaaacccCAUUCCCGAa	| | |||||||||	ugcggaucuacaGUAAGGGCUg	0.3713	-0.059	3	MCF7
MIMAT0004605	hsa-miR-129-2-3p	ENSG00000223884	AC068481.1	antisense	chr2	7217888	7217911	-	11	0	AGO2	7mer-m8	uaCGAAA--AACCCCAUUCCCGAa	| ||||| | | |||||||	agGCUUUGGAAAGAGAAAGGGCUu	1.1723	-0.071	0	T-REx-293
MIMAT0004605	hsa-miR-129-2-3p	ENSG00000260077	AC104794.2	lincRNA	chr2	10179794	10179815	-	5	0	AGO1-4,AGO2	7mer-m8	uacGAAAAACCCCAUUCCCGAa	||||| | ||||||||	ugaCUUUUCAGUCUAAGGGCUu	1.2366	-0.007	2	MCF7,left_ventricle
MIMAT0004605	hsa-miR-129-2-3p	ENSG00000271936	AC012073.1	antisense	chr2	25049008	25049029	+	5	0	AGO1,AGO1-4,AGO2	7mer-m8	uacgaaaaacccCAUUCCCGAa	| | | |||||||	gcgugugcaacuGAAAGGGCUg	0.1973	-0.798	6	HeLa,Huh-7.5,endothelial
MIMAT0004605	hsa-miR-129-2-3p	ENSG00000270210	AC104695.3	lincRNA	chr2	28649093	28649114	+	1	0	AGO1-4	7mer-m8	uacgaaaaaccccaUUCCCGAa	| | | | |||||||	acucaguguaauaaAAGGGCUg	0.5533	0.088	1	Huh-7.5
MIMAT0004605	hsa-miR-129-2-3p	ENSG00000222041	CYTOR	lincRNA	chr2	87906206	87906227	+	2	1	AGO1-4,AGO2	7mer-m8	uacgaaaaaccccaUUCCCGAa	| | |||||||	agcagacaaugauaAAGGGCUc	-0.1503	0.374	5	Huh-7.5,T-REx-293
MIMAT0004605	hsa-miR-129-2-3p	ENSG00000284879	AC133644.3	processed_transcript	chr2	87906206	87906227	+	2	1	AGO1-4,AGO2	7mer-m8	uacgaaaaaccccaUUCCCGAa	| | |||||||	agcagacaaugauaAAGGGCUc	-0.1503	0.374	0	Huh-7.5,T-REx-293
MIMAT0004605	hsa-miR-129-2-3p	ENSG00000204685	STARD7-AS1	processed_transcript	chr2	96908113	96908134	+	1	0	AGO1	7mer-m8	uacgaaaaaccCCAUUCCCGAa	| | || |||||||	guaaacuccaaGGAAAGGGCUu	0.4334	0.426	2	endothelial
MIMAT0004605	hsa-miR-129-2-3p	ENSG00000272994	AC012360.3	lincRNA	chr2	105951234	105951255	-	1	0	AGO1-4	7mer-m8	uacgaaaaaCCCCAUUCCCGAa	| | || |||||||	guauguccaGGCAGAAGGGCUg	0.5244	-0.049	3	Huh-7.5
MIMAT0004605	hsa-miR-129-2-3p	ENSG00000172965	MIR4435-2HG	lincRNA	chr2	112101699	112101720	-	2	1	AGO1-4,AGO2	7mer-m8	uacgaaaaaccccaUUCCCGAa	| | |||||||	agcagacaaugauaAAGGGCUc	-0.1503	0.225	5	Huh-7.5,T-REx-293
MIMAT0004605	hsa-miR-129-2-3p	ENSG00000225953	SATB2-AS1	antisense	chr2	200335899	200335920	+	1	0	AGO2	7mer-m8	uacgaaaaaCCCCAUUCCCGAa	| || |||||||	accgggcagGGAAGAAGGGCUc	0.1147	0.113	4	cingulate_gyrus
MIMAT0004605	hsa-miR-129-2-3p	ENSG00000235770	LINC00607	lincRNA	chr2	216485992	216486013	-	1	0	AGO2	7mer-m8	uacgaaaaaccccaUUCCCGAa	|||||||	ugaacagacaacugAAGGGCUc	-0.7727	-0.444	1	HS5
MIMAT0004605	hsa-miR-129-2-3p	ENSG00000223874	LINC01921	lincRNA	chr2	217736253	217736274	+	1	0	AGO2	7mer-m8	uacgaaaaaccccaUUCCCGAa	|| |||||||	gggccagcacaaagAAGGGCUu	-0.1175	-0.389	0	BT474
MIMAT0004605	hsa-miR-129-2-3p	ENSG00000260942	CAPN10-AS1	antisense	chr2	241522687	241522708	-	1	0	AGO2	7mer-m8	uacgaaaaaccccaUUCCCGAa	|| |||||||	cuggggcagcccucAAGGGCUc	-0.1896	0.024	3	HeLa
MIMAT0004605	hsa-miR-129-2-3p	ENSG00000228242	AC093495.1	antisense	chr3	14187226	14187247	+	2	0	AGO1-4,AGO2	7mer-m8	uacgaaaaaccccaUUCCCGAa	| | | | |||||||	ugggugaaucugacAAGGGCUg	0.5012	-0.462	3	Huh-7.5
MIMAT0004605	hsa-miR-129-2-3p	ENSG00000225733	FGD5-AS1	antisense	chr3	14988852	14988873	-	18	0	AGO1,AGO1-4,AGO2	7mer-m8	uaCGAAAAACCCCAUUCCCGAa	|| | || |||||||	ggGCCUAGAGGCUGAAGGGCUg	0.7317	-0.621	4	Akata-LCLd3,Huh-7.5,endothelial
MIMAT0004605	hsa-miR-129-2-3p	ENSG00000261468	AC096921.2	sense_overlapping	chr3	30739360	30739381	+	1	0	AGO2	7mer-m8	uacGAAAAACCCCAUUCCCGAa	| |||| | |||||||	accCUUUAUCCUUGAAGGGCUu	1.0399	-0.338	5	HEK293S
MIMAT0004605	hsa-miR-129-2-3p	ENSG00000261786	AC006058.1	lincRNA	chr3	44162507	44162528	+	1	0	AGO2	7mer-m8	uacgaaaaaccCCAUUCCCGAa	|| |||||||	uaaagcccacaGGCAAGGGCUc	-0.3162	0.016	1	MDA-MB-231
MIMAT0004605	hsa-miR-129-2-3p	ENSG00000272077	AC124045.1	lincRNA	chr3	44709663	44709682	+	4	0	AGO1-4	7mer-m8	uacgaAAAACCCCAUUCCCGAa	| ||||| |||||||	ucugaUGUUGGG--AAGGGCUg	0.9265	-0.220	3	foreskin_fibroblast
MIMAT0004605	hsa-miR-129-2-3p	ENSG00000213600	U73169.1	sense_intronic	chr3	50277382	50277403	+	1	0	AGO2	7mer-m8	uacgaaaaacccCAUUCCCGAa	| || | |||||||	agacugcacauaGCAAGGGCUc	0.3153	-0.247	0	HeLa
MIMAT0004605	hsa-miR-129-2-3p	ENSG00000214407	LINC02085	lincRNA	chr3	101716279	101716300	+	1	0	AGO2	7mer-m8	uacgaaaaaccccaUUCCCGAa	| || |||||||	agaugcacuguaagAAGGGCUu	0.1978	0.066	1	MDA-MB-231
MIMAT0004605	hsa-miR-129-2-3p	ENSG00000241280	AC106712.1	lincRNA	chr3	101716279	101716300	+	1	0	AGO2	7mer-m8	uacgaaaaaccccaUUCCCGAa	| || |||||||	agaugcacuguaagAAGGGCUu	0.1978	0.066	4	MDA-MB-231
MIMAT0004605	hsa-miR-129-2-3p	ENSG00000273033	LINC02035	lincRNA	chr3	122608527	122608548	+	1	0	AGO1-4	7mer-m8	uacgaaaaaccccaUUCCCGAa	| |||||||	agcaacacccccaaAAGGGCUg	-0.5455	0.101	4	hNSC
MIMAT0004605	hsa-miR-129-2-3p	ENSG00000271270	TMCC1-AS1	antisense	chr3	129624767	129624788	+	2	0	AGO2	7mer-m8	uacgaaaaaccccaUUCCCGAa	| || | |||||||	aguauuccuucaacAAGGGCUg	0.5576	0.155	2	HeLa
MIMAT0004605	hsa-miR-129-2-3p	ENSG00000260633	AC010207.1	lincRNA	chr3	134067409	134067430	-	1	0	AGO2	7mer-m8	uacgAAAAACCCCAUUCCCGAa	| | | || |||||||	ugugUGUCAGCGGCAAGGGCUc	0.6485	-0.462	1	BT474
MIMAT0004605	hsa-miR-129-2-3p	ENSG00000241313	WWTR1-AS1	antisense	chr3	149375694	149375715	+	1	0	AGO2	7mer-m8	uacgaaaaaccccAUUCCCGAa	||| | | ||||||||	gugccuggcagucUAAGGGCUu	0.8703	0.589	1	TDF
MIMAT0004605	hsa-miR-129-2-3p	ENSG00000240875	LINC00886	lincRNA	chr3	156467049	156467071	-	1	0	AGO1-4	7mer-m8	uacGAAAAACC-CCAUUCCCGAa	| | ||| || | |||||||	guaCAUUUAGGAAGGAAGGGCUc	1.1873	0.265	5	MCF7
MIMAT0004605	hsa-miR-129-2-3p	ENSG00000240207	AC080013.1	antisense	chr3	158455302	158455323	+	1	0	AGO2	7mer-m8	uacgaaaaaCCCCAUUCCCGAa	| | | | ||||||||	aacaaugaaGAGUUAAGGGCUg	0.5776	0.140	1	22RV1
MIMAT0004605	hsa-miR-129-2-3p	ENSG00000272970	AC107294.2	lincRNA	chr3	184456539	184456560	+	1	0	AGO2	7mer-m8	uacgaaaaaccCCAUUCCCGAa	| | | ||||||||||	aaucccugcccGGUAAGGGCUg	0.8260	0.179	3	HCT116
MIMAT0004605	hsa-miR-129-2-3p	ENSG00000272588	AC139887.4	antisense	chr4	751028	751049	-	1	0	AGO2	7mer-m8	uacgaaaaacccCAUUCCCGAa	| | |||||||	cgcagggcagcaGGAAGGGCUg	-0.1691	-0.157	4	motor_cortex
MIMAT0004605	hsa-miR-129-2-3p	ENSG00000259959	AC107068.1	lincRNA	chr4	47845879	47845900	-	1	0	AGO2	7mer-m8	uacgaaaaaccccaUUCCCGAa	| |||||||	ugaggagcagaaagAAGGGCUg	-0.2866	-0.058	2	motor_cortex
MIMAT0004605	hsa-miR-129-2-3p	ENSG00000248019	FAM13A-AS1	antisense	chr4	89649556	89649577	+	1	0	AGO2	7mer-m8	uacgaaaaaCCCCAUUCCCGAa	| | || |||||||	uggucuagaGGCAGAAGGGCUg	0.5388	0.427	1	HeLa
MIMAT0004605	hsa-miR-129-2-3p	ENSG00000254531	AP001816.1	lincRNA	chr4	102269046	102269067	+	2	0	AGO1-4,AGO2	7mer-m8	uacgaaaaacCCCAUUCCCGAa	| || |||||||	gcggccaggaGGAGAAGGGCUc	0.1789	0.236	3	22RV1,hNSC
MIMAT0004605	hsa-miR-129-2-3p	ENSG00000278943	AC079228.1	TEC	chr4	146298599	146298620	+	4	0	AGO2	8mer	uacgaaAAACCCCAUUCCCGAa	||| |||||||||	ggcgagUUUAAAGUAAGGGCUa	0.6119	0.046	2	Huh-7.5
MIMAT0004605	hsa-miR-129-2-3p	ENSG00000268471	MIR4453HG	bidirectional_promoter_lncRNA	chr4	153458717	153458738	+	3	0	AGO1-4	7mer-m8	uacgaaaaaccccaUUCCCGAa	| | |||||||	aacuggguaaauccAAGGGCUc	0.0076	0.352	4	Huh-7.5
MIMAT0004605	hsa-miR-129-2-3p	ENSG00000260515	AC034229.2	lincRNA	chr5	10196583	10196604	-	2	0	AGO1	7mer-m8	uacgaaaaaccccAUUCCCGAa	||||||||	cacagagcguauuUAAGGGCUg	-0.5455	-0.079	1	endothelial
MIMAT0004605	hsa-miR-129-2-3p	ENSG00000271998	AC034229.3	lincRNA	chr5	10196583	10196604	-	2	0	AGO1	7mer-m8	uacgaaaaaccccAUUCCCGAa	||||||||	cacagagcguauuUAAGGGCUg	-0.5455	-0.079	0	endothelial
MIMAT0004605	hsa-miR-129-2-3p	ENSG00000248874	C5orf17	lincRNA	chr5	23951760	23951781	+	1	0	AGO2	7mer-m8	uacgaaaaaccccaUUCCCGAa	| |||||||	cccaucgaccacccAAGGGCUg	-0.2794	-0.020	1	HeLa
MIMAT0004605	hsa-miR-129-2-3p	ENSG00000279995	AC139792.3	TEC	chr5	34124314	34124335	-	3	0	AGO1-4,AGO2	7mer-m8	uacgAAAAACCCCAUUCCCGAa	| ||| |||||||	gccaUCUUUAUACAAAGGGCUu	0.5976	-0.107	1	Huh-7.5
MIMAT0004605	hsa-miR-129-2-3p	ENSG00000272335	AC093297.2	lincRNA	chr5	44827699	44827720	+	3	0	AGO2	7mer-m8	uacgaaaaaccccaUUCCCGAa	|| | | |||||||	auccgagucuucuaAAGGGCUg	0.4856	-0.222	5	Huh-7.5
MIMAT0004605	hsa-miR-129-2-3p	ENSG00000262211	AC008914.1	antisense	chr5	55237296	55237317	+	1	0	AGO2	7mer-m8	uacgaaaaaccccaUUCCCGAa	|| | |||||||	ccucugaaucuaacAAGGGCUg	0.3880	4.835	0	H1
MIMAT0004605	hsa-miR-129-2-3p	ENSG00000251574	AC099520.1	lincRNA	chr5	104728495	104728516	-	2	0	AGO1-4,AGO2	7mer-m8	uacgaaaaaccccaUUCCCGAa	| || |||||||	acagcgggugcaaaAAGGGCUg	0.1978	0.158	4	Huh-7.5
MIMAT0004605	hsa-miR-129-2-3p	ENSG00000249669	CARMN	lincRNA	chr5	148805518	148805539	+	1	0	AGO2	7mer-m8	uacgaAAAACCCCAUUCCCGAa	||| | | |||||||	gguagUUUAUGUGAAAGGGCUu	0.6589	-0.157	1	cingulate_gyrus
MIMAT0004605	hsa-miR-129-2-3p	ENSG00000279821	AC145098.2	TEC	chr5	176905082	176905104	-	1	0	AGO1-4	7mer-m8	uacgaaaaACCCCA-UUCCCGAa	|||| | |||||||	ugaggcccUGGGCUAAAGGGCUg	0.4539	-0.447	1	Huh-7.5
MIMAT0004605	hsa-miR-129-2-3p	ENSG00000233937	AC008443.1	processed_transcript	chr5	180683649	180683670	+	2	0	AGO2	7mer-m8	uacgaaaaaccccaUUCCCGAa	|| |||||||	uccuuugcaauuaaAAGGGCUg	-0.0144	0.993	5	HeLa
MIMAT0004605	hsa-miR-129-2-3p	ENSG00000270504	AL391422.3	antisense	chr6	3751772	3751793	+	1	0	AGO2	7mer-m8	uacgaaaaaccccaUUCCCGAa	| | |||||||	cgcaugcccccgccAAGGGCUc	0.0010	1.488	4	HeLa
MIMAT0004605	hsa-miR-129-2-3p	ENSG00000229931	AL137003.1	antisense	chr6	16762243	16762264	+	1	0	AGO2	7mer-m8	uacgaaaaaccccaUUCCCGAa	| | |||||||	ugggggacucccccAAGGGCUg	0.1456	0.245	4	HeLa
MIMAT0004605	hsa-miR-129-2-3p	ENSG00000272269	AL138724.1	antisense	chr6	17707209	17707230	+	1	0	AGO2	7mer-m8	uacgaaaaacCCCAUUCCCGAa	| | |||||||	gauaggcaaaGAGGAAGGGCUg	-0.2486	0.384	2	HS27a
MIMAT0004605	hsa-miR-129-2-3p	ENSG00000228223	HCG11	lincRNA	chr6	26525101	26525122	+	4	0	AGO1-4,AGO2	7mer-m8	uacgaaaaaccccaUUCCCGAa	|| | |||||||	gagcacaaaguucaAAGGGCUu	0.3196	0.180	4	HeLa,hNSC
MIMAT0004605	hsa-miR-129-2-3p	ENSG00000228223	HCG11	lincRNA	chr6	26526336	26526357	+	1	3	AGO1-4	7mer-m8	uacgaaaaaccCCAUUCCCGAa	|| |||||||	ggaagggcgaaGGGAAGGGCUc	-0.3162	-0.006	4	Huh-7.5
MIMAT0004605	hsa-miR-129-2-3p	ENSG00000279312	AL136164.4	TEC	chr6	72083496	72083517	-	2	0	AGO1,AGO1-4	7mer-m8	uacgAAAAACCCCAUUCCCGAa	|| | | ||||||||	gacaUUGCUCUGAUAAGGGCUc	0.6297	0.039	4	endothelial,hNSC
MIMAT0004605	hsa-miR-129-2-3p	ENSG00000223821	AL603910.1	antisense	chr6	74202018	74202039	-	1	0	AGO2	7mer-m8	uacgaaaaaccccaUUCCCGAa	| | | |||||||	uaguauacuucuucAAGGGCUc	0.3981	1.933	3	H1
MIMAT0004605	hsa-miR-129-2-3p	ENSG00000279659	AL451064.2	TEC	chr6	80284568	80284589	+	1	0	AGO2	7mer-m8	uacgaaaaaccCCAUUCCCGAa	| | | ||||||||	ggguuagaacaGCUAAGGGCUg	0.3525	-0.156	3	HeLa
MIMAT0004605	hsa-miR-129-2-3p	ENSG00000272129	AL359715.3	lincRNA	chr6	81065543	81065564	+	1	0	AGO1-4	7mer-m8	uacgaaaaaccccAUUCCCGAa	||||||||	uauggaaggcaccUAAGGGCUg	-0.5455	0.101	4	hNSC
MIMAT0004605	hsa-miR-129-2-3p	ENSG00000228290	TBX18-AS1	antisense	chr6	85397481	85397504	+	4	0	AGO1,AGO2,AGO4	7mer-m8	uacgaaaaaCCCC--AUUCCCGAa	| || |||| |||||||	aggcagacaGGGGAAGAAGGGCUu	0.8972	-0.183	0	HEK293
MIMAT0004605	hsa-miR-129-2-3p	ENSG00000272356	AL080317.3	antisense	chr6	111632269	111632290	+	1	0	AGO2	7mer-m8	uacGAAAAACCCCAUUCCCGAa	||| | | |||||||	uacCUUGUAAGUUCAAGGGCUg	0.7605	5.812	3	Huh-7.5
MIMAT0004605	hsa-miR-129-2-3p	ENSG00000233138	AL023584.1	antisense	chr6	143074839	143074860	+	1	0	AGO2	7mer-m8	uacgaaaaaccCCAUUCCCGAa	| || |||||||	ggauguaaacuGGAAAGGGCUg	0.1847	2.561	0	H1
MIMAT0004605	hsa-miR-129-2-3p	ENSG00000279355	AGPAT4-IT1	TEC	chr6	161581767	161581788	-	1	0	AGO1	7mer-m8	uacgaaaaacCCCAUUCCCGAa	| || |||||||	caggcaggguGGACAAGGGCUu	0.1789	-0.410	1	endothelial
MIMAT0004605	hsa-miR-129-2-3p	ENSG00000272980	Z94721.2	processed_transcript	chr6	167552041	167552058	+	1	0	AGO2	8mer	uacgAAAAACCCCAUUCCCGAa	||||| |||||||	caugUUUUU----AAAGGGCUa	0.7554	0.093	3	Huh-7.5
MIMAT0004605	hsa-miR-129-2-3p	ENSG00000273230	AC102953.2	lincRNA	chr7	1505926	1505945	-	2	0	AGO2	7mer-m8	uacgaaaAACCCCAUUCCCGAa	|| || || |||||||	guggaagUUAGG--AAGGGCUg	0.7881	-0.482	2	22RV1
MIMAT0004605	hsa-miR-129-2-3p	ENSG00000273237	AC004520.1	antisense	chr7	26213446	26213468	-	2	0	AGO2	7mer-m8	uaCGAAAAAC-CCCAUUCCCGAa	|:|||||| || |||||||	uaGUUUUUUGAAGGCAAGGGCUc	1.7308	0.369	0	HeLa
MIMAT0004605	hsa-miR-129-2-3p	ENSG00000253552	HOXA-AS2	antisense	chr7	27155235	27155256	+	1	0	AGO2	7mer-m8	uacgaaaaacCCCAUUCCCGAa	| | | | |||||||	gagggcucccGAGCAAGGGCUg	0.4679	0.408	2	HEK293S
MIMAT0004605	hsa-miR-129-2-3p	ENSG00000253187	HOXA10-AS	antisense	chr7	27209185	27209206	+	1	0	AGO2	7mer-m8	uacgaaaaaccccaUUCCCGAa	| | | |||||||	uggugcugcccgcgAAGGGCUg	0.2861	1.328	3	HEK293T
MIMAT0004605	hsa-miR-129-2-3p	ENSG00000243766	HOTTIP	antisense	chr7	27246346	27246368	+	2	0	AGO2	7mer-m8	uacgaaaAAC-CCCAUUCCCGAa	| ||| | |||||||	uucaagaUUGAGUAAAAGGGCUu	0.5868	0.628	0	MDMs
MIMAT0004605	hsa-miR-129-2-3p	ENSG00000271122	AC018647.2	antisense	chr7	35736988	35737009	+	3	0	AGO2	7mer-m8	uaCGAAAAACCCCAUUCCCGAa	| || | | | | |||||||	aaGCAUAUAGAUGGAAGGGCUc	1.0188	-0.086	6	Huh-7.5
MIMAT0004605	hsa-miR-129-2-3p	ENSG00000235314	LINC00957	lincRNA	chr7	44081300	44081321	+	1	0	AGO1-4	7mer-m8	uacgaaaaaccccaUUCCCGAa	|| |||||||	cauucuuaaccuuaAAGGGCUc	0.0203	0.527	4	Huh-7.5
MIMAT0004605	hsa-miR-129-2-3p	ENSG00000182165	TP53TG1	lincRNA	chr7	86974745	86974766	-	9	0	AGO1-4,AGO2	7mer-m8	uacgaaaaaccCCAUUCCCGAa	|| |||||||	gcugcgggccuGGGAAGGGCUc	-0.3162	-0.462	3	HEK293S,MCF7
MIMAT0004605	hsa-miR-129-2-3p	ENSG00000233705	SLC26A4-AS1	antisense	chr7	107300079	107300100	-	1	0	AGO2	7mer-m8	uacgaaaaaccccaUUCCCGAa	| || | |||||||	acugguucuuaauaAAGGGCUu	0.5310	0.136	2	T-REx-293
MIMAT0004605	hsa-miR-129-2-3p	ENSG00000273329	AC078846.1	lincRNA	chr7	129247543	129247567	-	3	0	AGO1,AGO1-4	7mer-m8	uacGAAAAACCCCA---UUCCCGAa	|| || | | ||| |||||||	auaCUCUGAGUGGUAACAAGGGCUg	1.1607	0.477	3	Huh-7.5,endothelial
MIMAT0004605	hsa-miR-129-2-3p	ENSG00000273329	AC078846.1	lincRNA	chr7	129249603	129249624	-	1	0	AGO1	7mer-m8	uacgaaaaACCCCAUUCCCGAa	| || | |||||||	cucacaacUGUUGCAAGGGCUg	0.3901	0.051	3	endothelial
MIMAT0004605	hsa-miR-129-2-3p	ENSG00000240889	NDUFB2-AS1	antisense	chr7	140395649	140395670	-	1	0	AGO2	7mer-m8	uacgaaaaacCCCAUUCCCGAa	| | | |||||||	cucucggagaGCGCAAGGGCUu	0.0770	-0.225	3	HeLa
MIMAT0004605	hsa-miR-129-2-3p	ENSG00000182648	LINC01006	lincRNA	chr7	156432393	156432413	-	2	0	AGO1-4,AGO2	7mer-m8	uaCGAAAAACCCCAUUCCCGAa	||| | || |||||||	caGCUCUCCCCGG-AAGGGCUu	0.8437	-0.458	4	Huh-7.5
MIMAT0004605	hsa-miR-129-2-3p	ENSG00000255310	AF131215.5	sense_intronic	chr8	10966109	10966130	-	2	0	AGO2	7mer-m8	uacgaaaaaccccaUUCCCGAa	| | | |||||||	ggaaacucucugcaAAGGGCUg	0.2161	-0.268	2	T-REx-293
MIMAT0004605	hsa-miR-129-2-3p	ENSG00000253200	AC037459.3	antisense	chr8	22471711	22471732	-	1	0	AGO2	7mer-m8	uacgaaaaaCCCCAUUCCCGAa	| ||| |||||||	gaugauggaGGGAAAAGGGCUg	0.4893	2.443	2	H1
MIMAT0004605	hsa-miR-129-2-3p	ENSG00000261449	AC103724.3	antisense	chr8	42010273	42010281	-	5	0	AGO2	7mer-m8	uacgaaaaaccccaUUCCCGAa	|||||||	-------------aAAGGGCUg	-2.1818	0.062	2	MDMs
MIMAT0004605	hsa-miR-129-2-3p	ENSG00000274956	AC120042.3	lincRNA	chr8	63892334	63892355	+	1	0	AGO1-4	7mer-m8	uacgaaaaaccccaUUCCCGAa	| | | | |||||||	aguccugacuagacAAGGGCUu	0.4183	-0.380	0	hNSC
MIMAT0004605	hsa-miR-129-2-3p	ENSG00000253738	OTUD6B-AS1	antisense	chr8	92080933	92080954	-	2	0	AGO2	7mer-m8	uacgaaaaaccccaUUCCCGAa	| | | |||||||	cuaaaccuaaguaaAAGGGCUu	0.2820	0.172	2	MCF7
MIMAT0004605	hsa-miR-129-2-3p	ENSG00000261087	AP003469.4	lincRNA	chr8	102180698	102180721	-	5	0	AGO1-4,AGO2	7mer-m8	uacgaaaaaccCCA--UUCCCGAa	||| |||||||	cacaagaggcaGGUCAAAGGGCUu	-0.2951	-0.177	1	Huh-7.5
MIMAT0004605	hsa-miR-129-2-3p	ENSG00000245164	LINC00861	lincRNA	chr8	126955222	126955243	-	2	0	AGO1-4,AGO2	7mer-m8	uacgaaaaaccccaUUCCCGAa	| || | |||||||	cuuguuccuauaaaAAGGGCUc	0.5909	-0.411	3	22RV1,hNSC
MIMAT0004605	hsa-miR-129-2-3p	ENSG00000282961	PRNCR1	lincRNA	chr8	128095560	128095581	+	2	0	AGO1-4,AGO2	7mer-m8	uacgaaaaaccccaUUCCCGAa	| |||||||	acaggccagauuccAAGGGCUg	-0.5455	0.370	0	Huh-7.5
MIMAT0004605	hsa-miR-129-2-3p	ENSG00000249859	PVT1	lincRNA	chr8	128864215	128864236	+	1	0	AGO2	7mer-m8	uacgaaaaaccccaUUCCCGAa	|| | |||||||	aucucuagaucuccAAGGGCUg	0.1674	-0.129	7	T98G
MIMAT0004605	hsa-miR-129-2-3p	ENSG00000280543	ASAP1-IT2	sense_intronic	chr8	131095658	131095679	-	3	0	AGO1,AGO1-4	7mer-m8	uacgaaaaaccccAUUCCCGAa	| | | | ||||||||	aagaagcugguuaUAAGGGCUg	0.6297	-0.223	0	Huh-7.5,endothelial
MIMAT0004605	hsa-miR-129-2-3p	ENSG00000259820	AC083843.3	lincRNA	chr8	135807388	135807412	-	2	0	AGO1-4,AGO2	7mer-m8	uacgAAAAACCCCA---UUCCCGAa	| ||| | | | |||||||	acaaUUUCAGAGAUUCCAAGGGCUu	0.7605	-0.055	3	Huh-7.5
MIMAT0004605	hsa-miR-129-2-3p	ENSG00000254101	LINC02055	lincRNA	chr8	137543104	137543126	+	1	0	AGO2	7mer-m8	uacgaaaaaCCCCA-UUCCCGAa	| ||| | |||||||	ugcaguggcGGGCUGAAGGGCUg	0.5347	-0.025	0	HeLa
MIMAT0004605	hsa-miR-129-2-3p	ENSG00000279608	AL353795.3	TEC	chr9	35043109	35043130	-	3	0	AGO2	7mer-m8	uacgaaaaacccCAUUCCCGAa	| | |||||||	ggggaaggaucuGGAAGGGCUc	-0.1691	0.953	1	HEK293S
MIMAT0004605	hsa-miR-129-2-3p	ENSG00000281649	EBLN3P	lincRNA	chr9	37080239	37080260	+	5	0	AGO1-4,AGO2	8mer	uacgaaaaaccccaUUCCCGAa	| | | |||||||	cucccuggcuuuccAAGGGCUa	0.1818	0.033	4	Huh-7.5
MIMAT0004605	hsa-miR-129-2-3p	ENSG00000237372	AL606807.1	lincRNA	chr9	92316709	92316730	+	1	0	AGO2	7mer-m8	uacgaaaaacccCAUUCCCGAa	| |||||||||	caguggaggccaGUAAGGGCUu	0.0721	-0.084	1	GM12892
MIMAT0004605	hsa-miR-129-2-3p	ENSG00000254876	AL590705.5	processed_transcript	chr9	100053737	100053758	+	1	0	AGO2	7mer-m8	uacgaaaaACCCCAUUCCCGAa	|| | |||||||	ccuggaaaUGCUGCAAGGGCUg	0.0958	1.896	3	HCT116
MIMAT0004605	hsa-miR-129-2-3p	ENSG00000255036	AL512590.3	processed_transcript	chr9	100053737	100053758	+	1	0	AGO2	7mer-m8	uacgaaaaACCCCAUUCCCGAa	|| | |||||||	ccuggaaaUGCUGCAAGGGCUg	0.0958	1.896	2	HCT116
MIMAT0004605	hsa-miR-129-2-3p	ENSG00000236901	MIR600HG	sense_intronic	chr9	125875753	125875774	-	3	0	AGO1-4,AGO2	7mer-m8	uacgaaaaaccccaUUCCCGAa	| | | | |||||||	agaaucucaaagagAAGGGCUg	0.4412	-0.318	2	Huh-7.5,T-REx-293
MIMAT0004605	hsa-miR-129-2-3p	ENSG00000225032	AL162586.1	antisense	chr9	130579204	130579225	+	3	0	AGO1-4,AGO2	7mer-m8	uacgaaaaacCCCAUUCCCGAa	|| | ||| |||||||	gggcggucccGGGCAAGGGCUc	0.9157	-0.284	2	22RV1,Huh-7.5
MIMAT0004605	hsa-miR-129-2-3p	ENSG00000268050	AL158151.3	antisense	chr9	131939794	131939815	+	1	0	AGO2	7mer-m8	uacgaaaaaccccaUUCCCGAa	| |||||||	gcugcagaggcuccAAGGGCUg	-0.2866	1.053	0	H1
MIMAT0004605	hsa-miR-129-2-3p	ENSG00000237943	PRKCQ-AS1	processed_transcript	chr10	6622682	6622706	+	1	0	AGO2	7mer-m8	uaCGAAAAACCC---CAUUCCCGAa	||:|||| | | |||||||	cuGUUUUUCACGCUAGAAAGGGCUu	1.0310	-0.286	2	H1
MIMAT0004605	hsa-miR-129-2-3p	ENSG00000272892	AL133551.1	lincRNA	chr10	69609718	69609739	+	1	0	AGO2	7mer-m8	uaCGAAAAACCCCAUUCCCGAa	||| | || |||||||	uuGCGCUCUGAUAGAAGGGCUu	0.9867	-0.425	1	Akata-LCLd3
MIMAT0004605	hsa-miR-129-2-3p	ENSG00000272140	AC022400.5	lincRNA	chr10	75463640	75463661	-	1	0	AGO1-4	7mer-m8	uacgaaaaaccccaUUCCCGAa	|| |||||||	cugaccaacauccaAAGGGCUu	-0.1896	0.161	3	hNSC
MIMAT0004605	hsa-miR-129-2-3p	ENSG00000268659	AL589863.1	sense_intronic	chr10	77402760	77402782	+	1	0	AGO1-4	7mer-m8	uacgaaaAAC-CCCAUUCCCGAa	| ||| | ||||||||	agaugacUUGAUGCUAAGGGCUg	0.6573	-0.102	0	Huh-7.5
MIMAT0004605	hsa-miR-129-2-3p	ENSG00000225484	NUTM2B-AS1	antisense	chr10	81480112	81480133	-	2	0	AGO1-4,AGO2	7mer-m8	uacgaaaaaccccAUUCCCGAa	|| ||||||||	uguaaaauucuuuUAAGGGCUg	0.1978	-0.020	3	HeLa,Huh-7.5
MIMAT0004605	hsa-miR-129-2-3p	ENSG00000240996	AL157400.4	lincRNA	chr10	91454061	91454082	-	2	0	AGO2	8mer	uacgaaaaaccccaUUCCCGAa	| | | |||||||	uggaaaaugucgaaAAGGGCUa	0.2861	0.629	4	Huh-7.5
MIMAT0004605	hsa-miR-129-2-3p	ENSG00000260917	AL158212.3	sense_overlapping	chr10	114583914	114583935	+	3	0	AGO1,AGO2	7mer-m8	uacgaaaaaccccaUUCCCGAa	|| |||||||	ccccucaggcucagAAGGGCUg	-0.0599	-0.160	2	HEK293S,endothelial
MIMAT0004605	hsa-miR-129-2-3p	ENSG00000277687	AL139407.1	sense_intronic	chr10	120452150	120452171	-	1	0	AGO1-4	8mer	uacgaaaaaccccaUUCCCGAa	| | |||||||	gaggaaaaauguaaAAGGGCUa	0.0049	0.170	2	hNSC
MIMAT0004605	hsa-miR-129-2-3p	ENSG00000255284	AP006621.3	lincRNA	chr11	784069	784090	+	4	0	AGO1-4,AGO2	7mer-m8	uacgaaaaacCCCAUUCCCGAa	|| |||||||	ugcugcaagcGGCAAAGGGCUc	-0.2109	-0.576	2	HeLa,Huh-7.5
MIMAT0004605	hsa-miR-129-2-3p	ENSG00000269821	KCNQ1OT1	antisense	chr11	2698093	2698114	-	13	0	AGO1-4,AGO2	7mer-m8	uacgaaaaacccCAUUCCCGAa	| || | |||||||	uuacuaagaaauGAAAGGGCUc	0.3341	-0.178	1	Huh-7.5
MIMAT0004605	hsa-miR-129-2-3p	ENSG00000269821	KCNQ1OT1	antisense	chr11	2706670	2706689	-	10	0	AGO1-4,AGO2	7mer-m8	uaCGAAAAACCCCAUUCCCGAa	|||| | || ||||||||	ggGCUUCU--GGAUAAGGGCUu	1.2217	-0.010	1	Huh-7.5
MIMAT0004605	hsa-miR-129-2-3p	ENSG00000269821	KCNQ1OT1	antisense	chr11	2710472	2710493	-	8	0	AGO1-4,AGO2	7mer-m8	uacgaaaaaccccaUUCCCGAa	| | |||||||	uaggaacguccuccAAGGGCUg	0.1456	0.412	1	Huh-7.5
MIMAT0004605	hsa-miR-129-2-3p	ENSG00000269821	KCNQ1OT1	antisense	chr11	2718472	2718493	-	4	0	AGO1-4,AGO2	7mer-m8	uacgaaaaaccccaUUCCCGAa	|||||||	uauugaaacccccaAAGGGCUu	-0.7727	-0.203	1	Huh-7.5
MIMAT0004605	hsa-miR-129-2-3p	ENSG00000268403	AC132192.2	antisense	chr11	9482089	9482110	-	1	0	AGO2	7mer-m8	uacgaaaaaccccaUUCCCGAa	| || |||||||	guucugcagaccagAAGGGCUu	0.1286	0.198	2	Huh-7.5
MIMAT0004605	hsa-miR-129-2-3p	ENSG00000251381	LINC00958	lincRNA	chr11	12984146	12984167	-	4	0	AGO2	7mer-m8	uacgaaaaaccccaUUCCCGAa	| | |||||||	uggugaugcccucgAAGGGCUg	0.0654	-0.588	4	HeLa
MIMAT0004605	hsa-miR-129-2-3p	ENSG00000251381	LINC00958	lincRNA	chr11	13002298	13002319	-	3	0	AGO2	7mer-m8	uacgaaaaaccccaUUCCCGAa	|||||| |||||||	augcuucgcaccccAAGGGCUg	1.0302	-0.051	4	HeLa
MIMAT0004605	hsa-miR-129-2-3p	ENSG00000255717	SNHG1	processed_transcript	chr11	62619897	62619919	-	10	0	AGO1-4,AGO2	7mer-m8	uaCGAAAAA-CCCCAUUCCCGAa	||:||||| | |||||||	uuGUUUUUUAGAUACAAGGGCUu	1.4815	0.504	2	HeLa,MDA-MB-231
MIMAT0004605	hsa-miR-129-2-3p	ENSG00000245532	NEAT1	lincRNA	chr11	65190753	65190776	+	36	0	AGO1,AGO1-4,AGO2	7mer-m8	uacGAAAAA--CCCCAUUCCCGAa	:||||| | |||||||	ccuUUUUUUCCAGACCAAGGGCUg	0.9905	1.616	2	Huh-7.5,endothelial
MIMAT0004605	hsa-miR-129-2-3p	ENSG00000245532	NEAT1	lincRNA	chr11	65190756	65190776	+	36	0	AGO1,AGO1-4,AGO2	7mer-m8	uacGAAAAA--CCCCAUUCCCGAa	:||||| | |||||||	---UUUUUUCCAGACCAAGGGCUg	0.8020	1.811	2	Huh-7.5,endothelial
MIMAT0004605	hsa-miR-129-2-3p	ENSG00000245532	NEAT1	lincRNA	chr11	65194821	65194842	+	32	0	AGO1-4,AGO2	7mer-m8	uacgaaaaaCCCCAUUCCCGAa	| | ||||||||	ugagaagggGAGAUAAGGGCUg	-0.0139	-0.189	2	Huh-7.5,foreskin_fibroblast
MIMAT0004605	hsa-miR-129-2-3p	ENSG00000275484	AP003419.3	lincRNA	chr11	67142234	67142255	+	1	0	AGO2	7mer-m8	uacgaaaaaccccaUUCCCGAa	| | |||||||	ccuccucccucuccAAGGGCUg	-0.0066	0.198	0	HeLa
MIMAT0004605	hsa-miR-129-2-3p	ENSG00000255949	RPS6KB2-AS1	antisense	chr11	67202662	67202684	-	1	0	AGO1-4	8mer	uacgaaaaaCCCCA-UUCCCGAa	||| | |||||||	gcagggacaGGGCUCAAGGGCUa	0.1358	-0.608	0	Huh-7.5
MIMAT0004605	hsa-miR-129-2-3p	ENSG00000254826	AP001922.3	sense_intronic	chr11	75487414	75487435	+	1	0	AGO2	7mer-m8	uacgaaaaacCCCAUUCCCGAa	| | | | | |||||||	uucccauaauGAGAAAGGGCUg	0.6563	0.030	0	22RV1
MIMAT0004605	hsa-miR-129-2-3p	ENSG00000246174	KCTD21-AS1	antisense	chr11	77850817	77850834	+	1	0	AGO2	7mer-m8	uacgaaaaaCCC--CAUUCCCGAa	||| | |||||||	------cccGGGCCGGAAGGGCUc	-0.2884	-1.524	4	HeLa
MIMAT0004605	hsa-miR-129-2-3p	ENSG00000247137	AP000873.2	processed_transcript	chr11	82902779	82902799	-	1	0	AGO1-4	7mer-m8	uacGAAAAACCCCAUUCCCGAa	| | ||| | | |||||||	uuuCAUUUAAGAG-AAGGGCUu	1.0399	0.415	3	MCF7
MIMAT0004605	hsa-miR-129-2-3p	ENSG00000255337	AP001830.1	antisense	chr11	102332296	102332317	+	1	0	AGO2	7mer-m8	uacgaaaaaccccaUUCCCGAa	| | |||||||	gccaagaugaugccAAGGGCUg	-0.0284	0.241	2	HeLa
MIMAT0004605	hsa-miR-129-2-3p	ENSG00000255455	AP003486.1	lincRNA	chr11	130736396	130736419	-	4	0	AGO1-4	7mer-m8	uacGAAAAACCCCA--UUCCCGAa	||| | ||| |||||||	cauCUUAAGGAGGUAAAAGGGCUu	0.9224	-0.481	1	Huh-7.5
MIMAT0004605	hsa-miR-129-2-3p	ENSG00000255455	AP003486.1	lincRNA	chr11	130736597	130736618	-	1	0	AGO2	7mer-m8	uacgaAAAACCCCAUUCCCGAa	| | | | | ||||||||	guaagUCUAGAGCUAAGGGCUc	0.8115	-0.211	1	22RV1
MIMAT0004605	hsa-miR-129-2-3p	ENSG00000177406	AC021054.1	antisense	chr12	754700	754721	+	3	0	AGO1-4	7mer-m8	uacgaaaaacCCCAUUCCCGAa	||| | || |||||||	uugcagauaaGGAAAAGGGCUc	0.9346	0.506	2	Huh-7.5
MIMAT0004605	hsa-miR-129-2-3p	ENSG00000246695	RASSF8-AS1	antisense	chr12	26098580	26098601	-	2	0	AGO2	8mer	uacgaaaaaccccaUUCCCGAa	||| | | |||||||	auggauggaagauaAAGGGCUa	0.7151	0.150	1	left_ventricle
MIMAT0004605	hsa-miR-129-2-3p	ENSG00000257718	AC067735.1	antisense	chr12	39300253	39300264	+	1	0	AGO1-4	7mer-m8	uacgaaaaacccCAUUCCCGAa	|||||||||	----------caGUAAGGGCUc	-1.4091	-0.440	2	HeLa
MIMAT0004605	hsa-miR-129-2-3p	ENSG00000275481	AC025031.4	lincRNA	chr12	46784776	46784798	+	1	0	AGO1	7mer-m8	uacgaaaaacccCA-UUCCCGAa	| || || |||||||	uaguuuaacaauGUGAAGGGCUu	0.4732	0.401	2	endothelial
MIMAT0004605	hsa-miR-129-2-3p	ENSG00000274737	AC004466.2	sense_intronic	chr12	48211520	48211541	-	1	0	AGO2	7mer-m8	uacgaaaaaccccAUUCCCGAa	|| ||||||||	ccuggccuuucauUAAGGGCUg	0.1978	0.397	1	HeLa
MIMAT0004605	hsa-miR-129-2-3p	ENSG00000257475	AC068888.2	sense_intronic	chr12	53405920	53405943	+	7	0	AGO1,AGO1-4,AGO2	8mer	uacgaAAAACCCCA--UUCCCGAa	|| ||||| | |||||||	auugaUUUUGCUUUCCAAGGGCUa	1.1955	0.100	1	Huh-7.5,endothelial
MIMAT0004605	hsa-miR-129-2-3p	ENSG00000257337	AC068888.1	antisense	chr12	53438662	53438683	-	1	0	AGO1-4	7mer-m8	uacgaaaaACCCCAUUCCCGAa	| | || | |||||||	aagggggcUGCAGGAAGGGCUg	0.5924	0.113	2	Huh-7.5
MIMAT0004605	hsa-miR-129-2-3p	ENSG00000257337	AC068888.1	antisense	chr12	53438832	53438853	-	2	0	AGO1-4,AGO2	8mer	uacgaaaaaCCCCAUUCCCGAa	| | ||||||||||||	gagaggugaGGGGUAAGGGCUa	0.9291	0.196	2	22RV1,MCF7
MIMAT0004605	hsa-miR-129-2-3p	ENSG00000257337	AC068888.1	antisense	chr12	53447150	53447170	-	2	0	AGO2	7mer-m8	uacgaaaaACCCCAUUCCCGAa	| ||| | |||||||	ugagcuccUGGUG-AAGGGCUc	0.6135	0.457	2	HeLa
MIMAT0004605	hsa-miR-129-2-3p	ENSG00000258056	AC009779.2	antisense	chr12	56124380	56124401	+	6	0	AGO1-4,AGO2	7mer-m8	uacgaaaaaccccaUUCCCGAa	| | |||||||	gguuggcuggcucaAAGGGCUu	0.0237	-0.104	5	HeLa,Huh-7.5
MIMAT0004605	hsa-miR-129-2-3p	ENSG00000270344	POC1B-AS1	antisense	chr12	89940418	89940442	+	1	0	AGO2	8mer	uacGAA--AAACC-CCAUUCCCGAa	||| | ||| || |||||||	uguCUUCAUAUGGUGGAAAGGGCUa	1.1563	-0.475	3	22RV1
MIMAT0004605	hsa-miR-129-2-3p	ENSG00000258365	AC073655.2	antisense	chr12	94671598	94671619	-	1	0	AGO1-4	7mer-m8	uacgaaaaaccccaUUCCCGAa	|| | | |||||||	gugaucaugcauucAAGGGCUu	0.5188	-0.303	2	Huh-7.5
MIMAT0004605	hsa-miR-129-2-3p	ENSG00000281344	HELLPAR	macro_lncRNA	chr12	102655398	102655419	+	2	0	AGO1-4,AGO2	7mer-m8	uacgaaaaaCCCCAUUCCCGAa	|| | | ||||||||	uugagagaaGAGAUAAGGGCUg	0.5453	0.365	2	Huh-7.5
MIMAT0004605	hsa-miR-129-2-3p	ENSG00000281344	HELLPAR	macro_lncRNA	chr12	102758526	102758547	+	1	0	AGO1-4	7mer-m8	uacgaaaaaccccaUUCCCGAa	| |||||||	uaaucuacccuuugAAGGGCUu	-0.2447	-0.055	2	Huh-7.5
MIMAT0004605	hsa-miR-129-2-3p	ENSG00000279630	AC190387.1	TEC	chr12	109458693	109458714	-	1	0	AGO2	7mer-m8	uacgaaaaaccccaUUCCCGAa	| | |||||||	guaagggccaugagAAGGGCUc	-0.1503	2.300	0	cingulate_gyrus
MIMAT0004605	hsa-miR-129-2-3p	ENSG00000234608	MAPKAPK5-AS1	lincRNA	chr12	112279338	112279359	-	3	0	AGO1-4,AGO2	7mer-m8	uacgaaaaaccccaUUCCCGAa	| | |||||||	ccgauaaccuaucaAAGGGCUu	-0.0643	-0.432	4	HEK293T,hNSC
MIMAT0004605	hsa-miR-129-2-3p	ENSG00000248008	NRAV	antisense	chr12	120929163	120929183	-	1	0	AGO2	7mer-m8	uacgaaaaACCCCAUUCCCGAa	| ||| | |||||||	ccaccccaUGGAG-AAGGGCUg	0.6364	0.531	7	22RV1
MIMAT0004605	hsa-miR-129-2-3p	ENSG00000212694	LINC01089	lincRNA	chr12	122239311	122239335	-	2	0	AGO2	7mer-m8	uacgaaaAACCC---CAUUCCCGAa	| ||||| |||||||	cggggggUUGGGACACGAAGGGCUc	0.7820	-0.371	1	HeLa
MIMAT0004605	hsa-miR-129-2-3p	ENSG00000256546	AC156455.1	processed_transcript	chr12	122502311	122502332	+	2	0	AGO2	7mer-m8	uacgaaaaaccCCAUUCCCGAa	| | | || |||||||	aaaccaucacaGGAAAGGGCUg	0.6297	-0.313	1	T-REx-293
MIMAT0004605	hsa-miR-129-2-3p	ENSG00000280138	AC027290.2	TEC	chr12	123356811	123356832	-	2	0	AGO1-4	7mer-m8	uacgaaaaaccccaUUCCCGAa	| | |||||||	ugaggcauggauccAAGGGCUu	0.0237	-0.266	2	Huh-7.5
MIMAT0004605	hsa-miR-129-2-3p	ENSG00000280138	AC027290.2	TEC	chr12	123372074	123372095	-	1	0	AGO2	7mer-m8	uacgaaaaaCCCCAUUCCCGAa	| | | ||| |||||||	agguaaugaGGGAGAAGGGCUc	0.8969	0.217	2	22RV1
MIMAT0004605	hsa-miR-129-2-3p	ENSG00000279283	AC131009.4	TEC	chr12	132381079	132381100	+	1	0	AGO1-4	7mer-m8	uacGAAAAACCCCAUUCCCGAa	|| || || |||||||	cccCUGGCUGAGGGAAGGGCUg	0.8724	1.332	1	Huh-7.5
MIMAT0004605	hsa-miR-129-2-3p	ENSG00000276672	AL161891.1	sense_intronic	chr13	34420419	34420442	+	2	0	AGO1-4,AGO2	7mer-m8	uaCGAAAA--ACCCCAUUCCCGAa	|||:|||| || |||||||	auGUUUUUCAAGGCCCAAGGGCUc	1.4811	0.093	2	Huh-7.5,MDA-MB-231
MIMAT0004605	hsa-miR-129-2-3p	ENSG00000278177	AL354811.1	antisense	chr13	93879493	93879514	-	1	0	AGO2	7mer-m8	uacgaaaaaccccaUUCCCGAa	|||||||	gauggcaagccaacAAGGGCUg	-0.7727	1.422	1	22RV1
MIMAT0004605	hsa-miR-129-2-3p	ENSG00000276809	AL138955.1	sense_intronic	chr13	96397648	96397669	+	2	0	AGO2	7mer-m8	uacgaaaaaccccaUUCCCGAa	| | |||||||	acaaagcaucucugAAGGGCUc	0.0237	-0.103	1	22RV1
MIMAT0004605	hsa-miR-129-2-3p	ENSG00000276248	AL442125.1	sense_intronic	chr13	114182779	114182800	+	1	0	AGO1-4	7mer-m8	uacgaaaaaccccaUUCCCGAa	| | | |||||||	aaguagaaggaaugAAGGGCUg	0.2349	-0.225	1	Huh-7.5
MIMAT0004605	hsa-miR-129-2-3p	ENSG00000233695	GAS6-AS1	antisense	chr13	114543071	114543092	+	2	0	AGO2	7mer-m8	uacgaaaaaCCCCAUUCCCGAa	| | || |||||||	ggacgcaagGUGGGAAGGGCUg	0.4227	-0.521	2	22RV1
MIMAT0004605	hsa-miR-129-2-3p	ENSG00000233695	GAS6-AS1	antisense	chr13	114545784	114545805	+	1	0	AGO2	7mer-m8	uacgaaaaaccccaUUCCCGAa	| | | | |||||||	gcccaugugaugcaAAGGGCUg	0.4867	-0.332	2	22RV1
MIMAT0004605	hsa-miR-129-2-3p	ENSG00000232487	RASA3-IT1	sense_intronic	chr13	114874271	114874291	-	2	0	AGO2	7mer-m8	uacgAAAAACCCCAUUCCCGAa	|| || || |||||||	cacgUUGUUACGG-AAGGGCUg	0.8148	-0.060	0	HCT116
MIMAT0004605	hsa-miR-129-2-3p	ENSG00000276116	FUT8-AS1	antisense	chr14	65878653	65878674	-	2	0	AGO1,AGO2	7mer-m8	uacgaaaaaccccaUUCCCGAa	| | | |||||||	agagcaguggaccgAAGGGCUg	0.2349	1.064	5	MDA-MB-231,endothelial
MIMAT0004605	hsa-miR-129-2-3p	ENSG00000214548	MEG3	lincRNA	chr14	101295727	101295748	+	1	0	AGO2	7mer-m8	uacgaaaaACCCCAUUCCCGAa	| |||| |||||||	gggggaccUGGGCCAAGGGCUu	0.7498	1.388	0	motor_cortex
MIMAT0004605	hsa-miR-129-2-3p	ENSG00000214548	MEG3	lincRNA	chr14	101313890	101313911	+	1	0	AGO2	8mer	uacgaaaaaccccAUUCCCGAa	| | | ||||||||	gaucaucacagauUAAGGGCUa	0.4412	-0.755	0	cingulate_gyrus
MIMAT0004605	hsa-miR-129-2-3p	ENSG00000224078	SNHG14	processed_transcript	chr15	25246780	25246801	+	10	0	AGO1,AGO2	7mer-m8	uacgaaaaaccccaUUCCCGAa	| |||||||	gauaguggaacuuaAAGGGCUu	-0.2447	-0.019	3	endothelial,left_ventricle
MIMAT0004605	hsa-miR-129-2-3p	ENSG00000224078	SNHG14	processed_transcript	chr15	25362157	25362178	+	2	0	AGO1-4,AGO2	7mer-m8	uacgaaaaaccccaUUCCCGAa	| | |||||||	gcacgugacacacaAAGGGCUu	-0.0066	-0.038	3	H1,hNSC
MIMAT0004605	hsa-miR-129-2-3p	ENSG00000236914	LINC01852	lincRNA	chr15	38363974	38363995	-	1	0	AGO1-4	7mer-m8	uacgaaaaaccccaUUCCCGAa	| | |||||||	accguggccuccugAAGGGCUc	-0.0976	0.150	2	Huh-7.5
MIMAT0004605	hsa-miR-129-2-3p	ENSG00000259409	BMF-AS1	antisense	chr15	40381153	40381174	+	1	0	AGO2	7mer-m8	uacgaaaaaccccaUUCCCGAa	| | | |||||||	ggguugugaauuagAAGGGCUg	0.2539	0.580	0	H1
MIMAT0004605	hsa-miR-129-2-3p	ENSG00000259211	AC013356.2	antisense	chr15	40757531	40757552	-	1	0	AGO2	7mer-m8	uacGAAAAACCCCAUUCCCGAa	| ||| | | |||||||	acaCUUCAUUCUGCAAGGGCUc	0.8781	4.593	2	H1
MIMAT0004605	hsa-miR-129-2-3p	ENSG00000244879	GABPB1-AS1	antisense	chr15	50659201	50659222	+	1	0	AGO2	7mer-m8	uacgaaaaaccccaUUCCCGAa	| | |||||||	accucagucucccaAAGGGCUg	0.0076	-0.102	2	motor_cortex
MIMAT0004605	hsa-miR-129-2-3p	ENSG00000285331	AC010999.3	processed_transcript	chr15	57179432	57179453	-	1	0	AGO2	7mer-m8	uacgaaaaaccccaUUCCCGAa	| | |||||||	gcaggagauuagccAAGGGCUu	-0.0782	1.436	0	T-REx-293
MIMAT0004605	hsa-miR-129-2-3p	ENSG00000137808	AC027088.1	processed_transcript	chr15	69320694	69320715	+	1	0	AGO2	7mer-m8	uacgaaaaaccCCAUUCCCGAa	||| | ||||||||||	augacaucgauGGUAAGGGCUc	1.0521	2.713	0	HEK293T
MIMAT0004605	hsa-miR-129-2-3p	ENSG00000260339	HEXA-AS1	antisense	chr15	72669688	72669709	+	1	0	AGO1-4	8mer	uacgaaaaaccccaUUCCCGAa	| |||||||	cucaaaaacaaauaAAGGGCUa	-0.4545	-0.032	5	hNSC
MIMAT0004605	hsa-miR-129-2-3p	ENSG00000259343	TMC3-AS1	antisense	chr15	81650808	81650829	+	1	0	AGO2	7mer-m8	uacgaaaaaccccaUUCCCGAa	||| | |||||||	uggcugugcuuccaAAGGGCUg	0.4945	3.551	4	cingulate_gyrus
MIMAT0004605	hsa-miR-129-2-3p	ENSG00000255571	MIR9-3HG	lincRNA	chr15	89931895	89931916	+	2	0	AGO1-4,AGO2	7mer-m8	uacgaaaaaccccAUUCCCGAa	| | | | ||||||||	agccaauacugacUAAGGGCUg	0.6375	-0.091	4	22RV1,hNSC
MIMAT0004605	hsa-miR-129-2-3p	ENSG00000280291	AC016251.2	TEC	chr15	96840402	96840423	-	1	0	AGO1	7mer-m8	uacgaaaaaccccaUUCCCGAa	|| |||||||	cugagggagaccagAAGGGCUc	-0.1896	0.021	0	endothelial
MIMAT0004605	hsa-miR-129-2-3p	ENSG00000275322	AC103746.1	lincRNA	chr15	96888846	96888867	+	1	0	AGO1	7mer-m8	uacGAAAAACCCCAUUCCCGAa	| | |||| |||||||	guuCCUUUUAAAUAAAGGGCUu	1.0588	4.725	1	endothelial
MIMAT0004605	hsa-miR-129-2-3p	ENSG00000261617	LINC02177	lincRNA	chr16	9497280	9497301	+	1	0	AGO2	7mer-m8	uacgaaaaaccccaUUCCCGAa	| | || |||||||	aaggcaggugauccAAGGGCUg	0.4748	-0.013	2	T-REx-293
MIMAT0004605	hsa-miR-129-2-3p	ENSG00000260488	AC007216.1	antisense	chr16	12071410	12071431	-	1	0	AGO2	7mer-m8	uacgaaaaaccCCAUUCCCGAa	| || |||||||	cgggacaagaaGGGAAGGGCUg	0.0958	0.088	2	Akata-LCLd3
MIMAT0004605	hsa-miR-129-2-3p	ENSG00000245888	AC106739.1	antisense	chr16	27282141	27282162	+	1	0	AGO1-4	8mer	uacGAAAAACCCCAUUCCCGAa	:| ||| ||| |||||||	gauUUGUUUUGGGAAAGGGCUa	1.2472	0.138	4	MCF7
MIMAT0004605	hsa-miR-129-2-3p	ENSG00000261067	AC109460.3	processed_transcript	chr16	28995807	28995828	+	7	0	AGO1-4,AGO2	7mer-m8	uacgaaaaaccccaUUCCCGAa	| | |||||||	acaggggcagccccAAGGGCUc	-0.0594	1.059	2	HCT116,foreskin_fibroblast
MIMAT0004605	hsa-miR-129-2-3p	ENSG00000279789	AC120114.4	TEC	chr16	29926049	29926070	-	2	0	AGO1-4	7mer-m8	uacgaaaaaccccAUUCCCGAa	| | ||||||||	uaggaaaugcacuUAAGGGCUg	0.3382	0.105	3	Huh-7.5
MIMAT0004605	hsa-miR-129-2-3p	ENSG00000272545	AC023813.4	lincRNA	chr16	48674509	48674530	+	1	0	AGO1-4	7mer-m8	uacgaaaaaccccaUUCCCGAa	| | | |||||||	cuuaacaaucagcaAAGGGCUu	0.2161	-0.034	2	Huh-7.5
MIMAT0004605	hsa-miR-129-2-3p	ENSG00000280344	AC009166.2	TEC	chr16	51212015	51212036	+	1	0	AGO2	7mer-m8	uacgaaaaaccccaUUCCCGAa	|| | | |||||||	aucuggucuaucaaAAGGGCUg	0.5310	-0.292	4	HS5
MIMAT0004605	hsa-miR-129-2-3p	ENSG00000259804	AC027682.1	antisense	chr16	67595856	67595877	-	2	0	AGO2	7mer-m8	uacgaaaaacccCAUUCCCGAa	| |||||||	cgagcgacgacuGGAAGGGCUg	-0.6022	0.001	3	HeLa
MIMAT0004605	hsa-miR-129-2-3p	ENSG00000271009	AC116667.1	lincRNA	chr16	73094173	73094194	+	2	0	AGO1-4,AGO2	7mer-m8	uacgaaaaaccccaUUCCCGAa	| | |||||||	cagucacgaagccaAAGGGCUu	0.0049	2.188	2	HeLa,hNSC
MIMAT0004605	hsa-miR-129-2-3p	ENSG00000261404	AC138627.1	lincRNA	chr16	74330607	74330632	-	1	1	AGO2	7mer-m8	uacgAAAAACCC----CAUUCCCGAa	| ||| |||| | |||||||	gucaUUUGUGGGCGGAGAAAGGGCUg	0.9945	0.216	2	HEK293T
MIMAT0004605	hsa-miR-129-2-3p	ENSG00000280152	AC009078.3	TEC	chr16	75283371	75283392	-	4	0	AGO1,AGO1-4,AGO2	7mer-m8	uacgaaaaaccccaUUCCCGAa	|| | |||||||	uuggcccccagauaAAGGGCUg	0.1978	-0.294	1	HeLa,endothelial,hNSC
MIMAT0004605	hsa-miR-129-2-3p	ENSG00000272923	AC092139.1	lincRNA	chr16	81420518	81420539	+	1	0	AGO2	8mer	uacgaaaaaccccaUUCCCGAa	| |||||||	uccagccgggcaacAAGGGCUa	-0.2866	0.008	0	left_ventricle
MIMAT0004605	hsa-miR-129-2-3p	ENSG00000260166	AC134312.3	lincRNA	chr16	88121512	88121536	+	1	0	AGO2	7mer-m8	uaCGAAAAACC--C-CAUUCCCGAa	|: || ||| | |||||||	ccGUGUUGUGGACGAACAAGGGCUg	0.9036	-0.137	0	motor_cortex
MIMAT0004605	hsa-miR-129-2-3p	ENSG00000260279	AC137932.1	antisense	chr16	89364603	89364624	+	3	0	AGO1-4,AGO2	7mer-m8	uacgaAAAACCCCAUUCCCGAa	| | | || |||||||	agcaaUGUCGGCAAAAGGGCUc	0.6674	-0.230	2	Huh-7.5,TDF
MIMAT0004605	hsa-miR-129-2-3p	ENSG00000228133	AC099684.1	antisense	chr17	1922492	1922513	+	1	0	AGO2	7mer-m8	uacgaaaaaCCCCAUUCCCGAa	||| | || |||||||	cugcaccccGAGGAAAGGGCUg	0.8518	0.635	2	MCF7
MIMAT0004605	hsa-miR-129-2-3p	ENSG00000262358	AC116914.1	antisense	chr17	3632899	3632918	+	1	0	AGO2	7mer-m8	uaCGAAAAACCCCAUUCCCGAa	||||| || |||||||	guGCUUCUU--AAAAAGGGCUu	1.2542	0.101	1	HEK293S
MIMAT0004605	hsa-miR-129-2-3p	ENSG00000264772	AC016876.2	processed_transcript	chr17	7482505	7482527	+	1	0	AGO1-4	7mer-m8	uacgaaaaacccCA-UUCCCGAa	|| |||||||	ugcugccccucuGUAAAGGGCUg	-0.5191	-0.893	1	MCF7
MIMAT0004605	hsa-miR-129-2-3p	ENSG00000214999	AC129492.1	antisense	chr17	7984518	7984539	+	1	0	AGO2	7mer-m8	uacgaaaaaccccaUUCCCGAa	| |||||||	caaggagaggacucAAGGGCUg	-0.2866	0.071	1	22RV1
MIMAT0004605	hsa-miR-129-2-3p	ENSG00000266709	AC005224.4	lincRNA	chr17	14207479	14207500	+	2	0	AGO1-4,AGO2	7mer-m8	uacgaaaaacccCAUUCCCGAa	| | | | |||||||	acccgggcggccGCAAGGGCUu	0.3995	-0.634	2	HEK293T,Huh-7.5
MIMAT0004605	hsa-miR-129-2-3p	ENSG00000267350	RP1-178F10.3	lincRNA	chr17	18228523	18228542	+	7	0	AGO2	7mer-m8	uacgaaaAACCCCAUUCCCGAa	| ||||| |||||||	gggaaacUUGGG--AAGGGCUg	0.9638	-0.343	0	HeLa
MIMAT0004605	hsa-miR-129-2-3p	ENSG00000272780	AC233702.9	processed_transcript	chr17	21436696	21436721	-	4	0	AGO2	7mer-m8	uaCGAAAAAC---CCCA-UUCCCGAa	||| | || | | |||||||	ggGCUGUCUGCAAAGAUAAAGGGCUg	0.7916	-0.044	2	T-REx-293
MIMAT0004605	hsa-miR-129-2-3p	ENSG00000279674	AC123769.1	TEC	chr17	32332941	32332958	-	1	0	AGO2	7mer-m8	uacgAAAAACCCCAUUCCCGAa	| |||| |||||||	gacaUGUUUG----AAGGGCUc	0.6430	-0.285	1	motor_cortex
MIMAT0004605	hsa-miR-129-2-3p	ENSG00000266469	AC005288.1	antisense	chr17	37562352	37562373	+	1	0	AGO2	7mer-m8	uacgAAAAACCCCAUUCCCGAa	||||| | |||||||	uauaUUUUUAUGUGAAGGGCUc	1.0547	1.344	4	MDA-MB-231
MIMAT0004605	hsa-miR-129-2-3p	ENSG00000278834	AC073508.3	antisense	chr17	38805117	38805138	+	1	0	AGO2	7mer-m8	uacgaaaaaccccaUUCCCGAa	| | |||||||	ugccagugccuacgAAGGGCUu	0.0654	-0.238	3	HeLa
MIMAT0004605	hsa-miR-129-2-3p	ENSG00000267632	AC067852.3	sense_intronic	chr17	40663206	40663227	+	1	0	AGO2	7mer-m8	uacgaaaaacccCAUUCCCGAa	| | | |||||||	caccagaaagauGCAAGGGCUg	0.2299	0.106	2	Huh-7.5
MIMAT0004605	hsa-miR-129-2-3p	ENSG00000266962	AC067852.2	antisense	chr17	40705086	40705109	-	2	0	AGO1	7mer-m8	uacGAAAAACCCCA--UUCCCGAa	| | || ||| | |||||||	uucCCUUCUGGCCUCCAAGGGCUc	1.0776	-0.093	3	endothelial
MIMAT0004605	hsa-miR-129-2-3p	ENSG00000249906	AC006487.1	antisense	chr17	47583093	47583113	-	1	0	AGO2	7mer-m8	uacGAAAAACCCCAUUCCCGAa	| | || | |||||||	cccCAUGCUGCUG-AAGGGCUu	0.6297	0.380	0	HeLa
MIMAT0004605	hsa-miR-129-2-3p	ENSG00000247011	AC005920.1	lincRNA	chr17	49021036	49021058	-	1	0	AGO2	7mer-m8	uacgaaaaacccCA-UUCCCGAa	| | || |||||||	cucucacaggcaGUCAAGGGCUg	0.2244	-0.373	0	22RV1
MIMAT0004605	hsa-miR-129-2-3p	ENSG00000215769	ARHGAP27P1-BPTFP1-KPNA2P3	processed_transcript	chr17	62776972	62776990	-	2	0	AGO2	7mer-m8	uacgaaaAACCCCAUUCCCGAa	| | |||| |||||||	aauccggUUGG---AAGGGCUc	0.8515	-0.301	1	T98G
MIMAT0004605	hsa-miR-129-2-3p	ENSG00000227036	LINC00511	lincRNA	chr17	70400255	70400276	-	1	0	AGO1-4	7mer-m8	uacgaaaaaccccaUUCCCGAa	| | |||||||	gucccagggaaccaAAGGGCUu	-0.1364	-0.218	5	Huh-7.5
MIMAT0004605	hsa-miR-129-2-3p	ENSG00000263843	AC022211.2	antisense	chr17	73268952	73268973	+	2	0	AGO2	7mer-m8	uacgaaaaaccccaUUCCCGAa	| |||||||	gaagcagagcugccAAGGGCUg	-0.4902	-0.187	3	T-REx-293
MIMAT0004605	hsa-miR-129-2-3p	ENSG00000266998	AC111182.1	antisense	chr17	75371030	75371051	-	1	0	AGO2	7mer-m8	uacgaaaaaccccaUUCCCGAa	| |||||||	gauagagccugaaaAAGGGCUu	-0.3849	-0.416	2	TDF
MIMAT0004605	hsa-miR-129-2-3p	ENSG00000262580	AC087741.1	antisense	chr17	78175561	78175582	-	2	0	AGO2	7mer-m8	uacgaaaaaccccaUUCCCGAa	|| | | |||||||	ggacugccuugaacAAGGGCUc	0.5244	0.677	4	T-REx-293
MIMAT0004605	hsa-miR-129-2-3p	ENSG00000263731	AC145207.5	lincRNA	chr17	79837570	79837591	-	5	0	AGO1,AGO1-4,AGO2	7mer-m8	uacgaaaaacccCAUUCCCGAa	|| | | | |||||||	aucaguaugaacGCAAGGGCUg	0.6153	-0.268	3	HEK293,Huh-7.5
MIMAT0004605	hsa-miR-129-2-3p	ENSG00000282965	AP001005.3	lincRNA	chr18	50131	50152	-	1	0	AGO1-4	8mer	uacgaaaaaCCCCAUUCCCGAa	| || | |||||||	cucuggaaaGGUGAAAGGGCUa	0.3341	-0.179	0	Huh-7.5
MIMAT0004605	hsa-miR-129-2-3p	ENSG00000266767	AP000897.2	antisense	chr18	7751111	7751132	-	1	0	AGO2	7mer-m8	uacgaaaaaccCCAUUCCCGAa	| | || |||||||	cuugaacauuaGGCAAGGGCUu	0.3901	-0.349	1	Huh-7.5
MIMAT0004605	hsa-miR-129-2-3p	ENSG00000278986	AC091060.1	TEC	chr18	33552287	33552308	+	1	0	AGO2	7mer-m8	uacgaaaaaccccaUUCCCGAa	| | |||||||	cagggcaaucacaaAAGGGCUg	0.1456	-0.075	3	22RV1
MIMAT0004605	hsa-miR-129-2-3p	ENSG00000267040	AC027097.1	antisense	chr18	55335847	55335868	+	1	0	AGO2	8mer	uacgaaaaaccccaUUCCCGAa	| | | |||||||	caaccuguaaaaagAAGGGCUa	0.3115	0.012	3	22RV1
MIMAT0004605	hsa-miR-129-2-3p	ENSG00000267390	AC036176.1	antisense	chr18	61034733	61034754	+	1	0	AGO1	7mer-m8	uacgaaaaaccCCAUUCCCGAa	| || |||||||	gcgagcgcgccGGGAAGGGCUg	0.0958	-0.523	1	endothelial
MIMAT0004605	hsa-miR-129-2-3p	ENSG00000266258	LINC01909	lincRNA	chr18	68019448	68019469	+	1	0	AGO1	8mer	uacgaaaaacccCAUUCCCGAa	|| | | |||||||	ucacuauagaaaGCAAGGGCUa	0.4227	-0.326	2	endothelial
MIMAT0004605	hsa-miR-129-2-3p	ENSG00000279529	AC008764.8	antisense	chr19	16685655	16685676	+	1	0	AGO2	7mer-m8	uacgaaaaaccCCAUUCCCGAa	| || |||||||	uccacaauccaGGAAAGGGCUg	0.1457	-0.162	3	HEK293S
MIMAT0004605	hsa-miR-129-2-3p	ENSG00000282851	BISPR	lincRNA	chr19	17526077	17526098	+	1	0	AGO2	8mer	uacgaaaaaccccAUUCCCGAa	|| ||||||||	auuuacaagacauUAAGGGCUa	-0.0533	0.086	0	MDA-MB-231
MIMAT0004605	hsa-miR-129-2-3p	ENSG00000267383	AC011447.3	antisense	chr19	20327804	20327825	-	1	0	AGO1-4	7mer-m8	uacgaaaaaccccaUUCCCGAa	| | | |||||||	aaauauaggcagaaAAGGGCUu	0.2032	0.118	4	Huh-7.5
MIMAT0004605	hsa-miR-129-2-3p	ENSG00000283403	AC005394.2	processed_transcript	chr19	28926903	28926924	-	2	0	AGO1,AGO2	7mer-m8	uacgaaaaACCCCAUUCCCGAa	| || | |||||||	ggaaauccUGUGUAAAGGGCUu	0.4560	0.554	0	HEK293,endothelial
MIMAT0004605	hsa-miR-129-2-3p	ENSG00000267260	AC020928.2	lincRNA	chr19	37266417	37266438	+	1	0	AGO2	7mer-m8	uacgaaaaacccCAUUCCCGAa	| | |||||||	gcaaaguccuuuGAAAGGGCUc	-0.0552	0.117	2	BCBL-1
MIMAT0004605	hsa-miR-129-2-3p	ENSG00000205041	AC118344.1	sense_intronic	chr19	40780867	40780889	-	2	0	AGO2	7mer-m8	uaCGAAAAAC-CCCAUUCCCGAa	||| | | | | |||||||	caGCUCCUGGAGAGGAAGGGCUg	0.9756	-0.223	2	Huh-7.5
MIMAT0004605	hsa-miR-129-2-3p	ENSG00000279759	AC118344.2	TEC	chr19	40863737	40863758	+	4	0	AGO1-4,AGO2	7mer-m8	uacgaaaaaccccaUUCCCGAa	| || |||||||	aacuagcauguuucAAGGGCUu	0.1978	-0.186	3	Huh-7.5
MIMAT0004605	hsa-miR-129-2-3p	ENSG00000267107	PCAT19	lincRNA	chr19	41960209	41960230	-	2	0	AGO1	7mer-m8	uacgaaaaaccccaUUCCCGAa	| | |||||||	aacccacaguauaaAAGGGCUu	-0.1552	0.177	2	endothelial
MIMAT0004605	hsa-miR-129-2-3p	ENSG00000266903	AC243964.2	antisense	chr19	45135607	45135628	-	1	0	AGO1-4	7mer-m8	uacgaaaaaccccaUUCCCGAa	| || | |||||||	aguauuccuuaaagAAGGGCUg	0.5576	0.059	2	Huh-7.5
MIMAT0004605	hsa-miR-129-2-3p	ENSG00000213742	ZNF337-AS1	antisense	chr20	25656279	25656300	+	1	0	AGO1-4	7mer-m8	uacgaaaaaccccaUUCCCGAa	| || |||||||	acugcuugcacaugAAGGGCUu	0.2128	0.278	3	Huh-7.5
MIMAT0004605	hsa-miR-129-2-3p	ENSG00000213742	ZNF337-AS1	antisense	chr20	25656783	25656804	+	2	0	AGO1-4	7mer-m8	uacgaaaaaccccaUUCCCGAa	| | | |||||||	acugccugcacgcaAAGGGCUu	0.2032	0.347	3	Huh-7.5
MIMAT0004605	hsa-miR-129-2-3p	ENSG00000260032	NORAD	lincRNA	chr20	34634462	34634483	-	25	3	AGO1-4,AGO2	7mer-m8	uacgaaaaaccCCAUUCCCGAa	| || |||||||	ggaagggugaaGGGAAGGGCUc	0.1457	0.640	2	Huh-7.5
MIMAT0004605	hsa-miR-129-2-3p	ENSG00000260032	NORAD	lincRNA	chr20	34635687	34635708	-	13	0	AGO1-4,AGO2	7mer-m8	uacgaaaaaCCCCAUUCCCGAa	|| | | |||||||	gagcacaaaGUGCAAAGGGCUu	0.4560	0.233	2	Huh-7.5
MIMAT0004605	hsa-miR-129-2-3p	ENSG00000268649	AL132655.2	lincRNA	chr20	57392671	57392692	-	124	0	AGO1,AGO1-4,AGO2,AGO3,AGO4	7mer-m8	uacgaaaaaccccaUUCCCGAa	| | |||||||	uggaggcucuccugAAGGGCUc	0.1109	1.467	1	HEK293,MDMs,foreskin_fibroblast
MIMAT0004605	hsa-miR-129-2-3p	ENSG00000268858	AL118506.1	antisense	chr20	62494698	62494720	-	4	0	AGO1-4,AGO2	7mer-m8	uacgaaaaaccCCA-UUCCCGAa	| | ||| |||||||	aacccaggccaGGUGAAGGGCUc	0.4273	0.038	3	Huh-7.5
MIMAT0004605	hsa-miR-129-2-3p	ENSG00000235609	AF127577.4	lincRNA	chr21	16195404	16195425	-	1	0	AGO2	8mer	uacgaaaaaccccaUUCCCGAa	|| |||||||	cgauaguucaacacAAGGGCUa	0.0453	-0.114	5	HEK293
MIMAT0004605	hsa-miR-129-2-3p	ENSG00000237594	AP000251.1	lincRNA	chr21	32932681	32932703	+	1	0	AGO2	7mer-m8	uacgaaaaacccCA-UUCCCGAa	| || |||||||	accuggaccucaGUAAAGGGCUc	-0.2707	-0.190	1	HEK293S
MIMAT0004605	hsa-miR-129-2-3p	ENSG00000093100	AC016026.1	processed_transcript	chr22	18273517	18273540	-	1	0	AGO2	7mer-m8	uacgaaaaACCCCA--UUCCCGAa	|| || |||||||	ggcugccaUGCUGUCCAAGGGCUu	0.0880	4.721	2	HS5
MIMAT0004605	hsa-miR-129-2-3p	ENSG00000273139	AC007663.3	lincRNA	chr22	20308380	20308401	+	1	0	AGO2	7mer-m8	uacgaaaaacccCAUUCCCGAa	| | |||||||	agcagggggcacGGAAGGGCUu	-0.3539	-0.150	1	HeLa
MIMAT0004605	hsa-miR-129-2-3p	ENSG00000235954	TTC28-AS1	processed_transcript	chr22	28397726	28397749	+	1	0	AGO1-4	7mer-m8	uaCGAAAAAC--CCCAUUCCCGAa	|||| | | || |||||||	ucGCUUGUGGACUGGCAAGGGCUg	1.1308	-0.546	1	hNSC
MIMAT0004605	hsa-miR-129-2-3p	ENSG00000226328	NUP50-AS1	lincRNA	chr22	45530078	45530100	-	2	0	AGO1-4,AGO2	7mer-m8	uacgaaaaaccCCA-UUCCCGAa	| ||| |||||||	uuuuaccagaaGGUGAAGGGCUg	0.1358	-0.174	2	Huh-7.5
MIMAT0004605	hsa-miR-129-2-3p	ENSG00000280383	Z95331.1	sense_overlapping	chr22	46075898	46075919	+	1	0	AGO1-4	7mer-m8	uacgaaaaaccccaUUCCCGAa	| | | |||||||	uggucacuggacccAAGGGCUu	0.3382	0.621	1	Huh-7.5
MIMAT0004605	hsa-miR-129-2-3p	ENSG00000197182	MIRLET7BHG	lincRNA	chr22	46501686	46501707	+	2	0	AGO2	7mer-m8	uacgaaaaaccccaUUCCCGAa	| | |||||||	gccccccaccgcagAAGGGCUg	0.0465	-0.153	2	22RV1
MIMAT0004605	hsa-miR-129-2-3p	ENSG00000279712	FP325330.3	lincRNA	chr22	48315867	48315888	+	1	0	AGO2	7mer-m8	uacgaaaaaccccaUUCCCGAa	| | |||||||	ugaccaugcaccuaAAGGGCUc	0.0654	-0.430	0	BC-3
MIMAT0004605	hsa-miR-129-2-3p	ENSG00000188511	C22orf34	lincRNA	chr22	50014068	50014088	-	1	0	AGO2	7mer-m8	uacgaaaaACCCCAUUCCCGAa	||||| |||||||	gcagagggUGGGG-AAGGGCUg	0.6118	0.120	3	HeLa
MIMAT0004605	hsa-miR-129-2-3p	ENSG00000232828	AC231533.1	antisense	chrX	48595462	48595484	-	2	0	AGO1	7mer-m8	uacgaaaAACCCCA-UUCCCGAa	||| | |||||||	uauuggcUUGUACUCAAGGGCUg	0.2577	0.879	2	endothelial
MIMAT0004605	hsa-miR-129-2-3p	ENSG00000229807	XIST	lincRNA	chrX	73041709	73041730	-	47	2	AGO1-4,AGO2	7mer-m8	uacgaaaaaccccaUUCCCGAa	| | |||||||	caaaucugcucaagAAGGGCUu	0.0388	0.270	2	Huh-7.5
MIMAT0004605	hsa-miR-129-2-3p	ENSG00000229807	XIST	lincRNA	chrX	73043029	73043050	-	11	0	AGO1-4,AGO2	7mer-m8	uacgaaaaaccccaUUCCCGAa	| || |||||||	caggagacugauaaAAGGGCUc	0.3196	0.102	2	HEK293S,Huh-7.5
MIMAT0004605	hsa-miR-129-2-3p	ENSG00000225470	JPX	lincRNA	chrX	73219707	73219728	+	1	1	AGO2	8mer	uacgaaaaacccCAUUCCCGAa	| | |||||||	gaugaagcagaaGAAAGGGCUa	-0.1691	0.078	2	T-REx-293
MIMAT0004605	hsa-miR-129-2-3p	ENSG00000223546	LINC00630	lincRNA	chrX	102120377	102120398	+	2	0	AGO2	8mer	uacgaaaaaCCCCAUUCCCGAa	| || |||||||	caggacagaGGCAGAAGGGCUa	0.2537	0.251	2	HeLa
MIMAT0004605	hsa-miR-129-2-3p	ENSG00000230392	AC004835.1	lincRNA	chrX	118467912	118467933	+	1	0	AGO2	7mer-m8	uacgaaaaaccccaUUCCCGAa	|| |||||||	cccauugaccacccAAGGGCUg	-0.0144	-0.028	0	BCBL-1
