# Supplementary material for: Identification of hub programmed cell death-related genes and immune infiltration in Crohn’s disease using bioinformatics
Source: Front Genet. 2024 Dec 18;15:1425062. doi: 10.3389/fgene.2024.1425062 (PMC11688285; doi:10.3389/fgene.2024.1425062)
Supplement: Supplementary file 2 [file DataSheet4.zip › Input data and script3/ceRNAnet/miRNA_lncRNA/hsa-miR-516a-5p.txt]

#please cite:
#Zhou KR, Liu S, Li B, Liu SR, Zheng WJ, Cai L, et al. An encyclopedia of RNA interactomes in ENCORI.
#2.Li JH, et al.starBase v2.0: decoding miRNA-ceRNA, miRNA-ncRNA and protein-RNA interaction networks from large-scale CLIP-Seq data , Nucleic Acids Res. 2014 Jan;42:D92-7.
miRNAid	miRNAname	geneID	geneName	geneType	chromosome	start	end	strand	clipExpNum	degraExpNum	RBP	merClass	miRseq	align	targetSeq	TDMDScore	phyloP	pancancerNum	cellline/tissue
MIMAT0004770	hsa-miR-516a-5p	ENSG00000236423	LINC01134	lincRNA	chr1	3831022	3831044	+	1	0	AGO2	7mer-m8	cuuucacgaagaaagGAGCUCUu	|| |||||||	ugcagccaccgagggCUCGAGAg	-0.1877	0.217	3	Huh-7.5
MIMAT0004770	hsa-miR-516a-5p	ENSG00000197989	SNHG12	antisense	chr1	28908253	28908275	-	4	0	AGO2	7mer-m8	cuuucacgaagaaaGGAGCUCUu	| ||||||||	uuuuccucccacggCCUCGAGAu	-0.1077	-0.277	2	Huh-7.5
MIMAT0004770	hsa-miR-516a-5p	ENSG00000271721	RP11-337C18.9	antisense	chr1	146649006	146649027	+	1	0	AGO1-4	8mer	cuUUCACGAAGAAAGGAGCUCUu	| || | ||| ||||||||	uuAUGUAC-UCUACCCUCGAGAa	1.1177	-0.075	5	Huh-7.5
MIMAT0004770	hsa-miR-516a-5p	ENSG00000233791	LINC01136	lincRNA	chr1	203273794	203273816	-	1	0	AGO2	8mer	cuuucacgaagaaAGGAGCUCUu	|| |:|||||||	ugugguuuggaccUUCUCGAGAa	0.2471	-0.408	1	T-REx-293
MIMAT0004770	hsa-miR-516a-5p	ENSG00000212978	AC016747.1	processed_transcript	chr2	61371223	61371244	-	1	0	AGO2	7mer-m8	cuuUCACGAAGAAAGGAGCUCUu	||| || | |||||||	uguAGU-CUCAGCUACUCGAGAg	0.7317	-0.048	3	22RV1
MIMAT0004770	hsa-miR-516a-5p	ENSG00000274769	AC016747.4	processed_transcript	chr2	61391622	61391644	+	3	1	AGO2	8mer	cuuucacgaaGAAAGGAGCUCUu	| | || | |||||||	caccucgaagCUAUACUCGAGAa	0.5450	0.721	4	HeLa
MIMAT0004770	hsa-miR-516a-5p	ENSG00000172965	MIR4435-2HG	lincRNA	chr2	112237543	112237566	-	2	0	AGO2	7mer-m8	cuuuCACGAAG-AAAGGAGCUCUu	||| ||| | |||||||	ugguGUGGUUCAGCUACUCGAGAg	0.9141	-0.422	2	HeLa
MIMAT0004770	hsa-miR-516a-5p	ENSG00000285373	LINC02478	lincRNA	chr2	161127720	161127742	-	1	0	AGO2	7mer-m8	cuuucacgaagaaaGGAGCUCUu	| || | :|||||||	agagaagcauggccUCUCGAGAc	0.5769	-0.287	0	MDA-MB-231
MIMAT0004770	hsa-miR-516a-5p	ENSG00000271996	AC019080.4	antisense	chr2	178175251	178175273	+	1	0	AGO2	7mer-m8	cuuucacgaagaaAGGAGCUCUu	| | |||||||	cuguaaucccagcUACUCGAGAg	-0.1678	0.144	3	HeLa
MIMAT0004770	hsa-miR-516a-5p	ENSG00000206573	THUMPD3-AS1	antisense	chr3	9433374	9433396	-	11	0	AGO1,AGO1-4,AGO2	7mer-m8	cuUUCACGAAGAAAGGAGCUCUu	|||| | ||:|||||||	caAAGAAAGUGGUUUCUCGAGAu	1.0933	0.119	2	Huh-7.5,endothelial
MIMAT0004770	hsa-miR-516a-5p	ENSG00000228956	SATB1-AS1	processed_transcript	chr3	18553122	18553150	+	3	0	AGO1-4	7mer-m8	cuUUCAC-GAAGAAAG-----GAGCUCUu	||:| | ||| || | |||||||	uaAGGGGACUUGUUGCAACAUCUCGAGAu	1.0413	0.024	3	MCF7
MIMAT0004770	hsa-miR-516a-5p	ENSG00000239440	LINC02008	lincRNA	chr3	82035507	82035529	+	1	0	AGO2	8mer	cuuucacgaagaaagGAGCUCUu	| |||||||	gugcacaacguggggCUCGAGAa	-0.6522	-0.319	0	HeLa
MIMAT0004770	hsa-miR-516a-5p	ENSG00000261758	AC117382.2	antisense	chr3	136471695	136471717	+	1	0	AGO1	7mer-m8	cuuucacgaagaaaGGAGCUCUu	| | :|||||||	cccccauccgcagcUCUCGAGAc	0.0482	-0.361	2	endothelial
MIMAT0004770	hsa-miR-516a-5p	ENSG00000279891	AC022498.2	TEC	chr3	187897338	187897360	+	3	0	AGO1-4	7mer-m8	cuuucacgaagaaaGGAGCUCUu	| | :|||||||	uccauuuaaagcccUCUCGAGAg	0.0371	1.478	2	Huh-7.5
MIMAT0004770	hsa-miR-516a-5p	ENSG00000228919	AC097381.1	lincRNA	chr4	7941515	7941536	+	1	0	AGO2	7mer-m8	cuuuCACGAAGAAAGGAGCUCUu	| ||| | | |||||||	gcccGUG-UACCCCGCUCGAGAu	0.7890	-0.618	2	TDF
MIMAT0004770	hsa-miR-516a-5p	ENSG00000245293	AC096564.1	antisense	chr4	108831538	108831560	-	1	0	AGO2	7mer-m8	cuuucacgaagaaAGGAGCUCUu	| | | | |||||||	uggggaaccaccaUGCUCGAGAu	0.3744	3.946	6	TDF
MIMAT0004770	hsa-miR-516a-5p	ENSG00000225138	SLC9A3-AS1	processed_transcript	chr5	479998	480020	+	4	0	AGO1,AGO1-4,AGO2	7mer-m8	cuuucacgaAGAAAGGAGCUCUu	| | || :|||||||	cauucaggaUCCGGUCUCGAGAc	0.5334	2.482	3	HeLa,endothelial,hNSC
MIMAT0004770	hsa-miR-516a-5p	ENSG00000247345	AC092343.1	antisense	chr5	58358944	58358966	+	2	0	AGO1-4,AGO2	8mer	cuuucacgaagAAAGGAGCUCUu	| | | |||||||||	accugggaacaUAUCCUCGAGAa	0.4655	0.527	2	Huh-7.5,hNSC
MIMAT0004770	hsa-miR-516a-5p	ENSG00000279118	AC093535.2	TEC	chr5	125833854	125833876	+	1	0	AGO2	8mer	cuUUCACGAAGAAAGGAGCUCUu	| || | | | | |||||||	uuAUGUACAUGUGUACUCGAGAa	0.9311	-0.368	4	cingulate_gyrus
MIMAT0004770	hsa-miR-516a-5p	ENSG00000249803	AC112178.1	lincRNA	chr5	135855929	135855951	+	4	0	AGO1-4,AGO2	8mer	cuuucacgaAGAAAGGAGCUCUu	| | ||| :|||||||	gucaugaacUCUGCUCUCGAGAa	0.6737	-0.320	0	Huh-7.5
MIMAT0004770	hsa-miR-516a-5p	ENSG00000229931	AL137003.1	antisense	chr6	16762725	16762747	+	5	0	AGO1-4	8mer	cuuucacgaagaaAGGAGCUCUu	| | |:|||||||	caucaaauggcagUUCUCGAGAa	0.1171	0.360	3	Huh-7.5
MIMAT0004770	hsa-miR-516a-5p	ENSG00000279072	AC118758.3	lincRNA	chr7	56895451	56895474	-	1	0	AGO2	7mer-m8	cuUUCACG-AAGAAAGGAGCUCUu	|||||| ||||||||||	ccAAGUGCAAAACUUCCUCGAGAc	1.4891	-0.201	0	HS27a
MIMAT0004770	hsa-miR-516a-5p	ENSG00000223969	AC002456.1	antisense	chr7	90226566	90226588	-	2	0	AGO1-4,AGO2	7mer-m8	cuuucacgaagaaaGGAGCUCUu	| ||| ||||||||	ggaagauucagagaCCUCGAGAc	0.4040	0.111	3	GM12891,Huh-7.5
MIMAT0004770	hsa-miR-516a-5p	ENSG00000239911	PRKAG2-AS1	antisense	chr7	151575661	151575682	+	1	0	AGO2	7mer-m8	cuUUCACGAAGAAAGGAGCUCUu	| ||| | | | |||||||	ggAAGAUCCCCAGU-CUCGAGAc	0.9152	-0.696	7	BT474
MIMAT0004770	hsa-miR-516a-5p	ENSG00000253948	AC104986.2	lincRNA	chr8	100025262	100025272	-	1	0	AGO2	7mer-m8	cuuucacgaagaaagGAGCUCUu	|||||||	------------acaCUCGAGAu	-2.2609	1.126	3	HeLa
MIMAT0004770	hsa-miR-516a-5p	ENSG00000254019	AC011676.2	antisense	chr8	142266825	142266847	+	1	0	AGO2	8mer	cuuucacgaagaaaGGAGCUCUu	| | ||||||||	uuccacacgacagcCCUCGAGAa	0.0917	-0.327	3	H1
MIMAT0004770	hsa-miR-516a-5p	ENSG00000223478	AL441992.1	antisense	chr9	131486799	131486821	+	1	0	AGO2	7mer-m8	cuuucacgaagaaaGGAGCUCUu	|| | :|||||||	ugugaugacuaaagUCUCGAGAg	0.3492	0.053	6	22RV1
MIMAT0004770	hsa-miR-516a-5p	ENSG00000223478	AL441992.1	antisense	chr9	131495184	131495206	+	1	0	AGO2	8mer	cuuuCACGAAGAAAGGAGCUCUu	|| || | |||||||	ucguGUCCUGAUCAACUCGAGAa	0.6129	-0.979	6	MCF7
MIMAT0004770	hsa-miR-516a-5p	ENSG00000254635	WAC-AS1	antisense	chr10	28812631	28812653	-	4	0	AGO1-4,AGO2	7mer-m8	cuuucacgaagaaAGGAGCUCUu	| | | |||||||	cuguggucccagcUACUCGAGAg	0.1329	0.059	2	Huh-7.5
MIMAT0004770	hsa-miR-516a-5p	ENSG00000269821	KCNQ1OT1	antisense	chr11	2686133	2686155	-	10	0	AGO1-4,AGO2	7mer-m8	cuuucacgaagaaagGAGCUCUu	| |||||||	ugcgggcggggagagCUCGAGAu	-0.3977	0.601	2	Huh-7.5
MIMAT0004770	hsa-miR-516a-5p	ENSG00000245532	NEAT1	lincRNA	chr11	65198636	65198658	+	44	0	AGO1,AGO1-4,AGO2	7mer-m8	cuuucacgaagAAAGGAGCUCUu	| |||||||||	ucugagcacagUGUCCUCGAGAu	-0.2515	-0.264	3	Huh-7.5,endothelial
MIMAT0004770	hsa-miR-516a-5p	ENSG00000255248	MIR100HG	processed_transcript	chr11	121937116	121937138	-	1	0	AGO2	7mer-m8	cuuucaCGAAGAAAGGAGCUCUu	||| | :|||||||	aguuaaGCUAAUGAUCUCGAGAg	0.4803	-0.069	3	HS5
MIMAT0004770	hsa-miR-516a-5p	ENSG00000255248	MIR100HG	processed_transcript	chr11	121971243	121971264	-	3	0	AGO1-4,AGO2	7mer-m8	cuuUCACGAAGAAAGGAGCUCUu	| || |:| | | |||||||	uacAGAGUUACAGU-CUCGAGAu	0.9745	1.199	3	Huh-7.5
MIMAT0004770	hsa-miR-516a-5p	ENSG00000255545	AP004608.1	processed_transcript	chr11	134350679	134350701	+	1	0	AGO1-4	8mer	cuuucacgaagaaagGAGCUCUu	| | |||||||	agugggagacacuggCUCGAGAa	-0.1141	-0.171	5	hNSC
MIMAT0004770	hsa-miR-516a-5p	ENSG00000255910	AC024901.1	lincRNA	chr12	19928497	19928523	+	1	0	AGO2	7mer-m8	cuuuCACGAAGAAA----GGAGCUCUu	|||:||| | :|||||||	cccuGUGUUUCGCUAGGCUCUCGAGAu	0.8272	-0.109	0	Huh-7.5
MIMAT0004770	hsa-miR-516a-5p	ENSG00000272368	AC074032.1	antisense	chr12	50506010	50506032	+	9	1	AGO2	7mer-m8	cuuucacgaagaaaGGAGCUCUu	| | ||||||||	ugcguagacaguggCCUCGAGAc	0.0879	0.027	5	Akata-LCLd3
MIMAT0004770	hsa-miR-516a-5p	ENSG00000257550	AC023509.2	antisense	chr12	53909774	53909796	+	1	0	AGO2	7mer-m8	cuuucacgaagaaagGAGCUCUu	| || | |||||||	gguagaacaaaggaaCUCGAGAg	0.3478	-0.249	3	H1
MIMAT0004770	hsa-miR-516a-5p	ENSG00000273046	AC012531.2	processed_transcript	chr12	54428100	54428122	+	3	0	AGO2	8mer	cuuucacgaagaaagGAGCUCUu	| || |||||||	uaccagacucuggaaCUCGAGAa	0.1933	5.513	3	HS27a
MIMAT0004770	hsa-miR-516a-5p	ENSG00000277895	AC135279.3	antisense	chr12	64845913	64845935	-	1	0	AGO2	7mer-m8	cuuucacgaagaaAGGAGCUCUu	| |||||||||	ggcucccgcggccUCCUCGAGAc	-0.2174	1.016	1	HEK293T
MIMAT0004770	hsa-miR-516a-5p	ENSG00000256028	AC026362.1	processed_transcript	chr12	123465234	123465254	+	2	0	AGO2	8mer	cuuucaCGAAGAAAGGAGCUCUu	| ||||| | |||||||	gccgccGCUUCCU--CUCGAGAa	0.9731	-0.181	1	HeLa
MIMAT0004770	hsa-miR-516a-5p	ENSG00000256028	AC026362.1	processed_transcript	chr12	123465243	123465254	+	2	0	AGO2	8mer	cuuucacgaagaaaGGAGCUCUu	| :|||||||	-----------uccUCUCGAGAa	-1.5465	-0.409	1	HeLa
MIMAT0004770	hsa-miR-516a-5p	ENSG00000235903	CPB2-AS1	antisense	chr13	46675043	46675065	+	1	0	AGO1-4	8mer	cuuucacgaagaaagGAGCUCUu	| | |||||||	ucuaagaaguuagaaCUCGAGAa	0.0640	-0.003	1	hNSC
MIMAT0004770	hsa-miR-516a-5p	ENSG00000231607	DLEU2	antisense	chr13	50699478	50699500	-	3	0	AGO1-4,AGO2	7mer-m8	cuuucacgaagaaagGAGCUCUu	| |||||||	cgaucccugcgcgggCUCGAGAg	-0.4963	1.057	3	Akata-LCLd3,Huh-7.5
MIMAT0004770	hsa-miR-516a-5p	ENSG00000255874	LINC00346	lincRNA	chr13	111519514	111519535	-	1	0	AGO2	8mer	cuUUCACGAAGAAAGGAGCUCUu	||||||| | | ||||||||	gaAAGUGGUGC-CACCUCGAGAa	1.8241	-0.220	2	HeLa
MIMAT0004770	hsa-miR-516a-5p	ENSG00000258867	LINC01146	lincRNA	chr14	88562870	88562892	+	2	0	AGO1-4,AGO2	7mer-m8	cuuucACGAAGAAAGGAGCUCUu	||:| | ||||||||	ccccaUGUUCCCACCCUCGAGAg	0.6281	-0.355	2	Huh-7.5
MIMAT0004770	hsa-miR-516a-5p	ENSG00000258430	AL583722.2	antisense	chr14	105236539	105236561	+	1	0	AGO1-4	7mer-m8	cuuucACGAAGAAAGGAGCUCUu	| | | ||| |||||||	gucuuUCCAUCUGGGCUCGAGAg	0.7890	-0.004	0	hNSC
MIMAT0004770	hsa-miR-516a-5p	ENSG00000245849	RAD51-AS1	processed_transcript	chr15	40986736	40986758	-	2	0	AGO1-4,AGO2	8mer	cuuucacgaagaaagGAGCUCUu	|| |||||||	gaggagcugaggaagCUCGAGAa	-0.3988	-0.040	3	HeLa,hNSC
MIMAT0004770	hsa-miR-516a-5p	ENSG00000245849	RAD51-AS1	processed_transcript	chr15	40987254	40987276	-	2	0	AGO2	7mer-m8	cuuucacgaagaaagGAGCUCUu	| |||||||	aacccaagacgggagCUCGAGAg	-0.5652	-0.922	3	MDA-MB-231
MIMAT0004770	hsa-miR-516a-5p	ENSG00000273674	AC021752.1	lincRNA	chr15	51200756	51200776	-	1	0	AGO1-4	7mer-m8	cuUUCACGAAGAAAGGAGCUCUu	|||| || | | |||||||	aaAAG-GCCGC-UCGCUCGAGAu	1.1612	-0.613	2	C666
MIMAT0004770	hsa-miR-516a-5p	ENSG00000259735	AC092868.2	sense_intronic	chr15	59640951	59640973	-	2	0	AGO1-4	7mer-m8	cuuucacgaagaaAGGAGCUCUu	| | |||||||	cuguaaucccagcUGCUCGAGAg	-0.1678	-0.194	4	Huh-7.5
MIMAT0004770	hsa-miR-516a-5p	ENSG00000276744	AC105137.2	sense_intronic	chr15	75746033	75746055	-	2	0	AGO1-4	8mer	cuuucacgaagaaagGAGCUCUu	|| | |||||||	uucccugagcuuaagCUCGAGAa	0.1869	0.296	1	Huh-7.5
MIMAT0004770	hsa-miR-516a-5p	ENSG00000276791	AC092117.1	lincRNA	chr16	2828763	2828785	+	1	0	AGO2	7mer-m8	cuuucacgaagaaAGGAGCUCUu	| | | |||||||	cuguggucccagcUGCUCGAGAg	0.1329	-0.084	1	HeLa
MIMAT0004770	hsa-miR-516a-5p	ENSG00000275927	AC009152.1	sense_intronic	chr16	17539808	17539830	-	1	0	AGO2	7mer-m8	cuuucacgaaGAAAGGAGCUCUu	|| | | | ||||||||	gacucuugagCAUCCCUCGAGAg	0.6755	-0.349	3	cingulate_gyrus
MIMAT0004770	hsa-miR-516a-5p	ENSG00000260852	FBXL19-AS1	antisense	chr16	30931972	30931994	-	3	0	AGO2	7mer-m8	cuuucacgaagaaAGGAGCUCUu	| | |||||||	cuguaaucccaccUACUCGAGAg	-0.1678	0.144	3	HeLa
MIMAT0004770	hsa-miR-516a-5p	ENSG00000260060	AC009088.1	antisense	chr16	31208129	31208151	+	3	0	AGO1-4,AGO2	7mer-m8	cuuucacgaagaaAGGAGCUCUu	| |||||||	cuguaauuccagcUACUCGAGAg	-0.7328	-0.010	1	Huh-7.5
MIMAT0004770	hsa-miR-516a-5p	ENSG00000259768	AC004943.2	antisense	chr16	72821513	72821535	+	1	0	AGO2	7mer-m8	cuuucacgaagaaagGAGCUCUu	|||||||	uuugugcaaggccgaCUCGAGAu	-0.8696	5.745	4	motor_cortex
MIMAT0004770	hsa-miR-516a-5p	ENSG00000261175	LINC02188	lincRNA	chr16	86774140	86774159	+	1	0	AGO2	7mer-m8	cuUUCACGAAGAAAGGAGCUCUu	||| | | | ||||||||	agAAGGGGUGC---CCUCGAGAu	0.8643	-0.535	0	HEK293
MIMAT0004770	hsa-miR-516a-5p	ENSG00000262227	AC004771.3	antisense	chr17	4891331	4891355	+	3	0	AGO1-4,AGO2	8mer	cuuUCACGAAGA--AAGGAGCUCUu	| ||: || |||||||||	uucAUUGUAGCUGGGUCCUCGAGAa	0.8303	0.059	2	HeLa,Huh-7.5
MIMAT0004770	hsa-miR-516a-5p	ENSG00000264772	AC016876.2	processed_transcript	chr17	7478542	7478564	+	6	3	AGO1-4,AGO2	8mer	cuuucacgaagaaagGAGCUCUu	|||||||	ugguccuagcacccaCUCGAGAa	-0.8696	4.681	1	BCBL-1,MCF7
MIMAT0004770	hsa-miR-516a-5p	ENSG00000264772	AC016876.2	processed_transcript	chr17	7480984	7481006	+	11	0	AGO1-4,AGO2	7mer-m8	cuuucacgaagaaAGGAGCUCUu	|| | | |||||||	ccgagaagaugcaUGCUCGAGAu	0.3648	5.867	1	EWS,Huh-7.5
MIMAT0004770	hsa-miR-516a-5p	ENSG00000247011	AC005920.1	lincRNA	chr17	49021217	49021239	-	1	0	AGO1-4	7mer-m8	cuuucacgaagaaaGGAGCUCUu	| | ||||||||	ggcacccagaagccCCUCGAGAc	-0.0615	-0.114	4	Huh-7.5
MIMAT0004770	hsa-miR-516a-5p	ENSG00000264112	AC015813.1	lincRNA	chr17	56069889	56069911	-	3	0	AGO1-4,AGO2	8mer	cuuucacGAAGAAAGGAGCUCUu	| | ||| | |||||||	acauucaCCUCUGUACUCGAGAa	0.7710	0.231	6	GM12892,hNSC
MIMAT0004770	hsa-miR-516a-5p	ENSG00000279069	AC015813.5	TEC	chr17	56084505	56084527	+	1	0	AGO2	8mer	cuuucacgaagaaagGAGCUCUu	|| |||||||	gacgaaaagcgcggaCUCGAGAa	-0.3988	2.229	5	Huh-7.5
MIMAT0004770	hsa-miR-516a-5p	ENSG00000263823	AC009831.1	antisense	chr18	29523363	29523385	+	1	0	AGO2	7mer-m8	cuuucacgaagaaaGGAGCUCUu	| | ||||||||	agcggcagguggagCCUCGAGAc	0.2047	-1.141	0	HUVEC
MIMAT0004770	hsa-miR-516a-5p	ENSG00000267751	AC009005.1	antisense	chr19	572154	572176	-	1	0	AGO2	7mer-m8	cuuucacgaagaaagGAGCUCUu	| | || |||||||	gcuugagcccgggagCUCGAGAc	0.3340	0.092	7	BC-3
MIMAT0004770	hsa-miR-516a-5p	ENSG00000274425	AC114271.1	antisense	chr19	10445241	10445263	+	1	0	AGO2	7mer-m8	cuuucacgaagaaaGGAGCUCUu	||| || ||||||||	gaacucgccguccaCCUCGAGAg	0.7815	0.175	3	HUVEC
MIMAT0004770	hsa-miR-516a-5p	ENSG00000280332	AC020917.4	TEC	chr19	16467894	16467916	-	4	0	AGO1-4,AGO2	7mer-m8	cuuucacgaagaaAGGAGCUCUu	| | | |||||||||	gucugcagggcccUCCUCGAGAg	0.4553	-0.401	3	Huh-7.5
MIMAT0004770	hsa-miR-516a-5p	ENSG00000232677	LINC00665	lincRNA	chr19	36818024	36818046	-	1	0	AGO2	8mer	cuuUCA-CGAAGAAAGGAGCUCUu	|| ||| || | ||||||||||	gacAGUAGCAGC-UUCCUCGAGAa	1.4581	-0.039	2	22RV1
MIMAT0004770	hsa-miR-516a-5p	ENSG00000268001	CARD8-AS1	antisense	chr19	48759803	48759826	+	2	0	AGO1	7mer-m8	cuuucaCGAAGAA-AGGAGCUCUu	| |: |||| ||||||||	gucuccGUCUCUUGACCUCGAGAu	0.9526	-0.007	3	endothelial
MIMAT0004770	hsa-miR-516a-5p	ENSG00000260032	NORAD	lincRNA	chr20	34635044	34635066	-	40	0	AGO1-4,AGO2	7mer-m8	cuuucacgaagaAAGGAGCUCUu	| || |||||||	cuguagccccagUUACUCGAGAg	0.0524	-0.145	3	Huh-7.5,foreskin_fibroblast
MIMAT0004770	hsa-miR-516a-5p	ENSG00000235590	GNAS-AS1	antisense	chr20	57414849	57414871	-	1	0	AGO2	7mer-m8	cuuucacgaagaaagGAGCUCUu	| |||||||	uuccgcagccuaagaCUCGAGAg	-0.3977	0.691	1	T98G
MIMAT0004770	hsa-miR-516a-5p	ENSG00000231711	LINC00899	processed_transcript	chr22	46439914	46439936	-	1	0	AGO2	7mer-m8	cuuucaCGAAGAAAGGAGCUCUu	| || | | :|||||||	ggccaaGCCACAUCUCUCGAGAc	0.6101	-0.207	3	HeLa
MIMAT0004770	hsa-miR-516a-5p	ENSG00000277232	GTSE1-AS1	lincRNA	chr22	46691884	46691897	-	1	0	AGO1	7mer-m8	cuuucacgaagaaagGAGCUCUu	|||||||	---------auggaaCUCGAGAg	-2.0435	-0.045	1	endothelial
MIMAT0004770	hsa-miR-516a-5p	ENSG00000277232	GTSE1-AS1	lincRNA	chr22	46691884	46691906	-	1	0	AGO1	7mer-m8	cuuucacgaagaaagGAGCUCUu	| |||||||	cugaaaaggauggaaCUCGAGAg	-0.4411	-0.088	1	endothelial
MIMAT0004770	hsa-miR-516a-5p	ENSG00000238123	MID1IP1-AS1	antisense	chrX	38660885	38660907	-	2	0	AGO1	7mer-m8	cuuucACGAAGAAAGGAGCUCUu	| | ||| :|||||||	uuccuUCCGUCUAGUCUCGAGAu	0.6917	0.904	5	endothelial
MIMAT0004770	hsa-miR-516a-5p	ENSG00000241769	LINC00893	antisense	chrX	148622293	148622315	-	1	0	AGO2	7mer-m8	cuuucacgaagaaaGGAGCUCUu	||| | ||||||||	ccaaggccaggggaCCUCGAGAc	0.6289	-0.288	5	HeLa
MIMAT0004770	hsa-miR-516a-5p	ENSG00000235703	LINC00894	antisense	chrX	149106905	149106927	+	5	0	AGO1,AGO2	7mer-m8	cuuucacgaagaaagGAGCUCUu	|| | || |||||||	gacaaggccggggagCUCGAGAc	0.5323	-0.208	3	HEK293S,endothelial
MIMAT0004770	hsa-miR-516a-5p	ENSG00000235703	LINC00894	antisense	chrX	149116537	149116561	+	1	0	AGO2	7mer-m8	cuuucacgAAGA-AAG-GAGCUCUu	| | |||| ||| |||||||	cauuaucaUUCUCUUCACUCGAGAg	1.2185	0.383	3	T98G
