# Supplementary material for: Identification of hub programmed cell death-related genes and immune infiltration in Crohn’s disease using bioinformatics
Source: Front Genet. 2024 Dec 18;15:1425062. doi: 10.3389/fgene.2024.1425062 (PMC11688285; doi:10.3389/fgene.2024.1425062)
Supplement: Supplementary file 2 [file DataSheet4.zip › Input data and script3/ceRNAnet/miRNA_lncRNA/hsa-miR-654-5p.txt]

#please cite:
#Zhou KR, Liu S, Li B, Liu SR, Zheng WJ, Cai L, et al. An encyclopedia of RNA interactomes in ENCORI.
#2.Li JH, et al.starBase v2.0: decoding miRNA-ceRNA, miRNA-ncRNA and protein-RNA interaction networks from large-scale CLIP-Seq data , Nucleic Acids Res. 2014 Jan;42:D92-7.
miRNAid	miRNAname	geneID	geneName	geneType	chromosome	start	end	strand	clipExpNum	degraExpNum	RBP	merClass	miRseq	align	targetSeq	TDMDScore	phyloP	pancancerNum	cellline/tissue
MIMAT0003330	hsa-miR-654-5p	ENSG00000237491	AL669831.5	lincRNA	chr1	722894	722915	+	1	4	AGO1-4	8mer	cguguacaagacGCCGGGUGGu	|| | |||||||	ugacccccguccCUGCCCACCa	0.0958	-0.052	7	Huh-7.5
MIMAT0003330	hsa-miR-654-5p	ENSG00000228794	LINC01128	processed_transcript	chr1	777235	777256	+	1	0	AGO2	7mer-m8	cguguacaAGACGCCGGGUGGu	| || || |||||||	ggcggccgUCGGCAGCCCACCc	0.5081	-0.434	2	HeLa
MIMAT0003330	hsa-miR-654-5p	ENSG00000230699	AL645608.3	lincRNA	chr1	849517	849538	+	1	0	AGO2	7mer-m8	cguguacaagaCGCCGGGUGGu	| | |:||||||||	ggaagaaccagGUGGCCCACCu	0.4091	0.003	2	HeLa
MIMAT0003330	hsa-miR-654-5p	ENSG00000272512	AL645608.8	lincRNA	chr1	932266	932287	-	2	0	AGO2	8mer	cguguacaagacgcCGGGUGGu	| | | |||||||	cacccagccaggacGCCCACCa	0.2861	-0.215	2	left_ventricle
MIMAT0003330	hsa-miR-654-5p	ENSG00000268575	AL031282.2	processed_transcript	chr1	1666652	1666672	-	2	0	AGO1-4,AGO2	8mer	cgugUACAAGACGCCGGGUGGu	|| | | | |||||||	ugggAU-UACAGGCGCCCACCa	0.6219	-0.119	0	T98G,hNSC
MIMAT0003330	hsa-miR-654-5p	ENSG00000226849	AL109811.1	antisense	chr1	11131202	11131222	+	1	0	AGO2	7mer-m8	cguGUACAAGACGCCGGGUGGu	|| || || || | |||||||	gcuCAGGUGCU-CUGCCCACCu	1.3779	-1.477	3	HeLa
MIMAT0003330	hsa-miR-654-5p	ENSG00000175147	TMEM51-AS1	antisense	chr1	15441328	15441349	-	1	0	AGO4	7mer-m8	cguguacaAGACGCCGGGUGGu	| || :||||||||	caggaaagUCCAUGGCCCACCc	0.5698	-0.481	6	HEK293
MIMAT0003330	hsa-miR-654-5p	ENSG00000226029	LINC01772	lincRNA	chr1	16794520	16794541	+	1	0	AGO2	7mer-m8	cguguacaagacgcCGGGUGGu	| | | |||||||	guccguaaaaauuaGCCCACCu	0.1630	-0.173	3	BT474
MIMAT0003330	hsa-miR-654-5p	ENSG00000238142	BX284668.5	lincRNA	chr1	17215803	17215823	-	1	0	AGO2	7mer-m8	cguguacaaGACGCCGGGUGGu	| |||: |||||||	uugaagagcCUGU-GCCCACCc	0.5455	-0.097	3	HS27a
MIMAT0003330	hsa-miR-654-5p	ENSG00000242125	SNHG3	processed_transcript	chr1	28835983	28836001	+	11	0	AGO1,AGO1-4,AGO2	7mer-m8	cguGUACAAGACGCCGGGUGGu	| |:|| || | |||||||	ccuCGUGAUC--C-GCCCACCu	0.9922	-0.229	11	Huh-7.5,T98G,endothelial
MIMAT0003330	hsa-miR-654-5p	ENSG00000197989	SNHG12	antisense	chr1	28906682	28906702	-	4	0	AGO2	8mer	cgugUACAAGACGCCGGGUGGu	|| | | | |||||||	ugggAU-UACAGGUGCCCACCa	0.6219	-0.346	10	Huh-7.5
MIMAT0003330	hsa-miR-654-5p	ENSG00000239636	AC004865.2	antisense	chr1	36043262	36043283	-	1	0	AGO2	7mer-m8	cguguacaagacgcCGGGUGGu	| |||||||	cgaagcccgagaacGCCCACCg	-0.3825	-0.472	1	Akata-LCLd3
MIMAT0003330	hsa-miR-654-5p	ENSG00000116883	AL591845.1	antisense	chr1	36793493	36793514	+	1	0	AGO2	8mer	cguguACAAGACGCCGGGUGGu	| || || | |||||||	ccugcUGCUCCCCAGCCCACCa	0.8680	-0.233	5	BC-3
MIMAT0003330	hsa-miR-654-5p	ENSG00000260920	AL031985.3	sense_overlapping	chr1	40931414	40931435	+	2	0	AGO1-4,AGO2	8mer	cgUGUACAAGACGCCGGGUGGu	||| | | ||||||||	caACACAUCAAGAGGCCCACCa	0.8781	0.106	3	Huh-7.5,motor_cortex
MIMAT0003330	hsa-miR-654-5p	ENSG00000230615	AL139220.2	lincRNA	chr1	44517167	44517185	+	1	0	AGO2	7mer-m8	cgugUACAAGACGCCGGGUGGu	| :||||:| |||||||	gugaGUGUUUU---GCCCACCc	1.0521	0.028	2	HeLa
MIMAT0003330	hsa-miR-654-5p	ENSG00000237424	FOXD2-AS1	lincRNA	chr1	47899411	47899432	-	2	0	AGO1,AGO2	7mer-m8	cguguacaAGACGCCGGGUGGu	| |||| |||||||	ccuucaacUCUGAAGCCCACCu	0.7028	-0.466	3	HeLa,endothelial
MIMAT0003330	hsa-miR-654-5p	ENSG00000271576	AL359504.2	lincRNA	chr1	84543158	84543180	-	1	0	AGO1-4	8mer	cgUGUACAAG-ACGCCGGGUGGu	| :| ||| | |||||||	ugAGGUAUUCGCUCAGCCCACCa	0.9302	-0.129	6	Huh-7.5
MIMAT0003330	hsa-miR-654-5p	ENSG00000223745	CCDC18-AS1	processed_transcript	chr1	93775123	93775143	-	1	0	AGO2	7mer-m8	cguGUACAAGACGCCGGGUGGu	| || || | | |||||||	ccuCAAGUGAU-CUGCCCACCu	1.0110	0.236	9	motor_cortex
MIMAT0003330	hsa-miR-654-5p	ENSG00000225206	MIR137HG	lincRNA	chr1	98511594	98511615	-	3	0	AGO1,AGO1-4	8mer	cguguacaAGACGCCGGGUGGu	| | || | |||||||	ggccgcccUCCCCAGCCCACCa	0.6297	3.024	1	Huh-7.5,endothelial
MIMAT0003330	hsa-miR-654-5p	ENSG00000270066	AL356488.2	lincRNA	chr1	109642944	109642965	+	43	0	AGO1,AGO1-4,AGO2	7mer-m8	cgUGUACAAG-ACGCCGGGUGGu	:|: || | ||| |||||||	agGCGAGUGCGUGC-GCCCACCc	1.1685	1.056	3	HCT116,endothelial,foreskin_fibroblast
MIMAT0003330	hsa-miR-654-5p	ENSG00000224699	LAMTOR5-AS1	processed_transcript	chr1	110964125	110964146	+	2	0	AGO1-4,AGO2	8mer	cguguacaagacGCCGGGUGGu	| | | | |||||||	uucccuagccccCUGCCCACCa	0.4679	0.228	9	Huh-7.5
MIMAT0003330	hsa-miR-654-5p	ENSG00000235407	CYMP-AS1	lincRNA	chr1	111031050	111031072	-	2	0	AGO2	7mer-m8	cguGU-ACAAGACGCCGGGUGGu	|| || | | |||||||	cacCACUGAGAUCCAGCCCACCc	0.7438	-0.502	3	MDMs
MIMAT0003330	hsa-miR-654-5p	ENSG00000260948	AL390195.2	sense_overlapping	chr1	111974722	111974744	-	2	0	AGO1,AGO1-4	7mer-m8	cguguacaagaCGC-CGGGUGGu	| | |:| |||||||	ucuaagccgggGUGUGCCCACCu	0.3525	-0.053	5	Huh-7.5,endothelial
MIMAT0003330	hsa-miR-654-5p	ENSG00000203865	ATP1A1-AS1	processed_transcript	chr1	116961121	116961143	-	1	0	AGO2	7mer-m8	cgUGU-ACAAGACGCCGGGUGGu	:|| ||| | |||||||	ugGCACUGUGACGGUGCCCACCu	0.9346	-0.611	8	BCBL-1
MIMAT0003330	hsa-miR-654-5p	ENSG00000227733	AC239809.3	sense_intronic	chr1	146138742	146138763	-	1	0	AGO1-4	7mer-m8	cgUGUACAAGA-CGCCGGGUGGu	| || | || || |||||||	ugAGAU-UCCUGGCUGCCCACCc	1.0941	-0.349	2	fibroblasts
MIMAT0003330	hsa-miR-654-5p	ENSG00000234283	LINC01731	lincRNA	chr1	147745152	147745174	-	1	0	AGO1-4	8mer	cgUGUAC-AAGACGCCGGGUGGu	| :|| | ||| ||||||||	ugAAGUGCUCCUGGGGCCCACCa	1.2594	0.082	0	fibroblasts
MIMAT0003330	hsa-miR-654-5p	ENSG00000223759	RP11-353N4.4	lincRNA	chr1	149673262	149673283	+	2	0	AGO2	8mer	cguguacaagaCGCCGGGUGGu	| | | || |||||||	ccgcguccggaGCCGCCCACCa	0.6112	-0.718	0	HCT116
MIMAT0003330	hsa-miR-654-5p	ENSG00000261716	AC239868.1	sense_overlapping	chr1	149819042	149819064	-	4	0	AGO1-4,AGO2	7mer-m8	cgUGU-ACAAGACGCCGGGUGGu	||:| || :| ||||||||	ucAUACUGGAUUAGGGCCCACCc	1.1474	0.155	7	HeLa,MCF7
MIMAT0003330	hsa-miR-654-5p	ENSG00000203804	ADAMTSL4-AS1	processed_transcript	chr1	150533467	150533488	-	2	0	AGO1-4	7mer-m8	cguguACAAGACGCCGGGUGGu	||||| | |||||||	aaugcUGUUCCCCUGCCCACCc	0.9986	0.166	1	Huh-7.5
MIMAT0003330	hsa-miR-654-5p	ENSG00000261168	AL592424.1	sense_overlapping	chr1	151103825	151103848	-	3	0	AGO2	8mer	cguguacaaGAC--GCCGGGUGGu	| ||| | |||||||	caggaccacCUGCACCGCCCACCa	0.4169	0.369	3	MDMs
MIMAT0003330	hsa-miR-654-5p	ENSG00000231064	AC234582.1	antisense	chr1	155172988	155173009	+	2	2	AGO1-4	7mer-m8	cguguacAAGACGCCGGGUGGu	|| ||| | |||||||	gccacccUUCGCCAGCCCACCc	0.8329	0.110	4	hNSC
MIMAT0003330	hsa-miR-654-5p	ENSG00000235919	ASH1L-AS1	antisense	chr1	155532952	155532972	+	1	0	AGO2	7mer-m8	cguguacaaGACGCCGGGUGGu	| || | |||||||	cuagcgcccCU-CUGCCCACCg	0.3447	0.918	8	HeLa
MIMAT0003330	hsa-miR-654-5p	ENSG00000273002	AL355388.2	antisense	chr1	155952384	155952405	+	1	0	AGO2	7mer-m8	cguguacAAGACGCCGGGUGGu	||| || |||||||	uugagguUUCCGCUGCCCACCu	0.5747	0.543	11	BC-3
MIMAT0003330	hsa-miR-654-5p	ENSG00000237390	AL139130.1	lincRNA	chr1	156363723	156363743	+	1	0	AGO2	8mer	cgugUACAAGACGCCGGGUGGu	|| | | | |||||||	ugggAU-UGCAGGUGCCCACCa	0.6219	-0.398	8	cingulate_gyrus
MIMAT0003330	hsa-miR-654-5p	ENSG00000272405	AL365181.3	antisense	chr1	156614219	156614243	-	1	0	AGO2	7mer-m8	cgUGUACAAGACG--C-CGGGUGGu	| :|| | | || | |||||||	ggGCAGGAGCAGCCAGUGCCCACCg	0.9734	-0.173	8	HeLa
MIMAT0003330	hsa-miR-654-5p	ENSG00000203739	AL645568.1	antisense	chr1	173429546	173429567	-	4	0	AGO1-4,AGO2	7mer-m8	cguguacaagaCGCCGGGUGGu	| || |||||||	caguagagaugGCAGCCCACCc	0.1750	0.016	3	Huh-7.5
MIMAT0003330	hsa-miR-654-5p	ENSG00000232586	KIAA1614-AS1	antisense	chr1	180919536	180919558	-	1	0	AGO2	7mer-m8	cgugUACAAGA-CGCCGGGUGGu	| | ||| : |||||||	cucgAGGAUCUCAUCGCCCACCc	0.7339	4.194	5	HeLa
MIMAT0003330	hsa-miR-654-5p	ENSG00000229874	RP11-312O7.2	antisense	chr1	206135546	206135566	-	4	0	AGO1-4	7mer-m8	cguguacaaGACGCCGGGUGGu	| | | || |||||||	acccggcccCAGC-GCCCACCg	0.5657	1.370	0	Huh-7.5
MIMAT0003330	hsa-miR-654-5p	ENSG00000203709	MIR29B2CHG	lincRNA	chr1	207978444	207978465	-	1	0	AGO2	7mer-m8	cguguacaagacgcCGGGUGGu	| | |||||||	cguaagacugacauGCCCACCc	0.1685	-0.315	6	BC-3
MIMAT0003330	hsa-miR-654-5p	ENSG00000231563	AL670729.1	antisense	chr1	228596256	228596275	+	2	0	AGO2	7mer-m8	cgugUACAAGACGCCGGGUGGu	| |||||| |||||||	ggugAUGUUC--AUGCCCACCu	1.2962	2.170	7	T98G
MIMAT0003330	hsa-miR-654-5p	ENSG00000279306	AL139288.1	TEC	chr1	228674396	228674417	-	1	0	AGO2	7mer-m8	cgUGU-ACAAGACGCCGGGUGGu	| ||| | | | | |||||||	ggACACUCGUAUAC-GCCCACCc	1.0854	-0.309	7	cingulate_gyrus
MIMAT0003330	hsa-miR-654-5p	ENSG00000224407	AL136988.1	antisense	chr1	230417471	230417492	-	1	0	AGO2	7mer-m8	cguguacaAGACGCCGGGUGGu	|| |||||||||	aggaccccUCCCCGGCCCACCc	0.2510	0.214	0	H1
MIMAT0003330	hsa-miR-654-5p	ENSG00000272195	AL356512.1	antisense	chr1	245133822	245133843	-	2	0	AGO2	7mer-m8	cgUGUACAAGACGCCGGGUGGu	|| ||| | ||||||||	ccAGAUGGACGAGGGCCCACCc	1.1230	-0.254	5	HeLa
MIMAT0003330	hsa-miR-654-5p	ENSG00000272342	LINC01115	lincRNA	chr2	739789	739811	-	1	0	AGO1-4	7mer-m8	cguguacAAGACGC-CGGGUGGu	||| :| |||||||	caggcccUUCGCUGAGCCCACCu	0.3819	-0.157	0	MCF7
MIMAT0003330	hsa-miR-654-5p	ENSG00000234171	RNASEH1-AS1	antisense	chr2	3606462	3606484	+	2	0	AGO1-4,AGO2	7mer-m8	cguGUACAAGACGC-CGGGUGGu	| | || :|| | |||||||	cccCUUGCCUUGGGCGCCCACCc	1.0565	-0.694	4	HeLa,Huh-7.5
MIMAT0003330	hsa-miR-654-5p	ENSG00000179818	PCBP1-AS1	processed_transcript	chr2	70258694	70258715	-	1	0	AGO1-4	8mer	cguguacaaGACGCCGGGUGGu	| | |||||||	cugggacaaCAGGCGCCCACCa	-0.1503	0.001	6	MCF7
MIMAT0003330	hsa-miR-654-5p	ENSG00000257702	LBX2-AS1	antisense	chr2	74731001	74731023	+	2	0	AGO1,AGO2	7mer-m8	cguGUACAAGACGC-CGGGUGGu	| |:| | |||:| |||||||	ggcCGUCUGCUGUGUGCCCACCc	1.3127	-0.307	4	22RV1,endothelial
MIMAT0003330	hsa-miR-654-5p	ENSG00000234028	AC062029.1	antisense	chr2	88929849	88929870	+	1	0	AGO2	7mer-m8	cguguacaagacgcCGGGUGGu	| | |||||||	uaggagauaaaauuGCCCACCu	0.1109	-0.115	2	BCBL-1
MIMAT0003330	hsa-miR-654-5p	ENSG00000204588	LINC01123	lincRNA	chr2	110745869	110745890	+	3	0	AGO1-4,AGO2	7mer-m8	cguguacaagacgcCGGGUGGu	| |||||||	cacgucgcagaaguGCCCACCc	-0.2196	2.994	4	22RV1,MCF7
MIMAT0003330	hsa-miR-654-5p	ENSG00000175772	LINC01106	lincRNA	chr2	111140769	111140790	-	3	0	AGO1-4,AGO2	7mer-m8	cguguacaagacgcCGGGUGGu	| |||||||	cacgucgcagaaguGCCCACCc	-0.2196	3.097	6	22RV1,MCF7
MIMAT0003330	hsa-miR-654-5p	ENSG00000172965	MIR4435-2HG	lincRNA	chr2	111995653	111995674	-	4	0	AGO1,AGO1-4,AGO2	7mer-m8	cgUGUACAAGAC-GCCGGGUGGu	| || || ||| | |||||||	guACUUG-CCUGACAGCCCACCu	1.3159	-0.107	1	Huh-7.5,endothelial
MIMAT0003330	hsa-miR-654-5p	ENSG00000172965	MIR4435-2HG	lincRNA	chr2	111996414	111996435	-	4	0	AGO1,AGO2	7mer-m8	cguguacaAGACGCCGGGUGGu	| || |:||||||||	uccacacaUCAGUGGCCCACCu	0.6362	-0.533	1	MDA-MB-231,endothelial
MIMAT0003330	hsa-miR-654-5p	ENSG00000189223	PAX8-AS1	processed_transcript	chr2	113993545	113993565	+	1	0	AGO2	7mer-m8	cguguacaaGACGCCGGGUGGu	|| | || |||||||||	gcgcgacccCU-CGGCCCACCu	0.8761	0.063	3	22RV1
MIMAT0003330	hsa-miR-654-5p	ENSG00000189223	PAX8-AS1	processed_transcript	chr2	113993634	113993654	+	2	0	AGO2	7mer-m8	cguguacaaGACGCCGGGUGGu	|| | || |||||||||	gcgcgacccCU-CGGCCCACCu	0.8761	-0.041	3	HCT116
MIMAT0003330	hsa-miR-654-5p	ENSG00000189223	PAX8-AS1	processed_transcript	chr2	113993679	113993699	+	2	0	AGO2	7mer-m8	cguguacaaGACGCCGGGUGGu	|| | || |||||||||	gcgcgacccCU-CGGCCCACCu	0.8761	0.000	3	HCT116
MIMAT0003330	hsa-miR-654-5p	ENSG00000189223	PAX8-AS1	processed_transcript	chr2	113993988	113994008	+	1	0	AGO2	7mer-m8	cguguacaaGACGCCGGGUGGu	|| | || |||||||||	gcgcgacccCU-CGGCCCACCu	0.8761	0.203	3	HCT116
MIMAT0003330	hsa-miR-654-5p	ENSG00000189223	PAX8-AS1	processed_transcript	chr2	113994032	113994052	+	2	0	AGO2	7mer-m8	cguguacaaGACGCCGGGUGGu	|| | ||| ||||||||	gcgcgacccCUG-GGCCCACCu	0.9427	0.263	3	HCT116
MIMAT0003330	hsa-miR-654-5p	ENSG00000189223	PAX8-AS1	processed_transcript	chr2	114024431	114024452	+	2	0	AGO2	7mer-m8	cgUGUACAAGACGCCGGGUGGu	||| | | | |||||||	ugACAAGCACCUCUGCCCACCc	0.9114	-0.079	3	Huh-7.5
MIMAT0003330	hsa-miR-654-5p	ENSG00000279227	AC009303.4	TEC	chr2	118772189	118772210	+	1	0	AGO2	8mer	cguguacaagacgcCGGGUGGu	| | | | |||||||	ucgcuucagauauuGCCCACCa	0.4934	-0.375	3	HS5
MIMAT0003330	hsa-miR-654-5p	ENSG00000258910	LINC01956	lincRNA	chr2	119591430	119591451	-	1	0	AGO2	8mer	cgUGUACAAGACGCCGGGUGGu	| | ||| | :||||||||	ggAGAUGGGAUUUGGCCCACCa	1.1430	-0.071	1	hMSC
MIMAT0003330	hsa-miR-654-5p	ENSG00000273456	AC064836.3	lincRNA	chr2	203240230	203240249	-	1	0	AGO2	7mer-m8	cgUGUACAAGACGCCGGGUGGu	| ||| | | |: |||||||	guACA-GCGCGGU-GCCCACCc	1.0854	0.142	6	MCF7
MIMAT0003330	hsa-miR-654-5p	ENSG00000279348	AC012513.3	TEC	chr2	217077751	217077772	+	5	0	AGO1-4,AGO2	7mer-m8	cgUG-UACAAGACGCCGGGUGGu	|| || | ||: |||||||	uuACAAUCUCAUGU-GCCCACCc	1.0299	0.030	3	Huh-7.5
MIMAT0003330	hsa-miR-654-5p	ENSG00000260804	LINC01963	lincRNA	chr2	217083815	217083836	+	6	0	AGO1-4,AGO2	7mer-m8	cguguacaagacgcCGGGUGGu	| | |||||||	cagucguauaaggaGCCCACCc	-0.0782	-0.047	1	Huh-7.5
MIMAT0003330	hsa-miR-654-5p	ENSG00000279809	AC005538.2	TEC	chr2	234774663	234774684	-	4	0	AGO2	8mer	cguguacaagacgcCGGGUGGu	||||| |||||||	gcacaaaacaaaguGCCCACCa	0.6711	0.009	0	HS5
MIMAT0003330	hsa-miR-654-5p	ENSG00000218416	AC110619.1	processed_transcript	chr2	241390430	241390450	-	3	0	AGO1-4	7mer-m8	cguguacaaGACGCCGGGUGGu	| |||| |||||||	uggcucuccCUGC-GCCCACCc	0.6711	-0.622	2	MCF7
MIMAT0003330	hsa-miR-654-5p	ENSG00000244502	HDAC11-AS1	antisense	chr3	13521293	13521315	-	1	0	AGO1-4	7mer-m8	cguguacaagacGC-CGGGUGGu	| | || |||||||	accucuccgaccCGAGCCCACCc	0.2659	-0.322	6	Huh-7.5
MIMAT0003330	hsa-miR-654-5p	ENSG00000272529	AC090948.3	antisense	chr3	16386707	16386728	+	3	0	AGO1-4,AGO2	7mer-m8	cguguacaagACGCCGGGUGGu	| | | | |||||||	gacgacccagUUCAGCCCACCu	0.3851	0.043	5	HeLa,Huh-7.5
MIMAT0003330	hsa-miR-654-5p	ENSG00000261468	AC096921.2	sense_overlapping	chr3	30740442	30740463	+	1	0	AGO1	7mer-m8	cgUGUACAAGACGCCGGGUGGu	||::|| |:| |||||||	ucAUGUGAUUUAGAGCCCACCu	1.2305	0.179	0	endothelial
MIMAT0003330	hsa-miR-654-5p	ENSG00000272334	AC011816.2	lincRNA	chr3	37015051	37015072	-	1	0	AGO1-4	8mer	cguguacaagacgcCGGGUGGu	| |||||||	auguaaccaggaaaGCCCACCa	-0.2794	0.067	3	fibroblasts
MIMAT0003330	hsa-miR-654-5p	ENSG00000229589	ACVR2B-AS1	antisense	chr3	38496213	38496233	-	1	0	AGO1-4	7mer-m8	cgugUACAAGACGCCGGGUGGu	| ||| | | |||||||	cccaAUGAGAU-CUGCCCACCc	0.8515	0.457	4	Huh-7.5
MIMAT0003330	hsa-miR-654-5p	ENSG00000213600	U73169.1	sense_intronic	chr3	50277050	50277070	+	1	0	AGO2	8mer	cguguacaagacgCCGGGUGGu	|| | | ||||||||	-caagggcccacaGGCCCACCa	0.6485	0.161	1	HeLa
MIMAT0003330	hsa-miR-654-5p	ENSG00000280003	AC097637.2	TEC	chr3	52252973	52252996	-	2	0	AGO1	7mer-m8	cguguacaaGACG--CCGGGUGGu	| | :||| ||||||||	gucuugggaUUGCCAGGCCCACCc	0.7044	0.083	4	endothelial
MIMAT0003330	hsa-miR-654-5p	ENSG00000244300	GATA2-AS1	antisense	chr3	128216094	128216119	+	4	0	AGO1-4,AGO2	7mer-m8	cguGUACAAG-ACG--C-CGGGUGGu	::||| | ||| | |||||||	ugcUGUGUGCAUGCAAGUGCCCACCc	1.0920	-0.272	3	Huh-7.5,T-REx-293
MIMAT0003330	hsa-miR-654-5p	ENSG00000240875	LINC00886	lincRNA	chr3	156466259	156466282	-	2	0	AGO1-4,AGO2	7mer-m8	cgUGUACAAGACG--CCGGGUGGu	|| | | |||: |||||||	aaACCUUUCCUGUCAAGCCCACCu	1.0321	0.035	6	Huh-7.5
MIMAT0003330	hsa-miR-654-5p	ENSG00000242539	AC007620.2	antisense	chr3	179115650	179115671	+	1	0	AGO2	7mer-m8	cguguacaaGACGCCGGGUGGu	| | |||||||	aguagcugaCAGGCGCCCACCu	-0.1503	0.031	0	H1
MIMAT0003330	hsa-miR-654-5p	ENSG00000279891	AC022498.2	TEC	chr3	187898038	187898060	+	5	0	AGO1-4,AGO2	7mer-m8	cguguacaAGACGC-CGGGUGGu	| || || |||||||	agaaucccUCACCGUGCCCACCu	0.5203	-0.687	3	Huh-7.5
MIMAT0003330	hsa-miR-654-5p	ENSG00000196810	CTBP1-AS2	antisense	chr4	1245209	1245234	+	1	0	AGO1-4	7mer-m8	cguguACAAG-ACGC---CGGGUGGu	||||: ||:| |||||||	uuggcUGUUUGUGUGCCUGCCCACCc	0.8972	-0.687	2	hNSC
MIMAT0003330	hsa-miR-654-5p	ENSG00000280650	KCNIP4-IT1	lincRNA	chr4	21847081	21847102	-	1	0	AGO2	8mer	cguguacaagACGCCGGGUGGu	| :||||||||	augggccaaaUCUGGCCCACCa	-0.1576	-0.171	1	cingulate_gyrus
MIMAT0003330	hsa-miR-654-5p	ENSG00000245067	IGFBP7-AS1	antisense	chr4	57976023	57976044	+	1	0	AGO2	7mer-m8	cgugUACAAGACGC-CGGGUGGu	| | || || |||||||	agggAAGCGCU-CGUGCCCACCu	0.6862	1.031	4	HEK293T
MIMAT0003330	hsa-miR-654-5p	ENSG00000248049	UBA6-AS1	antisense	chr4	68582685	68582706	+	1	0	AGO2	7mer-m8	cgUGUACA-AGACGCCGGGUGGu	||||| || | || |||||||	gcACA-GUGCCAGCAGCCCACCg	1.6555	1.274	3	BT474
MIMAT0003330	hsa-miR-654-5p	ENSG00000273247	AC097376.2	antisense	chr4	140374510	140374533	-	1	0	AGO2	7mer-m8	cguguaCAAG-AC-GCCGGGUGGu	|| |||| | | |||||||	gcuggaGUUCGAGACCGCCCACCg	1.0898	-0.077	7	22RV1
MIMAT0003330	hsa-miR-654-5p	ENSG00000248266	AC108142.1	sense_intronic	chr4	183111485	183111506	+	1	0	AGO1-4	8mer	cguguacaagacGCCGGGUGGu	| | | |||||||	guguguaaaaauCAGCCCACCa	0.1374	0.347	0	hNSC
MIMAT0003330	hsa-miR-654-5p	ENSG00000225138	SLC9A3-AS1	processed_transcript	chr5	476512	476532	+	2	0	AGO2	7mer-m8	cguguacaaGACGCCGGGUGGu	|||: |||||||	aggucacagCUGU-GCCCACCg	0.1358	-0.073	4	HeLa
MIMAT0003330	hsa-miR-654-5p	ENSG00000225138	SLC9A3-AS1	processed_transcript	chr5	476638	476659	+	8	0	AGO2	7mer-m8	cguguacaagacgcCGGGUGGu	| || |||||||	ccccagcccgcaguGCCCACCu	0.1286	0.454	4	HEK293S
MIMAT0003330	hsa-miR-654-5p	ENSG00000225138	SLC9A3-AS1	processed_transcript	chr5	479353	479374	+	13	0	AGO1,AGO2	7mer-m8	cguguacaaGACGCCGGGUGGu	| ||| ||||||||	ccggggaggCUGAGGCCCACCu	0.5370	-0.575	4	HEK293S,endothelial
MIMAT0003330	hsa-miR-654-5p	ENSG00000271781	AC026740.1	antisense	chr5	676472	676493	+	2	1	AGO1-4,AGO2	7mer-m8	cgUGUACA-AGACGCCGGGUGGu	||| | || | || |||||||	gcAAAGGUCACGGC-GCCCACCc	1.3159	-0.311	5	HeLa,hNSC
MIMAT0003330	hsa-miR-654-5p	ENSG00000249174	AC106744.1	lincRNA	chr5	19142288	19142310	-	2	0	AGO1-4,AGO2	7mer-m8	cguguacaagacGC-CGGGUGGu	|| | || |||||||	ccagggagaccaCGAGCCCACCg	0.4732	-0.186	2	Huh-7.5
MIMAT0003330	hsa-miR-654-5p	ENSG00000250337	PURPL	lincRNA	chr5	27496260	27496278	+	2	0	AGO1-4,AGO2	7mer-m8	cguGUACAAGACGCCGGGUGGu	| |:|| ||| |||||||	ccuCGUGAUCU---GCCCACCu	1.0964	-0.411	2	HeLa,hNSC
MIMAT0003330	hsa-miR-654-5p	ENSG00000254138	AC113386.1	antisense	chr5	31267615	31267637	-	2	0	AGO2	7mer-m8	cguguaCAAGACG-CCGGGUGGu	|| || ||||||||	aguuggGUAGGGCUGGCCCACCc	0.4399	2.502	3	TDF
MIMAT0003330	hsa-miR-654-5p	ENSG00000272144	AC025171.4	lincRNA	chr5	43061636	43061658	+	1	0	AGO2	7mer-m8	cgugUACAAGAC-GCCGGGUGGu	|| |||| | | |||||||	gccaAUGUGGGGCCCGCCCACCu	1.2073	-0.293	9	HeLa
MIMAT0003330	hsa-miR-654-5p	ENSG00000250127	LINC02108	lincRNA	chr5	57837606	57837627	-	1	0	AGO1-4	8mer	cguguacaagACGCCGGGUGGu	| | || |||||||	ucuaacugggUGGAGCCCACCa	0.4560	0.059	2	hNSC
MIMAT0003330	hsa-miR-654-5p	ENSG00000250802	ZBED3-AS1	antisense	chr5	76414287	76414308	+	1	1	AGO2	8mer	cguguacaagACGCCGGGUGGu	| || |||||||	gagggaaagaUGGUGCCCACCa	0.0237	0.411	6	22RV1
MIMAT0003330	hsa-miR-654-5p	ENSG00000271862	AC104118.1	lincRNA	chr5	82345839	82345862	-	2	0	AGO1-4	7mer-m8	cguguacaAGACG-C-CGGGUGGu	||||| | |||||||	uuuuuaccUCUGCAGUGCCCACCc	0.6118	0.324	3	Huh-7.5
MIMAT0003330	hsa-miR-654-5p	ENSG00000271862	AC104118.1	lincRNA	chr5	82346275	82346295	-	1	0	AGO1-4	7mer-m8	cguguaCAAGACGCCGGGUGGu	| ||| | ||||||||	agaguaGUUAU-AGGCCCACCu	0.8515	-0.432	3	hNSC
MIMAT0003330	hsa-miR-654-5p	ENSG00000271918	AC034236.2	antisense	chr5	115420916	115420937	-	1	0	AGO2	7mer-m8	cgUGUACAAGACGCCGGGUGGu	|:|| || || |||||||	ucGCAACCUCGGCAGCCCACCc	1.1518	-0.393	9	HeLa
MIMAT0003330	hsa-miR-654-5p	ENSG00000248443	AC109464.1	lincRNA	chr5	124165357	124165374	+	1	0	AGO2	7mer-m8	cguGUACAAGACGCCGGGUGGu	| |||| || |||||||	ccuCAUGAUC----GCCCACCu	1.0510	-0.277	2	TDF
MIMAT0003330	hsa-miR-654-5p	ENSG00000233006	MIR3936HG	processed_transcript	chr5	131702371	131702392	-	2	0	AGO2	8mer	cgugUACAAGACGCCGGGUGGu	| | ||| ||||||||	aaugAGGAACUGAGGCCCACCa	0.8515	-0.060	6	HeLa
MIMAT0003330	hsa-miR-654-5p	ENSG00000248753	AC008406.2	lincRNA	chr5	134456216	134456232	+	1	0	AGO2	7mer-m8	cguguacaagaCGCCGGGUGGu	| | ||||||||	-----agccgaGAGGCCCACCu	-0.1778	-0.284	4	T-REx-293
MIMAT0003330	hsa-miR-654-5p	ENSG00000253404	AC034243.1	antisense	chr5	138088859	138088880	-	1	0	AGO2	7mer-m8	cguguacaaGACGCCGGGUGGu	| | || |||||||	ucuuccuccCCGCCGCCCACCu	0.3341	0.004	3	HeLa
MIMAT0003330	hsa-miR-654-5p	ENSG00000250069	AC011379.1	sense_intronic	chr5	139580373	139580394	+	1	0	AGO2	7mer-m8	cgUGUACAAGACGCCGGGUGGu	|| || | | |||||||	ugACCUGAUGAUCCGCCCACCu	0.8680	-0.245	1	HCT116
MIMAT0003330	hsa-miR-654-5p	ENSG00000271795	AC011337.1	antisense	chr5	150889926	150889945	+	2	0	AGO1-4,AGO2	8mer	cgUGUACAAGACGCCGGGUGGu	||| | | | | |||||||	aaACA-GCU-UACAGCCCACCa	0.9945	-0.272	0	Huh-7.5
MIMAT0003330	hsa-miR-654-5p	ENSG00000241956	AC109466.1	antisense	chr5	164028146	164028168	+	1	0	AGO2	7mer-m8	cguguaCAAGA-CGCCGGGUGGu	||| | | |||||||	cuugccGUUGUAGACGCCCACCc	0.5209	3.567	1	HeLa
MIMAT0003330	hsa-miR-654-5p	ENSG00000241956	AC109466.1	antisense	chr5	164028159	164028180	+	1	0	AGO2	8mer	cguguacaaGACGCCGGGUGGu	| | |||| |||||||	acgcccaccCUGCUGCCCACCa	0.9050	3.757	1	HeLa
MIMAT0003330	hsa-miR-654-5p	ENSG00000261730	AL034346.1	antisense	chr6	1384479	1384500	-	1	0	AGO2	7mer-m8	cguguacaagaCGCCGGGUGGu	| | | | ||||||||	ggaggggccgcGGGGCCCACCc	0.5776	-1.534	2	HeLa
MIMAT0003330	hsa-miR-654-5p	ENSG00000272379	AL008729.2	lincRNA	chr6	13290371	13290391	-	1	0	AGO1-4	7mer-m8	cgUGUACAAGACGCCGGGUGGu	| :|| || : |||||||	uaAGGUGACCU-UUGCCCACCg	0.9013	1.397	3	hNSC
MIMAT0003330	hsa-miR-654-5p	ENSG00000224984	AL512363.1	antisense	chr6	54705495	54705516	-	1	0	AGO1-4	7mer-m8	cguguacaagacgcCGGGUGGu	| |||||||	uacaucacaccuuuGCCCACCu	-0.2866	0.000	2	MCF7
MIMAT0003330	hsa-miR-654-5p	ENSG00000234426	AL139042.1	lincRNA	chr6	89130734	89130752	-	1	0	AGO1	8mer	cguguacaagaCGCCGGGUGGu	| |:||||||||	---uuuuggaaGUGGCCCACCa	0.2861	0.146	6	endothelial
MIMAT0003330	hsa-miR-654-5p	ENSG00000235142	LINC02532	lincRNA	chr6	107218569	107218590	-	3	0	AGO1-4,AGO2	7mer-m8	cguguacaagacgCCGGGUGGu	| | ||||||||	caaaaccaagauaGGCCCACCc	0.1630	-0.132	7	Huh-7.5
MIMAT0003330	hsa-miR-654-5p	ENSG00000272476	AL024507.2	antisense	chr6	108280917	108280938	+	3	0	AGO2	7mer-m8	cguguacaagacgcCGGGUGGu	| |||||||	ggguuaaaaggauaGCCCACCu	-0.5455	0.238	1	Huh-7.5
MIMAT0003330	hsa-miR-654-5p	ENSG00000235652	AL356599.1	antisense	chr6	146136505	146136526	+	1	0	AGO1-4	8mer	cguguacaagacGCCGGGUGGu	|| | | |||||||	gcccggacgggaCAGCCCACCa	0.2510	-0.239	7	Huh-7.5
MIMAT0003330	hsa-miR-654-5p	ENSG00000235652	AL356599.1	antisense	chr6	146136514	146136526	+	1	0	AGO1-4	8mer	cguguacaagacGCCGGGUGGu	| |||||||	---------ggaCAGCCCACCa	-1.2163	0.074	7	Huh-7.5
MIMAT0003330	hsa-miR-654-5p	ENSG00000257607	AC073957.2	antisense	chr7	1097422	1097443	-	2	0	AGO1-4,AGO2	7mer-m8	cgUGU-ACAAGACGCCGGGUGGu	|||| | | || |||||||	ccACACUCCACAGC-GCCCACCg	1.1807	3.259	0	T-REx-293,hNSC
MIMAT0003330	hsa-miR-654-5p	ENSG00000229043	AC091729.3	antisense	chr7	1204513	1204534	+	3	0	AGO1-4,AGO2	7mer-m8	cguguacaagacgcCGGGUGGu	|| | | |||||||	gccgguuggaggguGCCCACCc	0.4227	0.077	4	Huh-7.5,T-REx-293
MIMAT0003330	hsa-miR-654-5p	ENSG00000273433	AC004080.6	processed_transcript	chr7	27168925	27168947	-	1	0	AGO2	8mer	cguguacaAGAC-GCCGGGUGGu	| | |||| |||||||||	ccucggccUCUGCCGGCCCACCa	1.1430	2.424	3	TrHBMEC
MIMAT0003330	hsa-miR-654-5p	ENSG00000234336	JAZF1-AS1	antisense	chr7	28220047	28220068	+	1	0	AGO2	7mer-m8	cguguacaagacGCCGGGUGGu	| | | | |||||||	cgccuggcacccCCGCCCACCc	0.4823	0.914	6	MDMs
MIMAT0003330	hsa-miR-654-5p	ENSG00000228434	AC004951.1	lincRNA	chr7	44047227	44047248	-	2	0	AGO1-4	7mer-m8	cguguacaaGACGCCGGGUGGu	|| || | |||||||	ucauccagcCUCCAGCCCACCc	0.5830	0.600	3	Huh-7.5
MIMAT0003330	hsa-miR-654-5p	ENSG00000239775	AC017116.1	sense_overlapping	chr7	44104695	44104716	+	1	0	AGO2	7mer-m8	cguguacaagaCGCCGGGUGGu	| || || |||||||	ucccagcaaagGCAGCCCACCu	0.5830	1.167	0	T98G
MIMAT0003330	hsa-miR-654-5p	ENSG00000279072	AC118758.3	lincRNA	chr7	56878806	56878828	-	1	0	AGO2	7mer-m8	cgUGUACAAGACG-CCGGGUGGu	:::|| || | ||||||||	caGUGUGCCCUCCAGGCCCACCu	1.1352	-0.004	2	22RV1
MIMAT0003330	hsa-miR-654-5p	ENSG00000279072	AC118758.3	lincRNA	chr7	56879449	56879470	-	1	0	AGO2	7mer-m8	cguguacaagacgcCGGGUGGu	|||||||	agugggcccuccacGCCCACCu	-0.7727	0.165	2	22RV1
MIMAT0003330	hsa-miR-654-5p	ENSG00000279072	AC118758.3	lincRNA	chr7	56898330	56898352	-	1	0	AGO2	7mer-m8	cguguacaAGACG-CCGGGUGGu	| ||| | ||||||||	aguaaaacUCUCCAGGCCCACCu	0.7273	0.039	2	T-REx-293
MIMAT0003330	hsa-miR-654-5p	ENSG00000179406	LINC00174	processed_transcript	chr7	65843698	65843721	-	1	0	AGO2	7mer-m8	cguguacaAGACG--CCGGGUGGu	|:||| ||||||||	aagucaacUUUGCUAGGCCCACCu	0.3630	0.233	9	22RV1
MIMAT0003330	hsa-miR-654-5p	ENSG00000273142	AC073335.2	lincRNA	chr7	66368952	66368973	+	3	0	AGO2	7mer-m8	cguguacAAGACGCCGGGUGGu	| ||| ||||||||	cgcggccUCCUGAGGCCCACCu	0.5370	-0.826	6	T98G
MIMAT0003330	hsa-miR-654-5p	ENSG00000273142	AC073335.2	lincRNA	chr7	66369414	66369436	+	3	0	AGO2	7mer-m8	cguguacaAGACG-CCGGGUGGu	| | ||| ||||||||	ugauggccUGUGCGGGCCCACCc	0.7044	-0.268	6	HeLa
MIMAT0003330	hsa-miR-654-5p	ENSG00000273142	AC073335.2	lincRNA	chr7	66370625	66370652	+	5	0	AGO1-4,AGO2	7mer-m8	cguGUACAA---GA--CG-CCGGGUGGu	| |||||| || | ||||||||	ccuCAUGUUUACCUCACCAGGCCCACCu	1.3351	-0.123	6	HCT116,Huh-7.5
MIMAT0003330	hsa-miR-654-5p	ENSG00000243107	AC000120.1	sense_overlapping	chr7	91835341	91835363	-	2	0	AGO2	7mer-m8	cguguacaAGACG-CCGGGUGGu	| ||| | |||||||	caggcuucUCUCCAAGCCCACCu	0.5680	0.225	2	HeLa
MIMAT0003330	hsa-miR-654-5p	ENSG00000272752	STAG3L5P-PVRIG2P-PILRB	processed_transcript	chr7	99933871	99933892	+	7	1	AGO1-4,AGO2	7mer-m8	cguguacaAGACGCCGGGUGGu	| | | || |||||||	ccucuccgUGUGGAGCCCACCu	0.6674	0.784	9	Huh-7.5,T98G
MIMAT0003330	hsa-miR-654-5p	ENSG00000272752	STAG3L5P-PVRIG2P-PILRB	processed_transcript	chr7	99951408	99951433	+	12	0	AGO1-4,AGO2	7mer-m8	cgUGUACA-AGAC--G-CCGGGUGGu	|||| || ||| | ||||||||	ccACAGGUGCCUGGCCAGGCCCACCu	1.4811	-0.537	9	Huh-7.5
MIMAT0003330	hsa-miR-654-5p	ENSG00000274272	AC069281.2	processed_transcript	chr7	100171846	100171867	-	2	0	AGO2	7mer-m8	cguguacaagacgCCGGGUGGu	| | ||||||||	ggugggggcacagGGCCCACCc	0.2099	0.642	5	HCT116
MIMAT0003330	hsa-miR-654-5p	ENSG00000274272	AC069281.2	processed_transcript	chr7	100172196	100172217	-	1	0	AGO2	8mer	cguGUA-CAAGACGCCGGGUGGu	| ||| | ||||: |||||||	ggcCAUGGCUCUGU-GCCCACCa	1.5078	0.145	5	22RV1
MIMAT0003330	hsa-miR-654-5p	ENSG00000224729	PCOLCE-AS1	antisense	chr7	100197363	100197383	-	1	0	AGO2	7mer-m8	cguguacAAGACGCCGGGUGGu	| | |||| | |||||||	ccccucaUUCU-CAGCCCACCc	1.0976	-0.087	2	HeLa
MIMAT0003330	hsa-miR-654-5p	ENSG00000229153	EPHA1-AS1	antisense	chr7	143216436	143216459	+	1	0	AGO1-4	8mer	cguguacAAGACG--CCGGGUGGu	|||| | |||||||	ugcuuccUUCUCCUUUGCCCACCa	0.4461	0.193	3	MCF7
MIMAT0003330	hsa-miR-654-5p	ENSG00000255310	AF131215.5	sense_intronic	chr8	10967010	10967031	-	2	0	AGO2	7mer-m8	cgugUACAAGACGCCGGGUGGu	| ||||| : |||||||	ucugAUGUUGGAUAGCCCACCc	1.1911	-0.242	2	T-REx-293
MIMAT0003330	hsa-miR-654-5p	ENSG00000254290	AC124067.4	lincRNA	chr8	37456539	37456559	-	1	0	AGO1-4	7mer-m8	cguguacaaGACGCCGGGUGGu	| ||| ||||||||	uucagaggcCUG-GGCCCACCg	0.5476	0.253	2	Huh-7.5
MIMAT0003330	hsa-miR-654-5p	ENSG00000253320	AZIN1-AS1	antisense	chr8	103948322	103948343	+	1	0	AGO1-4	7mer-m8	cguguacaagaCGCCGGGUGGu	| | || |||||||	caauagaagaaGCAGCCCACCc	0.3901	0.050	7	Huh-7.5
MIMAT0003330	hsa-miR-654-5p	ENSG00000272502	AC104958.2	antisense	chr8	121824594	121824615	+	1	0	AGO2	7mer-m8	cguguacaAGACGCCGGGUGGu	| | ||| | |||||||	cccgcuucUCUCCAGCCCACCg	0.8969	-0.497	3	HeLa
MIMAT0003330	hsa-miR-654-5p	ENSG00000280303	ERICD	lincRNA	chr8	141647359	141647381	+	1	0	AGO2	7mer-m8	cguGUACAAGACG-C--CGGGUGGu	| || |||| || | |||||||	uccCA-GUUC-GCAGAUGCCCACCc	1.3159	-0.779	0	HeLa
MIMAT0003330	hsa-miR-654-5p	ENSG00000255182	AC084125.2	processed_transcript	chr8	145722615	145722637	-	1	0	AGO2	8mer	cgUGUACAAG-ACGCCGGGUGGu	:::|| || | | |||||||	cuGUGUGCUCAUCCUGCCCACCa	1.1540	1.510	9	HeLa
MIMAT0003330	hsa-miR-654-5p	ENSG00000261215	AL162231.4	processed_transcript	chr9	34665017	34665038	-	3	0	AGO2	7mer-m8	cguguacaaGACGCCGGGUGGu	| | | | |||||||	agauuuaaaCCGAAGCCCACCg	0.5012	0.966	4	cingulate_gyrus
MIMAT0003330	hsa-miR-654-5p	ENSG00000233178	AL161457.2	antisense	chr9	71012653	71012673	-	1	0	AGO2	8mer	cgUGUACAAGACGCCGGGUGGu	| ||| || | |||||||	caAGAUGCUC-GAUGCCCACCa	1.0776	0.002	1	GM12892
MIMAT0003330	hsa-miR-654-5p	ENSG00000256040	PAPPA-AS1	antisense	chr9	119162691	119162712	-	1	0	AGO2	7mer-m8	cguguacaagacgcCGGGUGGu	| |||||||	caaauaaacaaaauGCCCACCc	-0.3825	0.548	0	TDF
MIMAT0003330	hsa-miR-654-5p	ENSG00000261534	AL596244.1	sense_overlapping	chr9	124581646	124581665	-	1	0	AGO2	7mer-m8	cgUGUACAAGACGCCGGGUGGu	|||| | ||| ||||||||	ccACA-GAACUG-GGCCCACCu	1.4623	-0.063	2	22RV1
MIMAT0003330	hsa-miR-654-5p	ENSG00000231149	AL354979.1	lincRNA	chr9	127278292	127278313	-	1	0	AGO1-4	7mer-m8	cguguacaagacGCCGGGUGGu	| | | :||||||||	gaagggacgcauUGGCCCACCg	0.4622	-0.346	1	Huh-7.5
MIMAT0003330	hsa-miR-654-5p	ENSG00000225032	AL162586.1	antisense	chr9	130579548	130579568	+	2	0	AGO2	7mer-m8	cguGUACAAGACGCCGGGUGGu	|:|| | | |||||||	cucCGUG-ACCCCAGCCCACCc	0.7395	-0.018	6	T-REx-293
MIMAT0003330	hsa-miR-654-5p	ENSG00000232850	PTGES2-AS1	lincRNA	chr9	130891056	130891077	+	1	0	AGO2	7mer-m8	cguguacaagacgCCGGGUGGu	| | ||||||||	gaagggaccgaagGGCCCACCu	0.0000	-0.271	10	WA-09
MIMAT0003330	hsa-miR-654-5p	ENSG00000204054	LINC00963	processed_transcript	chr9	132266326	132266349	+	5	1	AGO1-4,AGO2	8mer	cguGUACAAGAC--GCCGGGUGGu	| || | || | ||||||||	gacCAGGAUCAGAAAGGCCCACCa	1.0110	-0.583	2	HeLa,Huh-7.5
MIMAT0003330	hsa-miR-654-5p	ENSG00000204054	LINC00963	processed_transcript	chr9	132267490	132267511	+	5	0	AGO1-4,AGO2	7mer-m8	cguguacaagacGCCGGGUGGu	||| | |||||||	agacaaagaacaCUGCCCACCc	0.3819	0.744	2	HEK293S,MCF7
MIMAT0003330	hsa-miR-654-5p	ENSG00000225361	PPP1R26-AS1	antisense	chr9	138355714	138355735	-	1	0	AGO2	8mer	cguguacaagacgcCGGGUGGu	|| | |||||||	agccagcugggaguGCCCACCa	0.3304	0.249	4	BT474
MIMAT0003330	hsa-miR-654-5p	ENSG00000231864	AL807752.3	antisense	chr9	139958468	139958487	+	1	0	AGO2	7mer-m8	cguGUACAAGACGCCGGGUGGu	| || | ||| | |||||||	ggcCAAGCUCU-C-GCCCACCc	1.1685	-1.323	0	22RV1
MIMAT0003330	hsa-miR-654-5p	ENSG00000268996	MAN1B1-AS1	antisense	chr9	139980940	139980961	-	1	0	AGO1-4	7mer-m8	cguGUACAAGACGCCGGGUGGu	| || ||| |||||||	cguCCUGGGCUGGUGCCCACCc	0.9346	-0.583	3	Huh-7.5
MIMAT0003330	hsa-miR-654-5p	ENSG00000237399	PITRM1-AS1	antisense	chr10	3206365	3206387	+	1	0	AGO2	8mer	cguguacaAGAC-GCCGGGUGGu	|| | | |||||||	uggaucagUCGGUCUGCCCACCa	0.1601	-0.658	3	TDF
MIMAT0003330	hsa-miR-654-5p	ENSG00000272983	AL117339.4	lincRNA	chr10	38428526	38428544	+	1	0	AGO1-4	7mer-m8	cguGUACAAGACGCCGGGUGGu	| |||| ||| |||||||	ccuCAUGAUCU---GCCCACCu	1.2993	-0.159	4	hNSC
MIMAT0003330	hsa-miR-654-5p	ENSG00000214986	FAM25D	lincRNA	chr10	51214540	51214562	-	1	0	AGO2	7mer-m8	cgUGUAC-AAGACGCCGGGUGGu	|||| || | | :||||||||	gcACCUGCUACCAUGGCCCACCc	1.5055	0.334	0	Huh-7.5
MIMAT0003330	hsa-miR-654-5p	ENSG00000224596	ZMIZ1-AS1	antisense	chr10	80808651	80808672	-	1	0	AGO2	8mer	cguguacaagacgcCGGGUGGu	| | |||||||	gagccgcacagcaaGCCCACCa	-0.1552	-0.849	4	HEK293S
MIMAT0003330	hsa-miR-654-5p	ENSG00000225484	NUTM2B-AS1	antisense	chr10	81482581	81482601	-	1	0	AGO1-4	7mer-m8	cguGUACAAGACGCCGGGUGGu	| || || | | |||||||	acuCAGGUGAU-CCGCCCACCu	1.0110	0.075	1	MCF7
MIMAT0003330	hsa-miR-654-5p	ENSG00000272631	AC067750.1	antisense	chr10	88515723	88515745	-	1	0	AGO2	7mer-m8	cgUGUACA-AGACGCCGGGUGGu	:||| | |:| : |||||||	uuGCAUUUGUUUCUCGCCCACCc	1.1308	-0.115	6	HeLa
MIMAT0003330	hsa-miR-654-5p	ENSG00000223482	NUTM2A-AS1	antisense	chr10	89004783	89004803	-	1	0	AGO1-4	7mer-m8	cguGUACAAGACGCCGGGUGGu	| || || | | |||||||	acuCAGGUGAU-CCGCCCACCu	1.0110	0.052	1	MCF7
MIMAT0003330	hsa-miR-654-5p	ENSG00000228055	LINC00864	lincRNA	chr10	89156819	89156840	-	1	0	AGO2	8mer	cgUGUACAAGACG-CCGGGUGGu	|:|| ||||| |||||||	uaAUAU-AUCUGCUUGCCCACCa	1.4172	-0.208	1	H1
MIMAT0003330	hsa-miR-654-5p	ENSG00000227128	LBX1-AS1	processed_transcript	chr10	102996313	102996334	+	3	0	AGO1-4,AGO2	8mer	cgugUACAAGACGCCGGGUGGu	| | | || | |||||||	guggAAGAUCCCCCGCCCACCa	0.8304	-0.561	2	HEK293T,hNSC
MIMAT0003330	hsa-miR-654-5p	ENSG00000269609	RPARP-AS1	processed_transcript	chr10	104210609	104210631	+	2	0	AGO1-4,AGO2	8mer	cguguacaagaCG-CCGGGUGGu	| || ||||||||	uaggccggaggGCAGGCCCACCa	0.2205	0.652	18	Huh-7.5
MIMAT0003330	hsa-miR-654-5p	ENSG00000269609	RPARP-AS1	processed_transcript	chr10	104211713	104211734	+	1	0	AGO2	7mer-m8	cguguaCAAGACGCCGGGUGGu	|| :| : |||||||	auguugGUCUUAUUGCCCACCu	0.4544	-0.287	18	GM12892
MIMAT0003330	hsa-miR-654-5p	ENSG00000203497	PDCD4-AS1	antisense	chr10	112630137	112630158	-	1	0	AGO2	7mer-m8	cguguacaagacGCCGGGUGGu	| | |||||||	ggcucaagcaauCAGCCCACCu	-0.3539	-0.011	3	Huh-7.5
MIMAT0003330	hsa-miR-654-5p	ENSG00000273599	AL731571.1	antisense	chr10	126686835	126686856	+	2	0	AGO2	7mer-m8	cguguacaagaCGCCGGGUGGu	|| | ||||||||	uggcaccggggGAGGCCCACCu	0.3568	-0.931	5	MDMs
MIMAT0003330	hsa-miR-654-5p	ENSG00000180066	C10orf91	lincRNA	chr10	134262087	134262108	+	1	0	AGO1-4	7mer-m8	cguguacaagacGCCGGGUGGu	| | | |||||||	cccuggcuggccCCGCCCACCc	0.2032	-0.023	7	MCF7
MIMAT0003330	hsa-miR-654-5p	ENSG00000180066	C10orf91	lincRNA	chr10	134262799	134262818	+	1	0	AGO2	7mer-m8	cgUGUACAAGACGCCGGGUGGu	:| || || | |||||||	cuGCCUGGUC--CUGCCCACCu	0.8825	-0.076	7	MCF7
MIMAT0003330	hsa-miR-654-5p	ENSG00000254815	AP006284.1	antisense	chr11	557903	557924	+	3	0	AGO2	7mer-m8	cguguacaagACGCCGGGUGGu	| | | |||||||||||	gaucguagcaUGCGGCCCACCc	0.9812	0.724	10	T98G
MIMAT0003330	hsa-miR-654-5p	ENSG00000279672	AP006621.5	TEC	chr11	779852	779874	+	5	0	AGO1,AGO1-4,AGO2	7mer-m8	cguguacaaGACGC-CGGGUGGu	| | |||:| |||||||	cccccaaccCUGUGUGCCCACCc	0.8141	0.201	6	Huh-7.5,endothelial
MIMAT0003330	hsa-miR-654-5p	ENSG00000130600	H19	processed_transcript	chr11	2017619	2017641	-	4	0	AGO2	8mer	cguguacaagacGC-CGGGUGGu	| | || |||||||	agcugggguggaCGUGCCCACCa	0.2659	-0.020	1	BCBL-1
MIMAT0003330	hsa-miR-654-5p	ENSG00000269821	KCNQ1OT1	antisense	chr11	2666623	2666644	-	2	0	AGO1-4,AGO2	7mer-m8	cguguacaagacgCCGGGUGGu	| | | ||||||||	gggccucaggacaGGCCCACCu	0.3903	-0.003	0	Huh-7.5,hNSC
MIMAT0003330	hsa-miR-654-5p	ENSG00000269821	KCNQ1OT1	antisense	chr11	2672517	2672540	-	3	0	AGO1-4,AGO2	8mer	cgUGUACAA--GACGCCGGGUGGu	| :|| || | || |||||||	guGCAGCUUCCCAGCUGCCCACCa	1.1019	-0.511	0	Huh-7.5
MIMAT0003330	hsa-miR-654-5p	ENSG00000269821	KCNQ1OT1	antisense	chr11	2672703	2672726	-	4	0	AGO1-4,AGO2	8mer	cgUGUACAA-GACG-CCGGGUGGu	:| | || ||| |||||||	caGCUUCUUAAUGCAAGCCCACCa	1.0321	-0.257	0	Huh-7.5,T-REx-293
MIMAT0003330	hsa-miR-654-5p	ENSG00000269821	KCNQ1OT1	antisense	chr11	2682363	2682384	-	1	0	AGO1-4	7mer-m8	cgUGUACAAGACGCCGGGUGGu	|| | || : |||||||	caACUAGAUCCCUAGCCCACCc	0.8370	-0.412	0	Huh-7.5
MIMAT0003330	hsa-miR-654-5p	ENSG00000269821	KCNQ1OT1	antisense	chr11	2682588	2682610	-	7	0	AGO1-4,AGO2	7mer-m8	cguGUAC-AA-GACGCCGGGUGGu	:||| || ||| ||||||||	cauUAUGAUUCCUG-GGCCCACCu	1.3303	-0.182	0	Huh-7.5
MIMAT0003330	hsa-miR-654-5p	ENSG00000269821	KCNQ1OT1	antisense	chr11	2686354	2686375	-	6	0	AGO1-4,AGO2	7mer-m8	cguguacaagacgCCGGGUGGu	| | | ||||||||	ggcugagcaguagGGCCCACCu	0.3851	-0.247	0	Huh-7.5
MIMAT0003330	hsa-miR-654-5p	ENSG00000269821	KCNQ1OT1	antisense	chr11	2689575	2689596	-	18	0	AGO1-4,AGO2	7mer-m8	cguguacaagacgcCGGGUGGu	| | |||||||	aagaguaaacauauGCCCACCc	0.1123	-0.742	0	Huh-7.5
MIMAT0003330	hsa-miR-654-5p	ENSG00000269821	KCNQ1OT1	antisense	chr11	2693106	2693127	-	5	0	AGO1-4,AGO2	7mer-m8	cguguacaagACGCCGGGUGGu	| | ||| |||||||	ggcugccuggUGCUGCCCACCu	0.5930	-0.001	0	Huh-7.5
MIMAT0003330	hsa-miR-654-5p	ENSG00000254860	TMEM9B-AS1	antisense	chr11	8986366	8986392	+	1	0	AGO2	7mer-m8	cguGUAC---AAGACGC--CGGGUGGu	|||| ||| | | |||||||	agcCAUGCCUUUCCGGGAUGCCCACCg	0.9612	-0.265	5	HEK293S
MIMAT0003330	hsa-miR-654-5p	ENSG00000270607	AC009549.1	lincRNA	chr11	19733189	19733209	-	2	1	AGO1,AGO2	7mer-m8	cguguacaAGACGCCGGGUGGu	| |:||: |||||||	caggacacUUUGU-GCCCACCc	0.6153	0.071	3	MDA-MB-231,endothelial
MIMAT0003330	hsa-miR-654-5p	ENSG00000254602	AP000662.1	sense_overlapping	chr11	57405918	57405940	+	1	0	AGO2	7mer-m8	cguguaCA-AGACGCCGGGUGGu	| || || ||||||||||	gagaggGUCUCCGCGGCCCACCg	0.9670	0.639	0	HeLa
MIMAT0003330	hsa-miR-654-5p	ENSG00000245532	NEAT1	lincRNA	chr11	65195026	65195047	+	47	0	AGO1,AGO1-4,AGO2	7mer-m8	cguguacaAGACGCCGGGUGGu	| | | ||| |||||||	gaagucacUGUGCCGCCCACCu	0.8141	-0.497	7	Huh-7.5,MDMs,endothelial
MIMAT0003330	hsa-miR-654-5p	ENSG00000245532	NEAT1	lincRNA	chr11	65211699	65211720	+	81	0	AGO1,AGO1-4,AGO2	7mer-m8	cgUGUACAAGACGCCGGGUGGu	|| || : | |||||||	agACCUGGCUCGGAGCCCACCu	0.8558	-0.046	7	Huh-7.5,endothelial
MIMAT0003330	hsa-miR-654-5p	ENSG00000254452	AP001107.2	antisense	chr11	66044319	66044340	-	1	0	AGO2	7mer-m8	cguguacaagacGCCGGGUGGu	|| | |||||||	cagcacugcuacCCGCCCACCc	0.1457	0.655	0	H1
MIMAT0003330	hsa-miR-654-5p	ENSG00000255517	AP002748.3	antisense	chr11	66245493	66245514	-	3	0	AGO1-4,AGO2	7mer-m8	cguguacaagacgcCGGGUGGu	| |||||||	aaccccagcaacacGCCCACCu	-0.3248	0.138	9	EWS,hNSC
MIMAT0003330	hsa-miR-654-5p	ENSG00000260877	AP005233.2	lincRNA	chr11	69187209	69187228	+	1	0	AGO2	7mer-m8	cgUGUACAAGACGCCGGGUGGu	:|||| || | |||||||	cuGCAUG--CUACAGCCCACCu	1.1763	-0.254	1	22RV1
MIMAT0003330	hsa-miR-654-5p	ENSG00000251143	AP002490.1	antisense	chr11	71727886	71727907	+	2	0	AGO1-4,AGO2	8mer	cguguacaaGACGCCGGGUGGu	|| | || |||||||	aaucaccacCAGCUGCCCACCa	0.6529	-0.051	4	Huh-7.5
MIMAT0003330	hsa-miR-654-5p	ENSG00000246174	KCTD21-AS1	antisense	chr11	77852800	77852820	+	5	0	AGO1-4	7mer-m8	cguGUACAAGACGCCGGGUGGu	|| || | ||||||||	uucCA-GUAGAGAGGCCCACCc	0.7893	0.354	4	Huh-7.5
MIMAT0003330	hsa-miR-654-5p	ENSG00000246067	RAB30-AS1	lincRNA	chr11	82803118	82803136	+	1	0	AGO2	7mer-m8	cguGUACAAGACGCCGGGUGGu	| |:|| ||| |||||||	ccuCGUGAUCU---GCCCACCu	1.0964	-0.727	7	motor_cortex
MIMAT0003330	hsa-miR-654-5p	ENSG00000175728	C11orf44	lincRNA	chr11	130542928	130542949	+	1	0	AGO2	8mer	cguguacaagacGCCGGGUGGu	| || :||||||||	gucacuggggcaUGGCCCACCa	0.6219	0.251	1	MDA-MB-231
MIMAT0003330	hsa-miR-654-5p	ENSG00000256417	AC006206.2	lincRNA	chr12	5487195	5487216	+	1	0	AGO2	7mer-m8	cguguacaagacgcCGGGUGGu	|| | | | |||||||	gcugacuguaagaaGCCCACCc	0.6752	0.033	0	22RV1
MIMAT0003330	hsa-miR-654-5p	ENSG00000215039	CD27-AS1	processed_transcript	chr12	6556623	6556645	-	1	0	AGO1-4	7mer-m8	cguGUACAAG-ACGCCGGGUGGu	| |: | || | | |||||||	ggcCGAGCUCAUUCAGCCCACCc	1.0188	-0.349	11	Huh-7
MIMAT0003330	hsa-miR-654-5p	ENSG00000205885	C1RL-AS1	antisense	chr12	7270679	7270701	+	4	0	AGO1-4,AGO2	7mer-m8	cguguacAAG-ACGCCGGGUGGu	| | ||| | ||||||||	acccucaUUCAAGAGGCCCACCu	0.9612	-0.340	2	Huh-7.5
MIMAT0003330	hsa-miR-654-5p	ENSG00000246695	RASSF8-AS1	antisense	chr12	26111332	26111353	-	1	0	AGO2	7mer-m8	cguguacaaGACGCCGGGUGGu	| || ||||||||	ggcgcgaccCUCGGGCCCACCg	0.2510	-0.060	5	22RV1
MIMAT0003330	hsa-miR-654-5p	ENSG00000258334	AC125611.4	antisense	chr12	49690093	49690115	-	1	0	AGO2	7mer-m8	cguGUACAAGACGC-CGGGUGGu	| | | || || |||||||	cccCCUUCUCCCCGCGCCCACCg	0.9467	-0.085	4	22RV1
MIMAT0003330	hsa-miR-654-5p	ENSG00000257379	AC023509.1	processed_transcript	chr12	53837217	53837241	+	1	1	AGO2	7mer-m8	cgugUACAAG---ACGCCGGGUGGu	| |||| | | |||||||	cuggAGGUUCCAAUCCUGCCCACCc	0.7206	0.945	3	BCBL-1
MIMAT0003330	hsa-miR-654-5p	ENSG00000228630	HOTAIR	antisense	chr12	54357521	54357542	-	1	0	AGO2	8mer	cguguacaagacgCCGGGUGGu	| ||||||||	cugccccacaccgGGCCCACCa	-0.0976	0.005	1	MDA-MB-231
MIMAT0003330	hsa-miR-654-5p	ENSG00000260597	AC012531.1	lincRNA	chr12	54415922	54415943	+	1	0	AGO1-4	7mer-m8	cguguacaagacgcCGGGUGGu	| | |||||||	auugagaaaguugaGCCCACCc	0.0669	0.371	1	Huh-7.5
MIMAT0003330	hsa-miR-654-5p	ENSG00000257893	LINC02404	lincRNA	chr12	92273430	92273451	+	8	0	AGO1-4,AGO2	7mer-m8	cguguacaagACGCCGGGUGGu	|| |||||||	cagaggcccaUGAUGCCCACCu	-0.2109	-0.370	2	Huh-7.5
MIMAT0003330	hsa-miR-654-5p	ENSG00000281344	HELLPAR	macro_lncRNA	chr12	102601741	102601762	+	1	0	AGO2	8mer	cguguacaAGACGCCGGGUGGu	| |:| ||||||||	ugauggcaUUUAGGGCCCACCa	0.5092	0.260	4	T-REx-293
MIMAT0003330	hsa-miR-654-5p	ENSG00000281344	HELLPAR	macro_lncRNA	chr12	102625764	102625785	+	1	0	AGO1-4	7mer-m8	cguguacAAGACGCCGGGUGGu	|| :||||||||	uucucacUUACCUGGCCCACCu	0.2887	0.083	4	Huh-7.5
MIMAT0003330	hsa-miR-654-5p	ENSG00000281344	HELLPAR	macro_lncRNA	chr12	102643881	102643899	+	1	0	AGO1-4	7mer-m8	cguGUACAAGACGCCGGGUGGu	| |:|| ||| |||||||	acuCGUGAUCU---GCCCACCu	1.0964	-0.055	4	Huh-7.5
MIMAT0003330	hsa-miR-654-5p	ENSG00000281344	HELLPAR	macro_lncRNA	chr12	102744968	102744989	+	4	0	AGO1-4	7mer-m8	cguguacaagACGCCGGGUGGu	|| || || |||||||	gccgauuagaUGGUGCCCACCc	0.8602	-0.085	4	Huh-7.5
MIMAT0003330	hsa-miR-654-5p	ENSG00000257494	AC004217.1	antisense	chr12	112696339	112696360	+	1	0	AGO2	7mer-m8	cgUGUACAAGACGCCGGGUGGu	|||| | | |||||||	ccACACGGGGAACAGCCCACCu	0.9050	2.758	0	H1
MIMAT0003330	hsa-miR-654-5p	ENSG00000241388	HNF1A-AS1	processed_transcript	chr12	121409451	121409473	-	2	0	AGO1-4,AGO2	7mer-m8	cgUG-UACAAGACGCCGGGUGGu	|| ||| | ||||||||	agACAAUGCCCCAGGGCCCACCu	1.0133	-0.198	4	Huh-7.5
MIMAT0003330	hsa-miR-654-5p	ENSG00000247373	AC055713.1	lincRNA	chr12	124060894	124060914	-	1	0	AGO2	7mer-m8	cguGUACAAGACGCCGGGUGGu	| || | | || |||||||	ucuCAAG-UGAGCUGCCCACCu	1.0110	-0.041	12	T-REx-293
MIMAT0003330	hsa-miR-654-5p	ENSG00000279527	AC073592.7	TEC	chr12	125014407	125014429	-	1	0	AGO1-4	7mer-m8	cguguacAAGACG-CCGGGUGGu	| ||:||| |||||||	ugucccaUUUUGCAUGCCCACCu	0.9013	0.037	1	MCF7
MIMAT0003330	hsa-miR-654-5p	ENSG00000280287	AC131212.3	TEC	chr12	133128653	133128674	+	3	0	AGO1-4,AGO2	8mer	cguguacaagaCGCCGGGUGGu	|| || |||||||	cgaccccgcagGCAGCCCACCa	0.3530	-0.932	2	Huh-7.5
MIMAT0003330	hsa-miR-654-5p	ENSG00000274317	LINC02334	lincRNA	chr13	38620061	38620086	+	1	0	AGO1-4	7mer-m8	cgUGUA-CAAGACG--C-CGGGUGGu	|||:| || || | |||||||	ccACGUGGUGGAGCAAGAGCCCACCu	1.0898	0.153	5	hNSC
MIMAT0003330	hsa-miR-654-5p	ENSG00000237152	DLEU7-AS1	antisense	chr13	51423391	51423415	+	1	0	AGO2	7mer-m8	cgUGUACAAGACG---CCGGGUGGu	|| :|| |||| |||||||	ucAAGUGACCUGCCCAUGCCCACCu	1.2061	-0.146	4	Huh-7.5
MIMAT0003330	hsa-miR-654-5p	ENSG00000233695	GAS6-AS1	antisense	chr13	114546140	114546161	+	1	0	AGO2	7mer-m8	cguguacaagacGCCGGGUGGu	| | | | |||||||	ccucccugacccCCGCCCACCu	0.4183	-0.195	7	TDF
MIMAT0003330	hsa-miR-654-5p	ENSG00000157306	ZFHX2-AS1	processed_transcript	chr14	24012170	24012193	+	11	0	AGO1-4,AGO2	7mer-m8	cguguacaaGAC--GCCGGGUGGu	| | ||| | |||||||	ccugacuacCUGACCCGCCCACCu	0.6320	-0.214	8	Huh-7.5,foreskin_fibroblast
MIMAT0003330	hsa-miR-654-5p	ENSG00000258727	AL135999.1	antisense	chr14	24035005	24035026	+	4	0	AGO1,AGO2	7mer-m8	cguguacAAGACGCCGGGUGGu	| ||| | |||||||	cugccccUUCACCAGCCCACCu	0.7084	1.690	11	T-REx-293,endothelial
MIMAT0003330	hsa-miR-654-5p	ENSG00000258727	AL135999.1	antisense	chr14	24035828	24035849	+	1	0	AGO2	7mer-m8	cguguacaagaCGCCGGGUGGu	|: |||||||	auggcccccagGUAGCCCACCc	-0.3993	4.901	11	BT474
MIMAT0003330	hsa-miR-654-5p	ENSG00000278002	AL627171.1	lincRNA	chr14	50330978	50330999	+	1	0	AGO1-4	7mer-m8	cguguacaAGACGCCGGGUGGu	| ||| | |||||||	aggcucucUCUUCUGCCCACCc	0.6818	0.062	6	MCF7
MIMAT0003330	hsa-miR-654-5p	ENSG00000214900	LINC01588	lincRNA	chr14	50470156	50470177	-	1	0	AGO1	7mer-m8	cguguacaAGACGCCGGGUGGu	| || ||||||||||	cagcuaucUCCGCGGCCCACCc	0.7516	-0.410	4	HEK293
MIMAT0003330	hsa-miR-654-5p	ENSG00000237356	AL365295.1	processed_transcript	chr14	53684531	53684551	+	1	1	AGO2	7mer-m8	cguguacaaGACGCCGGGUGGu	| | |||| |||||||	ccucggagcCUGC-GCCCACCc	0.8596	-0.084	3	left_ventricle
MIMAT0003330	hsa-miR-654-5p	ENSG00000258630	LINC02292	lincRNA	chr14	95801162	95801182	+	1	0	AGO1-4	7mer-m8	cguGUACAAGACGCCGGGUGGu	|| || | |||||||	uauCA-GUCAAGGUGCCCACCu	0.6529	-0.018	3	MCF7
MIMAT0003330	hsa-miR-654-5p	ENSG00000214548	MEG3	lincRNA	chr14	101301720	101301741	+	1	0	AGO2	7mer-m8	cgUGUACAAGACGCCGGGUGGu	:|| | ||| ||||||||	uaGCAGCUGCUGGGGCCCACCu	1.1951	-0.526	0	HeLa
MIMAT0003330	hsa-miR-654-5p	ENSG00000272444	AL118558.4	lincRNA	chr14	102418934	102418955	+	1	0	AGO2	8mer	cguguacaagacGCCGGGUGGu	|| :||||||||	agccaccgcgccUGGCCCACCa	0.3492	0.129	9	motor_cortex
MIMAT0003330	hsa-miR-654-5p	ENSG00000259230	LINC02323	lincRNA	chr14	103021836	103021858	+	2	0	AGO1-4	7mer-m8	cguguacaaGACGC-CGGGUGGu	| | || || |||||||	ggccccugcCUCCGCGCCCACCc	0.6755	-0.635	3	Huh-7.5
MIMAT0003330	hsa-miR-654-5p	ENSG00000260285	AL133367.1	antisense	chr14	103993724	103993747	-	2	0	AGO1-4,AGO2	7mer-m8	cgUGUACAAGAC--GCCGGGUGGu	:| | || | | |||||||	caGCCUCCUCAGCCCUGCCCACCu	0.7351	0.226	6	HEK293T,Huh-7.5
MIMAT0003330	hsa-miR-654-5p	ENSG00000224078	SNHG14	processed_transcript	chr15	25309866	25309887	+	2	0	AGO1,AGO1-4	7mer-m8	cguguacAAGACGCCGGGUGGu	|| | ||||||||	aguugccUUGAGAGGCCCACCg	0.3153	-0.959	5	endothelial,hNSC
MIMAT0003330	hsa-miR-654-5p	ENSG00000224078	SNHG14	processed_transcript	chr15	25444461	25444482	+	2	0	AGO2	7mer-m8	cguguacaaGACGCCGGGUGGu	|| | | |||||||	gccaucagcCAGGUGCCCACCc	0.3341	-0.095	5	motor_cortex
MIMAT0003330	hsa-miR-654-5p	ENSG00000259772	AC012236.1	lincRNA	chr15	31523008	31523029	-	1	0	AGO2	8mer	cguguacaagacGCCGGGUGGu	|| | | | |||||||	gcucucugccauCUGCCCACCa	0.5924	0.323	5	Akata-LCLd3
MIMAT0003330	hsa-miR-654-5p	ENSG00000279092	AC025678.3	TEC	chr15	34712014	34712036	-	3	0	AGO1,AGO2	7mer-m8	cgugUACAAGA-CGCCGGGUGGu	| ||||| ||||||||	cgugACGUUCUCAAGGCCCACCu	1.1190	-0.236	1	T-REx-293,endothelial
MIMAT0003330	hsa-miR-654-5p	ENSG00000247556	OIP5-AS1	processed_transcript	chr15	41596757	41596778	+	6	0	AGO1,AGO2	7mer-m8	cguguacaagacgcCGGGUGGu	|| |||||||	uagggcguagcaguGCCCACCc	0.0453	1.239	2	HeLa,endothelial
MIMAT0003330	hsa-miR-654-5p	ENSG00000278493	AC039056.2	sense_intronic	chr15	42200746	42200767	-	1	0	AGO1-4	7mer-m8	cguguacaagacgcCGGGUGGu	| | |||||||	guaggacaaacaaaGCCCACCu	-0.2273	-0.129	0	Huh-7.5
MIMAT0003330	hsa-miR-654-5p	ENSG00000244879	GABPB1-AS1	antisense	chr15	50659186	50659204	+	2	0	AGO2	7mer-m8	cgugUACAAGACGCCGGGUGGu	| :|| ||| |||||||	uccgGUGAUCU---GCCCACCu	0.9412	-0.245	4	HeLa
MIMAT0003330	hsa-miR-654-5p	ENSG00000259577	CERNA1	lincRNA	chr15	52472701	52472722	+	1	0	AGO1-4	7mer-m8	cguguacAAGACGCCGGGUGGu	|| | ||||||||	ugcggcaUUAGGAGGCCCACCc	0.3153	-0.224	5	MCF7
MIMAT0003330	hsa-miR-654-5p	ENSG00000259616	AC104574.2	lincRNA	chr15	61592510	61592531	-	1	0	AGO2	7mer-m8	cgUGUACAAGACGCCGGGUGGu	|| || | | |||||||	ugACCUGGUGAUCUGCCCACCu	0.8680	-0.144	2	BCBL-1
MIMAT0003330	hsa-miR-654-5p	ENSG00000259202	AC012568.1	antisense	chr15	67435170	67435188	-	1	0	AGO2	8mer	cgUGUACAAGACGCCGGGUGGu	||||| | |||||||	cuACAUG---GGGUGCCCACCa	0.9117	-0.390	1	TDF
MIMAT0003330	hsa-miR-654-5p	ENSG00000276744	AC105137.2	sense_intronic	chr15	75745558	75745579	-	2	0	AGO1	7mer-m8	cguguacaagacgCCGGGUGGu	|| | ||||||||	aucgcuggagucaGGCCCACCu	0.4227	1.273	8	endothelial
MIMAT0003330	hsa-miR-654-5p	ENSG00000260892	AC105020.4	antisense	chr15	75968866	75968888	+	1	0	AGO2	8mer	cgUGUACAAGAC-GCCGGGUGGu	| :|| | | | |||||||	cgAGGUGGGCCGCCCGCCCACCa	0.8636	1.374	0	T98G
MIMAT0003330	hsa-miR-654-5p	ENSG00000278600	AC015871.3	sense_intronic	chr15	80213508	80213529	-	1	0	AGO1-4	7mer-m8	cguguacAAGACGCCGGGUGGu	| | | |||||||	cugggacUGCAGGUGCCCACCc	0.1601	-0.039	9	hNSC
MIMAT0003330	hsa-miR-654-5p	ENSG00000259642	ST20-AS1	antisense	chr15	80216081	80216102	+	1	0	AGO1-4	7mer-m8	cguguaCAAGACGCCGGGUGGu	| || | | |||||||	cccuccGUCCCUCCGCCCACCg	0.6485	1.369	3	Huh-7.5
MIMAT0003330	hsa-miR-654-5p	ENSG00000259291	ZNF710-AS1	antisense	chr15	90619740	90619760	-	1	0	AGO1-4	7mer-m8	cguGUACAAGACGCCGGGUGGu	| || || | | |||||||	ccuCAGGUGAU-CUGCCCACCu	1.0110	0.147	4	hNSC
MIMAT0003330	hsa-miR-654-5p	ENSG00000260361	AC106028.3	sense_intronic	chr15	93323066	93323087	-	1	0	AGO2	7mer-m8	cguguacaagacGCCGGGUGGu	| :||||||||	auccuauaaaacUGGCCCACCc	0.0843	-0.021	9	T-REx-293
MIMAT0003330	hsa-miR-654-5p	ENSG00000251209	LINC00923	lincRNA	chr15	98208917	98208938	-	1	0	AGO2	8mer	cguguacaagACGCCGGGUGGu	|| || || |||||||	gcugauuggaUGAUGCCCACCa	0.8602	-0.217	2	HCT116
MIMAT0003330	hsa-miR-654-5p	ENSG00000282907	Z98883.1	processed_transcript	chr16	624489	624510	+	3	0	AGO2	7mer-m8	cgUGUACAAGACGCCGGGUGGu	|||| | | | |||||||	ucACAGCUACACCUGCCCACCg	1.1575	1.657	0	T-REx-293
MIMAT0003330	hsa-miR-654-5p	ENSG00000228201	AL022341.1	antisense	chr16	699115	699138	-	1	0	AGO2	7mer-m8	cgugUACAAGAC-GC-CGGGUGGu	|| || || | || |||||||	gcggAUCCUCCGCCGCGCCCACCu	1.2039	-1.234	8	T98G
MIMAT0003330	hsa-miR-654-5p	ENSG00000261659	Z92544.2	processed_transcript	chr16	739112	739133	+	3	0	AGO2	7mer-m8	cguguacaagacgcCGGGUGGu	|||| | | |||||||	gcaccggcagagacGCCCACCu	0.9424	-0.566	4	HEK293S
MIMAT0003330	hsa-miR-654-5p	ENSG00000261659	Z92544.2	processed_transcript	chr16	741182	741203	+	1	0	AGO2	7mer-m8	cguguacAAGACGCCGGGUGGu	| ||| | |||||||	cuccgccUUCCCCUGCCCACCu	0.7084	-0.715	4	22RV1
MIMAT0003330	hsa-miR-654-5p	ENSG00000261659	Z92544.2	processed_transcript	chr16	741222	741242	+	1	0	AGO2	8mer	cguguacAAGACGCCGGGUGGu	| | ||| | |||||||	acccccaUUC-CCAGCCCACCa	0.8703	-0.449	4	22RV1
MIMAT0003330	hsa-miR-654-5p	ENSG00000260532	AL031598.1	lincRNA	chr16	1162347	1162369	+	1	0	AGO2	7mer-m8	cguGUACA-AGACGCCGGGUGGu	| || || | | |||||||	cccCAGGUGCCCACCGCCCACCc	0.9656	0.069	3	HCT116
MIMAT0003330	hsa-miR-654-5p	ENSG00000259910	AC120498.1	antisense	chr16	1209572	1209593	-	1	0	AGO2	8mer	cguguacaagacGCCGGGUGGu	| | | |||||||	gggcccccaggcCAGCCCACCa	0.0582	-0.521	4	TDF
MIMAT0003330	hsa-miR-654-5p	ENSG00000260293	AC106820.4	sense_intronic	chr16	2527894	2527914	+	1	0	AGO2	8mer	cgUGUACAAGACGCCGGGUGGu	:|:|| | | | |||||||	agGCGUGGU-UCCUGCCCACCa	1.0188	-1.094	5	22RV1
MIMAT0003330	hsa-miR-654-5p	ENSG00000269937	AC093525.7	antisense	chr16	2612804	2612825	-	1	0	AGO2	8mer	cguguacaagacGCCGGGUGGu	| | | |||||||	ggcucaggggccCAGCCCACCa	0.1471	-0.366	1	T98G
MIMAT0003330	hsa-miR-654-5p	ENSG00000261971	MMP25-AS1	antisense	chr16	3107145	3107167	-	1	0	AGO1-4	7mer-m8	cgUGUACAAGACGC--CGGGUGGu	| || || || | | |||||||	guACUUG-UCAGGGUCGCCCACCg	1.1584	0.889	6	hNSC
MIMAT0003330	hsa-miR-654-5p	ENSG00000262312	AC004494.1	antisense	chr16	3593534	3593554	+	3	0	AGO1-4,AGO2	7mer-m8	cguguacaaGACGCCGGGUGGu	| ||| ||||||||	gugagccggCUG-GGCCCACCu	0.4085	-0.616	1	Huh-7.5,MDMs
MIMAT0003330	hsa-miR-654-5p	ENSG00000266994	AC020663.1	processed_transcript	chr16	4802537	4802557	-	4	0	AGO1-4,AGO2	7mer-m8	cguguacAAGACGCCGGGUGGu	||| || |||||||	cucgcacUUCAGC-GCCCACCg	0.5292	0.412	1	HeLa,Huh-7.5
MIMAT0003330	hsa-miR-654-5p	ENSG00000280000	AC009135.2	TEC	chr16	6088412	6088433	+	1	0	AGO2	7mer-m8	cguguacaagacGCCGGGUGGu	| | |||||||	accucaagggauCUGCCCACCu	-0.2486	-0.049	4	motor_cortex
MIMAT0003330	hsa-miR-654-5p	ENSG00000263307	AC007216.4	antisense	chr16	11945753	11945774	+	1	0	AGO1-4	7mer-m8	cguguaCAAGACGCCGGGUGGu	| | || | |||||||	auccugGCUCCACUGCCCACCu	0.6752	-0.071	3	Huh-7.5
MIMAT0003330	hsa-miR-654-5p	ENSG00000251417	AC145285.2	lincRNA	chr16	28827814	28827835	+	1	0	AGO1-4	7mer-m8	cgUGUACA-AGACGCCGGGUGGu	:| ||| ||||: |||||||	aaGCUUGUCUCUGU-GCCCACCu	1.4623	0.010	7	hNSC
MIMAT0003330	hsa-miR-654-5p	ENSG00000261067	AC109460.3	processed_transcript	chr16	28995654	28995674	+	7	1	AGO1-4,AGO2	7mer-m8	cguguacaaGACGCCGGGUGGu	| | ||| ||||||||	cagcuggccCUG-GGCCCACCc	0.8326	0.172	6	HeLa,hNSC
MIMAT0003330	hsa-miR-654-5p	ENSG00000260280	SLX1B-SULT1A4	processed_transcript	chr16	29468500	29468521	+	1	0	AGO2	7mer-m8	cguGUACAAGACGCCGGGUGGu	| || || | | |||||||	ccuCAGGUGAUCCUGCCCACCu	1.0565	-0.138	0	22RV1
MIMAT0003330	hsa-miR-654-5p	ENSG00000279583	AC009086.3	TEC	chr16	29607375	29607393	-	1	0	AGO2	7mer-m8	cgUGUACAAGACGCCGGGUGGu	|| ||| || | |||||||	ucAGAUGAUC--C-GCCCACCu	1.1419	0.058	3	T98G
MIMAT0003330	hsa-miR-654-5p	ENSG00000274904	AC093512.1	antisense	chr16	30076104	30076129	-	1	0	AGO2	7mer-m8	cguguaCAAGACG----CCGGGUGGu	| | || |||| ||||||||	ggcccgGUCCUGCAAGGGGCCCACCu	1.1042	0.490	0	HEK293S
MIMAT0003330	hsa-miR-654-5p	ENSG00000213599	SLX1A-SULT1A3	processed_transcript	chr16	30207842	30207863	+	1	0	AGO2	7mer-m8	cguGUACAAGACGCCGGGUGGu	| || || | | |||||||	ccuCAGGUGAUCCUGCCCACCu	1.0565	-0.107	3	22RV1
MIMAT0003330	hsa-miR-654-5p	ENSG00000261487	AC135048.1	processed_transcript	chr16	30964940	30964961	+	2	0	AGO1-4,AGO2	7mer-m8	cguguacaagacGCCGGGUGGu	| | |||||||	agcugagccagcCUGCCCACCc	-0.0552	0.847	4	HEK293S,hNSC
MIMAT0003330	hsa-miR-654-5p	ENSG00000261512	AC092368.3	lincRNA	chr16	46658182	46658203	-	2	0	AGO1-4	7mer-m8	cguguacaagacGCCGGGUGGu	|| | | |||||||	caccaccacccaCUGCCCACCu	0.4601	-0.115	0	Huh-7.5
MIMAT0003330	hsa-miR-654-5p	ENSG00000261512	AC092368.3	lincRNA	chr16	46658199	46658220	-	2	0	AGO1-4	8mer	cguguacaagACGCCGGGUGGu	| | |||||||	uacuuaccagUACUGCCCACCa	-0.2486	0.150	0	Huh-7.5
MIMAT0003330	hsa-miR-654-5p	ENSG00000261131	AC012186.2	sense_intronic	chr16	46694825	46694845	-	1	0	AGO1-4	7mer-m8	cguGUACAAGACGCCGGGUGGu	|| || | | |||||||	cuuCAAGUGAU-CUGCCCACCu	0.8226	-0.002	1	Huh-7.5
MIMAT0003330	hsa-miR-654-5p	ENSG00000262038	AC007599.2	sense_intronic	chr16	47563489	47563507	+	1	0	AGO2	7mer-m8	cguGUACAAGACGCCGGGUGGu	| |:|| || | |||||||	ccuCGUGAUC--C-GCCCACCu	0.9922	-0.102	1	22RV1
MIMAT0003330	hsa-miR-654-5p	ENSG00000277559	AC018553.1	lincRNA	chr16	54325492	54325513	+	2	0	AGO2	7mer-m8	cguGUACAAGACGCCGGGUGGu	|: | | | |||||||	cucCGAGCCCCCCUGCCCACCg	0.5921	-0.547	5	22RV1
MIMAT0003330	hsa-miR-654-5p	ENSG00000276075	AC027682.6	antisense	chr16	67562566	67562578	-	1	0	AGO2	8mer	cguguacaagaCGCCGGGUGGu	|| |||||||	---------acGCAGCCCACCa	-1.0090	0.034	4	HeLa
MIMAT0003330	hsa-miR-654-5p	ENSG00000263126	AC040162.3	lincRNA	chr16	67916985	67917007	+	12	1	AGO1-4,AGO2	7mer-m8	cgUGUACA-AGACGCCGGGUGGu	||| ||| | | |||||||	acACCUGUCCCCUCUGCCCACCu	1.2350	4.406	5	Huh-7.5,MDMs
MIMAT0003330	hsa-miR-654-5p	ENSG00000263126	AC040162.3	lincRNA	chr16	67917357	67917378	+	1	0	AGO2	7mer-m8	cguguacaAGACGCCGGGUGGu	|| : |||||||	uggagcucUCACUAGCCCACCc	0.0504	-0.268	5	22RV1
MIMAT0003330	hsa-miR-654-5p	ENSG00000279649	AC020978.9	TEC	chr16	68325358	68325380	-	1	0	AGO2	7mer-m8	cguGU-ACAAGACGCCGGGUGGu	|| || | || |||||||	aauCACUGCUAAGCAGCCCACCc	0.9511	0.056	3	T-REx-293
MIMAT0003330	hsa-miR-654-5p	ENSG00000279757	AC132068.1	TEC	chr16	73007636	73007656	-	1	0	AGO1-4	8mer	cgugUACAAGACGCCGGGUGGu	|| | | | |||||||	ugggAU-UACAGGCGCCCACCa	0.6219	-0.187	2	Huh-7.5
MIMAT0003330	hsa-miR-654-5p	ENSG00000279591	AC002044.2	TEC	chr16	73049535	73049558	-	3	0	AGO1-4,AGO2	7mer-m8	cguguacAAG-ACG-CCGGGUGGu	|| ||| || ||||||||	gcgaggcUUCAGGCGGGCCCACCu	0.9803	0.539	4	Huh-7.5
MIMAT0003330	hsa-miR-654-5p	ENSG00000259972	AC009120.2	processed_transcript	chr16	74339204	74339225	-	1	0	AGO2	7mer-m8	cguguacaagacgcCGGGUGGu	| |||||||	cgcugggacagaguGCCCACCg	-0.2196	5.401	9	HEK293S
MIMAT0003330	hsa-miR-654-5p	ENSG00000279476	AC092139.3	TEC	chr16	81551879	81551900	+	2	0	AGO2	7mer-m8	cguGUACAAGACGCCGGGUGGu	| ||| |: :||||||||	gguCAUUCUUCCUGGCCCACCg	1.1120	0.163	3	HEK293S
MIMAT0003330	hsa-miR-654-5p	ENSG00000279294	AC092135.1	TEC	chr16	81652196	81652218	+	2	0	AGO1-4	8mer	cguGUACAA-GACGCCGGGUGGu	| || || | | |||||||	uccCAGCUUGCACCUGCCCACCa	0.9467	-0.998	1	Huh-7.5
MIMAT0003330	hsa-miR-654-5p	ENSG00000278716	AC133540.1	lincRNA	chr16	85523600	85523621	+	1	0	AGO2	7mer-m8	cguguacaagacGCCGGGUGGu	| | |||||||	gggggcacagccCUGCCCACCc	-0.3539	-0.605	3	T98G
MIMAT0003330	hsa-miR-654-5p	ENSG00000260671	AC010536.2	sense_intronic	chr16	87781227	87781247	-	2	0	AGO2	7mer-m8	cguGUACAAGACGCCGGGUGGu	| || ||| ||||||||	uucCCUGCCCUG-GGCCCACCu	1.0255	-0.825	2	HeLa
MIMAT0003330	hsa-miR-654-5p	ENSG00000260630	SNAI3-AS1	antisense	chr16	88737882	88737905	+	4	0	AGO1-4	7mer-m8	cgUGUAC--AAGACGCCGGGUGGu	| ||| |||| ||||||||	caAGAUGGAAUCUGAGGCCCACCc	1.3337	0.108	2	Huh-7.5
MIMAT0003330	hsa-miR-654-5p	ENSG00000260121	AC138028.4	antisense	chr16	88786458	88786478	+	1	0	AGO2	7mer-m8	cguguacaagACGCCGGGUGGu	| | || ||||||||	cccccacgcgUG-GGCCCACCu	0.4998	1.024	1	TDF
MIMAT0003330	hsa-miR-654-5p	ENSG00000224888	AC138028.2	antisense	chr16	88804764	88804786	+	1	0	AGO2	8mer	cguguacaagaCG-CCGGGUGGu	|| ||||||||	augggaaagugGCAGGCCCACCa	-0.2707	4.223	3	H1
MIMAT0003330	hsa-miR-654-5p	ENSG00000277491	AC087392.5	lincRNA	chr17	698605	698627	+	1	0	AGO2	7mer-m8	cguguacaaGACGC-CGGGUGGu	| | ||| | |||||||	gagcucacgCUGGGUGCCCACCg	0.7044	-0.560	1	HEK293S
MIMAT0003330	hsa-miR-654-5p	ENSG00000279432	AC015799.1	TEC	chr17	2544683	2544703	+	1	0	AGO2	7mer-m8	cguGUACAAGACGCCGGGUGGu	| || || ||| |||||||	ccuCAGGUGAUGC-GCCCACCu	1.2516	-0.128	2	T98G
MIMAT0003330	hsa-miR-654-5p	ENSG00000277200	AC005696.4	lincRNA	chr17	2625339	2625361	-	1	0	AGO2	7mer-m8	cgUGUACAAGA-CGCCGGGUGGu	| :| ||| | |||||||	ugAAGUACUCUAUCUGCCCACCc	0.9302	0.490	3	MCF7
MIMAT0003330	hsa-miR-654-5p	ENSG00000234203	AC004771.2	antisense	chr17	4877939	4877960	+	4	0	AGO1-4,AGO2	8mer	cguguacaagacgcCGGGUGGu	| |||||||	uucaccuaaauaaaGCCCACCa	-0.3849	0.307	1	Huh-7.5
MIMAT0003330	hsa-miR-654-5p	ENSG00000262227	AC004771.3	antisense	chr17	4891213	4891234	+	1	0	AGO1-4	8mer	cguguacaagaCGCCGGGUGGu	| || |||||||	acggggcggggGCAGCCCACCa	0.0237	-0.235	3	Huh-7.5
MIMAT0003330	hsa-miR-654-5p	ENSG00000264772	AC016876.2	processed_transcript	chr17	7483479	7483497	+	5	0	AGO1,AGO2	7mer-m8	cgUGUACAAGACGCCGGGUGGu	||| ||||| |||||||	ucACCAGUUCU---GCCCACCc	1.3929	0.325	8	endothelial,hMSC
MIMAT0003330	hsa-miR-654-5p	ENSG00000233223	AC016876.1	antisense	chr17	7486299	7486320	-	4	0	AGO1-4,AGO2	7mer-m8	cguguacaagacgcCGGGUGGu	|| | |||||||	cgccaacccacgguGCCCACCc	0.2205	-1.337	7	HeLa,Huh-7.5
MIMAT0003330	hsa-miR-654-5p	ENSG00000233098	CCDC144NL-AS1	antisense	chr17	20841584	20841605	+	1	0	AGO1	7mer-m8	cgUGUACAAGACGC-CGGGUGGu	| | ||| | |:| |||||||	gaAGAUGCAC-GUGAGCCCACCc	1.1763	-0.217	2	endothelial
MIMAT0003330	hsa-miR-654-5p	ENSG00000235530	AC087294.1	antisense	chr17	21117738	21117759	+	1	0	AGO2	7mer-m8	cguguacaaGACGCCGGGUGGu	| | | |||||||	ugggagucaCAGGCGCCCACCc	0.2594	0.141	3	BT474
MIMAT0003330	hsa-miR-654-5p	ENSG00000280069	AC127024.8	TEC	chr17	29067056	29067076	+	2	0	AGO2	7mer-m8	cguGUACAAGACGCCGGGUGGu	| || || | | |||||||	ccuCAGGUGAU-CUGCCCACCu	1.0110	0.138	2	HeLa
MIMAT0003330	hsa-miR-654-5p	ENSG00000264456	AC138207.4	sense_intronic	chr17	29300022	29300042	+	1	0	AGO2	7mer-m8	cguGUACAAGACGCCGGGUGGu	| | ||| | | |||||||	gacCUUGUGAU-CUGCCCACCu	1.0211	-0.491	4	T-REx-293
MIMAT0003330	hsa-miR-654-5p	ENSG00000259623	AC125257.1	sense_overlapping	chr17	40007623	40007641	-	2	0	AGO2	7mer-m8	cguGUACAAGACGCCGGGUGGu	| |:|| || | |||||||	ccuCGUGAUC--C-GCCCACCu	0.9922	0.003	6	GM12892
MIMAT0003330	hsa-miR-654-5p	ENSG00000267002	AC060780.1	lincRNA	chr17	41318595	41318616	-	1	0	AGO2	7mer-m8	cguguacaagacgcCGGGUGGu	|| |||||||	ucaggcacgaauaaGCCCACCc	-0.1896	-0.016	5	HeLa
MIMAT0003330	hsa-miR-654-5p	ENSG00000188825	LINC00910	lincRNA	chr17	41447777	41447797	-	1	0	AGO2	7mer-m8	cguGUACAAGACGCCGGGUGGu	| || || | | |||||||	ccuCAGGUGAU-CUGCCCACCu	1.0110	0.025	11	HCT116
MIMAT0003330	hsa-miR-654-5p	ENSG00000262879	AC068152.1	processed_transcript	chr17	45134035	45134057	-	2	0	AGO1-4,AGO2	7mer-m8	cguguacaagacGC-CGGGUGGu	|| | || |||||||	ccagcgagaccaCGAGCCCACCg	0.4732	0.070	3	Huh-7.5
MIMAT0003330	hsa-miR-654-5p	ENSG00000265148	TSPOAP1-AS1	antisense	chr17	56402884	56402905	+	1	0	AGO2	8mer	cguguacaagacgcCGGGUGGu	| | | |||||||	ccuccucgcaccuuGCCCACCa	0.1818	2.307	3	22RV1
MIMAT0003330	hsa-miR-654-5p	ENSG00000215769	ARHGAP27P1-BPTFP1-KPNA2P3	processed_transcript	chr17	62776495	62776516	-	1	1	AGO2	7mer-m8	cguguacaagacGCCGGGUGGu	| | |||||||	aaccugccggccCCGCCCACCc	-0.1115	0.423	5	HEK293S
MIMAT0003330	hsa-miR-654-5p	ENSG00000215769	ARHGAP27P1-BPTFP1-KPNA2P3	processed_transcript	chr17	62776797	62776818	-	2	0	AGO2	7mer-m8	cguguacaagaCGCCGGGUGGu	|| | ||||||||	gcgggacagggGAGGCCCACCc	0.1601	-0.499	5	HCT116
MIMAT0003330	hsa-miR-654-5p	ENSG00000278730	AC005332.7	lincRNA	chr17	66125026	66125046	+	1	0	AGO2	7mer-m8	cguguacaaGACGCCGGGUGGu	| | | |||: |||||||	gaaaaaacaCUGU-GCCCACCc	0.9157	-0.243	3	HeLa
MIMAT0003330	hsa-miR-654-5p	ENSG00000278730	AC005332.7	lincRNA	chr17	66125502	66125524	+	2	0	AGO1-4,AGO2	7mer-m8	cgUG-UACAAGACGCCGGGUGGu	|| ||| |:| | |||||||	uaACAAUGCUUUUCUGCCCACCu	1.2594	-0.093	3	Huh-7.5,islets
MIMAT0003330	hsa-miR-654-5p	ENSG00000227036	LINC00511	lincRNA	chr17	70588583	70588604	-	2	0	AGO1-4,AGO2	7mer-m8	cguguacaAGACGC-CGGGUGGu	| || ||| |||||||	ugcccgcgUC-GCGCGCCCACCc	0.7195	-0.346	4	HeLa,Huh-7.5
MIMAT0003330	hsa-miR-654-5p	ENSG00000227036	LINC00511	lincRNA	chr17	70588821	70588845	-	1	0	AGO2	7mer-m8	cguguACAAGACG--C-CGGGUGGu	| |||| || | |||||||	cccucUGUUAGGCAGGCGCCCACCg	0.9878	-0.184	4	Huh-7.5
MIMAT0003330	hsa-miR-654-5p	ENSG00000264853	AC011933.2	sense_intronic	chr17	73369089	73369109	-	2	0	AGO2	7mer-m8	cgUGUACAAGACGCCGGGUGGu	|:|| || | | |||||||	ccGCAAGUGAU-CCGCCCACCu	1.1019	0.105	3	Huh-7.5
MIMAT0003330	hsa-miR-654-5p	ENSG00000266998	AC111182.1	antisense	chr17	75370654	75370675	-	1	0	AGO2	8mer	cguguacaagacGCCGGGUGGu	|||||||||	cuuucccccuccCGGCCCACCa	-0.3182	0.297	7	TDF
MIMAT0003330	hsa-miR-654-5p	ENSG00000279801	AC111170.3	TEC	chr17	75442752	75442773	+	1	0	AGO2	7mer-m8	cguGUACAAGACGCCGGGUGGu	|| ::|| |:|| ||||||||	gcuUGUGAUUUGGGGCCCACCu	1.5409	-0.520	3	HS5
MIMAT0003330	hsa-miR-654-5p	ENSG00000204282	TNRC6C-AS1	processed_transcript	chr17	76106224	76106248	-	2	0	AGO1-4	7mer-m8	cgUGU-ACAA--GACGCCGGGUGGu	||| || | ||| ||||||||	aaACACUGGUGCCUGAGGCCCACCc	1.3259	0.168	4	Huh-7.5
MIMAT0003330	hsa-miR-654-5p	ENSG00000279339	AC100788.2	TEC	chr17	76893470	76893491	+	1	0	AGO2	7mer-m8	cguguacaagaCGCCGGGUGGu	| | || |||||||	gugagagagugGCCGCCCACCc	0.3773	-0.751	3	TDF
MIMAT0003330	hsa-miR-654-5p	ENSG00000262772	LINC01977	lincRNA	chr17	77800748	77800770	+	1	0	AGO1-4	7mer-m8	cgUGUACAA-GACGCCGGGUGGu	||||| || | |||||||	acACAUCUUCCCAAAGCCCACCc	1.3906	0.520	4	MCF7
MIMAT0003330	hsa-miR-654-5p	ENSG00000262188	LINC01978	lincRNA	chr17	77897149	77897169	+	1	0	AGO2	7mer-m8	cguGUACAAGACGCCGGGUGGu	| || || | | |||||||	ccuCAGGUGAU-CUGCCCACCu	1.0110	-0.018	3	cingulate_gyrus
MIMAT0003330	hsa-miR-654-5p	ENSG00000262580	AC087741.1	antisense	chr17	78175061	78175082	-	2	0	AGO2	7mer-m8	cguguacaagacgCCGGGUGGu	| | | ||||||||	uccccacugugaaGGCCCACCc	0.5388	-0.047	11	T98G
MIMAT0003330	hsa-miR-654-5p	ENSG00000262580	AC087741.1	antisense	chr17	78176316	78176337	-	2	0	AGO2	7mer-m8	cguguacaagacgcCGGGUGGu	| | | |||||||	gggggucucaccacGCCCACCc	0.2661	-0.363	11	T98G
MIMAT0003330	hsa-miR-654-5p	ENSG00000262580	AC087741.1	antisense	chr17	78177403	78177423	-	1	0	AGO2	7mer-m8	cguGUACAAGACGCCGGGUGGu	|| | || |||||||||	cucCAGGGCCU-CGGCCCACCc	0.9589	-0.720	11	BT474
MIMAT0003330	hsa-miR-654-5p	ENSG00000262580	AC087741.1	antisense	chr17	78177718	78177737	-	2	0	AGO2	7mer-m8	cguGUACAAGACGCCGGGUGGu	|| | | ||| | |||||||	gccCCUCUUC--CAGCCCACCc	1.1497	-0.161	11	T98G
MIMAT0003330	hsa-miR-654-5p	ENSG00000185168	LINC00482	lincRNA	chr17	79277971	79277992	-	2	0	AGO2	8mer	cguguacaagacgCCGGGUGGu	| | ||||||||	ucgucgaggauagGGCCCACCa	0.0770	-0.197	6	HeLa
MIMAT0003330	hsa-miR-654-5p	ENSG00000262877	AC110285.2	lincRNA	chr17	79362258	79362279	-	1	0	AGO2	7mer-m8	cgUGUACAAGACGCCGGGUGGu	|:: | | | |||||||	agAUGAGCCCCACCGCCCACCu	0.7351	-0.995	10	T98G
MIMAT0003330	hsa-miR-654-5p	ENSG00000229848	AC139149.1	antisense	chr17	79494153	79494172	+	1	0	AGO1-4	7mer-m8	cguGUACAAGACGCCGGGUGGu	|||| | | |||||||	cacCAUGGCC--CUGCCCACCu	0.8593	-0.738	4	hNSC
MIMAT0003330	hsa-miR-654-5p	ENSG00000265688	MAFG-AS1	antisense	chr17	79888595	79888616	+	3	0	AGO2	7mer-m8	cguGUACAAGACGCCGGGUGGu	|| | | || ||||||||	gcuCCUCCUCCAGGGCCCACCu	1.0565	-0.353	2	HeLa
MIMAT0003330	hsa-miR-654-5p	ENSG00000264635	AP001020.2	sense_intronic	chr18	738555	738576	-	1	0	AGO2	8mer	cguguacAAGACGCCGGGUGGu	| | | |||||||	cugggacUACAGGCGCCCACCa	0.1601	-0.114	1	HeLa
MIMAT0003330	hsa-miR-654-5p	ENSG00000263753	LINC00667	lincRNA	chr18	5238256	5238277	+	2	0	AGO2	7mer-m8	cguguaCAAGACGCCGGGUGGu	| |||| |||||||||	gggagcGUUCGCCGGCCCACCu	1.0414	0.012	2	MDA-MB-231
MIMAT0003330	hsa-miR-654-5p	ENSG00000265369	PCAT18	lincRNA	chr18	24268855	24268875	-	1	0	AGO2	7mer-m8	cguGUACAAGACGCCGGGUGGu	| || || | | |||||||	ccuCAAGUGAU-CCGCCCACCu	1.0110	0.066	5	T-REx-293
MIMAT0003330	hsa-miR-654-5p	ENSG00000267283	AC005306.1	processed_transcript	chr19	1989933	1989954	+	1	0	AGO2	7mer-m8	cguguacaaGACGCCGGGUGGu	| | | |||||||	cucgguaccCAGAUGCCCACCu	0.2487	0.240	6	22RV1
MIMAT0003330	hsa-miR-654-5p	ENSG00000267283	AC005306.1	processed_transcript	chr19	1990230	1990251	+	1	0	AGO2	7mer-m8	cguguacaagacgcCGGGUGGu	| | |||||||	cacgacacccacauGCCCACCc	0.1231	-0.063	6	22RV1
MIMAT0003330	hsa-miR-654-5p	ENSG00000267469	AC005944.1	antisense	chr19	3053191	3053212	+	1	0	AGO2	7mer-m8	cgugUACAAGACGCCGGGUGGu	| || | |: |||||||	gggaAUCCUGGGUCGCCCACCc	0.7661	0.048	0	TDF
MIMAT0003330	hsa-miR-654-5p	ENSG00000280247	AC005578.1	TEC	chr19	4246581	4246605	-	1	0	AGO1-4	7mer-m8	cgUGUACA---AGACGCCGGGUGGu	|| |||| || : |||||||	ccAAAUGUCCCUCCAUUGCCCACCu	1.1019	0.124	3	MCF7
MIMAT0003330	hsa-miR-654-5p	ENSG00000269425	AC104521.1	antisense	chr19	4343439	4343459	+	1	0	AGO1-4	7mer-m8	cguGUACAAGACGCCGGGUGGu	| || |||| | |||||||	ccuCAGUUUCU-CCGCCCACCc	1.3049	-0.064	0	hNSC
MIMAT0003330	hsa-miR-654-5p	ENSG00000269318	AC007292.2	antisense	chr19	4358247	4358268	-	1	0	AGO2	7mer-m8	cgUGUACAAGACGCCGGGUGGu	||:| ||| |||||||	ccAUAGCUUCCCAAGCCCACCg	1.0776	-0.382	4	GM12878
MIMAT0003330	hsa-miR-654-5p	ENSG00000267030	AC011498.2	antisense	chr19	4447795	4447816	+	2	0	AGO1-4,AGO2	7mer-m8	cguguacaagACGCCGGGUGGu	| ||| || |||||||	ggacaccccaUGGAGCCCACCc	0.8518	-0.692	0	Huh-7.5
MIMAT0003330	hsa-miR-654-5p	ENSG00000268056	AC020913.1	antisense	chr19	17268132	17268152	-	2	0	AGO1	7mer-m8	cguGUACAAGACGCCGGGUGGu	| || | || | |||||||	ccuCA-GGUCAUCCGCCCACCu	1.0110	0.174	1	endothelial
MIMAT0003330	hsa-miR-654-5p	ENSG00000280061	AC011504.1	TEC	chr19	31045392	31045412	+	2	0	AGO1-4	7mer-m8	cguGUACAAGACGCCGGGUGGu	| || || | | |||||||	ccuCAGGUGAU-CCGCCCACCu	1.0110	-0.180	3	hNSC
MIMAT0003330	hsa-miR-654-5p	ENSG00000279329	AC020910.5	TEC	chr19	35167784	35167806	-	1	0	AGO1-4	7mer-m8	cgUGUAC-AAGACGCCGGGUGGu	| :|| |||| ||||||||	agAAGUGCUUCUUAGGCCCACCc	1.3503	-0.384	3	Huh-7.5
MIMAT0003330	hsa-miR-654-5p	ENSG00000236144	TMEM147-AS1	antisense	chr19	36033117	36033136	-	3	0	AGO2	7mer-m8	cgUGUACAAGACGCCGGGUGGu	| :|| || | |||||||||	gaGCAGGUAC--CGGCCCACCu	1.2117	-0.158	8	HEK293S
MIMAT0003330	hsa-miR-654-5p	ENSG00000248101	AC002116.1	processed_transcript	chr19	36500431	36500452	-	2	0	AGO2	8mer	cguguacaagacGCCGGGUGGu	| | | |||||||||	cggccuccgcccCGGCCCACCa	0.6231	0.789	1	left_ventricle
MIMAT0003330	hsa-miR-654-5p	ENSG00000267698	AC002116.2	antisense	chr19	36510140	36510159	+	1	0	AGO2	7mer-m8	cguGUACAAGACGCCGGGUGGu	| || | || | |||||||	gucCA-GCUCCAC-GCCCACCc	0.9467	4.974	9	HeLa
MIMAT0003330	hsa-miR-654-5p	ENSG00000269653	AC011479.3	sense_intronic	chr19	38676106	38676127	+	2	0	AGO1-4	7mer-m8	cguguacaaGACGCCGGGUGGu	| || | |||||||	cuaggcccaCUCCUGCCCACCc	0.3901	-0.261	2	Huh-7.5
MIMAT0003330	hsa-miR-654-5p	ENSG00000279759	AC118344.2	TEC	chr19	40865187	40865207	+	1	0	AGO2	7mer-m8	cguGUACAAGACGCCGGGUGGu	| || || | : |||||||	ccuCAGGUGAU-UUGCCCACCu	0.9656	-0.230	7	HeLa
MIMAT0003330	hsa-miR-654-5p	ENSG00000279759	AC118344.2	TEC	chr19	40865394	40865418	+	2	0	AGO1-4,AGO2	7mer-m8	cguguacaaGAC--GC-CGGGUGGu	||| || |||||||	agcauccggCUGCCCGUGCCCACCu	0.0903	-0.687	7	MCF7,T-REx-293
MIMAT0003330	hsa-miR-654-5p	ENSG00000266921	AC006213.1	antisense	chr19	44506829	44506852	-	1	0	AGO2	7mer-m8	cgUGUACAAGACG-C-CGGGUGGu	||| | || | |||||||	cuACACACACCGCAGUGCCCACCg	0.8437	-0.146	3	BT474
MIMAT0003330	hsa-miR-654-5p	ENSG00000279095	AC243964.3	TEC	chr19	45167759	45167779	+	2	0	AGO1-4,AGO2	7mer-m8	cguguacaaGACGCCGGGUGGu	| | || |||||||	ugugagccaCCGC-GCCCACCc	0.3880	-0.227	2	Huh-7.5
MIMAT0003330	hsa-miR-654-5p	ENSG00000279095	AC243964.3	TEC	chr19	45169172	45169193	+	4	0	AGO1,AGO1-4	7mer-m8	cguguacaagaCGCCGGGUGGu	|| |||||||	cauucaccagcGCCGCCCACCg	-0.3162	0.271	2	Huh-7.5,endothelial
MIMAT0003330	hsa-miR-654-5p	ENSG00000267395	DM1-AS	antisense	chr19	46274763	46274784	+	2	0	AGO1	7mer-m8	cguguacaagacGCCGGGUGGu	| | |||||||||	ccgcggagcagaCGGCCCACCu	0.3182	0.114	9	endothelial
MIMAT0003330	hsa-miR-654-5p	ENSG00000197813	AC011450.1	lincRNA	chr19	49843440	49843461	-	1	0	AGO2	7mer-m8	cguguacaagACGCCGGGUGGu	| | || |||||||	gagacgggggUGAUGCCCACCc	0.4227	-0.395	4	HEK293S
MIMAT0003330	hsa-miR-654-5p	ENSG00000276570	AC010327.5	processed_transcript	chr19	55738904	55738925	-	2	0	AGO2	7mer-m8	cgUGUACAAGACGCCGGGUGGu	|:| | | | | |||||||	ccGCCUUUGCCACCGCCCACCu	0.9357	1.418	3	HeLa
MIMAT0003330	hsa-miR-654-5p	ENSG00000269275	AC020922.3	antisense	chr19	55889341	55889361	-	2	0	AGO2	7mer-m8	cguguacaaGACGCCGGGUGGu	| | | || :||||||||	gucccggcgCU-UGGCCCACCu	0.8903	2.003	3	HeLa
MIMAT0003330	hsa-miR-654-5p	ENSG00000269473	AC012313.8	lincRNA	chr19	58954939	58954960	+	1	0	AGO2	7mer-m8	cguguacaagacgcCGGGUGGu	| || |||||||	ucucaccccucaauGCCCACCu	0.1286	0.001	6	22RV1
MIMAT0003330	hsa-miR-654-5p	ENSG00000233896	PDYN-AS1	antisense	chr20	1946496	1946518	+	1	0	AGO2	7mer-m8	cgUGUAC-AAGACGCCGGGUGGu	||| | |||| |||||||	agACACGCGGCUGCCGCCCACCc	1.3071	0.586	2	HEK293T
MIMAT0003330	hsa-miR-654-5p	ENSG00000277287	AL109976.1	lincRNA	chr20	3220884	3220905	+	1	0	AGO2	7mer-m8	cguguacaagacgcCGGGUGGu	|| |||||||	acaggccggggcaaGCCCACCu	-0.1896	-0.031	3	H1
MIMAT0003330	hsa-miR-654-5p	ENSG00000205181	LINC00654	lincRNA	chr20	5477144	5477165	-	1	0	AGO1-4	7mer-m8	cguguacaaGACGCCGGGUGGu	| | ||| |||||||	ccuccaucaCUGGUGCCCACCu	0.6777	0.194	1	Huh-7.5
MIMAT0003330	hsa-miR-654-5p	ENSG00000268628	AL121761.2	lincRNA	chr20	19738187	19738208	-	1	0	AGO2	7mer-m8	cguguacaagacGCCGGGUGGu	| |||||||	cuggccaggggcCCGCCCACCc	-0.6022	-0.424	6	BT474
MIMAT0003330	hsa-miR-654-5p	ENSG00000259974	LINC00261	lincRNA	chr20	22541806	22541826	-	3	0	AGO1-4,AGO2	7mer-m8	cgUGUACAAGACGCCGGGUGGu	|||| ||| |||||||	aaACAU-UUCCAAAGCCCACCu	1.2350	0.648	1	Huh-7.5
MIMAT0003330	hsa-miR-654-5p	ENSG00000259974	LINC00261	lincRNA	chr20	22544419	22544440	-	2	0	AGO1-4,AGO2	8mer	cguguacaagacGCCGGGUGGu	| | | |||||||	augccccaccauCUGCCCACCa	0.2299	-0.247	1	Huh-7.5
MIMAT0003330	hsa-miR-654-5p	ENSG00000259974	LINC00261	lincRNA	chr20	22544521	22544543	-	2	0	AGO1-4	7mer-m8	cguguacaagaCGC-CGGGUGGu	|| |:| |||||||	cagcaaccaagGUGAGCCCACCc	0.3568	-0.660	1	Huh-7.5
MIMAT0003330	hsa-miR-654-5p	ENSG00000285230	RALY-AS1	lincRNA	chr20	32573471	32573491	-	1	0	AGO1-4	7mer-m8	cguguacaaGACGCCGGGUGGu	| ||| |||||||	accaccuaaCUG-AGCCCACCc	0.3552	0.120	0	MCF7
MIMAT0003330	hsa-miR-654-5p	ENSG00000250917	AL035458.2	sense_overlapping	chr20	32868943	32868964	-	13	0	AGO1-4,AGO2	7mer-m8	cguguacaaGACGCCGGGUGGu	|| ||| |||||||	aggcaguggCUGAAGCCCACCu	0.7195	4.775	6	Huh-7.5,MDA-MB-231
MIMAT0003330	hsa-miR-654-5p	ENSG00000260032	NORAD	lincRNA	chr20	34635065	34635086	-	39	0	AGO1,AGO1-4,AGO2	7mer-m8	cguguaCAAGACGCCGGGUGGu	|| || |||||||	cuggucGUGGUGGUGCCCACCu	0.4278	-0.052	3	Huh-7.5,endothelial,foreskin_fibroblast
MIMAT0003330	hsa-miR-654-5p	ENSG00000260032	NORAD	lincRNA	chr20	34638162	34638183	-	15	0	AGO1-4,AGO2	8mer	cguguacaagacgcCGGGUGGu	| | | |||||||	ggcccguuggaaauGCCCACCa	0.2927	0.160	3	Huh-7.5,T-REx-293
MIMAT0003330	hsa-miR-654-5p	ENSG00000226648	PLCG1-AS1	antisense	chr20	39766370	39766389	-	1	0	AGO1-4	7mer-m8	cguGUACAAGACGCCGGGUGGu	|||| | |: |||||||	aguCAUG-ACGGU-GCCCACCu	1.0066	4.788	3	hNSC
MIMAT0003330	hsa-miR-654-5p	ENSG00000277449	CEBPB-AS1	antisense	chr20	48806664	48806685	-	1	0	AGO2	8mer	cguguacaagacGCCGGGUGGu	| | | | |||||||	ccgccccuagccCCGCCCACCa	0.4412	0.163	2	left_ventricle
MIMAT0003330	hsa-miR-654-5p	ENSG00000268333	AL132655.1	lincRNA	chr20	57409388	57409411	-	2	0	AGO1-4	8mer	cguguacaAGAC--GCCGGGUGGu	| |||| | |||||||	uguccaccUCUGCCCUGCCCACCa	0.6896	-0.459	1	Huh-7.5
MIMAT0003330	hsa-miR-654-5p	ENSG00000283078	AL137077.2	lincRNA	chr20	60642993	60643013	+	1	0	AGO2	7mer-m8	cgugUACAAGACGCCGGGUGGu	| | | ||||: |||||||	guuaAGGGUCUGU-GCCCACCu	1.1885	-0.376	0	T98G
MIMAT0003330	hsa-miR-654-5p	ENSG00000273619	AL121832.2	antisense	chr20	60961571	60961592	-	2	0	AGO1-4,AGO2	7mer-m8	cguguacaagacGCCGGGUGGu	| | |||||||||	aggaaaagacccCGGCCCACCg	0.3958	0.137	6	Huh-7.5
MIMAT0003330	hsa-miR-654-5p	ENSG00000268858	AL118506.1	antisense	chr20	62494167	62494186	-	1	0	AGO2	8mer	cguGUACAAGACGCCGGGUGGu	|| || | || ||||||||	gcuCAGGCCCU--GGCCCACCa	1.1396	1.086	0	22RV1
MIMAT0003330	hsa-miR-654-5p	ENSG00000273840	AF254983.1	processed_transcript	chr21	11029682	11029705	-	1	0	AGO1-4	7mer-m8	cguGUA-CAAGACGC-CGGGUGGu	| ||| | | |:| |||||||	accCAUAAUACAGUGAGCCCACCc	1.1497	4.917	0	MCF7
MIMAT0003330	hsa-miR-654-5p	ENSG00000279156	AL157359.3	TEC	chr21	20289701	20289724	+	1	0	AGO2	7mer-m8	cguguacAAG--ACGCCGGGUGGu	| ||| ||: |||||||	gucuuacUUCCGUGUUGCCCACCu	0.6573	-0.138	1	HEK293T
MIMAT0003330	hsa-miR-654-5p	ENSG00000182912	TSPEAR-AS2	antisense	chr21	45939193	45939218	+	1	0	AGO1-4	8mer	cguguacaaGACGC----CGGGUGGu	| ||||| |||||||	cuugagccaCUGCGCCCAGCCCACCa	0.6124	-0.269	0	Huh-7.5
MIMAT0003330	hsa-miR-654-5p	ENSG00000215424	MCM3AP-AS1	antisense	chr21	47650270	47650293	+	3	0	AGO1-4,AGO2	8mer	cguGUAC-AAGACGC-CGGGUGGu	:||| :|| | |||||||	cacUAUGCAAUUGAGUGCCCACCa	0.9346	-0.569	3	HS5,Huh-7.5
MIMAT0003330	hsa-miR-654-5p	ENSG00000228137	AP001469.2	antisense	chr21	47667550	47667570	+	1	0	AGO2	7mer-m8	cguguacaaGACGCCGGGUGGu	| | || |||||||	ugugagccaCCGC-GCCCACCc	0.3880	-0.146	4	HeLa
MIMAT0003330	hsa-miR-654-5p	ENSG00000093100	AC016026.1	processed_transcript	chr22	18272990	18273011	-	3	0	AGO1-4,AGO2	7mer-m8	cguguacaagacgcCGGGUGGu	| | | | |||||||	gggcguccagucauGCCCACCc	0.4745	-0.476	1	HeLa,Huh-7.5
MIMAT0003330	hsa-miR-654-5p	ENSG00000093100	AC016026.1	processed_transcript	chr22	18273277	18273298	-	3	0	AGO2	7mer-m8	cguguacaagaCGCCGGGUGGu	| | || | ||||||||	ccuccugggagGAGGCCCACCu	0.8037	0.525	1	HeLa
MIMAT0003330	hsa-miR-654-5p	ENSG00000093100	AC016026.1	processed_transcript	chr22	18293633	18293657	-	3	0	AGO1-4,AGO2	7mer-m8	cguGUACAA---GACGCCGGGUGGu	|| | |||| |||| |||||||	gccCCUGUUGGCCUGCUGCCCACCc	1.5964	0.239	1	Huh-7.5
MIMAT0003330	hsa-miR-654-5p	ENSG00000280007	AC008079.2	antisense	chr22	18613608	18613629	-	2	0	AGO1-4,AGO2	7mer-m8	cguguacaaGACGCCGGGUGGu	| :|| |||||||	ggcugguagUUGAUGCCCACCu	0.2056	7.112	6	Huh-7.5,TDF
MIMAT0003330	hsa-miR-654-5p	ENSG00000273311	DGCR11	sense_intronic	chr22	19034685	19034708	-	1	0	AGO1-4	8mer	cgUGUACAAGACG--CCGGGUGGu	|||| | | || |||||||	cuACAUUUGCAGCCAAGCCCACCa	1.1685	-0.517	3	Huh-7.5
MIMAT0003330	hsa-miR-654-5p	ENSG00000236499	LINC00896	lincRNA	chr22	20194313	20194336	+	2	0	AGO1	7mer-m8	cguguacaaGACG--CCGGGUGGu	| | |||| ||||||||	ccucccuggCUGCAGGGCCCACCc	0.8596	-0.264	6	endothelial
MIMAT0003330	hsa-miR-654-5p	ENSG00000285314	AC002470.2	processed_transcript	chr22	21346536	21346557	+	2	0	AGO1-4,AGO2	7mer-m8	cguguacaagacgcCGGGUGGu	|| | | |||||||	gcuuccgaggagguGCCCACCc	0.4334	0.584	0	HS5,MCF7
MIMAT0003330	hsa-miR-654-5p	ENSG00000285314	AC002470.2	processed_transcript	chr22	21346623	21346644	+	2	0	AGO1,AGO2	7mer-m8	cguguacaagaCGCCGGGUGGu	| | || |||||||	accucagccaaGCAGCCCACCc	0.4334	0.657	0	T-REx-293,endothelial
MIMAT0003330	hsa-miR-654-5p	ENSG00000230513	THAP7-AS1	antisense	chr22	21357447	21357468	+	2	0	AGO1-4	7mer-m8	cguguacaagacgcCGGGUGGu	| | |||||||	ggcugguaguuaauGCCCACCu	-0.1503	5.648	4	Huh-7.5
MIMAT0003330	hsa-miR-654-5p	ENSG00000228923	AP000355.1	antisense	chr22	24914220	24914241	+	1	0	AGO1-4	7mer-m8	cguguacaaGACGCCGGGUGGu	| :| | |||||||	cuaagcacaUUACAGCCCACCu	0.3070	0.070	3	Huh-7.5
MIMAT0003330	hsa-miR-654-5p	ENSG00000235954	TTC28-AS1	processed_transcript	chr22	28315599	28315619	+	1	0	AGO2	7mer-m8	cguguacaAGACGCCGGGUGGu	|| | || | ||||||||	gcuccgagUCAG-GGCCCACCu	0.9323	-0.215	6	left_ventricle
MIMAT0003330	hsa-miR-654-5p	ENSG00000279159	AC003681.1	antisense	chr22	30421804	30421827	-	1	0	AGO2	7mer-m8	cgUGUACAA--GACGCCGGGUGGu	:|| || | | |||||||	caGCAGCUUGGCCACUGCCCACCc	0.7539	1.264	4	H1
MIMAT0003330	hsa-miR-654-5p	ENSG00000279080	AL022322.2	antisense	chr22	38526553	38526574	+	1	0	AGO1-4	7mer-m8	cgUGUA-CAAGACGCCGGGUGGu	|| | || | | |||||||	ugACCUCGUGAUUC-GCCCACCu	0.9013	-0.168	9	hNSC
MIMAT0003330	hsa-miR-654-5p	ENSG00000233903	Z83851.1	lincRNA	chr22	42672895	42672916	+	3	0	AGO1,AGO2	7mer-m8	cguGUACAAGACGCCGGGUGGu	|| ||: | |||||||	agcCACUUUUCCCUGCCCACCc	0.8037	0.020	2	GM12878,endothelial
MIMAT0003330	hsa-miR-654-5p	ENSG00000230922	AL079301.1	sense_intronic	chr22	45399423	45399446	-	1	0	AGO2	7mer-m8	cgUGUACAAGAC--GCCGGGUGGu	|||| | : | | |||||||	ccACAGGGAUGGCCCUGCCCACCu	1.0477	-0.175	4	HEK293S
MIMAT0003330	hsa-miR-654-5p	ENSG00000226328	NUP50-AS1	lincRNA	chr22	45529452	45529474	-	1	0	AGO2	8mer	cguguacAAGACGC-CGGGUGGu	|| || || | |||||||	gcugggaUUAUGGGCGCCCACCa	0.8683	-0.090	8	T-REx-293
MIMAT0003330	hsa-miR-654-5p	ENSG00000197182	MIRLET7BHG	lincRNA	chr22	46506635	46506657	+	2	0	AGO2	8mer	cgUGUACAA-GACGCCGGGUGGu	| |||| || | | |||||||	ggACAUCUUGGUCCUGCCCACCa	1.4146	-0.497	6	HeLa
MIMAT0003330	hsa-miR-654-5p	ENSG00000197182	MIRLET7BHG	lincRNA	chr22	46508457	46508477	+	3	0	AGO2	7mer-m8	cguguacaaGACGCCGGGUGGu	| |||| |||||||	cccagccccCUGC-GCCCACCg	0.5825	-0.457	6	T98G
MIMAT0003330	hsa-miR-654-5p	ENSG00000234869	AL021392.1	antisense	chr22	46938420	46938441	+	1	0	AGO1-4	8mer	cgUGUACAAGACGCCGGGUGGu	:| ||| | | |||||||	cuGCCUGUGCAGGUGCCCACCa	1.0399	-0.820	1	hNSC
MIMAT0003330	hsa-miR-654-5p	ENSG00000260708	AL118516.1	antisense	chr22	47158336	47158356	-	2	0	AGO2	7mer-m8	cgUGUACAAGACGCCGGGUGGu	|||| | || |||||||	acACAACAGCGGC-GCCCACCu	1.0898	-0.828	5	HeLa
MIMAT0003330	hsa-miR-654-5p	ENSG00000279712	FP325330.3	lincRNA	chr22	48318151	48318172	+	3	0	AGO1-4,AGO2	7mer-m8	cgUGUACAAGACGCCGGGUGGu	| | |||| | :||||||||	ggAAAUGUGAUAUGGCCCACCu	1.4036	-0.355	1	Huh-7.5
MIMAT0003330	hsa-miR-654-5p	ENSG00000213279	Z97192.2	lincRNA	chr22	49967247	49967268	-	2	0	AGO1,AGO2	7mer-m8	cguguacaagacGCCGGGUGGu	| | | :||||||||	cccgaggaggccUGGCCCACCc	0.6630	-0.257	1	22RV1,endothelial
MIMAT0003330	hsa-miR-654-5p	ENSG00000188511	C22orf34	lincRNA	chr22	50016306	50016327	-	2	0	AGO1	7mer-m8	cguguacaaGACGCCGGGUGGu	| |||| |||||||	uggguggagCUGCUGCCCACCu	0.6839	-0.142	1	endothelial
MIMAT0003330	hsa-miR-654-5p	ENSG00000188511	C22orf34	lincRNA	chr22	50050337	50050361	-	1	0	AGO1	7mer-m8	cguGUACAAG---ACGCCGGGUGGu	| | || || || |||||||	gguCCUGCUCUCAUGACGCCCACCc	0.8536	-0.039	1	endothelial
MIMAT0003330	hsa-miR-654-5p	ENSG00000229807	XIST	lincRNA	chrX	73062268	73062287	-	43	0	AGO1-4,AGO2	7mer-m8	cguguacAAGACGCCGGGUGGu	| |||| |||||||	agaaccaUUCU--UGCCCACCu	0.7151	0.472	1	Huh-7.5
MIMAT0003330	hsa-miR-654-5p	ENSG00000229807	XIST	lincRNA	chrX	73066476	73066497	-	18	0	AGO1-4,AGO2	7mer-m8	cguguacaagacgcCGGGUGGu	|| |||||||	uuccagcaggaaguGCCCACCc	-0.0599	-0.442	1	Huh-7.5
MIMAT0003330	hsa-miR-654-5p	ENSG00000197180	AC244090.1	lincRNA	chrX	153656752	153656772	-	1	0	AGO1-4	7mer-m8	cguguacaaGACGCCGGGUGGu	|| | |||||||	cgcggaaccCUAC-GCCCACCc	-0.0217	-0.851	5	hNSC
