# Supplementary material for: Identification of hub programmed cell death-related genes and immune infiltration in Crohn’s disease using bioinformatics
Source: Front Genet. 2024 Dec 18;15:1425062. doi: 10.3389/fgene.2024.1425062 (PMC11688285; doi:10.3389/fgene.2024.1425062)
Supplement: Supplementary file 2 [file DataSheet4.zip › Input data and script3/ceRNAnet/miRNA_lncRNA/hsa-miR-105-5p.txt]

#please cite:
#Zhou KR, Liu S, Li B, Liu SR, Zheng WJ, Cai L, et al. An encyclopedia of RNA interactomes in ENCORI.
#2.Li JH, et al.starBase v2.0: decoding miRNA-ceRNA, miRNA-ncRNA and protein-RNA interaction networks from large-scale CLIP-Seq data , Nucleic Acids Res. 2014 Jan;42:D92-7.
miRNAid	miRNAname	geneID	geneName	geneType	chromosome	start	end	strand	clipExpNum	degraExpNum	RBP	merClass	miRseq	align	targetSeq	TDMDScore	phyloP	pancancerNum	cellline/tissue
MIMAT0000102	hsa-miR-105-5p	ENSG00000230699	AL645608.3	lincRNA	chr1	847980	848003	+	1	0	AGO2	8mer	ugguguCCUCAGAC-UCGUAAACu	|||| | :|||||||	cuucguGGAGGAAGUGGCAUUUGa	0.5789	0.314	1	HeLa
MIMAT0000102	hsa-miR-105-5p	ENSG00000279839	AL512383.1	TEC	chr1	3123901	3123923	+	3	0	AGO1-4,AGO2	7mer-m8	ugGUGUCCUCAGACUCGUAAACu	||| ::||| | :|||||||	acCUUGGGAACAUUGGCAUUUGu	1.3414	-1.110	3	Huh-7.5
MIMAT0000102	hsa-miR-105-5p	ENSG00000236423	LINC01134	lincRNA	chr1	3832622	3832645	+	1	0	AGO1-4	7mer-m8	ugguguccucaGACU-CGUAAACu	| | | || |||||||	uucuccaucugCAGACGCAUUUGu	0.3731	-0.209	3	Huh-7.5
MIMAT0000102	hsa-miR-105-5p	ENSG00000228526	MIR34AHG	lincRNA	chr1	9242157	9242180	-	2	0	AGO2	7mer-m8	ugGUGUCCUC-AG-ACUCGUAAACu	||||| | || || |:|||||||	acCAC-GCAGAUCGGGGGCAUUUGg	1.6705	0.501	6	HeLa
MIMAT0000102	hsa-miR-105-5p	ENSG00000242349	NPPA-AS1	antisense	chr1	11905748	11905770	+	3	0	AGO1-4	7mer-m8	ugGUGUCCUCAGACUCGUAAACu	| |||| | :|||||||	agCACACCAACGCAGGCAUUUGu	1.0382	-0.257	2	Huh-7.5
MIMAT0000102	hsa-miR-105-5p	ENSG00000197989	SNHG12	antisense	chr1	28906158	28906180	-	5	0	AGO1-4,AGO2	7mer-m8	ugguguccucagacuCGUAAACu	| | | | |||||||	agcugaccuauuacuGCAUUUGg	0.4104	-0.157	2	22RV1,Huh-7.5
MIMAT0000102	hsa-miR-105-5p	ENSG00000228436	AL139260.1	antisense	chr1	39325726	39325748	+	2	0	AGO1-4,AGO2	8mer	ugguguccucAGACUCGUAAACu	| || :|||||||	ggagaugcucUCCCGGCAUUUGa	0.2544	0.338	3	BCBL-1,Huh-7.5
MIMAT0000102	hsa-miR-105-5p	ENSG00000272506	AL357078.3	lincRNA	chr1	65469525	65469552	-	1	0	AGO2	7mer-m8	ugGUGUCCUCA-G-ACU---CGUAAACu	|:|: |||| | ||: |||||||	ccUAUUUGAGUGCAUGGAUUGCAUUUGg	1.2046	-0.195	7	HeLa
MIMAT0000102	hsa-miR-105-5p	ENSG00000233184	AC093157.1	antisense	chr1	101549087	101549109	+	3	1	AGO1,AGO1-4	7mer-m8	ugguguccucagacuCGUAAACu	| | |||||||	aaauaccugcugccuGCAUUUGg	-0.1872	0.699	3	Huh-7.5,endothelial
MIMAT0000102	hsa-miR-105-5p	ENSG00000273373	AL355488.1	antisense	chr1	110913874	110913898	+	1	0	AGO2	7mer-m8	ugguGUCCUCAGAC-U-CGUAAACu	| :|| | ||| | |||||||	auauUAGCAUACUGUAUGCAUUUGu	1.0244	0.053	2	HeLa
MIMAT0000102	hsa-miR-105-5p	ENSG00000259834	AL365361.1	lincRNA	chr1	111199436	111199459	-	4	0	AGO2	7mer-m8	uggUGUCCU-CAGACUCGUAAACu	| |||| | |||||||||	uagAAAGGAGGGGAGAGCAUUUGu	1.0933	-0.304	7	motor_cortex
MIMAT0000102	hsa-miR-105-5p	ENSG00000232811	AL360270.1	antisense	chr1	111494814	111494834	+	1	0	AGO2	7mer-m8	uggUGUCCUCAGACUCGUAAACu	|:| :|| || |||||||	uaaAUAACGGU-UG-GCAUUUGg	0.8738	2.969	3	TDF
MIMAT0000102	hsa-miR-105-5p	ENSG00000226419	SLC16A1-AS1	antisense	chr1	113499255	113499278	+	2	0	AGO2	8mer	uggugUCCUCAGAC-UCGUAAACu	:||| | | ||||||||	gagcgGGGAAUGGGCAGCAUUUGa	0.7172	0.372	1	HeLa
MIMAT0000102	hsa-miR-105-5p	ENSG00000226419	SLC16A1-AS1	antisense	chr1	113499842	113499862	+	1	0	AGO2	8mer	ugguGUCCUCAGACUCGUAAACu	| ||| :| | ||||||||	ucguCAGCGGCC--AGCAUUUGa	0.9947	-0.219	1	HeLa
MIMAT0000102	hsa-miR-105-5p	ENSG00000237976	AL391069.3	antisense	chr1	151320396	151320420	+	1	0	AGO1-4	7mer-m8	ugGUGUCCUCAGACU---CGUAAACu	||| | ||||: | |||||||	ucCA-AAGAGUUGCAAAUGCAUUUGc	1.2248	-0.053	0	hNSC
MIMAT0000102	hsa-miR-105-5p	ENSG00000225855	RUSC1-AS1	antisense	chr1	155286738	155286760	-	1	0	AGO1	7mer-m8	ugguguccucAGACUCGUAAACu	| | ||| ||||||||	aacuucccccUCUUAGCAUUUGc	0.6007	-0.471	4	endothelial
MIMAT0000102	hsa-miR-105-5p	ENSG00000224358	AL451074.2	antisense	chr1	165744103	165744125	+	1	0	AGO1-4	8mer	ugguguccucaGACUCGUAAACu	| | :|| |||||||	uaagaaucaugUUGUGCAUUUGa	0.4616	0.248	1	hNSC
MIMAT0000102	hsa-miR-105-5p	ENSG00000234741	GAS5	processed_transcript	chr1	173835094	173835116	-	160	0	AGO1,AGO1-4,AGO2,AGO3,AGO4	7mer-m8	uggugucCUCAGACUCGUAAACu	| | || | :|||||||	ucuaacuGACUAAAGGCAUUUGu	0.7253	1.693	9	HEK293,MDMs,endothelial,foreskin_fibroblast
MIMAT0000102	hsa-miR-105-5p	ENSG00000240219	AL512306.2	lincRNA	chr1	204596020	204596042	+	1	0	AGO2	7mer-m8	ugguguccucagacuCGUAAACu	|||||||	cuauuuuauacacacGCAUUUGu	-0.8696	-0.360	4	BT474
MIMAT0000102	hsa-miR-105-5p	ENSG00000203709	MIR29B2CHG	lincRNA	chr1	207978722	207978743	-	1	0	AGO2	8mer	ugGUGUCCUCAGACUCGUAAACu	||| || || |||||||||	ccCA-AGCCCUCCGAGCAUUUGa	1.2523	-0.227	11	22RV1
MIMAT0000102	hsa-miR-105-5p	ENSG00000203709	MIR29B2CHG	lincRNA	chr1	207986612	207986634	-	2	0	AGO1-4	7mer-m8	uggUGUCCUCAGACUCGUAAACu	|| || :| |||||||	uuaACCCAAGGUUAUGCAUUUGg	0.7115	0.079	11	MCF7
MIMAT0000102	hsa-miR-105-5p	ENSG00000203709	MIR29B2CHG	lincRNA	chr1	207988990	207989012	-	1	0	AGO2	7mer-m8	uggUGUCCUCAGACUCGUAAACu	:||| | | |||||||||	gugGCAGUUGGCAGAGCAUUUGg	1.0318	-0.110	11	motor_cortex
MIMAT0000102	hsa-miR-105-5p	ENSG00000230461	PROX1-AS1	processed_transcript	chr1	214140407	214140429	-	1	0	AGO1-4	7mer-m8	ugguguccucAGACUCGUAAACu	|| | |||||||	cuguuccuucUCAGUGCAUUUGg	-0.1148	0.201	3	Huh-7.5
MIMAT0000102	hsa-miR-105-5p	ENSG00000228063	LYPLAL1-AS1	antisense	chr1	219346958	219346980	-	1	0	AGO1-4	7mer-m8	ugguguccucaGACUCGUAAACu	| | |||||||||||	auguuuauaucCUGAGCAUUUGc	0.5010	-0.266	1	hNSC
MIMAT0000102	hsa-miR-105-5p	ENSG00000260855	AL591848.4	lincRNA	chr1	246937555	246937579	+	2	0	AGO1-4	8mer	ugguguccucAGAC--UCGUAAACu	| |||| ||||||||	uaaaguaucuUCUGAAAGCAUUUGa	0.5354	-0.179	4	Huh-7.5
MIMAT0000102	hsa-miR-105-5p	ENSG00000227953	LINC01341	processed_transcript	chr1	246954049	246954071	+	1	0	AGO2	7mer-m8	ugGUGUCCUCAGACUCGUAAACu	||| | | :|||||||	guCACUUUACCGUCGGCAUUUGu	0.7211	1.765	3	BCBL-1
MIMAT0000102	hsa-miR-105-5p	ENSG00000234072	AC074117.1	antisense	chr2	27581031	27581053	+	2	0	AGO2	7mer-m8	ugGUGUCCUCAGACUCGUAAACu	|||| || | | |||||||	acCAAAGUUUUAGGUGCAUUUGu	1.1983	0.560	1	HeLa
MIMAT0000102	hsa-miR-105-5p	ENSG00000279519	AC007382.1	TEC	chr2	37067650	37067677	-	1	0	AGO2	7mer-m8	uggUGUC--CUCAGACU---CGUAAACu	|||| || || | |||||||	uugACAGUUGAUGCUCAAAUGCAUUUGg	0.8939	0.055	2	MDA-MB-231
MIMAT0000102	hsa-miR-105-5p	ENSG00000279254	AC020604.1	TEC	chr2	46897071	46897093	+	1	0	AGO1-4	8mer	ugguguccucagacuCGUAAACu	| | |||||||	uuagucaaauuaccuGCAUUUGa	-0.1003	-0.047	0	fibroblasts
MIMAT0000102	hsa-miR-105-5p	ENSG00000281195	AC007878.1	lincRNA	chr2	71602659	71602685	+	2	0	AGO2	8mer	ugGUGUCCUC--AGAC--UCGUAAACu	|| ||| || |:|| |||||||	ucCCCAGCAGCAUUUGCCUGCAUUUGa	1.2152	0.185	3	MDA-MB-231
MIMAT0000102	hsa-miR-105-5p	ENSG00000231172	AC007099.1	antisense	chr2	75769417	75769439	+	1	0	AGO2	7mer-m8	ugguguccUCAGACUCGUAAACu	| || |||||||||||	auggugccAGGCUGAGCAUUUGg	0.6674	-0.014	2	TDF
MIMAT0000102	hsa-miR-105-5p	ENSG00000270696	AC005034.3	antisense	chr2	75888357	75888379	+	4	0	AGO1-4,AGO2	7mer-m8	ugguguccuCAGACUCGUAAACu	| | || ||||||||	ccuguucuuGACUCAGCAUUUGc	0.4066	-0.046	6	HeLa,hNSC
MIMAT0000102	hsa-miR-105-5p	ENSG00000222041	CYTOR	lincRNA	chr2	87820893	87820915	+	7	0	AGO1-4,AGO2	7mer-m8	ugGUGUCCUCAGACUCGUAAACu	| | | :| || |||||||	gaCUCUGAGGCCUCUGCAUUUGc	0.8876	-0.275	5	Huh-7.5
MIMAT0000102	hsa-miR-105-5p	ENSG00000234028	AC062029.1	antisense	chr2	88927871	88927893	+	1	0	AGO2	8mer	ugguguccUCAGACUCGUAAACu	|| | :|||||||	gaauguucAGCCAAGGCAUUUGa	0.1531	0.164	1	Huh-7.5
MIMAT0000102	hsa-miR-105-5p	ENSG00000172965	MIR4435-2HG	lincRNA	chr2	112187008	112187030	-	4	0	AGO2	7mer-m8	ugGUGUCCUCAGACUCGUAAACu	| | | :| || |||||||	gaCUCUGAGGCCUCUGCAUUUGc	0.8876	-0.266	4	MDA-MB-231
MIMAT0000102	hsa-miR-105-5p	ENSG00000285016	AC017002.6	processed_transcript	chr2	112187008	112187030	-	4	0	AGO2	7mer-m8	ugGUGUCCUCAGACUCGUAAACu	| | | :| || |||||||	gaCUCUGAGGCCUCUGCAUUUGc	0.8876	-0.266	0	MDA-MB-231
MIMAT0000102	hsa-miR-105-5p	ENSG00000189223	PAX8-AS1	processed_transcript	chr2	113996519	113996542	+	1	0	AGO2	7mer-m8	ugguguccucAGACU-CGUAAACu	|:||| |||||||	guugauuuuuUUUGAUGCAUUUGu	0.0793	-0.143	2	MDA-MB-231
MIMAT0000102	hsa-miR-105-5p	ENSG00000279957	AC110769.3	TEC	chr2	114661927	114661949	+	1	0	AGO1-4	7mer-m8	ugguguccUCAGACUCGUAAACu	| |: ||||||||	uaucuuauAAUUCCAGCAUUUGg	0.1171	0.303	0	Huh-7.5
MIMAT0000102	hsa-miR-105-5p	ENSG00000272667	AC012306.2	lincRNA	chr2	128644587	128644609	+	1	1	AGO2	7mer-m8	ugguguccucagacUCGUAAACu	| ||||||||	uuugaucuuaugacAGCAUUUGu	-0.2812	0.024	2	T-REx-293
MIMAT0000102	hsa-miR-105-5p	ENSG00000233221	AC133785.1	antisense	chr2	131594174	131594197	-	3	0	AGO1-4,AGO2	7mer-m8	uggUGUCCUCAG-ACUCGUAAACu	| :|| | || || |||||||	gcaGCACGCUUCUUGCGCAUUUGc	1.1335	-1.166	2	MCF7,MDA-MB-231
MIMAT0000102	hsa-miR-105-5p	ENSG00000279166	AC009951.1	TEC	chr2	145252236	145252257	-	1	0	AGO1-4	7mer-m8	ugguGUCCUCAGACUCGUAAACu	| :| || | | |||||||	aguuUAUGAAACAG-GCAUUUGu	0.7943	7.288	5	hNSC
MIMAT0000102	hsa-miR-105-5p	ENSG00000236283	AC019197.1	antisense	chr2	165848572	165848594	+	2	0	AGO2	7mer-m8	ugguguccucagacUCGUAAACu	| || ||||||||	ccaaccuuucaggaAGCAUUUGg	0.2099	0.180	1	Huh-7.5
MIMAT0000102	hsa-miR-105-5p	ENSG00000270277	AC009948.3	antisense	chr2	179414221	179414244	+	3	0	AGO1-4,AGO2	7mer-m8	ugGUGUCCUCAGACU-CGUAAACu	||| | | |: || |||||||	ccCAAAUCAAUUAGAUGCAUUUGc	1.1612	0.698	1	GM12878,Huh-7.5
MIMAT0000102	hsa-miR-105-5p	ENSG00000267034	AC010980.2	lincRNA	chr2	223182091	223182112	-	5	0	AGO1-4,AGO2	7mer-m8	uggUGUCCUCAGACUCGUAAACu	|| || || |||||||||	ugaACUUGAAUC-GAGCAUUUGu	1.0402	1.595	1	C666,EWS
MIMAT0000102	hsa-miR-105-5p	ENSG00000261428	AC097461.1	antisense	chr2	223433765	223433788	-	1	0	AGO2	8mer	ugguguccucagAC-UCGUAAACu	|| || ||||||||	acuugucccuggUGAAGCAUUUGa	0.0952	-0.291	3	TrHBMEC
MIMAT0000102	hsa-miR-105-5p	ENSG00000272622	AC010735.2	lincRNA	chr2	227672301	227672319	+	1	0	AGO2	7mer-m8	uggUGUCCUCAGACUCGUAAACu	|| ||| |:|||||||	cugACUGGA----GGGCAUUUGg	0.7815	-1.384	6	22RV1
MIMAT0000102	hsa-miR-105-5p	ENSG00000279484	KLHL30-AS1	TEC	chr2	239063843	239063865	-	1	0	AGO2	7mer-m8	ugguguccucagACUCGUAAACu	| ||| ||||||||||	aguucaguucagUGAGCAUUUGu	0.9629	-0.923	4	HeLa
MIMAT0000102	hsa-miR-105-5p	ENSG00000231177	LINC00852	antisense	chr3	10326780	10326803	+	2	0	AGO1	7mer-m8	ugguguccucAGACU-CGUAAACu	|| | ||| |||||||	gccuugcccaUGUGAGGCAUUUGc	0.5497	-0.245	5	endothelial
MIMAT0000102	hsa-miR-105-5p	ENSG00000225733	FGD5-AS1	antisense	chr3	14986535	14986558	-	18	0	AGO1-4,AGO2	7mer-m8	uggUGU-CCUCAGACUCGUAAACu	||| ||| | |||||||	caaACAUGGAAACAAUGCAUUUGg	0.9576	0.199	1	Huh-7.5
MIMAT0000102	hsa-miR-105-5p	ENSG00000198590	C3orf35	processed_transcript	chr3	37440737	37440759	+	1	0	AGO2	7mer-m8	ugguguccucaGACUCGUAAACu	| | :||:|||||||	agauuauuuucUUGGGCAUUUGc	0.6023	0.080	1	Huh-7.5
MIMAT0000102	hsa-miR-105-5p	ENSG00000280435	AC006058.4	TEC	chr3	44157591	44157614	-	1	0	AGO2	7mer-m8	ugguGUCCUCAGACU-CGUAAACu	| ||||| | || |||||||	aggcCAGGAAUGGGAGGCAUUUGc	1.3492	-0.436	2	TDF
MIMAT0000102	hsa-miR-105-5p	ENSG00000272077	AC124045.1	lincRNA	chr3	44710548	44710570	+	2	0	AGO2	7mer-m8	ugguguccuCAGACUCGUAAACu	| | || | |||||||	aauuaaaucGUAGGUGCAUUUGu	0.5270	0.183	5	Huh-7.5
MIMAT0000102	hsa-miR-105-5p	ENSG00000223343	AC137630.1	antisense	chr3	49027235	49027256	-	1	0	AGO2	7mer-m8	ugGUGUCCUCAGACUCGUAAACu	| || ||| | |||||||	gaCUCAACAGUGCG-GCAUUUGg	0.9512	0.225	5	MCF7
MIMAT0000102	hsa-miR-105-5p	ENSG00000242770	AC092892.1	processed_transcript	chr3	112531641	112531660	+	2	0	AGO1-4,AGO2	7mer-m8	ugGUGUCCUCAGACUCGUAAACu	::|| ||| |||||||||	ugUGCAUGAG---GAGCAUUUGg	1.0922	0.043	0	Huh-7.5
MIMAT0000102	hsa-miR-105-5p	ENSG00000270959	LPP-AS2	antisense	chr3	187871560	187871584	-	1	0	AGO1-4	7mer-m8	ugguguccuCAGAC-U-CGUAAACu	| | ||| | |||||||	ccugacuuuGCCUGCACGCAUUUGu	0.4267	2.933	5	hNSC
MIMAT0000102	hsa-miR-105-5p	ENSG00000279891	AC022498.2	TEC	chr3	187898473	187898497	+	2	0	AGO1-4,AGO2	7mer-m8	ugguGUCCUCAG--ACUCGUAAACu	|| || |: || |||||||	uuuuCAUGAUUUUAUGUGCAUUUGc	0.8048	0.188	2	BT474,hNSC
MIMAT0000102	hsa-miR-105-5p	ENSG00000230732	AC016949.1	sense_intronic	chr3	196640178	196640200	+	3	0	AGO1-4,AGO2	7mer-m8	ugguGUCC-UCAGACUCGUAAACu	|:|| | || |||||||	uagcCGGGCAAGGUG-GCAUUUGg	0.6680	0.136	0	HEK293S,MCF7
MIMAT0000102	hsa-miR-105-5p	ENSG00000253399	AC078852.1	sense_intronic	chr4	1352927	1352950	+	3	0	AGO1-4,AGO2	7mer-m8	uggUGUCCUCA-GACUCGUAAACu	|:| | || ||| |||||||	ugaAUAUGUGUGCUGUGCAUUUGg	1.1293	0.381	3	22RV1,Huh-7.5
MIMAT0000102	hsa-miR-105-5p	ENSG00000261490	AC005674.2	sense_overlapping	chr4	10074053	10074075	-	1	0	AGO2	8mer	ugguguccucagacuCGUAAACu	| || |||||||	ucauguagauaacauGCAUUUGa	0.1933	0.039	3	HCT116
MIMAT0000102	hsa-miR-105-5p	ENSG00000250371	AC007370.2	lincRNA	chr4	12863257	12863283	-	1	0	AGO1-4	7mer-m8	ugGUGUC-CUCAG---ACUCGUAAACu	||||| |||| | ||||||||	gaCACAGCUAGUCAGAUAAGCAUUUGu	1.4500	-0.057	1	Huh-7.5
MIMAT0000102	hsa-miR-105-5p	ENSG00000263327	TAPT1-AS1	antisense	chr4	16228744	16228769	+	5	0	AGO1-4,AGO2	7mer-m8	ugguGUCCUCAGA---CUCGUAAACu	| ::| |||:| ||||||||	ccuuUGGCAGUUUCCAAAGCAUUUGg	1.0127	0.468	4	Huh-7.5
MIMAT0000102	hsa-miR-105-5p	ENSG00000248049	UBA6-AS1	antisense	chr4	68928501	68928522	+	1	0	AGO2	7mer-m8	uggUGUCCUCAGACUCGUAAACu	|::| ||| |||||||	cggAUGGAUAUCU-UGCAUUUGg	0.8006	2.875	3	BT474
MIMAT0000102	hsa-miR-105-5p	ENSG00000248019	FAM13A-AS1	antisense	chr4	89644237	89644263	+	1	0	AGO2	7mer-m8	ugguGUCCUCAGA--CU--CGUAAACu	||||| ||| || |||||||	cugcCAGGAUUCUAAGACUGCAUUUGg	1.2570	0.831	3	BCBL-1
MIMAT0000102	hsa-miR-105-5p	ENSG00000249815	AC004704.1	lincRNA	chr4	112748043	112748064	-	1	0	AGO2	8mer	ugGUGUCCUCAGACUCGUAAACu	|:|||| |||:|| |||||||	ucUACAGUAGUUUG-GCAUUUGa	1.7571	0.015	1	HCT116
MIMAT0000102	hsa-miR-105-5p	ENSG00000250326	AC104596.1	antisense	chr4	144105668	144105689	-	1	0	AGO2	7mer-m8	uggugUCCUCAGACUCGUAAACu	| | |||| |||||||||	auccgAGGA-AAAGAGCAUUUGg	1.1686	-0.660	3	HEK293S
MIMAT0000102	hsa-miR-105-5p	ENSG00000248686	LINC02491	lincRNA	chr4	146521615	146521637	+	1	0	AGO1-4	8mer	ugguguccucagacUCGUAAACu	||||||||	gaagauuugugaacAGCAUUUGa	-0.6522	-0.215	0	MCF7
MIMAT0000102	hsa-miR-105-5p	ENSG00000268471	MIR4453HG	bidirectional_promoter_lncRNA	chr4	153457680	153457703	+	1	0	AGO2	7mer-m8	ugGUGUCCUCAGACU-CGUAAACu	||||| || ||| |||||||	acCACCCGAAGGUGAGGCAUUUGg	1.5794	1.037	1	HCT116
MIMAT0000102	hsa-miR-105-5p	ENSG00000248551	AC095050.1	lincRNA	chr4	176267817	176267840	-	1	0	AGO2	8mer	uggUGUCCUCAGACU-CGUAAACu	| :|| |:||| |||||||	caaAAGGGUUUUUGAGGCAUUUGa	1.0678	-0.197	1	T-REx-293
MIMAT0000102	hsa-miR-105-5p	ENSG00000272130	AC091946.2	lincRNA	chr5	21570093	21570115	+	3	0	AGO1,AGO1-4	7mer-m8	ugguguccucagacuCGUAAACu	| | | |||||||	auuauuuucauaaauGCAUUUGc	0.1632	-0.162	0	endothelial,fibroblasts
MIMAT0000102	hsa-miR-105-5p	ENSG00000248092	NNT-AS1	antisense	chr5	43575203	43575221	-	6	0	AGO1,AGO1-4,AGO2	8mer	ugGUGUCCUCAGACUCGUAAACu	:||| || || |||||||	uuUACA-AAG-CU--GCAUUUGa	0.9798	0.173	2	Akata-LCLd3,HEK293,Huh-7.5
MIMAT0000102	hsa-miR-105-5p	ENSG00000280187	AC022107.1	TEC	chr5	68483086	68483109	-	1	0	AGO2	7mer-m8	ugguGUCCUCA-GACUCGUAAACu	| :|||| | :| |||||||	ucucUAGGAUUGUUUUGCAUUUGu	1.1686	-0.308	2	cingulate_gyrus
MIMAT0000102	hsa-miR-105-5p	ENSG00000250802	ZBED3-AS1	antisense	chr5	76396106	76396127	+	1	0	AGO2	7mer-m8	ugguguccUCAGACUCGUAAACu	|| || |||||||	cuucacuuAG-CUCCGCAUUUGc	0.1892	-0.090	4	motor_cortex
MIMAT0000102	hsa-miR-105-5p	ENSG00000245556	SCAMP1-AS1	lincRNA	chr5	77655599	77655621	-	7	0	AGO1,AGO1-4,AGO2,AGO3	7mer-m8	ugguguccucaGACUCGUAAACu	| | :||||||||||	cgaguauuaacUUGAGCAUUUGg	0.5741	0.003	6	HEK293,Huh-7.5
MIMAT0000102	hsa-miR-105-5p	ENSG00000247572	CKMT2-AS1	antisense	chr5	80540907	80540933	-	1	0	AGO1-4	8mer	ugGUGUC--C-UCA-GACUCGUAAACu	||||| | || | :|||||||	guCACAGAUGCUGUACCAGGCAUUUGa	1.1892	0.086	2	Huh-7.5
MIMAT0000102	hsa-miR-105-5p	ENSG00000281357	ARRDC3-AS1	lincRNA	chr5	90715804	90715826	+	1	0	AGO2	8mer	ugguguccucagacuCGUAAACu	| | |||||||	gguucuuuuauacuuGCAUUUGa	0.0205	0.318	3	HeLa
MIMAT0000102	hsa-miR-105-5p	ENSG00000237187	NR2F1-AS1	antisense	chr5	92877776	92877797	-	2	0	AGO1-4,AGO2	7mer-m8	uggUGUCCUCAGACUCGUAAACu	| | | | | :|||||||	gugAGAUGCG-CAAGGCAUUUGc	0.6458	0.118	3	cingulate_gyrus,hNSC
MIMAT0000102	hsa-miR-105-5p	ENSG00000237187	NR2F1-AS1	antisense	chr5	92878834	92878857	-	1	0	AGO2	7mer-m8	ugguGUCCUCA-GACUCGUAAACu	:|||| | | |||||||	cuuuUAGGAAUAAUUUGCAUUUGc	0.8759	0.459	3	cingulate_gyrus
MIMAT0000102	hsa-miR-105-5p	ENSG00000224032	EPB41L4A-AS1	lincRNA	chr5	111497996	111498017	+	8	0	AGO1,AGO1-4,AGO2	7mer-m8	ugguguCCUCAGACUCGUAAACu	| | | | |:|| |||||||	auuaauGCACUUUG-GCAUUUGu	0.9565	0.089	9	HEK293,Huh-7.5
MIMAT0000102	hsa-miR-105-5p	ENSG00000230551	AC021078.1	processed_transcript	chr5	148876364	148876383	-	17	0	AGO1,AGO1-4,AGO2	7mer-m8	uggUGUCCUCAGACUCGUAAACu	| |: |||| | ||||||||	augAUCGGAG-C--AGCAUUUGu	1.1686	3.661	4	MDA-MB-231,endothelial,foreskin_fibroblast
MIMAT0000102	hsa-miR-105-5p	ENSG00000230551	AC021078.1	processed_transcript	chr5	148877877	148877899	-	4	0	AGO1,AGO2	7mer-m8	ugguguccUCAGACUCGUAAACu	| |:| :|||||||	uaucuuucAUUUUUGGCAUUUGg	0.2041	0.465	4	HeLa,endothelial
MIMAT0000102	hsa-miR-105-5p	ENSG00000280776	LINC01202	lincRNA	chr5	161337500	161337522	-	1	0	AGO2	7mer-m8	ugguguccuCAGACUCGUAAACu	| ||:|| |||||||	gugucuauuGUUUGCGCAUUUGc	0.6245	-0.185	0	cingulate_gyrus
MIMAT0000102	hsa-miR-105-5p	ENSG00000248222	AC011389.1	antisense	chr5	168451234	168451255	+	1	0	AGO2	8mer	uggugUCCUCAGACUCGUAAACu	|| || || |||||||	gaggaAGCAGAGUG-GCAUUUGa	0.6821	-0.665	2	TDF
MIMAT0000102	hsa-miR-105-5p	ENSG00000253647	AC027306.1	antisense	chr5	169849218	169849245	+	1	0	AGO2	8mer	uggUGUCCU-CA----GACUCGUAAACu	|| ||| || | ||||||||	uaaACUGGAUGUAAAACCAAGCAUUUGa	0.6744	-0.320	4	EWS
MIMAT0000102	hsa-miR-105-5p	ENSG00000261071	AL441883.1	antisense	chr6	13614648	13614669	-	1	0	AGO2	7mer-m8	ugGUGUCCUCAGACUCGUAAACu	|||| | | |||||||	uuCACACCUG-CCAUGCAUUUGu	0.8579	-0.302	0	cingulate_gyrus
MIMAT0000102	hsa-miR-105-5p	ENSG00000228223	HCG11	lincRNA	chr6	26525919	26525941	+	6	0	AGO1-4,AGO2	7mer-m8	uggUGUCCUCAGACUCGUAAACu	||| ||| ||||||||	guaACACCCCUCUAAGCAUUUGu	0.9692	0.067	2	Huh-7.5
MIMAT0000102	hsa-miR-105-5p	ENSG00000228223	HCG11	lincRNA	chr6	26525951	26525973	+	13	0	AGO1-4,AGO2	7mer-m8	ugGUGUCCUCAGACUCGUAAACu	| :|||||| |||||||	uuCCUAGGAGUGGUUGCAUUUGg	1.4021	0.128	2	Huh-7.5,MDA-MB-231
MIMAT0000102	hsa-miR-105-5p	ENSG00000225339	AL354740.1	lincRNA	chr6	34248173	34248195	+	1	0	AGO2	7mer-m8	ugguguccucagacUCGUAAACu	| | | ||||||||	ccuaaauccuggacAGCAUUUGg	0.2609	-0.492	3	TDF
MIMAT0000102	hsa-miR-105-5p	ENSG00000272374	Z97832.2	lincRNA	chr6	35191942	35191964	-	1	0	AGO1-4	7mer-m8	ugguguccucAGACUCGUAAACu	| | ||| |||||||	ccuauuccuuUCUAUGCAUUUGc	0.5418	-0.358	3	MCF7
MIMAT0000102	hsa-miR-105-5p	ENSG00000235033	AL590999.1	antisense	chr6	39856193	39856216	-	1	0	AGO2	7mer-m8	ugGUGUCCUC-AGACUCGUAAACu	| || || | | |:|||||||	auCAGAGCUGAUAGGGGCAUUUGg	1.0975	-0.117	4	22RV1
MIMAT0000102	hsa-miR-105-5p	ENSG00000279289	AL136164.3	TEC	chr6	72099008	72099029	-	2	0	AGO1-4,AGO2	7mer-m8	uggUGUCCUCAGACUCGUAAACu	| :| ||: | ||||||||	agaGCUGGGAAAU-AGCAUUUGc	0.8812	0.534	4	HeLa,hNSC
MIMAT0000102	hsa-miR-105-5p	ENSG00000272137	AL451064.1	lincRNA	chr6	80271030	80271051	+	1	0	AGO2	7mer-m8	ugguguccUCAGACUCGUAAACu	| || || ||||||||	auguauauAGCCU-AGCAUUUGg	0.5295	-0.082	2	motor_cortex
MIMAT0000102	hsa-miR-105-5p	ENSG00000231776	LINC01611	lincRNA	chr6	85180567	85180590	-	1	0	AGO1-4	7mer-m8	uggUG-UCCUCAGACUCGUAAACu	|| || |||| |: ||||||||	acaACAAGGACUUACAGCAUUUGc	1.5630	0.520	1	Huh-7.5
MIMAT0000102	hsa-miR-105-5p	ENSG00000260000	AL133338.1	antisense	chr6	101330032	101330053	+	2	0	AGO1-4,AGO2	8mer	uggugucCUCAGACUCGUAAACu	| | || | ||||||||	aagugcuGUGU-UCAGCAUUUGa	0.5651	0.150	0	HeLa,Huh-7.5
MIMAT0000102	hsa-miR-105-5p	ENSG00000203801	LINC00222	lincRNA	chr6	109088777	109088799	+	1	0	AGO1-4	7mer-m8	uggUGUCCUCAGACUCGUAAACu	|::|| || | |||||||	cuaAUGGGCGUAUUUGCAUUUGg	0.9967	0.090	3	Huh-7.5
MIMAT0000102	hsa-miR-105-5p	ENSG00000231889	TRAF3IP2-AS1	antisense	chr6	111812937	111812960	+	1	0	AGO1-4	7mer-m8	ugguguccucAGACU-CGUAAACu	| || || |||||||	ucauucccuuUCAGAGGCAUUUGg	0.2761	0.060	2	hNSC
MIMAT0000102	hsa-miR-105-5p	ENSG00000235381	AL596202.1	antisense	chr6	155574390	155574417	-	2	0	AGO1-4,AGO2	7mer-m8	uggugUCCUCAG--ACU---CGUAAACu	| |||| | ||| |||||||	aaauaAGGAAACAAUGAAAGGCAUUUGg	0.8781	-0.063	3	Huh-7.5
MIMAT0000102	hsa-miR-105-5p	ENSG00000273084	AC092171.5	lincRNA	chr7	5468625	5468646	+	2	0	AGO1-4,AGO2	7mer-m8	ugguGUCCUCAGACUCGUAAACu	|| ||| | |||||||	gaucCA-GAGAGGGCGCAUUUGc	0.7317	-0.091	4	T98G,hNSC
MIMAT0000102	hsa-miR-105-5p	ENSG00000253552	HOXA-AS2	antisense	chr7	27155062	27155082	+	1	0	AGO2	8mer	ugguguCCUCAGACUCGUAAACu	| ||| | || |||||||	ccggucGGA-UGUG-GCAUUUGa	0.8685	1.939	5	MDMs
MIMAT0000102	hsa-miR-105-5p	ENSG00000240990	HOXA11-AS	antisense	chr7	27226683	27226705	+	1	0	AGO2	8mer	ugguguccucagacuCGUAAACu	| |||||||	uaauggccuaccauuGCAUUUGa	-0.5124	1.972	4	EWS
MIMAT0000102	hsa-miR-105-5p	ENSG00000196295	AC005154.1	processed_transcript	chr7	30607548	30607569	-	1	0	AGO2	7mer-m8	ugguguccUCAGACUCGUAAACu	| | || || |||||||	aagcaaucAG-CUAUGCAUUUGu	0.6998	0.177	3	islets
MIMAT0000102	hsa-miR-105-5p	ENSG00000232956	SNHG15	lincRNA	chr7	45025707	45025730	-	1	0	AGO2	7mer-m8	ugguguCCUCAGACU--CGUAAACu	| |||| || | |||||||	gcguuuGGAG-CUAACUGCAUUUGu	0.9554	-0.043	0	HeLa
MIMAT0000102	hsa-miR-105-5p	ENSG00000223829	AC004870.2	processed_transcript	chr7	47009389	47009408	+	1	0	AGO2	7mer-m8	ugGUGUCCUCAGACUCGUAAACu	|||: | | ||| |||||||	gcCAU-GCAAUCU--GCAUUUGg	1.1994	-0.086	5	HeLa
MIMAT0000102	hsa-miR-105-5p	ENSG00000224057	EGFR-AS1	antisense	chr7	55247595	55247616	-	1	0	AGO1-4	7mer-m8	ugGUGUCCUCAGACUCGUAAACu	:| || :| | ||||||||	uaUAAAGUGG-CACAGCAUUUGu	0.9311	0.031	2	Huh-7.5
MIMAT0000102	hsa-miR-105-5p	ENSG00000234456	MAGI2-AS3	processed_transcript	chr7	79089660	79089679	+	4	0	AGO1-4,AGO2	7mer-m8	uggugUCCUCAGACUCGUAAACu	|||| || |||||||	ggggaAGGA-ACU--GCAUUUGc	0.7278	0.176	7	Huh-7.5
MIMAT0000102	hsa-miR-105-5p	ENSG00000284707	AC079781.5	processed_transcript	chr7	97493687	97493709	-	12	0	AGO1,AGO1-4,AGO2	7mer-m8	ugguguCCUCAGACUCGUAAACu	|| || | |||||||	uuggauGGUGUGUUUGCAUUUGu	0.5141	4.394	0	HEK293,Huh-7.5
MIMAT0000102	hsa-miR-105-5p	ENSG00000284707	AC079781.5	processed_transcript	chr7	97498454	97498476	-	20	0	AGO1-4,AGO2	7mer-m8	ugGUGUCCU-CAGACUCGUAAACu	| ::|| | || || |||||||	auUGCACCAUGUGUG-GCAUUUGg	1.1950	4.028	0	HeLa,Huh-7.5
MIMAT0000102	hsa-miR-105-5p	ENSG00000272752	STAG3L5P-PVRIG2P-PILRB	processed_transcript	chr7	99965255	99965276	+	5	0	AGO1-4,AGO2	7mer-m8	ugguguccucaGACUCGUAAACu	| ||| |||||||	gaauuaaaccaCUG-GCAUUUGg	0.2838	0.028	4	Huh-7.5
MIMAT0000102	hsa-miR-105-5p	ENSG00000272219	AC005072.1	sense_intronic	chr7	101604348	101604369	+	1	0	AGO2	7mer-m8	uggugUCCUCAGACUCGUAAACu	| || :|| |||||||	gaggaAUGAAAUUG-GCAUUUGg	0.6026	0.202	1	22RV1
MIMAT0000102	hsa-miR-105-5p	ENSG00000225546	LINC02476	lincRNA	chr7	119440898	119440920	-	1	0	AGO1-4	7mer-m8	ugguguccucagacUCGUAAACu	| | | ||||||||	gacugaaaaacagaAGCAUUUGg	0.4677	-0.506	0	Huh-7.5
MIMAT0000102	hsa-miR-105-5p	ENSG00000224899	AC019155.3	lincRNA	chr7	124791513	124791535	-	1	0	AGO1-4	8mer	ugguguccucagACUCGUAAACu	| || |||||||	uuuaaguuuaggUGUGCAUUUGa	0.0164	0.452	0	MCF7
MIMAT0000102	hsa-miR-105-5p	ENSG00000279078	SND1-IT1	lincRNA	chr7	127637650	127637665	+	10	0	AGO1-4,AGO2	7mer-m8	uggugucCUCAGACUCGUAAACu	| || | |||||||	-------GUGUAGGUGCAUUUGu	-0.3279	-0.115	1	Huh-7.5
MIMAT0000102	hsa-miR-105-5p	ENSG00000279078	SND1-IT1	lincRNA	chr7	127638258	127638279	+	2	0	AGO1-4,AGO2	7mer-m8	ugguguccUCAGACUCGUAAACu	| || || :|||||||	gcucuccaAG-CUUGGCAUUUGu	0.5576	-0.058	1	Huh-7.5
MIMAT0000102	hsa-miR-105-5p	ENSG00000273270	AC090114.2	lincRNA	chr7	128164362	128164384	-	1	0	AGO1-4	7mer-m8	uggUGUCC--UCAGACUCGUAAACu	| | ||| || | ||||||||	ccaAAAGGCCAGGC--AGCAUUUGc	1.0127	0.247	3	Huh-7.5
MIMAT0000102	hsa-miR-105-5p	ENSG00000253230	LINC00599	lincRNA	chr8	9758639	9758661	-	1	0	AGO2	7mer-m8	ugGUGUCCUCAGACUCGUAAACu	|:|| |:|| ||:|||||||	ugCGCAUGGGUGUGGGCAUUUGc	1.3584	-0.014	0	motor_cortex
MIMAT0000102	hsa-miR-105-5p	ENSG00000261451	AC104964.3	sense_overlapping	chr8	10291797	10291816	+	1	0	AGO2	7mer-m8	uggugUCCUCAGACUCGUAAACu	| :|||| || |||||||	gcugaGGGAG-CU--GCAUUUGg	1.0424	-0.172	3	MCF7
MIMAT0000102	hsa-miR-105-5p	ENSG00000255394	C8orf49	lincRNA	chr8	11619575	11619600	+	1	0	AGO1-4	7mer-m8	uggUGUCCUCA--GAC-UCGUAAACu	|:|| ||| | | :|||||||	cagAUAGCAGUGGCAGUGGCAUUUGc	1.0064	0.035	3	Huh-7.5
MIMAT0000102	hsa-miR-105-5p	ENSG00000272163	AF106564.1	antisense	chr8	24772181	24772203	-	1	0	AGO1-4	8mer	ugguguCCUCAGACUCGUAAACu	|| || :|||||||	gagcuuGGCGUAGCGGCAUUUGa	0.4707	3.602	2	hNSC
MIMAT0000102	hsa-miR-105-5p	ENSG00000235531	MSC-AS1	antisense	chr8	72965276	72965299	+	1	0	AGO2	7mer-m8	ugguguCCUCAGACU-CGUAAACu	| | | || | |||||||	gagaauGAAUUCCAAGGCAUUUGu	0.6458	-0.411	1	cingulate_gyrus
MIMAT0000102	hsa-miR-105-5p	ENSG00000254238	AC100782.1	antisense	chr8	75938895	75938917	-	1	0	AGO1-4	7mer-m8	ugguguccucagacuCGUAAACu	|| | |||||||	acauuuccuaaauuuGCAUUUGu	-0.1148	-0.124	2	Huh-7.5
MIMAT0000102	hsa-miR-105-5p	ENSG00000251136	AF117829.1	lincRNA	chr8	90623751	90623772	-	16	0	AGO1-4,AGO2	7mer-m8	uggugucCUCAGACUCGUAAACu	| | ||| | |||||||	ucacucuGUGUCAG-GCAUUUGu	0.6917	-0.144	0	Huh-7.5
MIMAT0000102	hsa-miR-105-5p	ENSG00000282961	PRNCR1	lincRNA	chr8	128102413	128102435	+	1	0	AGO2	7mer-m8	ugguguccucagACUCGUAAACu	| ||:|||||||	cucuaucauugaUGGGCAUUUGg	0.1124	0.161	0	Huh-7.5
MIMAT0000102	hsa-miR-105-5p	ENSG00000259820	AC083843.3	lincRNA	chr8	135810435	135810457	-	2	0	AGO1	7mer-m8	ugguguccucagACUCGUAAACu	| | ||||||||||	auaauuauuuggUGAGCAUUUGg	0.3733	0.376	2	endothelial
MIMAT0000102	hsa-miR-105-5p	ENSG00000271959	AC100803.3	antisense	chr8	142446406	142446431	+	1	0	AGO1	8mer	ugGUGUCCUCAG-ACU--CGUAAACu	| | |||| || ||| |||||||	agCCCAGGCCUCAUGAAUGCAUUUGa	1.4782	-0.836	1	endothelial
MIMAT0000102	hsa-miR-105-5p	ENSG00000181097	AC105219.1	sense_intronic	chr8	144778486	144778509	+	3	0	AGO1-4,AGO2	7mer-m8	ugguguccUCAGACU-CGUAAACu	| | || || |||||||	gaauccucACUCAGAUGCAUUUGg	0.6245	0.214	2	HeLa,Huh-7.5
MIMAT0000102	hsa-miR-105-5p	ENSG00000230001	AL359095.1	sense_intronic	chr9	4071182	4071206	-	1	0	AGO2	8mer	uggUGUCCUCAG--ACUCGUAAACu	| | | ||| | :|||||||	cugAAAUGUGUCUAUAGGCAUUUGa	0.8399	0.368	3	Huh-7.5
MIMAT0000102	hsa-miR-105-5p	ENSG00000273399	AL159169.3	lincRNA	chr9	14587278	14587300	-	1	0	AGO1-4	7mer-m8	ugguGUCCUCAGACUCGUAAACu	|| |||:| |||||||	gugcCAUCAGUUUAUGCAUUUGc	0.8939	-0.038	2	Huh-7.5
MIMAT0000102	hsa-miR-105-5p	ENSG00000234181	AL353795.2	antisense	chr9	35097764	35097785	+	1	0	AGO2	7mer-m8	ugGUGUCCUCAGACUCGUAAACu	|| ||||| || |||||||	gcCUCAGGA-CCUUUGCAUUUGc	1.4966	0.216	0	T-REx-293
MIMAT0000102	hsa-miR-105-5p	ENSG00000175611	LINC00476	lincRNA	chr9	98603746	98603768	-	1	0	AGO2	7mer-m8	ugguguccucagacUCGUAAACu	| :|||||||	cuucagacacaaaaGGCAUUUGu	-0.1437	0.704	1	22RV1
MIMAT0000102	hsa-miR-105-5p	ENSG00000273249	BX649632.1	antisense	chr9	137000768	137000788	-	1	0	AGO2	7mer-m8	uggUGUCCUCAGACUCGUAAACu	| :|:| || ||:|||||||	agaGCGGCAG--UGGGCAUUUGg	1.1050	-0.971	6	22RV1
MIMAT0000102	hsa-miR-105-5p	ENSG00000260193	AL138781.1	lincRNA	chr9	139000836	139000858	-	2	0	AGO1,AGO2	7mer-m8	uggugUCCUCAGACUCGUAAACu	|||| |:|||||||	cggugAGGAAGAGGGGCAUUUGg	0.7787	-0.122	2	HEK293,WA-09
MIMAT0000102	hsa-miR-105-5p	ENSG00000233016	SNHG7	antisense	chr9	139620528	139620549	-	1	0	AGO2	7mer-m8	ugGUGUC-CUCAGACUCGUAAACu	|||| || || | ||||||||	acCAAAGCCAGGC--AGCAUUUGg	1.3891	-0.682	8	HeLa
MIMAT0000102	hsa-miR-105-5p	ENSG00000254635	WAC-AS1	antisense	chr10	28811729	28811754	-	3	0	AGO1,AGO1-4,AGO2	7mer-m8	ugGUGUCCUCA--GA-CUCGUAAACu	:| | |||| || ||||||||	ggUAAAUGAGUCACUCUAGCAUUUGu	1.1686	-0.021	1	MCF7,cingulate_gyrus,endothelial
MIMAT0000102	hsa-miR-105-5p	ENSG00000232624	LINC01517	processed_transcript	chr10	29169711	29169733	+	1	0	AGO2	7mer-m8	uggugUCCUCAGACUCGUAAACu	|| ||| | |||||||	cgugaAGCAGUGUUUGCAUUUGu	0.7712	0.003	1	HEK293
MIMAT0000102	hsa-miR-105-5p	ENSG00000272914	AL359532.1	sense_intronic	chr10	31121436	31121460	-	2	0	AGO1	8mer	ugGUGUCCUCAGA--CUCGUAAACu	|||:: ||: |:| |||||||	acCGUUGGGAUUUACUUGCAUUUGa	1.2407	1.276	5	endothelial
MIMAT0000102	hsa-miR-105-5p	ENSG00000165511	C10orf25	antisense	chr10	45495650	45495669	-	1	0	AGO1-4	7mer-m8	ugGUGUCCUCAGACUCGUAAACu	| || ||| || |||||||	uaCUCAAGAG-CU--GCAUUUGc	1.0667	-0.354	1	hNSC
MIMAT0000102	hsa-miR-105-5p	ENSG00000221817	PPP3CB-AS1	processed_transcript	chr10	75266883	75266904	+	2	0	AGO1	7mer-m8	uggUGUCCUCAGACUCGUAAACu	| |:: || | ||||||||	aaaAUGAUAGAC-AAGCAUUUGu	0.9311	-0.131	4	endothelial
MIMAT0000102	hsa-miR-105-5p	ENSG00000279814	AC010997.6	TEC	chr10	77210928	77210950	+	4	0	AGO1-4,AGO2	8mer	ugguguccucaGACUCGUAAACu	|| ||||||||	uaauugauucaCUUAGCAUUUGa	-0.2155	5.159	1	Huh-7.5
MIMAT0000102	hsa-miR-105-5p	ENSG00000225484	NUTM2B-AS1	antisense	chr10	81525582	81525603	-	2	0	AGO1-4,AGO2	7mer-m8	uggugucCUCAGACUCGUAAACu	||| || |||||||	uuggaccGAGGCU-UGCAUUUGu	0.4628	0.009	1	Huh-7.5
MIMAT0000102	hsa-miR-105-5p	ENSG00000272447	AL135925.1	lincRNA	chr10	81587149	81587171	+	1	1	AGO2	7mer-m8	ugguguccucagacUCGUAAACu	| ||||||||	uuugaucuuaugacAGCAUUUGu	-0.2812	-0.047	3	T-REx-293
MIMAT0000102	hsa-miR-105-5p	ENSG00000272631	AC067750.1	antisense	chr10	88515736	88515760	-	1	0	AGO2	7mer-m8	uggUGUCCUCAGACU--CGUAAACu	| |:| |||| | |||||||	aaaAUAUAAGUCACAUUGCAUUUGu	1.0891	0.054	3	HeLa
MIMAT0000102	hsa-miR-105-5p	ENSG00000272734	ADIRF-AS1	processed_transcript	chr10	88727853	88727875	-	4	0	AGO1,AGO2	7mer-m8	ugguguccucaGACUCGUAAACu	|||||||||||	guggucuuuuaCUGAGCAUUUGu	0.0000	0.147	6	T98G,endothelial
MIMAT0000102	hsa-miR-105-5p	ENSG00000180139	ACTA2-AS1	antisense	chr10	90694969	90694993	+	1	0	AGO2	7mer-m8	uggUGUCCUCAGA-C-UCGUAAACu	| | || : |:| | ||||||||	aggAAAGUGUUUUAGAAGCAUUUGc	1.0615	3.629	4	TDF
MIMAT0000102	hsa-miR-105-5p	ENSG00000274461	AL391425.1	processed_transcript	chr10	122584631	122584653	+	1	0	AGO2	8mer	uggUGUCCUCAGAC-UCGUAAACu	| ||| | | ||| ||||||||	aagACACGUG-CUGCAGCAUUUGa	1.3553	-0.142	0	TDF
MIMAT0000102	hsa-miR-105-5p	ENSG00000269821	KCNQ1OT1	antisense	chr11	2693464	2693486	-	6	0	AGO1-4,AGO2	8mer	ugguguccucagacUCGUAAACu	| ||||||||	gaaaagcagaaaaaAGCAUUUGa	-0.2238	0.038	1	Huh-7.5
MIMAT0000102	hsa-miR-105-5p	ENSG00000269821	KCNQ1OT1	antisense	chr11	2699098	2699120	-	9	0	AGO1-4,AGO2	7mer-m8	uggugUCCUCAGACUCGUAAACu	:| || | |||||||	gugggGGAAGAAAGUGCAUUUGu	0.4478	-0.802	1	Huh-7.5
MIMAT0000102	hsa-miR-105-5p	ENSG00000269821	KCNQ1OT1	antisense	chr11	2699232	2699254	-	4	0	AGO1-4,AGO2	7mer-m8	ugGUGUCCUCAGACUCGUAAACu	| || | || |:| ||||||||	aaCAAAUGAUUUUAAGCAUUUGg	1.3329	-0.500	1	Huh-7.5
MIMAT0000102	hsa-miR-105-5p	ENSG00000269821	KCNQ1OT1	antisense	chr11	2699880	2699904	-	8	0	AGO1-4,AGO2	7mer-m8	ugguguccuCAGACU--CGUAAACu	| | | :||| |||||||	aauuccccuGGUUGACUGCAUUUGu	0.6522	0.219	1	Huh-7.5
MIMAT0000102	hsa-miR-105-5p	ENSG00000269821	KCNQ1OT1	antisense	chr11	2704596	2704616	-	1	0	AGO2	7mer-m8	ugGUGUCCUCAGACUCGUAAACu	|| ||||| || |||||||	gcCCCAGGAACCU--GCAUUUGc	1.4351	0.098	1	Huh-7.5
MIMAT0000102	hsa-miR-105-5p	ENSG00000260196	AC124798.1	antisense	chr11	17403077	17403100	+	7	1	AGO1-4,AGO2	7mer-m8	ugguGUCCUCAGA-CUCGUAAACu	||| | | | |||||||	caguCAGAACUGUAUUGCAUUUGc	0.7020	0.149	5	22RV1,foreskin_fibroblast
MIMAT0000102	hsa-miR-105-5p	ENSG00000254602	AP000662.1	sense_overlapping	chr11	57418761	57418783	+	1	0	AGO1-4	7mer-m8	ugguguccuCAGACUCGUAAACu	|| ||||||||	uaacucuauGUAAUAGCAUUUGg	-0.0208	0.121	2	Huh-7.5
MIMAT0000102	hsa-miR-105-5p	ENSG00000251562	MALAT1	lincRNA	chr11	65270858	65270881	+	27	0	AGO1,AGO1-4,AGO2	7mer-m8	ugGUGUCCUCAGACU-CGUAAACu	||| | || || |||||||	uaCACUUCACUCAGAGGCAUUUGc	1.0604	0.373	4	MDMs,endothelial,foreskin_fibroblast
MIMAT0000102	hsa-miR-105-5p	ENSG00000251562	MALAT1	lincRNA	chr11	65273341	65273365	+	51	0	AGO1,AGO1-4,AGO2	8mer	uggUGUCCUC--AGACUCGUAAACu	|| |||| | :|||||||	uagACUGGAGAAGAUAGGCAUUUGa	0.9449	-0.398	4	Huh-7.5,MDMs,endothelial
MIMAT0000102	hsa-miR-105-5p	ENSG00000260401	AP002761.4	sense_overlapping	chr11	72952587	72952609	+	1	0	AGO2	7mer-m8	ugguguccucaGACUCGUAAACu	| | | ||| |||||||	ccauccauaaaCUGCGCAUUUGg	0.7964	0.009	6	BT474
MIMAT0000102	hsa-miR-105-5p	ENSG00000260966	AP001486.2	sense_overlapping	chr11	102922881	102922908	-	1	0	AGO2	7mer-m8	ugGUGUCCUCAGAC-----UCGUAAACu	||::| || :|| ||||||||	cuCAUGGUAGGUUGUCAAAAGCAUUUGc	0.9776	-0.065	3	T98G
MIMAT0000102	hsa-miR-105-5p	ENSG00000196167	COLCA1	antisense	chr11	111164348	111164369	-	1	0	AGO2	8mer	ugGUGUCCUCAGACUCGUAAACu	|||::||: | ||||||||	ucCAUGGGGAGC-AAGCAUUUGa	1.2661	-0.100	6	22RV1
MIMAT0000102	hsa-miR-105-5p	ENSG00000255176	AP000941.1	antisense	chr11	118508767	118508787	+	1	0	AGO2	7mer-m8	uggUGUCCUCAGACUCGUAAACu	| ||||| : ||||||||	uggAGAGGAGAU--AGCAUUUGg	1.1573	0.184	1	HCT116
MIMAT0000102	hsa-miR-105-5p	ENSG00000177406	AC021054.1	antisense	chr12	753967	753993	+	3	0	AGO1-4,AGO2	8mer	ugGUGUCC---UCAGACU-CGUAAACu	:||:|| | |:| | |||||||	gaUACGGGUAUAUUUUAAUGCAUUUGa	0.9109	0.186	3	Huh-7.5
MIMAT0000102	hsa-miR-105-5p	ENSG00000256257	CACNA1C-IT2	sense_intronic	chr12	2157733	2157758	+	1	0	AGO2	7mer-m8	uggugUCCUCAGAC--U-CGUAAACu	|||| || | |||||||	caaugAGGACAAUGCAAUGCAUUUGg	0.6419	0.182	3	left_ventricle
MIMAT0000102	hsa-miR-105-5p	ENSG00000215039	CD27-AS1	processed_transcript	chr12	6548476	6548500	-	1	0	AGO1-4	7mer-m8	ugGUGUCCUCA-GA-CUCGUAAACu	||:| || | || :|||||||	uaCAUAUGAAUCCUCUGGCAUUUGu	1.1335	0.364	3	fibroblasts
MIMAT0000102	hsa-miR-105-5p	ENSG00000205885	C1RL-AS1	antisense	chr12	7270586	7270608	+	1	0	AGO1-4	7mer-m8	ugGUGUC--CUCAGACUCGUAAACu	||::| ||| || |||||||	uuCAUGGCUGAGGCU--GCAUUUGu	1.0922	0.064	2	Huh-7.5
MIMAT0000102	hsa-miR-105-5p	ENSG00000260423	LINC02367	lincRNA	chr12	9521702	9521724	+	1	0	AGO1-4	7mer-m8	ugguguccucAGACUCGUAAACu	| || | | ||||||||	aucaguuccaUGUAAGCAUUUGg	0.6085	0.024	1	Huh-7.5
MIMAT0000102	hsa-miR-105-5p	ENSG00000272917	AC010186.4	processed_transcript	chr12	9808521	9808543	+	1	0	AGO2	7mer-m8	ugguguccucagacuCGUAAACu	| | |||||||	gagaaucaucccaucGCAUUUGg	-0.0706	0.133	3	HeLa
MIMAT0000102	hsa-miR-105-5p	ENSG00000284634	AC092821.3	processed_transcript	chr12	9808521	9808543	+	1	0	AGO2	7mer-m8	ugguguccucagacuCGUAAACu	| | |||||||	gagaaucaucccaucGCAUUUGg	-0.0706	0.133	0	HeLa
MIMAT0000102	hsa-miR-105-5p	ENSG00000257027	AC010186.3	sense_intronic	chr12	9812520	9812542	+	3	0	AGO1,AGO1-4,AGO2	8mer	ugguguccuCAGACUCGUAAACu	| | || ||||||||	ucauauuuuGGCUAAGCAUUUGa	0.4066	0.139	3	MCF7,MDA-MB-231,endothelial
MIMAT0000102	hsa-miR-105-5p	ENSG00000261324	AC010168.2	sense_overlapping	chr12	14915607	14915627	-	3	0	AGO1-4,AGO2	8mer	ugguguccUCAGACUCGUAAACu	| ||| |||||||	uguuagaaAAUCU--GCAUUUGa	0.1733	0.695	3	Huh-7.5
MIMAT0000102	hsa-miR-105-5p	ENSG00000261324	AC010168.2	sense_overlapping	chr12	14919652	14919675	-	1	0	AGO1-4	7mer-m8	ugguGUC-CUCAGACUCGUAAACu	| ||| ||| | ||||||||	ccucCAGAGAGAAUUAGCAUUUGc	1.2503	0.340	3	MCF7
MIMAT0000102	hsa-miR-105-5p	ENSG00000226397	C12orf77	lincRNA	chr12	25146857	25146880	-	1	0	AGO2	7mer-m8	uggugUCCUCAGAC-UCGUAAACu	| ||||||| ||||||||	ggaggAAGAGUCUGCAGCAUUUGu	1.5032	-0.274	0	GM12878
MIMAT0000102	hsa-miR-105-5p	ENSG00000257298	AC008147.2	sense_intronic	chr12	50583248	50583270	-	1	0	AGO2	8mer	ugguGUCCUCAGACUCGUAAACu	|| |||:| ||||||||	guuuCAAAAGUUUUAGCAUUUGa	1.0244	0.240	3	HeLa
MIMAT0000102	hsa-miR-105-5p	ENSG00000257337	AC068888.1	antisense	chr12	53439337	53439357	-	1	0	AGO2	7mer-m8	ugGUGUCCUCAGACUCGUAAACu	| ||| | | || |||||||	caCCCAGAAAU-UG-GCAUUUGg	1.0742	0.216	2	HeLa
MIMAT0000102	hsa-miR-105-5p	ENSG00000257354	AC048341.1	lincRNA	chr12	63008728	63008750	+	3	0	AGO1,AGO1-4,AGO2	7mer-m8	ugguguccucagaCUCGUAAACu	| | | |||||||||	agcuuuccugaaaGAGCAUUUGg	0.4421	0.015	3	Huh-7.5,endothelial,hMSC
MIMAT0000102	hsa-miR-105-5p	ENSG00000257354	AC048341.1	lincRNA	chr12	63008846	63008869	+	1	0	AGO1-4	8mer	ugguguccUCAGACU-CGUAAACu	| | | |:| | |||||||	gcugaaauAAUUUCAUGCAUUUGa	0.7148	0.176	3	hNSC
MIMAT0000102	hsa-miR-105-5p	ENSG00000256571	AC079866.2	sense_intronic	chr12	64272646	64272669	+	5	0	AGO1,AGO1-4,AGO2	8mer	uggugUC-CUCAGACUCGUAAACu	| || ||| | |||||||	aauugAGUGAGCCCAUGCAUUUGa	0.8685	-0.128	1	HS5,Huh-7.S10.3,endothelial
MIMAT0000102	hsa-miR-105-5p	ENSG00000270344	POC1B-AS1	antisense	chr12	89937502	89937524	+	1	0	AGO2	8mer	uggUGUCCUCAGACUCGUAAACu	| || || | | |||||||	agaACCUGAAUGAGUGCAUUUGa	0.9311	-0.165	6	22RV1
MIMAT0000102	hsa-miR-105-5p	ENSG00000271614	ATP2B1-AS1	lincRNA	chr12	90104564	90104590	+	2	0	AGO2	7mer-m8	ugguGUCCUCAGAC-----UCGUAAACu	|| || |||| ||||||||	uguuCACGA-UCUGAUGAUAGCAUUUGu	0.8610	0.131	2	HS27a
MIMAT0000102	hsa-miR-105-5p	ENSG00000255794	RMST	processed_transcript	chr12	97886416	97886438	+	1	0	AGO2	7mer-m8	ugguguccuCAGACUCGUAAACu	||:| |||||||	uuuguuuuuGUUUUUGCAUUUGu	0.0662	0.247	3	motor_cortex
MIMAT0000102	hsa-miR-105-5p	ENSG00000281344	HELLPAR	macro_lncRNA	chr12	102593858	102593880	+	5	0	AGO1-4,AGO2	7mer-m8	uggUGUCCUCAGACUCGUAAACu	::| | | || |||||||	cugGUAUGUGCAUGUGCAUUUGg	0.8123	0.129	1	Huh-7.5
MIMAT0000102	hsa-miR-105-5p	ENSG00000281344	HELLPAR	macro_lncRNA	chr12	102596805	102596827	+	6	0	AGO1-4,AGO2	8mer	ugguguccucagacUCGUAAACu	||||| ||||||||	uccacauccucaccAGCAUUUGa	0.8159	0.384	1	Huh-7.5
MIMAT0000102	hsa-miR-105-5p	ENSG00000281344	HELLPAR	macro_lncRNA	chr12	102612295	102612319	+	2	0	AGO1-4,AGO2	8mer	ugGUGUCCU-CAGACU-CGUAAACu	||| : || || |: |||||||	gcCAAGUGACUUCAGGUGCAUUUGa	1.2152	0.342	1	Huh-7.5
MIMAT0000102	hsa-miR-105-5p	ENSG00000281344	HELLPAR	macro_lncRNA	chr12	102628205	102628227	+	3	0	AGO1-4,AGO2	8mer	ugguguccucagacuCGUAAACu	|| | | |||||||	cacaauaaaugcaauGCAUUUGa	0.4284	0.230	1	Huh-7.5
MIMAT0000102	hsa-miR-105-5p	ENSG00000281344	HELLPAR	macro_lncRNA	chr12	102648293	102648316	+	2	0	AGO1-4,AGO2	7mer-m8	ugguguccUCAG-ACUCGUAAACu	| || | |||||||	ugauuuccAUUCUUUUGCAUUUGc	0.1097	-0.025	1	Huh-7.5
MIMAT0000102	hsa-miR-105-5p	ENSG00000281344	HELLPAR	macro_lncRNA	chr12	102665277	102665299	+	2	0	AGO1-4,AGO2	7mer-m8	ugguguccucAGACUCGUAAACu	|:|| |||||||	uagcucccucUUUGUGCAUUUGu	-0.0278	-0.023	1	Huh-7.5
MIMAT0000102	hsa-miR-105-5p	ENSG00000281344	HELLPAR	macro_lncRNA	chr12	102795959	102795981	+	2	0	AGO1-4,AGO2	7mer-m8	ugguguccucagacuCGUAAACu	| |||||||	cuauacaacacccauGCAUUUGu	-0.5124	2.292	1	Huh-7.5
MIMAT0000102	hsa-miR-105-5p	ENSG00000257859	CASC18	lincRNA	chr12	106135860	106135883	+	1	0	AGO1-4	8mer	ugguguccucagaCU-CGUAAACu	| | || |||||||	auuugggccaaaaGAUGCAUUUGa	0.1137	1.138	1	fibroblasts
MIMAT0000102	hsa-miR-105-5p	ENSG00000212694	LINC01089	lincRNA	chr12	122233366	122233387	-	4	0	AGO1-4,AGO2	7mer-m8	ugguGUCCUCAGACUCGUAAACu	:|| | | | |||||||	uuucUAGCUG-CCGUGCAUUUGc	0.6203	-0.270	4	22RV1,MCF7
MIMAT0000102	hsa-miR-105-5p	ENSG00000256546	AC156455.1	processed_transcript	chr12	122502349	122502371	+	5	0	AGO2	7mer-m8	ugguguccucagacUCGUAAACu	| | ||||||||	ugcuuucuaagggcAGCAUUUGg	0.2262	-0.207	1	T-REx-293
MIMAT0000102	hsa-miR-105-5p	ENSG00000280120	AC073857.1	TEC	chr12	123637129	123637151	-	2	0	AGO1-4	7mer-m8	ugguguccucagACUCGUAAACu	| | || |||||||	ucaagccauaaaUGUGCAUUUGc	0.1966	1.042	3	Huh-7.5
MIMAT0000102	hsa-miR-105-5p	ENSG00000235423	AC068768.1	antisense	chr12	123745789	123745811	-	13	0	AGO1,AGO1-4,AGO2	7mer-m8	ugguguccuCAGACUCGUAAACu	| | :| ||||||||	uucuuuuuuGCUUAAGCAUUUGc	0.3806	2.173	1	MDA-MB-231,endothelial,foreskin_fibroblast
MIMAT0000102	hsa-miR-105-5p	ENSG00000270061	AC068790.5	sense_intronic	chr12	124454575	124454598	-	1	0	AGO1	7mer-m8	ugGUGUCCUCA-GACUCGUAAACu	| :|| || || |||||||	uuCUUAGUCGUGCUUUGCAUUUGu	0.9851	-0.107	1	endothelial
MIMAT0000102	hsa-miR-105-5p	ENSG00000250790	AC127070.2	lincRNA	chr12	133491144	133491165	+	1	0	AGO2	7mer-m8	uggUGUCCUCAGACUCGUAAACu	|| | ||| |||||||	gggACUGAUUUCU-UGCAUUUGg	0.7751	0.156	3	MDA-MB-231
MIMAT0000102	hsa-miR-105-5p	ENSG00000279135	AL512652.2	TEC	chr13	21288242	21288264	+	1	0	AGO2	7mer-m8	ugGUGUCCUCAGAC-UCGUAAACu	|| | || | || :|||||||	ugCA-AUGAAUGUGUGGCAUUUGc	1.0900	0.529	2	HEK293
MIMAT0000102	hsa-miR-105-5p	ENSG00000237361	TUSC8	lincRNA	chr13	44978556	44978578	-	1	0	AGO2	7mer-m8	ugGUGUCCUCAGACUCGUAAACu	||||||| | | | |||||||	acCACAGAACUGUUUGCAUUUGc	1.8676	-0.434	1	MDA-MB-231
MIMAT0000102	hsa-miR-105-5p	ENSG00000170919	TPT1-AS1	processed_transcript	chr13	45966247	45966268	+	1	0	AGO1-4	8mer	ugGUGUCCUCAGACUCGUAAACu	||| | | | |||||||	uuCACUGUUCACAG-GCAUUUGa	0.7275	-0.212	1	hNSC
MIMAT0000102	hsa-miR-105-5p	ENSG00000278727	AC000403.1	lincRNA	chr13	77463093	77463115	+	2	0	AGO1	8mer	ugguguccucagacUCGUAAACu	| | | :|||||||	gcugguauauuacaGGCAUUUGa	0.2682	-0.368	4	endothelial
MIMAT0000102	hsa-miR-105-5p	ENSG00000227354	RBM26-AS1	antisense	chr13	79996882	79996903	+	2	0	AGO2	7mer-m8	ugGUGUCCUCAGACUCGUAAACu	| | ||| | | ||||||||	agCCCAGCCUUGU-AGCAUUUGc	1.0498	-0.023	4	hMSC
MIMAT0000102	hsa-miR-105-5p	ENSG00000261446	LINC00559	lincRNA	chr13	90758228	90758250	-	1	0	AGO2	7mer-m8	ugguguccucagacuCGUAAACu	| | | | |||||||	ucuuaaccaauuacuGCAUUUGg	0.4539	-0.158	2	T-REx-293
MIMAT0000102	hsa-miR-105-5p	ENSG00000235280	MCF2L-AS1	antisense	chr13	113622198	113622219	-	5	0	AGO1,AGO2	7mer-m8	ugGUGUCCUCAGACUCGUAAACu	:::| | || | |||||||	cgUGUACCAUUCCG-GCAUUUGg	0.9194	-0.379	7	HEK293
MIMAT0000102	hsa-miR-105-5p	ENSG00000276248	AL442125.1	sense_intronic	chr13	114183331	114183355	+	1	0	AGO2	7mer-m8	uggUGUC-CUCA-GACUCGUAAACu	:||| || | | |:|||||||	cugGCAGAGACUGCAGGGCAUUUGu	1.1293	-0.677	1	HeLa
MIMAT0000102	hsa-miR-105-5p	ENSG00000258441	LINC00641	processed_transcript	chr14	21668481	21668503	-	9	0	AGO1,AGO1-4,AGO2	7mer-m8	ugguguccucaGACUCGUAAACu	| | || |||||||	ucauucuguuaCUAUGCAUUUGg	0.3609	0.872	2	HeLa,Huh-7.5,endothelial
MIMAT0000102	hsa-miR-105-5p	ENSG00000258441	LINC00641	processed_transcript	chr14	21674926	21674944	-	2	0	AGO1-4	7mer-m8	uggUGUCCUCAGACUCGUAAACu	||| | |:| |||||||	cugACA--AAUUU--GCAUUUGc	0.7095	-0.165	2	hNSC
MIMAT0000102	hsa-miR-105-5p	ENSG00000279656	AL132780.4	TEC	chr14	23492886	23492908	-	1	0	AGO2	7mer-m8	ugguguccucaGACUCGUAAACu	| ||| |||||||	ugguauccaccCUGUGCAUUUGu	0.2423	-0.133	1	HEK293S
MIMAT0000102	hsa-miR-105-5p	ENSG00000186960	LINC01551	lincRNA	chr14	29261907	29261929	+	1	0	AGO2	7mer-m8	ugguguccucAGACUCGUAAACu	| || ||| :|||||||	aaggcacuccUCUUGGCAUUUGc	0.8621	0.176	0	GM12892
MIMAT0000102	hsa-miR-105-5p	ENSG00000279423	AL445363.3	TEC	chr14	35010432	35010456	+	1	0	AGO1	7mer-m8	ugguguCCUCAG--ACUCGUAAACu	| |||| | | :|||||||	ccauuuGGAGACCGUAGGCAUUUGg	0.8834	0.336	1	endothelial
MIMAT0000102	hsa-miR-105-5p	ENSG00000214900	LINC01588	lincRNA	chr14	50504685	50504710	-	1	0	AGO2	7mer-m8	uggUGUCCUCAG---ACUCGUAAACu	| |||| || ||:|||||||	ucaACAGCCCUCCCAUGGGCAUUUGg	1.1728	-0.752	5	MCF7
MIMAT0000102	hsa-miR-105-5p	ENSG00000259319	AF111167.2	antisense	chr14	75894102	75894125	-	1	0	AGO2	7mer-m8	uggugucCUCAGACU--CGUAAACu	| ||| ||| |||||||	augggcuGAG-AUGAAGGCAUUUGg	0.6849	0.025	3	cingulate_gyrus
MIMAT0000102	hsa-miR-105-5p	ENSG00000273729	AC007686.3	antisense	chr14	77497651	77497673	+	2	0	AGO1-4	7mer-m8	ugguguccucagaCUCGUAAACu	| | | |||||||	ccuccccuuccaaGCGCAUUUGu	0.0122	0.275	4	MCF7
MIMAT0000102	hsa-miR-105-5p	ENSG00000235706	DICER1-AS1	antisense	chr14	95624300	95624322	+	1	0	AGO1-4	7mer-m8	ugGUGUCCUCAGACUCGUAAACu	::||||:| || |||||||	ggUGCAGGGGCCUCCGCAUUUGg	1.3966	-0.287	2	hNSC
MIMAT0000102	hsa-miR-105-5p	ENSG00000214548	MEG3	lincRNA	chr14	101296227	101296249	+	6	0	AGO1-4,AGO2	7mer-m8	ugguGUCCUCAGACU-CGUAAACu	|||| | || |||||||	uuucCAGGUG-AGGAUGCAUUUGg	0.8939	-0.147	2	cingulate_gyrus,foreskin_fibroblast
MIMAT0000102	hsa-miR-105-5p	ENSG00000269958	AL049840.4	sense_intronic	chr14	104163418	104163440	+	16	0	AGO1,AGO1-4,AGO2	7mer-m8	ugguguccucagacUCGUAAACu	| ||||||||	gucuugccuagaaaAGCAUUUGg	-0.2789	0.099	7	Huh-7.5,endothelial,foreskin_fibroblast
MIMAT0000102	hsa-miR-105-5p	ENSG00000224078	SNHG14	processed_transcript	chr15	25224071	25224093	+	1	0	AGO2	8mer	ugguguccucAGACUCGUAAACu	| | || :|||||||	ucauuacauaUCAAGGCAUUUGa	0.5016	0.062	4	HeLa
MIMAT0000102	hsa-miR-105-5p	ENSG00000224078	SNHG14	processed_transcript	chr15	25227422	25227445	+	4	0	AGO1-4,AGO2	7mer-m8	ugGUGUCCUCAGACU-CGUAAACu	| |||:| || | || |||||||	auCACGGAAGGCAGAGGCAUUUGg	1.4761	-0.116	4	TrHBMEC,hNSC
MIMAT0000102	hsa-miR-105-5p	ENSG00000271347	AC124312.5	sense_intronic	chr15	25236706	25236728	+	3	0	AGO2	8mer	ugguguccucAGACUCGUAAACu	| | | || |||||||	gcauuuuguuUAUGUGCAUUUGa	0.5231	0.067	2	left_ventricle
MIMAT0000102	hsa-miR-105-5p	ENSG00000224078	SNHG14	processed_transcript	chr15	25266211	25266235	+	4	0	AGO1,AGO2	7mer-m8	ugGUGU-CCUCAG-ACUCGUAAACu	||| | | | || | ||||||||	ccCAAAUGAAAUCUUAAGCAUUUGu	1.2661	-0.333	4	cingulate_gyrus,endothelial
MIMAT0000102	hsa-miR-105-5p	ENSG00000224078	SNHG14	processed_transcript	chr15	25354419	25354439	+	2	0	AGO1-4,AGO2	7mer-m8	ugguGUCCUCAGACUCGUAAACu	:|| |||:| |||||||	uuuuUAGAAGUUU--GCAUUUGu	0.9119	0.212	4	hNSC,motor_cortex
MIMAT0000102	hsa-miR-105-5p	ENSG00000224078	SNHG14	processed_transcript	chr15	25364982	25365003	+	9	0	AGO1,AGO1-4,AGO2	7mer-m8	ugguGUCCUCAGACUCGUAAACu	| ||| | |:| |||||||	auauCAGUAAUUU-UGCAUUUGu	1.0064	0.713	4	EWS,endothelial,hNSC
MIMAT0000102	hsa-miR-105-5p	ENSG00000270055	AC127502.2	sense_intronic	chr15	30781927	30781949	+	2	0	AGO2	7mer-m8	ugGUGUCCUCAG-ACUCGUAAACu	||:| ||| | |||||||	gaCAUA-UUGUCAAGCGCAUUUGg	0.9692	0.485	6	GM12878
MIMAT0000102	hsa-miR-105-5p	ENSG00000245849	RAD51-AS1	processed_transcript	chr15	40979017	40979039	-	1	0	AGO2	7mer-m8	ugGUGUCCUCAGA-CUCGUAAACu	|||| | | | |||||||||	ugCACA-AAUUGUAGAGCAUUUGu	1.2121	0.081	2	BCBL-1
MIMAT0000102	hsa-miR-105-5p	ENSG00000247556	OIP5-AS1	processed_transcript	chr15	41593933	41593954	+	10	0	AGO1-4,AGO2	7mer-m8	uggugucCUCAGACUCGUAAACu	||||| ||||||||	uuagggaGAGUC-CAGCAUUUGc	0.7516	0.451	5	Huh-7.5
MIMAT0000102	hsa-miR-105-5p	ENSG00000247556	OIP5-AS1	processed_transcript	chr15	41596586	41596608	+	7	0	AGO2	7mer-m8	ugguguccucAGACUCGUAAACu	| | | |||||||	aguuauuuuaUAUAUGCAUUUGu	-0.0568	2.565	5	Huh-7.5
MIMAT0000102	hsa-miR-105-5p	ENSG00000179523	EIF3J-AS1	lincRNA	chr15	44828317	44828341	-	1	0	AGO2	7mer-m8	uggugUC-CUCAGAC-UCGUAAACu	|| ||| | :|||||||	guuggAGAGAGCAAGUGGCAUUUGc	0.6345	0.260	4	motor_cortex
MIMAT0000102	hsa-miR-105-5p	ENSG00000244879	GABPB1-AS1	antisense	chr15	50650773	50650795	+	3	0	AGO1-4,AGO2	8mer	ugguguccucaGACUCGUAAACu	| || ||||||||	cuuucucauaaCUAAGCAUUUGa	0.2544	0.270	2	Huh-7.5,MCF7
MIMAT0000102	hsa-miR-105-5p	ENSG00000244879	GABPB1-AS1	antisense	chr15	50656566	50656590	+	1	0	AGO2	7mer-m8	ugGUGUCCUCAG-ACU--CGUAAACu	| | || ||||: |: |||||||	auCUCA-GAGUUAAGGUUGCAUUUGg	1.2661	0.011	2	GM12892
MIMAT0000102	hsa-miR-105-5p	ENSG00000261771	DNAAF4-CCPG1	processed_transcript	chr15	55652896	55652918	-	5	0	AGO1-4,AGO2	7mer-m8	ugguguccucagacUCGUAAACu	| | ||||||||	ucagaaacuuaagcAGCAUUUGg	0.0806	2.792	4	foreskin_fibroblast,hMSC
MIMAT0000102	hsa-miR-105-5p	ENSG00000259627	AC079328.2	antisense	chr15	63362258	63362280	-	1	0	AGO2	7mer-m8	ugguguccUCAGACUCGUAAACu	|| | || |||||||	uucagccaAUUCCUUGCAUUUGc	0.6129	0.152	0	TDF
MIMAT0000102	hsa-miR-105-5p	ENSG00000274297	AC009269.5	sense_intronic	chr15	71050857	71050883	-	1	0	AGO2	8mer	ugGUG--UCCUCAGACU--CGUAAACu	|||| |||: |:||: |||||||	ucCACUGAGGGAUUUGGGUGCAUUUGa	1.5037	0.084	0	MDA-MB-231
MIMAT0000102	hsa-miR-105-5p	ENSG00000260534	AC100827.3	sense_overlapping	chr15	72884005	72884027	+	1	0	AGO1-4	7mer-m8	ugguguccucagacUCGUAAACu	| | | | ||||||||	auaaaauaauaaccAGCAUUUGu	0.6162	-0.002	0	hNSC
MIMAT0000102	hsa-miR-105-5p	ENSG00000272888	LINC01578	processed_transcript	chr15	93429844	93429865	+	2	0	AGO2	7mer-m8	ugguGUCCUCAGACUCGUAAACu	| ||| |:| |||||||	ugguCUGGAAUUU-UGCAUUUGc	0.8324	0.296	3	22RV1
MIMAT0000102	hsa-miR-105-5p	ENSG00000275322	AC103746.1	lincRNA	chr15	96888748	96888770	+	1	0	AGO2	7mer-m8	ugguguccucagacuCGUAAACu	|| | |||||||	caucaagcccaguucGCAUUUGc	0.1332	1.398	5	T-REx-293
MIMAT0000102	hsa-miR-105-5p	ENSG00000270127	AC027020.2	lincRNA	chr15	101088813	101088837	-	1	0	AGO2	7mer-m8	uggUGUCCUCAGACU--CGUAAACu	| ||||| |||| | |||||||	agaACAGGUGUCUUAAUGCAUUUGg	1.7236	0.501	3	motor_cortex
MIMAT0000102	hsa-miR-105-5p	ENSG00000277602	AC005363.2	lincRNA	chr16	2021819	2021845	-	1	0	AGO1-4	7mer-m8	uggUGUCCUCAGACU----CGUAAACu	|:| ||| | | |||||||	uugAUACCAGUAUAAAAAGGCAUUUGu	0.6840	-0.136	1	hNSC
MIMAT0000102	hsa-miR-105-5p	ENSG00000276791	AC092117.1	lincRNA	chr16	2827580	2827603	+	2	0	AGO1,AGO2	7mer-m8	ugGUGUCC-UCAGACUCGUAAACu	| | ::|| || || |||||||	auCUUGGGCAGGCUCCGCAUUUGg	1.2565	-0.397	2	HEK293,TZM-bl
MIMAT0000102	hsa-miR-105-5p	ENSG00000261971	MMP25-AS1	antisense	chr16	3104151	3104173	-	3	0	AGO1-4,AGO2	7mer-m8	ugguguccucagacuCGUAAACu	| | |||||||	cuugccucuaugcauGCAUUUGu	0.0205	-0.514	3	MCF7,MDA-MB-231
MIMAT0000102	hsa-miR-105-5p	ENSG00000259810	AC002519.1	sense_intronic	chr16	31800293	31800315	+	1	0	AGO1-4	7mer-m8	ugguguccucaGACUCGUAAACu	| || ||||||||	ugacaaauucaCUCAGCAUUUGc	0.2636	0.131	4	fibroblasts
MIMAT0000102	hsa-miR-105-5p	ENSG00000261512	AC092368.3	lincRNA	chr16	46656930	46656955	-	1	0	AGO1-4	7mer-m8	ugGUG-UCCUCAG--ACUCGUAAACu	| |:| || | || | |||||||	agCGCAAGUAUUCCAUUUGCAUUUGg	1.0360	0.081	5	MCF7
MIMAT0000102	hsa-miR-105-5p	ENSG00000259797	AC020978.1	sense_intronic	chr16	68352813	68352836	+	1	0	AGO1-4	7mer-m8	ugguguCCUC-AGACUCGUAAACu	|||| |||||||||	cgguguGGAGAGGAGAGCAUUUGg	0.6722	0.013	1	Huh-7.5
MIMAT0000102	hsa-miR-105-5p	ENSG00000260213	AC092718.2	antisense	chr16	81058046	81058073	-	1	0	AGO1-4	7mer-m8	ugGUGU-CCUCAGA---C-UCGUAAACu	| | || ||| ||| | ||||||||	agCCCAGGGAAUCUACGGAAGCAUUUGc	1.2661	-0.241	3	Huh-7.5
MIMAT0000102	hsa-miR-105-5p	ENSG00000274677	AC040169.3	sense_intronic	chr16	84119798	84119822	-	1	0	AGO2	8mer	ugguGUCCUCAGACU--CGUAAACu	||| |:| | |||||||	cagcCAGCUUUUUAAUGGCAUUUGa	0.6522	-0.527	0	MDA-MB-231
MIMAT0000102	hsa-miR-105-5p	ENSG00000260417	AC092127.1	lincRNA	chr16	85626586	85626612	+	5	0	AGO1-4,AGO2	7mer-m8	ugguGUCCUCAGA--CU--CGUAAACu	| ::|||| || || |||||||	gcucUGGGAGACUUGGAUUGCAUUUGg	1.2227	-0.214	0	Huh-7.5
MIMAT0000102	hsa-miR-105-5p	ENSG00000268388	FENDRR	lincRNA	chr16	86509614	86509637	-	1	0	AGO2	8mer	ugGUGUCCUCAGACU-CGUAAACu	|||||| | | |||||||	ucCACAGAUGGAAAAUGCAUUUGa	1.2654	-0.333	7	T98G
MIMAT0000102	hsa-miR-105-5p	ENSG00000260630	SNAI3-AS1	antisense	chr16	88737736	88737759	+	1	0	AGO2	7mer-m8	ugguguccuCAGACU-CGUAAACu	| | | :||| |||||||	augucguuuGGUUGAUGCAUUUGg	0.7391	-0.146	3	cingulate_gyrus
MIMAT0000102	hsa-miR-105-5p	ENSG00000262089	AC040977.1	lincRNA	chr17	6898272	6898294	-	2	0	AGO2	7mer-m8	ugGUGUCCUCAGACUCGUAAACu	|| : || | | |||||||	uuCAAGUGAUUAUAUGCAUUUGg	0.9236	-0.359	7	HCT116
MIMAT0000102	hsa-miR-105-5p	ENSG00000264772	AC016876.2	processed_transcript	chr17	7484814	7484837	+	3	0	AGO1-4,AGO2	7mer-m8	ugguGUCC-UCAGACUCGUAAACu	|||| ||||||||||||	cuacCAGGCCCUCUGAGCAUUUGc	1.1803	1.606	0	HeLa,foreskin_fibroblast
MIMAT0000102	hsa-miR-105-5p	ENSG00000271851	AC087501.4	sense_intronic	chr17	9458759	9458781	-	1	0	AGO1-4	7mer-m8	ugGUGUCCUCAGACUCGUAAACu	||:: | | |||||||	uuCAUGAUAUAAUAUGCAUUUGc	0.6638	-0.327	4	hNSC
MIMAT0000102	hsa-miR-105-5p	ENSG00000230647	AC022816.1	lincRNA	chr17	14324117	14324139	+	1	0	AGO1-4	7mer-m8	ugguguccucagacUCGUAAACu	| | | :|||||||	aaaaaauuccaagaGGCAUUUGg	0.1994	0.328	0	Huh-7.5
MIMAT0000102	hsa-miR-105-5p	ENSG00000226746	SMCR5	antisense	chr17	17681154	17681176	-	1	0	AGO2	7mer-m8	ugguguccucaGACUCGUAAACu	|| :| ||||||||	cggacucuccaUUCAGCAUUUGu	0.3848	-0.033	2	motor_cortex
MIMAT0000102	hsa-miR-105-5p	ENSG00000280198	AC087163.3	TEC	chr17	17929914	17929936	-	1	0	AGO1-4	7mer-m8	ugguguccucagacUCGUAAACu	| | ||||||||	gagcgucaacacaaAGCAUUUGg	0.0122	-0.752	2	Huh-7.5
MIMAT0000102	hsa-miR-105-5p	ENSG00000233098	CCDC144NL-AS1	antisense	chr17	20806738	20806761	+	1	0	AGO1	8mer	ugguGUCCUCAGAC-UCGUAAACu	| :| | || | ||||||||	aauuUAUGUAUCAGCAGCAUUUGa	0.8812	0.353	1	endothelial
MIMAT0000102	hsa-miR-105-5p	ENSG00000280069	AC127024.8	TEC	chr17	29065565	29065586	+	2	0	AGO1-4	7mer-m8	uggugucCUCAGACUCGUAAACu	| | || | ||||||||	gagaauuGUGU-UAAGCAUUUGg	0.6755	0.229	1	Huh-7.5
MIMAT0000102	hsa-miR-105-5p	ENSG00000267002	AC060780.1	lincRNA	chr17	41319109	41319131	-	1	0	AGO2	7mer-m8	ugguguccuCAGACUCGUAAACu	| | | :| :|||||||	ggcgcuccuGGUUAGGCAUUUGc	0.5843	-0.155	3	HeLa
MIMAT0000102	hsa-miR-105-5p	ENSG00000188825	LINC00910	lincRNA	chr17	41455080	41455102	-	2	0	AGO1-4,AGO2	7mer-m8	ugguguccucagacUCGUAAACu	||||||||	gauuggccuacaacAGCAUUUGg	-0.6522	0.046	4	Huh-7.5,MDA-MB-231
MIMAT0000102	hsa-miR-105-5p	ENSG00000262879	AC068152.1	processed_transcript	chr17	45133779	45133802	-	3	0	AGO2	7mer-m8	ugguGUCCUCAGAC-UCGUAAACu	| | ||| | | ||||||||	aauuCCGGACACAGUAGCAUUUGg	0.9884	0.069	3	T-REx-293
MIMAT0000102	hsa-miR-105-5p	ENSG00000279089	AC005839.1	TEC	chr17	49261654	49261676	-	1	0	AGO2	7mer-m8	ugguguccucagacUCGUAAACu	| | || :|||||||	cugagaaaagaaaaGGCAUUUGu	0.5769	0.238	2	left_ventricle
MIMAT0000102	hsa-miR-105-5p	ENSG00000279089	AC005839.1	TEC	chr17	49262813	49262836	-	2	0	AGO1-4,AGO2	8mer	ugguguccUCAGAC-UCGUAAACu	| |||| | :|||||||	uagugauuAGUCAGUGGCAUUUGa	0.8042	-0.090	2	Huh-7.5
MIMAT0000102	hsa-miR-105-5p	ENSG00000227036	LINC00511	lincRNA	chr17	70399773	70399795	-	10	0	AGO1-4,AGO2	7mer-m8	ugguguccucagacUCGUAAACu	||| :|||||||	accuucucucaaguGGCAUUUGg	0.0562	0.067	2	HeLa,Huh-7.5
MIMAT0000102	hsa-miR-105-5p	ENSG00000263731	AC145207.5	lincRNA	chr17	79836756	79836784	-	29	0	AGO1-4,AGO2	7mer-m8	ugGUGUCCU--CAGAC----UCGUAAACu	||| ::||| | ||| ||||||||	acCCUGGGAUUGACUGGCCAAGCAUUUGg	1.3680	0.421	1	Huh-7.5
MIMAT0000102	hsa-miR-105-5p	ENSG00000132204	LINC00470	lincRNA	chr18	1368373	1368395	-	1	0	AGO2	8mer	ugguguccucagacUCGUAAACu	| | ||||||||	auuugggucaaacaAGCAUUUGa	0.0703	0.039	0	Huh-7.5
MIMAT0000102	hsa-miR-105-5p	ENSG00000263753	LINC00667	lincRNA	chr18	5238818	5238838	+	3	0	AGO2	7mer-m8	uggugUCCUCAGACUCGUAAACu	| |:| || |||||||	cuuggAAGGGCCU--GCAUUUGu	0.5411	-0.125	1	T-REx-293
MIMAT0000102	hsa-miR-105-5p	ENSG00000266053	NDUFV2-AS1	antisense	chr18	9136429	9136455	-	2	0	AGO2	7mer-m8	ugguguCCUCAGAC----UCGUAAACu	| | ||: |||| ||||||||	gcaagcGGGCUCUGCAGUAGCAUUUGu	1.1177	-0.168	3	cingulate_gyrus
MIMAT0000102	hsa-miR-105-5p	ENSG00000265728	AP001099.1	lincRNA	chr18	10599040	10599064	+	1	0	AGO1-4	8mer	ugGUGUC--CUCAGACUCGUAAACu	||| ||| |:| | |||||||	acCUCAGCUGGGAACGUGCAUUUGa	1.2005	-0.228	2	Huh-7.5
MIMAT0000102	hsa-miR-105-5p	ENSG00000279439	AC105114.1	TEC	chr18	22782616	22782638	-	1	0	AGO2	7mer-m8	ugguguccucagacuCGUAAACu	| | | |||||||	ucuuaaauauauauuGCAUUUGc	0.2365	0.361	1	H1
MIMAT0000102	hsa-miR-105-5p	ENSG00000277534	AC007996.1	sense_intronic	chr18	24123760	24123783	-	1	0	AGO2	7mer-m8	uggUGUCCUCAGAC-UCGUAAACu	||| ||| || ||||||||	uaaACAAAAGUGUGAAGCAUUUGc	1.2545	-0.181	2	GM12878
MIMAT0000102	hsa-miR-105-5p	ENSG00000268573	AC011815.1	lincRNA	chr18	32864400	32864422	-	1	0	AGO1-4	7mer-m8	uggugUCC-UCAGACUCGUAAACu	| ||| ||| | ||||||||	gcugaAGGCAGU-UCAGCAUUUGc	1.1930	-0.197	1	Huh-7.5
MIMAT0000102	hsa-miR-105-5p	ENSG00000267583	AC007998.3	lincRNA	chr18	33046815	33046835	-	2	0	AGO1	8mer	ugGUGUCCUCAGACUCGUAAACu	| ||||| || |||||||	ggCCCAGGAAGCU--GCAUUUGa	1.2506	0.669	5	endothelial
MIMAT0000102	hsa-miR-105-5p	ENSG00000279319	AC105074.1	TEC	chr18	42566183	42566203	+	3	0	AGO1-4	8mer	ugGUGUCCUCAGACUCGUAAACu	| |||| :| | ||||||||	aaCACAAUGG--UAAGCAUUUGa	1.1761	0.294	4	Huh-7.5
MIMAT0000102	hsa-miR-105-5p	ENSG00000267391	AC105105.2	lincRNA	chr18	56117439	56117461	+	1	0	AGO1-4	7mer-m8	ugguguccucAGACUCGUAAACu	|| |:| ||||||||	cccuuucccuUUUCAGCAUUUGc	0.4935	0.050	1	Huh-7.5
MIMAT0000102	hsa-miR-105-5p	ENSG00000267279	AC090409.1	lincRNA	chr18	59273633	59273654	-	1	0	AGO2	7mer-m8	uggUGUCC-UCAGACUCGUAAACu	|:||| || | |||||||	cuaAUAGGCAGCC--CGCAUUUGc	0.9119	0.439	3	left_ventricle
MIMAT0000102	hsa-miR-105-5p	ENSG00000264247	LINC00909	lincRNA	chr18	72260994	72261016	-	5	0	AGO1-4,AGO2	7mer-m8	ugguguccucagacUCGUAAACu	| | | | | :|||||||	aggaaugaaauaauGGCAUUUGc	0.7031	-0.089	4	HeLa,Huh-7.5
MIMAT0000102	hsa-miR-105-5p	ENSG00000264334	AC134978.1	lincRNA	chr18	75695295	75695317	-	2	0	AGO1,AGO2	7mer-m8	ugguguccucaGACUCGUAAACu	| |||||||||	cugcauccuaaCAGAGCAUUUGg	-0.2515	-0.618	0	22RV1,endothelial
MIMAT0000102	hsa-miR-105-5p	ENSG00000267530	LINC01836	lincRNA	chr19	784991	785013	+	1	0	AGO2	7mer-m8	ugguguccucagacUCGUAAACu	| | | | ||||||||	gcgcuuguaauaccAGCAUUUGg	0.5589	0.021	11	HEK293S
MIMAT0000102	hsa-miR-105-5p	ENSG00000266976	AC079466.1	lincRNA	chr19	29097877	29097899	+	1	0	AGO1	7mer-m8	ugguguccucagACUCGUAAACu	| | | | :|||||||	agugcuccugggUAGGCAUUUGc	0.4475	0.032	0	endothelial
MIMAT0000102	hsa-miR-105-5p	ENSG00000232677	LINC00665	lincRNA	chr19	36817217	36817242	-	1	0	AGO2	7mer-m8	ugGUGUCCU--CAGAC-UCGUAAACu	| | ||| | ||| ||||||||	uuCUCUGGAUGGACUGAAGCAUUUGc	1.1888	0.030	3	BT474
MIMAT0000102	hsa-miR-105-5p	ENSG00000225975	LINC01534	lincRNA	chr19	37176499	37176521	-	1	0	AGO2	7mer-m8	ugguguccucaGACUCGUAAACu	| || |||||||	auuuucuacaaCUUUGCAUUUGu	-0.1148	0.505	1	motor_cortex
MIMAT0000102	hsa-miR-105-5p	ENSG00000205041	AC118344.1	sense_intronic	chr19	40780452	40780474	-	2	0	AGO1,AGO2	7mer-m8	ugguguccucagacUCGUAAACu	| | :|||||||	cuccuuuucuccauGGCAUUUGu	-0.0313	0.286	2	MDA-MB-231,endothelial
MIMAT0000102	hsa-miR-105-5p	ENSG00000279095	AC243964.3	TEC	chr19	45167892	45167911	+	1	0	AGO2	7mer-m8	uggugUCCUCAGACUCGUAAACu	| |||| | | |||||||	cucuaAGGA--CAG-GCAUUUGu	0.8972	-0.215	1	HeLa
MIMAT0000102	hsa-miR-105-5p	ENSG00000276570	AC010327.5	processed_transcript	chr19	55740374	55740396	-	3	0	AGO1-4,AGO2	7mer-m8	uggUG-UCCUCAGACUCGUAAACu	| || |||:| | | |||||||	aggACAAGGGGACAG-GCAUUUGu	1.2481	-0.736	1	Huh-7.5,T98G
MIMAT0000102	hsa-miR-105-5p	ENSG00000268205	AC005261.1	lincRNA	chr19	57816701	57816724	+	7	0	AGO1,AGO1-4,AGO2	7mer-m8	ugGUGUC--CUCAGACUCGUAAACu	||:|| |: |:|| |||||||	uaCAUAGUUGGCUUUG-GCAUUUGc	1.1410	0.246	3	Huh-7.5,MDA-MB-231,endothelial
MIMAT0000102	hsa-miR-105-5p	ENSG00000234684	SDCBP2-AS1	antisense	chr20	1326381	1326403	+	4	0	AGO1-4,AGO2	7mer-m8	ugGUGUCCUCAGACUCGUAAACu	||:: | | |||||||	uuCAUGUAACAAUAUGCAUUUGu	0.6638	-0.089	2	Huh-7.5
MIMAT0000102	hsa-miR-105-5p	ENSG00000275632	AL035461.2	lincRNA	chr20	5981532	5981554	+	2	0	AGO1-4,AGO2	8mer	ugguguccucagacuCGUAAACu	| || |||||||	aauuaucuugugcucGCAUUUGa	0.0662	0.375	1	Huh-7.5,T98G
MIMAT0000102	hsa-miR-105-5p	ENSG00000259974	LINC00261	lincRNA	chr20	22541292	22541314	-	15	0	AGO1-4,AGO2	7mer-m8	ugguguccucAGACUCGUAAACu	| |:| :|||||||	aaggguuccaUUUAGGCAUUUGc	0.1171	0.244	5	Huh-7.5
MIMAT0000102	hsa-miR-105-5p	ENSG00000260257	AL035071.1	lincRNA	chr20	31446105	31446129	+	5	0	AGO1,AGO1-4,AGO2	8mer	ugguGUCCUCA--GACUCGUAAACu	::| :|| || ||||||||	uguuUGGUGGUCACUUAGCAUUUGa	0.8303	0.444	3	Huh-7.5,endothelial
MIMAT0000102	hsa-miR-105-5p	ENSG00000260032	NORAD	lincRNA	chr20	34634845	34634867	-	23	0	AGO1-4,AGO2	7mer-m8	ugGUGUCCUCAGACUCGUAAACu	| :|||||| |||||||	uuCCUAGGAGUGGUUGCAUUUGg	1.4021	0.547	2	Huh-7.5
MIMAT0000102	hsa-miR-105-5p	ENSG00000260032	NORAD	lincRNA	chr20	34634877	34634899	-	27	0	AGO1-4,AGO2	7mer-m8	uggUGUCCUCAGACUCGUAAACu	||| ||| ||||||||	guaACACCCCUCUAAGCAUUUGu	0.9692	0.284	2	Huh-7.5,foreskin_fibroblast
MIMAT0000102	hsa-miR-105-5p	ENSG00000275437	AL121832.3	sense_intronic	chr20	60980417	60980438	-	2	0	AGO2	7mer-m8	ugguGUCCUCAGACUCGUAAACu	|||| | |||||||	cagcCAGG-CCCCAUGCAUUUGg	0.6840	-0.166	1	T98G
MIMAT0000102	hsa-miR-105-5p	ENSG00000224141	MIR548XHG	lincRNA	chr21	19961900	19961922	-	2	0	AGO1-4,AGO2	8mer	ugguguccucagACUCGUAAACu	| | | | ||||||||	uagaaaaaaacaUUAGCAUUUGa	0.5345	-0.562	0	Huh-7.5
MIMAT0000102	hsa-miR-105-5p	ENSG00000237945	LINC00649	antisense	chr21	35349193	35349215	+	3	0	AGO1-4,AGO2	7mer-m8	ugguguccucagacuCGUAAACu	| | | |||||||	ccuccccuccccauuGCAUUUGg	0.1632	0.031	1	Huh-7.5
MIMAT0000102	hsa-miR-105-5p	ENSG00000270116	AP001429.1	sense_intronic	chr21	38473142	38473164	+	5	0	AGO1-4,AGO2	8mer	ugguguccucagaCUCGUAAACu	|:|||||||	guugguaacuauaGGGCAUUUGa	-0.4783	-0.084	0	Huh-7.5
MIMAT0000102	hsa-miR-105-5p	ENSG00000198054	DSCR8	lincRNA	chr21	39494471	39494493	+	1	0	AGO2	7mer-m8	ugguguccucagacUCGUAAACu	|| :|||||||	cauucauucaagauGGCAUUUGu	0.0297	0.247	0	HEK293T
MIMAT0000102	hsa-miR-105-5p	ENSG00000280007	AC008079.2	antisense	chr22	18601172	18601198	-	1	0	AGO2	8mer	ugGUG-UCCUCA-GAC--UCGUAAACu	||| || | | || ||||||||	cuCACAAGUACUGAUGGCAGCAUUUGa	1.1102	-0.162	1	TDF
MIMAT0000102	hsa-miR-105-5p	ENSG00000235954	TTC28-AS1	processed_transcript	chr22	28320423	28320444	+	5	0	AGO1,AGO1-4,AGO2	7mer-m8	uggUGUCCUCAGACUCGUAAACu	||| || | | |||||||	gaaACAUGA-ACAGCGCAUUUGg	0.9554	-0.054	2	BT474,Huh-7.5,endothelial
MIMAT0000102	hsa-miR-105-5p	ENSG00000253352	TUG1	bidirectional_promoter_lncRNA	chr22	31368786	31368808	+	5	0	AGO1,AGO1-4,AGO2	7mer-m8	ugguguccUCAGACUCGUAAACu	| || |||||||	uguuuguaAUUCCAUGCAUUUGu	0.0662	1.153	0	Huh-7.5,endothelial,motor_cortex
MIMAT0000102	hsa-miR-105-5p	ENSG00000279738	AL022311.1	sense_overlapping	chr22	38280117	38280139	+	1	0	AGO1-4	8mer	ugguguCCUCAGACUCGUAAACu	| || ||| |||||||	ugcuuuGGUCUCUCUGCAUUUGa	0.8324	0.156	1	Huh-7.5
MIMAT0000102	hsa-miR-105-5p	ENSG00000230149	AL021707.3	antisense	chr22	39130800	39130821	+	2	0	AGO2	7mer-m8	ugguGUCCUCAGACUCGUAAACu	|| ||| ||||||||	gaacCAAUAGU-GCAGCAUUUGu	0.7635	2.610	2	TDF
MIMAT0000102	hsa-miR-105-5p	ENSG00000244491	AL021707.5	antisense	chr22	39130800	39130821	+	2	0	AGO2	7mer-m8	ugguGUCCUCAGACUCGUAAACu	|| ||| ||||||||	gaacCAAUAGU-GCAGCAUUUGu	0.7635	2.610	4	TDF
MIMAT0000102	hsa-miR-105-5p	ENSG00000279954	BX324167.2	antisense	chr22	46272742	46272764	+	1	0	AGO2	7mer-m8	ugGUGUCCUCAGACUCGUAAACu	||:| ||||| |||||||	ccCGCCCCAGUCUACGCAUUUGg	1.4107	-0.400	3	HeLa
MIMAT0000102	hsa-miR-105-5p	ENSG00000197182	MIRLET7BHG	lincRNA	chr22	46481974	46481999	+	1	0	AGO2	7mer-m8	ugGUGUC-CUCAGACU--CGUAAACu	|| || || ||: |||||||	uuCAAAGUCCGUGUGGCCGCAUUUGg	0.9776	-0.797	6	22RV1
MIMAT0000102	hsa-miR-105-5p	ENSG00000197182	MIRLET7BHG	lincRNA	chr22	46507699	46507721	+	1	0	AGO2	7mer-m8	ugguguccucagACUCGUAAACu	| | ||||||||	ugguagccacaaUUAGCAUUUGu	-0.0197	-0.091	6	HeLa
MIMAT0000102	hsa-miR-105-5p	ENSG00000224271	AL117329.1	lincRNA	chr22	48250744	48250766	+	1	0	AGO2	7mer-m8	ugguguCCUCAGACUCGUAAACu	|||| : ||||||||	guauuuGGAGAUGAAGCAUUUGg	0.7157	-0.033	0	HeLa
MIMAT0000102	hsa-miR-105-5p	ENSG00000188511	C22orf34	lincRNA	chr22	50016861	50016888	-	2	0	AGO2	8mer	ugGU-GUCCUCAGACU----CGUAAACu	||| | ||:| ||| |||||||	ucCACCUGGGGCGUGACAAUGCAUUUGa	1.1739	-0.392	1	22RV1
MIMAT0000102	hsa-miR-105-5p	ENSG00000278869	BX539320.1	lincRNA	chr22	50327068	50327091	-	1	0	AGO2	8mer	ugguguccUCAGAC-UCGUAAACu	|| | | ||||||||	ugauggccAGGCAGCAGCAUUUGa	0.2401	0.011	4	HeLa
MIMAT0000102	hsa-miR-105-5p	ENSG00000236871	LINC00106	lincRNA	chrX	1515918	1515927	+	4	0	AGO1,AGO2	7mer-m8	ugguguccucagacUCGUAAACu	||||||||	-------------aAGCAUUUGg	-2.0000	0.016	3	HEK293S,endothelial
MIMAT0000102	hsa-miR-105-5p	ENSG00000230844	ZNF674-AS1	lincRNA	chrX	46406359	46406381	+	1	0	AGO1-4	7mer-m8	ugguguccucagacUCGUAAACu	| | | ||||||||	cuuauugccaugccAGCAUUUGc	0.4041	-0.397	3	hNSC
MIMAT0000102	hsa-miR-105-5p	ENSG00000229807	XIST	lincRNA	chrX	73067900	73067922	-	42	0	AGO1-4,AGO2	7mer-m8	ugguguccucagacuCGUAAACu	| | | |||||||	guuaaugugcuacuuGCAUUUGu	0.2736	-0.014	1	Huh-7.5
MIMAT0000102	hsa-miR-105-5p	ENSG00000229807	XIST	lincRNA	chrX	73068962	73068984	-	46	0	AGO1-4,AGO2	7mer-m8	ugguGUCCUCAGACUCGUAAACu	||| | | |||||||	cuacCAGUCGCCCUUGCAUUUGc	0.6405	0.366	1	Huh-7.5
MIMAT0000102	hsa-miR-105-5p	ENSG00000228906	AL353804.1	lincRNA	chrX	73169199	73169221	+	2	0	AGO2	8mer	ugguguccucagacuCGUAAACu	| | | | |||||||	cggagaccacacauuGCAUUUGa	0.4359	0.178	4	T-REx-293
MIMAT0000102	hsa-miR-105-5p	ENSG00000261295	RP11-524D16__A.3	antisense	chrX	99928906	99928928	+	1	0	AGO2	8mer	ugguguccucagacUCGUAAACu	| | ||||||||	ccuugcacauaaaaAGCAUUUGa	0.1812	-0.024	7	EWS
MIMAT0000102	hsa-miR-105-5p	ENSG00000241769	LINC00893	antisense	chrX	148614546	148614568	-	1	0	AGO2	7mer-m8	ugguguccucaGACUCGUAAACu	| | |:|||||||	ggaugugcuucCAGGGCAUUUGc	0.1749	-0.036	1	HEK293S
MIMAT0000102	hsa-miR-105-5p	ENSG00000241769	LINC00893	antisense	chrX	148614547	148614568	-	1	0	AGO2	7mer-m8	ugguguccucaGACUCGUAAACu	| | |:|||||||	ggaugugcuucCAGGGCAUUUG-	0.0879	-0.033	1	HEK293S
MIMAT0000102	hsa-miR-105-5p	ENSG00000235703	LINC00894	antisense	chrX	149115414	149115435	+	1	0	AGO2	7mer-m8	ugguguccucaGACUCGUAAACu	| | |:|||||||	ggaugugcuucCAGGGCAUUUG-	0.0879	-0.004	2	HEK293S
MIMAT0000102	hsa-miR-105-5p	ENSG00000235703	LINC00894	antisense	chrX	149115414	149115436	+	1	0	AGO2	7mer-m8	ugguguccucaGACUCGUAAACu	| | |:|||||||	ggaugugcuucCAGGGCAUUUGc	0.1749	-0.030	2	HEK293S
MIMAT0000102	hsa-miR-105-5p	ENSG00000236871	LINC00106	lincRNA	chrY	1465918	1465927	+	4	0	AGO1,AGO2	7mer-m8	ugguguccucagacUCGUAAACu	||||||||	-------------aAGCAUUUGg	-2.0000	-0.023	3	HEK293S,endothelial
