# Supplementary material for: Identification of hub programmed cell death-related genes and immune infiltration in Crohn’s disease using bioinformatics
Source: Front Genet. 2024 Dec 18;15:1425062. doi: 10.3389/fgene.2024.1425062 (PMC11688285; doi:10.3389/fgene.2024.1425062)
Supplement: Supplementary file 2 [file DataSheet4.zip › Input data and script3/ceRNAnet/miRNA_lncRNA/hsa-miR-4726-5p.txt]

#please cite:
#Zhou KR, Liu S, Li B, Liu SR, Zheng WJ, Cai L, et al. An encyclopedia of RNA interactomes in ENCORI.
#2.Li JH, et al.starBase v2.0: decoding miRNA-ceRNA, miRNA-ncRNA and protein-RNA interaction networks from large-scale CLIP-Seq data , Nucleic Acids Res. 2014 Jan;42:D92-7.
miRNAid	miRNAname	geneID	geneName	geneType	chromosome	start	end	strand	clipExpNum	degraExpNum	RBP	merClass	miRseq	align	targetSeq	TDMDScore	phyloP	pancancerNum	cellline/tissue
MIMAT0019845	hsa-miR-4726-5p	ENSG00000230699	AL645608.3	lincRNA	chr1	847802	847826	+	1	0	AGO2	7mer-m8	gguGAGGUC-CGAGG-AGACCGGGa	|||| | |: || |||||||	gacCUCCUGAGUGCCGGCUGGCCCc	1.1293	0.192	0	HEK293S
MIMAT0019845	hsa-miR-4726-5p	ENSG00000230699	AL645608.3	lincRNA	chr1	849439	849464	+	3	0	AGO2	7mer-m8	ggUGAGGUCCGAGGA---GACCGGGa	|||| |: || ||| |||||||	ccACCCUCCGCCCCUGUCCUGGCCCc	1.4348	-0.212	0	T98G
MIMAT0019845	hsa-miR-4726-5p	ENSG00000223764	AL645608.1	lincRNA	chr1	852473	852499	-	1	0	AGO2	8mer	ggugagGUC-CGAG---GAGACCGGGa	| | ||| |||| | |||||||	caaggaCAGAGCUCUGACCCUGGCCCa	1.0933	-0.169	0	T-REx-293
MIMAT0019845	hsa-miR-4726-5p	ENSG00000223764	AL645608.1	lincRNA	chr1	854252	854270	-	1	0	AGO2	8mer	ggUGAGGUCCGAGGAGACCGGGa	||||||||| |||||||	gaACUCCAGGC----CUGGCCCa	1.8782	-0.184	0	HeLa
MIMAT0019845	hsa-miR-4726-5p	ENSG00000223764	AL645608.1	lincRNA	chr1	855210	855233	-	2	0	AGO2	7mer-m8	gguGAGGUCCGA-GGAGACCGGGa	|| ||| || |||||||	ggcCUGCAGCCUGGACCUGGCCCg	0.9480	-0.150	0	T-REx-293
MIMAT0019845	hsa-miR-4726-5p	ENSG00000272512	AL645608.8	lincRNA	chr1	931566	931588	-	6	0	AGO2	7mer-m8	ggugagguccgaggAGACCGGGa	| | ||||||||	cucagcagcuggggUCUGGCCCg	0.0371	-0.850	2	HEK293S
MIMAT0019845	hsa-miR-4726-5p	ENSG00000272512	AL645608.8	lincRNA	chr1	933252	933275	-	3	0	AGO2	7mer-m8	ggugaGGUCC-GAGGAGACCGGGa	|| ||||| | || |||||||	acaagCCAGGCCACCCCUGGCCCc	1.5655	-0.167	2	22RV1
MIMAT0019845	hsa-miR-4726-5p	ENSG00000272512	AL645608.8	lincRNA	chr1	933364	933386	-	1	0	AGO2	7mer-m8	gguGAGGUCCGAGGAGACCGGGa	| |||| | | |||||||	gccCUCCCACCAGCACUGGCCCu	1.0318	-0.364	2	22RV1
MIMAT0019845	hsa-miR-4726-5p	ENSG00000242590	AL645608.6	sense_intronic	chr1	990449	990471	+	18	0	AGO1,AGO1-4,AGO2	7mer-m8	ggugaggUCCGAGGAGACCGGGa	| ||| |: |||||||	uggccggAGGGACUGCUGGCCCg	0.7211	1.175	0	HCT116,Huh-7.5,endothelial
MIMAT0019845	hsa-miR-4726-5p	ENSG00000268575	AL031282.2	processed_transcript	chr1	1635249	1635271	-	1	0	AGO2	7mer-m8	ggUGAGGUCCGAGGAGACCGGGa	::|| |||: ||||||||	guGUUCAAGGUGGGUCUGGCCCu	1.1792	2.347	1	HEK293S
MIMAT0019845	hsa-miR-4726-5p	ENSG00000182873	PRKCZ-AS1	antisense	chr1	2114233	2114259	-	1	0	AGO1-4	7mer-m8	gguGAG-GUCCGAG---GAGACCGGGa	| ||| || ||| | |||||||	accCUCGCACACUCAUUCACUGGCCCg	1.0742	0.266	3	hNSC
MIMAT0019845	hsa-miR-4726-5p	ENSG00000272420	AL513477.2	sense_intronic	chr1	2294912	2294933	-	1	0	AGO2	7mer-m8	ggugaGGUCCGAGGAGACCGGGa	||| | | |||||||	gugagCCA-CCACGCCUGGCCCu	0.5613	-0.338	2	22RV1
MIMAT0019845	hsa-miR-4726-5p	ENSG00000236423	LINC01134	lincRNA	chr1	3832318	3832339	+	1	0	AGO1-4	7mer-m8	ggUGAGGU-CCGAGGAGACCGGGa	|| |:: ||| || |||||||	ggACACUGUGGC-CC-CUGGCCCu	1.2152	-0.299	0	Huh-7.5
MIMAT0019845	hsa-miR-4726-5p	ENSG00000242349	NPPA-AS1	antisense	chr1	11907570	11907591	+	3	0	AGO1-4	7mer-m8	ggugaggUCCGAGGAGACCGGGa	| | | || || |||||||	caucagaAAGC-CCCCUGGCCCc	0.8738	0.235	2	Huh-7.5
MIMAT0019845	hsa-miR-4726-5p	ENSG00000242349	NPPA-AS1	antisense	chr1	11907592	11907616	+	3	0	AGO1-4	7mer-m8	ggUGAGGU--CCGAGGAGACCGGGa	||| || |||:: |||||||	agACUGCACCCGCUUUCCUGGCCCu	1.2428	0.537	2	Huh-7.5
MIMAT0019845	hsa-miR-4726-5p	ENSG00000228549	BX284668.2	lincRNA	chr1	17197934	17197956	+	1	0	AGO2	7mer-m8	ggUGAGGUCCGAGGAGACCGGGa	| :| |: || : |||||||	caGCCCUCUGCCUGGCUGGCCCu	0.9311	0.015	0	22RV1
MIMAT0019845	hsa-miR-4726-5p	ENSG00000117242	PINK1-AS	antisense	chr1	20978256	20978278	-	4	0	AGO1-4,AGO2	7mer-m8	gguGAGGUCCGAGGAGACCGGGa	| ||| | :|| |||||||	gccCUCAAACUUCACCUGGCCCc	1.1177	0.488	1	Huh-7.5,MDA-MB-231
MIMAT0019845	hsa-miR-4726-5p	ENSG00000228682	RP11-439L8.3	lincRNA	chr1	31973043	31973066	+	1	0	AGO1-4	8mer	ggugaGGUC-CGAGGAGACCGGGa	:||| ||| | |||||||	agugaUCAGUGCUGCCCUGGCCCa	0.9653	1.269	0	Huh-7.5
MIMAT0019845	hsa-miR-4726-5p	ENSG00000116883	AL591845.1	antisense	chr1	36793562	36793584	+	1	0	AGO2	7mer-m8	ggugaggucCGAGGAGACCGGGa	| ||| :||||||||	gugucaccuGCUGUUCUGGCCCu	0.6107	0.297	2	BC-3
MIMAT0019845	hsa-miR-4726-5p	ENSG00000230955	AL929472.2	antisense	chr1	38326433	38326454	+	1	0	AGO2	8mer	ggugaggUCCGAGGAGACCGGGa	|| || : |||||||	guuuggaAGACU-UGCUGGCCCa	0.3556	0.570	0	TDF
MIMAT0019845	hsa-miR-4726-5p	ENSG00000281207	SLFNL1-AS1	antisense	chr1	41480999	41481019	+	3	0	AGO2	7mer-m8	ggugagGUCCGAGGAGACCGGGa	|||| | |||||||	uagacaCAGG--GCACUGGCCCg	0.5058	-0.320	2	HeLa
MIMAT0019845	hsa-miR-4726-5p	ENSG00000227533	SLC2A1-AS1	lincRNA	chr1	43436003	43436025	+	1	0	AGO2	7mer-m8	ggUGAGGUCCG-AGGAGACCGGGa	||| ||| : ||: |||||||	ugACU-CAGCUGUCUCCUGGCCCu	1.3043	0.163	0	HeLa
MIMAT0019845	hsa-miR-4726-5p	ENSG00000234694	AL139289.2	antisense	chr1	43824300	43824322	-	1	0	AGO2	7mer-m8	ggugaGGUCCGAGGAGACCGGGa	| |: || : ||||||||	gcgagCUCGGAAUGUCUGGCCCc	0.7943	-0.570	1	22RV1
MIMAT0019845	hsa-miR-4726-5p	ENSG00000233602	ERI3-IT1	sense_intronic	chr1	44709147	44709171	-	3	0	AGO1-4,AGO2	7mer-m8	ggugaggUCCG--AGGAGACCGGGa	|||: | ||||||||	uugucagAGGUAAUGAUCUGGCCCu	0.3472	0.024	0	Huh-7.5
MIMAT0019845	hsa-miR-4726-5p	ENSG00000233602	ERI3-IT1	sense_intronic	chr1	44709216	44709241	-	4	0	AGO1-4,AGO2	7mer-m8	gguGAGGUCC---GAGGAGACCGGGa	| |||::|| ||| |||||||	cucCUCUGGGAGUCUCGCCUGGCCCu	1.2227	0.165	0	Huh-7.5
MIMAT0019845	hsa-miR-4726-5p	ENSG00000233602	ERI3-IT1	sense_intronic	chr1	44709312	44709335	-	3	0	AGO1-4,AGO2	7mer-m8	ggugAGGUCCGAGG-AGACCGGGa	||:: |||| ||||||||	ggcaUCUGACCUCCUUCUGGCCCu	1.1293	0.313	0	Huh-7.5
MIMAT0019845	hsa-miR-4726-5p	ENSG00000281912	LINC01144	lincRNA	chr1	45770470	45770494	+	1	0	AGO1-4	7mer-m8	ggUGA-GGU-CCGAGGAGACCGGGa	:|| |:| | || | |||||||	uuGCUGCUAUGUCUGCCCUGGCCCc	1.0975	0.036	1	Huh-7.5
MIMAT0019845	hsa-miR-4726-5p	ENSG00000223814	AL691459.1	lincRNA	chr1	48230974	48230999	-	1	0	AGO2	7mer-m8	ggUGAGG--UCCGAGG-AGACCGGGa	|| || || ||: ||||||||	aaACCCCUGAGUGUCUAUCUGGCCCu	1.0720	0.980	0	22RV1
MIMAT0019845	hsa-miR-4726-5p	ENSG00000226891	LINC01359	processed_transcript	chr1	65456321	65456343	-	1	0	AGO2	8mer	ggugagguccgaggaGACCGGGa	| | | |||||||	cgugagcgaccgugcCUGGCCCa	0.1944	-0.175	2	hMSC
MIMAT0019845	hsa-miR-4726-5p	ENSG00000270066	AL356488.2	lincRNA	chr1	109643117	109643142	+	67	0	AGO1,AGO1-4,AGO2	7mer-m8	gguGAGGUCCGAGG---AGACCGGGa	| | |||: || |||||||	gucCCCGAGGUCCCGGAGCUGGCCCu	0.8250	0.435	0	MDMs,endothelial,foreskin_fibroblast
MIMAT0019845	hsa-miR-4726-5p	ENSG00000258634	AL160006.1	antisense	chr1	110603623	110603648	+	2	0	AGO1-4,AGO2	8mer	ggUGAGGUCCGAGGA---GACCGGGa	:|||| | |||| |||||||	ggGCUCCCAGAUCCUGGACUGGCCCa	1.3372	2.415	2	HeLa,Huh-7.5
MIMAT0019845	hsa-miR-4726-5p	ENSG00000224699	LAMTOR5-AS1	processed_transcript	chr1	110955091	110955112	+	1	0	AGO2	8mer	ggUGAGGUCCGAGGA-GACCGGGa	|||: :|| || || |||||||	ccAUCUCA--CUGCUGCUGGCCCa	1.3456	0.374	1	22RV1
MIMAT0019845	hsa-miR-4726-5p	ENSG00000226419	SLC16A1-AS1	antisense	chr1	113499581	113499603	+	2	0	AGO2	8mer	ggugagguccgaggaGACCGGGa	|| |||||||	aagaggguggggagaCUGGCCCa	-0.0642	-0.087	2	HeLa
MIMAT0019845	hsa-miR-4726-5p	ENSG00000273131	RP6-42F4.1	processed_transcript	chr1	120693873	120693896	-	1	0	AGO2	7mer-m8	ggugaGGUCCGAG-GAGACCGGGa	||| | | ||||||||	guuugCCAUUCGCAGUCUGGCCCc	0.6303	-0.173	0	HeLa
MIMAT0019845	hsa-miR-4726-5p	ENSG00000278811	LINC00624	antisense	chr1	146854235	146854260	-	1	0	AGO1-4	7mer-m8	ggugaGGUCCGAGG---AGACCGGGa	|:| |||: |||||||	guggaCUAUUCUCUGAAGCUGGCCCu	0.4998	0.049	1	fibroblasts
MIMAT0019845	hsa-miR-4726-5p	ENSG00000231196	LINC01138	lincRNA	chr1	147767915	147767936	-	1	0	AGO1-4	7mer-m8	gguGAGGUCCGAGGAGACCGGGa	||:| | || |||||||	agcCUUCUGCCU-GGCUGGCCCu	0.8483	0.047	0	fibroblasts
MIMAT0019845	hsa-miR-4726-5p	ENSG00000244252	LINC01138	lincRNA	chr1	147767915	147767936	-	1	0	AGO1-4	7mer-m8	gguGAGGUCCGAGGAGACCGGGa	||:| | || |||||||	agcCUUCUGCCU-GGCUGGCCCu	0.8483	0.047	0	fibroblasts
MIMAT0019845	hsa-miR-4726-5p	ENSG00000228126	FALEC	lincRNA	chr1	150488360	150488380	+	1	0	AGO2	8mer	ggugagGUCCGAGGAGACCGGGa	|:| || |||||||	agcgggCGGAGUC--CUGGCCCa	0.3297	-0.320	0	22RV1
MIMAT0019845	hsa-miR-4726-5p	ENSG00000203804	ADAMTSL4-AS1	processed_transcript	chr1	150534540	150534561	-	1	0	AGO1-4	7mer-m8	ggugAGGUCCGAGGAGACCGGGa	| ||| | :||| |||||||	cggaUCCCGUUUCC-CUGGCCCc	1.2365	-0.297	2	MCF7
MIMAT0019845	hsa-miR-4726-5p	ENSG00000228013	IL6R-AS1	antisense	chr1	154375117	154375137	-	1	0	AGO1-4	8mer	ggugaGGUCCGAGGAGACCGGGa	| :| ||||| |||||||	ugaggUCUGGCUC--CUGGCCCa	1.1711	0.750	5	Huh-7.5
MIMAT0019845	hsa-miR-4726-5p	ENSG00000225855	RUSC1-AS1	antisense	chr1	155291160	155291183	-	2	0	AGO2	7mer-m8	gguGAGGUCCGAG-GAGACCGGGa	| || | | | | ||||||||	uccCUGCUGCCGCAAUCUGGCCCu	0.9925	0.254	0	HeLa
MIMAT0019845	hsa-miR-4726-5p	ENSG00000272068	AL365181.2	lincRNA	chr1	156610601	156610623	-	1	0	AGO2	7mer-m8	ggugagguccgagGAGACCGGGa	| | :||||||||	ucuaaagggaagaUUCUGGCCCc	0.2682	0.041	1	T98G
MIMAT0019845	hsa-miR-4726-5p	ENSG00000272405	AL365181.3	antisense	chr1	156614160	156614185	-	2	0	AGO2	7mer-m8	ggugaGGUCCGAGGA----GACCGGGa	| ||||| ||| |||||||	cugugCCAGG-GCCUGGGCCUGGCCCc	1.0831	0.403	2	HeLa
MIMAT0019845	hsa-miR-4726-5p	ENSG00000227741	AL121987.2	antisense	chr1	160178105	160178126	-	2	0	AGO1-4	7mer-m8	gguGAGGUCCGAGG--AGACCGGGa	|| |||| :||| |||||||	ccuCUCC---UUCCAAGCUGGCCCc	1.1792	0.264	1	Huh-7.5
MIMAT0019845	hsa-miR-4726-5p	ENSG00000279946	AC244034.3	TEC	chr1	206715226	206715248	+	1	0	AGO1-4	7mer-m8	ggugagguccgaggaGACCGGGa	| | || |||||||	cugccuauggagaagCUGGCCCc	0.4464	0.009	0	Huh-7.5
MIMAT0019845	hsa-miR-4726-5p	ENSG00000203709	MIR29B2CHG	lincRNA	chr1	207980943	207980966	-	2	0	AGO2	8mer	ggUGAGGUCCGAGG-AGACCGGGa	| | ||:| |||: ||||||||	caAAUCUACCCUCUGUCUGGCCCa	1.3786	0.252	3	HEK293S
MIMAT0019845	hsa-miR-4726-5p	ENSG00000203709	MIR29B2CHG	lincRNA	chr1	207984780	207984801	-	3	0	AGO2	7mer-m8	ggUGAGGUCCGAGGAGACCGGGa	:|||| | | : ||||||||	auGCUCC-GUCCUGUCUGGCCCu	1.2121	-0.402	3	HEK293S
MIMAT0019845	hsa-miR-4726-5p	ENSG00000153363	LINC00467	lincRNA	chr1	211606716	211606737	+	2	0	AGO2	8mer	ggugaGGUCCGAGGAGACCGGGa	||| | | |||||||	gugagCCACCGUAC-CUGGCCCa	0.5115	-0.164	1	MDA-MB-231
MIMAT0019845	hsa-miR-4726-5p	ENSG00000230461	PROX1-AS1	processed_transcript	chr1	214150663	214150687	-	2	0	AGO1	7mer-m8	ggUGA--GGUCCGAGGAGACCGGGa	|||| :|| |: |||||||	acACUUGUCACGUGGACCUGGCCCc	1.0997	-0.443	2	endothelial
MIMAT0019845	hsa-miR-4726-5p	ENSG00000225518	LINC01703	lincRNA	chr1	226271549	226271568	+	1	0	AGO2	8mer	gguGAGGUCCGAGGAGACCGGGa	| ||||| || | |||||||	cgcCUCCA-GCGC--CUGGCCCa	1.3556	-0.238	0	HeLa
MIMAT0019845	hsa-miR-4726-5p	ENSG00000231563	AL670729.1	antisense	chr1	228596293	228596314	+	3	0	AGO2	8mer	ggugaggUCCGAGGAGACCGGGa	|||| | ||||||||	gaggagaAGGC-CGUCUGGCCCa	0.6441	1.277	1	T98G
MIMAT0019845	hsa-miR-4726-5p	ENSG00000223635	AL121990.1	antisense	chr1	229644290	229644312	+	2	0	AGO1-4,AGO2	7mer-m8	ggugaGGUCCGAGGAGACCGGGa	|:|||: |||||||	ugcgcCUAGGUGGAACUGGCCCu	0.6483	-0.457	0	Huh-7.5
MIMAT0019845	hsa-miR-4726-5p	ENSG00000228830	AL160408.2	antisense	chr1	234743202	234743223	+	2	0	AGO2	7mer-m8	ggUGAGGUCCGAGGAGACCGGGa	::| | ||||| |||||||	guGUUGCCUGCUCC-CUGGCCCc	1.3196	1.685	0	H1
MIMAT0019845	hsa-miR-4726-5p	ENSG00000260855	AL591848.4	lincRNA	chr1	246936550	246936576	+	2	0	AGO1-4,AGO2	7mer-m8	gguGAGGUC-CGAGGA---GACCGGGa	|| :|| |:|::| |||||||	uuuCUGUAGUGUUUUUCAACUGGCCCc	0.9533	-0.112	2	Huh-7.5
MIMAT0019845	hsa-miR-4726-5p	ENSG00000234423	LINC01250	lincRNA	chr2	2899221	2899243	-	1	0	AGO2	8mer	ggugagguccgaggaGACCGGGa	| | |||||||	gauccugcaaaacaaCUGGCCCa	-0.1501	0.191	0	H1
MIMAT0019845	hsa-miR-4726-5p	ENSG00000260077	AC104794.2	lincRNA	chr2	10180100	10180126	-	1	0	AGO2	7mer-m8	gguGAGGUCCGAGG----AGACCGGGa	| | ||| | || ||||||||	cguCGCCAAACCCCUGAAUCUGGCCCu	0.9258	-0.092	1	HeLa
MIMAT0019845	hsa-miR-4726-5p	ENSG00000283031	AC009242.1	lincRNA	chr2	23908218	23908240	-	3	0	AGO1-4,AGO2	7mer-m8	ggUGAGGUCCGAGGAGACCGGGa	:| ::| || |||||||	gaGCGUUACCCUGGGCUGGCCCc	0.8006	1.872	0	Huh-7.5
MIMAT0019845	hsa-miR-4726-5p	ENSG00000271936	AC012073.1	antisense	chr2	25049187	25049210	+	4	0	AGO1,AGO1-4,AGO2	7mer-m8	ggugaGGUCCG-AGGAGACCGGGa	|||||| || |||||||	aacagCCAGGCAACCCCUGGCCCc	1.2656	-0.191	0	Huh-7.5,endothelial
MIMAT0019845	hsa-miR-4726-5p	ENSG00000234072	AC074117.1	antisense	chr2	27581395	27581413	+	3	0	AGO1-4,AGO2	7mer-m8	ggugaGGUCCGAGGAGACCGGGa	||| || |||||||	aguugCCAUGC----CUGGCCCg	0.4669	-0.106	0	HeLa,hNSC
MIMAT0019845	hsa-miR-4726-5p	ENSG00000235586	AC011247.2	antisense	chr2	38829211	38829233	+	1	0	AGO2	7mer-m8	ggugagguccgagGAGACCGGGa	|| | | | |||||||	ccgguggucccgaCGCUGGCCCc	0.5051	-0.120	0	Akata-LCLd3
MIMAT0019845	hsa-miR-4726-5p	ENSG00000179818	PCBP1-AS1	processed_transcript	chr2	70275971	70275994	-	1	0	AGO2	7mer-m8	ggUGAGGUCCGA-GGAGACCGGGa	||| :| | |||||||||	aaACUAAGGAAUGGCUCUGGCCCu	0.9587	0.104	2	cingulate_gyrus
MIMAT0019845	hsa-miR-4726-5p	ENSG00000225439	BOLA3-AS1	antisense	chr2	74375162	74375184	+	1	0	AGO2	7mer-m8	ggUGAGGUCCGAGGAGACCGGGa	|||| ||: ||| |||||||	ccACCCCGCCAUCCCCUGGCCCu	1.5334	-0.682	2	22RV1
MIMAT0019845	hsa-miR-4726-5p	ENSG00000225439	BOLA3-AS1	antisense	chr2	74375166	74375184	+	1	0	AGO2	7mer-m8	ggugaGGUCCG-AGGAGACCGGGa	|| | | ||| |||||||	-----CCCGCCAUCCCCUGGCCCu	0.4503	-0.721	2	22RV1
MIMAT0019845	hsa-miR-4726-5p	ENSG00000225439	BOLA3-AS1	antisense	chr2	74375172	74375184	+	1	0	AGO2	7mer-m8	ggugagguccgAGGAGACCGGGa	||| |||||||	----------aUCCCCUGGCCCu	-1.0280	-0.646	2	22RV1
MIMAT0019845	hsa-miR-4726-5p	ENSG00000272183	AC005041.3	antisense	chr2	74729122	74729147	+	1	0	AGO2	7mer-m8	ggugaGGUCCGA---GGAGACCGGGa	| |||| || || |||||||	ggaggCCAGCCUUCACCGCUGGCCCc	1.0360	-0.775	1	T-REx-293
MIMAT0019845	hsa-miR-4726-5p	ENSG00000222041	CYTOR	lincRNA	chr2	87769551	87769574	+	5	0	AGO1-4,AGO2	7mer-m8	gguGAGGUC-CGAGGAGACCGGGa	| ||:::| | | |||||||	uccCUUUGGAGGUAGCCUGGCCCg	1.0424	-0.734	3	Huh-7.5
MIMAT0019845	hsa-miR-4726-5p	ENSG00000237753	AC079922.2	lincRNA	chr2	113403252	113403267	-	1	0	AGO2	7mer-m8	ggugagguCCGAGG-AGACCGGGa	||| || ||||||||	--------GGCACCGUCUGGCCCc	-0.2387	-1.136	1	HEK293T
MIMAT0019845	hsa-miR-4726-5p	ENSG00000189223	PAX8-AS1	processed_transcript	chr2	114028759	114028785	+	1	0	AGO1-4	7mer-m8	ggugaggUCCGAGG---A-GACCGGGa	:||| || | |||||||	guggaugGGGCCCCCAGUGCUGGCCCc	0.2761	-0.635	3	Huh-7.5
MIMAT0019845	hsa-miR-4726-5p	ENSG00000225205	AC078883.1	antisense	chr2	173421006	173421028	-	1	0	AGO2	7mer-m8	ggugaggUCCGAGGAGACCGGGa	| | | |: | |||||||	cgcguagAAGUCCACCUGGCCCg	0.6713	2.730	2	Akata-LCLd3
MIMAT0019845	hsa-miR-4726-5p	ENSG00000224189	HAGLR	antisense	chr2	177042478	177042500	-	2	0	AGO1-4,AGO2	8mer	ggUGAGGUCCGAGGAGACCGGGa	| || |:| | :: |||||||	caACCACGGACAUUCCUGGCCCa	1.0795	-0.196	0	Huh-7.5
MIMAT0019845	hsa-miR-4726-5p	ENSG00000237892	KLF7-IT1	sense_intronic	chr2	207986742	207986768	-	4	0	AGO1-4,AGO2	7mer-m8	ggUGAGGU-CCGAG--GA-GACCGGGa	| | || | ||| || |||||||	ggAGUGCAUGACUCAUCUCCUGGCCCc	1.0742	-0.227	3	HeLa,Huh-7.5
MIMAT0019845	hsa-miR-4726-5p	ENSG00000279348	AC012513.3	TEC	chr2	217077729	217077751	+	3	0	AGO1-4,AGO2	7mer-m8	ggugagguccgaggaGACCGGGa	| | |||||||	uuuuaucuguugaaaCUGGCCCu	-0.0362	0.040	2	Huh-7.5
MIMAT0019845	hsa-miR-4726-5p	ENSG00000260804	LINC01963	lincRNA	chr2	217082562	217082588	+	4	0	AGO1-4	8mer	gguGAGGUCCGAGGA----GACCGGGa	| | |||| ||| |||||||	cacCACCAGUAGCCUUGGGCUGGCCCa	1.0445	-0.190	2	Huh-7.5
MIMAT0019845	hsa-miR-4726-5p	ENSG00000260804	LINC01963	lincRNA	chr2	217084593	217084614	+	7	0	AGO1-4,AGO2	8mer	ggUG-AGGUCCGAGGAGACCGGGa	|| ||:: || || |||||||	agACAUCUGAGC-CC-CUGGCCCa	1.1876	0.194	2	HS5,Huh-7.5
MIMAT0019845	hsa-miR-4726-5p	ENSG00000227252	AC105760.2	antisense	chr2	237968664	237968688	-	2	0	AGO1-4,AGO2	8mer	ggUGAGGUCCGAGG---AGACCGGGa	:||||| :||| |||||||	gaGCUCCA-UUUCCAGGACUGGCCCa	1.2888	-0.282	0	Huh-7.5
MIMAT0019845	hsa-miR-4726-5p	ENSG00000206573	THUMPD3-AS1	antisense	chr3	9436022	9436043	-	2	0	AGO1-4,AGO2	8mer	ggugaggUCCGAGGAGACCGGGa	| | ||| |||||||||	aaagcugAAGCU-CUCUGGCCCa	0.8579	-0.409	0	HEK293T,MCF7
MIMAT0019845	hsa-miR-4726-5p	ENSG00000244502	HDAC11-AS1	antisense	chr3	13521343	13521365	-	2	0	AGO1,AGO1-4	7mer-m8	ggugaggucCGAGGAGACCGGGa	|:|:|||||||||	ggcgggggaGUUUCUCUGGCCCu	0.3478	-0.336	1	Huh-7.5,endothelial
MIMAT0019845	hsa-miR-4726-5p	ENSG00000224660	SH3BP5-AS1	antisense	chr3	15297674	15297693	+	1	0	AGO2	7mer-m8	gguGAGG-UCCGAGGAGACCGGGa	|||| |||| |||||||	guuCUCCAAGGC----CUGGCCCu	1.1060	1.789	2	22RV1
MIMAT0019845	hsa-miR-4726-5p	ENSG00000249786	EAF1-AS1	antisense	chr3	15493067	15493088	-	1	0	AGO1-4	7mer-m8	ggUGA--GGUCCGAGGAGACCGGGa	||| ||| | || |||||||	aaACUGGCCAUG-UC--CUGGCCCc	1.0509	0.518	1	Huh-7.5
MIMAT0019845	hsa-miR-4726-5p	ENSG00000272529	AC090948.3	antisense	chr3	16386721	16386742	+	3	0	AGO1-4,AGO2	8mer	gguGAGGUCCGAGGAGACCGGGa	| | || || | :||||||||	gccCACCUGGAU-UUCUGGCCCa	1.1590	0.207	1	HeLa,Huh-7.5
MIMAT0019845	hsa-miR-4726-5p	ENSG00000228956	SATB1-AS1	processed_transcript	chr3	18510482	18510505	+	1	0	AGO2	7mer-m8	gguGAGGUCCGAG-GAGACCGGGa	:| ::| ||: | |||||||	aguUUGUGGACUUGCGCUGGCCCu	0.9172	-0.075	0	T-REx-293
MIMAT0019845	hsa-miR-4726-5p	ENSG00000271020	AC112220.2	lincRNA	chr3	33838945	33838966	-	1	0	AGO2	8mer	gguGAGGUCCGAGGAGACCGGGa	|| |||| | |||||||	auuCUGCAGGAU-AACUGGCCCa	1.0424	0.059	3	T-REx-293
MIMAT0019845	hsa-miR-4726-5p	ENSG00000223797	ENTPD3-AS1	antisense	chr3	40433429	40433451	-	1	0	AGO2	7mer-m8	ggugagguccgaggaGACCGGGa	| | |||||||	uguagaauugauggaCUGGCCCc	-0.1872	-0.281	2	MCF7
MIMAT0019845	hsa-miR-4726-5p	ENSG00000234617	SNRK-AS1	antisense	chr3	43391315	43391337	-	2	0	AGO1-4,AGO2	7mer-m8	ggugagguccgaggaGACCGGGa	| | |||||||	augaaaaaacagcaaCUGGCCCc	-0.1141	0.791	3	Huh-7.5
MIMAT0019845	hsa-miR-4726-5p	ENSG00000280173	AC104447.1	TEC	chr3	47390075	47390099	+	1	0	AGO1-4	7mer-m8	gguGAGGU--CCGAGGAGACCGGGa	| ||||| ||| : |||||||	cucCUCCAUCUGCUGUGCUGGCCCu	1.4267	-0.133	1	Huh-7.5
MIMAT0019845	hsa-miR-4726-5p	ENSG00000230454	U73166.1	lincRNA	chr3	50298791	50298813	+	2	0	AGO2	8mer	gguGA-GGUCCGAGGAGACCGGGa	|| |||| | |||||||	ugcCUCCCAGAGGGC-CUGGCCCa	0.8621	-0.034	1	HEK293S
MIMAT0019845	hsa-miR-4726-5p	ENSG00000235058	ZMYND10-AS1	antisense	chr3	50378584	50378603	+	2	0	AGO2	7mer-m8	ggUGAGGUCCGAGGAGACCGGGa	|||| :| || || |||||||	ccACAUCCGG--CC-CUGGCCCu	1.3531	0.915	0	HeLa
MIMAT0019845	hsa-miR-4726-5p	ENSG00000272762	AC115284.1	processed_transcript	chr3	52005511	52005533	-	2	0	AGO2	8mer	ggugagguccgaggaGACCGGGa	| | |||||||	gguacacugcacaggCUGGCCCa	-0.0362	3.223	1	HEK293S
MIMAT0019845	hsa-miR-4726-5p	ENSG00000241596	AC092468.1	sense_intronic	chr3	115380055	115380081	+	1	0	AGO2	7mer-m8	ggUGAGGUCCGAG-G---AGACCGGGa	:|| | |||| | ||||||||	auGCUGCUAGCUCACUGGUCUGGCCCu	1.0997	0.253	1	motor_cortex
MIMAT0019845	hsa-miR-4726-5p	ENSG00000241213	LINC02024	lincRNA	chr3	117408803	117408824	-	1	0	AGO2	8mer	ggugaGGUCCGAGGAGACCGGGa	||| | | |||||||	gugagCCA-CCGCGCCUGGCCCa	0.5613	-0.281	1	cingulate_gyrus
MIMAT0019845	hsa-miR-4726-5p	ENSG00000273033	LINC02035	lincRNA	chr3	122609056	122609079	+	3	0	AGO1-4,AGO2	8mer	gguGAG-GUCCGAGGAGACCGGGa	||| |: || ||||||||	auuCUCACGAAGUCAUCUGGCCCa	0.9491	0.392	3	HEK293S,Huh-7.5
MIMAT0019845	hsa-miR-4726-5p	ENSG00000273033	LINC02035	lincRNA	chr3	122610310	122610332	+	2	0	AGO2	8mer	ggugagguccgaggaGACCGGGa	| | | |||||||	cagagugggucaggaCUGGCCCa	0.1097	-0.070	3	HeLa
MIMAT0019845	hsa-miR-4726-5p	ENSG00000271270	TMCC1-AS1	antisense	chr3	129625663	129625686	+	1	0	AGO1-4	7mer-m8	ggUGAGGUCCG-AGGAGACCGGGa	| | ||::| | | |||||||	caAAUCUGGCCAUAAACUGGCCCc	1.0540	0.058	0	Huh-7.5
MIMAT0019845	hsa-miR-4726-5p	ENSG00000239213	NCK1-AS1	antisense	chr3	136561319	136561341	-	1	0	AGO2	7mer-m8	ggugagguccGAGGAGACCGGGa	|| | | || : |||||||	cccuugaacuCUAUACUGGCCCc	0.8876	0.122	1	HeLa
MIMAT0019845	hsa-miR-4726-5p	ENSG00000248932	AC097103.2	antisense	chr3	139108826	139108848	+	2	0	AGO1-4,AGO2	7mer-m8	ggugagguccgagGAGACCGGGa	|| | |||||||||	gggcuuccucggaCUCUGGCCCu	0.5514	-0.770	0	22RV1,HeLa
MIMAT0019845	hsa-miR-4726-5p	ENSG00000270141	TERC	lincRNA	chr3	169482656	169482675	-	15	0	AGO1-4,AGO2	7mer-m8	ggUGAGGUCCGAGGAGACCGGGa	|: :||| |: |||||||	aaAUGUCAG---CUGCUGGCCCg	0.7646	1.072	2	HCT116,Huh-7.5
MIMAT0019845	hsa-miR-4726-5p	ENSG00000251652	AC092535.3	antisense	chr4	1126149	1126168	+	1	0	AGO2	7mer-m8	gguGAGGUCCGAGGAGACCGGGa	|||:||| | |||||||	gucCUCUAGG--AC-CUGGCCCu	0.9831	-0.146	1	HeLa
MIMAT0019845	hsa-miR-4726-5p	ENSG00000196810	CTBP1-AS2	antisense	chr4	1243343	1243364	+	1	0	AGO2	7mer-m8	gguGAGGUCCGAGGAGACCGGGa	| | || || | |||||||	ucuCGCCCCGCGGC-CUGGCCCg	0.9056	0.062	2	22RV1
MIMAT0019845	hsa-miR-4726-5p	ENSG00000249673	NOP14-AS1	antisense	chr4	2936869	2936887	+	1	0	AGO2	7mer-m8	gguGAGGUCCGAGGAGACCGGGa	| || |:||| |||||||	gccCUGCGGGC----CUGGCCCu	0.9618	-1.017	1	left_ventricle
MIMAT0019845	hsa-miR-4726-5p	ENSG00000249673	NOP14-AS1	antisense	chr4	2942129	2942152	+	1	0	AGO2	8mer	ggUGAGGUCCGAGGA--GACCGGGa	|||| ||| ||| |||||||	aaACUCAAGG-GCCUGACUGGCCCa	1.4549	-0.715	1	22RV1
MIMAT0019845	hsa-miR-4726-5p	ENSG00000246526	LINC002481	lincRNA	chr4	6689470	6689495	-	2	0	AGO1-4,AGO2	7mer-m8	ggUGAGGUCCGAGG----AGACCGGGa	|| |: ||| || |||||||	agAC-CUUGGCACCACCACCUGGCCCu	0.8928	-0.161	0	HEK293S,Huh-7.5
MIMAT0019845	hsa-miR-4726-5p	ENSG00000272620	AFAP1-AS1	antisense	chr4	7774474	7774495	+	1	0	AGO2	7mer-m8	gguGAGGUCCGAGGAGACCGGGa	| |||::|| | | |||||||	ucuCUCUGGG-UGCACUGGCCCu	1.3276	-0.916	3	BCBL-1
MIMAT0019845	hsa-miR-4726-5p	ENSG00000272620	AFAP1-AS1	antisense	chr4	7775341	7775363	+	1	0	AGO2	7mer-m8	ggugaggUCCGAGGAGACCGGGa	| | || |: |||||||	aagccaaAAGCACUCCUGGCCCu	0.6755	-0.591	3	BCBL-1
MIMAT0019845	hsa-miR-4726-5p	ENSG00000205959	AC105345.1	lincRNA	chr4	8508583	8508603	+	3	0	AGO1,AGO2	7mer-m8	ggugaGGUCCGAGGAGACCGGGa	| |::|||| |||||||	gcuggCUGGGCU--GCUGGCCCu	1.0244	-0.351	2	HEK293
MIMAT0019845	hsa-miR-4726-5p	ENSG00000247624	CPEB2-AS1	lincRNA	chr4	15003604	15003627	-	2	0	AGO1,AGO1-4	7mer-m8	ggugaGGUC-CGAGGAGACCGGGa	| |||| || |||||||	gcuucCCAGAGCGGGGCUGGCCCg	0.9989	-1.007	3	endothelial,hNSC
MIMAT0019845	hsa-miR-4726-5p	ENSG00000280650	KCNIP4-IT1	lincRNA	chr4	21847084	21847106	-	1	0	AGO2	8mer	ggugagguccgaggAGACCGGGa	|| | | ||||||||	gcaaaugggccaaaUCUGGCCCa	0.5411	-0.198	1	cingulate_gyrus
MIMAT0019845	hsa-miR-4726-5p	ENSG00000249307	LINC01088	antisense	chr4	80007327	80007348	+	1	0	AGO2	7mer-m8	ggUGAGGUCCGAGGAGACCGGGa	|||| ||| | |||||||	acACUACAGUC-AAGCUGGCCCu	1.2863	-0.065	2	HS5
MIMAT0019845	hsa-miR-4726-5p	ENSG00000279481	AC104791.2	TEC	chr4	146752127	146752149	-	3	0	AGO1-4,AGO2	7mer-m8	ggugagguccgaggaGACCGGGa	| | |||||||	auguuaguaagacaaCUGGCCCu	-0.1141	-0.054	0	Huh-7.5,MDA-MB-231
MIMAT0019845	hsa-miR-4726-5p	ENSG00000271646	AC099343.3	bidirectional_promoter_lncRNA	chr4	185398227	185398245	+	1	0	AGO1-4	7mer-m8	gguGAGGUCCGAGGAGACCGGGa	|||::||| |||||||	uauCUCUGGGC----CUGGCCCg	0.9501	-0.450	0	MCF7
MIMAT0019845	hsa-miR-4726-5p	ENSG00000225138	SLC9A3-AS1	processed_transcript	chr5	478968	478989	+	11	0	AGO1,AGO1-4,AGO2	7mer-m8	ggugAGGUCCGAGGAGACCGGGa	| ||:: || |||||||	cugaUCUGCACU-GGCUGGCCCu	0.8048	-0.059	2	HEK293S,endothelial,hNSC
MIMAT0019845	hsa-miR-4726-5p	ENSG00000225138	SLC9A3-AS1	processed_transcript	chr5	479121	479144	+	4	0	AGO2	7mer-m8	gguGAGGUCC-GAGGAGACCGGGa	:|||||| | || |||||||	aguUUCCAGGCCCCCACUGGCCCu	1.5803	-0.663	2	22RV1
MIMAT0019845	hsa-miR-4726-5p	ENSG00000271781	AC026740.1	antisense	chr5	676162	676184	+	3	0	AGO1-4,AGO2	7mer-m8	ggugagGUCCGAGGAGACCGGGa	|||| :| |||||||	gacgaaCAGGACUCGCUGGCCCu	0.6977	-0.350	0	Huh-7.5
MIMAT0019845	hsa-miR-4726-5p	ENSG00000254138	AC113386.1	antisense	chr5	31267618	31267640	-	2	0	AGO2	8mer	ggugaGGUCCGAGGAGACCGGGa	:::||: |||||||	gagagUUGGGUAGGGCUGGCCCa	0.5475	1.982	0	TDF
MIMAT0019845	hsa-miR-4726-5p	ENSG00000269961	AC010359.1	lincRNA	chr5	65220795	65220817	-	2	0	AGO1	7mer-m8	ggugagguccGAGGAGACCGGGa	| :| | |||||||	agucguugaaUUGCGCUGGCCCu	0.2183	0.447	0	endothelial
MIMAT0019845	hsa-miR-4726-5p	ENSG00000249825	AC012636.1	antisense	chr5	79364483	79364507	-	1	0	AGO2	7mer-m8	ggUGAGGU-CCGAGG-AGACCGGGa	|| || ||| || ||||||||	auACAGCAUGGCGCCGUCUGGCCCu	1.3021	-0.546	2	HEK293S
MIMAT0019845	hsa-miR-4726-5p	ENSG00000237187	NR2F1-AS1	antisense	chr5	92746149	92746170	-	1	0	AGO2	8mer	ggugaGGUCCGAGGAGACCGGGa	| | ||| : |||||||	gguggCAAUGCU-UACUGGCCCa	0.6483	0.324	4	T98G
MIMAT0019845	hsa-miR-4726-5p	ENSG00000272523	LINC01023	lincRNA	chr5	108063784	108063812	-	1	0	AGO2	7mer-m8	ggugaGGUCCG---AGG--A-GACCGGGa	| || ||| ||| | |||||||	cggucCCUGGCAUUUCCCGUGCUGGCCCu	0.7890	-0.537	0	BCBL-1
MIMAT0019845	hsa-miR-4726-5p	ENSG00000197536	C5orf56	processed_transcript	chr5	131806633	131806655	+	1	0	AGO2	7mer-m8	ggUGAGGUCCGAGGAGACCGGGa	|||: :|| ||:||||||||	ccAUCUCACCAUCUUCUGGCCCu	1.4400	-0.255	3	HeLa
MIMAT0019845	hsa-miR-4726-5p	ENSG00000249082	C5orf66-AS1	lincRNA	chr5	134374825	134374847	-	1	0	AGO2	7mer-m8	ggUGAGGU-CCGAGGAGACCGGGa	|||| ||| || :: |||||||	ccAC-CCAUGGAAUUGCUGGCCCc	1.5397	0.441	5	HeLa
MIMAT0019845	hsa-miR-4726-5p	ENSG00000253965	AC008438.2	antisense	chr5	139737269	139737292	-	1	0	AGO2	8mer	gguGAGGUCCGAG-GAGACCGGGa	| :||| ||: | |||||||	aacCCUCAGCCUUGCCCUGGCCCa	1.0859	-0.047	0	Huh-7.5
MIMAT0019845	hsa-miR-4726-5p	ENSG00000249669	CARMN	lincRNA	chr5	148807069	148807090	+	1	0	AGO2	7mer-m8	ggugAGGUCCGAGGAGACCGGGa	||:| | | |||||||	ggcaUCUACAC-CACCUGGCCCu	0.6203	-0.602	4	HS27a
MIMAT0019845	hsa-miR-4726-5p	ENSG00000245812	LINC02202	lincRNA	chr5	158534021	158534043	+	1	0	AGO2	7mer-m8	ggugaGGUCCGAGGAGACCGGGa	| ||| | |||||||	cauggCCACGGAAGGCUGGCCCu	0.6585	-0.476	5	GM12878
MIMAT0019845	hsa-miR-4726-5p	ENSG00000279204	AC134043.2	TEC	chr5	158534021	158534043	+	1	0	AGO2	7mer-m8	ggugaGGUCCGAGGAGACCGGGa	| ||| | |||||||	cauggCCACGGAAGGCUGGCCCu	0.6585	-0.476	2	GM12878
MIMAT0019845	hsa-miR-4726-5p	ENSG00000248859	LINC01574	lincRNA	chr5	176170206	176170221	+	3	0	AGO1-4	7mer-m8	ggugagguccgaggAGACCGGGa	| ||||||||	-------guggggaUCUGGCCCu	-0.6248	-0.484	0	foreskin_fibroblast
MIMAT0019845	hsa-miR-4726-5p	ENSG00000246334	PRR7-AS1	antisense	chr5	176865566	176865591	-	1	0	AGO2	7mer-m8	ggUGAGGUCCGAG-G---AGACCGGGa	| :||||| ||| | |||||||	cuGCUCCA-CCUCACAGGGCUGGCCCc	1.3938	-0.194	0	HeLa
MIMAT0019845	hsa-miR-4726-5p	ENSG00000233937	AC008443.1	processed_transcript	chr5	180674233	180674255	+	1	0	AGO1-4	8mer	ggugagguccgaggaGACCGGGa	| |||||||	gggaagaccccgaggCUGGCCCa	-0.4117	-0.015	1	Huh-7.5
MIMAT0019845	hsa-miR-4726-5p	ENSG00000250903	GMDS-AS1	lincRNA	chr6	2272388	2272410	+	1	0	AGO2	7mer-m8	ggugagguccGAGGAGACCGGGa	|| || | |||||||	uaacaaacccCUGCCCUGGCCCu	0.4961	0.146	3	BT474
MIMAT0019845	hsa-miR-4726-5p	ENSG00000272277	AL031963.3	antisense	chr6	3068767	3068793	-	1	0	AGO2	7mer-m8	gguGAGGUCCGAGG----AGACCGGGa	| ||: ||||| |||||||	aguCGCCGCGCUCCGGCAGCUGGCCCg	1.0629	-0.248	1	Akata-LCLd3
MIMAT0019845	hsa-miR-4726-5p	ENSG00000261071	AL441883.1	antisense	chr6	13614880	13614902	-	1	0	AGO2	7mer-m8	ggugagguccgaggaGACCGGGa	|| | | |||||||	gaccuggaacagcagCUGGCCCg	0.3966	0.001	0	MCF7
MIMAT0019845	hsa-miR-4726-5p	ENSG00000282024	AL009031.1	antisense	chr6	16262535	16262556	-	1	0	AGO2	8mer	ggUGAGGUCCGAGGAGACCGGGa	|:| || || :||||||||	gcGCCCCUGG-AAUUCUGGCCCa	1.1155	0.000	0	BCBL-1
MIMAT0019845	hsa-miR-4726-5p	ENSG00000228412	AL022068.1	antisense	chr6	19803808	19803828	-	2	0	AGO2	8mer	gguGAGGUCCGAGGAGACCGGGa	||::| ||| |||||||	aacCUUUA--AUCCCCUGGCCCa	0.9374	0.106	0	22RV1
MIMAT0019845	hsa-miR-4726-5p	ENSG00000224707	E2F3-IT1	sense_intronic	chr6	20440296	20440317	+	2	0	AGO2	7mer-m8	ggUGAGGUCCGAGGAGACCGGGa	||:| |: ||| ||||||||	acAUUACGUGCU-AUCUGGCCCc	1.3096	-0.498	0	HEK293
MIMAT0019845	hsa-miR-4726-5p	ENSG00000272168	CASC15	lincRNA	chr6	22148404	22148429	+	2	0	AGO1	7mer-m8	gguGAGGUCC-GAGG--AGACCGGGa	| :||::|| | || ||||||||	cucUUCUGGGACGCCUGUCUGGCCCu	1.2820	1.668	1	endothelial
MIMAT0019845	hsa-miR-4726-5p	ENSG00000233358	AL035401.1	lincRNA	chr6	23031948	23031969	-	1	0	AGO1-4	8mer	ggugagGUCCGAGGAGACCGGGa	|| ::|| |:| |||||||	ucaaagUGGGGUUC-CUGGCCCa	1.0402	0.058	0	Huh-7.5
MIMAT0019845	hsa-miR-4726-5p	ENSG00000281706	LINC01012	lincRNA	chr6	27661962	27661984	+	1	0	AGO2	7mer-m8	ggugagguccgaggaGACCGGGa	| | |||||||	gcggaucgaaagggaCUGGCCCc	-0.0933	-0.246	0	22RV1
MIMAT0019845	hsa-miR-4726-5p	ENSG00000227706	AL713998.1	lincRNA	chr6	68598388	68598410	-	1	0	AGO1	7mer-m8	gguGAGGUCCGAGGA-GACCGGGa	|| :| | | | |||||||	uuuCUGUA-ACACGUCCUGGCCCc	0.7253	0.040	0	endothelial
MIMAT0019845	hsa-miR-4726-5p	ENSG00000231889	TRAF3IP2-AS1	antisense	chr6	111813593	111813615	+	1	0	AGO1-4	7mer-m8	ggugagGUCCGAGGAGACCGGGa	|| :|| :||| |||||||	ucagggUAGUUUCCCCUGGCCCc	1.2088	0.362	0	fibroblasts
MIMAT0019845	hsa-miR-4726-5p	ENSG00000225177	AL590617.2	antisense	chr6	139013692	139013717	+	1	0	AGO2	7mer-m8	ggugaGGUC-CG-AGG-AGACCGGGa	|||| || || |||||||	guggcCCAGCGCGGCCGCCUGGCCCu	0.8942	1.123	1	HEK293T
MIMAT0019845	hsa-miR-4726-5p	ENSG00000223414	LINC00473	lincRNA	chr6	166362199	166362221	-	1	0	AGO2	7mer-m8	ggugagguccGAGGAGACCGGGa	|| ||| |||||||	aaacaaguccCUCACCUGGCCCc	0.5598	0.124	0	HeLa
MIMAT0019845	hsa-miR-4726-5p	ENSG00000230487	PSMG3-AS1	lincRNA	chr7	1627781	1627800	+	1	0	AGO2	7mer-m8	ggugAGGUCCGAGGAGACCGGGa	|| |||: | || |||||||	ccuaUCCGAG--CC-CUGGCCCu	1.1177	-0.093	1	motor_cortex
MIMAT0019845	hsa-miR-4726-5p	ENSG00000236081	ELFN1-AS1	lincRNA	chr7	1778518	1778541	-	1	0	AGO2	7mer-m8	ggUGAGGUCCGA--GGAGACCGGGa	|||| |:|| :| : |||||||	ccAC-CUAGUUUAAAUCCUGGCCCu	1.2736	0.054	1	HeLa
MIMAT0019845	hsa-miR-4726-5p	ENSG00000279048	AC080080.1	TEC	chr7	17980496	17980517	+	1	0	AGO2	7mer-m8	gguGAGGUCCGAGGAGACCGGGa	|| ||| | |||| |||||||	ccuCUCGCGUCUCC-CUGGCCCc	1.5652	0.068	1	HeLa
MIMAT0019845	hsa-miR-4726-5p	ENSG00000273433	AC004080.6	processed_transcript	chr7	27168609	27168632	-	1	0	AGO2	7mer-m8	ggugagguccgaGGA-GACCGGGa	| | | ||| |||||||	cugguggaacaaCCUGCUGGCCCg	0.6342	0.878	1	MCF7
MIMAT0019845	hsa-miR-4726-5p	ENSG00000281332	LINC00997	lincRNA	chr7	32802219	32802244	+	2	0	AGO1-4,AGO2	7mer-m8	ggUGAGGUCCGAGG----AGACCGGGa	|| |: ||| || |||||||	ggAC-CUUGGCACCACCACCUGGCCCu	0.8928	0.081	1	HeLa,hNSC
MIMAT0019845	hsa-miR-4726-5p	ENSG00000281103	TRG-AS1	antisense	chr7	38417999	38418022	+	2	0	AGO1	7mer-m8	ggUGAGGUCCGAG-GAGACCGGGa	| :| : :||| | |||||||	cuGCCUGGGGCACAGCCUGGCCCu	1.0562	0.003	4	endothelial
MIMAT0019845	hsa-miR-4726-5p	ENSG00000232956	SNHG15	lincRNA	chr7	45022749	45022773	-	2	0	AGO2	7mer-m8	ggugagGUCCG--AGGAGACCGGGa	||| | ||||||||||	gucuggCAGACAGACCUCUGGCCCu	0.6287	-0.064	1	HeLa
MIMAT0019845	hsa-miR-4726-5p	ENSG00000279072	AC118758.3	lincRNA	chr7	56878077	56878099	-	1	0	AGO2	8mer	ggugagGUCCGAGGAGACCGGGa	| ::| |||:||||||||	ugccagUGGCCUCUUCUGGCCCa	0.9936	-0.335	0	HeLa
MIMAT0019845	hsa-miR-4726-5p	ENSG00000179406	LINC00174	processed_transcript	chr7	65841559	65841582	-	1	0	AGO2	7mer-m8	ggUGAGGUCCGAG-GAGACCGGGa	| :|||| | ||| | |||||||	cgGCUCCUGCCUCACGCUGGCCCc	1.5907	-0.092	2	HCT116
MIMAT0019845	hsa-miR-4726-5p	ENSG00000179406	LINC00174	processed_transcript	chr7	65956136	65956155	-	1	0	AGO2	7mer-m8	ggUGAGGUCCGAGGAGACCGGGa	| ||| |:|:| |||||||	agAAUCC--GUUUC-CUGGCCCu	1.0022	-0.173	2	HeLa
MIMAT0019845	hsa-miR-4726-5p	ENSG00000265479	DTX2P1-UPK3BP1-PMS2P11	processed_transcript	chr7	76610274	76610296	+	2	0	AGO1-4,AGO2	7mer-m8	ggugagguccgaggaGACCGGGa	|| | || |||||||	ucaguggcagcagaaCUGGCCCu	0.6309	1.933	0	HeLa,Huh-7.5
MIMAT0019845	hsa-miR-4726-5p	ENSG00000272752	STAG3L5P-PVRIG2P-PILRB	processed_transcript	chr7	99950047	99950066	+	7	3	AGO1,AGO2	7mer-m8	ggUGAGGUCCGAGGAGACCGGGa	:| ||:| || |||||||	ggGCGCCGG--ACC-CUGGCCCu	0.8441	0.316	1	HEK293S,endothelial
MIMAT0019845	hsa-miR-4726-5p	ENSG00000272752	STAG3L5P-PVRIG2P-PILRB	processed_transcript	chr7	99951125	99951144	+	4	0	AGO1-4,AGO2	7mer-m8	ggUGAGGUCCGAGGAGACCGGGa	|||| || || | |||||||	ccACACC--GC-ACACUGGCCCc	1.2661	-0.647	1	HCT116,hNSC
MIMAT0019845	hsa-miR-4726-5p	ENSG00000274272	AC069281.2	processed_transcript	chr7	100172816	100172839	-	6	0	AGO1-4,AGO2	7mer-m8	ggUGAGGU-CCGAGGAGACCGGGa	:| |:| || ||||||||||	agGCCCUACCGCCCCUCUGGCCCc	1.1484	1.293	1	HCT116,Huh-7.5
MIMAT0019845	hsa-miR-4726-5p	ENSG00000274272	AC069281.2	processed_transcript	chr7	100173019	100173043	-	1	0	AGO2	7mer-m8	ggugAGGUCCGAG--GAGACCGGGa	| ::||| : :||||||||	agcaUGUGGGCGUGGUUCUGGCCCc	0.8505	0.529	1	22RV1
MIMAT0019845	hsa-miR-4726-5p	ENSG00000274272	AC069281.2	processed_transcript	chr7	100175486	100175507	-	3	0	AGO2	7mer-m8	ggugAGGUC-CGAG--GAGACCGGGa	|||:| ||| |||||||	----UCCGGAUCUCAGAGCUGGCCCg	0.5779	1.496	1	22RV1
MIMAT0019845	hsa-miR-4726-5p	ENSG00000274272	AC069281.2	processed_transcript	chr7	100175486	100175511	-	3	0	AGO2	7mer-m8	ggUGAGGUC-CGAG--GAGACCGGGa	||:|||:| ||| |||||||	ucAUUCCGGAUCUCAGAGCUGGCCCg	1.3223	1.544	1	22RV1
MIMAT0019845	hsa-miR-4726-5p	ENSG00000274272	AC069281.2	processed_transcript	chr7	100176049	100176070	-	2	0	AGO1-4,AGO2	7mer-m8	ggUGAGGUCCGAGGAGACCGGGa	| :| |::|| | |||||||	cgGCCCUGGGGGAC-CUGGCCCc	1.0042	1.346	1	MCF7,cingulate_gyrus
MIMAT0019845	hsa-miR-4726-5p	ENSG00000224729	PCOLCE-AS1	antisense	chr7	100200150	100200172	-	1	0	AGO2	7mer-m8	ggugagguccgaggAGACCGGGa	| | ||||||||	gguguaguugggggUCUGGCCCu	0.2047	2.861	2	TDF
MIMAT0019845	hsa-miR-4726-5p	ENSG00000219445	AC019155.2	lincRNA	chr7	124886469	124886490	-	1	0	AGO2	8mer	ggugaGGUCCGAGGAGACCGGGa	||| | | |||||||	augagCCA-CCACACCUGGCCCa	0.5613	-0.178	0	T-REx-293
MIMAT0019845	hsa-miR-4726-5p	ENSG00000279078	SND1-IT1	lincRNA	chr7	127638678	127638698	+	8	0	AGO1-4	7mer-m8	gguGAGGUCCGAGGAGACCGGGa	| :||::||||| |||||||	cacUUCUGGGCUC--CUGGCCCu	1.5475	0.281	0	Huh-7.5
MIMAT0019845	hsa-miR-4726-5p	ENSG00000231721	LINC-PINT	processed_transcript	chr7	130791749	130791768	-	2	0	AGO2	7mer-m8	ggUGAGGUCCGAGGAGACCGGGa	||| |:|| ||||||||||	gaACU-CGGG--CCUCUGGCCCc	1.2481	0.088	3	HEK293S
MIMAT0019845	hsa-miR-4726-5p	ENSG00000239911	PRKAG2-AS1	antisense	chr7	151575733	151575754	+	1	0	AGO2	7mer-m8	ggugagGUCCGAGGAGACCGGGa	| ||| | :| |||||||	accaagCAGCCAUC-CUGGCCCc	0.8324	-0.466	6	T-REx-293
MIMAT0019845	hsa-miR-4726-5p	ENSG00000234722	LINC01287	lincRNA	chr7	153097266	153097290	-	1	0	AGO2	7mer-m8	gguGAGGUCCGAG--GAGACCGGGa	| :|| | | | |||||||	gucCAUCAAACCCAGCACUGGCCCu	0.6278	-0.385	0	BC-3
MIMAT0019845	hsa-miR-4726-5p	ENSG00000234722	LINC01287	lincRNA	chr7	153111003	153111021	-	1	0	AGO2	7mer-m8	ggugagguCCGAGGAGACCGGGa	| | ||:| |||||||	----gcgcGACUUCCCUGGCCCu	0.3966	-0.146	0	MDMs
MIMAT0019845	hsa-miR-4726-5p	ENSG00000234722	LINC01287	lincRNA	chr7	153111003	153111026	-	1	0	AGO2	7mer-m8	ggUGAGGU-CCGAGGAGACCGGGa	||| |: | ||:| |||||||	gcACAGCGCGACUUCCCUGGCCCu	1.2481	-0.101	0	MDMs
MIMAT0019845	hsa-miR-4726-5p	ENSG00000273117	AC144652.1	lincRNA	chr7	155087825	155087851	-	1	0	AGO1-4	7mer-m8	gguGAGGUCCGAGGA----GACCGGGa	:||| | | ::| |||||||	uguUUCCCGUCAUUUGUACCUGGCCCu	0.7635	0.018	1	Huh-7.5
MIMAT0019845	hsa-miR-4726-5p	ENSG00000216895	AC009403.1	antisense	chr7	155435254	155435276	-	1	0	AGO1-4	8mer	ggUGAGGUCCGAGGAGACCGGGa	::|| || | |||||||	gaGUUCAAGACCAGCCUGGCCCa	0.8981	-0.032	0	hNSC
MIMAT0019845	hsa-miR-4726-5p	ENSG00000182648	LINC01006	lincRNA	chr7	156431393	156431417	-	2	0	AGO2	7mer-m8	ggUGAGGUCCGAGGA----GACCGGGa	|:|: || |||| |||||||	guAUUUGAG--UCCUGAGGCUGGCCCu	0.9512	-0.135	2	islets
MIMAT0019845	hsa-miR-4726-5p	ENSG00000182648	LINC01006	lincRNA	chr7	156432827	156432848	-	1	0	AGO2	7mer-m8	ggugAGGU-CCGAGGAGACCGGGa	|||: | ||| |||||||	gucgUCCGUGACUC--CUGGCCCu	0.9321	-0.936	2	MDA-MB-231
MIMAT0019845	hsa-miR-4726-5p	ENSG00000253616	AC107959.3	antisense	chr8	22929002	22929024	-	1	0	AGO1-4	7mer-m8	ggugagguccgaggaGACCGGGa	| |||||||	ggcgguuggcagggaCUGGCCCc	-0.3177	0.182	2	Huh-7.5
MIMAT0019845	hsa-miR-4726-5p	ENSG00000246339	EXTL3-AS1	antisense	chr8	28555583	28555605	-	1	0	AGO2	8mer	ggugagguccGAGGAGACCGGGa	|| | |||: |||||||	cccauaacucCUCUCCUGGCCCa	0.8402	0.375	0	HeLa
MIMAT0019845	hsa-miR-4726-5p	ENSG00000254290	AC124067.4	lincRNA	chr8	37456797	37456819	-	2	0	AGO1-4,AGO2	7mer-m8	ggugagGUCCGAGGAGACCGGGa	| ||| |||: |||||||	accacaCAGACUCUCCUGGCCCc	1.1060	-0.314	1	Huh-7.5
MIMAT0019845	hsa-miR-4726-5p	ENSG00000255201	AC087623.2	antisense	chr8	38279703	38279726	+	1	0	AGO2	8mer	ggugAGGUCCG-AGGAGACCGGGa	| | | ||| || |||||||	cagaUGCUGGCAGCCACUGGCCCa	1.0424	1.687	1	H1
MIMAT0019845	hsa-miR-4726-5p	ENSG00000246145	RRS1-AS1	lincRNA	chr8	67334382	67334403	-	1	0	AGO1	7mer-m8	ggugagguccgAGGAGACCGGGa	| | |:| |||||||	auaaacacaaaUUC-CUGGCCCu	0.3821	0.296	0	endothelial
MIMAT0019845	hsa-miR-4726-5p	ENSG00000254251	AC103770.1	antisense	chr8	91871349	91871372	-	1	0	AGO1-4	7mer-m8	ggugaGGUCCGAGGA-GACCGGGa	| || || || |||||||	ucuucCCUCACUGCUGCUGGCCCc	0.8345	-0.028	1	MCF7
MIMAT0019845	hsa-miR-4726-5p	ENSG00000246263	UBR5-AS1	antisense	chr8	103251682	103251705	+	1	0	AGO2	7mer-m8	ggugagguccGAGG-AGACCGGGa	| | |||| |||||||	gcuuagccuaCUCCAGCUGGCCCc	0.7391	-0.833	0	BCBL-1
MIMAT0019845	hsa-miR-4726-5p	ENSG00000247081	BAALC-AS1	antisense	chr8	104310992	104311000	-	13	0	AGO2	7mer-m8	ggugagguccgaggaGACCGGGa	|||||||	--------------aCUGGCCCu	-2.3478	0.429	0	MDMs
MIMAT0019845	hsa-miR-4726-5p	ENSG00000254343	AC091563.1	lincRNA	chr8	121068166	121068187	+	1	0	AGO2	7mer-m8	ggugaGGUCCGAGGAGACCGGGa	||| | | |||||||	gugagCCACUGUGC-CUGGCCCc	0.5115	0.037	1	motor_cortex
MIMAT0019845	hsa-miR-4726-5p	ENSG00000245149	RNF139-AS1	lincRNA	chr8	125486121	125486141	-	1	0	AGO1-4	7mer-m8	ggUGAGGUCCGAGGAGACCGGGa	| || || | |||||||	ggAAUCAAGAAGC--CUGGCCCg	0.6998	-0.307	0	hNSC
MIMAT0019845	hsa-miR-4726-5p	ENSG00000254166	CASC19	processed_transcript	chr8	128220877	128220899	-	1	0	AGO1-4	7mer-m8	ggugagguccgaggaGACCGGGa	| |||||||	gcuugaacuugaaucCUGGCCCu	-0.5652	0.136	0	Huh-7.5
MIMAT0019845	hsa-miR-4726-5p	ENSG00000280035	AC011676.5	TEC	chr8	142236788	142236810	-	1	0	AGO1-4	7mer-m8	ggugagGUCCGAGGAGACCGGGa	||| | |: |||||||	augagaCAGACACUGCUGGCCCu	0.6287	-1.320	2	Huh-7.5
MIMAT0019845	hsa-miR-4726-5p	ENSG00000255182	AC084125.2	processed_transcript	chr8	145721948	145721969	-	1	0	AGO2	7mer-m8	ggUGAGGUCCGAGGAGACCGGGa	| ||| || :| |||||||	agAGUCCUGGAGUC-CUGGCCCc	1.0562	-0.091	0	BCBL-1
MIMAT0019845	hsa-miR-4726-5p	ENSG00000255182	AC084125.2	processed_transcript	chr8	145723984	145724008	-	1	0	AGO2	8mer	ggUGAGGUCCG-AGG-AGACCGGGa	:| |||||| ||: ||||||||	aaGCACCAGGCAUCUGUCUGGCCCa	1.7425	-0.410	0	TDF
MIMAT0019845	hsa-miR-4726-5p	ENSG00000255182	AC084125.2	processed_transcript	chr8	145730807	145730827	-	4	0	AGO1,AGO1-4,AGO2	8mer	ggugaGGUCCGAGGAGACCGGGa	:|| || | |||||||	aguggUCACGCGC--CUGGCCCa	0.5772	1.113	0	HeLa,endothelial,hNSC
MIMAT0019845	hsa-miR-4726-5p	ENSG00000280683	LINC01242	lincRNA	chr9	30574480	30574503	-	1	0	AGO1-4	7mer-m8	ggUGAGGUCCGA-GGAGACCGGGa	::||: | || ::||||||||	ggGUUCUUGCCUGUUUCUGGCCCc	1.2025	-0.105	0	Huh-7.5
MIMAT0019845	hsa-miR-4726-5p	ENSG00000226562	CYP4F26P	lincRNA	chr9	33604335	33604356	+	1	3	AGO2	7mer-m8	ggugaGGUCCGAGGAGACCGGGa	|| ||| ||| ||||||||	cccagCCA-GCUGGUCUGGCCCu	1.3160	-0.123	1	22RV1
MIMAT0019845	hsa-miR-4726-5p	ENSG00000227388	AL133410.1	lincRNA	chr9	35786706	35786728	+	1	0	AGO1-4	7mer-m8	ggugagGUCCGAGGAGACCGGGa	|| | | : ::||||||||	acaaagCUGAUAUUUCUGGCCCu	0.8992	0.282	1	MCF7
MIMAT0019845	hsa-miR-4726-5p	ENSG00000204860	FAM201A	antisense	chr9	38621238	38621260	+	1	0	AGO2	7mer-m8	ggugagGUCCGAGGAGACCGGGa	| | |||| | ||||||||	cagccaCAGGGACAUCUGGCCCc	1.1761	-0.011	1	22RV1
MIMAT0019845	hsa-miR-4726-5p	ENSG00000237372	AL606807.1	lincRNA	chr9	92280247	92280269	+	1	0	AGO2	7mer-m8	ggUGA-GGUCCGAGGAGACCGGGa	| :|| :|| | || |||||||	cuGCUGUCACG-UCACCUGGCCCc	1.1950	-0.187	2	22RV1
MIMAT0019845	hsa-miR-4726-5p	ENSG00000254876	AL590705.5	processed_transcript	chr9	100038868	100038890	+	2	0	AGO2	7mer-m8	gguGAGGUCCGAGGAGACCGGGa	| :|: |:|:: |||||||	gacCCUCGUGUUUUACUGGCCCu	0.9247	1.759	2	MDA-MB-231
MIMAT0019845	hsa-miR-4726-5p	ENSG00000255036	AL512590.3	processed_transcript	chr9	100038868	100038890	+	2	0	AGO2	7mer-m8	gguGAGGUCCGAGGAGACCGGGa	| :|: |:|:: |||||||	gacCCUCGUGUUUUACUGGCCCu	0.9247	1.759	0	MDA-MB-231
MIMAT0019845	hsa-miR-4726-5p	ENSG00000254876	AL590705.5	processed_transcript	chr9	100058032	100058057	+	2	0	AGO2	7mer-m8	ggUGAG-GUC-CGA-GGAGACCGGGa	:||| || ||| | |||||||	auGCUCGGAGAGCUGACGCUGGCCCc	1.2174	0.131	2	HCT116
MIMAT0019845	hsa-miR-4726-5p	ENSG00000254876	AL590705.5	processed_transcript	chr9	100058934	100058956	+	2	0	AGO1-4,AGO2	8mer	ggugagguccgaggaGACCGGGa	| || |||||||	cugaagcacaaaaacCUGGCCCa	0.1064	-0.131	2	HEK293S,Huh-7.5
MIMAT0019845	hsa-miR-4726-5p	ENSG00000259953	AL138756.1	sense_overlapping	chr9	114795970	114795994	-	1	0	AGO1-4	7mer-m8	ggugaGGUCCGA-GG-AGACCGGGa	|:|||:| || |||||||	ugcaaCUAGGUUGCCAACUGGCCCu	0.9017	0.216	0	hNSC
MIMAT0019845	hsa-miR-4726-5p	ENSG00000225032	AL162586.1	antisense	chr9	130578381	130578404	+	1	0	AGO2	8mer	gguGA-GGUCCGAGGAGACCGGGa	|| || || |:| : |||||||	cccCUACCCUGUUGUGCUGGCCCa	1.2205	-0.157	2	22RV1
MIMAT0019845	hsa-miR-4726-5p	ENSG00000225032	AL162586.1	antisense	chr9	130579230	130579253	+	1	0	AGO2	7mer-m8	ggugaggUC-CGAGGAGACCGGGa	| || || |||||||||	ucugcaaAGUGCAGCUCUGGCCCc	0.7511	-0.250	2	22RV1
MIMAT0019845	hsa-miR-4726-5p	ENSG00000232850	PTGES2-AS1	lincRNA	chr9	130891581	130891603	+	1	0	AGO2	7mer-m8	ggugagGUCCGAGGAGACCGGGa	| :||| ||||||||	gcuuagUAGGAGGGUCUGGCCCg	0.7455	-0.102	1	HeLa
MIMAT0019845	hsa-miR-4726-5p	ENSG00000179082	C9orf106	lincRNA	chr9	132085354	132085377	+	1	0	AGO2	7mer-m8	ggUGAGGUCCGA-GGAGACCGGGa	|| ||: | | |||||||	ugACACCGUGAUGAGACUGGCCCc	0.8366	0.073	1	22RV1
MIMAT0019845	hsa-miR-4726-5p	ENSG00000233901	LINC01503	lincRNA	chr9	132104046	132104067	+	2	0	AGO2	7mer-m8	ggUGAGGUCCGAGGAGACCGGGa	||| || | || |||||||	ucAC-CCUGCCUGAGCUGGCCCc	1.1717	0.130	4	cingulate_gyrus
MIMAT0019845	hsa-miR-4726-5p	ENSG00000204054	LINC00963	processed_transcript	chr9	132255436	132255458	+	2	0	AGO1-4,AGO2	8mer	ggugagguCCGAGGAGACCGGGa	| || | |||||||	agagaaguGGAGACACUGGCCCa	0.3429	0.133	3	HeLa,Huh-7.5
MIMAT0019845	hsa-miR-4726-5p	ENSG00000204054	LINC00963	processed_transcript	chr9	132267972	132267994	+	1	0	AGO2	7mer-m8	ggugagguccgagGAGACCGGGa	|| | |||||||||	gggcuggggaaggCUCUGGCCCc	0.5885	-0.585	3	Huh-7.5
MIMAT0019845	hsa-miR-4726-5p	ENSG00000204054	LINC00963	processed_transcript	chr9	132270133	132270155	+	2	0	AGO2	7mer-m8	ggugaGGUCCGAGGAGACCGGGa	| ||| |||||||	gaugaCAAGGGGGACCUGGCCCc	0.4744	0.067	3	HeLa
MIMAT0019845	hsa-miR-4726-5p	ENSG00000227619	AL391056.1	lincRNA	chr9	132346471	132346492	+	1	0	AGO1-4	8mer	ggugagguCCGAGGAGACCGGGa	||| | |||||||	ggguguauGGC-CACCUGGCCCa	0.2168	-0.029	2	Huh-7.5
MIMAT0019845	hsa-miR-4726-5p	ENSG00000273249	BX649632.1	antisense	chr9	136997490	136997512	-	1	0	AGO1-4	7mer-m8	ggugaGGUCCGAGGAGACCGGGa	|| || | |||||||	ggcagCCCGGAAGCACUGGCCCc	0.5273	-0.119	3	hNSC
MIMAT0019845	hsa-miR-4726-5p	ENSG00000228544	CCDC183-AS1	antisense	chr9	139698710	139698729	-	5	0	AGO1-4,AGO2	7mer-m8	gguGAGGUCCGAGGAGACCGGGa	| |||||| || |||||||	gccCUCCAG---CCGCUGGCCCc	1.4000	-0.431	2	HEK293S,Huh-7.5
MIMAT0019845	hsa-miR-4726-5p	ENSG00000228544	CCDC183-AS1	antisense	chr9	139699212	139699234	-	2	0	AGO2	7mer-m8	ggUGAGGUCCGAGGAGACCGGGa	| |||| |: | ||||||||	gaAGUCCAAGUCCAUCUGGCCCu	1.2991	1.337	2	22RV1
MIMAT0019845	hsa-miR-4726-5p	ENSG00000273066	AL355987.4	processed_transcript	chr9	139700532	139700555	+	1	0	AGO2	8mer	gguGAGGUCCGAGGA-GACCGGGa	| | |:|| | |:| |||||||	cauCACUAGCCGCUUCCUGGCCCa	1.1484	2.050	1	HCT116
MIMAT0019845	hsa-miR-4726-5p	ENSG00000275549	STPG3-AS1	antisense	chr9	140145633	140145655	-	1	0	AGO2	7mer-m8	ggugagguccgAGGAGACCGGGa	|: ||||||||	aggaagacacaUUGUCUGGCCCu	-0.2950	-0.068	0	HEK293S
MIMAT0019845	hsa-miR-4726-5p	ENSG00000260996	BX255925.1	sense_overlapping	chr9	140189193	140189213	-	1	0	AGO2	7mer-m8	ggUGA-GGUCCGAGGAGACCGGGa	||||| ||| ||: |||||||	ccACUGCCA---UCUGCUGGCCCc	1.5040	0.064	2	HeLa
MIMAT0019845	hsa-miR-4726-5p	ENSG00000231298	LINC00704	lincRNA	chr10	4692877	4692900	-	3	0	AGO1	7mer-m8	gguGAGGUCCGAGGA-GACCGGGa	:||||| | ||| |||||||	ugcUUCCAGUCACCUCCUGGCCCu	1.5179	-0.673	5	endothelial
MIMAT0019845	hsa-miR-4726-5p	ENSG00000212743	AL137145.1	lincRNA	chr10	6393340	6393362	+	1	0	AGO1-4	7mer-m8	ggugaGGUCCGAGGAGACCGGGa	| ||| | :||||||||	aaaagCCAUAGUGUUCUGGCCCu	0.8834	-0.023	1	fibroblasts
MIMAT0019845	hsa-miR-4726-5p	ENSG00000239665	AL157392.3	processed_transcript	chr10	13684343	13684368	+	1	0	AGO2	7mer-m8	ggUGAGGU--CCGA-GGA-GACCGGGa	|| ||| | || ||| |||||||	agAC-CCAUUGUCUGCCUGCUGGCCCu	1.2608	-0.499	3	22RV1
MIMAT0019845	hsa-miR-4726-5p	ENSG00000239665	AL157392.3	processed_transcript	chr10	13688615	13688636	+	1	0	AGO2	7mer-m8	ggUGAGGUCCGAGGAGACCGGGa	|:| | || | |||||||	gaAUUGGAUGC-CGGCUGGCCCc	0.8261	0.473	3	HEK293S
MIMAT0019845	hsa-miR-4726-5p	ENSG00000239665	AL157392.3	processed_transcript	chr10	13691342	13691366	+	2	0	AGO1-4	8mer	ggugaGGUCCGAGGA--GACCGGGa	|| || :| |||||||	aagagCCUAACUGUUGGCUGGCCCa	0.4404	-0.009	3	Huh-7.5
MIMAT0019845	hsa-miR-4726-5p	ENSG00000236514	AL135791.1	antisense	chr10	38146888	38146910	+	1	0	AGO2	7mer-m8	ggUGAGGUCCGAGGAGACCGGGa	| :| | :|| || |||||||	caGCGCGGGGACCCCCUGGCCCu	1.1410	-0.435	1	HCT116
MIMAT0019845	hsa-miR-4726-5p	ENSG00000224812	TMEM72-AS1	antisense	chr10	45329532	45329553	-	1	0	AGO2	8mer	gguGAGGUCCGAGGAGACCGGGa	|||| | | ||||||||	auuCUCCUUGGU-GUCUGGCCCa	0.9884	-0.054	2	motor_cortex
MIMAT0019845	hsa-miR-4726-5p	ENSG00000223477	LINC00842	lincRNA	chr10	47098202	47098224	-	1	0	AGO2	8mer	ggugagguccGAGGAGACCGGGa	| | :|||||||||||	ggagcugaacUUCCUCUGGCCCa	0.7582	0.542	0	HeLa
MIMAT0019845	hsa-miR-4726-5p	ENSG00000279822	AC016397.2	TEC	chr10	49653368	49653392	-	2	0	AGO1	7mer-m8	ggugAGG--UCCGAGGAGACCGGGa	||| | |: : |||||||	ggugUCCUGAUGUGUGGCUGGCCCc	0.6225	-0.646	3	endothelial
MIMAT0019845	hsa-miR-4726-5p	ENSG00000280166	AC016542.3	TEC	chr10	74490826	74490847	+	1	0	AGO2	7mer-m8	ggugaGGUCCGAGGAGACCGGGa	||| | | |||||||	gugagCCAUCGUAC-CUGGCCCc	0.5115	-0.151	1	HeLa
MIMAT0019845	hsa-miR-4726-5p	ENSG00000272589	ZSWIM8-AS1	antisense	chr10	75556729	75556750	-	1	1	AGO2	8mer	gguGAGGUCCGAGGAGACCGGGa	| ||| : | | |||||||	gccCUCAGUGGGGC-CUGGCCCa	0.8759	2.087	1	HEK293S
MIMAT0019845	hsa-miR-4726-5p	ENSG00000272631	AC067750.1	antisense	chr10	88513915	88513938	-	1	0	AGO1-4	7mer-m8	ggugagGUCCG-AGGAGACCGGGa	| || |: | :||||||||	ucuggaCACGUGUGUUCUGGCCCc	0.8123	0.832	3	hNSC
MIMAT0019845	hsa-miR-4726-5p	ENSG00000279607	AL358613.2	lincRNA	chr10	94833060	94833080	+	1	0	AGO1	7mer-m8	gguGAGGUCCGAGGAGACCGGGa	| |||: || |||||||||	ucuCUCUUGG--ACUCUGGCCCu	1.1792	-0.194	0	endothelial
MIMAT0019845	hsa-miR-4726-5p	ENSG00000229847	EMX2OS	antisense	chr10	119246293	119246314	-	1	0	AGO2	8mer	ggUGAGGUCCGAGGAGACCGGGa	:|||: || | |||||||	auGCUCUCUGC-CAGCUGGCCCa	1.0127	0.439	3	HeLa
MIMAT0019845	hsa-miR-4726-5p	ENSG00000229847	EMX2OS	antisense	chr10	119248727	119248746	-	1	0	AGO2	8mer	ggUGAGGUCCGAGGAGACCGGGa	:||| || ::||||||||	gaGCUCAAG---UUUCUGGCCCa	1.0307	0.140	3	HeLa
MIMAT0019845	hsa-miR-4726-5p	ENSG00000177640	CASC2	antisense	chr10	119806545	119806572	+	1	0	AGO2	8mer	ggUGAGGUCCGAGGA-----GACCGGGa	:||: | ||| || |||||||	ggGCUUGAUGCUGCUUGGGCCUGGCCCa	0.9363	-0.556	1	HEK293S
MIMAT0019845	hsa-miR-4726-5p	ENSG00000180066	C10orf91	lincRNA	chr10	134262019	134262041	+	1	0	AGO2	7mer-m8	ggugaGGUCCGAGG-AGACCGGGa	| ||| ||||: |||||||	ggagcCCA-GCUCUGCCUGGCCCc	1.2503	0.288	0	HeLa
MIMAT0019845	hsa-miR-4726-5p	ENSG00000180066	C10orf91	lincRNA	chr10	134262078	134262100	+	1	0	AGO1-4	7mer-m8	ggUGAGGUCCGAGGAGACCGGGa	||| ||| | : |||||||	ucACCCCAACCCUGGCUGGCCCc	1.1813	-0.198	0	MCF7
MIMAT0019845	hsa-miR-4726-5p	ENSG00000229081	LINC01165	antisense	chr10	134334716	134334734	-	1	0	AGO1-4	7mer-m8	gguGAGGUCCGAGGAGACCGGGa	|||||| || |||||||	agcCUCCAG---CC-CUGGCCCc	1.1762	-0.089	3	Huh-7.5
MIMAT0019845	hsa-miR-4726-5p	ENSG00000229081	LINC01165	antisense	chr10	134334869	134334891	-	2	0	AGO2	7mer-m8	ggugaGGUCC-GAGGAGACCGGGa	||||| | | |||||||	agugcCCAGGACAGC-CUGGCCCu	0.9117	-0.376	3	MDMs
MIMAT0019845	hsa-miR-4726-5p	ENSG00000279672	AP006621.5	TEC	chr11	780205	780226	+	3	0	AGO1-4,AGO2	7mer-m8	ggugagguCCGAGGAGACCGGGa	| || ||| |||||||	acugauguGGGUCC-CUGGCCCc	0.6647	0.299	1	HeLa,MCF7
MIMAT0019845	hsa-miR-4726-5p	ENSG00000279672	AP006621.5	TEC	chr11	780621	780639	+	5	0	AGO2	8mer	gguGAGGUCCGAGGAGACCGGGa	| ||:|:|| |||||||	gccCUUCGGG----GCUGGCCCa	0.8546	-0.390	1	HEK293S
MIMAT0019845	hsa-miR-4726-5p	ENSG00000269821	KCNQ1OT1	antisense	chr11	2674435	2674455	-	3	0	AGO1-4,AGO2	7mer-m8	ggugaGGUCCGAGGAGACCGGGa	| ||| | || |||||||	ugaggCCAAG-GCC-CUGGCCCu	0.9258	-0.157	1	Huh-7.5,hNSC
MIMAT0019845	hsa-miR-4726-5p	ENSG00000269821	KCNQ1OT1	antisense	chr11	2676137	2676158	-	6	0	AGO1-4,AGO2	8mer	ggugaGGUCCGAGGAGACCGGGa	| || ||| |||||||||	cugugCCUUGCU-CUCUGGCCCa	1.0244	-0.989	1	Huh-7.5
MIMAT0019845	hsa-miR-4726-5p	ENSG00000269821	KCNQ1OT1	antisense	chr11	2676649	2676672	-	2	0	AGO1-4,AGO2	7mer-m8	ggUGA-GGUCCGAGGAGACCGGGa	||| || | : |||||||	gaACUGCCUAGAGUGGCUGGCCCu	0.8643	-0.372	1	Huh-7.5
MIMAT0019845	hsa-miR-4726-5p	ENSG00000269821	KCNQ1OT1	antisense	chr11	2686078	2686100	-	4	0	AGO1-4,AGO2	8mer	ggugagguccgaggaGACCGGGa	|||||||	auuugaauucuggaaCUGGCCCa	-0.8696	1.473	1	Huh-7.5
MIMAT0019845	hsa-miR-4726-5p	ENSG00000269821	KCNQ1OT1	antisense	chr11	2687806	2687832	-	7	0	AGO1-4,AGO2	7mer-m8	gguGAGGUC---CGAG-GAGACCGGGa	:||||| || | |||||||	uauUUCCAGACAGCACAGACUGGCCCu	0.9632	0.705	1	Huh-7.5
MIMAT0019845	hsa-miR-4726-5p	ENSG00000269821	KCNQ1OT1	antisense	chr11	2701040	2701062	-	8	0	AGO1-4,AGO2	7mer-m8	ggugagguccgaggAGACCGGGa	| ||||||||	agaaguagcagcagUCUGGCCCc	-0.2789	-0.205	1	Huh-7.5
MIMAT0019845	hsa-miR-4726-5p	ENSG00000269821	KCNQ1OT1	antisense	chr11	2707302	2707329	-	9	0	AGO1-4,AGO2	7mer-m8	ggUGAGGUCCGAGGA-----GACCGGGa	| |||| :| || || |||||||	caACUCAGGCCUACUCAAUGCUGGCCCu	1.2152	-0.046	1	Huh-7.5
MIMAT0019845	hsa-miR-4726-5p	ENSG00000269821	KCNQ1OT1	antisense	chr11	2710085	2710106	-	1	0	AGO2	8mer	ggUGAGGUCCGAGGAGACCGGGa	:|| || | ||||||||||	uuGCUGCAUG-ACCUCUGGCCCa	1.1410	-0.587	1	T-REx-293
MIMAT0019845	hsa-miR-4726-5p	ENSG00000269821	KCNQ1OT1	antisense	chr11	2710894	2710915	-	6	0	AGO1-4,AGO2	7mer-m8	ggUGAGGUCCGAGGAGACCGGGa	| ||| || || | |||||||	cuACU-CACUCUGCCCUGGCCCu	1.2841	0.138	1	Huh-7.5
MIMAT0019845	hsa-miR-4726-5p	ENSG00000269821	KCNQ1OT1	antisense	chr11	2711255	2711277	-	6	0	AGO1-4,AGO2	7mer-m8	ggugaggUCCGAGGAGACCGGGa	| |||| |||||||	ggaggagAGGCAGGGCUGGCCCu	0.7275	-0.296	1	Huh-7.5
MIMAT0019845	hsa-miR-4726-5p	ENSG00000269821	KCNQ1OT1	antisense	chr11	2713980	2714008	-	8	0	AGO1-4,AGO2	8mer	ggUGAG--GUCCGAG----GAGACCGGGa	||||| ||||: | | |||||||	acACUCAGCAGGUACUAGACCCUGGCCCa	1.2581	-0.124	1	Huh-7.5
MIMAT0019845	hsa-miR-4726-5p	ENSG00000269821	KCNQ1OT1	antisense	chr11	2715410	2715432	-	13	0	AGO1,AGO1-4,AGO2	8mer	ggugagguccgagGAGACCGGGa	| | | |||||||	ucggugagaaagaCCCUGGCCCa	0.0122	-0.230	1	Huh-7.5,endothelial
MIMAT0019845	hsa-miR-4726-5p	ENSG00000254641	AC091564.3	sense_overlapping	chr11	6630130	6630152	-	1	0	AGO2	8mer	ggugagguccgagGAGACCGGGa	| :||||||||	aauacgguugagaUUCUGGCCCa	-0.1003	4.062	0	HEK293S
MIMAT0019845	hsa-miR-4726-5p	ENSG00000254641	AC091564.3	sense_overlapping	chr11	6631347	6631366	-	1	0	AGO2	7mer-m8	ggugaGGUCCGAGGAGACCGGGa	|: | || :||||||||	---ggCUUGUCUGUUCUGGCCCc	0.6140	0.443	0	MCF7
MIMAT0019845	hsa-miR-4726-5p	ENSG00000203258	AC013549.1	antisense	chr11	12944453	12944472	-	5	0	AGO2	7mer-m8	ggugagguccgaggAGACCGGGa	| ||||||||	---uugagacagggUCUGGCCCu	-0.3171	-0.316	1	MDMs
MIMAT0019845	hsa-miR-4726-5p	ENSG00000251381	LINC00958	lincRNA	chr11	13005815	13005839	-	1	0	AGO2	8mer	ggUGAGGUCCGAGG--AGACCGGGa	|||:|||| |:| ||||||||	ccAUUCCACCAUUCUGUCUGGCCCa	1.5408	-0.239	3	HeLa
MIMAT0019845	hsa-miR-4726-5p	ENSG00000254586	AC124301.1	lincRNA	chr11	17716569	17716582	+	2	0	AGO2,AGO4	8mer	ggugagguccgaggaGACCGGGa	|||||||	---------caagucCUGGCCCa	-2.0435	0.208	0	HEK293
MIMAT0019845	hsa-miR-4726-5p	ENSG00000270607	AC009549.1	lincRNA	chr11	19733638	19733661	-	1	0	AGO2	7mer-m8	ggUGAGGUCCGAG-GAGACCGGGa	||:| || || | | |||||||	ccGCGCCUGGGACGCACUGGCCCc	1.2640	0.562	3	HUVEC
MIMAT0019845	hsa-miR-4726-5p	ENSG00000254639	AC116021.1	lincRNA	chr11	46260583	46260605	+	1	0	AGO2	7mer-m8	ggugaGGUCCGAGGAGACCGGGa	|| |||| ||||||||	acagcCCAGCAGGGUCUGGCCCu	1.1177	0.792	3	HCT116
MIMAT0019845	hsa-miR-4726-5p	ENSG00000270060	AC090589.3	sense_intronic	chr11	47189940	47189962	-	1	0	AGO2	8mer	ggugagguccgaggAGACCGGGa	| || ||||||||	gccuucuguuggggUCUGGCCCa	0.2789	-0.099	1	22RV1
MIMAT0019845	hsa-miR-4726-5p	ENSG00000279549	AP000437.1	TEC	chr11	60912256	60912278	-	2	0	AGO1-4,AGO2	7mer-m8	ggugaggUCCGAGGAGACCGGGa	:|| |: |||||||	guguaggGGGGACUCCUGGCCCg	0.3016	-0.358	1	MCF7
MIMAT0019845	hsa-miR-4726-5p	ENSG00000279491	AP003733.4	TEC	chr11	61735483	61735504	+	1	0	AGO2	7mer-m8	ggUGAGG-UCCGAGGAGACCGGGa	||| |: |||||| |||||||	gcACCCUGAGGCUC--CUGGCCCg	1.7372	-0.118	0	HeLa
MIMAT0019845	hsa-miR-4726-5p	ENSG00000257086	AP001453.4	lincRNA	chr11	64014450	64014472	-	2	0	AGO2	7mer-m8	ggugagguccgaggaGACCGGGa	| | |||||||	gggccuguagaggggCUGGCCCu	0.0640	0.560	0	T98G
MIMAT0019845	hsa-miR-4726-5p	ENSG00000245532	NEAT1	lincRNA	chr11	65190827	65190849	+	30	0	AGO1,AGO1-4,AGO2	8mer	ggugagGUCCGAGGAGACCGGGa	| | | | |||||||||	acggggCUGACCGCUCUGGCCCa	0.6893	0.914	2	Huh-7.5,endothelial,left_ventricle
MIMAT0019845	hsa-miR-4726-5p	ENSG00000260233	SSSCA1-AS1	processed_transcript	chr11	65336875	65336896	-	1	0	AGO2	7mer-m8	ggUGAGGUCCGAGGA-GACCGGGa	| ||| :|||| |||||||	gaAGUCC--CUUCCUCCUGGCCCc	1.1888	0.138	0	HeLa
MIMAT0019845	hsa-miR-4726-5p	ENSG00000254756	AP001107.6	antisense	chr11	66102112	66102134	+	1	0	AGO2	7mer-m8	ggugAGGUCCGAGG-AGACCGGGa	||| || || |||||||	uaggUCC-UGCACCAGCUGGCCCg	0.8610	2.500	2	T-REx-293
MIMAT0019845	hsa-miR-4726-5p	ENSG00000255468	AP001107.9	antisense	chr11	66131117	66131141	+	4	0	AGO1-4,AGO2	7mer-m8	gguGAGGUCCGAGG-A--GACCGGGa	|| |||: | | || | |||||||	cccCUCU-GUCACCAUAACUGGCCCc	1.2587	-0.324	0	Huh-7.5
MIMAT0019845	hsa-miR-4726-5p	ENSG00000274251	AP003419.2	lincRNA	chr11	67121487	67121508	+	4	0	AGO1-4,AGO2	7mer-m8	ggUGAGGUCCGAGGAGACCGGGa	|||| ||| | || |||||||	ccAC-CCAACCCCCACUGGCCCc	1.5652	0.070	2	HEK293S,Huh-7.5
MIMAT0019845	hsa-miR-4726-5p	ENSG00000255949	RPS6KB2-AS1	antisense	chr11	67202707	67202733	-	1	0	AGO1-4	8mer	gguGAGGUCCGAGGA----GACCGGGa	| | |||||: :|| |||||||	cacCCCCAGGUCUCUGGAACUGGCCCa	1.3121	-0.348	0	Huh-7.5
MIMAT0019845	hsa-miR-4726-5p	ENSG00000246889	AP000487.1	antisense	chr11	70220840	70220862	-	1	0	AGO1-4	7mer-m8	ggugaGGUCCGAGGAGACCGGGa	| | | | | : |||||||	ugagaCAAUGGUGUCCUGGCCCu	0.7031	-0.999	0	A549
MIMAT0019845	hsa-miR-4726-5p	ENSG00000260401	AP002761.4	sense_overlapping	chr11	72951453	72951474	+	1	0	AGO1-4	7mer-m8	ggUGAGGUCCGAGGA-GACCGGGa	| :|||| | ||| |||||||	cuGCUCC--UCACCUCCUGGCCCu	1.3372	0.318	6	Huh-7.5
MIMAT0019845	hsa-miR-4726-5p	ENSG00000256448	AP000763.3	antisense	chr11	73121601	73121624	+	3	0	AGO1-4,AGO2	8mer	ggUGA-GGUCCGAGGAGACCGGGa	| :|| ||| ||| |||||||	cuGCUGCCACAAUCCACUGGCCCa	1.3594	0.319	2	HUVEC,Huh-7.5
MIMAT0019845	hsa-miR-4726-5p	ENSG00000279117	AP001972.5	TEC	chr11	74972817	74972841	-	2	0	AGO1,AGO2	8mer	ggUGAGGU-CCGAGGA-GACCGGGa	:||: : | :|||| |||||||	ggGCUUGGUGUUUCCUCCUGGCCCa	1.2916	-0.107	3	HEK293T,endothelial
MIMAT0019845	hsa-miR-4726-5p	ENSG00000261578	AP003119.3	sense_overlapping	chr11	76512025	76512047	+	1	0	AGO2	7mer-m8	ggUGAGGUCCGAGGAGACCGGGa	| ||| |||: |||||||	aaAGUCCUUUCUCUCCUGGCCCc	1.1315	0.018	2	MDA-MB-231
MIMAT0019845	hsa-miR-4726-5p	ENSG00000261578	AP003119.3	sense_overlapping	chr11	76514288	76514311	+	1	0	AGO2	8mer	ggugagGUCCGAGG-AGACCGGGa	| ||| | || ||||||||	gccacaCAGCCGCCUUCUGGCCCa	0.9989	-0.147	2	MCF7
MIMAT0019845	hsa-miR-4726-5p	ENSG00000196167	COLCA1	antisense	chr11	111168918	111168937	-	1	0	AGO2	7mer-m8	gguGAGGUCCGAGGAGACCGGGa	|| ||:::|| || |||||||	cccCUUUGGG-UC--CUGGCCCu	1.3678	0.942	5	22RV1
MIMAT0019845	hsa-miR-4726-5p	ENSG00000278376	AP004609.3	lincRNA	chr11	118662276	118662298	+	1	0	AGO2	7mer-m8	ggugagguccgaggaGACCGGGa	| |||||||	gauauguuuugaaaaCUGGCCCc	-0.3977	0.197	1	HeLa
MIMAT0019845	hsa-miR-4726-5p	ENSG00000254561	AP003393.1	antisense	chr11	119511466	119511488	+	1	0	AGO2	7mer-m8	ggugaggUCCGAGGAGACCGGGa	| | || | | |||||||	gcugugaAGCCACAGCUGGCCCu	0.7826	-0.318	0	HeLa
MIMAT0019845	hsa-miR-4726-5p	ENSG00000254854	AP003390.1	antisense	chr11	119600328	119600351	+	2	0	AGO2	7mer-m8	gguGAGGUCCGAG-GAGACCGGGa	| |||:: | | | |||||||	gccCUCUGCUCCCACCCUGGCCCc	1.0997	0.229	0	HEK293T
MIMAT0019845	hsa-miR-4726-5p	ENSG00000175728	C11orf44	lincRNA	chr11	130542947	130542971	+	1	0	AGO2	8mer	ggugagguccGAGG--AGACCGGGa	||| |||| ||||||||	ccagcggccuCUCCAUUCUGGCCCa	0.8742	-0.273	7	MDA-MB-231
MIMAT0019845	hsa-miR-4726-5p	ENSG00000280237	MIR4697HG	TEC	chr11	133769456	133769480	-	1	0	AGO2	8mer	ggugAGGUC--CGAGGAGACCGGGa	||::| | || |||||||	aaggUCUGGGAGAGCCACUGGCCCa	0.7253	-0.425	2	T98G
MIMAT0019845	hsa-miR-4726-5p	ENSG00000177406	AC021054.1	antisense	chr12	754018	754042	+	1	0	AGO1-4	7mer-m8	ggugagGUCCG--AGGAGACCGGGa	| ||||| | |||||||	uaagaaCAGGCCAAGCCCUGGCCCc	0.9114	-0.033	1	Huh-7.5
MIMAT0019845	hsa-miR-4726-5p	ENSG00000275850	AC005912.2	sense_intronic	chr12	3281318	3281341	+	2	0	AGO1	7mer-m8	gguGAGGUCCGAGGA--GACCGGGa	|||| :|||| |||||||	uuuCUCC-UCUUCCUCCCUGGCCCu	1.2185	1.013	1	endothelial
MIMAT0019845	hsa-miR-4726-5p	ENSG00000256146	AC006206.1	lincRNA	chr12	5425285	5425307	+	2	0	AGO1-4,AGO2	7mer-m8	ggugaggUCCGAGGAGACCGGGa	| | | || |||||||	gccagaaAUGGUCAGCUGGCCCu	0.5411	-0.150	1	Huh-7.5
MIMAT0019845	hsa-miR-4726-5p	ENSG00000215039	CD27-AS1	processed_transcript	chr12	6559844	6559868	-	1	0	AGO2	7mer-m8	ggugAGGUCCGA-GGA-GACCGGGa	| ||::| :| ||| |||||||	ucugUCUGGCUUCCCUCCUGGCCCc	1.2661	0.187	1	hMSC
MIMAT0019845	hsa-miR-4726-5p	ENSG00000205885	C1RL-AS1	antisense	chr12	7274922	7274945	+	2	0	AGO1-4,AGO2	7mer-m8	gguGAGGUCCG-AGGAGACCGGGa	||:::||: | ||||||||	ggcCUUUGGGUGUGGUCUGGCCCc	1.1155	0.215	1	HeLa,Huh-7.5
MIMAT0019845	hsa-miR-4726-5p	ENSG00000245105	A2M-AS1	antisense	chr12	9218827	9218849	+	1	1	AGO2	7mer-m8	ggugagguccgagGAGACCGGGa	|||||||||	agggagagaagagCUCUGGCCCu	-0.4348	-0.115	1	HeLa
MIMAT0019845	hsa-miR-4726-5p	ENSG00000260423	LINC02367	lincRNA	chr12	9520603	9520626	+	2	0	AGO2	7mer-m8	ggUGA-GGUCCGAGGAGACCGGGa	||| || |||:||||||||	aaACUGCCCUCCUCUUCUGGCCCc	1.2916	0.062	0	BCBL-1
MIMAT0019845	hsa-miR-4726-5p	ENSG00000256894	AC022509.3	antisense	chr12	26278980	26279000	-	1	0	AGO1	7mer-m8	ggugaGGUCCGAGGAGACCGGGa	| :|| |:| |||||||	ucggaUCACGUU--GCUGGCCCu	0.7253	3.199	7	endothelial
MIMAT0019845	hsa-miR-4726-5p	ENSG00000274964	AC026356.1	sense_intronic	chr12	32492966	32492988	+	1	0	AGO2	7mer-m8	gguGAGGUCCGAGGAGACCGGGa	| :||:| |||: |||||||	cauUUCUAUUCUCUCCUGGCCCc	1.2736	-0.242	0	T98G
MIMAT0019845	hsa-miR-4726-5p	ENSG00000257433	AC004241.1	antisense	chr12	48122815	48122841	+	1	0	AGO2	8mer	ggugaggUCCGAGGA----GACCGGGa	||| ||| |||||||	guguggaAGGACCCUGCAGCUGGCCCa	0.3345	0.055	3	MCF7
MIMAT0019845	hsa-miR-4726-5p	ENSG00000273046	AC012531.2	processed_transcript	chr12	54410894	54410909	+	3	0	AGO2	7mer-m8	ggugagguccgaGGAGACCGGGa	| ||||||||||	-------ccgacCCUCUGGCCCc	-0.3639	1.067	0	HEK293S
MIMAT0019845	hsa-miR-4726-5p	ENSG00000257698	AC084033.3	lincRNA	chr12	58329738	58329764	-	1	0	AGO1-4	7mer-m8	ggUGAGGU-CC--GAGGA-GACCGGGa	:| ||: || || || |||||||	guGCCCCGCGGCCCUGCUGCUGGCCCc	1.0900	-0.324	0	hNSC
MIMAT0019845	hsa-miR-4726-5p	ENSG00000257354	AC048341.1	lincRNA	chr12	63015151	63015172	+	1	0	AGO1	8mer	ggugAGGUCCGAGGAGACCGGGa	| |||| | | |||||||	cugaUCCAUGGU-GGCUGGCCCa	1.0064	-0.376	2	endothelial
MIMAT0019845	hsa-miR-4726-5p	ENSG00000257219	LINC02407	lincRNA	chr12	76687641	76687662	+	1	0	AGO2	8mer	ggUGAGGUCCGAGGAGACCGGGa	:| || || |||||||||	gaGCCCCUGG-AACUCUGGCCCa	1.0105	0.000	5	HS5
MIMAT0019845	hsa-miR-4726-5p	ENSG00000257893	LINC02404	lincRNA	chr12	92274335	92274355	+	2	0	AGO1	8mer	ggugagGUCCGAGGAGACCGGGa	|| ::||||| |||||||	ccugggUGGGCUC--CUGGCCCa	1.2548	-0.173	0	endothelial
MIMAT0019845	hsa-miR-4726-5p	ENSG00000281344	HELLPAR	macro_lncRNA	chr12	102625760	102625782	+	1	0	AGO1-4	8mer	ggUGAGGUCCGAGGAGACCGGGa	|||:| ||: |||||||	gaACUUCUCACUUACCUGGCCCa	1.0244	0.124	1	Huh-7.5
MIMAT0019845	hsa-miR-4726-5p	ENSG00000281344	HELLPAR	macro_lncRNA	chr12	102770824	102770849	+	3	0	AGO1-4,AGO2	8mer	ggUGA--GGUC-CGAGGAGACCGGGa	|||| |||| | ||||||||	acACUUCCCAGAGAGGGUCUGGCCCa	1.3807	-0.008	1	Huh-7.5
MIMAT0019845	hsa-miR-4726-5p	ENSG00000278993	AC002350.1	TEC	chr12	110939610	110939634	+	1	0	AGO2	7mer-m8	gguGAGGUCCGA--GGAGACCGGGa	| |: || | ||||||||||	uacCCCUUGGAUGGCCUCUGGCCCc	0.9427	0.070	2	22RV1
MIMAT0019845	hsa-miR-4726-5p	ENSG00000234608	MAPKAPK5-AS1	lincRNA	chr12	112277764	112277782	-	2	0	AGO1,AGO2	8mer	gguGAGGUCCGAGGAGACCGGGa	:||||||| |||||||	aguUUCCAGGC----CUGGCCCa	1.3395	0.220	0	TrHBMEC,endothelial
MIMAT0019845	hsa-miR-4726-5p	ENSG00000275936	AC004263.1	antisense	chr12	120663077	120663097	+	1	0	AGO2	7mer-m8	ggUGAGGUCCGAGGAGACCGGGa	| :|| ||| | | |||||||	cgGCU-CAGACAGC-CUGGCCCu	1.1612	0.112	0	TDF
MIMAT0019845	hsa-miR-4726-5p	ENSG00000280138	AC027290.2	TEC	chr12	123358898	123358923	-	2	0	AGO1,AGO2	7mer-m8	ggugagGUCCGAGG-A--GACCGGGa	| ||| ||| | |||||||	ugaaggCAGCAUCCAUGCCUGGCCCc	0.8961	-0.278	3	endothelial,islets
MIMAT0019845	hsa-miR-4726-5p	ENSG00000280138	AC027290.2	TEC	chr12	123363989	123364011	-	1	0	AGO2	8mer	ggugagguccgaggaGACCGGGa	| || |||||||	ggaggguuggaggacCUGGCCCa	0.2623	-0.206	3	BT474
MIMAT0019845	hsa-miR-4726-5p	ENSG00000256028	AC026362.1	processed_transcript	chr12	123464147	123464170	+	3	0	AGO2	7mer-m8	ggUG-AGGUCCGAGGAGACCGGGa	|| ||||| ||| |||||||	ggACGUCCAGCCUCAGCUGGCCCc	1.6292	-0.296	1	HeLa
MIMAT0019845	hsa-miR-4726-5p	ENSG00000256028	AC026362.1	processed_transcript	chr12	123464826	123464850	+	1	0	AGO1-4	7mer-m8	ggUGA-GGUCCGAG-GAGACCGGGa	|||| ||| | || :||||||||	ucACUGCCAAGAUCUUUCUGGCCCc	1.6702	-0.464	1	Huh-7.5
MIMAT0019845	hsa-miR-4726-5p	ENSG00000256028	AC026362.1	processed_transcript	chr12	123467324	123467346	+	2	2	AGO1,AGO2	8mer	ggugagguccgaGGAGACCGGGa	|| | | :|||||||||	cccguggauuggUCUCUGGCCCa	0.8696	-0.373	1	cingulate_gyrus,endothelial
MIMAT0019845	hsa-miR-4726-5p	ENSG00000275389	AC068790.9	lincRNA	chr12	124572334	124572355	+	1	0	AGO2	8mer	ggUGAGGUCCGAGGA-GACCGGGa	|| ||| |||||| |||||||	agAC-CCA-GCUCCUGCUGGCCCa	1.7987	-0.243	1	HEK293S
MIMAT0019845	hsa-miR-4726-5p	ENSG00000279233	AC122688.3	TEC	chr12	125624728	125624749	+	1	0	AGO2	7mer-m8	ggugaGGUCCGAGGAGACCGGGa	| |::|| | ||||||||	cauggCUGGGAU-GUCUGGCCCu	0.8738	-0.347	0	22RV1
MIMAT0019845	hsa-miR-4726-5p	ENSG00000189238	LINC00943	lincRNA	chr12	127226665	127226685	+	1	0	AGO2	8mer	ggUGAGGUCCGAGGAGACCGGGa	| ||: ||| | |||||||	aaAGUCU-GGC-CAGCUGGCCCa	1.0307	-0.027	2	MCF7
MIMAT0019845	hsa-miR-4726-5p	ENSG00000189238	LINC00943	lincRNA	chr12	127227532	127227554	+	2	0	AGO2	7mer-m8	ggugagguccgaggAGACCGGGa	| | ||||||||	auauuuuguugcaaUCUGGCCCu	0.0255	0.656	2	MCF7
MIMAT0019845	hsa-miR-4726-5p	ENSG00000256576	LINC02361	lincRNA	chr12	132671632	132671653	-	1	0	AGO2	7mer-m8	ggugaggUCCGAGGAGACCGGGa	| |||| | |||||||	augcagaAGGCAGC-CUGGCCCg	0.8081	-0.032	5	WA-09
MIMAT0019845	hsa-miR-4726-5p	ENSG00000280287	AC131212.3	TEC	chr12	133128303	133128325	+	1	0	AGO1-4	7mer-m8	ggugagguccGAGGAGACCGGGa	| | | |||| |||||||	cagccgccccCUCCCCUGGCCCu	1.0138	-0.921	2	Huh-7.5
MIMAT0019845	hsa-miR-4726-5p	ENSG00000280287	AC131212.3	TEC	chr12	133128514	133128540	+	2	0	AGO1-4,AGO2	7mer-m8	gguGAGGU-CCGA--GG-AGACCGGGa	| ||||| || | |: ||||||||	cacCUCCAGGGAUGGCUGUCUGGCCCg	1.4500	-0.616	2	22RV1,Huh-7.5
MIMAT0019845	hsa-miR-4726-5p	ENSG00000279700	AC131212.2	TEC	chr12	133142659	133142681	+	3	0	AGO1-4,AGO2	8mer	ggugAGGUCCGAGGAGACCGGGa	| | |:|||| |||||||||	uccgUGCGGGCUGCUCUGGCCCa	1.4295	-0.300	0	HeLa,Huh-7.5
MIMAT0019845	hsa-miR-4726-5p	ENSG00000280311	AC131212.4	TEC	chr12	133198598	133198619	-	8	0	AGO2	7mer-m8	ggUGAGGUCCGAGGAGACCGGGa	:|| :| || |||||||||	uaGCUGGGGACU-CUCUGGCCCc	1.0795	-0.181	1	HEK293S
MIMAT0019845	hsa-miR-4726-5p	ENSG00000275964	AL355001.2	lincRNA	chr13	20438770	20438790	+	1	0	AGO2	7mer-m8	ggugaGGUCCGAGGAGACCGGGa	|| ||:|| | |||||||	gcagcCCGGG--GCGCUGGCCCu	0.9671	-0.459	3	T-REx-293
MIMAT0019845	hsa-miR-4726-5p	ENSG00000276672	AL161891.1	sense_intronic	chr13	34420491	34420515	+	4	0	AGO1-4,AGO2	8mer	ggugagGUCCGAGG--AGACCGGGa	| |:||:||| ||||||||	aggcagCGGGUUCCCUUCUGGCCCa	1.1113	0.064	1	Huh-7.5
MIMAT0019845	hsa-miR-4726-5p	ENSG00000170919	TPT1-AS1	processed_transcript	chr13	45949620	45949643	+	2	0	AGO1-4	7mer-m8	ggUGAGGUC-CGAGGAGACCGGGa	||| : :| || ||||||||	gcACAUGGGAGCAGAUCUGGCCCu	1.1357	-0.267	2	Huh-7.5
MIMAT0019845	hsa-miR-4726-5p	ENSG00000217576	AL158066.1	processed_transcript	chr13	52763809	52763833	-	2	0	AGO1	7mer-m8	ggUGAG-GUCCGA-GGAGACCGGGa	|||||: | ||| | |||||||	ccACUUAAAAGCUACAACUGGCCCg	1.6112	0.044	0	endothelial
MIMAT0019845	hsa-miR-4726-5p	ENSG00000269189	AL445223.1	sense_intronic	chr13	98886394	98886415	+	3	0	AGO1-4,AGO2	7mer-m8	gguGAGGUCCGAGGAGACCGGGa	||:|| | |||||||||	uuuCUUCAAG-GACUCUGGCCCu	0.9787	-0.480	0	HeLa,hNSC
MIMAT0019845	hsa-miR-4726-5p	ENSG00000280169	AL136526.1	antisense	chr13	101190399	101190421	+	1	0	AGO1-4	7mer-m8	ggugagguccgagGAGACCGGGa	| | |||||||||	acuaagaugagggCUCUGGCCCg	0.3117	-0.368	0	MCF7
MIMAT0019845	hsa-miR-4726-5p	ENSG00000258441	LINC00641	processed_transcript	chr14	21673323	21673344	-	2	0	AGO1-4,AGO2	8mer	ggugaGGUCCGAGGAGACCGGGa	| ||| :||:||||||||	uuaaaCCA-UUUCUUCUGGCCCa	1.1071	-0.095	1	GM12878,Huh-7.5
MIMAT0019845	hsa-miR-4726-5p	ENSG00000157306	ZFHX2-AS1	processed_transcript	chr14	23983193	23983218	+	1	0	AGO2	7mer-m8	ggugAGGUCCGA--G-GAGACCGGGa	| |: :|||| | ||||||||	cuugUUGGGGCUGGCAAUCUGGCCCu	1.0573	0.298	1	HCT116
MIMAT0019845	hsa-miR-4726-5p	ENSG00000157306	ZFHX2-AS1	processed_transcript	chr14	23983558	23983584	+	1	0	AGO2	7mer-m8	ggugagGUCCG--AGGA--GACCGGGa	| | ||| |||| |||||||	aaagcgCUGGCAGUCCUGCCUGGCCCc	1.0085	1.366	1	HEK293S
MIMAT0019845	hsa-miR-4726-5p	ENSG00000157306	ZFHX2-AS1	processed_transcript	chr14	24028547	24028569	+	6	0	AGO1-4,AGO2	8mer	ggUGAGGUCCGAGGAGACCGGGa	||||| :: | |||||||||	ccACUGUGCCCAGCUCUGGCCCa	1.5115	0.213	1	Huh-7.5
MIMAT0019845	hsa-miR-4726-5p	ENSG00000279026	AC005225.4	TEC	chr14	74048714	74048735	+	2	0	AGO2	8mer	ggUGAGGUCCGAGGAGACCGGGa	| || :|||| || |||||||	caACAUCAGGGACC-CUGGCCCa	1.4581	0.000	4	HeLa
MIMAT0019845	hsa-miR-4726-5p	ENSG00000259005	AC005479.1	lincRNA	chr14	74941341	74941362	-	1	0	AGO1-4	7mer-m8	gguGAGGUCCGAGGAGACCGGGa	|| ||||||| |||||||	agcCUGAAGGCUCC-CUGGCCCu	1.6619	0.575	3	Huh-7.5
MIMAT0019845	hsa-miR-4726-5p	ENSG00000278576	AL162171.3	sense_intronic	chr14	89056871	89056894	+	2	0	AGO2	7mer-m8	gguGAGGUCC-GAGGAGACCGGGa	:|: ||| ||:|||||||||	aucUUUGAGGCCUUCUCUGGCCCc	1.2672	-0.101	0	Huh-7.5
MIMAT0019845	hsa-miR-4726-5p	ENSG00000214548	MEG3	lincRNA	chr14	101296446	101296467	+	2	0	AGO1-4,AGO2	8mer	gguGAGGUCCGAGGAGACCGGGa	|| ||:| | ||||||||||	cccCUUC-UUCCCCUCUGGCCCa	1.2714	-0.464	5	cingulate_gyrus,foreskin_fibroblast
MIMAT0019845	hsa-miR-4726-5p	ENSG00000214548	MEG3	lincRNA	chr14	101301540	101301561	+	1	0	AGO2	7mer-m8	ggugAGGUCCGAGGAGACCGGGa	| |:| || || |||||||	acugUUCUGG-ACCCCUGGCCCu	1.0105	-0.279	5	left_ventricle
MIMAT0019845	hsa-miR-4726-5p	ENSG00000214548	MEG3	lincRNA	chr14	101301985	101302008	+	3	0	AGO1-4,AGO2	7mer-m8	ggUGAGGUC-CGAGGAGACCGGGa	|||: || | | || |||||||	ccAUACCUGUGGUCACCUGGCCCu	1.3456	-0.022	5	foreskin_fibroblast,islets
MIMAT0019845	hsa-miR-4726-5p	ENSG00000214548	MEG3	lincRNA	chr14	101325409	101325431	+	1	0	AGO2	7mer-m8	ggugaGGUCCGAGGAGACCGGGa	||| || | |||||||	gaggcCCACACUGCCCUGGCCCu	0.7532	-0.585	5	motor_cortex
MIMAT0019845	hsa-miR-4726-5p	ENSG00000225746	MEG8	lincRNA	chr14	101381252	101381274	+	2	0	AGO2	7mer-m8	gguGAGGUCCGAGGAGACCGGGa	| :||| : || |||||||	gcuUUCCCCUUCCCGCUGGCCCu	1.0424	-0.693	4	cingulate_gyrus
MIMAT0019845	hsa-miR-4726-5p	ENSG00000272444	AL118558.4	lincRNA	chr14	102418931	102418952	+	1	0	AGO2	8mer	ggugaGGUCCGAGGAGACCGGGa	||| | | |||||||	augagCCA-CCGCGCCUGGCCCa	0.5613	-0.072	0	motor_cortex
MIMAT0019845	hsa-miR-4726-5p	ENSG00000259230	LINC02323	lincRNA	chr14	103021857	103021875	+	1	0	AGO1-4	7mer-m8	ggUGAGGUCCGAGGAGACCGGGa	|||| ||:||| |||||||	ccACGCCGGGC----CUGGCCCu	1.4093	-0.371	4	Huh-7.5
MIMAT0019845	hsa-miR-4726-5p	ENSG00000260285	AL133367.1	antisense	chr14	103992592	103992613	-	1	0	AGO2	7mer-m8	ggugAG-GUCCGAGGAGACCGGGa	|| || || ||| | |||||||	cccgUCACA-GCUGC-CUGGCCCc	1.3202	-0.967	1	BC-3
MIMAT0019845	hsa-miR-4726-5p	ENSG00000260285	AL133367.1	antisense	chr14	103995041	103995063	-	2	0	AGO2	7mer-m8	ggugagguccgaggaGACCGGGa	|| |||||||	ggguucaccagagggCUGGCCCg	-0.1443	-0.340	1	22RV1
MIMAT0019845	hsa-miR-4726-5p	ENSG00000269940	AL049840.3	sense_intronic	chr14	104161277	104161300	+	6	0	AGO1,AGO1-4,AGO2	8mer	gguGAGGU--CCGAGGAGACCGGGa	| ||| || | | |||||||	aguCGCCAGCGGGUGC-CUGGCCCa	0.8759	-0.612	5	HeLa,endothelial,hNSC
MIMAT0019845	hsa-miR-4726-5p	ENSG00000258701	LINC00638	lincRNA	chr14	105287538	105287553	+	1	0	AGO2	8mer	ggugaggucCGA-GGAGACCGGGa	||| | |||||||	--------uGCUGCGGCUGGCCCa	-0.5356	-0.011	1	HEK293S
MIMAT0019845	hsa-miR-4726-5p	ENSG00000258701	LINC00638	lincRNA	chr14	105288629	105288651	+	2	0	AGO1	7mer-m8	gguGAGGUCCGAGGAGACCGGGa	|| || ||| :|||||||||	ccuCUGCAGAGAUCUCUGGCCCg	1.4326	-0.057	1	endothelial
MIMAT0019845	hsa-miR-4726-5p	ENSG00000251602	AL928654.1	antisense	chr14	105884411	105884433	-	1	0	AGO2	7mer-m8	ggugagGUCCGAGGAGACCGGGa	| || ||:| |||||||	caugcaCACUCUUCCCUGGCCCc	0.7765	-0.654	0	22RV1
MIMAT0019845	hsa-miR-4726-5p	ENSG00000279192	PWAR5	TEC	chr15	25231871	25231896	+	6	0	AGO1,AGO1-4,AGO2	8mer	ggUGAGGUC-CGA--GGAGACCGGGa	| | ||| | | :: |||||||	agAAUGCAGUGGUAGUUGCUGGCCCa	0.8897	-0.397	1	BCBL-1,endothelial,hNSC
MIMAT0019845	hsa-miR-4726-5p	ENSG00000224078	SNHG14	processed_transcript	chr15	25448207	25448229	+	1	0	AGO1-4	7mer-m8	ggugAGGUCCGAGGAGACCGGGa	| | | || || |||||||	cuugUACUGGGGCCGCUGGCCCc	0.9172	-0.265	3	hNSC
MIMAT0019845	hsa-miR-4726-5p	ENSG00000261136	AC023908.3	antisense	chr15	40076517	40076537	+	1	0	AGO1-4	7mer-m8	ggugaGGUCCGAGGAGACCGGGa	| |:| |:|| |||||||	aaagcCUAUGUUC--CUGGCCCu	0.8696	0.037	0	MCF7
MIMAT0019845	hsa-miR-4726-5p	ENSG00000259536	AC091045.1	antisense	chr15	40845683	40845704	+	1	0	AGO2	7mer-m8	ggUGAGGUCCGAGGA-GACCGGGa	|||:|| |||:| |||||||	agACUUCA--CUCUUACUGGCCCc	1.3553	0.264	0	TDF
MIMAT0019845	hsa-miR-4726-5p	ENSG00000247556	OIP5-AS1	processed_transcript	chr15	41592359	41592381	+	14	0	AGO1,AGO1-4,AGO2	8mer	ggUGAGGUCCGAGGAGACCGGGa	|||:| | | |||||||||	ccAUUGAAACCAGCUCUGGCCCa	1.1941	0.286	2	Huh-7.5,endothelial
MIMAT0019845	hsa-miR-4726-5p	ENSG00000285410	GABPB1-IT1	sense_intronic	chr15	50647026	50647047	-	2	0	AGO2	7mer-m8	gguGAGG-UCCGAGGAGACCGGGa	:||| :||||| |||||||	gguUUCCGGGGCUC--CUGGCCCc	1.3874	3.018	0	HeLa
MIMAT0019845	hsa-miR-4726-5p	ENSG00000279665	AC012100.3	TEC	chr15	51035185	51035206	-	1	0	AGO1-4	8mer	ggugaGGUCCGAGGAGACCGGGa	||| | | |||||||	gugugCCACCGUGC-CUGGCCCa	0.5115	-0.226	1	hNSC
MIMAT0019845	hsa-miR-4726-5p	ENSG00000259476	AC018904.2	sense_intronic	chr15	58814289	58814311	+	3	0	AGO1-4,AGO2	8mer	ggugagGUCCGAGGAGACCGGGa	| |||||| |||||||	agaagaCAGGCUGGGCUGGCCCa	1.2654	0.158	0	Huh-7.5
MIMAT0019845	hsa-miR-4726-5p	ENSG00000259248	USP3-AS1	antisense	chr15	63886967	63886984	-	1	0	AGO2	8mer	ggUGAGGUCCGAGGAGACCGGGa	||||:|| || |||||||	ucACUUCA---UC--CUGGCCCa	1.0720	-0.536	1	HeLa
MIMAT0019845	hsa-miR-4726-5p	ENSG00000259248	USP3-AS1	antisense	chr15	63893634	63893656	-	2	0	AGO1-4,AGO2	7mer-m8	ggUGAGGUCCGAGGAGACCGGGa	| :| | ||| | |||||||	cuGCGCGCGGCAGCCCUGGCCCc	1.0637	-1.667	1	22RV1,MCF7
MIMAT0019845	hsa-miR-4726-5p	ENSG00000274383	AC103691.1	antisense	chr15	65243236	65243258	-	2	0	AGO2	7mer-m8	ggugagguccgaggAGACCGGGa	| | | | ||||||||	cacgugccugaaggUCUGGCCCc	0.5843	0.138	1	HEK293S
MIMAT0019845	hsa-miR-4726-5p	ENSG00000280639	LINC02204	lincRNA	chr15	70863623	70863645	-	1	0	AGO1-4	7mer-m8	gguGAGGUCCGAGGAGACCGGGa	| ||::: :|||||||||	cauCUUUGUAACUCUCUGGCCCc	1.0678	0.068	1	Huh-7.5
MIMAT0019845	hsa-miR-4726-5p	ENSG00000276807	AC022188.1	lincRNA	chr15	74022658	74022684	-	1	0	AGO2	8mer	gguGAGGUCCGAG----GAGACCGGGa	| | |||| || | |||||||	acuCACCAGUGUCCCCACACUGGCCCa	0.8441	-0.455	0	HEK293T
MIMAT0019845	hsa-miR-4726-5p	ENSG00000261821	AC090826.1	antisense	chr15	74660236	74660259	+	1	0	AGO2	7mer-m8	ggUGAGGUCCGA-GGAGACCGGGa	:|| :| || || |||||||	gaGCUGGGGCCUCCCACUGGCCCc	1.0720	-0.151	2	HeLa
MIMAT0019845	hsa-miR-4726-5p	ENSG00000260274	AC068338.2	lincRNA	chr15	75660511	75660532	+	1	0	AGO1-4	7mer-m8	ggugagGUCCGAGGAGACCGGGa	| | |||| | |||||||	cagccaCAGG-GCAGCUGGCCCc	1.0202	1.340	0	MCF7
MIMAT0019845	hsa-miR-4726-5p	ENSG00000260269	AC105036.3	processed_transcript	chr15	75890900	75890921	-	5	0	AGO2	7mer-m8	ggugaGGUCCGAGGAGACCGGGa	|:: || | |||||||	uguagCUGUGC-CGGCUGGCCCg	0.5591	2.284	0	left_ventricle
MIMAT0019845	hsa-miR-4726-5p	ENSG00000259416	AC021739.3	antisense	chr15	86298781	86298807	-	3	0	AGO1-4	7mer-m8	gguGAGGUCCGAGG----AGACCGGGa	||| | |||:: |||||||	uucCUCAACGCUUUCGAAGCUGGCCCc	0.9067	-0.618	0	MCF7
MIMAT0019845	hsa-miR-4726-5p	ENSG00000259416	AC021739.3	antisense	chr15	86299350	86299372	-	3	0	AGO1-4,AGO2	7mer-m8	ggUGAGGUCCGAGGAGACCGGGa	|| |:: |: : ||||||||	gcAGUUUCUGUGUGUCUGGCCCc	1.0360	-0.025	0	T-REx-293,hNSC
MIMAT0019845	hsa-miR-4726-5p	ENSG00000260361	AC106028.3	sense_intronic	chr15	93323069	93323091	-	1	0	AGO2	8mer	ggugagguccgaggaGACCGGGa	||| | |||||||	ccaaauccuauaaaaCUGGCCCa	0.3107	-0.107	0	T-REx-293
MIMAT0019845	hsa-miR-4726-5p	ENSG00000259921	AC022819.1	sense_intronic	chr15	99698779	99698803	-	1	0	AGO2	7mer-m8	ggugaGGUCCGAGGA--GACCGGGa	| || ||| || |||||||	cucagCCUGGCCACUCACUGGCCCu	0.9300	-0.353	3	HeLa
MIMAT0019845	hsa-miR-4726-5p	ENSG00000270127	AC027020.2	lincRNA	chr15	101090245	101090267	-	2	0	AGO1-4,AGO2	7mer-m8	ggUGAGGUCCGAGGAGACCGGGa	::|| || | |||||||	gaGUUCGAGACCAGCCUGGCCCg	0.8981	0.020	2	Huh-7.5
MIMAT0019845	hsa-miR-4726-5p	ENSG00000282907	Z98883.1	processed_transcript	chr16	624203	624226	+	7	0	AGO1,AGO2	8mer	ggugaGGUCCGAGGA-GACCGGGa	||| :|| || || |||||||	ccaggUCAAGCAGCUCCUGGCCCa	1.3456	3.350	0	HEK293S,endothelial
MIMAT0019845	hsa-miR-4726-5p	ENSG00000279255	Z97653.2	TEC	chr16	758038	758063	+	1	0	AGO1-4	7mer-m8	ggugaGGUCCGAGG-A--GACCGGGa	| || ||||: | |||||||	cacagCCUCGCUCUAUACCUGGCCCc	0.9809	-0.004	1	MCF7
MIMAT0019845	hsa-miR-4726-5p	ENSG00000279255	Z97653.2	TEC	chr16	758294	758316	+	1	0	AGO2	7mer-m8	ggugagguccGAGGAGACCGGGa	| |||: |||||||	uggagcacucCUCUCCUGGCCCc	0.4680	0.270	1	HeLa
MIMAT0019845	hsa-miR-4726-5p	ENSG00000260807	AC009041.2	lincRNA	chr16	1027054	1027076	-	1	0	AGO2	7mer-m8	gguGAGGUCCGAGGAGACCGGGa	|| || :|| | |||||||	ccuCUGUAGCCAGAGCUGGCCCu	1.1081	-0.544	2	cingulate_gyrus
MIMAT0019845	hsa-miR-4726-5p	ENSG00000255198	SNHG9	lincRNA	chr16	2015335	2015357	+	1	0	AGO1-4	7mer-m8	ggugagguccgaggAGACCGGGa	| | | ||||||||	ggucgcucgcgaggUCUGGCCCc	0.4539	-0.542	0	MCF7
MIMAT0019845	hsa-miR-4726-5p	ENSG00000259895	AC106820.2	antisense	chr16	2515185	2515207	-	1	0	AGO2	8mer	ggUGAGGUCCGAGGAGACCGGGa	::|: || | |||||||	aaGUUUGAGACCAGCCUGGCCCa	0.8186	-0.058	1	HeLa
MIMAT0019845	hsa-miR-4726-5p	ENSG00000259895	AC106820.2	antisense	chr16	2517019	2517043	-	1	0	AGO2	7mer-m8	ggugAGG-UC-CGAGGAGACCGGGa	||| || |: ::||||||||	ugggUCCGAGCGUGUUUCUGGCCCg	1.0424	-0.182	1	HeLa
MIMAT0019845	hsa-miR-4726-5p	ENSG00000279520	AC093525.8	TEC	chr16	2566774	2566797	+	4	0	AGO1-4,AGO2	7mer-m8	gguGAGGU--CCGAGGAGACCGGGa	|| || ||| :||||||||	uuuCUGCAACUGCU-UUCUGGCCCc	0.9989	0.200	2	HeLa,Huh-7.5
MIMAT0019845	hsa-miR-4726-5p	ENSG00000279520	AC093525.8	TEC	chr16	2567325	2567346	+	3	0	AGO2	8mer	ggugagguCCGAGGAGACCGGGa	| |||||| |||||||	ggccguguGGCUCC-CUGGCCCa	1.1466	-0.394	2	HCT116
MIMAT0019845	hsa-miR-4726-5p	ENSG00000260565	ERVK13-1	processed_transcript	chr16	2721354	2721376	-	1	0	AGO2	8mer	ggugagguccgaggaGACCGGGa	| | |||||||	aaggcagacaguggcCUGGCCCa	-0.0706	-0.290	2	BT474
MIMAT0019845	hsa-miR-4726-5p	ENSG00000262152	LINC00514	processed_transcript	chr16	3043178	3043198	+	1	0	AGO2	7mer-m8	ggugAGGUCCGAGGAGACCGGGa	| | :||| | |||||||	cugaUGUAGGGGC--CUGGCCCu	0.8144	-0.785	1	22RV1
MIMAT0019845	hsa-miR-4726-5p	ENSG00000261971	MMP25-AS1	antisense	chr16	3108041	3108063	-	4	0	AGO1,AGO2	7mer-m8	ggugaGGUCCGAGGAGACCGGGa	|||| | : |||||||	ggugaCCAGCCCAUCCUGGCCCg	0.7607	-0.547	0	T98G,endothelial
MIMAT0019845	hsa-miR-4726-5p	ENSG00000263072	ZNF213-AS1	antisense	chr16	3184743	3184765	-	2	0	AGO2	7mer-m8	ggugagguccgaggaGACCGGGa	|| | |||||||	aaggggaagccaaggCUGGCCCg	0.1457	-0.124	0	22RV1
MIMAT0019845	hsa-miR-4726-5p	ENSG00000281005	LINC00921	lincRNA	chr16	3314163	3314189	+	2	0	AGO2	7mer-m8	ggugAGGUC--CGAGGA--GACCGGGa	|| |||:| || ||| |||||||	ccggUCCGGCAGCCCCUCCCUGGCCCg	1.3913	-0.114	2	HeLa
MIMAT0019845	hsa-miR-4726-5p	ENSG00000278434	AC023830.3	sense_intronic	chr16	4583355	4583377	-	1	0	AGO2	7mer-m8	ggugaGGUCCGAGGAGACCGGGa	|| || |||||||	ggugcCCUGGAGAAACUGGCCCc	0.4467	-0.012	0	HEK293S
MIMAT0019845	hsa-miR-4726-5p	ENSG00000267077	AC020663.2	antisense	chr16	4845615	4845635	-	3	0	AGO1-4	8mer	ggUGAGGUCCGAGGAGACCGGGa	||||| | |||| |||||||	ccACUGCCCGCUC--CUGGCCCa	1.6801	-1.054	2	Huh-7.5
MIMAT0019845	hsa-miR-4726-5p	ENSG00000275056	AC020663.3	sense_intronic	chr16	4889954	4889974	-	1	0	AGO2	8mer	ggUGAGGUCCGAGGAGACCGGGa	::| | || || |||||||	ugGUUACUGG-ACC-CUGGCCCa	0.9416	0.085	1	HeLa
MIMAT0019845	hsa-miR-4726-5p	ENSG00000274092	AC106739.2	antisense	chr16	27325263	27325285	-	2	0	AGO1	7mer-m8	ggugagguccGAGGAGACCGGGa	| ||:| |||||||	cuggguggccCUUCCCUGGCCCg	0.1966	-0.674	5	endothelial
MIMAT0019845	hsa-miR-4726-5p	ENSG00000260570	AC133550.1	antisense	chr16	28848265	28848285	-	1	0	AGO2	7mer-m8	gguGAGGUCCGAGGAGACCGGGa	|| || | || || |||||||	cccCUGCUGG-ACC-CUGGCCCu	1.2310	1.485	1	TDF
MIMAT0019845	hsa-miR-4726-5p	ENSG00000261067	AC109460.3	processed_transcript	chr16	28995115	28995137	+	3	0	AGO2	7mer-m8	ggugagguccgaggaGACCGGGa	|| | | | |||||||	ccgccugcgccggaaCUGGCCCc	0.5949	1.182	1	HCT116
MIMAT0019845	hsa-miR-4726-5p	ENSG00000261067	AC109460.3	processed_transcript	chr16	28995642	28995664	+	9	1	AGO1,AGO1-4,AGO2	7mer-m8	ggUGAGGUCCGAGGAGACCGGGa	||| :| | | | |||||||	gcACAUCUGCCACAGCUGGCCCu	1.0997	-0.283	1	HS5,endothelial,hNSC
MIMAT0019845	hsa-miR-4726-5p	ENSG00000261067	AC109460.3	processed_transcript	chr16	28995686	28995711	+	3	1	AGO1,AGO2	8mer	ggugaGGUCCGAGGA---GACCGGGa	|:| | |:| |||||||	ugggcCUAACCCCUUGGCCUGGCCCa	0.4002	-0.070	1	22RV1,endothelial
MIMAT0019845	hsa-miR-4726-5p	ENSG00000261067	AC109460.3	processed_transcript	chr16	29001706	29001728	+	1	0	AGO2	7mer-m8	ggugagguccGAGGAGACCGGGa	| || | |||||||	ugagaaugacCUGCCCUGGCCCc	0.2581	0.832	1	GM12891
MIMAT0019845	hsa-miR-4726-5p	ENSG00000238045	AC009133.1	antisense	chr16	29822203	29822226	-	1	0	AGO2	7mer-m8	gguGAGGUCCGA-GGAGACCGGGa	| |||: || ||||||||||	cauCUCUUCUCUGCCUCUGGCCCu	1.2418	1.122	2	TDF
MIMAT0019845	hsa-miR-4726-5p	ENSG00000238045	AC009133.1	antisense	chr16	29822235	29822258	-	1	0	AGO2	7mer-m8	ggUGAGGUCCGAG-GAGACCGGGa	|| || |||| | |||||||	ggACCCCUCGCUCACCCUGGCCCc	1.3096	0.590	2	HEK293S
MIMAT0019845	hsa-miR-4726-5p	ENSG00000238045	AC009133.1	antisense	chr16	29832319	29832341	-	1	0	AGO2	8mer	ggugagguccgaggaGACCGGGa	| | |||||||	gacugagaccaacagCUGGCCCa	-0.1141	-0.306	2	HCT116
MIMAT0019845	hsa-miR-4726-5p	ENSG00000260899	AC106886.2	processed_transcript	chr16	30762637	30762659	+	3	0	AGO1,AGO2	7mer-m8	gguGAGGUCCGAGGA-GACCGGGa	| | ||| ||||| |||||||	accCCCCA-CCUCCUGCUGGCCCu	1.5677	0.170	2	HeLa,endothelial
MIMAT0019845	hsa-miR-4726-5p	ENSG00000261487	AC135048.1	processed_transcript	chr16	30959725	30959747	+	6	0	AGO1-4,AGO2	7mer-m8	ggugagGUCCGAGGAGACCGGGa	||| |||: |||||||	uaguaaCAGACUCUGCUGGCCCu	0.8588	1.191	1	HeLa,hNSC
MIMAT0019845	hsa-miR-4726-5p	ENSG00000280180	AC023824.6	TEC	chr16	34383339	34383359	+	1	0	AGO2	8mer	ggugaGGUCCGAGGAGACCGGGa	|||| ||||||||||	gggagCCAG--ACCUCUGGCCCa	0.8657	0.238	1	HEK293
MIMAT0019845	hsa-miR-4726-5p	ENSG00000279803	AC009090.5	TEC	chr16	57177628	57177648	+	1	0	AGO2	7mer-m8	gguGAGGUCCGAGGAGACCGGGa	|| |||| | |||||||	gucCUGCAGGAAC--CUGGCCCu	0.9809	0.310	2	HeLa
MIMAT0019845	hsa-miR-4726-5p	ENSG00000259804	AC027682.1	antisense	chr16	67595371	67595393	-	2	0	AGO1-4,AGO2	8mer	ggugagguccgaggaGACCGGGa	| | | |||||||	uccguugugagaaugCUGGCCCa	0.2365	0.101	0	HeLa,Huh-7.5
MIMAT0019845	hsa-miR-4726-5p	ENSG00000263126	AC040162.3	lincRNA	chr16	67917160	67917181	+	2	0	AGO1-4	7mer-m8	gguGAGGUCCGAGGAGACCGGGa	| ||::: | |:||||||||	cacCUUUGCAC-CUUCUGGCCCc	1.1368	-0.059	0	Huh-7.5
MIMAT0019845	hsa-miR-4726-5p	ENSG00000196696	AC009022.1	processed_transcript	chr16	70010581	70010607	-	3	0	AGO1-4,AGO2	7mer-m8	gguGAGGUCCGA---GGA-GACCGGGa	||:|||| | ||| |||||||	auuCUUCAGGAUUGCCCUACUGGCCCu	1.2163	-0.079	4	Huh-7.5
MIMAT0019845	hsa-miR-4726-5p	ENSG00000196696	AC009022.1	processed_transcript	chr16	70057339	70057359	-	1	0	AGO2	7mer-m8	ggugagguCCGAGGAGACCGGGa	| ||| |||||||	augacgauGACUC--CUGGCCCg	0.1733	3.371	4	HS27a
MIMAT0019845	hsa-miR-4726-5p	ENSG00000279569	AC020763.4	TEC	chr16	70695839	70695861	+	1	0	AGO1-4	7mer-m8	ggugaggucCGAGGAGACCGGGa	| ||||: |||||||	uggucaccuGCUCUCCUGGCCCc	0.6977	0.163	4	Huh-7.5
MIMAT0019845	hsa-miR-4726-5p	ENSG00000279569	AC020763.4	TEC	chr16	70696840	70696865	+	1	0	AGO2	7mer-m8	gguGAGG--UC-CGAGGAGACCGGGa	:||| || ||| |||||||||	aguUUCCAAAGAGCUGCUCUGGCCCc	1.2799	-0.211	4	cingulate_gyrus
MIMAT0019845	hsa-miR-4726-5p	ENSG00000247324	AC010547.1	antisense	chr16	71496235	71496258	+	1	0	AGO2	8mer	ggugaGGUCCGAG--GAGACCGGGa	|:| |||| ||||||||	gucggCUA-GCUCGGGUCUGGCCCa	0.8222	-1.255	0	22RV1
MIMAT0019845	hsa-miR-4726-5p	ENSG00000261008	LINC01572	lincRNA	chr16	72459839	72459863	-	1	0	AGO1-4	7mer-m8	ggUGAGGU-CCGAGG-AGACCGGGa	:||::| || |: ||||||||	ugGCUUUACCGCACUGUCUGGCCCg	1.1590	3.154	1	hNSC
MIMAT0019845	hsa-miR-4726-5p	ENSG00000259768	AC004943.2	antisense	chr16	72825450	72825472	+	1	0	AGO2	7mer-m8	ggugAGGUCCGAGGAGACCGGGa	||: | | :|||||||||	auggUCUUGACCUCUCUGGCCCu	0.8992	1.681	0	TZM-bl
MIMAT0019845	hsa-miR-4726-5p	ENSG00000259972	AC009120.2	processed_transcript	chr16	74341489	74341512	-	2	0	AGO1,AGO2	7mer-m8	ggUGAGGUCCG-AGGAGACCGGGa	|| |:||||: | | |||||||	ucAAUUCAGGUGUGCACUGGCCCc	1.4835	0.083	3	HeLa,endothelial
MIMAT0019845	hsa-miR-4726-5p	ENSG00000280152	AC009078.3	TEC	chr16	75280758	75280784	-	2	0	AGO2	8mer	ggugagGUC--CGAGGA--GACCGGGa	| ||| || ||| |||||||	cuugggCAGGAGCACCUGACUGGCCCa	0.8784	-0.320	2	T98G
MIMAT0019845	hsa-miR-4726-5p	ENSG00000280152	AC009078.3	TEC	chr16	75281170	75281190	-	3	0	AGO1,AGO2	7mer-m8	ggUGAGGUCCGAGGAGACCGGGa	:|||: ||||||||||||	ggGCUCU--CCUCCUCUGGCCCu	1.2121	0.101	2	22RV1,endothelial
MIMAT0019845	hsa-miR-4726-5p	ENSG00000280152	AC009078.3	TEC	chr16	75281602	75281624	-	7	0	AGO1,AGO1-4,AGO2	7mer-m8	ggugaGGUCCGAGGAGACCGGGa	:::| :| |||||||	ugcagUUGGUUUGGGCUGGCCCu	0.5115	0.098	2	Huh-7.5,endothelial
MIMAT0019845	hsa-miR-4726-5p	ENSG00000280152	AC009078.3	TEC	chr16	75283311	75283335	-	6	0	AGO1,AGO1-4,AGO2	7mer-m8	gguGA-GGUCCGAGGA-GACCGGGa	|| || :||||| |:| |||||||	ccuCUGUCAGGCCCUUCCUGGCCCu	1.8009	-0.173	2	HeLa,Huh-7.5,endothelial
MIMAT0019845	hsa-miR-4726-5p	ENSG00000279476	AC092139.3	TEC	chr16	81551876	81551897	+	2	0	AGO2	8mer	ggugaGGUCCGAGGAGACCGGGa	:|| ||:| |||||||	aagggUCAUUCUUC-CUGGCCCa	0.6896	0.243	2	HEK293S
MIMAT0019845	hsa-miR-4726-5p	ENSG00000279294	AC092135.1	TEC	chr16	81652389	81652411	+	1	0	AGO2	7mer-m8	ggUGAGGUCCGAGGAGACCGGGa	:|| | | | |: |||||||	ugGCUGCUGACGCUGCUGGCCCc	0.9745	-0.508	3	T98G
MIMAT0019845	hsa-miR-4726-5p	ENSG00000261286	ATP2C2-AS1	antisense	chr16	84496101	84496126	-	2	0	AGO2	7mer-m8	gguGAGG-UCCGAGGA--GACCGGGa	|||: || | | | |||||||	gauCUCUAAGUCACAUUACUGGCCCc	0.9554	-0.240	5	MDA-MB-231
MIMAT0019845	hsa-miR-4726-5p	ENSG00000261471	AC092145.1	antisense	chr16	84628300	84628322	+	1	0	AGO1-4	8mer	ggugaGGUCCGAGGAGACCGGGa	||| |:| | :| |||||||	ccaaaCUACCCAUCCCUGGCCCa	1.1506	-0.204	0	C666
MIMAT0019845	hsa-miR-4726-5p	ENSG00000260417	AC092127.1	lincRNA	chr16	85627157	85627179	+	4	0	AGO1-4	7mer-m8	ggUG-AGGUCCGAGGAGACCGGGa	|||| ||| | | || |||||||	ccACGUCCUGAC-CCCCUGGCCCu	1.6267	-0.604	0	Huh-7.5
MIMAT0019845	hsa-miR-4726-5p	ENSG00000260417	AC092127.1	lincRNA	chr16	85628791	85628811	+	7	0	AGO1-4,AGO2	7mer-m8	ggugAGGUCCGAGGAGACCGGGa	||| ||| |||||||||	auggUCC-UGCU-CUCUGGCCCc	1.0626	-0.619	0	Huh-7.5
MIMAT0019845	hsa-miR-4726-5p	ENSG00000268388	FENDRR	lincRNA	chr16	86521498	86521520	-	1	0	AGO2	7mer-m8	gguGAGGUCCGAGGAGACCGGGa	|||||| |||||||	aguCUCCAGAAGGAACUGGCCCu	1.0660	-0.894	2	HeLa
MIMAT0019845	hsa-miR-4726-5p	ENSG00000280278	AC009108.5	TEC	chr16	86589463	86589487	+	1	0	AGO1-4	7mer-m8	ggUG-AGGUCCGAG-GAGACCGGGa	||| |||| | | |||||||||	ucACGUCCAUUCCCUCUCUGGCCCc	1.5292	-0.097	1	MCF7
MIMAT0019845	hsa-miR-4726-5p	ENSG00000226180	AC010536.1	lincRNA	chr16	87727526	87727549	-	1	0	AGO2	7mer-m8	ggugaGGUCCGAGG-AGACCGGGa	|: | |||: |||||||	gaguaCUUGCCUCUGCCUGGCCCg	0.6917	-0.270	1	HCT116
MIMAT0019845	hsa-miR-4726-5p	ENSG00000226180	AC010536.1	lincRNA	chr16	87728016	87728041	-	2	0	AGO1-4,AGO2	7mer-m8	gguGAGGUCCGA--GG-AGACCGGGa	|||| | :| || ||||||||	agcCUCCUGCUUGACCGUCUGGCCCg	1.1368	-0.086	1	Huh-7.5
MIMAT0019845	hsa-miR-4726-5p	ENSG00000261226	AC092384.3	sense_intronic	chr16	89004299	89004323	-	1	0	AGO1-4	7mer-m8	ggUGAGGUCCGAGG---AGACCGGGa	| |: :|| |||| |||||||	cgAUGUCA-CCUCCCAGGCUGGCCCc	1.1357	-0.325	1	MCF7
MIMAT0019845	hsa-miR-4726-5p	ENSG00000180422	LINC00304	lincRNA	chr16	89229019	89229041	+	2	0	AGO1-4	7mer-m8	ggugagGUCCGAGGAGACCGGGa	| | ||| |||||||	caggagCCGGCAGAGCUGGCCCc	0.6048	-0.080	3	Huh-7.5
MIMAT0019845	hsa-miR-4726-5p	ENSG00000277491	AC087392.5	lincRNA	chr17	698609	698636	+	1	0	AGO2	7mer-m8	ggUGAGGUCCGAGG-----AGACCGGGa	||| |::||: || |||||||	ucACGCUGGGUGCCCACCGGCUGGCCCu	0.8854	-0.571	2	HEK293S
MIMAT0019845	hsa-miR-4726-5p	ENSG00000261879	AC087500.1	antisense	chr17	5113065	5113085	+	2	0	AGO1-4,AGO2	8mer	ggugaGGUCCGAGGAGACCGGGa	| ||| | ||| |||||||	ucugcCCAUG-UCC-CUGGCCCa	1.1060	-0.417	3	HEK293S,hNSC
MIMAT0019845	hsa-miR-4726-5p	ENSG00000261879	AC087500.1	antisense	chr17	5137899	5137926	+	1	1	AGO1-4	8mer	ggUGAGGUCCG-----AGGAGACCGGGa	:| |||||| ||| |||||||	ggGCCCCAGGCUGCAAUCCCCUGGCCCa	1.1642	-0.287	3	hNSC
MIMAT0019845	hsa-miR-4726-5p	ENSG00000215067	ALOX12-AS1	antisense	chr17	6913159	6913185	-	2	0	AGO2	7mer-m8	gguGAGGUCCG-AGG-A--GACCGGGa	:|:||| : ||| | |||||||	ggcUUUCAGCUGUCCAUACCUGGCCCu	1.1060	2.597	1	HCT116
MIMAT0019845	hsa-miR-4726-5p	ENSG00000267047	AC040977.2	antisense	chr17	6913159	6913185	-	2	0	AGO2	7mer-m8	gguGAGGUCCG-AGG-A--GACCGGGa	:|:||| : ||| | |||||||	ggcUUUCAGCUGUCCAUACCUGGCCCu	1.1060	2.597	0	HCT116
MIMAT0019845	hsa-miR-4726-5p	ENSG00000272884	AC113189.4	processed_transcript	chr17	7343941	7343965	+	1	0	AGO2	7mer-m8	ggUGAGGUC--CGAGGAGACCGGGa	|| || :| |: ||||||||||	acAGUCAGGGAGUCCCUCUGGCCCu	1.2099	0.985	1	BCBL-1
MIMAT0019845	hsa-miR-4726-5p	ENSG00000264772	AC016876.2	processed_transcript	chr17	7481588	7481609	+	2	0	AGO1,AGO2	7mer-m8	ggUGAGGUCCGAGGAGACCGGGa	| || || | | |||||||	cuAC-CCCUUCACACCUGGCCCu	0.8918	-1.043	0	22RV1,endothelial
MIMAT0019845	hsa-miR-4726-5p	ENSG00000263400	TMEM220-AS1	antisense	chr17	10641905	10641929	+	1	0	AGO2	8mer	ggugagGUCCGAG-GA-GACCGGGa	||| | ||||| || |||||||	ccagagCUGGCUCUCUCCUGGCCCa	1.6408	-0.329	6	HEK293S
MIMAT0019845	hsa-miR-4726-5p	ENSG00000266709	AC005224.4	lincRNA	chr17	14207632	14207657	+	1	0	AGO1-4	7mer-m8	ggUGAGGU---CCGAGGAGACCGGGa	||||| :| | | | |||||||	ccACUGUAAAUGCCGCAACUGGCCCc	1.1944	-0.741	1	Huh-7.5
MIMAT0019845	hsa-miR-4726-5p	ENSG00000266378	AC005224.3	lincRNA	chr17	14230929	14230949	+	1	0	AGO1-4	7mer-m8	gguGAGGUCCGAGGAGACCGGGa	| ||:: | || |||||||	accCUUUUGAAUC--CUGGCCCc	0.9416	0.011	4	hNSC
MIMAT0019845	hsa-miR-4726-5p	ENSG00000230647	AC022816.1	lincRNA	chr17	14277490	14277512	+	2	0	AGO1-4,AGO2	8mer	ggugaggUCCGAGGAGACCGGGa	| ||| :||||||||	uuggcagAAGCUAUUCUGGCCCa	0.5572	-0.613	0	Huh-7.5
MIMAT0019845	hsa-miR-4726-5p	ENSG00000278864	AC055811.4	TEC	chr17	17085320	17085347	+	2	0	AGO2	7mer-m8	ggUGAGGU-CCG---AGGA-GACCGGGa	| | || ||| |||| |||||||	ggAGUGCAGGGCUAGUCCUGCUGGCCCc	1.2046	-0.158	2	HEK293S
MIMAT0019845	hsa-miR-4726-5p	ENSG00000265474	AC010761.4	antisense	chr17	27074363	27074386	-	1	0	AGO2	7mer-m8	ggUGAGGUCCGA-GGAGACCGGGa	:||:: ||:| | |||||||	agGCUUUUGGUUGACACUGGCCCu	1.1155	1.110	0	TDF
MIMAT0019845	hsa-miR-4726-5p	ENSG00000228768	AC003101.1	lincRNA	chr17	29902556	29902577	+	3	0	AGO1-4,AGO2	7mer-m8	gguGAG-GUCCGAGGAGACCGGGa	||| || | | |||||||	ugcCUCUCA--CCCACCUGGCCCu	0.7890	-0.229	1	HeLa,Huh-7.5
MIMAT0019845	hsa-miR-4726-5p	ENSG00000267547	AC060766.4	lincRNA	chr17	33731163	33731184	-	2	0	AGO1-4,AGO2	7mer-m8	ggugagGUCCGAGGAGACCGGGa	| ||| | | |||||||	cacaagCAGACAGC-CUGGCCCc	0.6737	-0.178	0	Huh-7.5
MIMAT0019845	hsa-miR-4726-5p	ENSG00000266962	AC067852.2	antisense	chr17	40704816	40704836	-	5	0	AGO1-4,AGO2	7mer-m8	gguGAGGUCCGAGGAGACCGGGa	|| |:|| ||| |||||||	uucCUGCGGG-UCC-CUGGCCCg	1.1654	-0.233	0	Huh-7.5,left_ventricle
MIMAT0019845	hsa-miR-4726-5p	ENSG00000279602	AC109326.1	TEC	chr17	41438679	41438701	-	7	0	AGO1-4,AGO2	7mer-m8	ggUGAGGUCCGAGGAGACCGGGa	:||: ||: :: |||||||	agGCUUGUGGUGUUGCUGGCCCu	1.0105	-0.214	1	MCF7,MDA-MB-231
MIMAT0019845	hsa-miR-4726-5p	ENSG00000260793	AC003102.1	antisense	chr17	42300380	42300402	+	1	0	AGO2	7mer-m8	ggUGAGGUCCGAGGAGACCGGGa	||| || |: ::||||||||	gaACUGCACGUGUUUCUGGCCCu	1.2916	-0.424	0	22RV1
MIMAT0019845	hsa-miR-4726-5p	ENSG00000267750	RUNDC3A-AS1	antisense	chr17	42378389	42378410	-	1	0	AGO2	7mer-m8	ggugaGGUCCGAGGAGACCGGGa	||| | | |||||||	gugagCCACCGUGC-CUGGCCCc	0.5115	-0.154	1	T-REx-293
MIMAT0019845	hsa-miR-4726-5p	ENSG00000267121	AC008105.3	antisense	chr17	43298078	43298100	-	1	0	AGO2	7mer-m8	ggugaggucCGAGGAGACCGGGa	| ||| : |||||||	cuuggaguuGCUGUCCUGGCCCu	0.3472	0.183	0	HeLa
MIMAT0019845	hsa-miR-4726-5p	ENSG00000263798	AC018521.1	processed_transcript	chr17	46052886	46052911	+	4	0	AGO1,AGO2	7mer-m8	ggugAGG-UC--CGAGGAGACCGGGa	||| || | |: |||||||	aaugUCCGAGGAGAACUGCUGGCCCu	0.7275	3.597	0	HS5,endothelial
MIMAT0019845	hsa-miR-4726-5p	ENSG00000279792	AC015909.5	TEC	chr17	48441038	48441061	-	1	0	AGO2	8mer	ggUGAGGUCCGAGGA--GACCGGGa	||||||:: | |||| |||||||	ccACUCUGUG-UCCUGCCUGGCCCa	2.0161	-0.645	0	HeLa
MIMAT0019845	hsa-miR-4726-5p	ENSG00000279792	AC015909.5	TEC	chr17	48441514	48441535	-	1	0	AGO1-4	8mer	gguGAGGUCCGAGGAGACCGGGa	|| | |::|| || |||||||	ccuCCCUGGGAACC-CUGGCCCa	1.2820	-0.114	0	hNSC
MIMAT0019845	hsa-miR-4726-5p	ENSG00000267280	TBX2-AS1	antisense	chr17	59476764	59476786	-	1	0	AGO2	7mer-m8	ggugaGGUCCGAGGAGACCGGGa	| || ||| |||||||||	agaggCCCGGCCGCUCUGGCCCg	1.1432	0.616	1	BT474
MIMAT0019845	hsa-miR-4726-5p	ENSG00000279133	AC018628.1	TEC	chr17	60083026	60083050	-	1	0	AGO2	7mer-m8	ggUGAGGUC-CGAGG-AGACCGGGa	| ||| | |||:| ||||||||	uaAGUCCUGUGCUUCAUCUGGCCCu	1.3987	0.262	0	MDA-MB-231
MIMAT0019845	hsa-miR-4726-5p	ENSG00000277463	AC080038.2	lincRNA	chr17	60703454	60703477	+	1	0	AGO2	7mer-m8	gguGAGGUC--CGAGGAGACCGGGa	| |||| | | |||||||	agcCACCAGAAGGGAC-CUGGCCCu	0.7466	-0.243	1	HEK293T
MIMAT0019845	hsa-miR-4726-5p	ENSG00000215769	ARHGAP27P1-BPTFP1-KPNA2P3	processed_transcript	chr17	62776220	62776242	-	2	0	AGO1-4,AGO2	7mer-m8	ggugaGGUCCGAGGAGACCGGGa	|| ||: | ||: |||||||	gcaagCCGCGGUCUCCUGGCCCu	1.1770	-0.374	3	Huh-7.5,T-REx-293
MIMAT0019845	hsa-miR-4726-5p	ENSG00000215769	ARHGAP27P1-BPTFP1-KPNA2P3	processed_transcript	chr17	62777783	62777807	-	4	0	AGO2	8mer	gguGAGGUCCGAG--GAGACCGGGa	|| ||:||||| | |||||||	ccuCUUCAGGCGCGGGCCUGGCCCa	1.5835	0.520	3	HCT116
MIMAT0019845	hsa-miR-4726-5p	ENSG00000277476	AC005332.6	lincRNA	chr17	66130000	66130023	+	3	0	AGO1-4,AGO2	7mer-m8	ggugagGUCCGAGG-AGACCGGGa	||| : || |||||||	guggggCAGAUCCCAACUGGCCCc	0.5778	0.084	2	Huh-7.5
MIMAT0019845	hsa-miR-4726-5p	ENSG00000274712	AC005332.5	lincRNA	chr17	66202125	66202146	+	1	0	AGO2	7mer-m8	ggugagguCCGAGGAGACCGGGa	| ||| | |||||||	gcggcggcGGC-CACCUGGCCCg	0.4983	0.811	1	HeLa
MIMAT0019845	hsa-miR-4726-5p	ENSG00000261408	TEN1-CDK3	processed_transcript	chr17	73996959	73996980	+	6	0	AGO1-4,AGO2	7mer-m8	gguGAGGUCCGAGGAGACCGGGa	| |||| || |||||||	ugcCCCCAGUGGCC-CUGGCCCc	0.9925	-0.433	1	HEK293S,Huh-7.5
MIMAT0019845	hsa-miR-4726-5p	ENSG00000267078	AC015802.1	antisense	chr17	74566215	74566238	+	1	0	AGO2	7mer-m8	ggugagguCCGAG-GAGACCGGGa	| ||| | |||||||	ggaggaguGGCCCAGACUGGCCCc	0.4998	-0.103	3	HEK293S
MIMAT0019845	hsa-miR-4726-5p	ENSG00000234912	SNHG20	processed_transcript	chr17	75089961	75089981	+	1	0	AGO2	8mer	ggugaGGUCCGAGGAGACCGGGa	||| || | |||||||	augagCCA--CUGCACUGGCCCa	0.6483	0.100	0	HeLa
MIMAT0019845	hsa-miR-4726-5p	ENSG00000279339	AC100788.2	TEC	chr17	76893798	76893821	+	1	0	AGO2	7mer-m8	gguGAGGUCCG-AGGAGACCGGGa	| ||| |||| | |||||||	cucCUCAAGGCAUGAACUGGCCCc	1.3553	-0.129	1	TDF
MIMAT0019845	hsa-miR-4726-5p	ENSG00000279259	AC087741.3	TEC	chr17	78122038	78122059	+	2	0	AGO2	7mer-m8	gguGAGGUCCGAGGAGACCGGGa	:|: || | ||||||||	uguUUUGAGAC-AGUCUGGCCCu	0.7688	0.150	0	HeLa
MIMAT0019845	hsa-miR-4726-5p	ENSG00000262580	AC087741.1	antisense	chr17	78178111	78178134	-	3	0	AGO1-4,AGO2	7mer-m8	gguGA-GGUCCGAGG-AGACCGGGa	|| |::|| ||| |||||||	-ucCUGCUGGGGUCCAACUGGCCCc	1.1717	0.622	1	HeLa,Huh-7.5
MIMAT0019845	hsa-miR-4726-5p	ENSG00000262580	AC087741.1	antisense	chr17	78178111	78178135	-	4	0	AGO1-4,AGO2	7mer-m8	gguGA-GGUCCGAGG-AGACCGGGa	|| |::|| ||| |||||||	aucCUGCUGGGGUCCAACUGGCCCc	1.1834	0.510	1	HeLa,Huh-7.5
MIMAT0019845	hsa-miR-4726-5p	ENSG00000260369	AC120024.1	lincRNA	chr17	78428202	78428224	-	1	0	AGO2	7mer-m8	ggugagguCCGAGGAGACCGGGa	|| ||: || |||||||	ccguaaauGGUGCCCCUGGCCCu	0.7675	-0.294	1	HeLa
MIMAT0019845	hsa-miR-4726-5p	ENSG00000261924	AC127496.1	antisense	chr17	78944997	78945013	-	1	0	AGO2	7mer-m8	ggugagGUCCGAGGAGACCGGGa	::|||| | |||||||	-----aUGGGCUGC-CUGGCCCu	0.4757	-0.470	0	T-REx-293
MIMAT0019845	hsa-miR-4726-5p	ENSG00000280351	AC127496.7	TEC	chr17	78978214	78978234	+	1	0	AGO2	7mer-m8	ggUGAGGUCCGAGGAGACCGGGa	| ||| || || |||||||	ggAAUCC--GCACCCCUGGCCCc	1.0742	0.479	0	BCBL-1
MIMAT0019845	hsa-miR-4726-5p	ENSG00000262877	AC110285.2	lincRNA	chr17	79362303	79362323	-	1	0	AGO2	8mer	ggugagguCCGAGGAGACCGGGa	|| || || |||||||	ccuuggguGGGUC--CUGGCCCa	0.5936	-0.371	1	T98G
MIMAT0019845	hsa-miR-4726-5p	ENSG00000262049	AC139530.1	antisense	chr17	79669727	79669748	-	1	0	AGO2	7mer-m8	ggUGAGGUCCGAGGAGACCGGGa	|::|:|| || || |||||||	gcGUUUCA-GCCCCGCUGGCCCc	1.3869	-0.275	2	HeLa
MIMAT0019845	hsa-miR-4726-5p	ENSG00000265688	MAFG-AS1	antisense	chr17	79887739	79887761	+	1	0	AGO1-4	7mer-m8	ggugagguccgaggaGACCGGGa	||| | |||||||	gcaccuucugugggaCUGGCCCc	0.4744	-0.616	0	hNSC
MIMAT0019845	hsa-miR-4726-5p	ENSG00000279613	AC124283.5	TEC	chr17	80607641	80607663	+	1	0	AGO2	7mer-m8	ggugagguccgaggaGACCGGGa	|||||||	guggaggccugagugCUGGCCCu	-0.8696	0.029	0	HEK293S
MIMAT0019845	hsa-miR-4726-5p	ENSG00000263551	AP005328.1	lincRNA	chr18	1061478	1061499	+	3	0	AGO1-4,AGO2	8mer	gguGAGGUCCGAGGAGACCGGGa	| ||| ||:| |||||||	cauCUCAUUCCUUC-CUGGCCCa	0.9809	-0.039	0	Huh-7.5
MIMAT0019845	hsa-miR-4726-5p	ENSG00000272688	AP005329.3	lincRNA	chr18	3246843	3246866	-	1	0	AGO2	7mer-m8	ggugaggUCCGAG-GAGACCGGGa	| || ||: :||||||||	auaaggaAGACUUGUUCUGGCCCc	0.8303	-0.405	0	MCF7
MIMAT0019845	hsa-miR-4726-5p	ENSG00000263753	LINC00667	lincRNA	chr18	5238232	5238256	+	1	0	AGO2	7mer-m8	ggugaggUCCGA-GGA-GACCGGGa	| || || ||| |||||||	gcgagaaAGCCUACCUGCUGGCCCg	0.8942	0.197	2	Huh-7.5
MIMAT0019845	hsa-miR-4726-5p	ENSG00000263753	LINC00667	lincRNA	chr18	5241126	5241149	+	1	0	AGO1-4	7mer-m8	ggugAGGUCCG-AGGAGACCGGGa	||| ||| |||||||||	gaggUCCUGGCAGGCUCUGGCCCc	1.0626	0.356	2	Huh-7.5
MIMAT0019845	hsa-miR-4726-5p	ENSG00000266053	NDUFV2-AS1	antisense	chr18	9136232	9136253	-	1	0	AGO2	7mer-m8	ggugagguCCGAGGAGACCGGGa	|| ||| | ||||||||	ccggcggcGGC-CGUCUGGCCCc	0.7952	-0.849	0	MCF7
MIMAT0019845	hsa-miR-4726-5p	ENSG00000279020	C18orf15	TEC	chr18	13241301	13241325	+	1	0	AGO1-4	7mer-m8	ggugaGGUCCGAGG-A-GACCGGGa	| :|: |:||| | |||||||	cagugUCGAGUUCCAUGCUGGCCCc	1.0064	-1.229	1	Huh-7.5
MIMAT0019845	hsa-miR-4726-5p	ENSG00000267651	AC015961.1	lincRNA	chr18	34815345	34815363	-	1	0	AGO1-4	8mer	ggUGAGGUCCGAGGAGACCGGGa	||| |::||| |||||||	gcACCCUGGGC----CUGGCCCa	1.1304	-0.185	0	hNSC
MIMAT0019845	hsa-miR-4726-5p	ENSG00000264334	AC134978.1	lincRNA	chr18	75695151	75695174	-	2	0	AGO2	8mer	ggugaggucCGA-GGAGACCGGGa	||| :||||||||	agggagguuGCUGAUUCUGGCCCa	0.1733	-0.859	0	22RV1
MIMAT0019845	hsa-miR-4726-5p	ENSG00000266933	AC005775.1	antisense	chr19	507769	507791	-	2	0	AGO2	7mer-m8	ggUGAGGUCCGAGGAGACCGGGa	| :|| ||| |||||||	cuGCUGCAGCAGGAGCUGGCCCg	0.9183	1.970	2	T-REx-293
MIMAT0019845	hsa-miR-4726-5p	ENSG00000272473	AC006273.1	lincRNA	chr19	781310	781328	-	2	0	AGO1-4	7mer-m8	gguGAGGUCCGAGGAGACCGGGa	| ||:||| |||||||	agcCACCGGGC----CUGGCCCc	0.7815	-0.009	1	Huh-7.5
MIMAT0019845	hsa-miR-4726-5p	ENSG00000248015	AC005329.1	antisense	chr19	1395978	1395998	-	1	0	AGO1-4	7mer-m8	gguGAGGUCCGAGGAGACCGGGa	|| | ||| |||| |||||||	ccuCCCCA-UCUCC-CUGGCCCc	1.5397	-0.521	1	Huh-7.5
MIMAT0019845	hsa-miR-4726-5p	ENSG00000248015	AC005329.1	antisense	chr19	1396292	1396314	-	2	0	AGO1-4,AGO2	7mer-m8	ggUGAGGUCCGAGGAGACCGGGa	:| ||| | |||||||	ggGCCCCAUCCCAGCCUGGCCCg	0.8028	-0.757	1	22RV1,Huh-7.5
MIMAT0019845	hsa-miR-4726-5p	ENSG00000248015	AC005329.1	antisense	chr19	1396427	1396454	-	4	1	AGO1-4,AGO2	8mer	ggUGAGGUC-CGAG----GAGACCGGGa	| :|||| | |||| |||||||||	cgGCUCCUGUGCUCUGCACUCUGGCCCa	1.5907	-0.508	1	Huh-7.5
MIMAT0019845	hsa-miR-4726-5p	ENSG00000268670	AC016586.1	sense_intronic	chr19	4061673	4061696	-	1	0	AGO1	7mer-m8	ggugaGGUCCGA-GGAGACCGGGa	| || || ||||||||||	cacggCCUUCCUGCCUCUGGCCCu	0.8854	1.527	1	endothelial
MIMAT0019845	hsa-miR-4726-5p	ENSG00000268670	AC016586.1	sense_intronic	chr19	4061822	4061843	-	3	0	AGO2	8mer	ggUGAGGUCCGAGGAGACCGGGa	| ||::||||:| |||||||	guAGUCUGGGCUUC-CUGGCCCa	1.4835	-0.046	1	22RV1
MIMAT0019845	hsa-miR-4726-5p	ENSG00000269318	AC007292.2	antisense	chr19	4357462	4357484	-	1	0	AGO2	8mer	ggugaggUCCGAGGAGACCGGGa	|| |||||| |||||||	cccugggAGGCUCGGCUGGCCCa	1.3526	-0.792	0	HEK293T
MIMAT0019845	hsa-miR-4726-5p	ENSG00000268149	AC010336.4	antisense	chr19	7977621	7977646	-	1	0	AGO2	7mer-m8	ggUGAGGU-CCGAG-GA-GACCGGGa	|||||| ||||| || |||||||	ggACUCCAGGGCUCUCUCCUGGCCCc	2.1671	0.670	0	HEK293S
MIMAT0019845	hsa-miR-4726-5p	ENSG00000269386	RAB11B-AS1	antisense	chr19	8439375	8439400	-	1	0	AGO2	7mer-m8	ggUGAGGUCCGAGG-A--GACCGGGa	:| | || | || | |||||||	agGCACGAGACACCGUGCCUGGCCCu	0.9236	-0.073	5	BCBL-1
MIMAT0019845	hsa-miR-4726-5p	ENSG00000267106	ZNF561-AS1	processed_transcript	chr19	9756001	9756022	+	1	0	AGO1-4	8mer	ggugaGGUCCGAGGAGACCGGGa	||| | | |||||||	augagCCACUGUGC-CUGGCCCa	0.5115	-0.362	1	hNSC
MIMAT0019845	hsa-miR-4726-5p	ENSG00000266978	AC011511.2	antisense	chr19	10395650	10395671	-	1	0	AGO2	7mer-m8	gguGAGGUC-CGAGGAGACCGGGa	|| ||: || |||| |||||||	cccCUUGAGUGCUC--CUGGCCCg	1.5121	-0.274	1	MCF7
MIMAT0019845	hsa-miR-4726-5p	ENSG00000267082	AC011472.1	antisense	chr19	11314479	11314503	+	1	0	AGO2	7mer-m8	gguGAGGUCCGAGG--AGACCGGGa	|| || ||| || |||||||	cccCUGCAGUGACCAAGCUGGCCCu	1.1579	0.175	7	HeLa
MIMAT0019845	hsa-miR-4726-5p	ENSG00000267519	AC020916.1	lincRNA	chr19	13946661	13946688	-	3	0	AGO1,AGO2	7mer-m8	ggugaGGUCCGA--GGA---GACCGGGa	|| |::||:| ||| |||||||	ucaggCUGGGUUGACCUGACCUGGCCCc	1.1357	0.428	2	HeLa,endothelial
MIMAT0019845	hsa-miR-4726-5p	ENSG00000267519	AC020916.1	lincRNA	chr19	13946775	13946796	-	4	0	AGO1,AGO2	7mer-m8	ggugagGUCCGAGGAGACCGGGa	| |||| | |||||||	gccuggCAGG-GGCACUGGCCCg	0.8144	0.073	2	Huh-7.5,endothelial
MIMAT0019845	hsa-miR-4726-5p	ENSG00000214049	UCA1	lincRNA	chr19	15940047	15940072	+	1	0	AGO1-4	7mer-m8	ggugaGGUCCGAGGA---GACCGGGa	| ||:| | ||| |||||||	ugagaCCGGCCCCCUGUCCUGGCCCu	0.9692	-0.168	1	Huh-7.5
MIMAT0019845	hsa-miR-4726-5p	ENSG00000279198	AC008894.3	TEC	chr19	16187014	16187038	-	2	0	AGO2	7mer-m8	gguGAGGUCCGAGG--AGACCGGGa	| | :|||||| |||||||	ggcCCCGGGGCUCCGGCCUGGCCCc	1.3268	-0.201	4	HeLa
MIMAT0019845	hsa-miR-4726-5p	ENSG00000280332	AC020917.4	TEC	chr19	16468364	16468389	-	2	0	AGO2	7mer-m8	gguGAGGUC-CGA-GG-AGACCGGGa	| | |||| || || ||||||||	uccCCCCAGCCCUGCCAUCUGGCCCu	1.4326	-0.316	3	MDA-MB-231
MIMAT0019845	hsa-miR-4726-5p	ENSG00000282851	BISPR	lincRNA	chr19	17526052	17526073	+	1	0	AGO2	7mer-m8	ggugaggUCCGAGGAGACCGGGa	| | || | ||||||||	cugacgaACGC-CAUCUGGCCCc	0.5651	0.018	0	HeLa
MIMAT0019845	hsa-miR-4726-5p	ENSG00000280121	AC010335.3	TEC	chr19	18559230	18559252	-	2	0	AGO2	8mer	ggugagguccgaggAGACCGGGa	||||||||	uauggaagacagugUCUGGCCCa	-0.6522	-0.144	1	T98G
MIMAT0019845	hsa-miR-4726-5p	ENSG00000268119	AC010615.2	processed_transcript	chr19	21632063	21632084	-	1	0	AGO1	8mer	ggUGAGGUCCGAGGAGACCGGGa	:| : ||||| | |||||||	ggGCCUGAGGCUGC-CUGGCCCa	1.3196	-0.001	3	endothelial
MIMAT0019845	hsa-miR-4726-5p	ENSG00000268240	AC123912.2	lincRNA	chr19	21775750	21775770	-	1	0	AGO2	7mer-m8	ggUGAGGUCCGAGGAGACCGGGa	|| || || | |||||||	ugACCCCUGGGU--GCUGGCCCu	0.9161	0.530	1	22RV1
MIMAT0019845	hsa-miR-4726-5p	ENSG00000284428	AC092329.4	processed_transcript	chr19	23442962	23442984	-	2	0	AGO2	8mer	ggugagguccgagGAGACCGGGa	| | |||||||	gauugugacauagCCCUGGCCCa	-0.1678	0.064	0	MCF7
MIMAT0019845	hsa-miR-4726-5p	ENSG00000261770	AC006504.1	lincRNA	chr19	28249138	28249162	-	2	0	AGO1-4,AGO2	7mer-m8	ggugagguccGAGGA--GACCGGGa	| ||::| |||||||	augggagaaaCUUUUGGCUGGCCCc	0.2761	0.059	2	Huh-7.5
MIMAT0019845	hsa-miR-4726-5p	ENSG00000261824	LINC00662	lincRNA	chr19	28262597	28262620	-	4	0	AGO1-4,AGO2	8mer	ggugagguccGA-GGAGACCGGGa	|| |:||||||||	uugaaugguaCUGCUUCUGGCCCa	0.0157	0.059	1	Huh-7.5
MIMAT0019845	hsa-miR-4726-5p	ENSG00000267575	AC006504.5	lincRNA	chr19	28297458	28297479	+	3	0	AGO2	7mer-m8	ggugaGGUCCGAGGAGACCGGGa	||| | | |||||||	uugaaCCA-CCGCGCCUGGCCCu	0.5613	-0.048	0	Huh-7.5
MIMAT0019845	hsa-miR-4726-5p	ENSG00000236144	TMEM147-AS1	antisense	chr19	36035187	36035210	-	2	0	AGO1-4	7mer-m8	ggugAGGUCCG-AGGAGACCGGGa	||::| | | |||||||	ggcaUCUGGCCAUGGCCUGGCCCu	0.6998	0.169	1	Huh-7.5
MIMAT0019845	hsa-miR-4726-5p	ENSG00000268621	IGFL2-AS1	lincRNA	chr19	46693441	46693468	-	1	0	AGO2	8mer	ggugAGGUCC-GAGGA----GACCGGGa	|| || ||| | || |||||||	cccaUCAAGGUCAACUGAGCCUGGCCCa	1.0413	0.143	4	HeLa
MIMAT0019845	hsa-miR-4726-5p	ENSG00000279861	AC073548.1	TEC	chr19	47990927	47990950	-	13	0	AGO1-4,AGO2	8mer	ggUGAGGUCCGA-GGAGACCGGGa	::| | ||| | |||||||	ugGUUGGAAGCUGCAGCUGGCCCa	0.9512	0.246	1	Huh-7.5,foreskin_fibroblast
MIMAT0019845	hsa-miR-4726-5p	ENSG00000279861	AC073548.1	TEC	chr19	47991211	47991236	-	6	0	AGO2	7mer-m8	ggugAGGUCCGAG--G-AGACCGGGa	|:::|| || | ||||||||	gggaUUUGGGGUCAGCAUCUGGCCCc	0.9056	-0.061	1	22RV1
MIMAT0019845	hsa-miR-4726-5p	ENSG00000268006	PTOV1-AS1	antisense	chr19	50354169	50354191	-	1	1	AGO2	7mer-m8	ggugagguccgaggaGACCGGGa	| | | | |||||||	gaaggcgacaccaagCUGGCCCc	0.4677	-0.404	1	22RV1
MIMAT0019845	hsa-miR-4726-5p	ENSG00000276570	AC010327.5	processed_transcript	chr19	55738828	55738848	-	2	0	AGO2	7mer-m8	ggugAGGUCCGAGGAGACCGGGa	||| ||| || |||||||	aucaUCCUGGC-CC-CUGGCCCc	1.0986	-0.594	0	HeLa
MIMAT0019845	hsa-miR-4726-5p	ENSG00000267454	ZNF582-AS1	lincRNA	chr19	56909727	56909749	+	1	0	AGO2	7mer-m8	ggUGAGGUCCGAGGAGACCGGGa	| |: :::| | : |||||||	cgAUGUUGGACAUGCCUGGCCCc	1.0064	-0.062	2	motor_cortex
MIMAT0019845	hsa-miR-4726-5p	ENSG00000176593	AC008969.1	processed_transcript	chr19	58520053	58520075	+	1	0	AGO2	8mer	ggUGAGGUCCGAGGAGACCGGGa	|: |:: | |:||||||||	agAUACUGCUCCCUUCUGGCCCa	0.9820	-0.059	1	cingulate_gyrus
MIMAT0019845	hsa-miR-4726-5p	ENSG00000279611	AC012313.10	TEC	chr19	58862726	58862749	+	3	0	AGO1,AGO2	7mer-m8	ggugAGGUCCGAGGA-GACCGGGa	| ||| |: ||| |||||||	cgcgUCCCUGUCCCUGCUGGCCCc	1.1750	-1.526	2	endothelial,left_ventricle
MIMAT0019845	hsa-miR-4726-5p	ENSG00000268895	A1BG-AS1	antisense	chr19	58864249	58864273	+	2	0	AGO1,AGO1-4	7mer-m8	gguGAGGUCCGA-GGA-GACCGGGa	|| | || ||| |||||||	aacCUACCCACUGCCUCCUGGCCCc	0.9416	-0.312	2	endothelial,hNSC
MIMAT0019845	hsa-miR-4726-5p	ENSG00000268230	AC012313.3	processed_transcript	chr19	58867425	58867447	-	1	0	AGO2	8mer	ggUGAGGUCCGAGGAGACCGGGa	| | |: ||: |||||||	ugAGUGCGCUGUCUGCUGGCCCa	0.7943	-0.625	1	22RV1
MIMAT0019845	hsa-miR-4726-5p	ENSG00000268049	AC012313.2	antisense	chr19	58870180	58870201	+	2	0	AGO1-4,AGO2	7mer-m8	ggUGAGGUCCGAGGAGACCGGGa	|||| | | | | |||||||	ccAC-CAACCCACGACUGGCCCc	1.1686	-2.418	1	22RV1,hNSC
MIMAT0019845	hsa-miR-4726-5p	ENSG00000278041	AL133325.3	lincRNA	chr20	21483496	21483518	-	1	0	AGO1-4	8mer	ggugagguccgaggaGACCGGGa	| | |||||||	gagacuaaacagcagCUGGCCCa	-0.1141	-0.243	1	hNSC
MIMAT0019845	hsa-miR-4726-5p	ENSG00000196756	SNHG17	processed_transcript	chr20	37056920	37056942	-	8	0	AGO1,AGO1-4,AGO2	7mer-m8	ggugagguccgaggaGACCGGGa	| |||||||	aaagcuggauuggagCUGGCCCc	-0.4963	-0.104	0	HEK293S,MCF7,endothelial
MIMAT0019845	hsa-miR-4726-5p	ENSG00000261431	AL023803.1	antisense	chr20	37590645	37590666	-	1	0	AGO2	7mer-m8	ggugaggUCCGAGGAGACCGGGa	||| || |||||||	uugggagAGG-ACCGCUGGCCCg	0.4628	-0.653	1	HeLa
MIMAT0019845	hsa-miR-4726-5p	ENSG00000231742	LINC01273	lincRNA	chr20	48793127	48793152	+	2	0	AGO1-4,AGO2	7mer-m8	ggugaggUCCGA-GG--AGACCGGGa	| | :||:| || |||||||	ucuguggGGGUUACCGGCCUGGCCCu	0.8621	0.014	0	Huh-7.5
MIMAT0019845	hsa-miR-4726-5p	ENSG00000268333	AL132655.1	lincRNA	chr20	57409415	57409437	-	1	0	AGO1-4	7mer-m8	ggUGAGGUCCGAGGAGACCGGGa	||| ||:| | :||||||||	ccAGUCUACGGGGUUCUGGCCCc	1.3531	-0.300	0	Huh-7.5
MIMAT0019845	hsa-miR-4726-5p	ENSG00000235590	GNAS-AS1	antisense	chr20	57415044	57415066	-	3	0	AGO2	7mer-m8	ggugagguccgaggaGACCGGGa	| | | |||||||	cuaugaggugagaagCUGGCCCg	0.1812	0.555	0	HEK293S
MIMAT0019845	hsa-miR-4726-5p	ENSG00000273619	AL121832.2	antisense	chr20	60961920	60961946	-	5	0	AGO1-4,AGO2	7mer-m8	ggugagguCCG-AGGA---GACCGGGa	|| ||| ||:| |||||||	ccguguguGGCGUCUUAGCCUGGCCCc	0.7442	-0.416	0	HCT116,hNSC
MIMAT0019845	hsa-miR-4726-5p	ENSG00000273619	AL121832.2	antisense	chr20	60961991	60962011	-	2	0	AGO1	7mer-m8	ggUGAGGUCCGAGGAGACCGGGa	|| |||| || |||||||	ggACCCCAGCCU--GCUGGCCCu	1.1972	-0.617	0	endothelial
MIMAT0019845	hsa-miR-4726-5p	ENSG00000203900	AL121827.1	antisense	chr20	61998500	61998522	+	1	0	AGO2	7mer-m8	ggUGAGGUCCGAGGAGACCGGGa	:|||:| |: |:||||||||	ugGCUCUAAGUGCUUCUGGCCCu	1.3425	-0.428	1	HEK293T
MIMAT0019845	hsa-miR-4726-5p	ENSG00000268858	AL118506.1	antisense	chr20	62494170	62494188	-	1	0	AGO2	8mer	ggUGAGGUCCGAGGAGACCGGGa	:|| |||| || |||||||	gaGCU-CAGG--CC-CUGGCCCa	1.1612	1.354	2	22RV1
MIMAT0019845	hsa-miR-4726-5p	ENSG00000268858	AL118506.1	antisense	chr20	62495498	62495518	-	1	0	AGO2	7mer-m8	gguGAGGUCCGAGGAGACCGGGa	| ||||| | |||||||	aacCACCAGG--CAACUGGCCCc	1.0343	-0.032	2	22RV1
MIMAT0019845	hsa-miR-4726-5p	ENSG00000280213	UCKL1-AS1	antisense	chr20	62585503	62585526	+	1	0	AGO2	8mer	ggUGAGGUCCGAG-GAGACCGGGa	::| :||||: | |||||||	ggGUUGGGGGCUUGCCCUGGCCCa	1.2121	-0.258	2	H1
MIMAT0019845	hsa-miR-4726-5p	ENSG00000230479	AP000695.1	antisense	chr21	37853193	37853215	+	2	0	AGO2	7mer-m8	ggugagguccgaggaGACCGGGa	|| |||||||	gcauggaccaaaagcCUGGCCCu	-0.3118	0.008	5	T-REx-293
MIMAT0019845	hsa-miR-4726-5p	ENSG00000184441	AP001062.1	antisense	chr21	45755316	45755338	+	1	0	AGO2	8mer	ggUGAGGUCCGAGG-AGACCGGGa	:||||| | || |||||||	ggGCUCCA-CCACCGACUGGCCCa	1.3121	-0.279	0	C8166
MIMAT0019845	hsa-miR-4726-5p	ENSG00000273796	BX322562.1	lincRNA	chr21	46824212	46824234	-	1	0	AGO1-4	8mer	gguGAGGUCCGAGG-AGACCGGGa	| |||: | :||| |||||||	accCUCU-GAUUCCGCCUGGCCCa	1.2863	-0.695	2	MCF7
MIMAT0019845	hsa-miR-4726-5p	ENSG00000223901	AP001469.1	antisense	chr21	47641723	47641745	+	1	0	AGO2	8mer	ggugagGUCCGAGGAGACCGGGa	|| | || |||||||	aguugaCACGAACCCCUGGCCCa	0.4961	-0.626	2	TDF
MIMAT0019845	hsa-miR-4726-5p	ENSG00000215424	MCM3AP-AS1	antisense	chr21	47661062	47661084	+	1	0	AGO1-4	7mer-m8	ggugagGUCCGAGGA-GACCGGGa	| || |||| | |||||||	cuggaaCA-GCUCAUGCUGGCCCc	0.9886	-0.311	0	Huh-7.5
MIMAT0019845	hsa-miR-4726-5p	ENSG00000228137	AP001469.2	antisense	chr21	47666976	47666995	+	1	0	AGO2	7mer-m8	ggUGAGGUCCGAGGAGACCGGGa	|:|::| |:| |||||||	uuAUUUUA--AUUC-CUGGCCCc	0.8335	-0.042	1	BCBL-1
MIMAT0019845	hsa-miR-4726-5p	ENSG00000236754	AC007666.1	antisense	chr22	18064270	18064292	-	2	0	AGO1-4	7mer-m8	gguGAGGUCCGAGGAGACCGGGa	| || ||| | |||||||	gacCCCCUGGCAGCCCUGGCCCc	0.9809	-0.126	2	Huh-7.5
MIMAT0019845	hsa-miR-4726-5p	ENSG00000093100	AC016026.1	processed_transcript	chr22	18271222	18271245	-	2	0	AGO1-4,AGO2	7mer-m8	gguGAGGUCCGAGGA-GACCGGGa	| ||: |||||| |||||||	gccCUUGUAGCUCCUGCUGGCCCc	1.5803	-0.245	2	MCF7,islets
MIMAT0019845	hsa-miR-4726-5p	ENSG00000283406	AC007326.3	processed_transcript	chr22	18979321	18979346	+	1	0	AGO2	8mer	ggUGAGGUCCGA-GGA--GACCGGGa	|| :|||||| ||| |||||||	ugACCUCAGGCUGCCUCACUGGCCCa	1.7987	1.703	0	HEK293S
MIMAT0019845	hsa-miR-4726-5p	ENSG00000273032	DGCR9	lincRNA	chr22	19005996	19006018	+	1	0	AGO2	7mer-m8	ggugagguccgaggaGACCGGGa	| |||||||	gacagugggaugaggCUGGCCCc	-0.3177	0.137	1	cingulate_gyrus
MIMAT0019845	hsa-miR-4726-5p	ENSG00000281530	DGCR12	sense_intronic	chr22	19049161	19049182	-	1	0	AGO1-4	7mer-m8	ggUGAGGUCCGAGGAGACCGGGa	| :|| |||| | |||||||	cuGCUGCAGGAU-AACUGGCCCu	1.3096	-0.321	0	Huh-7.5
MIMAT0019845	hsa-miR-4726-5p	ENSG00000161149	TUBA3FP	processed_transcript	chr22	21365726	21365749	-	1	0	AGO1	8mer	ggugaGGUCCGAGGA-GACCGGGa	|| ||: ||||| |||||||	ccuugCCGAACUCCUGCUGGCCCa	1.4722	1.161	0	endothelial
MIMAT0019845	hsa-miR-4726-5p	ENSG00000224086	AC245452.1	antisense	chr22	22321078	22321097	+	1	0	AGO2	7mer-m8	ggUGAGGUCCGAGGAGACCGGGa	| || ||||| || |||||||	caACCCCAGG--CC-CUGGCCCu	1.5040	-0.516	3	TDF
MIMAT0019845	hsa-miR-4726-5p	ENSG00000228315	GUSBP11	processed_transcript	chr22	23982564	23982590	-	3	0	AGO1-4	7mer-m8	ggugagGUCCGAGG---A-GACCGGGa	|| | ||| || | |||||||	ccuggaCUGGCGCCAGAUGCUGGCCCu	0.8048	0.383	1	Huh-7.5
MIMAT0019845	hsa-miR-4726-5p	ENSG00000228315	GUSBP11	processed_transcript	chr22	24034998	24035022	-	7	0	AGO1-4,AGO2	7mer-m8	gguGAGGUC-CGAGGA-GACCGGGa	| |::| ||| | |||||||	uucCCCUGGUGCUGGUGCUGGCCCu	0.9629	-0.165	1	HEK293S,Huh-7.5
MIMAT0019845	hsa-miR-4726-5p	ENSG00000225783	MIAT	lincRNA	chr22	27069380	27069402	+	4	0	AGO1,AGO2	7mer-m8	ggUGA-GGUCCGAGGAGACCGGGa	||||| || | | |||||||	ccACUAACAACCAAC-CUGGCCCu	1.3376	0.734	3	T-REx-293,endothelial
MIMAT0019845	hsa-miR-4726-5p	ENSG00000225783	MIAT	lincRNA	chr22	27069409	27069434	+	3	0	AGO1-4,AGO2	7mer-m8	ggUGAGGUCCGAGGA---GACCGGGa	::||||||||||| |||||||	ggGUUCCAGGCUCCUGGCCUGGCCCu	2.6335	0.936	3	T-REx-293,hNSC
MIMAT0019845	hsa-miR-4726-5p	ENSG00000279159	AC003681.1	antisense	chr22	30394116	30394138	-	1	0	AGO2	7mer-m8	ggugagGUCCGAGGAGACCGGGa	| ||||| : ||||||||	uuauggCAGGCCUGUCUGGCCCc	1.2263	-0.067	3	TDF
MIMAT0019845	hsa-miR-4726-5p	ENSG00000253352	TUG1	bidirectional_promoter_lncRNA	chr22	31372324	31372346	+	12	0	AGO1-4,AGO2	7mer-m8	ggugagguccgaggaGACCGGGa	|||||||	agggagaguuggaggCUGGCCCu	-0.8696	0.513	1	Huh-7.5
MIMAT0019845	hsa-miR-4726-5p	ENSG00000242082	SLC5A4-AS1	antisense	chr22	32665460	32665482	+	4	0	AGO1,AGO2	7mer-m8	ggugaGGUCCGAGGAGACCGGGa	| | ||| | |||||||	cgagcCCAACCAGACCUGGCCCg	0.8463	3.604	1	HEK293,MDMs
MIMAT0019845	hsa-miR-4726-5p	ENSG00000230149	AL021707.3	antisense	chr22	39134972	39134994	+	1	0	AGO2	7mer-m8	ggugAGGUCCGAGGAGACCGGGa	| | | | : | |||||||	cgggUGCUGAUGACGCUGGCCCc	0.6713	4.378	2	HeLa
MIMAT0019845	hsa-miR-4726-5p	ENSG00000280383	Z95331.1	sense_overlapping	chr22	46074496	46074517	+	1	0	AGO2	8mer	ggugagGUCCGAGGAGACCGGGa	| |||| | | |||||||	ucuuagCAGGGUGC-CUGGCCCa	0.9629	-0.161	1	HEK293S
MIMAT0019845	hsa-miR-4726-5p	ENSG00000231711	LINC00899	processed_transcript	chr22	46438890	46438914	-	1	0	AGO2	7mer-m8	ggUGAGG-UCCG-AGGAGACCGGGa	:|||| | || |||||||	aaGCUCCUAUGCAGGGCCUGGCCCu	1.0307	-0.178	2	22RV1
MIMAT0019845	hsa-miR-4726-5p	ENSG00000197182	MIRLET7BHG	lincRNA	chr22	46505587	46505612	+	5	0	AGO1,AGO2	7mer-m8	gguGAGGUCCGAG---GAGACCGGGa	| || || ||| |||||||||	accCUGAAGACUCACUCUCUGGCCCu	1.1972	-0.189	3	HS27a,endothelial
MIMAT0019845	hsa-miR-4726-5p	ENSG00000224271	AL117329.1	lincRNA	chr22	48250829	48250851	+	2	0	AGO1-4,AGO2	7mer-m8	ggugagguccgaggaGACCGGGa	|| |||||||	gagggacacugagacCUGGCCCu	-0.0871	0.088	0	Huh-7.5
MIMAT0019845	hsa-miR-4726-5p	ENSG00000279712	FP325330.3	lincRNA	chr22	48314337	48314358	+	1	0	AGO2	7mer-m8	ggugaggUCCGAGGAGACCGGGa	|| | ||| | |||||||	cccccugAGGAAGC-CUGGCCCc	0.9056	-0.165	0	T98G
MIMAT0019845	hsa-miR-4726-5p	ENSG00000213279	Z97192.2	lincRNA	chr22	49967250	49967273	-	2	0	AGO1,AGO2	8mer	gguGAGG--UCCGAGGAGACCGGGa	| |||| ||| | |||||||	gcuCUCCCGAGGAGGC-CUGGCCCa	1.1570	-0.317	3	22RV1,endothelial
MIMAT0019845	hsa-miR-4726-5p	ENSG00000188511	C22orf34	lincRNA	chr22	50018513	50018535	-	2	0	AGO2	7mer-m8	ggugagguccgaggaGACCGGGa	| | | |||||||	gggcagcuacgacaaCUGGCCCc	0.1764	-0.259	1	22RV1
MIMAT0019845	hsa-miR-4726-5p	ENSG00000278869	BX539320.1	lincRNA	chr22	50327414	50327436	-	2	0	AGO2	8mer	ggugaggUCCGAGGAGACCGGGa	|| :|| | : |||||||	ccuggugGGGAUGUGCUGGCCCa	0.7511	0.021	1	T98G
MIMAT0019845	hsa-miR-4726-5p	ENSG00000227484	CR559946.1	antisense	chr22	50753393	50753412	+	1	0	AGO2	7mer-m8	ggUGAGGUCCGAGGAGACCGGGa	||||| || |||||||||	agACUCCUGG---CUCUGGCCCc	1.3556	-1.267	0	HEK293S
MIMAT0019845	hsa-miR-4726-5p	ENSG00000272821	U62317.3	antisense	chr22	50962460	50962482	+	1	0	AGO1-4	7mer-m8	ggUGAGGUCCGAGGAGACCGGGa	|| :||| || |||||||	guACAUCAGCACCCACUGGCCCc	1.1039	2.780	1	hNSC
MIMAT0019845	hsa-miR-4726-5p	ENSG00000226738	U62317.1	processed_transcript	chr22	50984877	50984899	+	1	0	AGO2	7mer-m8	ggugaggucCGAGGAGACCGGGa	|| ||| |||||||	gcaggaggaGCUGAGCUGGCCCu	0.5778	-0.348	4	TZM-bl
MIMAT0019845	hsa-miR-4726-5p	ENSG00000232828	AC231533.1	antisense	chrX	48558939	48558962	-	1	0	AGO2	7mer-m8	ggUGAG-GUCCGAGGAGACCGGGa	| :||| || | | |||||||	cgGCUCGAAGCCGCACCUGGCCCu	1.1792	2.397	0	22RV1
MIMAT0019845	hsa-miR-4726-5p	ENSG00000270012	AC232271.1	lincRNA	chrX	49129869	49129891	+	1	0	AGO2	7mer-m8	ggugagguccgaggAGACCGGGa	| | | ||||||||	caauuguuuugguaUCUGGCCCc	0.1739	2.555	0	MDA-MB-231
MIMAT0019845	hsa-miR-4726-5p	ENSG00000270012	AC232271.1	lincRNA	chrX	49131767	49131788	+	3	0	AGO1-4,AGO2	7mer-m8	gguGAGGUCCGAGGAGACCGGGa	|||: || |||||||||	uucCUCUUAACU-CUCUGGCCCu	0.9925	0.429	0	HeLa,Huh-7.5
MIMAT0019845	hsa-miR-4726-5p	ENSG00000234390	USP27X-AS1	lincRNA	chrX	49642540	49642564	-	1	0	AGO2	7mer-m8	ggUGAGGUC-CGAGG-AGACCGGGa	|| :||| |||| |||||||	ggACAUCAGCUCUCCACCUGGCCCc	1.3913	0.154	2	Huh-7.5
MIMAT0019845	hsa-miR-4726-5p	ENSG00000235437	LINC01278	processed_transcript	chrX	62648800	62648822	-	1	0	AGO2	8mer	ggugAGGUCCGAGGAGACCGGGa	|| |||: | |||||||	cccaUCCGAAAGGCACUGGCCCa	0.8402	0.081	4	HeLa
MIMAT0019845	hsa-miR-4726-5p	ENSG00000229807	XIST	lincRNA	chrX	73043190	73043212	-	39	0	AGO1-4,AGO2	8mer	ggugagguccgaggAGACCGGGa	| | ||||||||	guaaauuaaauaggUCUGGCCCa	0.1930	0.246	0	Huh-7.5
MIMAT0019845	hsa-miR-4726-5p	ENSG00000270641	TSIX	lincRNA	chrX	73046313	73046337	+	1	0	AGO2	8mer	ggugagGUCCGAG--GAGACCGGGa	| | ||||| |||||||	uuaaagCUGGCUCAAGACUGGCCCa	0.9654	0.330	1	Huh-7.5
MIMAT0019845	hsa-miR-4726-5p	ENSG00000229807	XIST	lincRNA	chrX	73071882	73071904	-	12	0	AGO1-4,AGO2	8mer	ggUGAGGUCCGAGGAGACCGGGa	| |:: |:|::||||||||	uuAAUUUUUGUUUUUCUGGCCCa	1.0870	0.994	0	HEK293S,Huh-7.5
MIMAT0019845	hsa-miR-4726-5p	ENSG00000229807	XIST	lincRNA	chrX	73072022	73072043	-	31	0	AGO1-4,AGO2	8mer	ggUGAGGUCCGAGGAGACCGGGa	|| || | |||||||||	gaACCCCCAAC-ACUCUGGCCCa	0.8738	0.260	0	MDMs,hNSC
MIMAT0019845	hsa-miR-4726-5p	ENSG00000230590	FTX	lincRNA	chrX	73422745	73422765	-	2	0	AGO2	7mer-m8	ggUGAGGUCCGAGGAGACCGGGa	::||: ||| || |||||||	ugGUUCUUGGC-CC-CUGGCCCu	1.2587	0.913	3	HeLa
MIMAT0019845	hsa-miR-4726-5p	ENSG00000230590	FTX	lincRNA	chrX	73499851	73499873	-	4	0	AGO1,AGO1-4,AGO2	7mer-m8	ggugagguccgaggAGACCGGGa	| ||||||||	uugaaauauuacugUCUGGCCCu	-0.1077	0.222	3	Huh-7.5,endothelial
MIMAT0019845	hsa-miR-4726-5p	ENSG00000231154	MORF4L2-AS1	antisense	chrX	102946437	102946459	+	1	0	AGO2	7mer-m8	ggugagGUCCGAGGAGACCGGGa	| | || :||: |||||||	gcccaaCAUUUUCUGCUGGCCCu	0.9925	-0.011	1	HeLa
MIMAT0019845	hsa-miR-4726-5p	ENSG00000230392	AC004835.1	lincRNA	chrX	118467643	118467667	+	1	0	AGO1	7mer-m8	ggUGAGGUCCG--AGGAGACCGGGa	||||| : || | |||||||	gcACUCGGAGCAGACGGCUGGCCCg	1.2506	-0.281	1	endothelial
MIMAT0019845	hsa-miR-4726-5p	ENSG00000261773	AC244090.3	sense_overlapping	chrX	153746244	153746264	-	1	0	AGO2	8mer	ggUGAGGUCCGAGGAGACCGGGa	|: ||||| ||||||||||	gaAUCCCAGG--CCUCUGGCCCa	1.4500	0.346	1	22RV1
MIMAT0019845	hsa-miR-4726-5p	ENSG00000176728	TTTY14	lincRNA	chrY	21238886	21238908	-	1	0	AGO1	7mer-m8	ggugagguccgaggaGACCGGGa	|| | |||||||	ggacagugguuggggCUGGCCCg	0.2290	0.006	0	endothelial
