# Supplementary material for: Identification of hub programmed cell death-related genes and immune infiltration in Crohn’s disease using bioinformatics
Source: Front Genet. 2024 Dec 18;15:1425062. doi: 10.3389/fgene.2024.1425062 (PMC11688285; doi:10.3389/fgene.2024.1425062)
Supplement: Supplementary file 2 [file DataSheet4.zip › Input data and script3/ceRNAnet/miRNA_lncRNA/hsa-miR-144-3p.txt]

#please cite:
#Zhou KR, Liu S, Li B, Liu SR, Zheng WJ, Cai L, et al. An encyclopedia of RNA interactomes in ENCORI.
#2.Li JH, et al.starBase v2.0: decoding miRNA-ceRNA, miRNA-ncRNA and protein-RNA interaction networks from large-scale CLIP-Seq data , Nucleic Acids Res. 2014 Jan;42:D92-7.
miRNAid	miRNAname	geneID	geneName	geneType	chromosome	start	end	strand	clipExpNum	degraExpNum	RBP	merClass	miRseq	align	targetSeq	TDMDScore	phyloP	pancancerNum	cellline/tissue
MIMAT0000436	hsa-miR-144-3p	ENSG00000228526	MIR34AHG	lincRNA	chr1	9208516	9208535	-	1	0	AGO2	7mer-m8	ucAUGUAGUAGA-UAUGACAu	|::|| ||:| |||||||	caUGUAU-AUUUAAUACUGUc	1.2828	0.155	1	HEK293T
MIMAT0000436	hsa-miR-144-3p	ENSG00000279778	AL445437.1	TEC	chr1	88271628	88271647	-	2	0	AGO1-4	8mer	ucAUGUAGUAGAUAUGACAu	|| |: | ||||||||	uuUAACUUUUGUAUACUGUa	1.0000	0.845	3	Huh-7.5
MIMAT0000436	hsa-miR-144-3p	ENSG00000259946	BX005019.1	lincRNA	chr1	98432926	98432943	-	3	0	AGO1	7mer-m8	ucAUGUAGUAGAUAUGACAu	||::| || |||||||	cgUGUAACA--GAUACUGUc	1.1036	-0.333	3	endothelial
MIMAT0000436	hsa-miR-144-3p	ENSG00000259946	BX005019.1	lincRNA	chr1	98433008	98433027	-	2	0	AGO1	8mer	ucAUGUAGUAGAUAUGACAu	| ::| || |||||||	ucUCUGUAAUAGAUACUGUa	0.9914	0.002	3	endothelial
MIMAT0000436	hsa-miR-144-3p	ENSG00000273373	AL355488.1	antisense	chr1	110913065	110913085	+	3	1	AGO1-4,AGO2	8mer	ucauguAGUAGA-UAUGACAu	|::|:| |||||||	gaauuuUUGUUUAAUACUGUa	0.5791	0.342	7	Huh-7.5,T-REx-293
MIMAT0000436	hsa-miR-144-3p	ENSG00000273373	AL355488.1	antisense	chr1	110913871	110913889	+	1	0	AGO2	8mer	ucAUGUAGUAGAUAUGACAu	|||:||:| | |||||||	ugUAUAUUAGC-AUACUGUa	1.5060	-0.051	7	HeLa
MIMAT0000436	hsa-miR-144-3p	ENSG00000259834	AL365361.1	lincRNA	chr1	111198085	111198106	-	3	0	AGO2	8mer	ucaUGUAGUAGA--UAUGACAu	|| |:||::| | |||||||	agcAUAUUGUGUUAAUACUGUa	1.4036	0.776	5	BCBL-1
MIMAT0000436	hsa-miR-144-3p	ENSG00000284830	AL049557.1	bidirectional_promoter_lncRNA	chr1	112290256	112290275	-	1	0	AGO2	7mer-m8	ucaUGUAGUAGAUAUGACAu	|| ||| | |||||||	agcACAGCUGAGAUACUGUu	1.2060	0.040	0	MDMs
MIMAT0000436	hsa-miR-144-3p	ENSG00000271427	AL358072.1	lincRNA	chr1	117907764	117907783	-	1	0	AGO2	8mer	ucaUGUAGUAGAUAUGACAu	:|| :: |||||||	ccaGCAAUGAAAAUACUGUa	0.7548	-0.013	12	MCF7
MIMAT0000436	hsa-miR-144-3p	ENSG00000269996	RP11-343N15.5	lincRNA	chr1	121133978	121133997	+	4	0	AGO1-4,AGO2	7mer-m8	ucaUGUAGUAGAUAUGACAu	|| | || : |||||||	agaAAAUGGAAAAUACUGUc	1.0828	-0.050	0	Huh-7.5,T-REx-293
MIMAT0000436	hsa-miR-144-3p	ENSG00000236943	RP11-640M9.1	antisense	chr1	144505872	144505891	-	1	0	AGO2	7mer-m8	ucauGU-AGUAGAUAUGACAu	| || |::|| |||||||	ggacCAUUUGUC-AUACUGUc	1.1828	0.096	0	T-REx-293
MIMAT0000436	hsa-miR-144-3p	ENSG00000234222	LIX1L-AS1	antisense	chr1	145507375	145507393	-	1	0	AGO1-4	8mer	ucAUGUAGUAGAUAUGACAu	|:| | || |||||||	gcUGC-UGAUAAAUACUGUa	0.9707	-0.294	5	fibroblasts
MIMAT0000436	hsa-miR-144-3p	ENSG00000271721	RP11-337C18.9	antisense	chr1	146648193	146648211	+	1	0	AGO2	7mer-m8	ucAUGUAGUAGAUAUGACAu	||::|| | : |||||||	ggUGUAU-AGUGAUACUGUg	1.2536	0.224	3	MCF7
MIMAT0000436	hsa-miR-144-3p	ENSG00000278811	LINC00624	antisense	chr1	146730867	146730889	-	1	0	AGO1-4	7mer-m8	ucaUGUAGUAGA---UAUGACAu	|| ||||: | | |||||||	agcACAUUUUGUAGCAUACUGUg	1.4060	-0.550	5	fibroblasts
MIMAT0000436	hsa-miR-144-3p	ENSG00000264207	AC239868.2	antisense	chr1	149803319	149803336	-	1	0	AGO1-4	7mer-m8	ucAUGUAGUAGAUAUGACAu	|||| ||::| ||||||||	agUA-AUUGU-UAUACUGUu	1.7268	0.205	3	MCF7
MIMAT0000436	hsa-miR-144-3p	ENSG00000272405	AL365181.3	antisense	chr1	156612982	156613001	-	5	1	AGO1-4,AGO2	7mer-m8	ucaUGUAGUAGAUAUGACAu	:|| :: : |||||||	uagGCACUGGUAAUACUGUg	0.8548	-0.133	4	Huh-7.5
MIMAT0000436	hsa-miR-144-3p	ENSG00000203709	MIR29B2CHG	lincRNA	chr1	207981473	207981493	-	1	0	AGO2	7mer-m8	ucaUGUAG-UAGAUAUGACAu	| ||| | | | |||||||	uggACAACAAACAAUACUGUu	1.2146	2.946	5	MCF7
MIMAT0000436	hsa-miR-144-3p	ENSG00000232480	TGFB2-AS1	antisense	chr1	218517688	218517706	-	1	0	AGO2	7mer-m8	ucaUGUAGUAGAUAUGACAu	| ||| ||||||||||	ccaAGAUC-UCUAUACUGUu	1.2073	0.238	7	HeLa
MIMAT0000436	hsa-miR-144-3p	ENSG00000272750	AL592148.3	antisense	chr1	222834785	222834804	-	3	1	AGO1,AGO1-4	8mer	ucAUGUAGUAGAUAUGACAu	||:|| | ||||||||	uaUAUAUAUUGUAUACUGUa	1.1914	0.312	12	endothelial,hNSC
MIMAT0000436	hsa-miR-144-3p	ENSG00000279544	AL133243.4	TEC	chr2	32790084	32790105	+	1	0	AGO1-4	7mer-m8	ucAUGUAGUAGA--UAUGACAu	| |||: || |||||||	ucUUCAUUUGCUGCAUACUGUu	1.0646	0.236	2	MCF7
MIMAT0000436	hsa-miR-144-3p	ENSG00000203327	AC012358.1	antisense	chr2	55441754	55441773	-	1	0	AGO2	8mer	ucauguAGUAGAUAUGACAu	| |||| |||||||	auccuuUCAUAAAUACUGUa	0.9455	0.546	7	HeLa
MIMAT0000436	hsa-miR-144-3p	ENSG00000271894	AC007744.1	processed_transcript	chr2	56613201	56613219	+	3	0	AGO2	8mer	ucAUGUAGUAGAUAUGACAu	||| ||: |: |||||||	ugUAAAUU-UUGAUACUGUa	1.3560	4.798	0	motor_cortex
MIMAT0000436	hsa-miR-144-3p	ENSG00000232693	AC012370.1	sense_intronic	chr2	65601155	65601172	-	1	0	AGO2	7mer-m8	ucAUGUAGUAGAUAUGACAu	||:| ||| | |||||||	cgUGCCUCA-C-AUACUGUg	1.3560	-0.255	0	HS5
MIMAT0000436	hsa-miR-144-3p	ENSG00000280228	AC079753.1	TEC	chr2	113600689	113600708	+	2	0	AGO1-4,AGO2	7mer-m8	ucauguaguagAUAUGACAu	| ||||||||	cagggcuggcaUAUACUGUu	0.2084	-0.385	1	Huh-7.5
MIMAT0000436	hsa-miR-144-3p	ENSG00000189223	PAX8-AS1	processed_transcript	chr2	114021010	114021029	+	3	0	AGO1-4,AGO2	7mer-m8	ucauguaguagaUAUGACAu	| | || |||||||	ggcccuuccaaaAUACUGUc	0.7707	0.044	1	Huh-7.5
MIMAT0000436	hsa-miR-144-3p	ENSG00000224152	AC009506.1	antisense	chr2	160473216	160473235	+	1	0	AGO2	8mer	ucauguaGUAGAUAUGACAu	|| |||||||	uucuuucCAAGAAUACUGUa	0.1675	1.323	9	Huh-7.5
MIMAT0000436	hsa-miR-144-3p	ENSG00000227617	CERS6-AS1	processed_transcript	chr2	169629809	169629831	-	1	0	AGO2	7mer-m8	ucaUGUAGUAG---AUAUGACAu	| |||||| | |||||||	augACAUCACCACACAUACUGUu	1.5125	0.464	2	HEK293T
MIMAT0000436	hsa-miR-144-3p	ENSG00000223960	AC009948.1	antisense	chr2	179304878	179304897	+	4	0	AGO1,AGO2	7mer-m8	ucaUGUAGUAGAUAUGACAu	|: |:: : |||||||	guaAUUUUGGUGAUACUGUu	0.8134	0.306	8	HCT116,endothelial
MIMAT0000436	hsa-miR-144-3p	ENSG00000270277	AC009948.3	antisense	chr2	179414079	179414098	+	2	0	AGO1-4	7mer-m8	ucauguaguagAUAUGACAu	| ||||||||	ucuuucaaggaUAUACUGUu	0.1293	4.346	1	Huh-7.5
MIMAT0000436	hsa-miR-144-3p	ENSG00000231689	LINC01090	lincRNA	chr2	189092981	189093000	-	2	0	AGO1-4,AGO2	7mer-m8	ucauguaguagaUAUGACAu	| | |||||||	ccuggugcuaagAUACUGUg	0.3220	1.656	4	Huh-7.5
MIMAT0000436	hsa-miR-144-3p	ENSG00000223523	AC092598.1	sense_overlapping	chr2	189521227	189521245	-	1	0	AGO2	7mer-m8	ucaUGUAGUAGAUAUGACAu	|| ::| | || |||||||	agaGUACCUUC-AUACUGUc	1.3036	-0.184	5	T-REx-293
MIMAT0000436	hsa-miR-144-3p	ENSG00000279348	AC012513.3	TEC	chr2	217077800	217077819	+	5	0	AGO1-4,AGO2	8mer	ucauguaguAGAUAUGACAu	| | |: |||||||	ggagggugcUUGAUACUGUa	0.5720	0.073	7	Huh-7.5
MIMAT0000436	hsa-miR-144-3p	ENSG00000267034	AC010980.2	lincRNA	chr2	223182579	223182599	-	6	0	AGO1-4,AGO2	7mer-m8	ucAUGUAGU-AGAUAUGACAu	| || :| |:||||||||	gaUUCAAUAUUUUAUACUGUg	1.1707	0.831	4	C666,MCF7
MIMAT0000436	hsa-miR-144-3p	ENSG00000206573	THUMPD3-AS1	antisense	chr3	9431832	9431850	-	7	0	AGO1,AGO1-4,AGO2	8mer	ucAUGUAGUAGAUAUGACAu	||| |:| |||||||	guUACUUUA-AAAUACUGUa	1.0439	0.156	6	BCBL-1,MCF7,endothelial
MIMAT0000436	hsa-miR-144-3p	ENSG00000224660	SH3BP5-AS1	antisense	chr3	15296416	15296433	+	4	0	AGO1-4,AGO2	8mer	ucAUGUAGUAGAUAUGACAu	||| ||:| |||||||	ugUA-AUUA-AGAUACUGUa	1.2060	0.913	5	H1,Huh-7.5
MIMAT0000436	hsa-miR-144-3p	ENSG00000228956	SATB1-AS1	processed_transcript	chr3	18944346	18944365	+	2	0	AGO1-4,AGO2	7mer-m8	ucauguaguagaUAUGACAu	|| | | |||||||	agacaaagagaaAUACUGUc	0.7134	-0.070	2	Huh-7.5
MIMAT0000436	hsa-miR-144-3p	ENSG00000272334	AC011816.2	lincRNA	chr3	37015035	37015054	-	1	0	AGO1-4	7mer-m8	ucauguaGUAGAUAUGACAu	| | || : |||||||	accagccCACUAAUACUGUc	0.8134	0.056	7	fibroblasts
MIMAT0000436	hsa-miR-144-3p	ENSG00000259976	AC093010.3	3prime_overlapping_ncRNA	chr3	114033609	114033629	-	64	0	AGO1,AGO1-4,AGO2	7mer-m8	ucaUGUAGUA-GAUAUGACAu	||||: | |||||||	gugACAUUUUGGAAUACUGUg	1.0573	7.851	11	Huh-7.5,endothelial,foreskin_fibroblast
MIMAT0000436	hsa-miR-144-3p	ENSG00000273454	AC112503.2	lincRNA	chr3	122996233	122996252	+	1	0	AGO2	7mer-m8	ucauguagUAGAUAUGACAu	| || ||||||||	aaauggcaAUGUAUACUGUg	0.4675	-0.212	6	BT474
MIMAT0000436	hsa-miR-144-3p	ENSG00000273486	AC096992.2	antisense	chr3	136557005	136557024	-	1	0	AGO1-4	8mer	ucaUGUAGUAGAUAUGACAu	| | :|| |||||||	uaaAGAAUAUACAUACUGUa	0.8341	-0.002	10	hNSC
MIMAT0000436	hsa-miR-144-3p	ENSG00000240207	AC080013.1	antisense	chr3	158454687	158454707	+	1	0	AGO1	7mer-m8	ucAUGUAGUAG-AUAUGACAu	| | |:: | |||||||	ucUUCCUUGCCACAUACUGUg	0.8500	-0.141	3	endothelial
MIMAT0000436	hsa-miR-144-3p	ENSG00000237978	KCNMB2-AS1	antisense	chr3	178447121	178447140	-	2	0	AGO1-4,AGO2	7mer-m8	ucAUGUAGUAGAUAUGACAu	| | | ||| |||||||	ucUUCCUAAUCAAUACUGUg	1.1439	1.464	1	HeLa,Huh-7.5
MIMAT0000436	hsa-miR-144-3p	ENSG00000214145	LINC00887	lincRNA	chr3	194014304	194014322	-	1	0	AGO1-4	8mer	ucaUGUAGUAGAUAUGACAu	|::|:: | |||||||	gugAUGUUGGC-AUACUGUa	0.9341	0.475	2	hNSC
MIMAT0000436	hsa-miR-144-3p	ENSG00000251615	AC104825.1	lincRNA	chr4	8359332	8359355	-	1	0	AGO2	7mer-m8	ucAUGUAGUAGA----UAUGACAu	| || | |||:| |||||||	aaUAAAACAUUUGAAAAUACUGUg	1.2060	0.057	12	T-REx-293
MIMAT0000436	hsa-miR-144-3p	ENSG00000248228	SLIT2-IT1	sense_intronic	chr4	20393846	20393868	+	2	0	AGO1-4	8mer	ucaUGUAGUAGA---UAUGACAu	| :|| :|| | |||||||	augGCACUAUAUGGAAUACUGUa	1.0121	-0.154	2	hNSC
MIMAT0000436	hsa-miR-144-3p	ENSG00000280650	KCNIP4-IT1	lincRNA	chr4	21845775	21845798	-	2	0	AGO2	7mer-m8	ucAUGU-AGUAGA---UAUGACAu	|| | || ||| |||||||	ccUAAAUUCUUCUGAAAUACUGUg	1.1268	-0.003	0	22RV1
MIMAT0000436	hsa-miR-144-3p	ENSG00000260918	AC107398.3	sense_overlapping	chr4	47439741	47439760	+	1	0	AGO2	7mer-m8	ucaugUAGUAGAUAUGACAu	| | | |: |||||||	aagcaAACUUUCAUACUGUg	0.7427	2.004	3	cingulate_gyrus
MIMAT0000436	hsa-miR-144-3p	ENSG00000251022	THAP9-AS1	antisense	chr4	83816748	83816767	-	1	0	AGO2	8mer	ucauGUAGUAGAUAUGACAu	|| :| ::| |||||||	agccUAAUGUGGAUACUGUa	1.0914	0.250	6	HeLa
MIMAT0000436	hsa-miR-144-3p	ENSG00000180769	WDFY3-AS2	processed_transcript	chr4	85929548	85929567	+	2	0	AGO2	8mer	ucaUGUAGUAGAUAUGACAu	|| :|||::| |||||||	aggGCAUUGUAAAUACUGUa	1.5268	-0.190	9	motor_cortex
MIMAT0000436	hsa-miR-144-3p	ENSG00000246090	AP002026.1	antisense	chr4	100221738	100221757	+	1	0	AGO1-4	8mer	ucauguaguagaUAUGACAu	| | |||||||	gccugacaaagaAUACUGUa	0.2602	-0.108	6	Huh-7.5
MIMAT0000436	hsa-miR-144-3p	ENSG00000273247	AC097376.2	antisense	chr4	140373432	140373451	-	2	0	AGO1-4,AGO2	7mer-m8	ucAUGUAGUAG-AUAUGACAu	|| ||| |: |||||||	uuUA-AUCUUUGAAUACUGUu	1.1353	0.074	8	T98G,hNSC
MIMAT0000436	hsa-miR-144-3p	ENSG00000268471	MIR4453HG	bidirectional_promoter_lncRNA	chr4	153459554	153459575	+	1	0	AGO1-4	7mer-m8	ucauguagUAGA--UAUGACAu	|| | |||| |||||||	agauaaggAUCUAAAUACUGUg	1.1780	0.485	6	hNSC
MIMAT0000436	hsa-miR-144-3p	ENSG00000180712	LINC02363	lincRNA	chr4	185274781	185274800	-	1	0	AGO2	7mer-m8	ucauguaguagaUAUGACAu	| | |||||||	caugaguaggagAUACUGUg	0.3720	-0.358	1	left_ventricle
MIMAT0000436	hsa-miR-144-3p	ENSG00000188242	AC010442.1	3prime_overlapping_ncRNA	chr5	470867	470889	-	4	0	AGO1-4,AGO2	7mer-m8	ucAUGUAGUAG---AUAUGACAu	|||| :|: ||||||||	guUACAGAGUUCAAUAUACUGUg	1.1232	0.074	5	HeLa,foreskin_fibroblast
MIMAT0000436	hsa-miR-144-3p	ENSG00000248131	LINC01194	lincRNA	chr5	12655024	12655043	+	1	0	AGO2	7mer-m8	ucauguagUAGAUAUGACAu	| ||: |||||||	ugaguugaAUUAAUACUGUc	0.4998	-0.093	0	Huh-7.5
MIMAT0000436	hsa-miR-144-3p	ENSG00000272130	AC091946.2	lincRNA	chr5	21570064	21570083	+	2	0	AGO1	7mer-m8	ucAUGUAGUAGAUAUGACAu	| | :| ::| ||||||||	auUUUACUGUAUAUACUGUu	1.2207	-0.264	4	endothelial
MIMAT0000436	hsa-miR-144-3p	ENSG00000244968	LIFR-AS1	antisense	chr5	38558652	38558671	+	1	0	AGO1-4	7mer-m8	ucauguaguagaUAUGACAu	| | | |||||||	aagaaaaagcaaAUACUGUg	0.4793	0.076	8	MCF7
MIMAT0000436	hsa-miR-144-3p	ENSG00000234290	AC116366.1	antisense	chr5	131805395	131805414	-	1	0	AGO1-4	7mer-m8	ucauguaguagAUAUGACAu	||||||||	ccacugagggaUAUACUGUu	-0.3000	0.201	6	Huh-7.5
MIMAT0000436	hsa-miR-144-3p	ENSG00000233937	AC008443.1	processed_transcript	chr5	180683217	180683239	+	1	0	AGO1	7mer-m8	ucAUGU--A-GUAGAUAUGACAu	|||| | || |||||||	gaUACAGCUGCAAAAAUACUGUc	1.0939	0.494	4	endothelial
MIMAT0000436	hsa-miR-144-3p	ENSG00000233937	AC008443.1	processed_transcript	chr5	180683707	180683725	+	1	0	AGO2	7mer-m8	ucaUGUAGUAGAUAUGACAu	| |:||: || |||||||	ugaAUAUU-UCAAUACUGUc	1.2828	0.754	4	TZM-bl
MIMAT0000436	hsa-miR-144-3p	ENSG00000244041	LINC01011	lincRNA	chr6	2991048	2991068	+	2	0	AGO2	7mer-m8	ucAUGUAGUA-GAUAUGACAu	| || | || |||||||	auUAACUGAUAAGAUACUGUg	1.0121	0.191	8	T-REx-293
MIMAT0000436	hsa-miR-144-3p	ENSG00000261211	AL031123.2	lincRNA	chr6	6682574	6682593	-	1	0	AGO1-4	8mer	ucauguaguagaUAUGACAu	|||||||	gcaggcaggagaAUACUGUa	-0.5500	-0.386	4	MCF7
MIMAT0000436	hsa-miR-144-3p	ENSG00000228223	HCG11	lincRNA	chr6	26524549	26524567	+	14	0	AGO1-4,AGO2	8mer	ucaUGUAGUAGAUAUGACAu	|| |:: |||||||||	uuaACUUUG-CUAUACUGUa	1.0548	0.147	9	Huh-7.5,foreskin_fibroblast
MIMAT0000436	hsa-miR-144-3p	ENSG00000228223	HCG11	lincRNA	chr6	26527403	26527422	+	2	0	AGO2	8mer	ucauGUAGUAGAUAUGACAu	| ||| || |||||||	aaauCAUGAUACAUACUGUa	1.1487	0.117	9	TrHBMEC
MIMAT0000436	hsa-miR-144-3p	ENSG00000206337	HCP5	sense_overlapping	chr6	31431749	31431768	+	1	0	AGO2	7mer-m8	ucauguaguagaUAUGACAu	| | |||||||	gucucuggacacAUACUGUc	0.2854	-0.051	3	BC-3
MIMAT0000436	hsa-miR-144-3p	ENSG00000231113	AL035587.1	antisense	chr6	42908589	42908608	+	2	0	AGO2	7mer-m8	ucauguaguagaUAUGACAu	| | |||||||	ccugggaaaaugAUACUGUc	0.2602	-0.197	4	hMSC
MIMAT0000436	hsa-miR-144-3p	ENSG00000261116	AL049555.1	sense_overlapping	chr6	54808286	54808304	+	1	0	AGO2	7mer-m8	ucAUGUAGUAGAUAUGACAu	||: | || ||||||||	ugUGGAGCA-GUAUACUGUu	1.1828	-0.040	8	HeLa
MIMAT0000436	hsa-miR-144-3p	ENSG00000272356	AL080317.3	antisense	chr6	111631324	111631343	+	4	0	AGO1-4,AGO2	7mer-m8	ucauguaguagaUAUGACAu	| | |||||||	aaccacacccaaAUACUGUu	0.2084	0.639	10	Huh-7.5
MIMAT0000436	hsa-miR-144-3p	ENSG00000272356	AL080317.3	antisense	chr6	111632382	111632407	+	2	0	AGO1-4,AGO2	7mer-m8	ucAUGUAGUA--GA----UAUGACAu	|||||::| || |||||||	caUACAUUGUCGCUGAACAUACUGUu	1.2882	4.993	10	Huh-7.5,TDF
MIMAT0000436	hsa-miR-144-3p	ENSG00000283122	HYMAI	non_coding	chr6	144328350	144328369	-	2	0	AGO1	7mer-m8	ucAUGUAGUAGAUAUGACAu	||| :| ||: |||||||	ggUAAGUGAUUAAUACUGUu	1.4060	1.124	0	endothelial
MIMAT0000436	hsa-miR-144-3p	ENSG00000233682	AL356417.2	antisense	chr6	159587092	159587111	-	1	0	AGO2	7mer-m8	ucAUGUAGUAGAUAUGACAu	||| || :||| |||||||	agUCCAAUAUCAAUACUGUu	1.7207	-0.189	10	HS5
MIMAT0000436	hsa-miR-144-3p	ENSG00000261019	AC010132.4	lincRNA	chr7	42942146	42942165	-	1	0	AGO1-4	7mer-m8	ucAUGUAGUAGAUAUGACAu	| | ::| :|: |||||||	acUUUGUGGUUGAUACUGUg	1.1707	0.270	6	hNSC
MIMAT0000436	hsa-miR-144-3p	ENSG00000234456	MAGI2-AS3	processed_transcript	chr7	79092887	79092906	+	1	0	AGO1-4	7mer-m8	ucauguaguagaUAUGACAu	| | |||||||	aauuuccaggacAUACUGUu	0.0500	0.205	8	hNSC
MIMAT0000436	hsa-miR-144-3p	ENSG00000280347	AC000123.3	TEC	chr7	127002753	127002774	-	1	0	AGO2	7mer-m8	ucAUG-UAGUAGA-UAUGACAu	||| :|||||| |||||||	ccUACUGUCAUCUAAUACUGUu	1.9771	0.078	5	MDA-MB-231
MIMAT0000436	hsa-miR-144-3p	ENSG00000279078	SND1-IT1	lincRNA	chr7	127638938	127638956	+	12	0	AGO1,AGO1-4,AGO2	7mer-m8	ucAUGUAGUAGAUAUGACAu	| || :| : | |||||||	aaUAGGU-GCCAAUACUGUg	1.0914	0.161	1	Huh-7.5,endothelial
MIMAT0000436	hsa-miR-144-3p	ENSG00000260231	JHDM1D-AS1	bidirectional_promoter_lncRNA	chr7	139877791	139877810	+	2	0	AGO1,AGO1-4	8mer	ucauguaguagaUAUGACAu	| | | | |||||||	aacagcugacaaAUACUGUa	0.7086	-0.077	3	Huh-7.5,endothelial
MIMAT0000436	hsa-miR-144-3p	ENSG00000280144	AC073308.1	TEC	chr7	145747296	145747317	+	2	0	AGO1-4,AGO2	7mer-m8	ucAUGUAGUAG--AUAUGACAu	|:| |::|: ||||||||	caUGCUUUGUUAAUAUACUGUg	1.1000	-0.383	0	Huh-7.5
MIMAT0000436	hsa-miR-144-3p	ENSG00000182648	LINC01006	lincRNA	chr7	156431255	156431273	-	2	0	AGO2	7mer-m8	ucAUGUAGUAGAUAUGACAu	| || | ||| |||||||	auUAAAACAU-GAUACUGUg	1.3060	-0.329	4	MCF7
MIMAT0000436	hsa-miR-144-3p	ENSG00000167912	AC090152.1	antisense	chr8	60033718	60033740	+	1	0	AGO2	7mer-m8	ucaUGUAGUAG---AUAUGACAu	| ||| | || |||||||	auaACAGCUUCCCAAAUACUGUu	1.0353	0.403	5	MDA-MB-231
MIMAT0000436	hsa-miR-144-3p	ENSG00000246145	RRS1-AS1	lincRNA	chr8	67333981	67334003	-	1	0	AGO2	7mer-m8	ucauGUAGUAG---AUAUGACAu	|||:||| |||||||	gccuCAUUAUCCAAAAUACUGUg	0.9719	0.345	3	Akata-LCLd3
MIMAT0000436	hsa-miR-144-3p	ENSG00000261618	AC083837.1	lincRNA	chr8	79750746	79750765	+	1	0	AGO1-4	7mer-m8	ucauguaguagaUAUGACAu	| | | | |||||||	aagagagaaggcAUACUGUu	0.7086	0.008	3	Huh-7.5
MIMAT0000436	hsa-miR-144-3p	ENSG00000251136	AF117829.1	lincRNA	chr8	90729799	90729818	-	1	0	AGO2	7mer-m8	ucauguaguagaUAUGACAu	| | | |||||||	ucugccaaaagaAUACUGUg	0.5220	0.051	5	MDA-MB-231
MIMAT0000436	hsa-miR-144-3p	ENSG00000251136	AF117829.1	lincRNA	chr8	90733422	90733442	-	1	0	AGO1-4	7mer-m8	ucaUGUAGUAGA-UAUGACAu	| | |||| |||||||	cugAGAAGAUCUCAUACUGUg	1.0866	-0.234	5	fibroblasts
MIMAT0000436	hsa-miR-144-3p	ENSG00000253738	OTUD6B-AS1	antisense	chr8	92080797	92080819	-	9	0	AGO1-4,AGO2	8mer	ucaUGUAGU-A-GA-UAUGACAu	|::|:| | || |||||||	uccAUGUUACUACUGAUACUGUa	1.0548	-0.281	5	Huh-7.5,T-REx-293
MIMAT0000436	hsa-miR-144-3p	ENSG00000253738	OTUD6B-AS1	antisense	chr8	92081003	92081024	-	1	0	AGO2	7mer-m8	ucAUGUAG--UAGAUAUGACAu	| ||:||: | |||||||	aaUAUAUUGGACAAAUACUGUu	1.0914	0.189	5	Huh-7.5
MIMAT0000436	hsa-miR-144-3p	ENSG00000248858	AC104211.1	processed_transcript	chr8	93890295	93890314	-	1	0	AGO2	7mer-m8	ucauguaguAGAUAUGACAu	| | ||||||||||	acucuuaauUCUAUACUGUu	0.8000	-0.123	9	GM12892
MIMAT0000436	hsa-miR-144-3p	ENSG00000253722	AC010834.1	antisense	chr8	94745752	94745769	+	2	0	AGO2	8mer	ucAUGUAGUAGAUAUGACAu	|:| |||| ||||||||	cuUGC-UCAU-UAUACUGUa	1.3939	3.761	0	TDF
MIMAT0000436	hsa-miR-144-3p	ENSG00000280123	AC023632.6	TEC	chr8	95440006	95440025	-	7	0	AGO1-4,AGO2	8mer	ucAUGUAGUAGAUAUGACAu	||:: | || ||||||||	ugUGUUUAAUAUAUACUGUa	1.3536	0.360	6	Huh-7.5
MIMAT0000436	hsa-miR-144-3p	ENSG00000282164	PEG13	sense_intronic	chr8	141108645	141108663	-	1	0	AGO2	7mer-m8	ucaUGUAGUAGAUAUGACAu	| :|:|||| ||||||||	cggGCGUCAU-UAUACUGUg	1.5646	-0.066	0	HeLa
MIMAT0000436	hsa-miR-144-3p	ENSG00000253716	MINCR	antisense	chr8	144363064	144363083	-	5	0	AGO2	7mer-m8	ucAUGUAGUAGAUAUGACAu	|::: || |||||||	ucUGUGACACAGAUACUGUg	0.9780	-0.168	6	HeLa
MIMAT0000436	hsa-miR-144-3p	ENSG00000261215	AL162231.4	processed_transcript	chr9	34664819	34664838	-	1	0	AGO2	7mer-m8	ucauguagUAGAUAUGACAu	| | | |||||||	ccccaaaaACCCAUACUGUg	0.4102	-0.064	5	HEK293T
MIMAT0000436	hsa-miR-144-3p	ENSG00000281649	EBLN3P	lincRNA	chr9	37089665	37089684	+	32	0	AGO1,AGO1-4,AGO2	8mer	ucaUGUAGUAGAUAUGACAu	|:| | :||||||||	uaaAUAACUGUUAUACUGUa	0.8927	-0.402	4	Huh-7.5,endothelial,foreskin_fibroblast
MIMAT0000436	hsa-miR-144-3p	ENSG00000175611	LINC00476	lincRNA	chr9	98637441	98637459	-	1	0	AGO1-4	7mer-m8	ucaUGUAGUAGAUAUGACAu	||:| | |||||||	uaaACGU-AAAAAUACUGUu	0.7841	-0.320	5	Huh-7.5
MIMAT0000436	hsa-miR-144-3p	ENSG00000256040	PAPPA-AS1	antisense	chr9	119161267	119161286	-	2	0	AGO1-4,AGO2	7mer-m8	ucauguagUAGAUAUGACAu	| :|: |||||||	cugggaggGUUGAUACUGUu	0.4602	-0.118	0	TDF,hNSC
MIMAT0000436	hsa-miR-144-3p	ENSG00000261094	AC007066.2	sense_overlapping	chr9	125700689	125700712	+	1	0	AGO2	8mer	ucaUGUA--GUAG--AUAUGACAu	|||| |||: ||||||||	cccACAUUCCAUUCAUAUACUGUa	1.2805	-0.246	11	HEK293T
MIMAT0000436	hsa-miR-144-3p	ENSG00000204054	LINC00963	processed_transcript	chr9	132271949	132271968	+	1	0	AGO2	8mer	ucauguaguagaUAUGACAu	|| | |||||||	ggucaguucaggAUACUGUa	0.5841	0.088	3	HeLa
MIMAT0000436	hsa-miR-144-3p	ENSG00000223808	AC044784.1	lincRNA	chr10	9014958	9014977	+	2	0	AGO1-4	7mer-m8	ucaugUAGUAGAUAUGACAu	:|: | |||||||	cccugGUUUUAGAUACUGUg	0.4809	-0.077	3	MCF7
MIMAT0000436	hsa-miR-144-3p	ENSG00000261683	LINC00838	lincRNA	chr10	34055889	34055909	-	1	0	AGO1	7mer-m8	ucaUGUAGU-AGAUAUGACAu	|| :|| || | |||||||	agaGCACCAGGCCAUACUGUg	1.3243	-0.372	1	HEK293
MIMAT0000436	hsa-miR-144-3p	ENSG00000228065	LINC01515	lincRNA	chr10	67458052	67458071	+	2	0	AGO1-4,AGO2	7mer-m8	ucAUGUAGUAGAUAUGACAu	||:| :| ||||||||	uuUAUAAUAGGUAUACUGUg	1.1207	-0.251	4	Huh-7.5
MIMAT0000436	hsa-miR-144-3p	ENSG00000260400	AL513534.1	sense_overlapping	chr10	70460407	70460426	+	2	0	AGO2	8mer	ucauguagUAGAUAUGACAu	| | || |||||||	aaggcuaaAUGAAUACUGUa	0.6768	3.454	8	HEK293S
MIMAT0000436	hsa-miR-144-3p	ENSG00000236756	DNAJC9-AS1	antisense	chr10	75034621	75034640	+	1	0	AGO1-4	7mer-m8	ucaUGUAGUAGAUAUGACAu	|| |:| | | |||||||	agcAUAACCCCAAUACUGUu	1.1707	-0.043	5	hNSC
MIMAT0000436	hsa-miR-144-3p	ENSG00000225484	NUTM2B-AS1	antisense	chr10	81480456	81480476	-	6	0	AGO1,AGO1-4,AGO2	7mer-m8	ucAUGUAG-UAGAUAUGACAu	|| | | : | |||||||	gcUAGAACUGCCAAUACUGUg	0.9207	0.349	4	Huh-7.5,endothelial
MIMAT0000436	hsa-miR-144-3p	ENSG00000226688	ENTPD1-AS1	antisense	chr10	97664642	97664661	-	6	0	AGO1-4,AGO2	7mer-m8	ucauguaGUAGAUAUGACAu	| ||| |||||||	ucucagaCAUGAAUACUGUg	0.7366	0.141	4	foreskin_fibroblast,hMSC
MIMAT0000436	hsa-miR-144-3p	ENSG00000224934	AL391684.1	lincRNA	chr10	101193616	101193635	+	1	0	AGO1-4	7mer-m8	ucauguaguagaUAUGACAu	| |||||||	uuccuuuagaacAUACUGUc	0.0584	0.063	10	Huh-7.5
MIMAT0000436	hsa-miR-144-3p	ENSG00000235823	OLMALINC	lincRNA	chr10	102143037	102143059	+	10	0	AGO1-4,AGO2	7mer-m8	ucAUGUAGUAG---AUAUGACAu	|||| :|: ||||||||	guUACAGAGUUCAAUAUACUGUg	1.1232	0.200	7	Huh-7.5
MIMAT0000436	hsa-miR-144-3p	ENSG00000177640	CASC2	antisense	chr10	119813427	119813447	+	1	0	AGO2	7mer-m8	ucaUGUAGUAG-AUAUGACAu	| :|| || | ||||||||	ugaGCAGCAACAUAUACUGUg	1.2828	-0.203	3	HEK293S
MIMAT0000436	hsa-miR-144-3p	ENSG00000224023	AL158835.1	lincRNA	chr10	127395815	127395834	-	1	0	AGO2	7mer-m8	ucAUGUAGUAGAUAUGACAu	||||:: ||| |||||||	agUAUGAAAUCAAUACUGUg	1.7293	-0.276	8	BT474
MIMAT0000436	hsa-miR-144-3p	ENSG00000269821	KCNQ1OT1	antisense	chr11	2690890	2690906	-	4	0	AGO1-4,AGO2	7mer-m8	ucAUGUAGUAGAUAUGACAu	|||| :| |||||||	cuUACACUA---AUACUGUg	1.0439	-0.463	4	Huh-7.5
MIMAT0000436	hsa-miR-144-3p	ENSG00000246273	SBF2-AS1	antisense	chr11	9802190	9802212	+	1	0	AGO2	7mer-m8	ucAUGUAGUAGA---UAUGACAu	| | ||| || |||||||	ucUUCCUCAACUACCAUACUGUu	1.0353	-0.221	3	HEK293T
MIMAT0000436	hsa-miR-144-3p	ENSG00000281880	PAUPAR	processed_transcript	chr11	31849410	31849435	+	1	0	AGO2	8mer	ucaUG-UAGUAGA-----UAUGACAu	| || ||||||| |||||||	ggcACAAUCAUCUGUGGAAUACUGUa	1.7392	0.887	2	HEK293T
MIMAT0000436	hsa-miR-144-3p	ENSG00000255240	AP001636.3	antisense	chr11	58736473	58736493	-	2	0	AGO1-4,AGO2	7mer-m8	ucAUGUAGUA-GAUAUGACAu	| |: ||||| |||||||	aaUGAAUCAUAAAAUACUGUc	1.5382	0.066	3	Huh-7.5
MIMAT0000436	hsa-miR-144-3p	ENSG00000245532	NEAT1	lincRNA	chr11	65200059	65200078	+	42	0	AGO1,AGO1-4,AGO2	7mer-m8	ucAUGUAGU-AGAUAUGACAu	|| || | | |||||||	guUA-AUGACUAAAUACUGUc	0.9621	-0.031	1	Huh-7.5,endothelial,foreskin_fibroblast
MIMAT0000436	hsa-miR-144-3p	ENSG00000245532	NEAT1	lincRNA	chr11	65201106	65201125	+	24	0	AGO1,AGO1-4,AGO2	7mer-m8	ucAUGUAGU-AGAUAUGACAu	|| || | | |||||||	uuUA-AUGACUAAAUACUGUc	0.9621	0.161	1	Huh-7.5,endothelial,foreskin_fibroblast
MIMAT0000436	hsa-miR-144-3p	ENSG00000245532	NEAT1	lincRNA	chr11	65205301	65205321	+	19	0	AGO1,AGO1-4,AGO2	7mer-m8	ucaugUAGU-AGAUAUGACAu	:|:| |: |||||||	uaaugGUUACUUGAUACUGUc	0.6309	-0.031	1	endothelial,foreskin_fibroblast,left_ventricle
MIMAT0000436	hsa-miR-144-3p	ENSG00000251562	MALAT1	lincRNA	chr11	65269586	65269606	+	31	0	AGO1,AGO1-4,AGO2	8mer	ucauGUAGUAGA-UAUGACAu	||| ||:| |||||||	guguCAUAAUUUGAUACUGUa	1.0987	-0.584	5	Huh-7.5,endothelial,foreskin_fibroblast
MIMAT0000436	hsa-miR-144-3p	ENSG00000260233	SSSCA1-AS1	processed_transcript	chr11	65336219	65336238	-	1	0	AGO2	7mer-m8	ucauguaguaGAUAUGACAu	| | | |||||||	ucuggcugccCGAUACUGUg	0.4647	-0.682	8	BT474
MIMAT0000436	hsa-miR-144-3p	ENSG00000280269	AP000577.1	TEC	chr11	73916297	73916316	+	1	0	AGO2	7mer-m8	ucauguaGUAGAUAUGACAu	| | :| : |||||||	auuuggcUAAUGAUACUGUg	0.6927	0.088	2	HeLa
MIMAT0000436	hsa-miR-144-3p	ENSG00000261098	AP000766.1	lincRNA	chr11	107183291	107183308	-	2	0	AGO1-4,AGO2	7mer-m8	ucAUGUAGUAGAUAUGACAu	|| | || |||||||	uuUAGAACA--AAUACUGUg	0.8621	0.084	9	HeLa,foreskin_fibroblast
MIMAT0000436	hsa-miR-144-3p	ENSG00000269944	AP001267.4	sense_intronic	chr11	118287063	118287084	+	1	0	AGO1-4	7mer-m8	ucaUGUAGUAGA--UAUGACAu	| | || :| |||||||	ccaAAAGCAAUUAAAUACUGUu	0.7841	1.062	4	Huh-7.5
MIMAT0000436	hsa-miR-144-3p	ENSG00000254703	SENCR	antisense	chr11	128561658	128561676	-	1	0	AGO1-4	7mer-m8	ucaUGUAGUAGAUAUGACAu	| ||||: |||||||||	cgaACAUU-CCUAUACUGUc	1.4646	-0.390	2	fibroblasts
MIMAT0000436	hsa-miR-144-3p	ENSG00000275764	AC092747.4	lincRNA	chr12	27191550	27191569	+	1	0	AGO2	8mer	ucauguaguagaUAUGACAu	|| | |||||||	agggauagacaaAUACUGUa	0.3998	0.390	4	left_ventricle
MIMAT0000436	hsa-miR-144-3p	ENSG00000275097	AC024940.6	3prime_overlapping_ncRNA	chr12	31433582	31433601	-	2	0	AGO1-4,AGO2	7mer-m8	ucAUGUAGUAGAUAUGACAu	|::| : |:||||||||	uuUGUACUUUUUAUACUGUu	1.1500	4.892	3	BC-3,hNSC
MIMAT0000436	hsa-miR-144-3p	ENSG00000275854	AC084824.4	sense_intronic	chr12	32890437	32890456	-	1	0	AGO2	7mer-m8	ucAUGUAGUAGAUAUGACAu	|:: ::| |||||||	ucUGUUCUGUGCAUACUGUu	0.8500	-0.192	9	HeLa
MIMAT0000436	hsa-miR-144-3p	ENSG00000275481	AC025031.4	lincRNA	chr12	46784174	46784193	+	5	0	AGO1-4,AGO2	7mer-m8	ucauguaGUAGAUAUGACAu	| || |||||||	auauuggCAAACAUACUGUu	0.3998	0.208	7	Huh-7.5
MIMAT0000436	hsa-miR-144-3p	ENSG00000260122	AC068987.2	lincRNA	chr12	52204290	52204310	-	1	0	AGO1-4	7mer-m8	ucAUGUA-GUAGAUAUGACAu	||::| || : |||||||	uaUAUGUGCAGUGAUACUGUg	1.1828	2.162	0	hNSC
MIMAT0000436	hsa-miR-144-3p	ENSG00000261586	AC068987.4	lincRNA	chr12	52211686	52211707	+	1	0	AGO2	7mer-m8	ucauGUAGU-AGA-UAUGACAu	| ||||: |:| |||||||	auguCAUCGCUUUAAUACUGUg	1.3573	3.582	4	TDF
MIMAT0000436	hsa-miR-144-3p	ENSG00000281344	HELLPAR	macro_lncRNA	chr12	102602681	102602699	+	4	0	AGO1-4,AGO2	7mer-m8	ucaUGUAGUAGAUAUGACAu	| || :|| |||||||	uuaAAAUAGUC-AUACUGUc	0.9755	-0.032	0	Huh-7.5
MIMAT0000436	hsa-miR-144-3p	ENSG00000281344	HELLPAR	macro_lncRNA	chr12	102609332	102609352	+	1	0	AGO1-4	8mer	ucAUG-UAGUAGAUAUGACAu	||| :| | |||||||	guUACUGUACUGAAUACUGUa	0.9732	0.282	0	Huh-7.5
MIMAT0000436	hsa-miR-144-3p	ENSG00000281344	HELLPAR	macro_lncRNA	chr12	102637268	102637286	+	1	0	AGO1-4	7mer-m8	ucaUGUAGUAGAUAUGACAu	| | ||| || |||||||	aagAAAUCUUC-AUACUGUu	1.2853	0.128	0	Huh-7.5
MIMAT0000436	hsa-miR-144-3p	ENSG00000281344	HELLPAR	macro_lncRNA	chr12	102661449	102661468	+	1	0	AGO2	7mer-m8	ucauGUAGUAGAUAUGACAu	| :||:|| |||||||	accuUAUUAUGCAUACUGUu	1.1255	0.004	0	Huh-7.5
MIMAT0000436	hsa-miR-144-3p	ENSG00000281344	HELLPAR	macro_lncRNA	chr12	102690030	102690048	+	1	0	AGO1-4	7mer-m8	ucaUGUAGUAGAUAUGACAu	| ||| || |||||||	gagAAAUC-UCCAUACUGUu	1.0987	0.142	0	Huh-7.5
MIMAT0000436	hsa-miR-144-3p	ENSG00000281344	HELLPAR	macro_lncRNA	chr12	102713212	102713231	+	1	0	AGO1-4	8mer	ucauguagUAGAUAUGACAu	| | |||||||||	ucuuuuggAACUAUACUGUa	0.5602	0.231	0	Huh-7.5
MIMAT0000436	hsa-miR-144-3p	ENSG00000281344	HELLPAR	macro_lncRNA	chr12	102731275	102731292	+	3	0	AGO1-4,AGO2	8mer	ucAUGUAGUAGAUAUGACAu	|:| ||| | |||||||	gcUGC-UCA-CCAUACUGUa	1.1439	0.136	0	Huh-7.5
MIMAT0000436	hsa-miR-144-3p	ENSG00000281344	HELLPAR	macro_lncRNA	chr12	102795394	102795416	+	1	0	AGO2	7mer-m8	ucaUGUAGUAGA---UAUGACAu	| ||| :|:| |||||||	aaaACAGAGUUUUACAUACUGUu	1.0232	3.375	0	TDF
MIMAT0000436	hsa-miR-144-3p	ENSG00000276188	AC069234.4	lincRNA	chr12	121147041	121147061	+	1	0	AGO2	7mer-m8	ucAUGUAGUA-GAUAUGACAu	| ||| :| |||||||	cuUCCAUAGUGGGAUACUGUu	0.9939	-0.659	1	MCF7
MIMAT0000436	hsa-miR-144-3p	ENSG00000277151	AL138820.1	lincRNA	chr13	33362255	33362277	+	4	0	AGO1-4,AGO2	7mer-m8	ucAUGUAGU-AGA--UAUGACAu	||| || | || |||||||	ugUAGAUAAGACUAAAUACUGUg	1.2475	0.431	9	Huh-7.5,hNSC
MIMAT0000436	hsa-miR-144-3p	ENSG00000276672	AL161891.1	sense_intronic	chr13	34421394	34421413	+	4	0	AGO1-4,AGO2	7mer-m8	ucauguaguAGAUAUGACAu	|| |||||||	guaggcaauUCAAUACUGUc	-0.0239	0.093	3	Huh-7.5,MDA-MB-231
MIMAT0000436	hsa-miR-144-3p	ENSG00000233672	RNASEH2B-AS1	antisense	chr13	51456397	51456416	-	1	0	AGO2	7mer-m8	ucauGUAGUAGAUAUGACAu	| |: ||||||||||	uucuCUUUUUCUAUACUGUu	0.8927	0.080	6	WA-09
MIMAT0000436	hsa-miR-144-3p	ENSG00000236778	INTS6-AS1	antisense	chr13	52126459	52126478	+	1	0	AGO2	7mer-m8	ucAUGUAGUAGAUAUGACAu	| :| :| |||||||	uuUCUAAUAAAAAUACUGUu	0.7793	0.046	7	cingulate_gyrus
MIMAT0000436	hsa-miR-144-3p	ENSG00000215417	MIR17HG	processed_transcript	chr13	92003881	92003901	+	6	0	AGO1,AGO2	8mer	ucAUG-UAGUAGAUAUGACAu	||: | :| |||||||	gaUAUGACUAAACAUACUGUa	0.8707	-0.599	4	HeLa,endothelial
MIMAT0000436	hsa-miR-144-3p	ENSG00000227640	SOX21-AS1	lincRNA	chr13	95367245	95367264	+	1	0	AGO1-4	7mer-m8	ucaUGUAGUAGAUAUGACAu	| |:||:| ||||||||	ggaAUAUUAAAUAUACUGUu	1.2914	1.268	2	hNSC
MIMAT0000436	hsa-miR-144-3p	ENSG00000247400	DNAJC3-AS1	lincRNA	chr13	96325841	96325860	-	3	0	AGO2	7mer-m8	ucAUGUAGUAGAUAUGACAu	||| | ||||||||	uaUACUCCCAAUAUACUGUg	0.9732	-0.050	10	HeLa
MIMAT0000436	hsa-miR-144-3p	ENSG00000247400	DNAJC3-AS1	lincRNA	chr13	96328855	96328874	-	1	0	AGO2	7mer-m8	ucauguaguagaUAUGACAu	| | |||||||	gucccggaacaaAUACUGUc	0.2854	-0.179	10	HeLa
MIMAT0000436	hsa-miR-144-3p	ENSG00000258768	AL356019.2	lincRNA	chr14	20728739	20728759	-	1	0	AGO2	7mer-m8	ucaUGUAGUA-GAUAUGACAu	| |: || | | |||||||	aagAUCUCCUACGAUACUGUg	1.0707	0.026	9	GM12878
MIMAT0000436	hsa-miR-144-3p	ENSG00000258441	LINC00641	processed_transcript	chr14	21668532	21668551	-	4	0	AGO1,AGO1-4,AGO2	7mer-m8	ucauguAGUAGAUAUGACAu	| ||||: |||||||	guucguUCAUUCAUACUGUu	1.1366	0.367	6	HS5,Huh-7.5,endothelial
MIMAT0000436	hsa-miR-144-3p	ENSG00000258738	AL121603.2	antisense	chr14	35345371	35345390	+	1	0	AGO2	7mer-m8	ucauGUAGUAGAUAUGACAu	| | |: |: |||||||	aaguCUUUUUUGAUACUGUc	0.8927	0.180	6	MDA-MB-231
MIMAT0000436	hsa-miR-144-3p	ENSG00000258868	AL110505.1	lincRNA	chr14	49524542	49524564	-	1	0	AGO2	7mer-m8	ucAU-GU-AGUA-GAUAUGACAu	|| || |:|| ||||||||	caUACCACUUAUAAUAUACUGUc	1.2536	0.798	1	HEK293T
MIMAT0000436	hsa-miR-144-3p	ENSG00000259049	AL139317.3	antisense	chr14	53242074	53242093	+	1	0	AGO2	7mer-m8	ucauguaGUAGAUAUGACAu	|| | | | |||||||	aggccuaCCUGCAUACUGUg	0.9000	0.125	0	TDF
MIMAT0000436	hsa-miR-144-3p	ENSG00000257621	PSMA3-AS1	antisense	chr14	58752318	58752337	-	5	0	AGO1-4,AGO2	8mer	ucAUGUAGUAGAUAUGACAu	|||| | | |||||||	uuUACAACCCCCAUACUGUa	1.2232	2.936	11	Huh-7.5
MIMAT0000436	hsa-miR-144-3p	ENSG00000257759	AL357153.2	lincRNA	chr14	70920173	70920192	-	1	0	AGO1-4	7mer-m8	ucAUGUAGUAGAUAUGACAu	| | :| ||| |||||||	auUCUACCAUGGAUACUGUg	1.2646	-0.112	2	fibroblasts
MIMAT0000436	hsa-miR-144-3p	ENSG00000214548	MEG3	lincRNA	chr14	101299491	101299509	+	3	0	AGO1-4,AGO2	7mer-m8	ucaUGUAGUAGAUAUGACAu	|| || | |||||||	uugACUCCAGC-AUACUGUu	0.8548	-0.421	8	foreskin_fibroblast,islets
MIMAT0000436	hsa-miR-144-3p	ENSG00000214548	MEG3	lincRNA	chr14	101300263	101300283	+	2	0	AGO1-4,AGO2	7mer-m8	ucauguagUAG-AUAUGACAu	| ||| |||||||	gaauuagaAUCGGAUACUGUu	0.5748	-0.532	8	HS5,foreskin_fibroblast
MIMAT0000436	hsa-miR-144-3p	ENSG00000214548	MEG3	lincRNA	chr14	101312852	101312871	+	6	0	AGO2	7mer-m8	ucaUGUAGUAGAUAUGACAu	| |:: || |||||||	ggaAUGCCAAAGAUACUGUg	1.0121	-0.350	8	left_ventricle
MIMAT0000436	hsa-miR-144-3p	ENSG00000224078	SNHG14	processed_transcript	chr15	25227600	25227619	+	3	0	AGO2	7mer-m8	ucauguagUAGAUAUGACAu	|| |||||||	gccuuuaaAUGAAUACUGUu	0.0761	-0.508	4	BCBL-1
MIMAT0000436	hsa-miR-144-3p	ENSG00000279192	PWAR5	TEC	chr15	25231491	25231510	+	22	0	AGO1,AGO1-4,AGO2	7mer-m8	ucauguaGUAGAUAUGACAu	| ::|: |||||||	augugggUGUUGAUACUGUg	0.5291	-0.097	5	EWS,endothelial,foreskin_fibroblast
MIMAT0000436	hsa-miR-144-3p	ENSG00000224078	SNHG14	processed_transcript	chr15	25267143	25267162	+	8	0	AGO1-4,AGO2	8mer	ucAUGUAGUAGAUAUGACAu	| ||:|| :|| |||||||	acUAUAUAGUCCAUACUGUa	1.5243	-0.434	4	hNSC,left_ventricle
MIMAT0000436	hsa-miR-144-3p	ENSG00000257151	PWAR6	lincRNA	chr15	25277223	25277242	+	6	0	AGO1-4,AGO2	8mer	ucaUGUAGUAGAUAUGACAu	| || |:: ||||||||	ugaACUUUGAAUAUACUGUa	1.1621	-0.089	6	hNSC,left_ventricle
MIMAT0000436	hsa-miR-144-3p	ENSG00000257151	PWAR6	lincRNA	chr15	25278082	25278100	+	3	0	AGO2	7mer-m8	ucAUGUAGUAGAUAUGACAu	||:: | | |||||||	cuUAUGAGA-CAAUACUGUg	0.9207	0.057	6	left_ventricle
MIMAT0000436	hsa-miR-144-3p	ENSG00000257151	PWAR6	lincRNA	chr15	25279848	25279866	+	7	0	AGO2	7mer-m8	ucaUGUAGUAGAUAUGACAu	:| |::| ||||||||	cugGCCUUGU-UAUACUGUg	0.9634	-0.013	6	BC-3
MIMAT0000436	hsa-miR-144-3p	ENSG00000224078	SNHG14	processed_transcript	chr15	25332860	25332879	+	13	0	AGO1-4,AGO2	7mer-m8	ucauguaguAGAUAUGACAu	||| | ||||||||||	agugaaaacUCUAUACUGUc	1.2939	0.404	4	hNSC,left_ventricle
MIMAT0000436	hsa-miR-144-3p	ENSG00000261069	AC124312.3	lincRNA	chr15	25332860	25332879	+	13	0	AGO1-4,AGO2	7mer-m8	ucauguaguAGAUAUGACAu	||| | ||||||||||	agugaaaacUCUAUACUGUc	1.2939	0.404	4	hNSC,left_ventricle
MIMAT0000436	hsa-miR-144-3p	ENSG00000224078	SNHG14	processed_transcript	chr15	25333927	25333947	+	2	0	AGO1-4,AGO2	7mer-m8	ucAUGUAGUAG-AUAUGACAu	|:|| : | |||||||	uuUGCAGGGACAAAUACUGUg	0.8500	-1.128	4	GM12878,hNSC
MIMAT0000436	hsa-miR-144-3p	ENSG00000261069	AC124312.3	lincRNA	chr15	25333927	25333947	+	2	0	AGO1-4,AGO2	7mer-m8	ucAUGUAGUAG-AUAUGACAu	|:|| : | |||||||	uuUGCAGGGACAAAUACUGUg	0.8500	-1.128	4	GM12878,hNSC
MIMAT0000436	hsa-miR-144-3p	ENSG00000224078	SNHG14	processed_transcript	chr15	25367116	25367136	+	1	0	AGO2	7mer-m8	ucauguAGUAG-AUAUGACAu	| || || ||||||||	ggauuuUCUUCUUAUACUGUg	0.9255	0.050	4	cingulate_gyrus
MIMAT0000436	hsa-miR-144-3p	ENSG00000279050	PWAR1	TEC	chr15	25381930	25381948	+	3	0	AGO2	7mer-m8	ucAUGUAGUAGAUAUGACAu	|||:|| :| ||||||||	ugUAUAU-GUAUAUACUGUu	1.5060	-0.343	8	motor_cortex
MIMAT0000436	hsa-miR-144-3p	ENSG00000279050	PWAR1	TEC	chr15	25382776	25382795	+	2	0	AGO1-4,AGO2	8mer	ucaUGUAGU-AGAUAUGACAu	||| || |: |||||||	gccACA-CACUUCAUACUGUa	1.0987	0.022	8	cingulate_gyrus,hNSC
MIMAT0000436	hsa-miR-144-3p	ENSG00000248079	DPH6-AS1	lincRNA	chr15	36150445	36150464	+	1	0	AGO1	8mer	ucauguagUAGAUAUGACAu	||| | :| ||||||||	aguccuaaGUAUAUACUGUa	1.2073	1.425	3	endothelial
MIMAT0000436	hsa-miR-144-3p	ENSG00000247556	OIP5-AS1	processed_transcript	chr15	41578313	41578334	+	2	0	AGO1-4,AGO2	7mer-m8	ucAUGUAGUAG---AUAUGACAu	|| |||:|: |||||||	gcUA-AUCGUUCCAAAUACUGUu	1.0353	0.569	6	MCF7,cingulate_gyrus
MIMAT0000436	hsa-miR-144-3p	ENSG00000259595	AC025043.1	antisense	chr15	44706452	44706470	-	1	0	AGO2	8mer	ucAUGUAGUAGAUAUGACAu	| | || | |||||||	cuUUCUACA-CAAUACUGUa	0.8500	0.829	6	H1
MIMAT0000436	hsa-miR-144-3p	ENSG00000244879	GABPB1-AS1	antisense	chr15	50648775	50648794	+	2	0	AGO1-4	7mer-m8	ucauguaguAGAUAUGACAu	| | | |: |||||||	ugaagcuacUUAAUACUGUg	0.8086	0.349	8	Huh-7.5
MIMAT0000436	hsa-miR-144-3p	ENSG00000279145	AC011912.1	TEC	chr15	55468486	55468505	-	4	0	AGO1-4,AGO2	7mer-m8	ucauGUAGUAGAUAUGACAu	|| :| |||||||	uugcCAAUAAGAAUACUGUc	0.6341	0.054	6	Huh-7.5
MIMAT0000436	hsa-miR-144-3p	ENSG00000259771	AC092756.1	sense_intronic	chr15	59563319	59563336	-	1	0	AGO2	7mer-m8	ucaUGUAGUAGAUAUGACAu	||| | | |||||||	uuaACA--AACAAUACUGUu	0.8159	-0.515	1	HEK293T
MIMAT0000436	hsa-miR-144-3p	ENSG00000261229	AC021483.2	lincRNA	chr15	80136092	80136110	-	12	0	AGO1-4,AGO2	7mer-m8	ucauGUAGUAGAUAUGACAu	| ||| | |||||||	ucccCUUCA-CCAUACUGUg	0.8573	-0.017	1	Huh-7.5
MIMAT0000436	hsa-miR-144-3p	ENSG00000252690	AC105339.2	processed_transcript	chr15	83425384	83425403	+	4	0	AGO1-4,AGO2	8mer	ucAUGUAGUAGAUAUGACAu	|| ||| | |||||||	cuUAAAUCCUGAAUACUGUa	1.1853	0.114	8	Huh-7.5
MIMAT0000436	hsa-miR-144-3p	ENSG00000255571	MIR9-3HG	lincRNA	chr15	89939948	89939968	+	1	0	AGO2	7mer-m8	ucAUGU-AGUAGAUAUGACAu	|||:|| || ||||||||||	agUGCACUCUUCUAUACUGUu	1.8475	-0.071	5	22RV1
MIMAT0000436	hsa-miR-144-3p	ENSG00000273691	AC087284.1	sense_intronic	chr15	90568536	90568555	+	1	0	AGO1-4	7mer-m8	ucauguaGUAGAUAUGACAu	||| || |||||||	aguuuugCAGAAAUACUGUu	0.9487	-0.325	2	hNSC
MIMAT0000436	hsa-miR-144-3p	ENSG00000272888	LINC01578	processed_transcript	chr15	93428166	93428184	+	2	0	AGO2	8mer	ucaUGUAGUAGAUAUGACAu	| :|| | |||||||	uaaAGGUC-UAGAUACUGUa	0.7841	1.331	6	T98G
MIMAT0000436	hsa-miR-144-3p	ENSG00000272888	LINC01578	processed_transcript	chr15	93441523	93441544	+	4	0	AGO1,AGO1-4,AGO2	7mer-m8	ucaUGUAGUAGA--UAUGACAu	|: | :|:| |||||||	gucAUUUGGUUUAAAUACUGUu	0.7927	0.078	6	Huh-7.5,cingulate_gyrus,endothelial
MIMAT0000436	hsa-miR-144-3p	ENSG00000272888	LINC01578	processed_transcript	chr15	93442152	93442171	+	2	0	AGO1-4,AGO2	7mer-m8	ucAUGUAGUAGAUAUGACAu	|:::|:| : |||||||	uuUGUGUUAAUCAUACUGUu	1.1366	-0.120	6	GM12891,hNSC
MIMAT0000436	hsa-miR-144-3p	ENSG00000270127	AC027020.2	lincRNA	chr15	101089225	101089245	-	1	0	AGO2	7mer-m8	ucauGUAGU-AGAUAUGACAu	| ||| : |: |||||||	aaacCAUGGCUUAAUACUGUu	1.0573	-0.111	4	islets
MIMAT0000436	hsa-miR-144-3p	ENSG00000260276	AC022167.2	antisense	chr16	8943115	8943135	+	20	0	AGO1-4,AGO2	8mer	ucauGUAG-UAGAUAUGACAu	::|| | : |||||||	uccuUGUCGAAUGAUACUGUa	0.7548	0.297	6	Huh-7.5,MDMs
MIMAT0000436	hsa-miR-144-3p	ENSG00000260756	AC131649.1	lincRNA	chr16	10445990	10446008	-	1	0	AGO2	8mer	ucaUGUAGUAGAUAUGACAu	|| |:: |||||||||	uaaACUUUG-CUAUACUGUa	1.0548	0.511	1	HeLa
MIMAT0000436	hsa-miR-144-3p	ENSG00000261067	AC109460.3	processed_transcript	chr16	28993036	28993056	+	3	0	AGO1-4,AGO2	7mer-m8	ucAUGUAG-UAGAUAUGACAu	|||| || :|| |||||||	agUAAUUCGGUCGAUACUGUc	1.6268	-0.217	9	MDMs,hNSC
MIMAT0000436	hsa-miR-144-3p	ENSG00000261475	LINC02190	lincRNA	chr16	31560572	31560591	-	2	0	AGO2	7mer-m8	ucauguaguagaUAUGACAu	| |||||||	gcucuggagaagAUACUGUc	-0.1207	1.016	1	MDA-MB-231
MIMAT0000436	hsa-miR-144-3p	ENSG00000280027	AC007342.9	TEC	chr16	53425304	53425323	+	1	0	AGO2	7mer-m8	ucAUGUAGUAGAUAUGACAu	|::|| || ||||||||	ucUGUAUGAUAUAUACUGUu	1.3328	0.300	2	22RV1
MIMAT0000436	hsa-miR-144-3p	ENSG00000280027	AC007342.9	TEC	chr16	53425386	53425405	+	1	0	AGO1-4	7mer-m8	ucauguAGUAGAUAUGACAu	| |: | |||||||	uuugguUUCUAAAUACUGUc	0.6220	0.233	2	MCF7
MIMAT0000436	hsa-miR-144-3p	ENSG00000262514	AC020978.6	sense_intronic	chr16	68234235	68234254	+	1	0	AGO2	7mer-m8	ucauguaguagAUAUGACAu	|| | ||||||||	cuuagcugugaUAUACUGUu	0.7500	0.472	3	GM12878
MIMAT0000436	hsa-miR-144-3p	ENSG00000274220	AC009163.7	lincRNA	chr16	75470209	75470229	+	2	0	AGO1-4,AGO2	7mer-m8	ucAUGUAGUA-GAUAUGACAu	||||| :|| :||||||||	ugUACAGUAUGUUAUACUGUu	1.8297	0.015	9	HeLa,MCF7
MIMAT0000436	hsa-miR-144-3p	ENSG00000267350	RP1-178F10.3	lincRNA	chr17	18228496	18228515	+	5	0	AGO2	7mer-m8	ucAUGUAGUAGA-UAUGACAu	| | || || || |||||||	aaUUCA-CAGCUCAUACUGUu	1.3243	-0.392	0	22RV1
MIMAT0000436	hsa-miR-144-3p	ENSG00000273018	AC107983.2	processed_transcript	chr17	18414586	18414605	-	3	0	AGO2	7mer-m8	ucaUGUAGUAGAUAUGACAu	||| | |||||||	caaACAAAUUAAAUACUGUg	0.7500	3.821	2	motor_cortex
MIMAT0000436	hsa-miR-144-3p	ENSG00000272780	AC233702.9	processed_transcript	chr17	21435883	21435902	-	3	0	AGO1,AGO2	7mer-m8	ucauguagUAGAUAUGACAu	| || |||||||	caaauugaAUAAAUACUGUu	0.4768	0.400	5	T-REx-293,endothelial
MIMAT0000436	hsa-miR-144-3p	ENSG00000267547	AC060766.4	lincRNA	chr17	33731244	33731264	-	1	0	AGO1-4	7mer-m8	ucaUGUAGUAGA-UAUGACAu	||| | || |||||||	gagACAACCCCUCAUACUGUc	1.0280	-0.153	7	hNSC
MIMAT0000436	hsa-miR-144-3p	ENSG00000267745	AC060766.7	processed_transcript	chr17	33733751	33733771	-	4	0	AGO1-4,AGO2	8mer	ucauguagUAGA-UAUGACAu	| | ||:| |||||||	aaaggaagAUUUCAUACUGUa	0.8134	0.304	6	hMSC,hNSC
MIMAT0000436	hsa-miR-144-3p	ENSG00000259623	AC125257.1	sense_overlapping	chr17	40005622	40005640	-	11	0	AGO1-4,AGO2	8mer	ucauGUAGUAGAUAUGACAu	| || || |||||||||	aaguCAACA-CUAUACUGUa	1.1755	0.373	9	Huh-7.5
MIMAT0000436	hsa-miR-144-3p	ENSG00000267002	AC060780.1	lincRNA	chr17	41314949	41314967	-	2	0	AGO1	7mer-m8	ucAUGUAGUAGAUAUGACAu	|| | | | |||||||	ccUAGUUGAAC-AUACUGUg	0.8500	0.044	4	endothelial
MIMAT0000436	hsa-miR-144-3p	ENSG00000267002	AC060780.1	lincRNA	chr17	41315277	41315296	-	1	0	AGO2	7mer-m8	ucauguAGUAGAUAUGACAu	| | | |||||||	gaguuuUAACCCAUACUGUg	0.3584	0.041	4	TZM-bl
MIMAT0000436	hsa-miR-144-3p	ENSG00000278963	AC005921.3	TEC	chr17	48799975	48799993	+	1	0	AGO2	8mer	ucAUGUAGUAGA-UAUGACAu	|||| || ||| |||||||	agUAGAU--UCUAAUACUGUa	1.6293	0.143	6	islets
MIMAT0000436	hsa-miR-144-3p	ENSG00000278963	AC005921.3	TEC	chr17	48800727	48800747	+	2	0	AGO1-4,AGO2	7mer-m8	ucaUGUAGUAG-AUAUGACAu	| |::|:| | |||||||	ggaAUGUUAGCAGAUACUGUc	1.1207	0.215	6	Huh-7.5,TrHBMEC
MIMAT0000436	hsa-miR-144-3p	ENSG00000279089	AC005839.1	TEC	chr17	49261237	49261255	-	2	0	AGO1,AGO2	7mer-m8	ucAUGUAGUAGAUAUGACAu	|| | || |||||||	caUAGAACA-AGAUACUGUu	0.9121	0.740	7	T98G,endothelial
MIMAT0000436	hsa-miR-144-3p	ENSG00000264895	AC006141.1	sense_intronic	chr17	49327796	49327815	-	1	0	AGO2	8mer	ucauguaguagaUAUGACAu	| || |||||||	ggaacucagggaAUACUGUa	0.4414	0.196	4	HEK293S
MIMAT0000436	hsa-miR-144-3p	ENSG00000279059	AC007485.2	TEC	chr17	53035112	53035130	-	4	0	AGO1-4,AGO2	7mer-m8	ucAUGUAGUAGAUAUGACAu	| ||| | | |||||||	ucUUCAUAAAC-AUACUGUu	1.0939	-0.031	7	BT474,foreskin_fibroblast
MIMAT0000436	hsa-miR-144-3p	ENSG00000279281	AC015883.1	TEC	chr17	55526515	55526537	+	3	0	AGO1-4	7mer-m8	ucAUGU-AGUA--GAUAUGACAu	|||| || | |||||||	uuUACAGGAAUGCCAAUACUGUg	1.0732	-0.667	1	MCF7
MIMAT0000436	hsa-miR-144-3p	ENSG00000279207	AC015813.6	TEC	chr17	56178251	56178269	+	1	0	AGO2	8mer	ucauGUAGUAGAUAUGACAu	|| :| | |||||||	uugcCAAUA-CAAUACUGUa	0.7341	0.084	6	Akata-LCLd3
MIMAT0000436	hsa-miR-144-3p	ENSG00000215769	ARHGAP27P1-BPTFP1-KPNA2P3	processed_transcript	chr17	62745881	62745901	-	36	0	AGO1-4,AGO2	8mer	ucAUGUAG-UAGAUAUGACAu	| || | :| |||||||	guUCCAACUGUACAUACUGUa	0.9207	2.534	7	Huh-7.5,foreskin_fibroblast
MIMAT0000436	hsa-miR-144-3p	ENSG00000267365	KCNJ2-AS1	antisense	chr17	68164163	68164182	-	1	0	AGO2	7mer-m8	ucauguaguaGAUAUGACAu	|| :||||||||	uguguugagaUUAUACUGUu	0.5414	-0.621	4	motor_cortex
MIMAT0000436	hsa-miR-144-3p	ENSG00000267543	AC015802.3	sense_intronic	chr17	74546740	74546758	+	2	0	AGO2	8mer	ucAUGUAGUAGAUAUGACAu	||| || :| ||||||||	ugUAAAUGGU-UAUACUGUa	1.4060	0.216	8	left_ventricle
MIMAT0000436	hsa-miR-144-3p	ENSG00000263731	AC145207.5	lincRNA	chr17	79837534	79837554	-	3	0	AGO1-4,AGO2	7mer-m8	ucauGUAGUAGA-UAUGACAu	||| |||| |||||||	gaguCAUAAUCUGAUACUGUu	1.3219	0.012	6	HeLa,Huh-7.5
MIMAT0000436	hsa-miR-144-3p	ENSG00000279319	AC105074.1	TEC	chr18	42566153	42566173	+	2	0	AGO1-4	8mer	ucAUGUAGU-AGAUAUGACAu	|| | :| | |||||||	guUAGAGUACUGAAUACUGUa	0.9207	-0.087	4	Huh-7.5
MIMAT0000436	hsa-miR-144-3p	ENSG00000278983	AC048380.2	TEC	chr18	46091373	46091394	+	1	0	AGO2	7mer-m8	ucauGUAGUAGA--UAUGACAu	|||:| :| |||||||	uucuCAUUACUUGAAUACUGUg	0.9073	-0.227	2	HeLa
MIMAT0000436	hsa-miR-144-3p	ENSG00000277324	AC093462.1	antisense	chr18	51794929	51794948	-	5	0	AGO2	8mer	ucauguaguagAUAUGACAu	| | | ||||||||	aaaagcuaccaUAUACUGUa	0.7086	0.149	2	MDMs
MIMAT0000436	hsa-miR-144-3p	ENSG00000267284	AC022031.2	lincRNA	chr18	53452163	53452182	+	1	0	AGO1-4	7mer-m8	ucauguaguagaUAUGACAu	| | |||||||	gcaauuuacaagAUACUGUg	0.3720	1.396	2	Huh-7.5
MIMAT0000436	hsa-miR-144-3p	ENSG00000269107	AC092329.1	lincRNA	chr19	23440094	23440113	-	2	0	AGO1-4,AGO2	8mer	ucauguAGUAGAUAUGACAu	|| | |||||||	ccacuuUCUUGCAUACUGUa	0.3998	0.046	0	Huh-7.5,left_ventricle
MIMAT0000436	hsa-miR-144-3p	ENSG00000261824	LINC00662	lincRNA	chr19	28282246	28282266	-	9	0	AGO1,AGO1-4,AGO2	7mer-m8	ucAUGU-AGUAGAUAUGACAu	||:: | |:||||||||	caUAUGCUGCUUUAUACUGUu	1.1414	-0.041	8	HEK293,Huh-7.5,MCF7
MIMAT0000436	hsa-miR-144-3p	ENSG00000267871	ZNF460-AS1	antisense	chr19	57778738	57778756	-	2	0	AGO1-4,AGO2	7mer-m8	ucAUGUAGUAGAUAUGACAu	|::||:|| |||||||	cuUGUAUUAU-AAUACUGUg	1.2328	-0.299	11	Huh-7.5
MIMAT0000436	hsa-miR-144-3p	ENSG00000268205	AC005261.1	lincRNA	chr19	57817295	57817314	+	9	0	AGO1,AGO1-4,AGO2	8mer	ucauguaguagaUAUGACAu	| | |||||||	acacaguaggaaAUACUGUa	0.2809	0.221	10	HeLa,Huh-7.5,endothelial
MIMAT0000436	hsa-miR-144-3p	ENSG00000268205	AC005261.1	lincRNA	chr19	57817813	57817832	+	20	0	AGO1-4,AGO2	7mer-m8	ucauguaguagAUAUGACAu	| | ||||||||	uauuaaguggaUAUACUGUu	0.5586	0.063	10	Huh-7.5
MIMAT0000436	hsa-miR-144-3p	ENSG00000268230	AC012313.3	processed_transcript	chr19	58869525	58869546	-	1	0	AGO2	7mer-m8	ucaUGUA--GUAGAUAUGACAu	| |||| :: | |||||||	uggACAUGCUGCCCAUACUGUg	1.2439	-1.485	6	HEK293S
MIMAT0000436	hsa-miR-144-3p	ENSG00000234684	SDCBP2-AS1	antisense	chr20	1355136	1355154	+	2	0	AGO1-4,AGO2	7mer-m8	ucAUGUAGUAGAUAUGACAu	| :| || ||||||||	gaUUUAACA-AUAUACUGUg	0.9707	0.156	5	Huh-7.5
MIMAT0000436	hsa-miR-144-3p	ENSG00000260032	NORAD	lincRNA	chr20	34633717	34633736	-	42	0	AGO1,AGO1-4,AGO2	8mer	ucauGUAGUAGAUAUGACAu	| ||| || |||||||	aaauCAUGAUACAUACUGUa	1.1487	0.692	8	Huh-7.5,endothelial,foreskin_fibroblast
MIMAT0000436	hsa-miR-144-3p	ENSG00000260032	NORAD	lincRNA	chr20	34633988	34634007	-	26	0	AGO1,AGO1-4,AGO2	8mer	ucauguaguagaUAUGACAu	| | |||||||	ucucuuaaaaacAUACUGUa	0.2602	0.417	8	Huh-7.5,endothelial,foreskin_fibroblast
MIMAT0000436	hsa-miR-144-3p	ENSG00000260032	NORAD	lincRNA	chr20	34636241	34636259	-	76	0	AGO1,AGO1-4,AGO2	8mer	ucaUGUAGUAGAUAUGACAu	|| |:: |||||||||	uuaACUUUG-CUAUACUGUa	1.0548	1.229	8	Huh-7.5,endothelial,foreskin_fibroblast
MIMAT0000436	hsa-miR-144-3p	ENSG00000273840	AF254983.1	processed_transcript	chr21	11020824	11020843	-	11	0	AGO1-4,AGO2	7mer-m8	ucauGUAGUAGAUAUGACAu	:| |||| |||||||	guguUACCAUCCAUACUGUg	1.1073	6.161	3	Huh-7.5
MIMAT0000436	hsa-miR-144-3p	ENSG00000229047	AF127577.1	antisense	chr21	16333960	16333979	+	1	0	AGO2	7mer-m8	ucauguaguagaUAUGACAu	| | |||||||	uccagaaauggaAUACUGUc	0.2927	3.838	0	TDF
MIMAT0000436	hsa-miR-144-3p	ENSG00000237232	ZNF295-AS1	lincRNA	chr21	43444946	43444965	+	7	0	AGO2	7mer-m8	ucauguaguagaUAUGACAu	| | | | |||||||	ugaaauuaaaaaAUACUGUg	0.7293	-0.111	1	T-REx-293
MIMAT0000436	hsa-miR-144-3p	ENSG00000233056	ERVH48-1	lincRNA	chr21	44339025	44339044	-	1	0	AGO1-4	7mer-m8	ucaUG-UAGUAGAUAUGACAu	| || ||| | |||||||	accACGAUCCU-AAUACUGUc	1.1853	0.119	3	HeLa
MIMAT0000436	hsa-miR-144-3p	ENSG00000189295	ANKRD62P1-PARP4P3	processed_transcript	chr22	17156130	17156149	-	1	0	AGO2	8mer	ucauguaguagaUAUGACAu	| |||||||	ucaaaugugaagAUACUGUa	-0.0573	0.999	8	T-REx-293
MIMAT0000436	hsa-miR-144-3p	ENSG00000276095	LINC01663	lincRNA	chr22	18861105	18861124	-	1	0	AGO2	8mer	ucauguaguagaUAUGACAu	| | |||||||	ucgcuaacgaggAUACUGUa	0.2809	-0.960	1	T-REx-293
MIMAT0000436	hsa-miR-144-3p	ENSG00000206142	AP000552.1	lincRNA	chr22	21663740	21663759	-	1	0	AGO2	8mer	ucauguaguagaUAUGACAu	| | |||||||	ucgcuaacgaggAUACUGUa	0.2809	-0.513	2	T-REx-293
MIMAT0000436	hsa-miR-144-3p	ENSG00000272977	AL008721.2	sense_intronic	chr22	25875558	25875577	+	3	0	AGO1-4,AGO2	8mer	ucAUGUAGUAGAUAUGACAu	|| ||| |||||||	caUAACUCAGAGAUACUGUa	1.0146	-0.043	8	Huh-7.5
MIMAT0000436	hsa-miR-144-3p	ENSG00000261188	Z95115.1	antisense	chr22	26908761	26908780	+	3	0	AGO2	7mer-m8	ucauGUAGUAGAUAUGACAu	::| :| |||||||	uaguUGUGGUAAAUACUGUg	0.6634	-0.159	11	Huh-7.5
MIMAT0000436	hsa-miR-144-3p	ENSG00000253352	TUG1	bidirectional_promoter_lncRNA	chr22	31371482	31371504	+	11	0	AGO1-4,AGO2	7mer-m8	ucaUGUAGUAG---AUAUGACAu	| ||||: |: |||||||	ugaACAUUCUUAGAAAUACUGUg	1.1646	0.798	6	HS5,Huh-7.5
MIMAT0000436	hsa-miR-144-3p	ENSG00000253352	TUG1	bidirectional_promoter_lncRNA	chr22	31372508	31372530	+	10	1	AGO1,AGO1-4,AGO2	7mer-m8	ucaUGUAGU-AGA--UAUGACAu	| |||||| ||| |||||||	accACAUCAGUCUCAAUACUGUc	1.9271	0.409	6	Huh-7.5,endothelial,foreskin_fibroblast
MIMAT0000436	hsa-miR-144-3p	ENSG00000253352	TUG1	bidirectional_promoter_lncRNA	chr22	31373185	31373203	+	12	0	AGO1-4,AGO2	7mer-m8	ucaugUAGUAGAUAUGACAu	:|| | ||||||||	uaggaGUC-UGUAUACUGUc	0.6723	0.080	6	Huh-7.5,foreskin_fibroblast
MIMAT0000436	hsa-miR-144-3p	ENSG00000228274	AL021707.2	antisense	chr22	39066694	39066713	-	1	0	AGO2	7mer-m8	ucaUGUAGUAGAUAUGACAu	|:| | ||||||||	gagAUAAAAAAUAUACUGUu	0.7720	0.308	9	HeLa
MIMAT0000436	hsa-miR-144-3p	ENSG00000279175	AL033543.1	sense_intronic	chr22	44502768	44502791	+	1	0	AGO2	7mer-m8	ucAUGU-AGUA---GAUAUGACAu	| ||:| |||| :||||||||	auUAUACUCAUGUAUUAUACUGUu	1.5560	-0.734	3	HeLa
MIMAT0000436	hsa-miR-144-3p	ENSG00000260822	AC004656.1	sense_overlapping	chrX	24563852	24563870	+	6	0	AGO1,AGO2	7mer-m8	ucAUGUAGUAGAUAUGACAu	| ||||: | |||||||	ccUCCAUCG-CAAUACUGUc	1.2939	-0.181	3	T-REx-293,endothelial
MIMAT0000436	hsa-miR-144-3p	ENSG00000260822	AC004656.1	sense_overlapping	chrX	24567013	24567033	+	8	0	AGO1-4,AGO2	7mer-m8	ucAUGUAGUA-GAUAUGACAu	|||| | || :||||||||	agUAGAAAAUGUUAUACUGUu	1.5853	0.059	3	GM12878,Huh-7.5
MIMAT0000436	hsa-miR-144-3p	ENSG00000226530	AL158055.1	lincRNA	chrX	51141168	51141187	+	1	0	AGO2	7mer-m8	ucauguaGUAGAUAUGACAu	|| | :| : |||||||	aggccugUAGUAAUACUGUg	0.9500	0.225	4	HEK293T
MIMAT0000436	hsa-miR-144-3p	ENSG00000229807	XIST	lincRNA	chrX	73040498	73040517	-	5	0	AGO1-4,AGO2	7mer-m8	ucaUGUAGUAGAUAUGACAu	| || | ||||||||	guaAAAUAAAAUAUACUGUu	0.8841	1.356	4	Huh-7.5,T-REx-293
MIMAT0000436	hsa-miR-144-3p	ENSG00000229807	XIST	lincRNA	chrX	73046154	73046173	-	33	0	AGO1,AGO1-4,AGO2	8mer	ucaUGUAGUAGAUAUGACAu	|:|| : : |||||||	uucAUAUAGGUGAUACUGUa	0.8841	0.388	4	HEK293,Huh-7.5
MIMAT0000436	hsa-miR-144-3p	ENSG00000270641	TSIX	lincRNA	chrX	73046333	73046351	+	1	0	AGO2	7mer-m8	ucauguaGUAGAUAUGACAu	||| |||||||	gcccaggCAU-AAUACUGUc	0.3407	0.281	3	Huh-7.5
MIMAT0000436	hsa-miR-144-3p	ENSG00000229807	XIST	lincRNA	chrX	73063806	73063826	-	56	0	AGO1-4,AGO2	7mer-m8	ucAUG-UAGUAGAUAUGACAu	| ||| :| : ||||||||	auUACUGUGGGGUAUACUGUu	1.2646	-0.093	4	Huh-7.5
MIMAT0000436	hsa-miR-144-3p	ENSG00000261409	AL035425.3	sense_overlapping	chrX	107963803	107963822	-	13	2	AGO1,AGO2,AGO3	8mer	ucauguaguagaUAUGACAu	| | |||||||	acuugggggaaaAUACUGUa	0.0500	0.457	3	HEK293,T-REx-293
MIMAT0000436	hsa-miR-144-3p	ENSG00000235244	DANT2	lincRNA	chrX	115034267	115034287	-	5	0	AGO1-4,AGO2	8mer	ucauGUAGU-AGAUAUGACAu	:||:| | |||||||	caauUAUUAGACAAUACUGUa	0.7841	-0.111	2	Huh-7.5
MIMAT0000436	hsa-miR-144-3p	ENSG00000233864	TTTY15	lincRNA	chrY	14803994	14804017	+	1	0	AGO2	7mer-m8	ucAUG-UAGUAGA---UAUGACAu	|:| || || | |||||||	uaUGCAAUGAUGUAGAAUACUGUu	0.9621	-0.279	0	motor_cortex
MIMAT0000436	hsa-miR-144-3p	ENSG00000260197	AC010889.1	lincRNA	chrY	21854575	21854594	-	1	0	AGO2	8mer	ucauguaguagaUAUGACAu	|||||||	gaguaggagagaAUACUGUa	-0.5500	0.064	2	HS5
