# Supplementary material for: Identification of hub programmed cell death-related genes and immune infiltration in Crohn’s disease using bioinformatics
Source: Front Genet. 2024 Dec 18;15:1425062. doi: 10.3389/fgene.2024.1425062 (PMC11688285; doi:10.3389/fgene.2024.1425062)
Supplement: Supplementary file 2 [file DataSheet4.zip › Input data and script3/ceRNAnet/miRNA_lncRNA/hsa-miR-615-3p.txt]

#please cite:
#Zhou KR, Liu S, Li B, Liu SR, Zheng WJ, Cai L, et al. An encyclopedia of RNA interactomes in ENCORI.
#2.Li JH, et al.starBase v2.0: decoding miRNA-ceRNA, miRNA-ncRNA and protein-RNA interaction networks from large-scale CLIP-Seq data , Nucleic Acids Res. 2014 Jan;42:D92-7.
miRNAid	miRNAname	geneID	geneName	geneType	chromosome	start	end	strand	clipExpNum	degraExpNum	RBP	merClass	miRseq	align	targetSeq	TDMDScore	phyloP	pancancerNum	cellline/tissue
MIMAT0003283	hsa-miR-615-3p	ENSG00000225880	LINC00115	lincRNA	chr1	762757	762778	-	1	0	AGO2	7mer-m8	uuCUCCCUCUGGGUCCGAGCCu	| || | | |||||||||	ccGCGGAUGUCACAGGCUCGGc	1.0000	0.057	1	T-REx-293
MIMAT0003283	hsa-miR-615-3p	ENSG00000230699	AL645608.3	lincRNA	chr1	848108	848129	+	1	0	AGO2	7mer-m8	uucucccucugggUCCGAGCCu	| | ||||||||	cuccugaacuaugAGGCUCGGg	0.3008	-0.868	1	BT474
MIMAT0003283	hsa-miR-615-3p	ENSG00000242590	AL645608.6	sense_intronic	chr1	990534	990557	+	10	0	AGO1,AGO1-4,AGO2	7mer-m8	uuCUCCCUC-UGGGU-CCGAGCCu	| | || || :: | |||||||	agGUGGCAGCGUGGAGGGCUCGGc	1.0753	-0.105	0	Huh-7.5,MCF7,endothelial
MIMAT0003283	hsa-miR-615-3p	ENSG00000234546	LINC01759	lincRNA	chr1	9242183	9242204	+	1	0	AGO2	8mer	uuCUCCCUCUGGGUCCGAGCCu	||| : | || |||||||	ccGAGAAGCAGCCCGGCUCGGa	1.0588	0.441	4	MCF7
MIMAT0003283	hsa-miR-615-3p	ENSG00000228526	MIR34AHG	lincRNA	chr1	9258740	9258761	-	1	0	AGO2	8mer	uucucCCUCUGGGUCCGAGCCu	|||| : :|||||||	ucauuGGAGUUGAGGGCUCGGa	0.8141	0.506	3	TZM-bl
MIMAT0003283	hsa-miR-615-3p	ENSG00000179743	AL450998.2	antisense	chr1	16163261	16163282	-	1	0	AGO2	7mer-m8	uuCUCCCUCUGGGUCCGAGCCu	|:|| | | ||:|||||||	ugGGGGCAAAGCCGGGCUCGGu	1.2006	-0.579	8	22RV1
MIMAT0003283	hsa-miR-615-3p	ENSG00000228549	BX284668.2	lincRNA	chr1	17197951	17197972	+	1	0	AGO2	8mer	uucucccucuggGUCCGAGCCu	| |||||||||	ggcccuggucaaCAGGCUCGGa	0.2349	0.117	4	22RV1
MIMAT0003283	hsa-miR-615-3p	ENSG00000272432	AL031432.3	lincRNA	chr1	25574341	25574365	+	1	0	AGO2	8mer	uuCUCCC---UCUGGGUCCGAGCCu	|||||| : | ||:|||||||	gaGAGGGCUCGCAGCCGGGCUCGGa	1.5169	-0.497	4	cingulate_gyrus
MIMAT0003283	hsa-miR-615-3p	ENSG00000260063	AL512408.1	antisense	chr1	27019262	27019282	-	8	0	AGO1,AGO2,AGO3,AGO4	7mer-m8	uucucCCUCUGGGUCCGAGCCu	|| | ||| :|:|||||||	aaacaGAAGA-UCGGGCUCGGc	1.2261	0.073	3	HEK293
MIMAT0003283	hsa-miR-615-3p	ENSG00000224066	AL049795.1	antisense	chr1	32670820	32670841	-	2	0	AGO2	7mer-m8	uucucccucuGGGUCCGAGCCu	|| | |:|||||||||	cggacugcucCUCAGGCUCGGc	0.9545	1.798	3	HEK293T
MIMAT0003283	hsa-miR-615-3p	ENSG00000224592	AL139158.2	lincRNA	chr1	38513028	38513050	+	1	0	AGO2	7mer-m8	uuCUCCCUCUGGGU-CCGAGCCu	|: | :||::|: |||||||	gcGGCGCGGAUUCGCGGCUCGGu	1.1286	0.686	7	MDMs
MIMAT0003283	hsa-miR-615-3p	ENSG00000235563	AL445183.2	antisense	chr1	53580370	53580390	+	1	0	AGO2	7mer-m8	uucuCCCUCUGGGUCCGAGCCu	| || ||: |||||||||	accuGGCAGG-GCAGGCUCGGg	1.0687	-0.371	3	T-REx-293
MIMAT0003283	hsa-miR-615-3p	ENSG00000272931	AC099568.2	lincRNA	chr1	90286273	90286294	-	1	0	AGO2	7mer-m8	uucucccuCUGGGUCCGAGCCu	|: | :|||||||	guccaccuGGGCAGGGCUCGGu	0.1225	0.479	5	HeLa
MIMAT0003283	hsa-miR-615-3p	ENSG00000203804	ADAMTSL4-AS1	processed_transcript	chr1	150534558	150534579	-	1	0	AGO1-4	8mer	uucucccucuggGUCCGAGCCu	| |:|||||||	auaccuacugggCGGGCUCGGa	-0.1364	-0.957	3	MCF7
MIMAT0003283	hsa-miR-615-3p	ENSG00000271853	AL162258.1	processed_transcript	chr1	153606718	153606738	-	2	0	AGO2	7mer-m8	uuCUCCCUCUGGGUCCGAGCCu	|| || |: :|||||||	uuGACGGUGG-AGGGGCUCGGg	0.9201	0.570	1	22RV1
MIMAT0003283	hsa-miR-615-3p	ENSG00000272030	AL162258.2	antisense	chr1	153606718	153606738	-	2	0	AGO2	7mer-m8	uuCUCCCUCUGGGUCCGAGCCu	|| || |: :|||||||	uuGACGGUGG-AGGGGCUCGGg	0.9201	0.570	7	22RV1
MIMAT0003283	hsa-miR-615-3p	ENSG00000229953	AL590666.2	antisense	chr1	156616696	156616718	-	1	0	AGO2	7mer-m8	uucucccUCUGGGU-CCGAGCCu	|| || : |||||||	ccagcacAGCCCGGCGGCUCGGc	0.3718	1.734	5	HeLa
MIMAT0003283	hsa-miR-615-3p	ENSG00000203709	MIR29B2CHG	lincRNA	chr1	207985511	207985533	-	1	0	AGO2	7mer-m8	uucUCCCUCUGGGU-CCGAGCCu	| | || :||| |||||||	cgcAUGUAGCUCCAGGGCUCGGg	1.0898	0.286	9	HEK293S
MIMAT0003283	hsa-miR-615-3p	ENSG00000257702	LBX2-AS1	antisense	chr2	74730458	74730479	+	1	0	AGO2	7mer-m8	uucucccUCUGGGUCCGAGCCu	| ||||| ||||||||	acagacaAGACCAAGGCUCGGc	1.0879	-0.273	1	22RV1
MIMAT0003283	hsa-miR-615-3p	ENSG00000224043	CCNT2-AS1	antisense	chr2	135676141	135676162	-	2	0	AGO2	8mer	uuCUCCCUCUGGGUCCGAGCCu	|||: ||||| : |||||||	aaGGUGGAGAGGUCGGCUCGGa	1.7110	0.342	4	MDMs
MIMAT0003283	hsa-miR-615-3p	ENSG00000260942	CAPN10-AS1	antisense	chr2	241525887	241525908	-	1	0	AGO2	7mer-m8	uucucccucugggUCCGAGCCu	| ||||||||	ccuccagccggugAGGCUCGGg	0.0076	-0.551	4	HeLa
MIMAT0003283	hsa-miR-615-3p	ENSG00000225733	FGD5-AS1	antisense	chr3	14985521	14985542	-	16	0	AGO1-4,AGO2	7mer-m8	uucucccucuggguCCGAGCCu	|||||||	cuuuuuuguuuuuuGGCUCGGu	-0.7727	-0.269	7	Huh-7.5,foreskin_fibroblast
MIMAT0003283	hsa-miR-615-3p	ENSG00000272762	AC115284.1	processed_transcript	chr3	51995243	51995266	-	3	0	AGO1-4,AGO2	8mer	uucucccUCUGGGU--CCGAGCCu	| ||| : | |||||||	gccugacAGAAUGAGCGGCUCGGa	0.6242	2.415	1	22RV1,Huh-7.5
MIMAT0003283	hsa-miR-615-3p	ENSG00000240405	SAMMSON	lincRNA	chr3	70048730	70048752	+	1	0	AGO2	7mer-m8	uucUCC-CUCUGGGUCCGAGCCu	||| |:| ||| |||||||	ggaAGGCGGGUCCCUGGCUCGGc	1.2927	-0.087	1	C8166
MIMAT0003283	hsa-miR-615-3p	ENSG00000239268	AC092691.1	lincRNA	chr3	117716341	117716362	-	1	0	AGO2	7mer-m8	uuCUCCCUCUGGGUCCGAGCCu	|||||| | :|||||||	ucGAGGGACAAGGGGGCUCGGu	1.5113	0.890	6	cingulate_gyrus
MIMAT0003283	hsa-miR-615-3p	ENSG00000228919	AC097381.1	lincRNA	chr4	7941526	7941546	+	1	0	AGO2	7mer-m8	uucuccCUCUGGGUCCGAGCCu	| ||||:|| |||||||	ccgcucGAGAUCC-GGCUCGGc	1.2073	-0.548	3	TDF
MIMAT0003283	hsa-miR-615-3p	ENSG00000263327	TAPT1-AS1	antisense	chr4	16228323	16228344	+	1	0	AGO2	7mer-m8	uucucccucuggGUCCGAGCCu	| | | |||||||	cucgcgccguggCUGGCUCGGc	0.2299	0.060	4	22RV1
MIMAT0003283	hsa-miR-615-3p	ENSG00000231160	KLF3-AS1	processed_transcript	chr4	38665909	38665930	-	1	0	AGO2	7mer-m8	uucucccucUGGGUCCGAGCCu	| :|:| |||||||	ucucgcugcGCUCCGGCUCGGg	0.4412	0.937	6	HeLa
MIMAT0003283	hsa-miR-615-3p	ENSG00000251567	AC018680.1	lincRNA	chr4	137316465	137316483	-	1	0	AGO2	7mer-m8	uuCUCCCUCUGGGUCCGAGCCu	||||||| || |||||||	cuGAGGGAG--CC-GGCUCGGg	1.7064	-0.010	2	MDMs
MIMAT0003283	hsa-miR-615-3p	ENSG00000245112	SMARCA5-AS1	antisense	chr4	144435090	144435111	-	1	0	AGO2	7mer-m8	uuCUCCCUCUGGGUCCGAGCCu	|:||| |:| ||||||||	gcGGGGGUGGCGGAGGCUCGGc	1.2672	1.962	2	TZM-bl
MIMAT0003283	hsa-miR-615-3p	ENSG00000248429	FAM198B-AS1	antisense	chr4	159092279	159092299	+	1	0	AGO2	7mer-m8	uucUCCCUCUGGGUCCGAGCCu	||||| | |||||||	cucAGGGA-AGGAUGGCUCGGc	1.0736	0.808	2	TDF
MIMAT0003283	hsa-miR-615-3p	ENSG00000245213	AC105285.1	antisense	chr4	174090264	174090287	-	2	0	AGO2	7mer-m8	uucucCCUC-UG-GGUCCGAGCCu	| | |||| :| | :|||||||	aggucGGAGUGCGCGGGGCUCGGc	1.3127	0.109	9	HCT116
MIMAT0003283	hsa-miR-615-3p	ENSG00000225138	SLC9A3-AS1	processed_transcript	chr5	473356	473376	+	2	0	AGO2	7mer-m8	uuCUCCCUCUGGGUCCGAGCCu	|:| |||: | :|||||||	guGGGCGAGG-CGGGGCUCGGg	1.1763	0.161	1	Akata-LCLd3
MIMAT0003283	hsa-miR-615-3p	ENSG00000247121	AC009126.1	antisense	chr5	96270523	96270543	-	1	0	AGO1	7mer-m8	uucucccuCUGGGUCCGAGCCu	|||:: |||||||	ccugcauuGACUU-GGCUCGGg	0.3364	0.590	10	endothelial
MIMAT0003283	hsa-miR-615-3p	ENSG00000233006	MIR3936HG	processed_transcript	chr5	131705261	131705281	-	1	0	AGO2	7mer-m8	uuCUCCCUCUGGGUCCGAGCCu	|||| || |||:|||||||	ccGAGGUAG-CCCGGGCUCGGc	1.5321	-0.363	8	HeLa
MIMAT0003283	hsa-miR-615-3p	ENSG00000244041	LINC01011	lincRNA	chr6	2989052	2989076	+	1	0	AGO2	7mer-m8	uucucccUCUGGGU---CCGAGCCu	| |||| | |||||||	ugcacccAGACAAAAGCGGCUCGGg	0.6630	-0.371	4	Huh-7.5
MIMAT0003283	hsa-miR-615-3p	ENSG00000271888	AL136162.1	lincRNA	chr6	15245025	15245046	-	1	0	AGO2	7mer-m8	uucucccUCUGGGUCCGAGCCu	| :|||:|||||||	cccccccACGCCCGGGCUCGGc	0.4783	0.139	1	MCF7
MIMAT0003283	hsa-miR-615-3p	ENSG00000261839	AL358933.1	lincRNA	chr6	28105085	28105106	+	1	0	AGO2	8mer	uucUCCCUCUGGGUCCGAGCCu	:| || | |:|||||||	cccGGAGAAAGGCGGGCUCGGa	0.8946	-0.279	4	T-REx-293
MIMAT0003283	hsa-miR-615-3p	ENSG00000272801	AC004080.5	processed_transcript	chr7	27192141	27192162	-	1	0	AGO2	7mer-m8	uucucccucUGGGUCCGAGCCu	| | ||:|||||||	cugccuuccAGCCGGGCUCGGc	0.4434	1.961	1	HEK293T
MIMAT0003283	hsa-miR-615-3p	ENSG00000273433	AC004080.6	processed_transcript	chr7	27192141	27192162	-	1	0	AGO2	7mer-m8	uucucccucUGGGUCCGAGCCu	| | ||:|||||||	cugccuuccAGCCGGGCUCGGc	0.4434	1.961	1	HEK293T
MIMAT0003283	hsa-miR-615-3p	ENSG00000196295	AC005154.1	processed_transcript	chr7	30599040	30599059	-	1	0	AGO2	7mer-m8	uucucCCUCUGGGUCCGAGCCu	| ||||: : |||||||	agacaGGAGGGU--GGCUCGGc	0.9157	0.119	3	cingulate_gyrus
MIMAT0003283	hsa-miR-615-3p	ENSG00000196295	AC005154.1	processed_transcript	chr7	30603383	30603404	-	1	0	AGO2	7mer-m8	uucUCCCUCUGGGUCCGAGCCu	|| :|| | |||||||	uucAGCAGGAGCAUGGCUCGGc	0.8226	-0.017	3	HCT116
MIMAT0003283	hsa-miR-615-3p	ENSG00000214783	POLR2J4	processed_transcript	chr7	43983425	43983446	-	1	0	AGO2	7mer-m8	uucucccucuggGUCCGAGCCu	|||||||||	ugagccucagggCAGGCUCGGc	-0.3182	-0.110	4	HEK293S
MIMAT0003283	hsa-miR-615-3p	ENSG00000228434	AC004951.1	lincRNA	chr7	44044772	44044792	-	3	0	AGO2	7mer-m8	uuCUCCCUCUGGGUCCGAGCCu	| |||||: | || |||||||	agGAGGGGAAGCC-GGCUCGGc	1.6633	0.136	2	22RV1
MIMAT0003283	hsa-miR-615-3p	ENSG00000179406	LINC00174	processed_transcript	chr7	65843215	65843236	-	1	0	AGO1-4	7mer-m8	uucucccucUGGGUCCGAGCCu	|| |::: |||||||	aaacaaccuAUUUUGGCUCGGc	0.5226	-0.052	5	hNSC
MIMAT0003283	hsa-miR-615-3p	ENSG00000179406	LINC00174	processed_transcript	chr7	65958369	65958390	-	1	0	AGO1-4	7mer-m8	uucucccUCUGGGUCCGAGCCu	| | | ::||||||||||	gaaaacuAUGUCCAGGCUCGGc	0.9934	-0.206	5	hNSC
MIMAT0003283	hsa-miR-615-3p	ENSG00000240211	AC092849.1	antisense	chr7	100033866	100033886	+	1	0	AGO2	7mer-m8	uucucccUCUGGGUCCGAGCCu	| ||: ||:|||||||	caaguccAGG-CCGGGCUCGGg	0.7475	1.345	0	MDA-MB-231
MIMAT0003283	hsa-miR-615-3p	ENSG00000240211	AC092849.1	antisense	chr7	100033879	100033900	+	2	0	AGO2	8mer	uucucCCUCUGGGUCCGAGCCu	||: ||: :|||||||	ggcucGGGCACUGGGGCUCGGa	0.7852	1.122	0	T-REx-293
MIMAT0003283	hsa-miR-615-3p	ENSG00000274272	AC069281.2	processed_transcript	chr7	100171206	100171228	-	2	0	AGO2	8mer	uuCUCCCUCUG-GGUCCGAGCCu	| |:| ||:: :|||||||	auGGGACAGGUGAGGGGCUCGGa	1.0377	0.733	3	22RV1
MIMAT0003283	hsa-miR-615-3p	ENSG00000274272	AC069281.2	processed_transcript	chr7	100173378	100173399	-	2	0	AGO2	8mer	uucUCCCUCUGGGUCCGAGCCu	|| | :| ||||||||	cucAGUGCCCUCAAGGCUCGGa	0.7516	2.320	3	HeLa
MIMAT0003283	hsa-miR-615-3p	ENSG00000241764	AC002467.1	antisense	chr7	107384864	107384885	-	1	0	AGO2	8mer	uucucccuCUGGGUCCGAGCCu	|::||:|||||||	cgcccacuGGUCCGGGCUCGGa	0.4545	-0.118	5	Huh-7.5
MIMAT0003283	hsa-miR-615-3p	ENSG00000227199	ST7-AS1	antisense	chr7	116593453	116593474	-	1	0	AGO2	7mer-m8	uucucCCUCUGGGUCCGAGCCu	| ||:||| |:|||||||	ccgccGGGGACGCGGGCUCGGc	1.2860	0.657	2	22RV1
MIMAT0003283	hsa-miR-615-3p	ENSG00000230316	FEZF1-AS1	antisense	chr7	121944194	121944215	+	2	0	AGO2	8mer	uucucccucuGGGUCCGAGCCu	| || || |||||||	gacuggccuuCCGCGGCUCGGa	0.6862	1.216	1	Akata-LCLd3
MIMAT0003283	hsa-miR-615-3p	ENSG00000260231	JHDM1D-AS1	bidirectional_promoter_lncRNA	chr7	139877136	139877157	+	1	0	AGO2	7mer-m8	uuCUCCCUCUGGGUCCGAGCCu	| | |||: | |||||||	gcGUGCGAGGAGCUGGCUCGGu	1.0211	0.182	4	HEK293T
MIMAT0003283	hsa-miR-615-3p	ENSG00000261305	AC005586.2	sense_overlapping	chr7	150038967	150038988	+	1	0	AGO1-4	7mer-m8	uucucccucuGGGUCCGAGCCu	|:| |||||||	ucccaccuccCUCUGGCUCGGg	-0.1576	-0.143	4	MCF7
MIMAT0003283	hsa-miR-615-3p	ENSG00000234722	LINC01287	lincRNA	chr7	153109223	153109244	-	1	0	AGO2	7mer-m8	uucuccCUCUGGGUCCGAGCCu	| |||:|||||||||||	acugaaGAGGCCCAGGCUCGGg	1.2273	-0.104	1	BCBL-1
MIMAT0003283	hsa-miR-615-3p	ENSG00000279041	AC102945.2	TEC	chr8	30410414	30410435	+	4	0	AGO1-4,AGO2	8mer	uucucccucUGGGUCCGAGCCu	:||::|||||||	cuugucccuGCCUGGGCUCGGa	0.2273	-0.367	5	Huh-7.5,MCF7
MIMAT0003283	hsa-miR-615-3p	ENSG00000264578	AC009630.3	antisense	chr8	41478662	41478686	-	1	0	AGO1-4	7mer-m8	uucUCCCUCUGG-G--UCCGAGCCu	| ||||| || | |||||||	cacAGGGAUCCCGCUGCGGCUCGGc	1.3263	-0.171	0	C666
MIMAT0003283	hsa-miR-615-3p	ENSG00000253878	AC087752.3	sense_intronic	chr8	95962303	95962326	+	2	0	AGO1-4,AGO2	7mer-m8	uucUCCCUCUGG--GUCCGAGCCu	|| |||::| |||||||||	ggcAGAGAGGUCAGCAGGCUCGGg	1.2450	-0.294	4	HEK293S,hNSC
MIMAT0003283	hsa-miR-615-3p	ENSG00000253320	AZIN1-AS1	antisense	chr8	103876669	103876687	+	1	0	AGO2	7mer-m8	uuCUCCCUCUGGGUCCGAGCCu	||||||||:| |||||||	gaGAGGGAGGC---GGCUCGGc	1.9824	-0.742	8	T-REx-293
MIMAT0003283	hsa-miR-615-3p	ENSG00000249859	PVT1	lincRNA	chr8	128806817	128806838	+	2	0	AGO1-4,AGO2	7mer-m8	uuCUCCCUCUGGGUCCGAGCCu	| ||| : |:|||||||	ccGCGGGCCGGGCGGGCUCGGg	0.9756	0.366	1	22RV1,Huh-7.5
MIMAT0003283	hsa-miR-615-3p	ENSG00000249859	PVT1	lincRNA	chr8	128806821	128806838	+	2	0	AGO1-4,AGO2	7mer-m8	uucuCCCUCUGGGUCCGAGCCu	||| : |:|||||||	----GGGCCGGGCGGGCUCGGg	0.4812	0.355	1	22RV1,Huh-7.5
MIMAT0003283	hsa-miR-615-3p	ENSG00000266446	AL449423.1	sense_intronic	chr9	21995733	21995754	+	1	0	AGO1	7mer-m8	uucucccucUGGGUCCGAGCCu	| | | ||||||||	cgcggucuaAGCGAGGCUCGGc	0.3958	0.055	1	endothelial
MIMAT0003283	hsa-miR-615-3p	ENSG00000273381	AL158071.4	lincRNA	chr9	93969947	93969972	-	1	0	AGO2	7mer-m8	uucucccUCUGGGU----CCGAGCCu	||:|:|| |||||||	uuaguccAGGCUCAGAAUGGCUCGGu	0.3263	-0.020	4	left_ventricle
MIMAT0003283	hsa-miR-615-3p	ENSG00000225032	AL162586.1	antisense	chr9	130578623	130578643	+	1	0	AGO2	7mer-m8	uuCUCCCUCUGGGUCCGAGCCu	|| ||| ||: ||||||||	guGA-GGAAACUGAGGCUCGGg	1.3425	-0.170	8	22RV1
MIMAT0003283	hsa-miR-615-3p	ENSG00000261334	AL353803.4	lincRNA	chr9	132244479	132244499	-	2	0	AGO1-4,AGO2	8mer	uuCUCCCUCUGGGUCCGAGCCu	||| |||||| | |||||||	aaGCGGGAGAGAC-GGCUCGGa	1.8883	0.210	1	HeLa,Huh-7.5
MIMAT0003283	hsa-miR-615-3p	ENSG00000180539	C9orf139	antisense	chr9	139929364	139929387	+	1	0	AGO2	7mer-m8	uuCUC--CCUCUGGGUCCGAGCCu	||| || | | :|||||||	gcGAGCUGGCAAACGGGGCUCGGg	0.9756	-0.365	5	MDMs
MIMAT0003283	hsa-miR-615-3p	ENSG00000255284	AP006621.3	lincRNA	chr11	784071	784093	+	4	0	AGO1-4,AGO2	7mer-m8	uucuccCUCUGGGU-CCGAGCCu	| | |:| | |||||||	cugcaaGCGGCAAAGGGCUCGGg	0.6375	-0.800	5	HeLa,Huh-7.5
MIMAT0003283	hsa-miR-615-3p	ENSG00000130600	H19	processed_transcript	chr11	2018093	2018117	-	2	0	AGO2	7mer-m8	uucUCCCUCUGG-GU--CCGAGCCu	| | ||||:|: || |||||||	agcAAGGAGGCUGCAGGGGCUCGGc	1.3958	0.657	2	HeLa
MIMAT0003283	hsa-miR-615-3p	ENSG00000269821	KCNQ1OT1	antisense	chr11	2661229	2661250	-	2	0	AGO1-4	8mer	uucucccucugGGUCCGAGCCu	| | | || |||||||	uauaucccgcgCCUGGCUCGGa	0.6485	-0.202	1	Huh-7.S10.3
MIMAT0003283	hsa-miR-615-3p	ENSG00000245532	NEAT1	lincRNA	chr11	65211692	65211712	+	64	0	AGO1,AGO1-4,AGO2	8mer	uucucCCUCUGGGUCCGAGCCu	| |||||: |||||||	ggccuGCAGACCU-GGCUCGGa	1.0628	-0.124	5	Huh-7.5,endothelial
MIMAT0003283	hsa-miR-615-3p	ENSG00000245552	AP000787.1	antisense	chr11	94884624	94884644	+	1	0	AGO1-4	8mer	uucUCCCUCUGGGUCCGAGCCu	|| || | :|||||||||	ugcAGUGACA-UCAGGCUCGGa	1.0687	-0.480	4	Huh-7.5
MIMAT0003283	hsa-miR-615-3p	ENSG00000261098	AP000766.1	lincRNA	chr11	107186624	107186644	-	1	0	AGO2	7mer-m8	uucucccuCUGGGUCCGAGCCu	|:||: |||||||	uuuuuuucGGCCU-GGCUCGGu	0.2510	0.058	3	GM12878
MIMAT0003283	hsa-miR-615-3p	ENSG00000177406	AC021054.1	antisense	chr12	752740	752760	+	2	0	AGO1-4	8mer	uuCUCCCUCUGGGUCCGAGCCu	| || ||| ||| ||||||||	auGA-GGAAACCGAGGCUCGGa	1.6097	0.141	4	Huh-7.5
MIMAT0003283	hsa-miR-615-3p	ENSG00000226711	FAM66C	antisense	chr12	8333026	8333052	+	1	0	AGO2	8mer	uucucCCUCUGGGU-----CCGAGCCu	| | ||| ||||| |||||||	aggccGGAUACCCACUCUGGGCUCGGa	1.3474	-0.290	4	22RV1
MIMAT0003283	hsa-miR-615-3p	ENSG00000278743	AC087239.1	lincRNA	chr12	25539127	25539151	-	1	0	AGO2	7mer-m8	uucuCCCUC---UGGGUCCGAGCCu	||||| |||:|||||||	ccuuGGGAGUCUCCCCGGGCUCGGc	1.1645	1.796	1	HeLa
MIMAT0003283	hsa-miR-615-3p	ENSG00000228630	HOTAIR	antisense	chr12	54357550	54357571	-	1	0	AGO2	7mer-m8	uuCUCCCUC-UGGGUCCGAGCCu	|:|| || |||| |||||||	ccGGGGCAGCACCC-GGCUCGGg	1.4789	-0.643	0	MDA-MB-231
MIMAT0003283	hsa-miR-615-3p	ENSG00000273046	AC012531.2	processed_transcript	chr12	54411093	54411113	+	4	0	AGO2	7mer-m8	uuCUC-CCUCUGGGUCCGAGCCu	||| |||| |||||||||	ugGAGCUGAGA--CAGGCUCGGc	1.3714	2.356	0	T-REx-293
MIMAT0003283	hsa-miR-615-3p	ENSG00000221949	LINC01465	lincRNA	chr12	62997302	62997326	-	1	0	AGO2	7mer-m8	uucucccUC-UGGGU--CCGAGCCu	|| ||||| |||||||	cccgcccAGCACCCAGCGGCUCGGc	0.7780	1.745	1	HeLa
MIMAT0003283	hsa-miR-615-3p	ENSG00000274979	AC020656.2	lincRNA	chr12	69724967	69724988	-	1	0	AGO2	7mer-m8	uucucccucugggUCCGAGCCu	| | | | ||||||||	uaaauaaaaagaaAGGCUCGGc	0.6752	0.175	0	Huh-7.5
MIMAT0003283	hsa-miR-615-3p	ENSG00000257453	AC011611.3	antisense	chr12	76424876	76424894	+	2	0	AGO2	7mer-m8	uucuccCUCUGGGUCCGAGCCu	| |:||| |||||||	uggguuGGGAC---GGCUCGGc	0.7151	1.298	0	TDF
MIMAT0003283	hsa-miR-615-3p	ENSG00000257453	AC011611.3	antisense	chr12	76425110	76425134	+	1	0	AGO2	7mer-m8	uuCUCCCU--CUG-GGUCCGAGCCu	|||||||: | | |: |||||||	aaGAGGGGCCGCCGCUUGGCUCGGc	1.8694	0.663	0	TDF
MIMAT0003283	hsa-miR-615-3p	ENSG00000271614	ATP2B1-AS1	lincRNA	chr12	90103188	90103210	+	9	0	AGO1-4	8mer	uuCUCCCUCUGGGU-CCGAGCCu	| || :|| ||: |||||||	gcGCGGAGGAACCGCGGCUCGGa	1.1850	0.888	7	foreskin_fibroblast
MIMAT0003283	hsa-miR-615-3p	ENSG00000257893	LINC02404	lincRNA	chr12	92274313	92274335	+	2	0	AGO1	7mer-m8	uucUCCCUCUGGGU-CCGAGCCu	| || |::: | |||||||	accAGAUUGGUUGAUGGCUCGGc	0.9279	-0.246	3	endothelial
MIMAT0003283	hsa-miR-615-3p	ENSG00000281344	HELLPAR	macro_lncRNA	chr12	102604749	102604770	+	1	0	AGO1-4	7mer-m8	uucucccuCUGGGUCCGAGCCu	|| | :|:||||||||	aaauaauuGCUCUAGGCUCGGu	0.7271	0.131	1	Huh-7.5
MIMAT0003283	hsa-miR-615-3p	ENSG00000212694	LINC01089	lincRNA	chr12	122241005	122241026	-	2	0	AGO2	8mer	uucucccucUGGGUCCGAGCCu	| | :|| :|||||||	agccgccucGCCGGGGCUCGGa	0.6607	0.730	6	22RV1
MIMAT0003283	hsa-miR-615-3p	ENSG00000280287	AC131212.3	TEC	chr12	133128342	133128363	+	1	0	AGO1-4	7mer-m8	uucucccucugggUCCGAGCCu	|| ||||||||	ggcagcugacgggAGGCUCGGg	0.1674	-0.455	2	Huh-7.5
MIMAT0003283	hsa-miR-615-3p	ENSG00000170919	TPT1-AS1	processed_transcript	chr13	45965531	45965551	+	1	1	AGO2	8mer	uucuCCCUCUGGGUCCGAGCCu	|||| |: :|||||||	gcucGGGA-AUGGGGGCUCGGa	0.9612	-0.125	7	motor_cortex
MIMAT0003283	hsa-miR-615-3p	ENSG00000275202	AL161421.1	antisense	chr13	49549785	49549806	-	1	0	AGO2	8mer	uucucccucugGGUCCGAGCCu	| | ||||||||||	auccgcuguggCCAGGCUCGGa	0.5843	0.146	4	HeLa
MIMAT0003283	hsa-miR-615-3p	ENSG00000236778	INTS6-AS1	antisense	chr13	52026517	52026540	+	1	0	AGO1-4	7mer-m8	uuCUCC--CUCUGGGUCCGAGCCu	|:|| | :|||:|||||||	ccGGGGUCGCCGCCCGGGCUCGGu	1.0721	1.579	4	C666
MIMAT0003283	hsa-miR-615-3p	ENSG00000255874	LINC00346	lincRNA	chr13	111522203	111522224	-	1	0	AGO2	7mer-m8	uuCUCCCUCUGGGUCCGAGCCu	| || || |: :|||||||	acGACUCAGUCUGGGGCUCGGc	1.0687	-0.162	3	T98G
MIMAT0003283	hsa-miR-615-3p	ENSG00000233695	GAS6-AS1	antisense	chr13	114544081	114544102	+	1	0	AGO2	7mer-m8	uucucCCUCUGGGUCCGAGCCu	| | :|::|::|||||||	caccaGAGGGUCUGGGCUCGGc	0.9934	-0.005	5	22RV1
MIMAT0003283	hsa-miR-615-3p	ENSG00000186615	KTN1-AS1	antisense	chr14	56046772	56046791	-	1	0	AGO2	7mer-m8	uuCUCCCUCUGGGUCCGAGCCu	| || |:|| |||||||	ucGCGGCUGGCC--GGCUCGGg	0.9013	-0.091	3	HeLa
MIMAT0003283	hsa-miR-615-3p	ENSG00000259230	LINC02323	lincRNA	chr14	103021552	103021571	+	2	0	AGO1-4,AGO2	8mer	uucucCCUCUGGGUCCGAGCCu	| | ||| ||||||||	ccgcaGCAGA--AAGGCUCGGa	0.8393	-0.401	4	Huh-7.5
MIMAT0003283	hsa-miR-615-3p	ENSG00000259515	AL117209.1	antisense	chr14	103400101	103400121	+	1	0	AGO2	7mer-m8	uuCUCCCUCUGGGUCCGAGCCu	|:||||| :: :|||||||	ugGGGGGAG-UUGGGGCUCGGu	1.4893	5.371	1	TDF
MIMAT0003283	hsa-miR-615-3p	ENSG00000259932	AC051619.7	sense_intronic	chr15	45490771	45490792	-	65	0	AGO1,AGO1-4,AGO2,AGO3,AGO4	7mer-m8	uucucccucugggUCCGAGCCu	| | | :|||||||	auggcacggcaagGGGCUCGGu	0.3917	1.358	4	HEK293,MDMs,foreskin_fibroblast
MIMAT0003283	hsa-miR-615-3p	ENSG00000285410	GABPB1-IT1	sense_intronic	chr15	50646474	50646495	-	9	0	AGO1-4,AGO2	7mer-m8	uucucccucugggUCCGAGCCu	| ||||||||	ccugccguucugaAGGCUCGGg	0.0076	0.411	0	Huh-7.5
MIMAT0003283	hsa-miR-615-3p	ENSG00000277152	AC110048.2	lincRNA	chr15	67156831	67156849	+	3	0	AGO1-4	7mer-m8	uuCUCCCUCUGGGUCCGAGCCu	|||||| ||: |||||||	gaGAGGGUGAU---GGCUCGGg	1.5678	-0.248	1	Huh-7.5
MIMAT0003283	hsa-miR-615-3p	ENSG00000260898	ADPGK-AS1	antisense	chr15	73075515	73075533	+	1	0	AGO2	8mer	uuCUCCCUCUGGGUCCGAGCCu	| |||| ||| ||||||||	acGAGGAAGA---AGGCUCGGa	1.4357	-0.209	2	T-REx-293
MIMAT0003283	hsa-miR-615-3p	ENSG00000272888	LINC01578	processed_transcript	chr15	93426331	93426350	+	12	0	AGO1,AGO2	7mer-m8	uuCUCCCUCUGGGUCCGAGCCu	| ||| |: ||||||||	gcGCGGGCGG--GAGGCUCGGg	0.9490	0.472	1	MDMs,endothelial
MIMAT0003283	hsa-miR-615-3p	ENSG00000260807	AC009041.2	lincRNA	chr16	1031115	1031136	-	1	0	AGO2	8mer	uucuccCUCUGGGUCCGAGCCu	|:|:|| |||||||	cuucaaGGGGCCGCGGCUCGGa	0.5908	-0.006	4	left_ventricle
MIMAT0003283	hsa-miR-615-3p	ENSG00000255198	SNHG9	lincRNA	chr16	2015048	2015069	+	3	0	AGO1-4,AGO2	7mer-m8	uucucccucUGGGUCCGAGCCu	| :|| |||||||	ccguccccaGCCGCGGCUCGGg	0.3447	-1.587	0	Akata-LCLd3,Huh-7.5
MIMAT0003283	hsa-miR-615-3p	ENSG00000279568	AC093525.9	TEC	chr16	2625698	2625719	-	1	0	AGO2	8mer	uucUCCCUCUGGGUCCGAGCCu	|| ||| : |:|||||||	gcaAGCGAGCUACGGGCUCGGa	1.1352	-0.409	1	T98G
MIMAT0003283	hsa-miR-615-3p	ENSG00000261067	AC109460.3	processed_transcript	chr16	28995808	28995831	+	7	0	AGO1-4,AGO2	7mer-m8	uuCUCCCUCUGGGU--CCGAGCCu	||:|| || |||| |||||||	caGGGGCAGCCCCAAGGGCUCGGu	1.6263	1.519	2	HCT116,foreskin_fibroblast
MIMAT0003283	hsa-miR-615-3p	ENSG00000238045	AC009133.1	antisense	chr16	29822910	29822932	-	1	0	AGO2	8mer	uucucccUCUGGGU-CCGAGCCu	|| ||:| |||||||	ugcucccAGUCCUAGGGCUCGGa	0.5081	-0.752	1	HeLa
MIMAT0003283	hsa-miR-615-3p	ENSG00000279591	AC002044.2	TEC	chr16	73049505	73049526	-	3	0	AGO1-4,AGO2	7mer-m8	uucuCCCUCUGGGUCCGAGCCu	| ||| | : |||||||	uauuGGGUAAGGUUGGCUCGGc	0.8659	-0.067	1	Huh-7.5
MIMAT0003283	hsa-miR-615-3p	ENSG00000278716	AC133540.1	lincRNA	chr16	85524297	85524318	+	1	0	AGO2	8mer	uucucccucUGGGUCCGAGCCu	|| :||| |||||||	gugacuccaGCCCUGGCUCGGa	0.7875	-0.079	3	Huh-7.5
MIMAT0003283	hsa-miR-615-3p	ENSG00000260417	AC092127.1	lincRNA	chr16	85627533	85627550	+	9	0	AGO1-4,AGO2	8mer	uucUCCCUCUGGGUCCGAGCCu	| |||| :|||||||	ugaAUGGAG----GGGCUCGGa	0.7794	0.723	1	Huh-7.5
MIMAT0003283	hsa-miR-615-3p	ENSG00000260498	AC126696.3	lincRNA	chr16	87812656	87812677	-	1	0	AGO1-4	7mer-m8	uucucccucuGGGUCCGAGCCu	|| ||||||||	guucauuucuCCGAGGCUCGGu	-0.0745	-0.221	2	MCF7
MIMAT0003283	hsa-miR-615-3p	ENSG00000261226	AC092384.3	sense_intronic	chr16	89004634	89004656	-	1	0	AGO1-4	7mer-m8	uucucCCUCUGGGU-CCGAGCCu	| || |:|: | |||||||	gaucuGGUGGCUGAGGGCUCGGu	0.9401	-0.889	3	MCF7
MIMAT0003283	hsa-miR-615-3p	ENSG00000180422	LINC00304	lincRNA	chr16	89227719	89227742	+	9	0	AGO1-4	8mer	uucucCCUCUGGGU--CCGAGCCu	| || ||:|| |||||||	caacaGGUCACUCAGCGGCUCGGa	0.9511	-0.434	4	foreskin_fibroblast
MIMAT0003283	hsa-miR-615-3p	ENSG00000272884	AC113189.4	processed_transcript	chr17	7343575	7343596	+	1	0	AGO2	7mer-m8	uucucccUCUGGGUCCGAGCCu	| :||::|||||||	cuccuccACGCCUGGGCUCGGu	0.4328	0.969	2	HeLa
MIMAT0003283	hsa-miR-615-3p	ENSG00000267002	AC060780.1	lincRNA	chr17	41312362	41312383	-	2	0	AGO2	7mer-m8	uucuccCUCUGGGUCCGAGCCu	|:|:| :|||||||	ucacucGGGGCGGGGGCUCGGc	0.5076	-0.043	6	HeLa
MIMAT0003283	hsa-miR-615-3p	ENSG00000267121	AC008105.3	antisense	chr17	43297378	43297400	-	1	0	AGO2	7mer-m8	uucucCCUC-UGGGUCCGAGCCu	| | |||| :| |||||||	aggcuGGAGUGCAGUGGCUCGGu	1.1763	-0.114	3	HeLa
MIMAT0003283	hsa-miR-615-3p	ENSG00000267121	AC008105.3	antisense	chr17	43298782	43298803	-	1	0	AGO2	8mer	uuCUCCCUCUGGGUCCGAGCCu	|| | || | |||||||	gcGACUGCGAGCACGGCUCGGa	0.9013	-0.195	3	T98G
MIMAT0003283	hsa-miR-615-3p	ENSG00000278730	AC005332.7	lincRNA	chr17	66122938	66122959	+	4	0	AGO1-4,AGO2	7mer-m8	uucucccucuGGGUCCGAGCCu	|| | ::::|||||||	aacugaagcuUUUGGGCUCGGg	0.8370	-0.471	1	Huh-7.5,left_ventricle
MIMAT0003283	hsa-miR-615-3p	ENSG00000279801	AC111170.3	TEC	chr17	75440870	75440893	+	3	0	AGO1,AGO2	7mer-m8	uuCUCCCUCUGGGU--CCGAGCCu	|: ||| ||| : |||||||	cgGGCGGACACCAGAUGGCUCGGg	1.1896	0.188	2	HeLa,endothelial
MIMAT0003283	hsa-miR-615-3p	ENSG00000263069	AC124319.2	antisense	chr17	78388775	78388796	-	2	0	AGO1-4,AGO2	8mer	uuCUCCCUCUGGGUCCGAGCCu	| | | ||: : |||||||	ccGCGCGCGAUAUCGGCUCGGa	0.9279	-0.658	4	MCF7,T98G
MIMAT0003283	hsa-miR-615-3p	ENSG00000276101	AC027601.4	antisense	chr17	79225338	79225359	+	1	0	AGO2	7mer-m8	uucucccucugGGUCCGAGCCu	| | ||||||||	cccucugcucgCGAGGCUCGGg	0.1374	0.455	0	HeLa
MIMAT0003283	hsa-miR-615-3p	ENSG00000275966	AC110285.6	lincRNA	chr17	79319533	79319553	-	3	0	AGO2	7mer-m8	uucuccCUCUGGGUCCGAGCCu	| || |: |||||||	cuuccuGUGAGCU-GGCUCGGc	0.4544	0.283	1	HeLa
MIMAT0003283	hsa-miR-615-3p	ENSG00000279692	AC110285.7	TEC	chr17	79370318	79370340	-	2	0	AGO2	7mer-m8	uucuCCCUCUGGGU-CCGAGCCu	|||: :| : |||||||	ccuuGGGGCGCGAGUGGCUCGGc	0.7605	0.049	1	T-REx-293
MIMAT0003283	hsa-miR-615-3p	ENSG00000279613	AC124283.5	TEC	chr17	80608022	80608043	+	1	0	AGO2	7mer-m8	uucuccCUCUGGGUCCGAGCCu	| | |||: :|||||||	ccggcuGUGACUAGGGCUCGGg	0.9424	-0.167	3	HeLa
MIMAT0003283	hsa-miR-615-3p	ENSG00000264575	LINC00526	lincRNA	chr18	5237311	5237332	-	1	0	AGO2	7mer-m8	uuCUCCCUCUGGGUCCGAGCCu	|:| |: : |||||||||	ucGGGUGGUGGGCAGGCUCGGu	0.9812	-0.375	6	T-REx-293
MIMAT0003283	hsa-miR-615-3p	ENSG00000264278	ZNF236-DT	lincRNA	chr18	74534071	74534092	-	2	0	AGO1	8mer	uucucccucUGGGUCCGAGCCu	| | | |||||||	ucggaccgcAGCAUGGCUCGGa	0.2161	-0.314	6	endothelial
MIMAT0003283	hsa-miR-615-3p	ENSG00000267287	AC068473.3	processed_transcript	chr18	77348693	77348719	+	1	0	AGO2	7mer-m8	uucUCCCUCUGGGU-----CCGAGCCu	:||||||| | |||||||	gcaGGGGAGACAGAGGAGGGGCUCGGc	1.2907	0.006	1	HEK293
MIMAT0003283	hsa-miR-615-3p	ENSG00000261126	RBFADN	lincRNA	chr18	77827268	77827289	+	1	0	AGO2	8mer	uucucccUCUGGGUCCGAGCCu	| | || : :|||||||	agaacucAGUUGGGGGCUCGGa	0.7395	-0.222	4	MDMs
MIMAT0003283	hsa-miR-615-3p	ENSG00000248015	AC005329.1	antisense	chr19	1392468	1392489	-	3	0	AGO1-4,AGO2	8mer	uucucCCUCUGGGUCCGAGCCu	||: ||| :|||||||	gguguGGGCACCGGGGCUCGGa	0.8972	-0.116	0	HeLa,Huh-7.5
MIMAT0003283	hsa-miR-615-3p	ENSG00000248015	AC005329.1	antisense	chr19	1392625	1392647	-	5	0	AGO1-4,AGO2	8mer	uucucccUCUG-GGUCCGAGCCu	| ||:| | ||||||||	caagaaaAGGCACGAGGCUCGGa	0.7475	0.235	0	Huh-7.5
MIMAT0003283	hsa-miR-615-3p	ENSG00000268670	AC016586.1	sense_intronic	chr19	4061846	4061866	-	4	0	AGO2	7mer-m8	uucucCCUCUGGGUCCGAGCCu	||| |||::|||||||	cucuuGGA-ACCUGGGCUCGGg	0.9505	-0.041	4	HEK293S
MIMAT0003283	hsa-miR-615-3p	ENSG00000269318	AC007292.2	antisense	chr19	4357469	4357496	-	1	0	AGO2	7mer-m8	uuCUCCCU--CUGGG----UCCGAGCCu	||||||: |:||| ||||||||	gaGAGGGGUUGGCCCUGGGAGGCUCGGc	1.6876	-0.181	0	HEK293T
MIMAT0003283	hsa-miR-615-3p	ENSG00000267147	LINC01842	lincRNA	chr19	14444555	14444565	+	1	0	AGO1-4	7mer-m8	uucucccucugGGUCCGAGCCu	||:|||||||	-----------CCGGGCUCGGc	-1.1818	-0.264	3	MCF7
MIMAT0003283	hsa-miR-615-3p	ENSG00000279198	AC008894.3	TEC	chr19	16187322	16187343	-	1	0	AGO2	7mer-m8	uuCUCCCUCUGGGUCCGAGCCu	|| | : |::|||||||	cgGACGCUCGGCUGGGCUCGGc	0.8304	0.626	8	TDF
MIMAT0003283	hsa-miR-615-3p	ENSG00000267213	AC007773.1	antisense	chr19	32896356	32896378	-	1	0	AGO2	7mer-m8	uuCUCCCUCUGGGU-CCGAGCCu	||| ||| :| |||||||	cgGAGCUAGAGAUACGGCUCGGg	1.1519	-0.404	5	22RV1
MIMAT0003283	hsa-miR-615-3p	ENSG00000267309	AC092295.2	antisense	chr19	36980652	36980673	+	1	0	AGO2	7mer-m8	uucucccuCUGGGUCCGAGCCu	| |:|||||||||	ggagucccGCCUCAGGCUCGGg	0.3043	-0.310	8	BCBL-1
MIMAT0003283	hsa-miR-615-3p	ENSG00000205041	AC118344.1	sense_intronic	chr19	40781059	40781080	-	3	0	AGO2	8mer	uuCUCCCUCUGGGUCCGAGCCu	|||| || :| :|||||||	ugGAGGCAGCUCAGGGCUCGGa	1.3958	-0.536	3	T-REx-293
MIMAT0003283	hsa-miR-615-3p	ENSG00000279095	AC243964.3	TEC	chr19	45167556	45167577	+	7	0	AGO1-4,AGO2	7mer-m8	uucucccucugGGUCCGAGCCu	| |::|||||||	gccucgaccugCUGGGCUCGGg	0.3463	-0.192	2	Huh-7.5
MIMAT0003283	hsa-miR-615-3p	ENSG00000279861	AC073548.1	TEC	chr19	47992732	47992755	-	1	0	AGO1-4	7mer-m8	uucUCCCUCUGG--GUCCGAGCCu	:|||||::| ||||||||	guuGGGGAGGUCAGGAGGCUCGGc	1.3651	-0.441	3	Huh-7.5
MIMAT0003283	hsa-miR-615-3p	ENSG00000268006	PTOV1-AS1	antisense	chr19	50354302	50354314	-	1	0	AGO2	7mer-m8	uucucccucuggGUCCGAGCCu	::|||||||	---------gugUGGGCUCGGc	-1.4545	-0.912	3	22RV1
MIMAT0003283	hsa-miR-615-3p	ENSG00000260032	NORAD	lincRNA	chr20	34638420	34638443	-	30	0	AGO1,AGO1-4,AGO2	7mer-m8	uucUCCCUCUG--GGUCCGAGCCu	||||| :| |||||||||	ccuAGGGACGCAAGCAGGCUCGGc	1.3008	-0.541	4	Huh-7.5,endothelial
MIMAT0003283	hsa-miR-615-3p	ENSG00000235590	GNAS-AS1	antisense	chr20	57415540	57415561	-	2	0	AGO2	7mer-m8	uuCUCCCUCUGGGUCCGAGCCu	|:|| :| |:|||||||||	ugGGGGCGGUCUCAGGCUCGGu	1.2916	1.320	3	HeLa
MIMAT0003283	hsa-miR-615-3p	ENSG00000235590	GNAS-AS1	antisense	chr20	57415576	57415597	-	1	0	AGO2	7mer-m8	uucucccucuGGGUCCGAGCCu	::|||||||||	cgcgaucgucUUCAGGCUCGGu	0.0455	1.757	3	T98G
MIMAT0003283	hsa-miR-615-3p	ENSG00000280213	UCKL1-AS1	antisense	chr20	62585215	62585238	+	1	0	AGO1-4	7mer-m8	uucUCCCUC--UGGGUCCGAGCCu	| |||||| | ||||||||	cacAGGGAGAAAGGAAGGCUCGGg	1.4925	-0.176	4	hNSC
MIMAT0003283	hsa-miR-615-3p	ENSG00000237594	AP000251.1	lincRNA	chr21	32931593	32931614	+	1	0	AGO2	8mer	uucucccucUGGGUCCGAGCCu	| | | ||||||||||	ccgcgccgcAGCCAGGCUCGGa	0.7473	-0.194	0	T-REx-293
MIMAT0003283	hsa-miR-615-3p	ENSG00000183535	COL18A1-AS1	antisense	chr21	46840945	46840967	-	1	0	AGO2	8mer	uucuccCUCUG-GGUCCGAGCCu	| ||| | || |||||||	uggccaGAGUCUCCUGGCUCGGa	0.9800	-0.574	1	TDF
MIMAT0003283	hsa-miR-615-3p	ENSG00000239415	AP001469.3	antisense	chr21	47674019	47674043	-	1	0	AGO2	7mer-m8	uucuccCUCUGGGU---CCGAGCCu	| | |||::::| |||||||	uauaaaGAGGUUUAAUUGGCUCGGc	1.1375	0.345	5	HeLa
MIMAT0003283	hsa-miR-615-3p	ENSG00000281530	DGCR12	sense_intronic	chr22	19048860	19048885	-	1	0	AGO2	7mer-m8	uucucccUC-UGGGU---CCGAGCCu	| || ||| | |||||||	ugcggucAGCACCGAGGUGGCUCGGg	0.6618	-0.299	1	HeLa
MIMAT0003283	hsa-miR-615-3p	ENSG00000260924	LINC01311	antisense	chr22	19158908	19158915	+	3	0	AGO2	7mer-m8	uucucccucuggguCCGAGCCu	|||||||	--------------GGCUCGGg	-2.2273	-0.542	3	T-REx-293
MIMAT0003283	hsa-miR-615-3p	ENSG00000285314	AC002470.2	processed_transcript	chr22	21352297	21352318	+	1	0	AGO1-4	7mer-m8	uucucCCUCUGGGUCCGAGCCu	| | ::| :|||||||	uguguGCAUGUCAGGGCUCGGc	0.5924	-0.602	0	Huh-7.S10.3
MIMAT0003283	hsa-miR-615-3p	ENSG00000225783	MIAT	lincRNA	chr22	27069059	27069080	+	3	0	AGO1-4,AGO2	8mer	uucucccucuGGGUCCGAGCCu	|||:|||||||	gcagcuuuacCCCGGGCUCGGa	0.0909	-0.665	1	HeLa,hNSC
MIMAT0003283	hsa-miR-615-3p	ENSG00000225783	MIAT	lincRNA	chr22	27071591	27071612	+	2	0	AGO1-4	8mer	uuCUCCCUCUGGGUCCGAGCCu	|||: | | |: ||||||||	aaGGUGAAAAUAAAGGCUCGGa	1.2860	-0.196	1	hNSC
MIMAT0003283	hsa-miR-615-3p	ENSG00000278920	AC005005.4	sense_overlapping	chr22	31463864	31463885	+	3	0	AGO1-4,AGO2	7mer-m8	uucucccucugGGUCCGAGCCu	|| |::|||||||	ccaaguccuggCUGGGCUCGGu	0.5310	-0.120	1	HCT116,Huh-7.5
MIMAT0003283	hsa-miR-615-3p	ENSG00000236017	ASMTL-AS1	antisense	chrX	1520816	1520837	+	2	0	AGO2	7mer-m8	uucuCCCUCUGGGUCCGAGCCu	|| :||::|||||||	gucuGGCCUGCCUGGGCUCGGg	0.8037	0.236	1	T-REx-293
MIMAT0003283	hsa-miR-615-3p	ENSG00000229807	XIST	lincRNA	chrX	73043743	73043764	-	29	2	AGO1-4,AGO2	8mer	uucucccucugggUCCGAGCCu	| | :|||||||	auuacuuucugugGGGCUCGGa	0.0266	0.569	4	Huh-7.5
MIMAT0003283	hsa-miR-615-3p	ENSG00000231154	MORF4L2-AS1	antisense	chrX	102942348	102942370	+	3	0	AGO2	7mer-m8	uuCUCCCUCUGGGU-CCGAGCCu	||| |: |:|: |||||||	guGAGCGGCCCUCGUGGCUCGGg	1.1120	0.224	9	HEK293S
MIMAT0003283	hsa-miR-615-3p	ENSG00000236017	ASMTL-AS1	antisense	chrY	1470816	1470837	+	2	0	AGO2	7mer-m8	uucuCCCUCUGGGUCCGAGCCu	|| :||::|||||||	gucuGGCCUGCCUGGGCUCGGg	0.8037	0.191	1	T-REx-293
