# Supplementary material for: Identification of hub programmed cell death-related genes and immune infiltration in Crohn’s disease using bioinformatics
Source: Front Genet. 2024 Dec 18;15:1425062. doi: 10.3389/fgene.2024.1425062 (PMC11688285; doi:10.3389/fgene.2024.1425062)
Supplement: Supplementary file 2 [file DataSheet4.zip › Input data and script3/ceRNAnet/miRNA_lncRNA/hsa-miR-6799-3p.txt]

#please cite:
#Zhou KR, Liu S, Li B, Liu SR, Zheng WJ, Cai L, et al. An encyclopedia of RNA interactomes in ENCORI.
#2.Li JH, et al.starBase v2.0: decoding miRNA-ceRNA, miRNA-ncRNA and protein-RNA interaction networks from large-scale CLIP-Seq data , Nucleic Acids Res. 2014 Jan;42:D92-7.
miRNAid	miRNAname	geneID	geneName	geneType	chromosome	start	end	strand	clipExpNum	degraExpNum	RBP	merClass	miRseq	align	targetSeq	TDMDScore	phyloP	pancancerNum	cellline/tissue
MIMAT0027499	hsa-miR-6799-3p	ENSG00000230699	AL645608.3	lincRNA	chr1	849724	849746	+	1	0	AGO2	8mer	gacaccccugugGUACGUCCCGu	| | ||||||||||	gagccccgcaggCAUGCAGGGCa	0.5408	-0.659	0	HeLa
MIMAT0027499	hsa-miR-6799-3p	ENSG00000241180	AL645608.5	lincRNA	chr1	849724	849746	+	1	0	AGO2	8mer	gacaccccugugGUACGUCCCGu	| | ||||||||||	gagccccgcaggCAUGCAGGGCa	0.5408	-0.659	1	HeLa
MIMAT0027499	hsa-miR-6799-3p	ENSG00000272512	AL645608.8	lincRNA	chr1	932789	932813	-	1	0	AGO1-4	8mer	gaCACCCCUG--UGGUACGUCCCGu	||||||| | | : |||||||	cuGUGGGUCCCAAGAGGGCAGGGCa	1.5782	-0.816	1	Huh-7.5
MIMAT0027499	hsa-miR-6799-3p	ENSG00000272141	AL390719.2	lincRNA	chr1	1105196	1105220	+	1	0	AGO2	7mer-m8	gacACCCC--UGUGGUACGUCCCGu	||||| :: || |||||||	agaUGGGGCAGUCCCCCGCAGGGCc	1.1753	-0.491	1	MCF7
MIMAT0027499	hsa-miR-6799-3p	ENSG00000224870	AL391244.1	processed_transcript	chr1	1336220	1336242	+	4	0	AGO1,AGO2	7mer-m8	gacACCCCUGUGGUACGUCCCGu	|||| :|| | |||||||	ugaUGGGAGCAACCCGCAGGGCu	1.1728	0.017	2	HEK293S,endothelial
MIMAT0027499	hsa-miR-6799-3p	ENSG00000231050	AL109917.1	antisense	chr1	1823167	1823189	+	1	0	AGO2	7mer-m8	gacaccccugugGUACGUCCCGu	|| | | |: |||||||	cucgcgcugcugCGAGCAGGGCc	0.6575	-0.412	2	22RV1
MIMAT0027499	hsa-miR-6799-3p	ENSG00000242349	NPPA-AS1	antisense	chr1	11901146	11901168	+	6	0	AGO1-4,AGO2	8mer	gacaccccuguggUACGUCCCGu	| | | | |||||||	caaaguuagcugaAAGCAGGGCa	0.3287	0.593	0	HCT116,Huh-7.5
MIMAT0027499	hsa-miR-6799-3p	ENSG00000242349	NPPA-AS1	antisense	chr1	11907972	11907994	+	3	0	AGO1-4,AGO2	7mer-m8	gacaccccuGUGGUACGUCCCGu	| ||:| |||||||	uaaaguuauCAUCCCGCAGGGCu	0.4581	1.864	0	Huh-7.5
MIMAT0027499	hsa-miR-6799-3p	ENSG00000179743	AL450998.2	antisense	chr1	16161548	16161571	-	1	0	AGO2	8mer	gacACCCCUGU-GGUACGUCCCGu	| ||| | :| | : |||||||	cguUGGCGCUAGCGGGGCAGGGCa	1.0817	-1.029	3	motor_cortex
MIMAT0027499	hsa-miR-6799-3p	ENSG00000280222	AL365209.1	TEC	chr1	18439308	18439334	+	1	0	AGO2	8mer	gacACCCCU--GUGGUA--CGUCCCGu	| || | ::|::| |||||||	gaaUAGGCAUCUGCUGUGGGCAGGGCa	0.7688	0.648	0	cingulate_gyrus
MIMAT0027499	hsa-miR-6799-3p	ENSG00000242125	SNHG3	processed_transcript	chr1	28833100	28833119	+	6	0	AGO1-4,AGO2	7mer-m8	gacACCCCUGUGGUACGUCCCGu	| ||||| || |||||||	accUCGGGAC-CC--GCAGGGCu	1.1933	-0.190	2	Huh-7.5
MIMAT0027499	hsa-miR-6799-3p	ENSG00000281207	SLFNL1-AS1	antisense	chr1	41483141	41483162	+	1	0	AGO2	7mer-m8	gacaCCCCUGUGGUACGUCCCGu	|| ||| | :||| |||||||	cuuaGGGCAGGCCA-GCAGGGCu	1.4348	-0.386	0	HEK293S
MIMAT0027499	hsa-miR-6799-3p	ENSG00000227533	SLC2A1-AS1	lincRNA	chr1	43439859	43439880	+	2	0	AGO2	7mer-m8	gacaccCCUGUGGUACGUCCCGu	| |:|:| ||||||||	gguaaaGAAUAUC-UGCAGGGCu	0.5725	-0.127	2	T98G
MIMAT0027499	hsa-miR-6799-3p	ENSG00000233602	ERI3-IT1	sense_intronic	chr1	44709118	44709142	-	4	0	AGO1-4,AGO2	7mer-m8	gacACCCCUGUGGU--ACGUCCCGu	|||| | |:| |||||||	acuUGGGUUCUCUAAGGGCAGGGCc	0.9449	-0.021	0	Huh-7.5
MIMAT0027499	hsa-miR-6799-3p	ENSG00000281912	LINC01144	lincRNA	chr1	45770515	45770538	+	1	0	AGO1-4	7mer-m8	gacaccCCUGUGGUA-CGUCCCGu	| || | ||| |||||||	cacccuGGCCUACAUAGCAGGGCc	0.7967	0.133	0	Huh-7.5
MIMAT0027499	hsa-miR-6799-3p	ENSG00000235563	AL445183.2	antisense	chr1	53580361	53580382	+	1	0	AGO2	8mer	gacACCCCUGUGGUACGUCCCGu	|| |||||: ||| |||||||	cucUGGGGG-ACCUGGCAGGGCa	1.7776	-0.270	0	T-REx-293
MIMAT0027499	hsa-miR-6799-3p	ENSG00000280425	AL357673.2	antisense	chr1	54607721	54607744	+	1	0	AGO2	7mer-m8	gacaccccuGUGGUA-CGUCCCGu	|: |:| |||||||	gaagcacauCGACGUGGCAGGGCc	0.0302	-0.037	0	MDMs
MIMAT0027499	hsa-miR-6799-3p	ENSG00000272931	AC099568.2	lincRNA	chr1	90286277	90286300	-	1	0	AGO2	7mer-m8	gacaCCCCUGUGG-UACGUCCCGu	| | |||| : |||||||	gcaaGCGUCCACCUGGGCAGGGCu	0.8579	0.412	0	HeLa
MIMAT0027499	hsa-miR-6799-3p	ENSG00000233184	AC093157.1	antisense	chr1	101491473	101491496	+	2	0	AGO2	7mer-m8	gacaccCCUGUGG-UACGUCCCGu	| || ::|: : |||||||	cccgccGGCUGCUGGGGCAGGGCg	0.6896	-0.841	0	Akata-LCLd3
MIMAT0027499	hsa-miR-6799-3p	ENSG00000233184	AC093157.1	antisense	chr1	101491475	101491496	+	2	0	AGO2	7mer-m8	gacaccCCUGUGG-UACGUCCCGu	|| ::|: : |||||||	--cgccGGCUGCUGGGGCAGGGCg	0.4899	-0.789	0	Akata-LCLd3
MIMAT0027499	hsa-miR-6799-3p	ENSG00000258634	AL160006.1	antisense	chr1	110602889	110602911	+	2	0	AGO2	7mer-m8	gaCACCCCUGUGGUACGUCCCGu	||||||| : | |||||||	ugGUGGGGAGGGGAAGCAGGGCu	1.6577	0.091	1	HEK293S
MIMAT0027499	hsa-miR-6799-3p	ENSG00000258634	AL160006.1	antisense	chr1	110603065	110603085	+	4	0	AGO1-4,AGO2	8mer	gaCACCCCUGUGGUACGUCCCGu	|| ||| : | |||||||	aaGUCUGGAGG--AAGCAGGGCa	0.8463	0.586	1	Huh-7.5
MIMAT0027499	hsa-miR-6799-3p	ENSG00000273373	AL355488.1	antisense	chr1	110914462	110914484	+	4	0	AGO2	8mer	gaCACCCCUGUGGUACGUCCCGu	|||| | : :: |||||||	ggGUGGAGUGGGUGAGCAGGGCa	1.0817	-0.040	0	HeLa
MIMAT0027499	hsa-miR-6799-3p	ENSG00000226419	SLC16A1-AS1	antisense	chr1	113516482	113516503	+	1	0	AGO2	8mer	gacaccccUGUGGUACGUCCCGu	| |::| |||||||	aaaauuaaAAAUUA-GCAGGGCa	0.1786	0.121	0	22RV1
MIMAT0027499	hsa-miR-6799-3p	ENSG00000227733	RP4-565E6.1	sense_intronic	chr1	146137049	146137070	-	1	0	AGO1-4	8mer	gacaccCCUGUGGUACGUCCCGu	| |||: :| |||||||	aaaucuGGAUUGUA-GCAGGGCa	0.7964	-0.295	1	fibroblasts
MIMAT0027499	hsa-miR-6799-3p	ENSG00000226335	XXyac-YX155B6.6	lincRNA	chr1	147678881	147678902	-	1	0	AGO1-4	8mer	gacaccCCUGUGGUACGUCCCGu	| |||: :| |||||||	aaaucuGGAUUGUA-GCAGGGCa	0.7964	-0.313	0	fibroblasts
MIMAT0027499	hsa-miR-6799-3p	ENSG00000203804	ADAMTSL4-AS1	processed_transcript	chr1	150533532	150533555	-	2	0	AGO1-4,AGO2	7mer-m8	gacacccCU-GUGGUACGUCCCGu	|| || | ||||||||	ggcccauGACCAGCCUGCAGGGCc	0.4861	0.067	2	HEK293S,Huh-7
MIMAT0027499	hsa-miR-6799-3p	ENSG00000203804	ADAMTSL4-AS1	processed_transcript	chr1	150533753	150533775	-	1	0	AGO1-4	7mer-m8	gacaCCCCUGUGGUACGUCCCGu	|| |||| | |||||||	aaagGGAGACAGAAGGCAGGGCu	1.0244	-0.106	2	hNSC
MIMAT0027499	hsa-miR-6799-3p	ENSG00000272405	AL365181.3	antisense	chr1	156613173	156613197	-	8	0	AGO1-4,AGO2	7mer-m8	gacaccccUGUGGUA--CGUCCCGu	| ||| :|| |||||||	gagccuacACAAUAUAAGCAGGGCc	0.6663	-0.158	2	Huh-7.5
MIMAT0027499	hsa-miR-6799-3p	ENSG00000254154	CRYZL2P-SEC16B	processed_transcript	chr1	177898637	177898657	-	2	0	AGO1-4,AGO2	7mer-m8	gacacccCUGUGGUACGUCCCGu	| | ||:||| |||||||	caaagauGAUACC--GCAGGGCc	0.9809	-0.588	3	Huh-7.5
MIMAT0027499	hsa-miR-6799-3p	ENSG00000273478	AC099676.1	antisense	chr1	201965292	201965314	-	1	0	AGO2	7mer-m8	gacaccccugUGGUACGUCCCGu	| |:|| |||||||	ggcagcaucaAUCAGGCAGGGCu	0.4043	3.784	0	22RV1
MIMAT0027499	hsa-miR-6799-3p	ENSG00000203709	MIR29B2CHG	lincRNA	chr1	207976183	207976206	-	3	0	AGO2	8mer	gacaccccUGUG-GUACGUCCCGu	|:|| |||||||||	gaaauacuAUACAAAUGCAGGGCa	0.3271	-0.511	1	motor_cortex
MIMAT0027499	hsa-miR-6799-3p	ENSG00000269934	AL353593.2	antisense	chr1	228462394	228462415	-	1	0	AGO2	8mer	gacaccCCUGUGGUACGUCCCGu	|| ||:| : | |||||||	cucgcuGGGC-UGAAGCAGGGCa	0.8918	0.655	0	TDF
MIMAT0027499	hsa-miR-6799-3p	ENSG00000224407	AL136988.1	antisense	chr1	230416311	230416333	-	2	0	AGO2	7mer-m8	gacacCCCUGUGGUACGUCCCGu	||| || || |:||||||||	cugaaGGCCCAGCGUGCAGGGCu	1.3966	-0.660	0	H1
MIMAT0027499	hsa-miR-6799-3p	ENSG00000272195	AL356512.1	antisense	chr1	245133901	245133922	-	2	0	AGO2	7mer-m8	gacaCCCCUGUGGUACGUCCCGu	|| ||||||: : |||||||	cuacGGGGACG-GGGGCAGGGCg	1.6121	-0.149	1	T-REx-293
MIMAT0027499	hsa-miR-6799-3p	ENSG00000260855	AL591848.4	lincRNA	chr1	246937566	246937588	+	3	0	AGO1-4,AGO2	8mer	gacaccCCUGUGGUACGUCCCGu	||| | |: : | |||||||	cugaaaGCAUUUGAGGCAGGGCa	1.0064	-0.238	0	Huh-7.5
MIMAT0027499	hsa-miR-6799-3p	ENSG00000228643	AC079779.2	processed_transcript	chr2	287230	287256	+	1	0	AGO2	7mer-m8	gaCACCC-CU-GUGGUA--CGUCCCGu	| ||||| | |||: | |||||||	ccGUGGGCCACCACUCUGGGCAGGGCc	1.5677	1.132	0	HeLa
MIMAT0027499	hsa-miR-6799-3p	ENSG00000232057	AC093390.1	antisense	chr2	1831575	1831598	+	1	0	AGO2	7mer-m8	gacACCCCUGUG-GUACGUCCCGu	||||||: | | |||||||	uccUGGGGAUCCAGAGGCAGGGCg	1.4138	-0.495	0	HEK293S
MIMAT0027499	hsa-miR-6799-3p	ENSG00000235072	AC012074.1	lincRNA	chr2	25592979	25593001	-	1	0	AGO1-4	8mer	gacaccccugUGGUACGUCCCGu	|| :|: ||||||||	uugcacccugGCUCUGCAGGGCa	0.4500	0.285	2	Huh-7.5
MIMAT0027499	hsa-miR-6799-3p	ENSG00000279544	AL133243.4	TEC	chr2	32790777	32790800	+	1	0	AGO2	7mer-m8	gacaccccUGU-GGUACGUCCCGu	| |:| :: ||||||||	auugacuuAUAGUUCUGCAGGGCu	0.5036	0.111	0	GM12891
MIMAT0027499	hsa-miR-6799-3p	ENSG00000279873	LINC01126	lincRNA	chr2	43454434	43454457	+	2	0	AGO1,AGO2	7mer-m8	gacaCCCCUG-UGGUACGUCCCGu	| |||| | :||: |||||||	cgccGGGGCCUGCCGGGCAGGGCu	1.3032	1.366	4	BCBL-1,endothelial
MIMAT0027499	hsa-miR-6799-3p	ENSG00000179818	PCBP1-AS1	processed_transcript	chr2	70258054	70258075	-	2	0	AGO1-4,AGO2	8mer	gacaccccuguGGUACGUCCCGu	| | |:| |||||||	accuagcaguuCUA-GCAGGGCa	0.3683	0.300	3	HS5,Huh-7.5
MIMAT0027499	hsa-miR-6799-3p	ENSG00000231327	LINC01816	lincRNA	chr2	70352273	70352294	-	3	0	AGO1-4	7mer-m8	gaCACCCCUGUGGUACGUCCCGu	| | | || ::| | |||||||	caGAGUGGCUGCGA-GCAGGGCc	1.0975	-0.665	1	Huh-7.5
MIMAT0027499	hsa-miR-6799-3p	ENSG00000279070	AC073263.2	lincRNA	chr2	74424788	74424810	-	1	0	AGO2	7mer-m8	gacaccccugugguaCGUCCCGu	| |||||||	ggaaacuuaaggaggGCAGGGCg	-0.3177	-0.125	0	T98G
MIMAT0027499	hsa-miR-6799-3p	ENSG00000272913	AC009237.14	lincRNA	chr2	96191663	96191687	-	1	0	AGO2	7mer-m8	gacacccCUGUGGU--ACGUCCCGu	||| ||| |||||||	aaagaaaGACUCCAGGGGCAGGGCc	0.5264	0.148	0	MCF7
MIMAT0027499	hsa-miR-6799-3p	ENSG00000204685	STARD7-AS1	processed_transcript	chr2	96874472	96874494	+	2	0	AGO2	7mer-m8	gacaCCCCUGUGGUACGUCCCGu	|||| |: |||||||||	gcccGGGGCCGGGAUGCAGGGCg	1.0933	-0.905	0	Huh-7.5
MIMAT0027499	hsa-miR-6799-3p	ENSG00000229743	LINC01159	processed_transcript	chr2	105483497	105483518	-	1	0	AGO1-4	7mer-m8	gaCACC-CCUGUGGUACGUCCCGu	||| || ||:|| || |||||||	cuGCGGUGGGCA-CA-GCAGGGCg	1.5916	-0.248	0	hNSC
MIMAT0027499	hsa-miR-6799-3p	ENSG00000229743	LINC01159	processed_transcript	chr2	105483520	105483540	-	1	0	AGO1-4	7mer-m8	gacacccCUGUGGUACGUCCCGu	|| | | |||| |||||||	cucuccuGCCACC--GCAGGGCg	1.1293	-0.041	0	hNSC
MIMAT0027499	hsa-miR-6799-3p	ENSG00000172965	MIR4435-2HG	lincRNA	chr2	112187624	112187647	-	2	0	AGO2	8mer	gacACCCCUGUGGU-ACGUCCCGu	|| ||| || : | ||||||||	cuuUGGAGAGGGGAGUGCAGGGCa	1.3276	-0.144	2	HeLa
MIMAT0027499	hsa-miR-6799-3p	ENSG00000280228	AC079753.1	TEC	chr2	113598285	113598310	+	2	0	AGO1-4,AGO2	7mer-m8	gaCACCCCUGUGG--UA-CGUCCCGu	||||| | : : || |||||||	ggGUGGGUAAGAUGGAUGGCAGGGCu	1.2326	-0.176	0	Huh-7.5,T-REx-293
MIMAT0027499	hsa-miR-6799-3p	ENSG00000189223	PAX8-AS1	processed_transcript	chr2	114028041	114028062	+	1	0	AGO2	8mer	gacaccccuGUGGUACGUCCCGu	| | ::|| ||||||||	uucuucuucUGCC-UGCAGGGCa	0.6896	0.055	4	22RV1
MIMAT0027499	hsa-miR-6799-3p	ENSG00000229131	AC016710.1	lincRNA	chr2	140227472	140227494	+	2	0	AGO1-4,AGO2	8mer	gacaccccUGUGGUACGUCCCGu	| | | | :: |||||||	caaucauaAAAAUGGGCAGGGCa	0.6023	0.202	0	Huh-7.5
MIMAT0027499	hsa-miR-6799-3p	ENSG00000204380	PKP4-AS1	antisense	chr2	159579400	159579424	-	1	0	AGO2	7mer-m8	gacaccCCUGUGGU--ACGUCCCGu	| || || :| ||||||||	ucgcauGGCCAGUAAGUGCAGGGCc	0.8303	-0.076	0	MCF7
MIMAT0027499	hsa-miR-6799-3p	ENSG00000226363	HAGLROS	lincRNA	chr2	177043309	177043331	+	1	0	AGO1-4	7mer-m8	gacacCCCUGUGGUACGUCCCGu	||| | : |||||||	gcacaGGGCCUGGGCGCAGGGCc	0.5115	-0.563	0	Huh-7.5
MIMAT0027499	hsa-miR-6799-3p	ENSG00000237298	TTN-AS1	antisense	chr2	179403691	179403712	+	5	0	AGO1-4,AGO2	7mer-m8	gacacCCCUGUGGUACGUCCCGu	| || || | |||||||	caacuGGUUCA-GAAGCAGGGCu	0.6998	4.573	4	HeLa,Huh-7.5
MIMAT0027499	hsa-miR-6799-3p	ENSG00000227946	AC007383.2	lincRNA	chr2	206950863	206950885	+	3	0	AGO1-4,AGO2	7mer-m8	gacaccccuguggUACGUCCCGu	| | | |||||||	ucuccagccaagaAGGCAGGGCu	0.1134	4.162	2	Huh-7.5,T98G
MIMAT0027499	hsa-miR-6799-3p	ENSG00000236886	AC007563.2	antisense	chr2	217559204	217559226	+	1	0	AGO2	7mer-m8	gacaCCCCUGUG-GUACGUCCCGu	| | || |:: || |||||||	ccccGCGGCCGUGCA-GCAGGGCg	0.9967	4.131	1	TDF
MIMAT0027499	hsa-miR-6799-3p	ENSG00000261829	AC009407.1	sense_overlapping	chr2	231917116	231917137	+	3	0	AGO1-4,AGO2	8mer	gacacccCUGUGGUACGUCCCGu	| |:| :::||||||||	agcagucGGC-UUGUGCAGGGCa	0.7148	-0.769	1	Huh-7.5
MIMAT0027499	hsa-miR-6799-3p	ENSG00000224376	AC017104.1	processed_transcript	chr2	232258638	232258660	+	1	0	AGO2	8mer	gaCACCCCUGUGGUACGUCCCGu	| || :| |: |||||||	ggGAGGCAGCUCUCAGCAGGGCa	0.8261	-0.679	2	HCT116
MIMAT0027499	hsa-miR-6799-3p	ENSG00000227252	AC105760.2	antisense	chr2	237968336	237968360	-	1	0	AGO1-4	7mer-m8	gacaccCCUGUGGUA--CGUCCCGu	| | |||| :| |||||||	aggccaGAACACAGUUGGCAGGGCc	0.9449	-0.763	0	Huh-7.5
MIMAT0027499	hsa-miR-6799-3p	ENSG00000227252	AC105760.2	antisense	chr2	237968424	237968447	-	4	0	AGO1-4,AGO2	7mer-m8	gacaccccuGUGGU-ACGUCCCGu	||||| |||||||	ucccuuccuCACCAGAGCAGGGCu	0.4112	-0.219	0	Huh-7.5,T-REx-293
MIMAT0027499	hsa-miR-6799-3p	ENSG00000222020	AC062017.1	antisense	chr2	240323617	240323639	+	1	0	AGO2	7mer-m8	gacaccccugugguaCGUCCCGu	| || | |||||||	cguuguuuuaaggccGCAGGGCu	0.3927	-0.727	4	22RV1
MIMAT0027499	hsa-miR-6799-3p	ENSG00000233392	AC104809.2	processed_transcript	chr2	241895827	241895849	-	1	0	AGO2	7mer-m8	gacaccccuguggUACGUCCCGu	:||||||||	agaguuuccucugGUGCAGGGCc	-0.4783	-0.661	1	22RV1
MIMAT0027499	hsa-miR-6799-3p	ENSG00000225733	FGD5-AS1	antisense	chr3	14989335	14989357	-	1	0	AGO2	7mer-m8	gacacCCCUGUGGUACGUCCCGu	| || :|: : |||||||	cccccGGCGCGGAGGGCAGGGCg	0.7073	0.633	1	HEK293S
MIMAT0027499	hsa-miR-6799-3p	ENSG00000198590	C3orf35	processed_transcript	chr3	37458915	37458938	+	2	0	AGO1-4	8mer	gaCACCCCUG-UGGUACGUCCCGu	| | | ||: : | ||||||||	caGAGCAGAUGGGCCUGCAGGGCa	1.0180	1.464	0	Huh-7.5
MIMAT0027499	hsa-miR-6799-3p	ENSG00000230454	U73166.1	lincRNA	chr3	50298256	50298279	+	2	0	AGO2	7mer-m8	gaCACCCCUGUGG--UACGUCCCGu	|| ||||: |: : |||||||	ggGU-GGGAUCCUGGGGGCAGGGCu	1.1251	0.894	2	22RV1
MIMAT0027499	hsa-miR-6799-3p	ENSG00000272762	AC115284.1	processed_transcript	chr3	52005638	52005664	-	1	0	AGO2	7mer-m8	gaCACCCCU-GU-GGU--ACGUCCCGu	| ||| | || ||| ||||||||	gcGAGGGCACCAUCCAGGUGCAGGGCc	1.3043	2.344	0	HUVEC
MIMAT0027499	hsa-miR-6799-3p	ENSG00000272690	LINC02018	lincRNA	chr3	75492687	75492709	+	1	0	AGO2	8mer	gaCACCCCUGUGGUACGUCCCGu	| | | | | : | |||||||	caGAGUGCAGUUGACGCAGGGCa	0.8516	0.173	1	motor_cortex
MIMAT0027499	hsa-miR-6799-3p	ENSG00000273033	LINC02035	lincRNA	chr3	122607187	122607209	+	2	0	AGO1-4	7mer-m8	gaCACCCCUGUGGUACGUCCCGu	|| | |||: : |||||||	agGUAGCCACAUAGAGCAGGGCu	1.0562	0.260	0	Huh-7.5
MIMAT0027499	hsa-miR-6799-3p	ENSG00000246022	ALDH1L1-AS2	antisense	chr3	125928252	125928274	+	1	0	AGO2	8mer	gacaccccuguggUACGUCCCGu	| | :||||||||	aucccuacucuugGUGCAGGGCa	0.1966	-0.389	1	left_ventricle
MIMAT0027499	hsa-miR-6799-3p	ENSG00000279328	AC073439.1	TEC	chr3	126152159	126152180	-	1	0	AGO2	8mer	gacaccCCUGUGGUACGUCCCGu	| ||:|| | ||||||||	gggcaaGGGCAGC-UGCAGGGCa	0.9607	-0.697	0	HEK293S
MIMAT0027499	hsa-miR-6799-3p	ENSG00000280053	AC011199.1	TEC	chr3	126694756	126694779	+	1	0	AGO2	8mer	gacaccccUGUGGUA-CGUCCCGu	:| :| | |||||||	gcugcccuGCUUCUUGGCAGGGCa	0.1171	-0.157	0	HeLa
MIMAT0027499	hsa-miR-6799-3p	ENSG00000206417	H1FX-AS1	antisense	chr3	129034701	129034725	+	1	0	AGO2	7mer-m8	gacaCCCCUGUGGU-A-CGUCCCGu	|| | || |::|| | |||||||	cucgGCGGUCGUCACUGGCAGGGCc	1.2820	1.217	0	HeLa
MIMAT0027499	hsa-miR-6799-3p	ENSG00000248932	AC097103.2	antisense	chr3	139108754	139108778	+	3	0	AGO1-4,AGO2	8mer	gacaccCCUGUGGU--ACGUCCCGu	| ||||:|:| ||||||||	cccgcuGGACGCUAACUGCAGGGCa	1.0831	-0.190	0	Akata-LCLd3,HeLa
MIMAT0027499	hsa-miR-6799-3p	ENSG00000229619	MBNL1-AS1	antisense	chr3	151985003	151985024	-	1	0	AGO2	8mer	gacacCCCUGUGGUACGUCCCGu	| | || | | |||||||	gagaaGAGAAAAGA-GCAGGGCa	0.7211	-0.105	1	T98G
MIMAT0027499	hsa-miR-6799-3p	ENSG00000163915	IGF2BP2-AS1	antisense	chr3	185446299	185446321	+	1	0	AGO2	7mer-m8	gacaccccugugGUACGUCCCGu	| || |||||||	acagcuucaaggCAAGCAGGGCu	0.0164	0.062	0	TDF
MIMAT0027499	hsa-miR-6799-3p	ENSG00000270959	LPP-AS2	antisense	chr3	187871702	187871725	-	3	0	AGO2	7mer-m8	gacacCCCUGUG-GUACGUCCCGu	| || || : |||||||	aaaaaGUGAAACUUCGGCAGGGCu	0.5772	2.034	5	MDA-MB-231
MIMAT0027499	hsa-miR-6799-3p	ENSG00000228109	MELTF-AS1	antisense	chr3	196730739	196730759	+	2	0	AGO2	7mer-m8	gacaCCCCUGUGGUACGUCCCGu	||||| :| |||||||	accaGGGGAGGC--GGCAGGGCg	0.9834	-0.298	1	HeLa
MIMAT0027499	hsa-miR-6799-3p	ENSG00000272927	AC107464.3	antisense	chr4	655237	655259	-	1	0	AGO2	8mer	gacaccCCUGUGGUACGUCCCGu	||| :| : |||||||	gauguuGGAAGCAGGGCAGGGCa	0.5852	-0.142	0	22RV1
MIMAT0027499	hsa-miR-6799-3p	ENSG00000272927	AC107464.3	antisense	chr4	655511	655538	-	1	0	AGO2	8mer	gaCACCCCUGUGG-UA----CGUCCCGu	||||| : ||| || |||||||	ggGUGGGAGAACCGAUGUCCGCAGGGCa	1.3683	-0.673	0	cingulate_gyrus
MIMAT0027499	hsa-miR-6799-3p	ENSG00000272588	AC139887.4	antisense	chr4	751041	751060	-	1	0	AGO2	8mer	gacacCCCUGUGGUACGUCCCGu	|||:| || |||||||	ugcauGGGGC-CC--GCAGGGCa	0.7278	-0.278	1	motor_cortex
MIMAT0027499	hsa-miR-6799-3p	ENSG00000249592	AC139887.2	antisense	chr4	756292	756314	-	2	0	AGO2	7mer-m8	gacaccCCUGUGGUACGUCCCGu	| | | :||: : |||||||	caauccGUGCAUGGGGCAGGGCc	0.9130	-0.339	1	T98G
MIMAT0027499	hsa-miR-6799-3p	ENSG00000227189	AC092535.1	antisense	chr4	1145723	1145745	+	2	0	AGO2	7mer-m8	gacaccccugugguaCGUCCCGu	| | |||||||	cccaacucggaagggGCAGGGCu	-0.1872	0.020	0	HeLa
MIMAT0027499	hsa-miR-6799-3p	ENSG00000249673	NOP14-AS1	antisense	chr4	2942251	2942273	+	1	0	AGO2	7mer-m8	gacaccCCUGUGGUACGUCCCGu	|||:| : |||||||	gauacaGGAUAAGGGGCAGGGCu	0.5672	-0.403	2	H1
MIMAT0027499	hsa-miR-6799-3p	ENSG00000247708	STX18-AS1	antisense	chr4	4708234	4708256	+	1	0	AGO2	7mer-m8	gacaccccuguGGUACGUCCCGu	| | |:: |||||||	guagccaaagcCUGGGCAGGGCc	0.3551	0.031	0	T98G
MIMAT0027499	hsa-miR-6799-3p	ENSG00000280043	AC118282.4	TEC	chr4	49231893	49231914	+	1	0	AGO1-4	7mer-m8	gacACCCCUGUGGUACGUCCCGu	|| ||| || |||||||	gguUGAACACAGCA-GCAGGGCc	0.9416	-0.475	0	Huh-7.5
MIMAT0027499	hsa-miR-6799-3p	ENSG00000269559	AC093677.2	antisense	chr4	75023756	75023778	-	1	0	AGO2	8mer	gacaccccugugguaCGUCCCGu	| | | |||||||	cccucacccgggcugGCAGGGCa	0.0122	-0.667	0	Akata-LCLd3
MIMAT0027499	hsa-miR-6799-3p	ENSG00000251022	THAP9-AS1	antisense	chr4	83820708	83820728	-	3	0	AGO2	8mer	gacACCCCUGUGGUACGUCCCGu	| |||||: | ::||||||||	cccUGGGGG-A-UGUGCAGGGCa	1.4935	-0.483	0	HEK293S
MIMAT0027499	hsa-miR-6799-3p	ENSG00000248019	FAM13A-AS1	antisense	chr4	89649571	89649593	+	1	0	AGO2	7mer-m8	gacaccCCUGUGGUACGUCCCGu	| | |::|: ||||||||	agggcuGCAUGCUUUGCAGGGCc	0.8632	0.367	0	HeLa
MIMAT0027499	hsa-miR-6799-3p	ENSG00000254531	AP001816.1	lincRNA	chr4	102269826	102269846	+	1	0	AGO2	7mer-m8	gacacccCUGUGGUACGUCCCGu	|:|:| |||||||	aaagucaGGCGC--GGCAGGGCu	0.1966	-0.649	4	HeLa
MIMAT0027499	hsa-miR-6799-3p	ENSG00000251259	AC004069.1	lincRNA	chr4	106058663	106058687	-	1	0	AGO2	7mer-m8	gacaccCCUGU-GGUA-CGUCCCGu	| ||| : :| |||||||	agccaaGCACAGUGGUGGCAGGGCc	0.5418	0.964	2	HeLa
MIMAT0027499	hsa-miR-6799-3p	ENSG00000271538	LINC02427	lincRNA	chr4	185428239	185428263	-	2	0	AGO2	7mer-m8	gaCACCC---CUGUGGUACGUCCCGu	||||| || ::|| |||||||	aaGUGGGCCUGAAGUCA-GCAGGGCu	1.3100	0.359	1	cingulate_gyrus
MIMAT0027499	hsa-miR-6799-3p	ENSG00000225138	SLC9A3-AS1	processed_transcript	chr5	478052	478077	+	7	0	AGO2	7mer-m8	gacaccccuGUGG--UA-CGUCCCGu	|:|| || |||||||	gaccccaccCGCCUGAUGGCAGGGCc	0.0662	-0.357	1	HEK293S
MIMAT0027499	hsa-miR-6799-3p	ENSG00000225138	SLC9A3-AS1	processed_transcript	chr5	479600	479621	+	2	0	AGO2	7mer-m8	gaCACCCCUGUGGUACGUCCCGu	|||| |: : || |||||||	guGUGCUGG-GGCAGGCAGGGCu	1.2481	-0.963	1	HeLa
MIMAT0027499	hsa-miR-6799-3p	ENSG00000260066	AC112176.1	lincRNA	chr5	1727227	1727253	+	1	0	AGO2	7mer-m8	gacACCCCUGUG-GUA---CGUCCCGu	||||| | | |:| |||||||	uccUGGGGCCUCACGUGGCGCAGGGCc	1.1573	-0.513	0	HCT116
MIMAT0027499	hsa-miR-6799-3p	ENSG00000281560	AC091891.2	lincRNA	chr5	2714243	2714266	+	1	0	AGO2	7mer-m8	gacaccccuGUG-GUACGUCCCGu	| | ||| || |||||||	cccuucuccCACACAGGCAGGGCu	0.7967	-0.229	1	HeLa
MIMAT0027499	hsa-miR-6799-3p	ENSG00000248587	GDNF-AS1	antisense	chr5	37840596	37840618	+	1	0	AGO2	8mer	gacaccccugugguaCGUCCCGu	| | | | |||||||	cccucucgcuucuccGCAGGGCa	0.4041	0.550	1	22RV1
MIMAT0027499	hsa-miR-6799-3p	ENSG00000251279	SMIM15-AS1	antisense	chr5	60475573	60475595	+	2	0	AGO1-4,AGO2	7mer-m8	gacacccCUGUGGUACGUCCCGu	|| |:| |||||||	gacaucuGAGCCUAAGCAGGGCc	0.3451	-0.123	0	Huh-7.5
MIMAT0027499	hsa-miR-6799-3p	ENSG00000250421	AC106798.1	lincRNA	chr5	67119806	67119828	-	2	0	AGO1-4,AGO2	8mer	gacaccccUGUGGUACGUCCCGu	| | ||| |||||||	caaaucuaAAACCCAGCAGGGCa	0.4702	-0.020	0	Huh-7.5
MIMAT0027499	hsa-miR-6799-3p	ENSG00000250320	AC113383.1	antisense	chr5	83680252	83680272	+	1	0	AGO2	8mer	gaCACCCCUGUGGUACGUCCCGu	| | || |:|| | |||||||	ccGAGGUGGCAGC--GCAGGGCa	1.1155	0.455	0	TDF
MIMAT0027499	hsa-miR-6799-3p	ENSG00000250124	AC016550.3	lincRNA	chr5	85676900	85676922	-	4	0	AGO1-4,AGO2	8mer	gacaccccuguggUACGUCCCGu	| |||||||||	gaauucacuguaaAUGCAGGGCa	-0.0064	0.179	0	Huh-7.5
MIMAT0027499	hsa-miR-6799-3p	ENSG00000234290	AC116366.1	antisense	chr5	131805038	131805059	-	2	1	AGO2	7mer-m8	gacACCCCUGUGGUACGUCCCGu	|| |::::|| |||||||	aacUGAAGGUGUCA-GCAGGGCu	1.0540	0.242	3	T-REx-293
MIMAT0027499	hsa-miR-6799-3p	ENSG00000272023	AC010240.3	lincRNA	chr5	132299545	132299567	+	1	0	AGO2	7mer-m8	gaCACCCCUGUGGUACGUCCCGu	||| || :|::| |||||||	cuGCGGCCGCGUCCGGCAGGGCu	1.3096	0.037	2	HEK293
MIMAT0027499	hsa-miR-6799-3p	ENSG00000280161	AC022413.1	TEC	chr5	180237822	180237844	+	1	0	AGO2	7mer-m8	gacaccccugUGGUACGUCCCGu	| || | |||||||	gccucucuugACGAGGCAGGGCc	0.2978	-0.091	0	HeLa
MIMAT0027499	hsa-miR-6799-3p	ENSG00000245060	LINC00847	lincRNA	chr5	180258715	180258739	+	1	0	AGO1-4	8mer	gacaccccUGUGGUA--CGUCCCGu	| || | :| |||||||	cgcacccuACCCGGUCCGCAGGGCa	0.3196	0.132	2	MCF7
MIMAT0027499	hsa-miR-6799-3p	ENSG00000233937	AC008443.1	processed_transcript	chr5	180682965	180682987	+	3	0	AGO1,AGO1-4	8mer	gacaccccuGUGGUACGUCCCGu	| || | |||||||	uuagaucuuCAAAAAGCAGGGCa	0.2581	0.755	2	Huh-7.5,endothelial
MIMAT0027499	hsa-miR-6799-3p	ENSG00000260604	AL590004.4	lincRNA	chr6	3910338	3910360	-	1	0	AGO2	7mer-m8	gacaccccugUGGUACGUCCCGu	| | | :|:: |||||||	cacagagcugGCUGGGCAGGGCc	0.7009	-0.503	0	left_ventricle
MIMAT0027499	hsa-miR-6799-3p	ENSG00000281706	LINC01012	lincRNA	chr6	27670131	27670152	+	1	0	AGO2	7mer-m8	gacaccCCUGUGGUACGUCCCGu	| | | ||| |||||||||	cauuauGAACA-AAUGCAGGGCu	1.0637	-0.065	1	HEK293T
MIMAT0027499	hsa-miR-6799-3p	ENSG00000274259	AL662799.1	antisense	chr6	33422137	33422160	-	1	0	AGO2	7mer-m8	gacaCCCCU-GUGGUACGUCCCGu	| ||| |: | |||||||	ugcaGAGGACCGAGAGGCAGGGCc	0.7710	-1.317	1	Akata-LCLd3
MIMAT0027499	hsa-miR-6799-3p	ENSG00000281969	AL592158.1	TEC	chr6	39790459	39790481	+	1	0	AGO2	7mer-m8	gacaccccuguggUACGUCCCGu	| | | |||||||||	ccuuuccuuaaagAUGCAGGGCu	0.4241	0.086	0	T98G
MIMAT0027499	hsa-miR-6799-3p	ENSG00000260273	AL359711.2	antisense	chr6	109704295	109704317	+	1	0	AGO1-4	7mer-m8	gacaccccugugguaCGUCCCGu	|| |||||||	gcccggaucagagccGCAGGGCg	-0.1443	-0.396	1	MCF7
MIMAT0027499	hsa-miR-6799-3p	ENSG00000272356	AL080317.3	antisense	chr6	111634552	111634572	+	2	0	AGO2	8mer	gacacccCUGUGGUACGUCCCGu	|| | || |||||||	uaccuuaGA-AACA-GCAGGGCa	0.3556	6.156	1	H1
MIMAT0027499	hsa-miR-6799-3p	ENSG00000231889	TRAF3IP2-AS1	antisense	chr6	111897737	111897759	+	5	0	AGO1,AGO1-4,AGO2	8mer	gacaccccugugguaCGUCCCGu	| |||||||	ucacaagcgucgaggGCAGGGCa	-0.3405	0.033	3	TrHBMEC,endothelial,hNSC
MIMAT0027499	hsa-miR-6799-3p	ENSG00000198221	AFDN-DT	lincRNA	chr6	168226541	168226563	-	1	0	AGO1-4	7mer-m8	gacacCCCUGUGGUACGUCCCGu	|| ||: : |||||||	gcacaGGUACGGAGCGCAGGGCc	0.6026	-0.651	0	hNSC
MIMAT0027499	hsa-miR-6799-3p	ENSG00000223855	AC147651.1	lincRNA	chr7	561793	561813	+	2	0	AGO1	7mer-m8	gaCACCCCUGUGGUACGUCCCGu	| | || ||| |||||||	ggGCGUUGAAACC--GCAGGGCu	0.9258	-0.343	1	endothelial
MIMAT0027499	hsa-miR-6799-3p	ENSG00000257607	AC073957.2	antisense	chr7	1098607	1098628	-	2	0	AGO1-4,AGO2	7mer-m8	gacaccccuGUGGUACGUCCCGu	| | |||:: |||||||	cacgccgccCACUG-GCAGGGCc	0.7352	-0.840	0	Huh-7.5
MIMAT0027499	hsa-miR-6799-3p	ENSG00000273230	AC102953.2	lincRNA	chr7	1505822	1505845	-	3	0	AGO2	8mer	gacACC-CCU-GUGGUACGUCCCGu	|| ||| || ||||| |||||||	cucUGGCUGACCACCA-GCAGGGCa	1.8137	-1.119	0	T98G
MIMAT0027499	hsa-miR-6799-3p	ENSG00000230487	PSMG3-AS1	lincRNA	chr7	1609789	1609810	+	1	0	AGO2	7mer-m8	gacacCCCUGUGGUACGUCCCGu	| | | ::||: |||||||	guuccGCGCUGCCG-GCAGGGCu	0.8738	-0.371	0	22RV1
MIMAT0027499	hsa-miR-6799-3p	ENSG00000230487	PSMG3-AS1	lincRNA	chr7	1627507	1627531	+	2	0	AGO1-4	8mer	gacaccccuGUGGU--ACGUCCCGu	| | ||:|| |||||||	cacacagccCAUCAGGGGCAGGGCa	0.6026	-0.177	0	Huh-7.5
MIMAT0027499	hsa-miR-6799-3p	ENSG00000234432	AC092171.3	lincRNA	chr7	5466215	5466242	-	3	0	AGO1-4,AGO2	7mer-m8	gacaccCCUGUGGU-----ACGUCCCGu	| | |||| ||: ||||||||	ccggccGGACUCCGGUGGCUGCAGGGCc	0.9989	-0.512	0	HEK293S,Huh-7.5
MIMAT0027499	hsa-miR-6799-3p	ENSG00000230733	AC092171.2	lincRNA	chr7	5517835	5517858	+	1	0	AGO2	7mer-m8	gacaccccUGUGGUA-CGUCCCGu	| |:::| | |||||||	ucaggcccAUGUCCUGGCAGGGCc	0.6023	-0.455	0	TDF
MIMAT0027499	hsa-miR-6799-3p	ENSG00000230733	AC092171.2	lincRNA	chr7	5518111	5518137	+	1	0	AGO2	7mer-m8	gacAC-CCCUGUGGU---ACGUCCCGu	|| ||||||| : ||||||||	ggcUGCGGGACACGGGGCUGCAGGGCc	1.5929	-0.229	0	H1
MIMAT0027499	hsa-miR-6799-3p	ENSG00000272894	AC004982.2	lincRNA	chr7	7603917	7603939	-	1	0	AGO1-4	8mer	gacaccccugugguaCGUCCCGu	| |||||||	uacauucaaauuugaGCAGGGCa	-0.3177	0.012	1	hNSC
MIMAT0027499	hsa-miR-6799-3p	ENSG00000253552	HOXA-AS2	antisense	chr7	27161992	27162017	+	1	0	AGO1	8mer	gacACCCCUGUG-GU-A-CGUCCCGu	|| || | | || | |||||||	gccUGAGGCCCCGCACUCGCAGGGCa	0.9713	0.243	2	endothelial
MIMAT0027499	hsa-miR-6799-3p	ENSG00000272801	AC004080.5	processed_transcript	chr7	27187008	27187030	-	4	0	AGO2	8mer	gacaccccUGUGGUACGUCCCGu	| | :|| |: |||||||	cgacagcaGCAGCGGGCAGGGCa	0.7508	2.122	2	T-REx-293
MIMAT0027499	hsa-miR-6799-3p	ENSG00000240990	HOXA11-AS	antisense	chr7	27225581	27225606	+	2	0	AGO1-4,AGO2	7mer-m8	gacacccCUGUGG-UA--CGUCCCGu	| | |||: || |||||||	gcgguuuGUCACUGAUCCGCAGGGCc	0.7635	1.008	1	Huh-7.5
MIMAT0027499	hsa-miR-6799-3p	ENSG00000240990	HOXA11-AS	antisense	chr7	27228605	27228627	+	1	0	AGO2	7mer-m8	gacaCCCCUGUGGUACGUCCCGu	|| :| |: ||||||||	uccaGGCAGCCCUCUGCAGGGCc	0.7508	0.648	1	HeLa
MIMAT0027499	hsa-miR-6799-3p	ENSG00000271122	AC018647.2	antisense	chr7	35736350	35736372	+	2	0	AGO2	7mer-m8	gacaccccuguGGUACGUCCCGu	|| :| ||||||||	cuugcccuuguUCCUGCAGGGCu	0.1966	0.082	1	Huh-7.5
MIMAT0027499	hsa-miR-6799-3p	ENSG00000239775	AC017116.1	sense_overlapping	chr7	44104518	44104540	+	1	0	AGO1-4	7mer-m8	gacaccccugugguaCGUCCCGu	| | |||||||	ccucguuccagaaggGCAGGGCc	-0.2238	5.055	0	Huh-7.5
MIMAT0027499	hsa-miR-6799-3p	ENSG00000224057	EGFR-AS1	antisense	chr7	55248812	55248835	-	1	0	AGO1-4	7mer-m8	gacacCCCUGU-GGUACGUCCCGu	|||||: ::| |||||||	gcacaGGGACGUUUACGCAGGGCu	1.1216	-0.632	1	Huh-7.5
MIMAT0027499	hsa-miR-6799-3p	ENSG00000234387	AC073188.5	lincRNA	chr7	62854677	62854699	+	1	0	AGO2	7mer-m8	gacaccccugugguaCGUCCCGu	| || |||||||	uuucggcuguuggucGCAGGGCu	0.0615	-0.042	0	TZM-bl
MIMAT0027499	hsa-miR-6799-3p	ENSG00000179406	LINC00174	processed_transcript	chr7	65856408	65856433	-	2	0	AGO2	7mer-m8	gaCA-CCCCUGUGGUA--CGUCCCGu	|| |||| | |||| |||||||	gaGUAGGGGUCUCCAUCCGCAGGGCc	1.5652	-0.031	2	HeLa
MIMAT0027499	hsa-miR-6799-3p	ENSG00000182165	TP53TG1	lincRNA	chr7	86970873	86970901	-	2	0	AGO2	7mer-m8	gacACCCCUGUGGU-----A-CGUCCCGu	|| |||| || | |||||||	ugaUGAUGACAGCAGAGAGUGGCAGGGCu	0.5489	0.649	4	BC-3
MIMAT0027499	hsa-miR-6799-3p	ENSG00000243107	AC000120.1	sense_overlapping	chr7	91835362	91835384	-	1	0	AGO1-4	8mer	gaCACCCCUGUGGUACGUCCCGu	|||| ::: :: |||||||	ugGUGGCAGUGGUGGGCAGGGCa	1.1750	0.025	1	MCF7
MIMAT0027499	hsa-miR-6799-3p	ENSG00000231764	DLX6-AS1	antisense	chr7	96596382	96596405	-	1	0	AGO2	7mer-m8	gacacccCUG-UGGUACGUCCCGu	| ||: |::|||||||||	cacaucaGAUAAUUAUGCAGGGCc	0.7825	0.091	0	cingulate_gyrus
MIMAT0027499	hsa-miR-6799-3p	ENSG00000224729	PCOLCE-AS1	antisense	chr7	100200130	100200153	-	3	0	AGO2	7mer-m8	gacACCCCUGU--GGUACGUCCCGu	| |||| | | || |||||||	cccUGGGCAAAAGGCA-GCAGGGCg	1.1251	1.283	0	TDF
MIMAT0027499	hsa-miR-6799-3p	ENSG00000272219	AC005072.1	sense_intronic	chr7	101604733	101604754	+	2	0	AGO1-4,AGO2	8mer	gacaccCCUGUGGUACGUCCCGu	| ||| | : ||||||||	ccacauGGAGAGU-UGCAGGGCa	0.7787	0.042	0	Huh-7.5,motor_cortex
MIMAT0027499	hsa-miR-6799-3p	ENSG00000228393	LINC01004	antisense	chr7	104623089	104623111	-	1	0	AGO1	7mer-m8	gacaccCCUGUGGUACGUCCCGu	|| | | | || ||||||||	cuuucuGCAAUCCCUGCAGGGCc	1.0795	0.297	1	endothelial
MIMAT0027499	hsa-miR-6799-3p	ENSG00000239569	KMT2E-AS1	antisense	chr7	104654278	104654296	-	2	0	AGO1-4,AGO2	7mer-m8	gacaccCCUGUGGUACGUCCCGu	||||| |||||||	gaacaaGGACA----GCAGGGCu	0.5623	-0.171	2	22RV1,Huh-7.5
MIMAT0027499	hsa-miR-6799-3p	ENSG00000224897	POT1-AS1	antisense	chr7	124570045	124570067	+	1	0	AGO1-4	7mer-m8	gacaccccugugguaCGUCCCGu	|||||||	gacgucaacgggagcGCAGGGCc	-0.8696	-1.145	0	Huh-7.5
MIMAT0027499	hsa-miR-6799-3p	ENSG00000280347	AC000123.3	TEC	chr7	127001090	127001112	-	6	0	AGO1,AGO1-4,AGO2	7mer-m8	gacaCCCCUGUGGUACGUCCCGu	|| | : | |||||||	aaaaGGCGCUUGAAGGCAGGGCu	0.5016	-0.038	1	Huh-7.5,endothelial
MIMAT0027499	hsa-miR-6799-3p	ENSG00000272941	AC083862.2	antisense	chr7	134853294	134853316	+	1	0	AGO1	8mer	gaCACCCCUGUGGUACGUCCCGu	||||| | :| : |||||||	cuGUGUGUGCUGAGGGCAGGGCa	1.3312	-0.823	2	endothelial
MIMAT0027499	hsa-miR-6799-3p	ENSG00000261305	AC005586.2	sense_overlapping	chr7	150039063	150039084	+	1	0	AGO1-4	7mer-m8	gacaccccUGUGGUACGUCCCGu	| || ||| |||||||	ccacuccuAC-CCAGGCAGGGCu	0.5932	0.147	0	Huh-7.5
MIMAT0027499	hsa-miR-6799-3p	ENSG00000244151	AC010973.2	antisense	chr7	150773129	150773153	-	1	0	AGO1-4	7mer-m8	gacacCCCUGUGGU--ACGUCCCGu	|| | | || ||||||||	ggccaGGCAGAGCAGCUGCAGGGCc	0.6641	2.785	2	hNSC
MIMAT0027499	hsa-miR-6799-3p	ENSG00000244151	AC010973.2	antisense	chr7	150773150	150773172	-	1	0	AGO1-4	7mer-m8	gacACCCCUGUGGUACGUCCCGu	|| |:| | : |||||||	acaUGACGGCCCAGAGCAGGGCc	0.7943	3.232	2	hNSC
MIMAT0027499	hsa-miR-6799-3p	ENSG00000272661	AC021097.1	antisense	chr7	150937537	150937558	+	1	0	AGO2	7mer-m8	gacaCCCCUGUGGUACGUCCCGu	| ||||:|| :| |||||||	gucaGGGGGCAAUA-GCAGGGCu	1.3786	3.463	0	HeLa
MIMAT0027499	hsa-miR-6799-3p	ENSG00000273117	AC144652.1	lincRNA	chr7	155088510	155088532	-	4	0	AGO1-4,AGO2	8mer	gacaCCCCUGUGGUACGUCCCGu	|| | || | |: ||||||||	cucaGCGGCCCCUCUGCAGGGCa	1.1845	-0.463	3	HCT116,Huh-7.5
MIMAT0027499	hsa-miR-6799-3p	ENSG00000253200	AC037459.3	antisense	chr8	22472286	22472309	-	1	0	AGO1	8mer	gacACCCCUGUGGU-ACGUCCCGu	|||| : ||| ||||||||	accUGGGUCUCCCACUGCAGGGCa	1.2619	-0.161	1	endothelial
MIMAT0027499	hsa-miR-6799-3p	ENSG00000253616	AC107959.3	antisense	chr8	22929267	22929287	-	1	0	AGO1	7mer-m8	gacaCCCCUGUGGUACGUCCCGu	||| :||| |||||||	gaccGGGAGCAC--GGCAGGGCc	0.8886	-0.172	1	endothelial
MIMAT0027499	hsa-miR-6799-3p	ENSG00000259366	AC108449.2	sense_intronic	chr8	28913972	28913994	+	11	0	AGO1-4,AGO2	7mer-m8	gacaccccugUGGUACGUCCCGu	|||| | |:| ||||||||	cugucuugugAUCUUGCAGGGCc	1.2492	-0.378	3	Huh-7.5
MIMAT0027499	hsa-miR-6799-3p	ENSG00000279041	AC102945.2	TEC	chr8	30410243	30410265	+	4	0	AGO1-4,AGO2	7mer-m8	gacaccccuguggUACGUCCCGu	| | | |||||||	caugccuguuuggAAGCAGGGCu	0.0342	0.685	2	Huh-7.5
MIMAT0027499	hsa-miR-6799-3p	ENSG00000270673	YTHDF3-AS1	lincRNA	chr8	64080928	64080950	-	3	0	AGO2	7mer-m8	gacaccccugugguACGUCCCGu	| | ||||||||	ucccgcuccgaggcUGCAGGGCc	0.1509	-1.043	1	HeLa
MIMAT0027499	hsa-miR-6799-3p	ENSG00000249859	PVT1	lincRNA	chr8	128866980	128867002	+	5	0	AGO1,AGO2	7mer-m8	gaCACCCCUGUGGUACGUCCCGu	|| | | || |||||||	ggGUCGCGUGUCCUGGCAGGGCc	0.7868	-0.175	0	T98G,endothelial
MIMAT0027499	hsa-miR-6799-3p	ENSG00000249859	PVT1	lincRNA	chr8	128952616	128952637	+	4	0	AGO1-4,AGO2	7mer-m8	gacaCCCCUGUGGUACGUCCCGu	| | | | |: |||||||	ugcaGAGCAGAACG-GCAGGGCc	0.6023	-0.330	0	BT474,Huh-7.5
MIMAT0027499	hsa-miR-6799-3p	ENSG00000282164	PEG13	sense_intronic	chr8	141107434	141107455	-	4	0	AGO2	7mer-m8	gacACCCCUGUGGUACGUCCCGu	| || |||| :: |||||||	cccUGCAGACAGUG-GCAGGGCu	1.2481	-0.529	0	HeLa
MIMAT0027499	hsa-miR-6799-3p	ENSG00000282164	PEG13	sense_intronic	chr8	141107617	141107640	-	1	0	AGO2	7mer-m8	gacaccCCUGUGGUA-CGUCCCGu	| | ||::| |||||||	ugccuuGUAGACUGUGGCAGGGCg	0.5831	-0.744	0	motor_cortex
MIMAT0027499	hsa-miR-6799-3p	ENSG00000259891	AC107375.1	antisense	chr8	141517048	141517070	-	1	0	AGO2	7mer-m8	gacaccccUGUGGUACGUCCCGu	:| ::| |||||||	aaaauuuuGCUUUAGGCAGGGCg	0.1786	0.000	0	HeLa
MIMAT0027499	hsa-miR-6799-3p	ENSG00000254973	AC105219.4	lincRNA	chr8	144841402	144841427	-	1	0	AGO2	7mer-m8	gacacCCCU--GUGG-UACGUCCCGu	| |||| ::|: :||||||||	gaggaGGGAUUUGCUGGUGCAGGGCu	1.1326	1.750	0	T-REx-293
MIMAT0027499	hsa-miR-6799-3p	ENSG00000255182	AC084125.2	processed_transcript	chr8	145724211	145724233	-	1	0	AGO2	7mer-m8	gacacccCUGUGGUACGUCCCGu	| ||| : :||||||||	gcaggcuGACCUGGUGCAGGGCc	0.8144	1.653	1	22RV1
MIMAT0027499	hsa-miR-6799-3p	ENSG00000265393	AC084125.4	antisense	chr8	145737995	145738017	+	2	0	AGO2	7mer-m8	gacaccccugUGGUACGUCCCGu	|| ||:: |||||||	cucgucuccaACUGGGCAGGGCg	0.4246	-0.706	2	HeLa
MIMAT0027499	hsa-miR-6799-3p	ENSG00000265393	AC084125.4	antisense	chr8	145738035	145738056	+	1	0	AGO2	7mer-m8	gacaccCCUGUGGUACGUCCCGu	| ||| :|:: |||||||	gggccuGGA-GCUGGGCAGGGCc	0.9194	1.802	2	22RV1
MIMAT0027499	hsa-miR-6799-3p	ENSG00000265393	AC084125.4	antisense	chr8	145738153	145738173	+	5	0	AGO2	7mer-m8	gacACCCCUGUGGUACGUCCCGu	|||||:|| : |||||||	ggcUGGGGGCA--GAGCAGGGCu	1.2443	0.583	2	HCT116
MIMAT0027499	hsa-miR-6799-3p	ENSG00000226562	CYP4F26P	lincRNA	chr9	33603389	33603412	+	3	0	AGO2	7mer-m8	gaCACCCCUGU-GGUACGUCCCGu	| || ||:: :: ||||||||	gaGGGGAGAUGUUUCUGCAGGGCc	1.1335	0.455	1	22RV1
MIMAT0027499	hsa-miR-6799-3p	ENSG00000281649	EBLN3P	lincRNA	chr9	37087243	37087265	+	4	0	AGO1,AGO1-4,AGO2	7mer-m8	gacacccCUGUGGUACGUCCCGu	|| | :|: |||||||||	uugcucaGUUAUAAUGCAGGGCc	0.8992	0.205	0	GM12878,Huh-7.5,endothelial
MIMAT0027499	hsa-miR-6799-3p	ENSG00000204860	FAM201A	antisense	chr9	38621196	38621219	+	1	0	AGO2	8mer	gacaccCCUGUGGU-ACGUCCCGu	|| : ||: ||||||||	agagccGGUUCCCGCUGCAGGGCa	0.6011	0.005	0	22RV1
MIMAT0027499	hsa-miR-6799-3p	ENSG00000273381	AL158071.4	lincRNA	chr9	93971483	93971505	-	2	0	AGO1-4,AGO2	7mer-m8	gaCACCCCUGUGGUACGUCCCGu	| ||||| ||||||||||||	gcGAGGGGAAACCAUGCAGGGCu	1.7109	-0.520	0	Huh-7.5
MIMAT0027499	hsa-miR-6799-3p	ENSG00000232063	AL691447.2	lincRNA	chr9	97101216	97101242	+	4	0	AGO1-4,AGO2	7mer-m8	gacacccCUGUGGUA-----CGUCCCGu	| || ||||| |||||||	aagcucaGA-ACCAUGGACGGCAGGGCu	0.7840	0.047	1	Huh-7.5,T-REx-293
MIMAT0027499	hsa-miR-6799-3p	ENSG00000255145	STX17-AS1	antisense	chr9	102668863	102668883	-	2	0	AGO1-4,AGO2	7mer-m8	gacaccccuGUGGUACGUCCCGu	| |:|| |||||||	--ccgccccCGCCCCGCAGGGCc	0.4104	-0.567	1	Huh-7.5
MIMAT0027499	hsa-miR-6799-3p	ENSG00000237336	AL445489.1	antisense	chr9	126255154	126255175	+	1	0	AGO2	7mer-m8	gacaccCCUGUGGUACGUCCCGu	|||: |: |||||||	ggaaauGGAU-CUUGGCAGGGCu	0.5418	1.094	0	TDF
MIMAT0027499	hsa-miR-6799-3p	ENSG00000234771	SLC25A25-AS1	antisense	chr9	130876179	130876200	-	1	0	AGO2	7mer-m8	gacacccCUGUGGUACGUCCCGu	|::::| ||||||||	aaaccaaGGUGUC-UGCAGGGCu	0.5073	-0.113	0	HeLa
MIMAT0027499	hsa-miR-6799-3p	ENSG00000232850	PTGES2-AS1	lincRNA	chr9	130891107	130891130	+	2	0	AGO1	7mer-m8	gaCACCCCUGUG-GUACGUCCCGu	||| | | | |||||||||	agGUGCUGUCUCGGAUGCAGGGCg	1.0202	-0.598	1	endothelial
MIMAT0027499	hsa-miR-6799-3p	ENSG00000204054	LINC00963	processed_transcript	chr9	132251029	132251055	+	1	0	AGO2	7mer-m8	gacacccCUGUGGU---A-CGUCCCGu	| | |||::|| | |||||||	cgggcuuGACGUCAGGCUGGCAGGGCc	0.8303	0.702	5	T-REx-293
MIMAT0027499	hsa-miR-6799-3p	ENSG00000204054	LINC00963	processed_transcript	chr9	132255679	132255701	+	3	0	AGO1-4,AGO2	7mer-m8	gacaccccuguggUACGUCCCGu	| | | |||||||	gucauaugcuuaaAAGCAGGGCc	0.0972	-0.653	5	Huh-7.5
MIMAT0027499	hsa-miR-6799-3p	ENSG00000204054	LINC00963	processed_transcript	chr9	132267567	132267590	+	2	0	AGO1-4,AGO2	7mer-m8	gacACCCCUGUG-GUACGUCCCGu	|| | | | || |||||||	gcuUGCAGCCCCACACGCAGGGCu	0.8303	0.268	5	22RV1,Huh-7.5
MIMAT0027499	hsa-miR-6799-3p	ENSG00000204054	LINC00963	processed_transcript	chr9	132267955	132267976	+	1	0	AGO2	7mer-m8	gacaccCCUGUGGUACGUCCCGu	||:: :|| |||||||	ggagcuGGGUCUCA-GCAGGGCu	0.6191	-0.251	5	Huh-7.5
MIMAT0027499	hsa-miR-6799-3p	ENSG00000227619	AL391056.1	lincRNA	chr9	132345481	132345503	+	1	0	AGO2	7mer-m8	gacaccCCUGUGGUACGUCCCGu	| :| | | |||||||	aaccuaGUGCCCAAGGCAGGGCu	0.3986	-0.149	0	HeLa
MIMAT0027499	hsa-miR-6799-3p	ENSG00000225361	PPP1R26-AS1	antisense	chr9	138372218	138372242	-	1	0	AGO1	7mer-m8	gacaccccuGUGG--UACGUCCCGu	| | | |:|| : |||||||	cggaagcucCGCCUGGCGCAGGGCg	0.7148	0.650	0	endothelial
MIMAT0027499	hsa-miR-6799-3p	ENSG00000260193	AL138781.1	lincRNA	chr9	139000906	139000927	-	1	1	AGO2	7mer-m8	gacacCCCUGUGGUACGUCCCGu	| |||:|| | |||||||	-agcaGGGGCAGGAGGCAGGGCg	1.0562	-0.422	1	HeLa
MIMAT0027499	hsa-miR-6799-3p	ENSG00000228544	CCDC183-AS1	antisense	chr9	139699475	139699497	-	5	0	AGO2	7mer-m8	gacACCCCUGUGGUACGUCCCGu	|||| | : :||||||||	gacUGGGCCCUUGGUGCAGGGCc	1.0753	-0.398	1	HEK293S
MIMAT0027499	hsa-miR-6799-3p	ENSG00000273066	AL355987.4	processed_transcript	chr9	139703095	139703117	+	4	0	AGO1-4,AGO2	7mer-m8	gacaccccUGUGGUACGUCCCGu	| |::||| |||||||	auuacauaAUGCCAAGCAGGGCc	0.7337	0.352	0	HEK293S,Huh-7.5
MIMAT0027499	hsa-miR-6799-3p	ENSG00000272679	AL355987.2	processed_transcript	chr9	139718021	139718042	+	14	0	AGO1-4,AGO2	7mer-m8	gaCACCCCUGUGGUACGUCCCGu	|||||| |:|| ||||||||	cuGUGGCACCGCC-UGCAGGGCc	1.7542	5.505	0	Huh-7.5,MDMs
MIMAT0027499	hsa-miR-6799-3p	ENSG00000268996	MAN1B1-AS1	antisense	chr9	139979986	139980007	-	1	0	AGO2	8mer	gacaccccUGUGGUACGUCCCGu	| |::| |||||||	acacaaaaAAAUUA-GCAGGGCa	0.1786	-0.131	1	HeLa
MIMAT0027499	hsa-miR-6799-3p	ENSG00000229240	LINC00710	processed_transcript	chr10	10990356	10990364	-	6	0	AGO1,AGO2	7mer-m8	gacaccccugugguaCGUCCCGu	|||||||	--------------aGCAGGGCg	-2.3478	-0.108	0	HEK293,MDMs
MIMAT0027499	hsa-miR-6799-3p	ENSG00000234961	AL133415.1	antisense	chr10	17275849	17275871	-	6	0	AGO1-4,AGO2	8mer	gacaccCCUGUGGUACGUCCCGu	| ||::|| |||||||	gcugacGUACGUCACGCAGGGCa	0.7061	5.032	5	TDF,hNSC
MIMAT0027499	hsa-miR-6799-3p	ENSG00000234961	AL133415.1	antisense	chr10	17276730	17276752	-	1	0	AGO2	7mer-m8	gacaccccugugguaCGUCCCGu	| | |||||||	ccugcuuugccuggcGCAGGGCg	-0.1003	4.988	5	TDF
MIMAT0027499	hsa-miR-6799-3p	ENSG00000262412	AL160291.1	lincRNA	chr10	27532174	27532196	+	1	0	AGO1	8mer	gacaccccUGUGGUACGUCCCGu	:|:|: ||||||||	agaaaaauGCGCUCUGCAGGGCa	0.2910	-0.121	0	HEK293
MIMAT0027499	hsa-miR-6799-3p	ENSG00000221817	PPP3CB-AS1	processed_transcript	chr10	75279715	75279737	+	1	0	AGO2	8mer	gacacccCUGUGGUACGUCCCGu	| |:|||||||||||||	uacagcuGGCACCAUGCAGGGCa	1.0371	4.857	2	TDF
MIMAT0027499	hsa-miR-6799-3p	ENSG00000272589	ZSWIM8-AS1	antisense	chr10	75556666	75556690	-	1	0	AGO2	7mer-m8	gacACCCCUGUGGU--ACGUCCCGu	|| || || :: ||||||||	gccUGAGGUCAGUGGUUGCAGGGCc	0.9893	2.281	2	HeLa
MIMAT0027499	hsa-miR-6799-3p	ENSG00000237149	ZNF503-AS2	antisense	chr10	77162966	77162987	+	1	0	AGO1-4	7mer-m8	gacACCCCUGUGGUACGUCCCGu	| | ||| |: :| |||||||	cccUCGGGUCG-UAAGCAGGGCu	1.1251	0.021	1	MCF7
MIMAT0027499	hsa-miR-6799-3p	ENSG00000273248	AC010997.5	lincRNA	chr10	77168989	77169009	-	4	0	AGO1,AGO2	8mer	gacACCCCUGUGGUACGUCCCGu	| |||| :|:| ||||||||	cccUGGGAGCGC--UGCAGGGCa	1.2991	-0.381	0	22RV1,endothelial
MIMAT0027499	hsa-miR-6799-3p	ENSG00000279814	AC010997.6	TEC	chr10	77211333	77211355	+	6	0	AGO1-4,AGO2	7mer-m8	gacaccccUGUGGUACGUCCCGu	| ||| | |||||||	uuucuauuACAACUGGCAGGGCu	0.5418	2.399	0	Huh-7.5
MIMAT0027499	hsa-miR-6799-3p	ENSG00000280355	AL132656.4	TEC	chr10	81442961	81442984	-	2	0	AGO2	7mer-m8	gacaccccuGUGGUA-CGUCCCGu	::|| | |||||||	gcucuccauUGCCUUGGCAGGGCg	0.0842	1.201	1	MDMs
MIMAT0027499	hsa-miR-6799-3p	ENSG00000225484	NUTM2B-AS1	antisense	chr10	81525933	81525956	-	3	0	AGO1-4,AGO2	7mer-m8	gacaccCCU-GUGGUACGUCCCGu	| ||| |||| |||||||	uuagcaGGACCACCUGGCAGGGCu	1.1495	-0.254	1	Huh-7.5,MCF7
MIMAT0027499	hsa-miR-6799-3p	ENSG00000279359	AL359195.2	TEC	chr10	82013383	82013406	+	1	0	AGO2	7mer-m8	gacacccCUGUGGU-ACGUCCCGu	| ||: :| ||||||||	uguuacaGAUUGUACUGCAGGGCu	0.6575	-0.147	0	MDMs
MIMAT0027499	hsa-miR-6799-3p	ENSG00000272734	ADIRF-AS1	processed_transcript	chr10	88726284	88726306	-	2	0	AGO1,AGO2	8mer	gacACCCCUGUGGUACGUCCCGu	| | || | |:||||||||	accUUGUGAGAGCGUGCAGGGCa	0.9862	-0.763	1	T98G,endothelial
MIMAT0027499	hsa-miR-6799-3p	ENSG00000272734	ADIRF-AS1	processed_transcript	chr10	88728102	88728122	-	1	0	AGO2	8mer	gacacccCUGUGGUACGUCCCGu	| || || |||||||	ugcuccaGAGUCC--GCAGGGCa	0.5196	-0.584	1	HeLa
MIMAT0027499	hsa-miR-6799-3p	ENSG00000223482	NUTM2A-AS1	antisense	chr10	89048105	89048127	-	1	0	AGO2	7mer-m8	gaCACCCCUGUGGUACGUCCCGu	| ||| |||| |||||||	uaGCGGGACCACCUGGCAGGGCu	1.2938	-0.311	0	MCF7
MIMAT0027499	hsa-miR-6799-3p	ENSG00000224914	LINC00863	bidirectional_promoter_lncRNA	chr10	89102978	89102996	+	1	0	AGO2	7mer-m8	gacacCCCUGUGGUACGUCCCGu	| |||:|: |||||||	uucgaGGGGCG----GCAGGGCc	0.7020	0.444	0	MCF7
MIMAT0027499	hsa-miR-6799-3p	ENSG00000269609	RPARP-AS1	processed_transcript	chr10	104210571	104210591	+	2	0	AGO1-4,AGO2	7mer-m8	gacaCCCCUGUGGUACGUCCCGu	|| |:|: | |||||||	ugccGGCGGCGGC--GCAGGGCc	0.6818	0.447	1	Huh-7.5
MIMAT0027499	hsa-miR-6799-3p	ENSG00000269609	RPARP-AS1	processed_transcript	chr10	104212734	104212755	+	3	0	AGO2	7mer-m8	gacaccccuGUGGUACGUCCCGu	|| | ||||||||	accgucuccCAGC-UGCAGGGCu	0.0662	-0.133	1	T-REx-293
MIMAT0027499	hsa-miR-6799-3p	ENSG00000229847	EMX2OS	antisense	chr10	119250388	119250412	-	1	0	AGO2	8mer	gacACCCCUGUGG--UACGUCCCGu	|||| | | : | |||||||	agcUGGGAAGAAUGAAGGCAGGGCa	0.9269	0.004	1	cingulate_gyrus
MIMAT0027499	hsa-miR-6799-3p	ENSG00000276742	AL731566.2	antisense	chr10	123716494	123716516	+	1	0	AGO2	8mer	gacaccccugugguaCGUCCCGu	| | |||||||	gaaucauaaugguccGCAGGGCa	0.0308	-0.215	0	HEK293T
MIMAT0027499	hsa-miR-6799-3p	ENSG00000278831	AL513190.1	antisense	chr10	126312047	126312069	+	1	0	AGO2	7mer-m8	gacaCCCCUGUGGUACGUCCCGu	|| |:| : |||||||	ggccGGAGGCUGAGAGCAGGGCg	0.5885	1.158	1	T98G
MIMAT0027499	hsa-miR-6799-3p	ENSG00000130600	H19	processed_transcript	chr11	2016611	2016635	-	3	0	AGO2	7mer-m8	gacACCCCU-GUGG-UACGUCCCGu	| ||| | ::|| :||||||||	ccuUGGCAAGUGCCUGUGCAGGGCc	1.2481	-0.090	1	left_ventricle
MIMAT0027499	hsa-miR-6799-3p	ENSG00000130600	H19	processed_transcript	chr11	2018890	2018915	-	4	0	AGO1-4,AGO2	7mer-m8	gaCACCCC---UGUGGUACGUCCCGu	| |||| :| | | |||||||	ugGAGGGGCUAGCUCGAGGCAGGGCu	0.9385	0.100	1	HeLa,islets
MIMAT0027499	hsa-miR-6799-3p	ENSG00000269821	KCNQ1OT1	antisense	chr11	2675699	2675720	-	5	0	AGO1-4,AGO2	7mer-m8	gacaccCCUGUGGUACGUCCCGu	| ||: | ||||||||	uccccuGUACGGC-UGCAGGGCu	0.5216	-0.469	0	Huh-7.5
MIMAT0027499	hsa-miR-6799-3p	ENSG00000269821	KCNQ1OT1	antisense	chr11	2687298	2687326	-	3	0	AGO1-4,AGO2	7mer-m8	gacACCCCUGU-GGU-----ACGUCCCGu	|||| | | ||| ||||||||	ggcUGGGCAGAGCCAUAGGCUGCAGGGCu	1.0191	-0.381	0	Huh-7.5
MIMAT0027499	hsa-miR-6799-3p	ENSG00000269821	KCNQ1OT1	antisense	chr11	2692870	2692891	-	1	0	AGO1-4	8mer	gacaccccuGUGGUACGUCCCGu	| | | ||| |||||||	ccucaguuuCCCCA-GCAGGGCa	0.6957	0.561	0	Huh-7.5
MIMAT0027499	hsa-miR-6799-3p	ENSG00000269821	KCNQ1OT1	antisense	chr11	2704855	2704877	-	1	0	AGO1-4	7mer-m8	gacaccccuguggUACGUCCCGu	| | | |||||||||	uuccuugcagcagAUGCAGGGCc	0.5589	-0.175	0	Huh-7.5
MIMAT0027499	hsa-miR-6799-3p	ENSG00000269821	KCNQ1OT1	antisense	chr11	2707010	2707032	-	9	0	AGO1-4,AGO2	7mer-m8	gacaccccugUGGUACGUCCCGu	| | ||::||||||||	aggaacgcugACUGUGCAGGGCc	0.7582	-0.671	0	Huh-7.5
MIMAT0027499	hsa-miR-6799-3p	ENSG00000269821	KCNQ1OT1	antisense	chr11	2709719	2709741	-	5	0	AGO1-4	8mer	gacaccccUGUGGUACGUCCCGu	| || | : |||||||	accucaucACCCAGAGCAGGGCa	0.5016	-0.562	0	Huh-7.5
MIMAT0027499	hsa-miR-6799-3p	ENSG00000269821	KCNQ1OT1	antisense	chr11	2711261	2711283	-	6	0	AGO1-4,AGO2	7mer-m8	gaCACCCCUGUGGUACGUCCCGu	| ||||| : | |||||||	gaGAGGGGAGGAGAGGCAGGGCu	1.2581	-0.461	0	Huh-7.5
MIMAT0027499	hsa-miR-6799-3p	ENSG00000269821	KCNQ1OT1	antisense	chr11	2711569	2711593	-	7	0	AGO1-4,AGO2	8mer	gaCACCCCUGUGGU--ACGUCCCGu	|||| ||| || ||||||||	uaGUGGAAACAGCAGCUGCAGGGCa	1.4167	-0.669	0	Huh-7.5
MIMAT0027499	hsa-miR-6799-3p	ENSG00000229368	AC090587.2	sense_overlapping	chr11	3876530	3876553	+	4	0	AGO1-4,AGO2	8mer	gacaccCCUGUGG-UACGUCCCGu	| ||| |:| : |||||||	aggcccGGAGAUCGGGGCAGGGCa	0.9014	0.755	3	BC-3,hNSC
MIMAT0027499	hsa-miR-6799-3p	ENSG00000260196	AC124798.1	antisense	chr11	17404690	17404713	+	1	0	AGO2	7mer-m8	gacaCCCCUGUGGU-ACGUCCCGu	||||| : | |||||||	agagGGGGAGGGAAGAGCAGGGCu	0.9654	0.341	0	islets
MIMAT0027499	hsa-miR-6799-3p	ENSG00000244926	ALKBH3-AS1	antisense	chr11	43942380	43942402	-	1	0	AGO1-4	7mer-m8	gaCACCCCUGUGGUACGUCCCGu	|| | | |: || ||||||||	uuGAGUGCAUUCCCUGCAGGGCu	1.2025	0.513	3	Huh-7.5
MIMAT0027499	hsa-miR-6799-3p	ENSG00000255498	AC068385.1	antisense	chr11	45927573	45927593	-	1	0	AGO1-4	7mer-m8	gacaccCCUGUGGUACGUCCCGu	|||:: : |||||||	ggcccaGGAUG--GGGCAGGGCc	0.4368	0.080	0	Huh-7.5
MIMAT0027499	hsa-miR-6799-3p	ENSG00000255301	AP002893.1	antisense	chr11	57244601	57244619	-	1	0	AGO2	7mer-m8	gacACCCCUGUGGUACGUCCCGu	|||||| : |||||||	aacUGGGGA----GGGCAGGGCu	0.8793	-0.059	0	22RV1
MIMAT0027499	hsa-miR-6799-3p	ENSG00000245532	NEAT1	lincRNA	chr11	65190680	65190704	+	42	0	AGO1,AGO1-4,AGO2	7mer-m8	gacacccCUGUGG--UACGUCCCGu	| |:|| : :||||||||	gaaggcaGGCAGUGGGUGCAGGGCu	0.6638	-0.240	1	Huh-7.5,MDMs,endothelial
MIMAT0027499	hsa-miR-6799-3p	ENSG00000245532	NEAT1	lincRNA	chr11	65194904	65194926	+	58	0	AGO1-4,AGO2	7mer-m8	gacaccccugugguACGUCCCGu	| | ||||||||	uccuucccaugagcUGCAGGGCu	0.2482	-0.841	1	Huh-7.5,foreskin_fibroblast
MIMAT0027499	hsa-miR-6799-3p	ENSG00000245532	NEAT1	lincRNA	chr11	65211931	65211956	+	35	0	AGO1,AGO1-4,AGO2	7mer-m8	gacaccCCUG---UGGUACGUCCCGu	| | |||| :|:: |||||||	ccaucuGGACCCUGCUGGGCAGGGCu	0.9820	0.018	1	HEK293,Huh-7.5
MIMAT0027499	hsa-miR-6799-3p	ENSG00000255404	AP001266.1	antisense	chr11	65563788	65563810	-	1	1	AGO2	8mer	gacaccccugugGUACGUCCCGu	| | ::||||||||	ggcucaacaggaUGUGCAGGGCa	0.4221	-0.011	0	H1
MIMAT0027499	hsa-miR-6799-3p	ENSG00000254452	AP001107.2	antisense	chr11	66044774	66044796	-	1	0	AGO2	8mer	gacaccccugugguaCGUCCCGu	| |||||||	aauacaagcuggaggGCAGGGCa	-0.3251	1.088	0	TDF
MIMAT0027499	hsa-miR-6799-3p	ENSG00000250508	AP000808.1	lincRNA	chr11	68640440	68640463	+	1	0	AGO1-4	8mer	gacaccccUGUGGUA-CGUCCCGu	| || :::| |||||||	uaaggaaaACUUUGUGGCAGGGCa	0.6384	0.084	0	Huh-7.5
MIMAT0027499	hsa-miR-6799-3p	ENSG00000255980	AP000439.3	lincRNA	chr11	69243961	69243983	+	1	0	AGO2	7mer-m8	gacaccccugugguaCGUCCCGu	| | |||||||	ccaacuuggagugugGCAGGGCu	-0.1231	-0.247	1	Huh-7.5
MIMAT0027499	hsa-miR-6799-3p	ENSG00000256007	ARAP1-AS1	antisense	chr11	72396338	72396364	+	1	0	AGO2	7mer-m8	gacaCCCCUGUGGUA----CGUCCCGu	||||:| || | |||||||	agcaGGGGGCUCCCUUCCGGCAGGGCc	0.9119	0.862	0	TDF
MIMAT0027499	hsa-miR-6799-3p	ENSG00000260401	AP002761.4	sense_overlapping	chr11	72952371	72952394	+	1	0	AGO1-4	7mer-m8	gacacccCUGUG-GUACGUCCCGu	| ||::| : |||||||	ggcagcuGAUGCAGGAGCAGGGCu	0.6384	0.095	1	Huh-7.5
MIMAT0027499	hsa-miR-6799-3p	ENSG00000246174	KCTD21-AS1	antisense	chr11	77885297	77885319	+	1	0	AGO2	7mer-m8	gacaccccuguGGUACGUCCCGu	| :| ||||||||	ccacuuccuucUCCUGCAGGGCc	-0.0638	2.371	1	HeLa
MIMAT0027499	hsa-miR-6799-3p	ENSG00000203334	AP003027.1	lincRNA	chr11	108829908	108829926	+	1	0	AGO1-4	7mer-m8	gacACCCCUGUGGUACGUCCCGu	|| || || :|| |||||||	cucUGAGG--GCC--GCAGGGCu	1.0646	0.363	0	Huh-7.5
MIMAT0027499	hsa-miR-6799-3p	ENSG00000196167	COLCA1	antisense	chr11	111169817	111169838	-	1	0	AGO2	7mer-m8	gacaccccuGUGGUACGUCCCGu	| | |:|| |||||||	cccgugcccCGCC-CGCAGGGCc	0.5885	-0.025	0	22RV1
MIMAT0027499	hsa-miR-6799-3p	ENSG00000247416	AP000802.1	antisense	chr11	112833947	112833969	-	1	0	AGO2	7mer-m8	gacaCCCCUGUGGUACGUCCCGu	|||||| |||||||	ggcgGGGGACCGGCCGCAGGGCg	1.1095	0.638	0	MDMs
MIMAT0027499	hsa-miR-6799-3p	ENSG00000177406	AC021054.1	antisense	chr12	753632	753654	+	1	0	AGO2	8mer	gacaccccUGUGGUACGUCCCGu	| |:| ||||||||	caaaauaaAUAGACUGCAGGGCa	0.3271	0.469	1	cingulate_gyrus
MIMAT0027499	hsa-miR-6799-3p	ENSG00000256564	AC007552.2	antisense	chr12	16726815	16726836	+	2	0	AGO1-4,AGO2	7mer-m8	gacaccccugUGGUACGUCCCGu	| | | || |||||||	ccacgccaggAGCA-GCAGGGCu	0.4478	3.884	0	Huh-7.5
MIMAT0027499	hsa-miR-6799-3p	ENSG00000278743	AC087239.1	lincRNA	chr12	25539121	25539141	-	1	0	AGO2	7mer-m8	gacaccCCUGUGGUACGUCCCGu	|| ||:| :|: |||||||	cuccccGGGC-UCG-GCAGGGCg	0.9352	1.030	2	HeLa
MIMAT0027499	hsa-miR-6799-3p	ENSG00000275481	AC025031.4	lincRNA	chr12	46784983	46785005	+	1	0	AGO1-4	7mer-m8	gacaccccuGUGGUACGUCCCGu	|| :||||||||	gccccauccCAGGGUGCAGGGCc	0.0662	-0.228	2	Huh-7.5
MIMAT0027499	hsa-miR-6799-3p	ENSG00000274737	AC004466.2	sense_intronic	chr12	48211293	48211319	-	1	0	AGO1-4	7mer-m8	gaCACCCC-U-GUGG--UACGUCCCGu	||||||| | ::|: | |||||||	guGUGGGGUAUUGCUGGAAGCAGGGCc	1.7626	0.179	2	hNSC
MIMAT0027499	hsa-miR-6799-3p	ENSG00000258017	AC011603.2	antisense	chr12	49521703	49521725	+	1	0	AGO2	7mer-m8	gacacccCUGUGGUACGUCCCGu	||||: ||||||||	ggagcauGACAUGCUGCAGGGCc	0.6441	0.530	2	TDF
MIMAT0027499	hsa-miR-6799-3p	ENSG00000258334	AC125611.4	antisense	chr12	49686746	49686769	-	1	0	AGO2	7mer-m8	gacacCCCUGUGGU-ACGUCCCGu	||| ::||| |||||||	acagaGGGCUGCCACAGCAGGGCu	0.9399	-0.010	1	HEK293S
MIMAT0027499	hsa-miR-6799-3p	ENSG00000261586	AC068987.4	lincRNA	chr12	52212911	52212938	+	2	0	AGO1-4	7mer-m8	gacACCCCUG----UGG-UACGUCCCGu	| ||||||| :|| | |||||||	cacUGGGGACCUCUGCCAAGGCAGGGCc	1.4816	-0.213	1	Huh-7.5
MIMAT0027499	hsa-miR-6799-3p	ENSG00000270175	AC023509.4	antisense	chr12	53894444	53894466	-	3	0	AGO2	7mer-m8	gacaccccugugguaCGUCCCGu	| | |||||||	ccgaucucuguuuccGCAGGGCu	-0.3478	0.140	1	T-REx-293
MIMAT0027499	hsa-miR-6799-3p	ENSG00000257741	LINC01490	lincRNA	chr12	81163670	81163693	+	1	0	AGO1-4	7mer-m8	gacacccCUGU-GGUACGUCCCGu	|| | |||| |:: |||||||	cuaggcuGACAGCUGAGCAGGGCu	1.3351	-0.180	0	fibroblasts
MIMAT0027499	hsa-miR-6799-3p	ENSG00000281344	HELLPAR	macro_lncRNA	chr12	102758121	102758148	+	3	0	AGO1-4,AGO2	8mer	gacacCCCUGUGGU-----ACGUCCCGu	| |||||| || ||||||||	uucaaGGGACAGCAAUGGCUGCAGGGCa	1.2759	-0.040	1	Huh-7.5
MIMAT0027499	hsa-miR-6799-3p	ENSG00000281344	HELLPAR	macro_lncRNA	chr12	102774517	102774539	+	1	0	AGO1-4	7mer-m8	gacacCCCUGUGGUACGUCCCGu	| || | | ::||||||||	uaggaGGCAGAGUGUGCAGGGCu	0.9565	0.141	1	Huh-7.5
MIMAT0027499	hsa-miR-6799-3p	ENSG00000281344	HELLPAR	macro_lncRNA	chr12	102779419	102779440	+	3	0	AGO1-4	7mer-m8	gacacccCUGUGGUACGUCCCGu	| |::::|| |||||||	acaucaaGGUGUCA-GCAGGGCc	0.8557	0.092	1	Huh-7.5
MIMAT0027499	hsa-miR-6799-3p	ENSG00000212694	LINC01089	lincRNA	chr12	122238851	122238874	-	6	0	AGO1,AGO1-4,AGO2	7mer-m8	gaCACCCCUGU-GGUACGUCCCGu	| ||| || ||: |||||||	agGCGGGCCCAGCCGGGCAGGGCu	1.1792	0.318	1	Huh-7.5,endothelial
MIMAT0027499	hsa-miR-6799-3p	ENSG00000280138	AC027290.2	TEC	chr12	123366884	123366906	-	1	0	AGO2	8mer	gacaccccugugguaCGUCCCGu	| | |||||||	auauuuuacuggagaGCAGGGCa	-0.2609	-0.139	1	HeLa
MIMAT0027499	hsa-miR-6799-3p	ENSG00000256028	AC026362.1	processed_transcript	chr12	123462393	123462414	+	3	0	AGO1,AGO2	7mer-m8	gacACCCCUGUGGUACGUCCCGu	|| |:| : : |||||||	ggcUGUUGGC-UGGGGCAGGGCc	0.7073	0.036	0	HeLa,endothelial
MIMAT0027499	hsa-miR-6799-3p	ENSG00000256028	AC026362.1	processed_transcript	chr12	123463560	123463585	+	2	0	AGO1-4,AGO2	7mer-m8	gaCAC-CCCUGUGGUA---CGUCCCGu	||| | ||| |||| |||||||	gaGUGUGUGAC-CCAUGCGGCAGGGCc	1.4115	0.141	0	BT474,hNSC
MIMAT0027499	hsa-miR-6799-3p	ENSG00000256028	AC026362.1	processed_transcript	chr12	123464404	123464425	+	5	0	AGO1-4,AGO2	7mer-m8	gaCACCCCUGUGGUACGUCCCGu	| | |||| | :: |||||||	caGAGGGGUGAAUG-GCAGGGCc	1.2301	-0.193	0	Huh-7.5,T-REx-293
MIMAT0027499	hsa-miR-6799-3p	ENSG00000256028	AC026362.1	processed_transcript	chr12	123465264	123465286	+	2	0	AGO2	7mer-m8	gacaccccuGUGGUACGUCCCGu	| | | |: | |||||||	cgggcugucCGGCCCGCAGGGCg	0.6713	-0.425	0	22RV1
MIMAT0027499	hsa-miR-6799-3p	ENSG00000256028	AC026362.1	processed_transcript	chr12	123465268	123465286	+	2	0	AGO2	7mer-m8	gacaccccuGUGGUACGUCCCGu	| |: | |||||||	----cugucCGGCCCGCAGGGCg	0.0817	-0.502	0	22RV1
MIMAT0027499	hsa-miR-6799-3p	ENSG00000279233	AC122688.3	TEC	chr12	125624978	125625001	+	1	0	AGO1-4	8mer	gacACCCCUGUGGUA-CGUCCCGu	| || | : | |:| |||||||	cccUGUGUGAAGCGUAGCAGGGCa	1.0180	-0.484	1	Huh-7.5
MIMAT0027499	hsa-miR-6799-3p	ENSG00000250208	FZD10-AS1	processed_transcript	chr12	130646118	130646139	-	1	0	AGO1-4	7mer-m8	gacaccccUGUGGUACGUCCCGu	| :|:||| |||||||	ggggccucGCGCCA-GCAGGGCu	0.7172	0.280	3	hNSC
MIMAT0027499	hsa-miR-6799-3p	ENSG00000256955	AC131009.2	lincRNA	chr12	132347661	132347685	+	1	0	AGO1-4	7mer-m8	gacaccccuGUGGU--ACGUCCCGu	| ||||: ||||||||	ccacccacuCACCGACUGCAGGGCg	0.5212	-0.166	1	Huh-7.5
MIMAT0027499	hsa-miR-6799-3p	ENSG00000280287	AC131212.3	TEC	chr12	133128593	133128615	+	1	0	AGO1-4	7mer-m8	gacaccccugugguaCGUCCCGu	| | |||||||	accggccuggaagggGCAGGGCu	0.0205	-0.351	0	Huh-7.5
MIMAT0027499	hsa-miR-6799-3p	ENSG00000280287	AC131212.3	TEC	chr12	133130926	133130949	+	3	0	AGO1-4,AGO2	8mer	gacACCCCUGUGGU-ACGUCCCGu	|||||:|::|| ||||||||	agcUGGGGGCGUCACUGCAGGGCa	1.6461	0.147	0	HeLa,Huh-7.5
MIMAT0027499	hsa-miR-6799-3p	ENSG00000236094	LINC00545	lincRNA	chr13	31457298	31457319	+	1	0	AGO2	7mer-m8	gaCACCCCUGUGGUACGUCCCGu	|||||| || | |||||||	ggGUGGGGCCA-GAAGCAGGGCu	1.5686	-0.665	1	BC-3
MIMAT0027499	hsa-miR-6799-3p	ENSG00000215417	MIR17HG	processed_transcript	chr13	92002960	92002984	+	3	0	AGO2	7mer-m8	gaCACCCC--UGUGGUACGUCCCGu	|| ||| :| :||||||||	aaGUUGGGCUUUAAAGUGCAGGGCc	0.9947	1.223	0	MDMs
MIMAT0027499	hsa-miR-6799-3p	ENSG00000247400	DNAJC3-AS1	lincRNA	chr13	96328925	96328946	-	2	0	AGO1-4,AGO2	7mer-m8	gacACCCCUGUGGUACGUCCCGu	| || ||: | | ||||||||	gucUGAGGGAAGC-UGCAGGGCg	1.1590	-0.261	0	C666,MCF7
MIMAT0027499	hsa-miR-6799-3p	ENSG00000267868	AL356740.1	lincRNA	chr13	113619970	113619992	-	1	0	AGO2	7mer-m8	gacaccccugugguaCGUCCCGu	| || |||||||	cccgaggcuaggggaGCAGGGCu	0.0731	-0.390	2	22RV1
MIMAT0027499	hsa-miR-6799-3p	ENSG00000276248	AL442125.1	sense_intronic	chr13	114183329	114183350	+	1	0	AGO2	8mer	gacACC-CCUGUGGUACGUCCCGu	| ||| || || ||||||||	cccUGGCAGAGAC--UGCAGGGCa	1.1537	-0.569	2	HeLa
MIMAT0027499	hsa-miR-6799-3p	ENSG00000233695	GAS6-AS1	antisense	chr13	114543401	114543425	+	3	0	AGO2	7mer-m8	gacACCCCUGU--GGUACGUCCCGu	|||| || :| ||||||||	accUGGGCUCAGCUCCUGCAGGGCc	1.0753	-0.324	0	22RV1
MIMAT0027499	hsa-miR-6799-3p	ENSG00000233695	GAS6-AS1	antisense	chr13	114545505	114545525	+	2	0	AGO2	7mer-m8	gacACCCCUGUGGUACGUCCCGu	| || || || :| |||||||	cgaUGUGGUCA-UA-GCAGGGCc	1.1335	-0.980	0	HCT116
MIMAT0027499	hsa-miR-6799-3p	ENSG00000237054	PRMT5-AS1	antisense	chr14	23390088	23390114	+	1	0	AGO2	7mer-m8	gacaccCCUGUG----GUACGUCCCGu	| |||||| || |||||||	ggcucuGGACACUUGGCACGCAGGGCu	1.0278	0.584	1	TDF
MIMAT0027499	hsa-miR-6799-3p	ENSG00000258727	AL135999.1	antisense	chr14	24030645	24030669	+	1	0	AGO2	7mer-m8	gacacCCCUGUGGU--ACGUCCCGu	| | |||||| | |||||||	cagaaGGGACAGAAGGGGCAGGGCu	1.3841	0.425	1	T-REx-293
MIMAT0027499	hsa-miR-6799-3p	ENSG00000258727	AL135999.1	antisense	chr14	24035036	24035054	+	1	0	AGO2	7mer-m8	gacACCCCUGUGGUACGUCCCGu	|| ||:| ||||||||	gccUGAGGGC----UGCAGGGCu	0.7179	2.759	1	T-REx-293
MIMAT0027499	hsa-miR-6799-3p	ENSG00000260669	AL096870.2	processed_transcript	chr14	24679556	24679577	-	2	0	AGO2	7mer-m8	gacaccccuGUGGUACGUCCCGu	|| ::||: |||||||	cuacucaucUGCCG-GCAGGGCc	0.5475	1.853	1	22RV1
MIMAT0027499	hsa-miR-6799-3p	ENSG00000258525	AL049830.3	antisense	chr14	31355491	31355513	-	2	0	AGO1-4,AGO2	7mer-m8	gacACCCCU-GUGGUACGUCCCGu	|| | | || | ||||||||	ucaUGUGCAGCAGC-UGCAGGGCc	0.9352	3.557	0	Huh-7.5
MIMAT0027499	hsa-miR-6799-3p	ENSG00000282885	AL627171.2	lincRNA	chr14	50328607	50328629	-	2	0	AGO1-4,AGO2	7mer-m8	gacacccCUGUGGUACGUCCCGu	|:| || |||||||	ucuacuuGGCUACAGGCAGGGCu	0.3451	-0.451	0	Huh-7.5
MIMAT0027499	hsa-miR-6799-3p	ENSG00000258559	AC005519.1	sense_overlapping	chr14	74761084	74761110	-	1	0	AGO2	7mer-m8	gaCACCCCUGUGGU--A--CGUCCCGu	|||||| ::: | | |||||||	ggGUGGGGUUGUGAGGUGGGCAGGGCu	1.3725	-0.257	1	MCF7
MIMAT0027499	hsa-miR-6799-3p	ENSG00000273729	AC007686.3	antisense	chr14	77494887	77494911	+	1	0	AGO2	7mer-m8	gacaccccUGUGGU--ACGUCCCGu	| | | ||:::: ||||||||	cggcgcucACGUUGGCUGCAGGGCg	1.0360	1.858	1	C8166
MIMAT0027499	hsa-miR-6799-3p	ENSG00000258498	DIO3OS	lincRNA	chr14	102024435	102024457	-	1	0	AGO1-4	7mer-m8	gaCACCCCUGU-GGUACGUCCCGu	| ||||||| || |||||||	ggGAGGGGACAGGCA-GCAGGGCc	1.7552	-0.428	1	hNSC
MIMAT0027499	hsa-miR-6799-3p	ENSG00000260285	AL133367.1	antisense	chr14	103993084	103993108	-	1	0	AGO2	8mer	gacACCCCUGUGGU--ACGUCCCGu	|| || || :|| |||||||	cucUGCAGAACUCAGGGGCAGGGCa	1.0646	-0.377	2	BCBL-1
MIMAT0027499	hsa-miR-6799-3p	ENSG00000279495	AL928654.4	TEC	chr14	105838490	105838511	+	1	0	AGO2	7mer-m8	gaCACCCCUGUGGUACGUCCCGu	||| ||| : | |||||||	ugGUGAGGAGGAGA-GCAGGGCu	1.1199	0.017	3	T-REx-293
MIMAT0027499	hsa-miR-6799-3p	ENSG00000274307	AC023449.2	sense_intronic	chr15	25954844	25954866	-	1	0	AGO2	7mer-m8	gacaccccuGUGGUACGUCCCGu	::|| |||||||	agccacuucUGCCUGGCAGGGCc	0.0407	-0.370	2	cingulate_gyrus
MIMAT0027499	hsa-miR-6799-3p	ENSG00000248508	SRP14-AS1	lincRNA	chr15	40357512	40357533	+	2	0	AGO1-4,AGO2	7mer-m8	gacACCCCUGUGGUACGUCCCGu	| ||| || ||:: |||||||	cacUGGAGAGACUG-GCAGGGCc	1.3456	0.215	3	Huh-7.5
MIMAT0027499	hsa-miR-6799-3p	ENSG00000260648	AC020658.3	sense_intronic	chr15	40526138	40526162	+	2	0	AGO2	7mer-m8	gacaCCCCUGUGG--UACGUCCCGu	| ||||| | : |||||||	acagGAGGACAGCUGGAGCAGGGCc	0.9909	-0.461	0	Huh-7.5
MIMAT0027499	hsa-miR-6799-3p	ENSG00000260648	AC020658.3	sense_intronic	chr15	40526378	40526397	+	1	0	AGO2	7mer-m8	gacaccCCUGUGGUACGUCCCGu	||| :| |||||||	ucucccGGAGGC---GCAGGGCu	0.3679	-0.162	0	BT474
MIMAT0027499	hsa-miR-6799-3p	ENSG00000278769	AC090510.3	antisense	chr15	43016651	43016677	+	1	0	AGO2	7mer-m8	gacACCCC--UGUGG--UACGUCCCGu	| ||| | |::|| | |||||||	uucUGGUGCAAUGCCCAAGGCAGGGCc	1.0817	0.446	0	HEK293
MIMAT0027499	hsa-miR-6799-3p	ENSG00000244879	GABPB1-AS1	antisense	chr15	50650417	50650439	+	4	0	AGO1,AGO1-4,AGO2	7mer-m8	gaCACCCCUGUGGUACGUCCCGu	||| || | |||||||	gcGUGAACCCAGGAGGCAGGGCu	0.7890	-0.512	0	22RV1,endothelial,hNSC
MIMAT0027499	hsa-miR-6799-3p	ENSG00000259673	IQCH-AS1	lincRNA	chr15	67752141	67752163	-	1	0	AGO2	7mer-m8	gacaccccugugguaCGUCCCGu	| | | |||||||	guagccugcaaaggaGCAGGGCc	0.2262	0.021	1	cingulate_gyrus
MIMAT0027499	hsa-miR-6799-3p	ENSG00000276744	AC105137.2	sense_intronic	chr15	75745661	75745683	-	3	0	AGO2	7mer-m8	gacaccccugugguaCGUCCCGu	| | | |||||||	gagcucuguccugggGCAGGGCu	0.2800	-0.075	4	HeLa
MIMAT0027499	hsa-miR-6799-3p	ENSG00000278600	AC015871.3	sense_intronic	chr15	80214514	80214537	-	3	0	AGO1,AGO1-4	7mer-m8	gacaccccUGUGGU-ACGUCCCGu	| | ::| :| ||||||||	cauagacuGUAGUAUUGCAGGGCu	0.7444	0.215	3	MCF7,endothelial
MIMAT0027499	hsa-miR-6799-3p	ENSG00000259642	ST20-AS1	antisense	chr15	80215929	80215953	+	1	0	AGO2	7mer-m8	gacaccccuGUG-GUA-CGUCCCGu	| | |:| :|| |||||||	cgaggccccCGCAUAUAGCAGGGCc	0.6755	1.037	0	HEK293T
MIMAT0027499	hsa-miR-6799-3p	ENSG00000259594	AC023034.1	lincRNA	chr15	81944589	81944614	+	1	0	AGO2	7mer-m8	gacaccccuGUGGU--A-CGUCCCGu	|| | ||:|| | |||||||	cucaagaccCAUCAAGUGGCAGGGCc	0.8419	0.074	1	TDF
MIMAT0027499	hsa-miR-6799-3p	ENSG00000278202	AC243919.1	processed_transcript	chr15	83102771	83102792	+	1	0	AGO2	7mer-m8	gacacccCUGUGGUACGUCCCGu	| | | ||| |||||||	ccccacaGCCCCCA-GCAGGGCc	0.6287	-0.173	1	HeLa
MIMAT0027499	hsa-miR-6799-3p	ENSG00000279645	AC016251.1	TEC	chr15	96831660	96831682	-	2	0	AGO2	8mer	gacacCCCUGUGGUACGUCCCGu	|| | ||: || |||||||	cuaauGAGAUUACAGGCAGGGCa	1.0402	-0.056	0	H1
MIMAT0027499	hsa-miR-6799-3p	ENSG00000259275	AC087477.2	lincRNA	chr15	96934476	96934498	+	1	0	AGO1-4	7mer-m8	gacacccCUGUGGUACGUCCCGu	| |:|||: |||||||	caugaauGGCACUUGGCAGGGCc	0.7157	0.061	0	Huh-7.5
MIMAT0027499	hsa-miR-6799-3p	ENSG00000251209	LINC00923	lincRNA	chr15	98417766	98417780	-	1	0	AGO2	7mer-m8	gacacccCUGUGGUACGUCCCGu	||| :: ||||||||	-------GAC-UUUUGCAGGGCu	-0.0978	-0.057	1	HCT116
MIMAT0027499	hsa-miR-6799-3p	ENSG00000260803	Z84723.1	processed_transcript	chr16	84962	84984	-	1	0	AGO2	8mer	gacaccccugugGUACGUCCCGu	| ||||||||	gacccacucugaCUUGCAGGGCa	-0.4891	1.693	1	22RV1
MIMAT0027499	hsa-miR-6799-3p	ENSG00000277142	LINC00235	lincRNA	chr16	576398	576419	-	1	0	AGO1-4	8mer	gacACCCCUGUGGUACGUCCCGu	|| || ||| | || |||||||	cucUGUGGAGA-CAGGCAGGGCa	1.4686	-0.378	0	hNSC
MIMAT0027499	hsa-miR-6799-3p	ENSG00000260778	AC009065.4	lincRNA	chr16	2321795	2321817	+	168	6	AGO1,AGO1-4,AGO2,AGO3	7mer-m8	gacACCCCUGUGGUACGUCCCGu	|| ||| : | |||||||	uguUGAGGAAGGAAGGCAGGGCc	0.9374	0.747	0	HEK293,MDMs,foreskin_fibroblast
MIMAT0027499	hsa-miR-6799-3p	ENSG00000260874	AC106820.5	lincRNA	chr16	2506870	2506893	-	3	0	AGO2	7mer-m8	gacACCCCUGUGGUA-CGUCCCGu	||| |: :| |||||||	uccUGGCCUGAUGGUGGCAGGGCu	0.6957	0.710	1	TDF
MIMAT0027499	hsa-miR-6799-3p	ENSG00000259895	AC106820.2	antisense	chr16	2517899	2517920	-	1	0	AGO2	7mer-m8	gacaCCCCUGUGGUACGUCCCGu	| || || | |||||||	gccgGUGGCCAAGA-GCAGGGCg	0.6998	0.101	0	HeLa
MIMAT0027499	hsa-miR-6799-3p	ENSG00000205913	SRRM2-AS1	antisense	chr16	2789879	2789901	-	1	0	AGO2	7mer-m8	gaCACCCCUGUGGUACGUCCCGu	||| | ||| ||| |||||||	cuGGGAGGAGUCCAGGCAGGGCu	1.5854	-0.080	0	22RV1
MIMAT0027499	hsa-miR-6799-3p	ENSG00000278434	AC023830.3	sense_intronic	chr16	4583220	4583243	-	4	0	AGO1-4,AGO2	7mer-m8	gacACCCCU-GUGGUACGUCCCGu	| ||| | | || ||||||||	cccUGGCCACCUCCCUGCAGGGCu	1.1866	0.028	2	HEK293S,Huh-7.5
MIMAT0027499	hsa-miR-6799-3p	ENSG00000262454	MIR193BHG	lincRNA	chr16	14396275	14396296	+	1	0	AGO2	7mer-m8	gaCACC-CCUGUGGUACGUCCCGu	| || ||| :| ||||||||	ucGAGGCGGAGGC--UGCAGGGCc	1.0742	0.869	0	HeLa
MIMAT0027499	hsa-miR-6799-3p	ENSG00000270580	AC139256.2	processed_transcript	chr16	15225281	15225302	-	2	0	AGO2	7mer-m8	gacaccCCUGUGGUACGUCCCGu	| || : :|| |||||||	ccccuaGGCUUUCA-GCAGGGCc	0.7076	2.225	0	T98G
MIMAT0027499	hsa-miR-6799-3p	ENSG00000262155	LINC02175	lincRNA	chr16	25078869	25078890	+	1	1	AGO2	7mer-m8	gaCACCCCUGUGGUACGUCCCGu	| || ||:: |: |||||||	gaGAGGUGAUGACG-GCAGGGCu	1.0720	-0.375	1	MCF7
MIMAT0027499	hsa-miR-6799-3p	ENSG00000261067	AC109460.3	processed_transcript	chr16	28993397	28993422	+	2	0	AGO2	7mer-m8	gaCACCCCUGUGG--UA-CGUCCCGu	||| |||| | | :| |||||||	cuGGGGGGCCUGCGGGUGGCAGGGCu	1.3627	0.325	0	HeLa
MIMAT0027499	hsa-miR-6799-3p	ENSG00000260280	SLX1B-SULT1A4	processed_transcript	chr16	29466561	29466583	+	4	0	AGO2	7mer-m8	gacaccCCUGUGGUACGUCCCGu	| ||:| | |||||||	guaccuGGGCUGGAGGCAGGGCc	0.6320	-0.009	1	T98G
MIMAT0027499	hsa-miR-6799-3p	ENSG00000213599	SLX1A-SULT1A3	processed_transcript	chr16	30205903	30205925	+	4	0	AGO2	7mer-m8	gacaccCCUGUGGUACGUCCCGu	| ||:| | |||||||	guaccuGGGCUGGAGGCAGGGCc	0.6320	-0.217	0	T98G
MIMAT0027499	hsa-miR-6799-3p	ENSG00000260852	FBXL19-AS1	antisense	chr16	30934048	30934069	-	1	0	AGO2	7mer-m8	gacacccCUGUGGUACGUCCCGu	| | |:|: | ||||||||	caaagauGGCGGC-UGCAGGGCc	0.8452	0.683	0	BT474
MIMAT0027499	hsa-miR-6799-3p	ENSG00000260267	AC026471.1	antisense	chr16	31469349	31469372	-	3	0	AGO2	7mer-m8	gacACCCCUGUGGUA-CGUCCCGu	| || :|| ::| |||||||	gucUGCCUGCAGUGUGGCAGGGCc	0.9967	0.155	0	22RV1
MIMAT0027499	hsa-miR-6799-3p	ENSG00000259827	AC026461.1	processed_transcript	chr16	56717134	56717156	+	1	0	AGO2	7mer-m8	gacaccccuguggUACGUCCCGu	| || :||||||||	gcaagaagagugaGUGCAGGGCc	0.5334	2.334	0	BC-3
MIMAT0027499	hsa-miR-6799-3p	ENSG00000245768	AC092378.1	lincRNA	chr16	58768109	58768130	+	1	0	AGO2	7mer-m8	gacaccCCUGUGGUACGUCCCGu	| ||| || |||||||	gcggccGGAGUGCA-GCAGGGCc	0.7571	2.252	2	H1
MIMAT0027499	hsa-miR-6799-3p	ENSG00000263126	AC040162.3	lincRNA	chr16	67917034	67917057	+	3	0	AGO1-4,AGO2	7mer-m8	gacACCCCUGUGGU-ACGUCCCGu	|| | ::|:: |||||||	uccUGCAGCUGCUGCAGCAGGGCc	0.7868	5.558	1	HCT116,MCF7
MIMAT0027499	hsa-miR-6799-3p	ENSG00000259768	AC004943.2	antisense	chr16	72822178	72822200	+	2	0	AGO1-4,AGO2	7mer-m8	gacaccccuGUGGUACGUCCCGu	| |:|: ||||||||	gcagguaccCGCUCUGCAGGGCg	0.5090	4.493	0	22RV1,Huh-7.5
MIMAT0027499	hsa-miR-6799-3p	ENSG00000259768	AC004943.2	antisense	chr16	72822286	72822308	+	2	0	AGO1-4,AGO2	7mer-m8	gacaccccUGUGGUACGUCCCGu	|| :|: | ||||||||	aagucaacGCGGCCUGCAGGGCc	0.7508	4.164	0	22RV1,MCF7
MIMAT0027499	hsa-miR-6799-3p	ENSG00000261476	AC009163.3	sense_intronic	chr16	75493836	75493858	-	1	0	AGO2	7mer-m8	gacacccCUGUGGUACGUCCCGu	|| || | :||||||||	uuggcaaGAGAGGGUGCAGGGCu	0.8483	0.118	1	22RV1
MIMAT0027499	hsa-miR-6799-3p	ENSG00000279841	AC092135.3	TEC	chr16	81664889	81664910	+	1	0	AGO1-4	7mer-m8	gacacccCUGUGGUACGUCCCGu	|| | || |||||||	acagcuaGAGA-CAGGCAGGGCu	0.3991	-0.182	1	hNSC
MIMAT0027499	hsa-miR-6799-3p	ENSG00000260417	AC092127.1	lincRNA	chr16	85626986	85627008	+	3	0	AGO1-4,AGO2	7mer-m8	gacacccCUGUGGUACGUCCCGu	| | |:| |: ||||||||	caaggcuGGCUCUCUGCAGGGCu	0.8887	-0.558	0	22RV1,Huh-7.5
MIMAT0027499	hsa-miR-6799-3p	ENSG00000260466	AC126696.2	antisense	chr16	87870280	87870302	+	1	0	AGO2	7mer-m8	gacACCCCUGUGGUACGUCCCGu	| ||||| | |: |||||||	cccUGGGGCCCACGAGCAGGGCu	1.3885	-0.288	0	HeLa
MIMAT0027499	hsa-miR-6799-3p	ENSG00000260630	SNAI3-AS1	antisense	chr16	88741154	88741176	+	8	0	AGO1-4,AGO2	7mer-m8	gacaccccugugguaCGUCCCGu	| |||||||	ggccagcagugaaggGCAGGGCu	-0.3644	-0.454	0	Huh-7.5
MIMAT0027499	hsa-miR-6799-3p	ENSG00000260121	AC138028.4	antisense	chr16	88786398	88786421	+	2	0	AGO1-4,AGO2	7mer-m8	gacaccccUGU-GGUACGUCCCGu	| | ||| || |||||||	caucagaaACAGCCCCGCAGGGCc	0.8505	-0.787	2	Huh-7.5,TDF
MIMAT0027499	hsa-miR-6799-3p	ENSG00000180422	LINC00304	lincRNA	chr16	89227522	89227545	+	2	0	AGO1-4,AGO2	8mer	gaCACCCCUGUGGU-ACGUCCCGu	| | |||| | ||| |||||||	cgGAGGGGUCUCCAGGGCAGGGCa	1.5037	-0.115	0	Huh-7.5
MIMAT0027499	hsa-miR-6799-3p	ENSG00000260528	FAM157C	lincRNA	chr16	90244440	90244462	+	1	0	AGO2	7mer-m8	gaCACCCCUGUGGUACGUCCCGu	| | | || || |||||||	aaGCGUGAACUCCUAGCAGGGCg	0.9671	0.346	0	BCBL-1
MIMAT0027499	hsa-miR-6799-3p	ENSG00000277491	AC087392.5	lincRNA	chr17	698917	698939	+	2	0	AGO2	7mer-m8	gacaccccugugguACGUCCCGu	| | ||||||||	aucaccagcuguacUGCAGGGCc	0.1573	-0.052	1	Huh-7.5
MIMAT0027499	hsa-miR-6799-3p	ENSG00000262456	AC006435.1	antisense	chr17	2289835	2289857	+	2	0	AGO2	7mer-m8	gacaccCCUGUGGUACGUCCCGu	| | :| : |||||||	gcacacGAAGGCGGGGCAGGGCg	0.3551	0.748	0	TDF
MIMAT0027499	hsa-miR-6799-3p	ENSG00000233223	AC016876.1	antisense	chr17	7486664	7486687	-	2	0	AGO1-4,AGO2	7mer-m8	gaCAC-CCCUGUGGUACGUCCCGu	||| ||:: |: |||||||	agGUGCCGGGUUGCGCGCAGGGCc	1.0742	-0.169	2	HeLa,Huh-7.5
MIMAT0027499	hsa-miR-6799-3p	ENSG00000279174	AC104581.3	TEC	chr17	7919023	7919045	-	1	0	AGO2	7mer-m8	gaCA-CCCCUGUGGUACGUCCCGu	|| || |: :|:| |||||||	ggGUCGGCGGGGCUA-GCAGGGCc	1.0975	-0.542	1	TDF
MIMAT0027499	hsa-miR-6799-3p	ENSG00000214999	AC129492.1	antisense	chr17	7984099	7984120	+	1	0	AGO1-4	8mer	gaCACCCCUGUGGUACGUCCCGu	||||||||| | : |||||||	cuGUGGGGAGA-AGCGCAGGGCa	2.2440	0.667	2	Huh-7.5
MIMAT0027499	hsa-miR-6799-3p	ENSG00000175061	LRRC75A-AS1	processed_transcript	chr17	16342559	16342582	+	1	0	AGO2	8mer	gacaccCCUGU-GGUACGUCCCGu	||||| || |||||||	gguauuGGACAGCCUGGCAGGGCa	0.9461	-1.089	1	HeLa
MIMAT0027499	hsa-miR-6799-3p	ENSG00000278864	AC055811.4	TEC	chr17	17085310	17085332	+	1	0	AGO2	7mer-m8	gacaccccuguggUACGUCCCGu	:||||||||	aaaaauccuuggaGUGCAGGGCu	-0.4783	-0.229	1	cingulate_gyrus
MIMAT0027499	hsa-miR-6799-3p	ENSG00000267350	RP1-178F10.3	lincRNA	chr17	18228738	18228760	+	2	0	AGO2	7mer-m8	gacACCCCUGUGGUACGUCCCGu	| || ::: || |||||||	ccaUGUAAGUGGCAAGCAGGGCu	0.9671	-0.527	0	Huh-7.5
MIMAT0027499	hsa-miR-6799-3p	ENSG00000233098	CCDC144NL-AS1	antisense	chr17	20805988	20806009	+	3	0	AGO2	8mer	gaCACCCCUGUGGUACGUCCCGu	| ||| | :|| |: |||||||	ccGUGAGAGCAGCG-GCAGGGCa	1.3096	-0.216	3	22RV1
MIMAT0027499	hsa-miR-6799-3p	ENSG00000233098	CCDC144NL-AS1	antisense	chr17	20884802	20884824	+	2	0	AGO1-4,AGO2	7mer-m8	gacacCCCUGUGGUACGUCCCGu	| ||| | :: |||||||	ccacaGGGCCUGUGAGCAGGGCu	0.8324	0.353	3	22RV1,hNSC
MIMAT0027499	hsa-miR-6799-3p	ENSG00000235530	AC087294.1	antisense	chr17	21121773	21121795	+	1	0	AGO2	7mer-m8	gacaCCCCUGUGGUACGUCCCGu	| | | :|:| ||||||||	cacaGCGCCUAUCUUGCAGGGCu	0.8887	-0.275	2	HeLa
MIMAT0027499	hsa-miR-6799-3p	ENSG00000272780	AC233702.9	processed_transcript	chr17	21437614	21437639	-	2	0	AGO2	7mer-m8	gaCACCCCUGU-GG--UACGUCCCGu	||||| || || | |||||||	ugGUGGGAUCAGCCGAAGGCAGGGCc	1.3376	-0.168	0	HeLa
MIMAT0027499	hsa-miR-6799-3p	ENSG00000258924	AC002094.1	processed_transcript	chr17	26687869	26687893	+	1	0	AGO2	8mer	gaCACCC--CUGUGGUACGUCCCGu	| ||| | |:|||:: |||||||	cgGUGAGUAGGCACUGGGCAGGGCa	1.4422	2.006	0	HEK293S
MIMAT0027499	hsa-miR-6799-3p	ENSG00000264098	CTD-2350C19.1	antisense	chr17	26729626	26729646	+	1	0	AGO2	8mer	gaCACCCCUGUGGUACGUCCCGu	|| ||||:|: |||||||	uaGUAGGGAUAU--GGCAGGGCa	1.2046	0.158	0	22RV1
MIMAT0027499	hsa-miR-6799-3p	ENSG00000266208	AC080112.1	antisense	chr17	38519534	38519556	+	2	0	AGO1-4,AGO2	7mer-m8	gacaccccugugGUACGUCCCGu	| | |: |||||||	gucgaccgugugCGGGCAGGGCg	0.2379	2.859	1	MCF7,hNSC
MIMAT0027499	hsa-miR-6799-3p	ENSG00000278834	AC073508.3	antisense	chr17	38804636	38804658	+	1	0	AGO1-4	7mer-m8	gacacccCUGUGGUACGUCCCGu	| | |:|:|| |||||||	ccucgcaGGCGCCUCGCAGGGCu	0.9247	-0.339	2	hNSC
MIMAT0027499	hsa-miR-6799-3p	ENSG00000197291	RAMP2-AS1	lincRNA	chr17	40906183	40906204	-	2	0	AGO2	8mer	gacaccccUGUGGUACGUCCCGu	| | |::| |||||||	aaauacaaAAAUUA-GCAGGGCa	0.5270	0.033	0	Huh-7.5
MIMAT0027499	hsa-miR-6799-3p	ENSG00000197291	RAMP2-AS1	lincRNA	chr17	40908368	40908390	-	1	0	AGO2	8mer	gacaccccugugguaCGUCCCGu	| | |||||||	gucauccugccuggaGCAGGGCa	-0.0208	0.237	0	Huh-7.5
MIMAT0027499	hsa-miR-6799-3p	ENSG00000262879	AC068152.1	processed_transcript	chr17	45133625	45133648	-	5	0	AGO1-4,AGO2	8mer	gacaccccUGUGGU-ACGUCCCGu	|| :| |:| |||||||	cucccuauGCCCUACAGCAGGGCa	0.5651	-0.071	2	HeLa,hNSC
MIMAT0027499	hsa-miR-6799-3p	ENSG00000262879	AC068152.1	processed_transcript	chr17	45177446	45177466	-	3	0	AGO2	7mer-m8	gacaccCCUGUGGUACGUCCCGu	||| | |: |||||||	ggcccuGGA-AGCG-GCAGGGCu	0.5418	1.399	2	HCT116
MIMAT0027499	hsa-miR-6799-3p	ENSG00000263798	AC018521.1	processed_transcript	chr17	46058036	46058058	+	7	1	AGO1-4,AGO2	7mer-m8	gacacccCUGUGGUACGUCCCGu	| | ||:| ||||||||	ggcuccaGCCAUCCUGCAGGGCc	0.8059	4.013	0	MCF7,T-REx-293
MIMAT0027499	hsa-miR-6799-3p	ENSG00000279555	AC091181.1	TEC	chr17	55356660	55356684	+	5	0	AGO1-4,AGO2	8mer	gacaCCCCUG--UGGUACGUCCCGu	| | |||| | || |||||||	cacaGAGGACGGAGCAAGCAGGGCa	1.1368	-0.163	0	Huh-7.5
MIMAT0027499	hsa-miR-6799-3p	ENSG00000280028	AC007431.3	TEC	chr17	55609441	55609463	+	3	0	AGO1-4,AGO2	7mer-m8	gacaccCCUGUGGUACGUCCCGu	| | ||| :: |||||||	caggaaGGAGCGUGGGCAGGGCc	0.8441	0.139	0	Huh-7.5
MIMAT0027499	hsa-miR-6799-3p	ENSG00000265206	AC004687.1	antisense	chr17	56409455	56409474	-	1	0	AGO2	8mer	gacaCCCCUGUGGUACGUCCCGu	||||| | || |||||||	gccaGGGGA-A-CA-GCAGGGCa	1.1499	-0.329	2	GM12892
MIMAT0027499	hsa-miR-6799-3p	ENSG00000279133	AC018628.1	TEC	chr17	60083609	60083631	-	5	0	AGO1-4,AGO2	7mer-m8	gacaccccuGUGGUACGUCCCGu	::| : |||||||	acugcuccuUGCAGAGCAGGGCu	-0.0388	-0.278	0	22RV1,MCF7
MIMAT0027499	hsa-miR-6799-3p	ENSG00000263843	AC022211.2	antisense	chr17	73267717	73267739	+	1	0	AGO1-4	7mer-m8	gacacCCCUGUGGUACGUCCCGu	| || | : ||||||||	gagaaGGCAGGGGCUGCAGGGCc	0.7391	-0.225	1	MCF7
MIMAT0027499	hsa-miR-6799-3p	ENSG00000263843	AC022211.2	antisense	chr17	73269204	73269226	+	1	0	AGO2	7mer-m8	gacaccccugugGUACGUCCCGu	|||| || |||||||	cuguucuccuggCAGGCAGGGCu	0.6441	-0.376	1	HeLa
MIMAT0027499	hsa-miR-6799-3p	ENSG00000261408	TEN1-CDK3	processed_transcript	chr17	73997395	73997418	+	4	0	AGO2	7mer-m8	gacACCC-CUGUGGUACGUCCCGu	|||| : :|:: |||||||	ggcUGGGCUGGGCUGGGCAGGGCg	1.0678	-0.345	3	HeLa
MIMAT0027499	hsa-miR-6799-3p	ENSG00000163597	SNHG16	processed_transcript	chr17	74554548	74554569	+	1	0	AGO2	7mer-m8	gaCACCCCUGUGGUACGUCCCGu	| | ||::: || |||||||	aaGAGUGGGUG-CAGGCAGGGCc	1.1039	-0.179	0	HeLa
MIMAT0027499	hsa-miR-6799-3p	ENSG00000234912	SNHG20	processed_transcript	chr17	75085327	75085348	+	2	0	AGO2	8mer	gacacCCCUGUGGUACGUCCCGu	| | ||| :|| |||||||	ucgaaGUGACCUCA-GCAGGGCa	1.0562	-0.285	0	T-REx-293
MIMAT0027499	hsa-miR-6799-3p	ENSG00000267263	AC111170.2	sense_intronic	chr17	75467102	75467126	+	6	0	AGO1-4,AGO2	7mer-m8	gacaCCCCUGUGG--UACGUCCCGu	| |||| || : |||||||	gcagGAGGACUCCUGGGGCAGGGCc	0.9194	-0.129	0	HeLa,Huh-7.5
MIMAT0027499	hsa-miR-6799-3p	ENSG00000262580	AC087741.1	antisense	chr17	78177565	78177587	-	1	0	AGO2	8mer	gacaccccugugguaCGUCCCGu	| | |||||||	ccuccugccaggugaGCAGGGCa	-0.1471	-0.309	1	22RV1
MIMAT0027499	hsa-miR-6799-3p	ENSG00000276101	AC027601.4	antisense	chr17	79225178	79225200	+	1	0	AGO2	7mer-m8	gacacCCCUGUGGUACGUCCCGu	| |||: :|| |||||||	gagaaGGGGGGCCUGGCAGGGCu	1.0562	-0.505	0	HeLa
MIMAT0027499	hsa-miR-6799-3p	ENSG00000275542	AC027601.3	lincRNA	chr17	79313170	79313188	-	2	0	AGO1-4,AGO2	7mer-m8	gacACCCCUGUGGUACGUCCCGu	| || ||:|: |||||||	cccUGUGGGCG----GCAGGGCc	0.8366	-0.223	1	22RV1,Huh-7.5
MIMAT0027499	hsa-miR-6799-3p	ENSG00000262877	AC110285.2	lincRNA	chr17	79362566	79362589	-	1	0	AGO2	7mer-m8	gacaCCCCUGUGGU-ACGUCCCGu	| || :|| | |||||||	cccaGGCAGCAGGAGGGCAGGGCc	0.7688	-0.674	1	22RV1
MIMAT0027499	hsa-miR-6799-3p	ENSG00000262877	AC110285.2	lincRNA	chr17	79362827	79362850	-	1	0	AGO2	7mer-m8	gaCACC-CCUGUGGUACGUCCCGu	| | || ||| : |||||||	caGAGGCGGAGGGGCGGCAGGGCu	1.0487	-0.599	1	HEK293S
MIMAT0027499	hsa-miR-6799-3p	ENSG00000229848	AC139149.1	antisense	chr17	79494449	79494471	+	1	0	AGO2	7mer-m8	gacacCCCUGUGGUACGUCCCGu	|| ||: :: |||||||	agccaGGCACGGUGAGCAGGGCc	0.7256	-0.183	1	HeLa
MIMAT0027499	hsa-miR-6799-3p	ENSG00000265688	MAFG-AS1	antisense	chr17	79888182	79888204	+	2	0	AGO1-4,AGO2	8mer	gaCACCCCUGUGGUACGUCCCGu	|||| : |::: |||||||	gcGUGGCAGAAUUGGGCAGGGCa	1.2005	-0.017	1	22RV1,Huh-7.5
MIMAT0027499	hsa-miR-6799-3p	ENSG00000263585	AC145207.4	antisense	chr17	79890369	79890392	+	1	0	AGO2	7mer-m8	gacaccccuGUG-GUACGUCCCGu	| ||| || |||||||	ccacccuccCACACAGGCAGGGCc	0.4702	-0.277	0	MCF7
MIMAT0027499	hsa-miR-6799-3p	ENSG00000264548	AC132872.2	antisense	chr17	80175154	80175177	+	1	0	AGO2	7mer-m8	gaCACCCCUGUG-GUACGUCCCGu	|| ||| : | |||||||	agGUCAAGACCUGGAGGCAGGGCc	0.8505	-0.068	1	HeLa
MIMAT0027499	hsa-miR-6799-3p	ENSG00000278964	AC132938.4	TEC	chr17	80320860	80320886	-	1	0	AGO2	7mer-m8	gacACCCCUGUGG----UACGUCCCGu	|| ||| || || ||||||||	cuaUGGUGAAUCCUCUUCUGCAGGGCu	1.1462	0.215	0	HEK293S
MIMAT0027499	hsa-miR-6799-3p	ENSG00000279744	AC132938.5	TEC	chr17	80420506	80420530	+	2	0	AGO2	7mer-m8	gacACC--CCUGUGGUACGUCCCGu	| ||| | :|| |||||||	cgcUGGAAGUGCAGGUGGCAGGGCu	0.9078	-0.173	2	HEK293S
MIMAT0027499	hsa-miR-6799-3p	ENSG00000261888	AC144831.1	lincRNA	chr17	81062991	81063012	+	1	0	AGO2	7mer-m8	gacaccccuguGGUACGUCCCGu	| ||| |||||||	gcugccccagcCCA-GCAGGGCu	0.1988	0.146	1	Huh-7.5
MIMAT0027499	hsa-miR-6799-3p	ENSG00000266053	NDUFV2-AS1	antisense	chr18	9136476	9136489	-	2	0	AGO1	8mer	gacaccccuguggUACGUCCCGu	| | |||||||	---------gaagAGGCAGGGCa	-1.0446	-0.181	0	endothelial
MIMAT0027499	hsa-miR-6799-3p	ENSG00000266053	NDUFV2-AS1	antisense	chr18	9136476	9136498	-	2	0	AGO1	8mer	gacacCCCUGUGGUACGUCCCGu	| ||| | | |||||||	aggcuGGGCGAAGAGGCAGGGCa	0.8102	-0.245	0	endothelial
MIMAT0027499	hsa-miR-6799-3p	ENSG00000267199	AP001029.2	antisense	chr18	12445436	12445458	+	2	0	AGO1-4	7mer-m8	gacaccccugugguACGUCCCGu	| ||||||||	acugacuugccugcUGCAGGGCu	-0.1872	0.216	1	Huh-7.5
MIMAT0027499	hsa-miR-6799-3p	ENSG00000279020	C18orf15	TEC	chr18	13241684	13241706	+	1	0	AGO2	7mer-m8	gacaccccugugguACGUCCCGu	| | ||||||||	ucccagccuccugcUGCAGGGCg	0.1944	-0.961	0	HeLa
MIMAT0027499	hsa-miR-6799-3p	ENSG00000267651	AC015961.1	lincRNA	chr18	34815331	34815353	-	1	0	AGO1-4	7mer-m8	gacaccccUGUGGUACGUCCCGu	| | || |: ||||||||	ccuggcccACUCUUUGCAGGGCc	0.8059	0.061	0	hNSC
MIMAT0027499	hsa-miR-6799-3p	ENSG00000278983	AC048380.2	TEC	chr18	46092367	46092389	+	1	0	AGO1	8mer	gacACCCCUGUGGUACGUCCCGu	|| ||:| : ||||||||	agcUGAUGAUAGUUUGCAGGGCa	0.9607	-0.249	0	endothelial
MIMAT0027499	hsa-miR-6799-3p	ENSG00000278983	AC048380.2	TEC	chr18	46093261	46093282	+	2	0	AGO1-4,AGO2	7mer-m8	gacaccccuGUGGUACGUCCCGu	|| || |||||||	gcaauacccCA-CAGGCAGGGCc	0.1022	-0.383	0	Huh-7.5
MIMAT0027499	hsa-miR-6799-3p	ENSG00000278983	AC048380.2	TEC	chr18	46093936	46093959	+	3	0	AGO1-4,AGO2	7mer-m8	gacaccccuguGGUA-CGUCCCGu	|:|| |||||||	agagccacuuuCUAUGGCAGGGCc	-0.2155	0.081	0	Huh-7.5,left_ventricle
MIMAT0027499	hsa-miR-6799-3p	ENSG00000267322	SNHG22	antisense	chr18	47340427	47340454	+	11	0	AGO1-4,AGO2	8mer	gacACCCCUG---UGG--UACGUCCCGu	| |||| || ||: : |||||||	uuuUGGGUACUGUACUGGGGGCAGGGCa	1.0360	-0.586	1	Huh-7.5,left_ventricle
MIMAT0027499	hsa-miR-6799-3p	ENSG00000277837	AC090340.1	lincRNA	chr18	55097998	55098020	+	1	0	AGO2	7mer-m8	gacaccccuGUGGUACGUCCCGu	| || || |||||||	accuuccccCAGCACGCAGGGCu	0.5273	-0.335	0	EWS
MIMAT0027499	hsa-miR-6799-3p	ENSG00000267787	AC027097.2	antisense	chr18	55402474	55402495	+	2	0	AGO1	7mer-m8	gacaccccuguGGUACGUCCCGu	| | ||| |||||||	aucccuccaauCCA-GCAGGGCg	0.4803	-0.222	0	endothelial
MIMAT0027499	hsa-miR-6799-3p	ENSG00000267390	AC036176.1	antisense	chr18	61034786	61034806	+	1	0	AGO2	7mer-m8	gacaccCCUGUGGUACGUCCCGu	| | |||| || |||||||	uucuuaGGACCCC--GCAGGGCg	1.1612	-0.318	2	HeLa
MIMAT0027499	hsa-miR-6799-3p	ENSG00000280205	AC009716.2	TEC	chr18	74097622	74097644	-	1	0	AGO2	7mer-m8	gacacCCCUGU-GGUACGUCCCGu	||| | |||| ||| |||||||	cuggaGUGACAGCCA-GCAGGGCg	1.6723	-0.586	0	HEK293S
MIMAT0027499	hsa-miR-6799-3p	ENSG00000265378	AC012572.1	lincRNA	chr18	76265349	76265371	+	1	0	AGO2	7mer-m8	gacacccCUGUGGUACGUCCCGu	|| ||| |||||||	agagauuGAAACCCAGCAGGGCg	0.5062	-0.329	0	TDF
MIMAT0027499	hsa-miR-6799-3p	ENSG00000278000	AC139100.2	sense_intronic	chr18	77919738	77919760	+	2	0	AGO2	7mer-m8	gacaccccugUGGUACGUCCCGu	| | | | || |||||||	cauuucagugAGCAGGCAGGGCc	0.7328	0.583	0	HeLa
MIMAT0027499	hsa-miR-6799-3p	ENSG00000248015	AC005329.1	antisense	chr19	1395030	1395046	-	1	0	AGO2	7mer-m8	gaCACCCCUGUGGUACGUCCCGu	| ||||||| |||||||	caGUGGGGA------GCAGGGCc	1.1720	-0.971	0	22RV1
MIMAT0027499	hsa-miR-6799-3p	ENSG00000248015	AC005329.1	antisense	chr19	1395409	1395434	-	1	0	AGO2	7mer-m8	gacaccCCUGUGGUA---CGUCCCGu	|||::||:| |||||||	gcugcaGGAUGCCGUAGAGCAGGGCc	0.7262	4.001	0	HEK293S
MIMAT0027499	hsa-miR-6799-3p	ENSG00000180846	CSNK1G2-AS1	antisense	chr19	1954023	1954051	-	1	0	AGO2	7mer-m8	gaCACCCCUGUGG----UA--CGUCCCGu	| | | ||:|| || |||||||	agGAGUGAACGCCAGGGAUGGGCAGGGCc	0.6425	-0.570	0	T-REx-293
MIMAT0027499	hsa-miR-6799-3p	ENSG00000267749	AC092068.3	sense_intronic	chr19	2642952	2642973	-	1	0	AGO2	7mer-m8	gacaCCCCUGUGGUACGUCCCGu	| || | |: |: |||||||	uucgGGUGCCGACG-GCAGGGCc	0.9311	-0.579	0	MDMs
MIMAT0027499	hsa-miR-6799-3p	ENSG00000267749	AC092068.3	sense_intronic	chr19	2643014	2643037	-	1	0	AGO2	7mer-m8	gacACC-CCUGUGGUACGUCCCGu	| ||| | |||: :||||||||	uucUGGUGCACAUGGUGCAGGGCg	1.4602	-0.805	0	HeLa
MIMAT0027499	hsa-miR-6799-3p	ENSG00000280239	AC011498.7	TEC	chr19	4449200	4449222	+	1	0	AGO1-4	7mer-m8	gacaccccuguggUACGUCCCGu	| || | |||||||	cccauggccugggAAGCAGGGCu	0.2544	-0.752	0	Huh-7.5
MIMAT0027499	hsa-miR-6799-3p	ENSG00000205790	DPP9-AS1	antisense	chr19	4683028	4683047	+	1	0	AGO2	7mer-m8	gacACCCCUGUGGUACGUCCCGu	|||||: :: |||||||	gcaUGGGGG---UGGGCAGGGCg	0.9452	0.136	1	HEK293T
MIMAT0027499	hsa-miR-6799-3p	ENSG00000197332	AC008543.1	lincRNA	chr19	11791395	11791417	+	1	0	AGO1-4	8mer	gacaccccugugguaCGUCCCGu	| | | | |||||||	aaggagcaagagagaGCAGGGCa	0.4677	0.059	0	hNSC
MIMAT0027499	hsa-miR-6799-3p	ENSG00000280332	AC020917.4	TEC	chr19	16467905	16467927	-	4	0	AGO1-4,AGO2	7mer-m8	gacacCCCUGUGGUACGUCCCGu	| ||| :| : ||||||||	uuccuGGGUUAGUCUGCAGGGCc	1.0064	-0.442	3	Huh-7.5
MIMAT0027499	hsa-miR-6799-3p	ENSG00000267703	AC020917.2	antisense	chr19	16551898	16551919	+	1	0	AGO2	7mer-m8	gacacccCUGUGGUACGUCCCGu	| || |: |||||||	acagccaGUCAGCG-GCAGGGCc	0.3196	-0.269	0	HeLa
MIMAT0027499	hsa-miR-6799-3p	ENSG00000282851	BISPR	lincRNA	chr19	17516808	17516831	+	1	0	AGO2	7mer-m8	gaCACC-CCUGUGGUACGUCCCGu	|||| ||| : |||||||	gcGUGGUGGAGUGAGGGCAGGGCc	1.0880	-0.268	0	BC-3
MIMAT0027499	hsa-miR-6799-3p	ENSG00000279172	AC020904.3	TEC	chr19	18120295	18120317	-	1	0	AGO2	7mer-m8	gaCACCCCUGUGGUACGUCCCGu	| | |||| ::: |||||||	gaGGGAGGACUUUGGGCAGGGCu	1.2619	-0.048	0	Huh-7.5
MIMAT0027499	hsa-miR-6799-3p	ENSG00000279425	AC092279.2	TEC	chr19	24261491	24261512	+	3	0	AGO1-4,AGO2	7mer-m8	gacaccccuGUGGUACGUCCCGu	|| || |||||||	gaaacuaauCAACA-GCAGGGCc	0.1022	0.078	1	Huh-7.5
MIMAT0027499	hsa-miR-6799-3p	ENSG00000261824	LINC00662	lincRNA	chr19	28284105	28284126	-	1	0	AGO2	7mer-m8	gacacCCCUGUGGUACGUCCCGu	| ||| :: | ||||||||	cccccGGGCUGGC-UGCAGGGCc	0.9374	0.060	0	22RV1
MIMAT0027499	hsa-miR-6799-3p	ENSG00000261824	LINC00662	lincRNA	chr19	28284249	28284273	-	3	0	AGO1-4,AGO2	7mer-m8	gacaccccuguGGUA--CGUCCCGu	|:|| |||||||	gcugccccuuuCUAUGGGCAGGGCc	-0.3025	0.060	0	Huh-7.5
MIMAT0027499	hsa-miR-6799-3p	ENSG00000267575	AC006504.5	lincRNA	chr19	28284947	28284971	+	3	0	AGO2	7mer-m8	gacaccCCUGUGG-UA-CGUCCCGu	| || |:|: :| |||||||	gcuuccGGCCGCUGGUCGCAGGGCu	0.8377	0.116	1	Akata-LCLd3
MIMAT0027499	hsa-miR-6799-3p	ENSG00000267575	AC006504.5	lincRNA	chr19	28284957	28284971	+	3	0	AGO2	7mer-m8	gacaccccugugguaCGUCCCGu	| |||||||	--------gcuggucGCAGGGCu	-0.9397	0.119	1	Akata-LCLd3
MIMAT0027499	hsa-miR-6799-3p	ENSG00000267575	AC006504.5	lincRNA	chr19	28285118	28285141	+	1	0	AGO2	8mer	gaCACC-CCUGUGGUACGUCCCGu	| | || | :|:|| ||||||||	caGCGGUGCGCGCCUUGCAGGGCa	1.3329	-0.196	1	HeLa
MIMAT0027499	hsa-miR-6799-3p	ENSG00000267575	AC006504.5	lincRNA	chr19	28285303	28285327	+	1	0	AGO2	7mer-m8	gacaccCCUGUGG-UA-CGUCCCGu	| || |::: :| |||||||	gcuuccGGCCGUUGGUCGCAGGGCu	0.8441	-0.006	1	T-REx-293
MIMAT0027499	hsa-miR-6799-3p	ENSG00000267575	AC006504.5	lincRNA	chr19	28285374	28285396	+	1	0	AGO2	7mer-m8	gacaccccugugguaCGUCCCGu	| |||||||	gccccgcagggagggGCAGGGCg	-0.3644	-0.045	1	HeLa
MIMAT0027499	hsa-miR-6799-3p	ENSG00000280061	AC011504.1	TEC	chr19	31045823	31045847	+	1	0	AGO2	7mer-m8	gacaccccuGUGGU-A-CGUCCCGu	||:|| | |||||||	accccucauCAUCAGUGGCAGGGCc	0.1892	-0.129	0	T-REx-293
MIMAT0027499	hsa-miR-6799-3p	ENSG00000267296	CEBPA-AS1	antisense	chr19	33794060	33794083	+	2	0	AGO1-4,AGO2	7mer-m8	gacACCC-CUGUGGUACGUCCCGu	| |||| |:|:||: |||||||	ccaUGGGCGGCGCCGCGCAGGGCg	1.5525	-0.801	1	Huh-7.5
MIMAT0027499	hsa-miR-6799-3p	ENSG00000236144	TMEM147-AS1	antisense	chr19	36033200	36033220	-	1	0	AGO2	7mer-m8	gaCACCCCUGUGGUACGUCCCGu	||||||||| | :: |||||||	cuGUGGGGA-AGUG-GCAGGGCu	2.3055	0.755	1	22RV1
MIMAT0027499	hsa-miR-6799-3p	ENSG00000225975	LINC01534	lincRNA	chr19	37178256	37178280	-	1	0	AGO2	7mer-m8	gacacccCUGU--GGUACGUCCCGu	| |||| ::||||||||	ggacgcaGACAGGGUGUGCAGGGCc	0.8579	-0.819	1	T-REx-293
MIMAT0027499	hsa-miR-6799-3p	ENSG00000267470	ZNF571-AS1	antisense	chr19	38042407	38042428	+	1	0	AGO2	8mer	gacaccCCUGUGGUACGUCCCGu	||| ::|: |||||||	acccuaGGA-GUCGGGCAGGGCa	0.6467	-0.138	0	MDMs
MIMAT0027499	hsa-miR-6799-3p	ENSG00000279759	AC118344.2	TEC	chr19	40864621	40864642	+	2	0	AGO1-4,AGO2	7mer-m8	gacacccCUGUGGUACGUCCCGu	| || :||| |||||||	uauagauGAGGCCA-GCAGGGCu	0.8505	0.092	0	22RV1,Huh-7.5
MIMAT0027499	hsa-miR-6799-3p	ENSG00000213904	LIPE-AS1	antisense	chr19	43156254	43156276	+	1	0	AGO2	8mer	gacaccccUGUGGUACGUCCCGu	| | || | ||||||||	cagacaucACUGCCUGCAGGGCa	0.6536	-0.108	1	HeLa
MIMAT0027499	hsa-miR-6799-3p	ENSG00000267757	EML2-AS1	processed_transcript	chr19	46145617	46145642	+	3	0	AGO2	7mer-m8	gacaCCCCU-GUGGU--ACGUCCCGu	||||| ::||: ||||||||	gacgGGGGAGUGCCGGCUGCAGGGCc	1.2983	0.714	2	HeLa
MIMAT0027499	hsa-miR-6799-3p	ENSG00000279161	AC093503.3	TEC	chr19	47140757	47140779	-	1	0	AGO2	8mer	gacaccccugUGGUACGUCCCGu	| :|::||||||||	agaguuugcgGCUGUGCAGGGCa	0.3705	-0.040	0	motor_cortex
MIMAT0027499	hsa-miR-6799-3p	ENSG00000268520	AC008750.5	sense_intronic	chr19	51868704	51868726	-	4	0	AGO1-4,AGO2	7mer-m8	gacaccccUGUGGUACGUCCCGu	| || : : |||||||	ccagcauuACCUAGCGCAGGGCc	0.3196	-0.266	2	HeLa,Huh-7.5
MIMAT0027499	hsa-miR-6799-3p	ENSG00000276570	AC010327.5	processed_transcript	chr19	55740265	55740287	-	1	0	AGO2	7mer-m8	gacaCCCCUGUGGUACGUCCCGu	| | ||:|:||| |||||||	aucaGCGGGCGCCAGGCAGGGCc	1.3351	0.572	0	T-REx-293
MIMAT0027499	hsa-miR-6799-3p	ENSG00000276570	AC010327.5	processed_transcript	chr19	55740943	55740968	-	2	0	AGO2	7mer-m8	gacaccccuGUGG-UA--CGUCCCGu	|||| :| |||||||	ggucuacccCACCUGUGGGCAGGGCc	0.2168	-0.454	0	MDA-MB-231
MIMAT0027499	hsa-miR-6799-3p	ENSG00000268516	AC020915.3	antisense	chr19	58769388	58769411	-	1	0	AGO1-4	8mer	gacAC-CCCUGUGGUACGUCCCGu	|| || |:: ::||||||||	gacUGAGGUAUGGUGUGCAGGGCa	1.0837	-0.537	0	Huh-7.5
MIMAT0027499	hsa-miR-6799-3p	ENSG00000234684	SDCBP2-AS1	antisense	chr20	1326000	1326022	+	6	0	AGO1-4,AGO2	7mer-m8	gacaCCCCUGUGGUACGUCCCGu	| | |||: | |||||||	gaaaGAGUACAUGAAGCAGGGCc	0.8759	0.136	2	Huh-7.5
MIMAT0027499	hsa-miR-6799-3p	ENSG00000230563	AL121757.1	lincRNA	chr20	5455024	5455046	+	1	0	AGO2	7mer-m8	gaCACCCCUGUGGUACGUCCCGu	| | ||| |||||||||	gaGAGAGGAGUAAAUGCAGGGCu	0.9947	-0.202	0	Huh-7.5
MIMAT0027499	hsa-miR-6799-3p	ENSG00000205181	LINC00654	lincRNA	chr20	5481743	5481765	-	1	0	AGO2	7mer-m8	gaCACCCCUGUGGUACGUCCCGu	| | ||| |||||||||	gaGAGAGGAGUAAAUGCAGGGCu	0.9947	-0.327	0	Huh-7.5
MIMAT0027499	hsa-miR-6799-3p	ENSG00000268340	RP3-477O4.16	lincRNA	chr20	34106889	34106911	+	2	0	AGO1-4,AGO2	7mer-m8	gacaccccugugguACGUCCCGu	||||||||	aacauaaucuggauUGCAGGGCu	-0.6522	0.200	0	Huh-7.5
MIMAT0027499	hsa-miR-6799-3p	ENSG00000269846	AL136172.1	antisense	chr20	35724719	35724741	+	1	0	AGO2	7mer-m8	gacACCCCUGUGGUACGUCCCGu	|| | ||| : : : |||||||	cucUUGGGUUUUGGGGCAGGGCu	1.1792	-0.625	0	22RV1
MIMAT0027499	hsa-miR-6799-3p	ENSG00000275285	AL391095.2	lincRNA	chr20	37011723	37011745	+	1	0	AGO2	7mer-m8	gacaCCCCUGUGGU-ACGUCCCGu	||||| :||| |||||||	acaaGGGGA-GCCACGGCAGGGCu	1.3005	-0.221	0	TDF
MIMAT0027499	hsa-miR-6799-3p	ENSG00000196756	SNHG17	processed_transcript	chr20	37057106	37057125	-	3	0	AGO1-4,AGO2	7mer-m8	gaCACCCCUGUGGUACGUCCCGu	|| || | ||| |||||||	gaGU-GGCAGACC--GCAGGGCc	1.0667	-0.455	0	HCT116,hNSC
MIMAT0027499	hsa-miR-6799-3p	ENSG00000196756	SNHG17	processed_transcript	chr20	37063821	37063844	-	2	0	AGO2	7mer-m8	gacaCCCCUGUGGU-ACGUCCCGu	|| || ||| |||||||	gccgGGUGAGUCCACAGCAGGGCg	0.8865	0.091	0	HeLa
MIMAT0027499	hsa-miR-6799-3p	ENSG00000174365	SNHG11	processed_transcript	chr20	37075428	37075450	+	5	0	AGO1-4,AGO2	7mer-m8	gacaccccugugguaCGUCCCGu	|| | | |||||||	augagucaaugagggGCAGGGCc	0.4210	-0.193	1	Huh-7.5
MIMAT0027499	hsa-miR-6799-3p	ENSG00000203999	LINC01270	lincRNA	chr20	48909296	48909318	+	1	0	AGO2	7mer-m8	gacaccCCUGUGGUACGUCCCGu	| ||:||| | |||||||	acuuuuGGGCACAAGGCAGGGCc	1.0678	1.670	1	HeLa
MIMAT0027499	hsa-miR-6799-3p	ENSG00000233077	LINC01271	lincRNA	chr20	48937869	48937879	-	1	0	AGO2	7mer-m8	gacaccccugugguaCGUCCCGu	|||||||	------------aggGCAGGGCu	-2.2609	-0.007	1	HeLa
MIMAT0027499	hsa-miR-6799-3p	ENSG00000254419	AL139349.1	sense_intronic	chr20	57285851	57285869	+	3	0	AGO2	7mer-m8	gacacCCCUGUGGU-ACGUCCCGu	||| |:| | |||||||	-----GGGCCGCAAGGGCAGGGCc	0.3708	0.085	1	Huh-7.5
MIMAT0027499	hsa-miR-6799-3p	ENSG00000230352	AL035250.2	lincRNA	chr20	57939714	57939733	-	1	0	AGO2	7mer-m8	gaCACCCCUGUGGUACGUCCCGu	| ||| ||| |||||||||	cgGUGUGGA---GAUGCAGGGCu	1.2428	-1.257	0	hMSC
MIMAT0027499	hsa-miR-6799-3p	ENSG00000273619	AL121832.2	antisense	chr20	60961504	60961527	-	2	0	AGO1-4,AGO2	8mer	gaCACCCCUGUGGU-ACGUCCCGu	| || | | ||| |||||||	caGUCAGACCCCCAGGGCAGGGCa	1.0562	-0.104	1	22RV1,Huh-7.5
MIMAT0027499	hsa-miR-6799-3p	ENSG00000228705	LINC00659	antisense	chr20	61405655	61405679	-	2	0	AGO1-4	7mer-m8	gacacccCUGU---GGUACGUCCCGu	| |||| ||| |||||||	ugcggcuGACAGAGCCA-GCAGGGCg	0.8144	-0.640	2	MCF7
MIMAT0027499	hsa-miR-6799-3p	ENSG00000232442	MHENCR	antisense	chr20	62258705	62258727	+	3	0	AGO2	7mer-m8	gaCACCCCUGUGGUACGUCCCGu	| ||| ||:| |||||||	caGUGCCCACGCGCGGCAGGGCg	1.0859	-0.795	2	T98G
MIMAT0027499	hsa-miR-6799-3p	ENSG00000280213	UCKL1-AS1	antisense	chr20	62585079	62585104	+	1	0	AGO2	7mer-m8	gaCACCCCUGUGG---UACGUCCCGu	|||| ||| ||| | |||||||	auGUGUGGAGACCUGGAGGCAGGGCu	1.4602	0.149	0	HeLa
MIMAT0027499	hsa-miR-6799-3p	ENSG00000280213	UCKL1-AS1	antisense	chr20	62586709	62586731	+	1	0	AGO2	7mer-m8	gacacccCUGUGGUACGUCCCGu	| || : | |||||||	uggaccuGAAGGGACGCAGGGCc	0.5154	-0.284	0	HeLa
MIMAT0027499	hsa-miR-6799-3p	ENSG00000277693	AP003900.1	lincRNA	chr21	11183877	11183898	+	3	0	AGO2	7mer-m8	gacaccCCUGUGGUACGUCCCGu	| ||:| ::| |||||||	caccuuGGGCUUUA-GCAGGGCc	0.7765	0.121	0	T98G
MIMAT0027499	hsa-miR-6799-3p	ENSG00000223799	IL10RB-AS1	antisense	chr21	34636595	34636617	-	1	0	AGO2	7mer-m8	gacaccccuGUGGUACGUCCCGu	| | :::||||||||	ucccuguuuCCUUGUGCAGGGCc	0.4553	-0.369	2	HeLa
MIMAT0027499	hsa-miR-6799-3p	ENSG00000230212	AP000688.1	sense_intronic	chr21	37442626	37442648	-	1	0	AGO1-4	7mer-m8	gacaccCCUGUGGUACGUCCCGu	||| ::|: |||||||	ugcgcaGGAAGUCGCGCAGGGCg	0.6902	1.980	2	MCF7
MIMAT0027499	hsa-miR-6799-3p	ENSG00000236830	CBR3-AS1	processed_transcript	chr21	37504972	37505000	-	2	0	AGO2	8mer	gaCACCCCUG--UGGU-A---CGUCCCGu	| ||| |||| :||| | |||||||	caGUGCGGACCAGCCACUGCAGCAGGGCa	1.4804	2.221	0	MCF7
MIMAT0027499	hsa-miR-6799-3p	ENSG00000236830	CBR3-AS1	processed_transcript	chr21	37507703	37507725	-	1	0	AGO1-4	7mer-m8	gacaccCCUGUGGUACGUCCCGu	||| ::|: |||||||	ugcgcaGGAAGUCGCGCAGGGCg	0.6902	2.208	0	MCF7
MIMAT0027499	hsa-miR-6799-3p	ENSG00000235123	DSCAM-AS1	antisense	chr21	41756031	41756053	+	2	0	AGO1-4,AGO2	7mer-m8	gacaccccugugguACGUCCCGu	||||||||	ggagcuccgugggcUGCAGGGCu	-0.6522	-0.112	0	MCF7
MIMAT0027499	hsa-miR-6799-3p	ENSG00000182912	TSPEAR-AS2	antisense	chr21	45938727	45938745	+	2	0	AGO1-4,AGO2	7mer-m8	gacACCCCUGUGGUACGUCCCGu	||||| ||| |||||||	gccUGGGG---CCA-GCAGGGCg	1.1138	-0.155	1	22RV1,Huh-7.5
MIMAT0027499	hsa-miR-6799-3p	ENSG00000236519	LINC01424	antisense	chr21	46223943	46223964	+	1	0	AGO2	8mer	gaCAC-CCCUGUGGUACGUCCCGu	| ||| | ||:|| ||||||||	caGUGUGUGAUAC--UGCAGGGCa	1.3891	-0.277	0	22RV1
MIMAT0027499	hsa-miR-6799-3p	ENSG00000183535	COL18A1-AS1	antisense	chr21	46840982	46841006	-	1	0	AGO2	7mer-m8	gaCAC-CCCUGUGG-UACGUCCCGu	| ||| |||| :| | |||||||	caGUGCAGGACCUCGAGGCAGGGCu	1.5037	-0.611	1	TDF
MIMAT0027499	hsa-miR-6799-3p	ENSG00000233922	LINC01694	lincRNA	chr21	47019254	47019277	+	1	0	AGO2	8mer	gacaccCCUGUGGU-ACGUCCCGu	||| | | ||| |||||||	cugccaGAAGCCCACAGCAGGGCa	1.0880	-0.193	0	22RV1
MIMAT0027499	hsa-miR-6799-3p	ENSG00000269220	LINC00528	lincRNA	chr22	18261342	18261362	+	1	0	AGO2	7mer-m8	gacaccCCUGUGGUACGUCCCGu	| |||:: | |||||||	gcauaaGGAUGGC--GCAGGGCu	0.7890	0.035	3	Akata-LCLd3
MIMAT0027499	hsa-miR-6799-3p	ENSG00000273311	DGCR11	sense_intronic	chr22	19034324	19034346	-	3	0	AGO1-4,AGO2	7mer-m8	gacaccccugUGGUACGUCCCGu	:| : |||||||	ggacuucuuaGCAGAGCAGGGCc	-0.2378	0.219	1	Huh-7.5
MIMAT0027499	hsa-miR-6799-3p	ENSG00000236499	LINC00896	lincRNA	chr22	20194305	20194331	+	2	0	AGO1	7mer-m8	gacaCCCCUGUGG----UACGUCCCGu	|||| | || ||||||||	ugcaGGGGCCUCCCUGGCUGCAGGGCc	0.8250	-0.211	4	endothelial
MIMAT0027499	hsa-miR-6799-3p	ENSG00000224086	AC245452.1	antisense	chr22	22303996	22304019	+	1	0	AGO2	8mer	gacACCCCUGUGG-UACGUCCCGu	|||| : || : |||||||	ugcUGGGCUUUCCUGAGCAGGGCa	1.0244	-0.472	1	HeLa
MIMAT0027499	hsa-miR-6799-3p	ENSG00000234630	AC245060.2	lincRNA	chr22	22648412	22648437	+	1	0	AGO2	7mer-m8	gacaCCCCU-GUGGU--ACGUCCCGu	||| | || || |||||||	gcuaGGGCAGCAGCAGGGGCAGGGCc	0.8610	0.384	0	TDF
MIMAT0027499	hsa-miR-6799-3p	ENSG00000273000	AP000347.2	processed_transcript	chr22	23995419	23995443	-	8	0	AGO1-4,AGO2	7mer-m8	gacaCCCCUG--UGGUACGUCCCGu	||| |: | | |||||||	gccgGGGCAUGGAGAAGGCAGGGCu	0.6480	1.706	1	Huh-7.5
MIMAT0027499	hsa-miR-6799-3p	ENSG00000228315	GUSBP11	processed_transcript	chr22	24034343	24034363	-	4	0	AGO1-4,AGO2	7mer-m8	gacACCCCUGUGGUACGUCCCGu	||| |:| || |||||||	accUGGCCAUA-CA-GCAGGGCu	0.9809	-0.589	0	Huh-7.5
MIMAT0027499	hsa-miR-6799-3p	ENSG00000228315	GUSBP11	processed_transcript	chr22	24059252	24059274	-	1	0	AGO2	7mer-m8	gaCACCCCUGUGGUACGUCCCGu	| | |||| | : |||||||	agGCGCGGACUCGGGGCAGGGCc	1.1686	0.586	0	HeLa
MIMAT0027499	hsa-miR-6799-3p	ENSG00000178803	ADORA2A-AS1	antisense	chr22	24890735	24890757	-	1	0	AGO1-4	7mer-m8	gacaccccuGUGGUACGUCCCGu	| |:||: |||||||	agcagcaacCGCCGGGCAGGGCc	0.5450	-0.186	1	Huh-7.5
MIMAT0027499	hsa-miR-6799-3p	ENSG00000225783	MIAT	lincRNA	chr22	27065760	27065780	+	4	0	AGO1-4,AGO2	7mer-m8	gacaccCCUGUGGUACGUCCCGu	| ||| ||:: |||||||	acauauGGA-ACUG-GCAGGGCu	0.9554	-0.354	0	T-REx-293,hNSC
MIMAT0027499	hsa-miR-6799-3p	ENSG00000225783	MIAT	lincRNA	chr22	27070382	27070407	+	1	0	AGO1-4	7mer-m8	gaCACCCCUGU---GGUACGUCCCGu	| | |||| | | |||||||	agGAGAAGACAGUUCAAGGCAGGGCc	0.8335	0.303	0	hNSC
MIMAT0027499	hsa-miR-6799-3p	ENSG00000235954	TTC28-AS1	processed_transcript	chr22	28394001	28394023	+	1	0	AGO1-4	7mer-m8	gacaccccUGUGGUACGUCCCGu	| | ||||||||||	uguauucuAGAACAUGCAGGGCu	0.2910	-0.536	2	hNSC
MIMAT0027499	hsa-miR-6799-3p	ENSG00000235237	Z82188.2	antisense	chr22	37578587	37578609	+	1	0	AGO2	7mer-m8	gacacccCUGUGGUACGUCCCGu	| |:|::||||||||	aguccucGCCGCUGUGCAGGGCc	0.5010	4.357	2	MCF7
MIMAT0027499	hsa-miR-6799-3p	ENSG00000279738	AL022311.1	sense_overlapping	chr22	38284246	38284267	+	1	0	AGO1-4	7mer-m8	gacacCCCUGUGGUACGUCCCGu	| || ||::||||||||	uccgcGUGA-ACUGUGCAGGGCc	0.8020	-0.589	0	hNSC
MIMAT0027499	hsa-miR-6799-3p	ENSG00000278948	AL031587.5	TEC	chr22	38339258	38339284	+	1	0	AGO2	7mer-m8	gacaCCCCUGUGGUA----CGUCCCGu	| || ||| || | |||||||	gucaGGUGACUCCUUCCCAGCAGGGCc	0.9798	-0.635	0	HeLa
MIMAT0027499	hsa-miR-6799-3p	ENSG00000278948	AL031587.5	TEC	chr22	38340034	38340054	+	2	0	AGO1-4,AGO2	8mer	gacACCCCUGUGGUACGUCCCGu	| |||::|| ||||||||	gccUUGGGGUAC--UGCAGGGCa	1.1039	-0.036	0	Huh-7.5
MIMAT0027499	hsa-miR-6799-3p	ENSG00000272669	AL021707.6	antisense	chr22	39138675	39138697	+	1	0	AGO2	7mer-m8	gacaccccUGUGGUACGUCCCGu	| | :|||||||||||	ccagcauaAGGCCAUGCAGGGCc	0.5879	-0.500	0	HeLa
MIMAT0027499	hsa-miR-6799-3p	ENSG00000182057	OGFRP1	lincRNA	chr22	42670763	42670784	+	1	0	AGO2	8mer	gacACCCCUGUGGUACGUCCCGu	|| | :|| :|||||||||	gacUGUGAGCA-UAUGCAGGGCa	1.0657	-0.154	1	T98G
MIMAT0027499	hsa-miR-6799-3p	ENSG00000279175	AL033543.1	sense_intronic	chr22	44501154	44501179	+	1	0	AGO2	8mer	gacacCCCUGUGGUA---CGUCCCGu	|| || ::|| |||||||	gcagaGGUACUUUAUCUGGCAGGGCa	0.6747	-0.256	2	HeLa
MIMAT0027499	hsa-miR-6799-3p	ENSG00000280424	BX537318.2	TEC	chr22	46403070	46403094	+	1	0	AGO2	7mer-m8	gacaCCCCUGUGG--UACGUCCCGu	| ||| |:|| : |||||||	ccuaGGGCCCGCCCAGCGCAGGGCc	0.9449	-0.353	1	HeLa
MIMAT0027499	hsa-miR-6799-3p	ENSG00000280424	BX537318.2	TEC	chr22	46403759	46403782	+	1	0	AGO2	8mer	gaCACCCCUG-UGGUACGUCCCGu	| |||| | | : || |||||||	cgGUGGCGUCGGGCAGGCAGGGCa	1.3966	-0.640	1	TZM-bl
MIMAT0027499	hsa-miR-6799-3p	ENSG00000231010	AL121672.1	lincRNA	chr22	46452138	46452164	-	1	0	AGO2	7mer-m8	gacACCCCUGUGGU----ACGUCCCGu	|||||| |: : ||||||||	agcUGGGGAAAUGGGGGCUGCAGGGCc	1.2399	0.453	0	22RV1
MIMAT0027499	hsa-miR-6799-3p	ENSG00000197182	MIRLET7BHG	lincRNA	chr22	46505621	46505647	+	3	0	AGO1,AGO2	7mer-m8	gaCACCCCU-GUGG---UACGUCCCGu	|||| | | |:|| ||||||||	uuGUGUGCACCGCCUGUCUGCAGGGCc	1.2661	-0.824	1	T98G,endothelial
MIMAT0027499	hsa-miR-6799-3p	ENSG00000197182	MIRLET7BHG	lincRNA	chr22	46508023	46508043	+	1	0	AGO2	7mer-m8	gacaccccUGUGGUACGUCCCGu	| :|| || |||||||	gccagccuGCA-CA-GCAGGGCc	0.5811	-0.073	1	HeLa
MIMAT0027499	hsa-miR-6799-3p	ENSG00000197182	MIRLET7BHG	lincRNA	chr22	46508743	46508766	+	7	0	AGO1,AGO2	7mer-m8	gacACC-CCUGUGGUACGUCCCGu	| ||| |: | |: |||||||	cccUGGCUGGGAGCGGGCAGGGCc	1.0817	-0.304	1	HeLa,endothelial
MIMAT0027499	hsa-miR-6799-3p	ENSG00000197182	MIRLET7BHG	lincRNA	chr22	46509220	46509244	+	3	0	AGO1,AGO2	7mer-m8	gacACCCCU-GUGGUA-CGUCCCGu	||| | | | :| |||||||	gccUGGCCAGCUCAGUGGCAGGGCc	0.8579	-0.007	1	22RV1,endothelial
MIMAT0027499	hsa-miR-6799-3p	ENSG00000260708	AL118516.1	antisense	chr22	47158184	47158208	-	1	0	AGO2	7mer-m8	gacacCCCUGUGGU-A-CGUCCCGu	|| || || | |||||||	uacccGGCCCAACAGUGGCAGGGCg	0.6821	-0.571	2	motor_cortex
MIMAT0027499	hsa-miR-6799-3p	ENSG00000279712	FP325330.3	lincRNA	chr22	48313155	48313177	+	1	0	AGO2	7mer-m8	gacaccccuguggUACGUCCCGu	| :||||||||	aagaaauccucagGUGCAGGGCc	-0.1050	-0.180	0	22RV1
MIMAT0027499	hsa-miR-6799-3p	ENSG00000235111	Z97192.3	sense_intronic	chr22	50007816	50007838	-	1	0	AGO2	7mer-m8	gacaccccUGUGGUACGUCCCGu	|: :|| |||||||	ggugaauuAUUUCAGGCAGGGCc	0.2401	-0.489	1	HeLa
MIMAT0027499	hsa-miR-6799-3p	ENSG00000278869	BX539320.1	lincRNA	chr22	50327024	50327046	-	1	0	AGO2	7mer-m8	gacaccccugugguACGUCCCGu	| ||||||||	gcucucuaaugaguUGCAGGGCu	-0.1003	-0.015	3	HeLa
MIMAT0027499	hsa-miR-6799-3p	ENSG00000279182	CR559946.2	antisense	chr22	50754887	50754914	+	1	0	AGO2	7mer-m8	gacaccccUGUGGU-----ACGUCCCGu	:||||| ||||||||	ggacaccaGCACCAAAGACUGCAGGGCc	0.3678	3.475	3	BCBL-1
MIMAT0027499	hsa-miR-6799-3p	ENSG00000229851	ARSD-AS1	antisense	chrX	2823143	2823165	+	1	0	AGO2	7mer-m8	gacaccccugugguaCGUCCCGu	| |||||||	ucagcugccugguuaGCAGGGCu	-0.3405	0.053	0	H1
MIMAT0027499	hsa-miR-6799-3p	ENSG00000223486	AC092198.1	lincRNA	chrX	39870106	39870128	+	1	0	AGO2	7mer-m8	gacaccccugugguaCGUCCCGu	||| | |||||||	cugccuccuucucucGCAGGGCc	0.1733	-0.153	0	BCBL-1
MIMAT0027499	hsa-miR-6799-3p	ENSG00000230844	ZNF674-AS1	lincRNA	chrX	46406332	46406354	+	1	0	AGO1-4	8mer	gacacCCCUGUGGUACGUCCCGu	| ||| |||||||||	ugaauGUGACCAGAUGCAGGGCa	0.7352	-0.489	1	hNSC
MIMAT0027499	hsa-miR-6799-3p	ENSG00000232828	AC231533.1	antisense	chrX	48595559	48595570	-	2	0	AGO2	7mer-m8	gacaccccuguGGUACGUCCCGu	| | |||||||	-----------CGAGGCAGGGCu	-1.5030	0.597	0	22RV1
MIMAT0027499	hsa-miR-6799-3p	ENSG00000270012	AC232271.1	lincRNA	chrX	49130899	49130921	+	1	0	AGO1-4	7mer-m8	gacaccccugugguACGUCCCGu	| ||||||||	ucgcuccuuucugcUGCAGGGCc	-0.2789	0.410	1	MCF7
MIMAT0027499	hsa-miR-6799-3p	ENSG00000229807	XIST	lincRNA	chrX	73071399	73071422	-	23	0	AGO1-4,AGO2	7mer-m8	gacacccCUG-UGGUACGUCCCGu	| ||| | :||||||||	uaggaaaGACUAAGGUGCAGGGCu	0.7710	-0.428	0	Huh-7.5,MDMs
MIMAT0027499	hsa-miR-6799-3p	ENSG00000241769	LINC00893	antisense	chrX	148614956	148614977	-	1	0	AGO2	7mer-m8	gaCACCCCUGUGGUACGUCCCGu	|| | ||: :::: |||||||	auGAGAGGGAGUUG-GCAGGGCc	1.2088	0.109	0	T98G
MIMAT0027499	hsa-miR-6799-3p	ENSG00000241769	LINC00893	antisense	chrX	148617742	148617766	-	2	0	AGO2	7mer-m8	gacaccccUGUGG--UACGUCCCGu	||| |||:| ||||||||	uuguucuuACAUCUUUUGCAGGGCu	1.0626	-0.059	0	HEK293S
MIMAT0027499	hsa-miR-6799-3p	ENSG00000241769	LINC00893	antisense	chrX	148620705	148620727	-	4	0	AGO2	7mer-m8	gacaCCCCUGUGGUACGUCCCGu	|| : ::| ||||||||	ucuaGGCUGAGUCUUGCAGGGCu	0.7253	-0.090	0	HEK293S
MIMAT0027499	hsa-miR-6799-3p	ENSG00000241769	LINC00893	antisense	chrX	148621985	148621999	-	1	0	AGO2	7mer-m8	gacaccccugugguaCGUCCCGu	| |||||||	--------auuguggGCAGGGCc	-1.0266	-0.522	0	HEK293S
MIMAT0027499	hsa-miR-6799-3p	ENSG00000235703	LINC00894	antisense	chrX	149108217	149108239	+	4	0	AGO2	7mer-m8	gacaccCCUGUGGUACGUCCCGu	| ||| : : |||||||	guuccuGGAGGAGGAGCAGGGCg	0.6840	-0.162	1	HCT116
MIMAT0027499	hsa-miR-6799-3p	ENSG00000235703	LINC00894	antisense	chrX	149108987	149109009	+	6	0	AGO1,AGO1-4,AGO2	7mer-m8	gacaCCCCUGUGGUACGUCCCGu	|| : ::| ||||||||	ucuaGGCUGAGUCUUGCAGGGCu	0.7253	0.138	1	HEK293S,Huh-7.5,endothelial
MIMAT0027499	hsa-miR-6799-3p	ENSG00000235703	LINC00894	antisense	chrX	149112260	149112282	+	3	0	AGO1-4,AGO2	7mer-m8	gacaccccuguGGUACGUCCCGu	| | | |: ||||||||	uucuucuguguCUUUGCAGGGCu	0.6395	-0.273	1	Huh-7.5,MCF7
MIMAT0027499	hsa-miR-6799-3p	ENSG00000235703	LINC00894	antisense	chrX	149115005	149115026	+	1	0	AGO2	7mer-m8	gaCACCCCUGUGGUACGUCCCGu	|| | ||: :::: |||||||	auGAGAGGGAGUUG-GCAGGGCc	1.2088	-0.082	1	T98G
