# Supplementary material for: Identification of hub programmed cell death-related genes and immune infiltration in Crohn’s disease using bioinformatics
Source: Front Genet. 2024 Dec 18;15:1425062. doi: 10.3389/fgene.2024.1425062 (PMC11688285; doi:10.3389/fgene.2024.1425062)
Supplement: Supplementary file 2 [file DataSheet4.zip › Input data and script3/ceRNAnet/miRNA_lncRNA/hsa-miR-127-3p.txt]

#please cite:
#Zhou KR, Liu S, Li B, Liu SR, Zheng WJ, Cai L, et al. An encyclopedia of RNA interactomes in ENCORI.
#2.Li JH, et al.starBase v2.0: decoding miRNA-ceRNA, miRNA-ncRNA and protein-RNA interaction networks from large-scale CLIP-Seq data , Nucleic Acids Res. 2014 Jan;42:D92-7.
miRNAid	miRNAname	geneID	geneName	geneType	chromosome	start	end	strand	clipExpNum	degraExpNum	RBP	merClass	miRseq	align	targetSeq	TDMDScore	phyloP	pancancerNum	cellline/tissue
MIMAT0000446	hsa-miR-127-3p	ENSG00000186056	MATN1-AS1	antisense	chr1	31192184	31192208	+	1	0	AGO1	7mer-m8	ucGGUUCGA---GUCUGCCUAGGCu	| ::||| ::|: |||||||	gcCGGGGCUGGGUGGGGGGAUCCGg	0.9279	-0.501	12	HEK293
MIMAT0000446	hsa-miR-127-3p	ENSG00000228436	AL139260.1	antisense	chr1	39325827	39325853	+	2	0	AGO2	8mer	ucGGUU---CGAGUCU--GCCUAGGCu	|||| || |||| :|||||||	uaCCAAGGGGCACAGAACUGGAUCCGa	1.3503	0.668	2	hMSC
MIMAT0000446	hsa-miR-127-3p	ENSG00000272145	NFYC-AS1	antisense	chr1	41157168	41157188	-	1	0	AGO2	7mer-m8	ucGGUUCGAGUCUGCCUAGGCu	|| :||:|: |||||||	gcCCCCUUUCGGG-GGAUCCGg	0.9589	-0.546	12	HeLa
MIMAT0000446	hsa-miR-127-3p	ENSG00000225675	LINC01771	lincRNA	chr1	53801993	53802013	+	3	0	AGO1-4,AGO2	7mer-m8	ucgguuCGAGUCUGCCUAGGCu	| |: ||| :|||||||	cccuuuGUCCAG-UGGAUCCGc	0.8969	-0.203	2	MCF7,T-REx-293
MIMAT0000446	hsa-miR-127-3p	ENSG00000203739	AL645568.1	antisense	chr1	173429769	173429792	-	2	0	AGO2	7mer-m8	ucGGUUCGAGUCUG--CCUAGGCu	|||: |||: |||||||	uuCCAGAAAGAGAUCAGGAUCCGu	0.9557	0.062	5	Huh-7.5
MIMAT0000446	hsa-miR-127-3p	ENSG00000224189	HAGLR	antisense	chr2	177040225	177040246	-	2	0	AGO1,AGO2	8mer	ucgguucgagucuGCCUAGGCu	||| ||||||||	ugccggagaggccCGGAUCCGa	0.3315	-0.588	6	Huh-7.5,endothelial
MIMAT0000446	hsa-miR-127-3p	ENSG00000261786	AC006058.1	lincRNA	chr3	44162196	44162217	+	1	0	AGO2	7mer-m8	ucgguuCGAGUCUG-CCUAGGCu	| || || |: |||||||	cucacuGC-CACAUGGGAUCCGu	0.8226	-0.877	5	HS27a
MIMAT0000446	hsa-miR-127-3p	ENSG00000272610	MAGI1-IT1	sense_intronic	chr3	65888351	65888373	-	5	0	AGO1-4,AGO2	7mer-m8	ucGGUUC-GAGUCUGCCUAGGCu	||| :|| ||::| |||||||	agCAGAGACUUGGCAGGAUCCGc	1.5165	0.325	4	Huh-7.5
MIMAT0000446	hsa-miR-127-3p	ENSG00000256628	ZBTB11-AS1	antisense	chr3	101395948	101395968	+	1	0	AGO2	7mer-m8	ucGGUUCGAGUCUGCCUAGGCu	:| ||| | | |||||||	ucUCCAGCGC-GCGGGAUCCGc	0.9945	2.535	11	BT474
MIMAT0000446	hsa-miR-127-3p	ENSG00000239268	AC092691.1	lincRNA	chr3	117716252	117716271	-	1	0	AGO2	7mer-m8	ucgguuCGAGUCUGCCUAGGCu	| |:|| | |||||||	aaggcuGUUCUG--GGAUCCGg	0.6112	1.063	0	HEK293S
MIMAT0000446	hsa-miR-127-3p	ENSG00000225138	SLC9A3-AS1	processed_transcript	chr5	479990	480011	+	4	0	AGO1,AGO2	7mer-m8	ucggUUCGAGUCUG-CCUAGGCu	||| || | |||||||	guggAAG-ACAUUCAGGAUCCGg	0.7527	3.404	12	HeLa,endothelial
MIMAT0000446	hsa-miR-127-3p	ENSG00000224186	C5orf66	antisense	chr5	134691951	134691970	+	1	0	AGO2	8mer	ucGGUUCGAGUCUGCCUAGGCu	:| ||| | | |||||||	cuUCCAGCACUG--GGAUCCGa	0.9490	-0.194	6	TDF
MIMAT0000446	hsa-miR-127-3p	ENSG00000272154	AC244517.2	antisense	chr5	140480049	140480071	-	1	0	AGO2	7mer-m8	ucgguucgaGUCUG-CCUAGGCu	|| || |||||||	cugguuuacCACACUGGAUCCGu	0.1069	-0.573	0	H1
MIMAT0000446	hsa-miR-127-3p	ENSG00000235142	LINC02532	lincRNA	chr6	107222339	107222360	-	1	0	AGO2	7mer-m8	ucgGUUCGAGUCUGCCUAGGCu	| | ||| ||| |||||||	ggaCCAGCGGAGAGGGAUCCGu	1.3259	-0.595	11	islets
MIMAT0000446	hsa-miR-127-3p	ENSG00000223855	AC147651.1	lincRNA	chr7	560050	560068	+	1	0	AGO2	8mer	ucGGUUCGAGUCUGCCUAGGCu	|| || || |||||||	gcCCCCGCCCA---GGAUCCGa	0.8026	0.505	3	T98G
MIMAT0000446	hsa-miR-127-3p	ENSG00000223855	AC147651.1	lincRNA	chr7	560279	560305	+	2	0	AGO2	7mer-m8	ucGGUUC-GAGUCUG----CCUAGGCu	|::|| ||| :| |||||||	uuCUGAGCCUCCCGCGUCGGGAUCCGu	0.9412	0.060	3	T98G
MIMAT0000446	hsa-miR-127-3p	ENSG00000230487	PSMG3-AS1	lincRNA	chr7	1626368	1626388	+	1	0	AGO2	7mer-m8	ucGGUUCGAGUCUGCCUAGGCu	|||| | | ||||||||	ggCCACUC-CCUCCGGAUCCGc	1.1308	0.249	5	BCBL-1
MIMAT0000446	hsa-miR-127-3p	ENSG00000179406	LINC00174	processed_transcript	chr7	65843540	65843563	-	2	0	AGO1-4,AGO2	8mer	ucGGUUCGAGU-CUG-CCUAGGCu	||| : |||| |:| |||||||	ugCCUGCCUCAUGGCAGGAUCCGa	1.5720	0.125	11	HeLa,Huh-7.5
MIMAT0000446	hsa-miR-127-3p	ENSG00000179406	LINC00174	processed_transcript	chr7	65958351	65958371	-	1	0	AGO1-4	7mer-m8	ucGGUUCGAGUCUGCCUAGGCu	|||:|| |:|| |||||||	ggCCGAG-GCGGAAGGAUCCGu	1.4522	-0.097	11	hNSC
MIMAT0000446	hsa-miR-127-3p	ENSG00000261455	LINC01003	lincRNA	chr7	152161647	152161667	+	3	0	AGO1-4,AGO2	7mer-m8	ucggUUCGAGUCUGCCUAGGCu	| :||| |: : |||||||	ggagGAGC-CGCGAGGAUCCGc	1.0399	-1.025	19	Huh-7.5,left_ventricle
MIMAT0000446	hsa-miR-127-3p	ENSG00000253200	AC037459.3	antisense	chr8	22471737	22471760	-	1	0	AGO2	7mer-m8	ucgguUCGAGUCUG--CCUAGGCu	|| |||| |||||||	uuuucAGAAGAGACCUGGAUCCGg	0.7087	2.735	2	H1
MIMAT0000446	hsa-miR-127-3p	ENSG00000254615	AC027031.2	lincRNA	chr8	107284437	107284458	+	2	0	AGO2	8mer	ucGGU-UCGAGUCUGCCUAGGCu	||| ||: :: | |||||||	uuCCACAGUGUGCA-GGAUCCGa	1.1419	-0.107	5	BCBL-1
MIMAT0000446	hsa-miR-127-3p	ENSG00000272593	AL359091.3	lincRNA	chr9	131153947	131153971	+	2	0	AGO1-4,AGO2	7mer-m8	ucggUUCGAGUC-UG--CCUAGGCu	|| || :| :| |||||||	cuggAAACUGGGCGCUAGGAUCCGu	0.7505	-0.286	0	HEK293S,hNSC
MIMAT0000446	hsa-miR-127-3p	ENSG00000225361	PPP1R26-AS1	antisense	chr9	138372283	138372303	-	1	0	AGO2	8mer	ucGGUUCGAGUCUGCCUAGGCu	||::| |:|: : |||||||	agUUAUGUUUCUG-GGAUCCGa	1.1740	-0.267	11	HeLa
MIMAT0000446	hsa-miR-127-3p	ENSG00000205740	AL359878.1	processed_transcript	chr10	1033996	1034017	-	1	0	AGO2	7mer-m8	ucggUUCGAG-UCUGCCUAGGCu	|:| || ||: |||||||	ccagAGGGUCUAGG-GGAUCCGg	0.8868	-0.628	13	HeLa
MIMAT0000446	hsa-miR-127-3p	ENSG00000272447	AL135925.1	lincRNA	chr10	81586647	81586665	+	3	0	AGO1,AGO2	7mer-m8	ucgguUCGAGUCUGCCUAGGCu	| |||||: |||||||	gacgcAGCUCG---GGAUCCGg	1.0880	0.279	3	HEK293
MIMAT0000446	hsa-miR-127-3p	ENSG00000151303	AL136982.1	processed_transcript	chr10	88769284	88769305	+	1	0	AGO1	7mer-m8	ucggUUCGAGUCUGCCUAGGCu	|| ||| |::|||||||	agagAAGGAACGGUGGAUCCGu	1.1685	2.325	5	endothelial
MIMAT0000446	hsa-miR-127-3p	ENSG00000271880	AGAP11	processed_transcript	chr10	88769284	88769305	+	1	0	AGO1	7mer-m8	ucggUUCGAGUCUGCCUAGGCu	|| ||| |::|||||||	agagAAGGAACGGUGGAUCCGu	1.1685	2.325	7	endothelial
MIMAT0000446	hsa-miR-127-3p	ENSG00000224914	LINC00863	bidirectional_promoter_lncRNA	chr10	89102689	89102707	+	2	0	AGO1,AGO2	7mer-m8	ucgguUCGAGUCUGCCUAGGCu	| |||||: |||||||	gacgcAGCUCG---GGAUCCGg	1.0880	0.354	3	HEK293
MIMAT0000446	hsa-miR-127-3p	ENSG00000250397	AP006623.1	antisense	chr11	858513	858535	-	2	0	AGO2	7mer-m8	ucgguUCGAGUCUG-CCUAGGCu	||| :|:: |||||||	gugucAGCGGGGGUGGGAUCCGg	0.7232	-0.012	6	22RV1
MIMAT0000446	hsa-miR-127-3p	ENSG00000255947	AP002754.2	lincRNA	chr11	61422432	61422452	-	1	0	AGO2	7mer-m8	ucggUUCGAGUCUGCCUAGGCu	:| :|:||| |||||||	guugGAUUUUAGA-GGAUCCGg	0.9612	0.043	3	T-REx-293
MIMAT0000446	hsa-miR-127-3p	ENSG00000246889	AP000487.1	antisense	chr11	70244413	70244433	-	1	0	AGO2	7mer-m8	ucgGUUCGAGUCUGCCUAGGCu	| |::| || | |||||||	cggCGGGGUCUCA-GGAUCCGc	1.0377	-0.602	7	22RV1
MIMAT0000446	hsa-miR-127-3p	ENSG00000205885	C1RL-AS1	antisense	chr12	7261386	7261409	+	2	0	AGO1-4,AGO2	8mer	ucGGUUCGAGUCUG--CCUAGGCu	| || | | || | |||||||	auCCCACCCCACCCUGGGAUCCGa	1.0110	-0.250	4	HeLa,fibroblasts
MIMAT0000446	hsa-miR-127-3p	ENSG00000257027	AC010186.3	sense_intronic	chr12	9812763	9812784	+	2	0	AGO1	8mer	ucgguucGA-GUCUGCCUAGGCu	|| || || | |||||||	aggauucCUGCA-AGGGAUCCGa	0.8229	0.027	2	endothelial
MIMAT0000446	hsa-miR-127-3p	ENSG00000276900	AC023157.3	antisense	chr12	31882439	31882462	+	1	0	AGO1	8mer	ucGGUUCG---AGUCUGCCUAGGCu	| | :||| |:||| |||||||	aaCGGAGCGUGUUAGA-GGAUCCGa	1.2406	-0.054	8	endothelial
MIMAT0000446	hsa-miR-127-3p	ENSG00000273015	AC008124.1	lincRNA	chr12	46120740	46120763	-	1	0	AGO2	8mer	ucgGUUC-GAGUCUG-CCUAGGCu	| |::| | |:| | |||||||	uggCGGGUCGCGGCCGGGAUCCGa	1.1097	-0.052	10	HeLa
MIMAT0000446	hsa-miR-127-3p	ENSG00000257337	AC068888.1	antisense	chr12	53437891	53437912	-	1	0	AGO1-4	7mer-m8	ucGGUUCGAGUCUGCCUAGGCu	| || ||: | |||||||	acCCUAGUGCCUUGGGAUCCGg	1.0299	-0.118	9	MCF7
MIMAT0000446	hsa-miR-127-3p	ENSG00000260329	AC007541.1	antisense	chr12	107348074	107348095	-	1	0	AGO2	7mer-m8	ucggUUCGAGUCUGCCUAGGCu	| | |:|| |||||||	uuggAUGAUUAGCAGGAUCCGu	0.7583	-0.067	9	HeLa
MIMAT0000446	hsa-miR-127-3p	ENSG00000264043	SNORA40	lincRNA	chr12	109174042	109174063	-	1	0	AGO2	7mer-m8	ucgguuCGAGUCUGCCUAGGCu	| ||| :|: |||||||	gguuuuGCUGGGGAGGAUCCGc	0.9157	-0.307	0	HS5
MIMAT0000446	hsa-miR-127-3p	ENSG00000228889	UBAC2-AS1	lincRNA	chr13	99852802	99852823	-	4	0	AGO1-4,AGO2	7mer-m8	ucGGUUCGAGUCUGCCUAGGCu	|: | | | |::|||||||	gcCUCACCCCUGGUGGAUCCGc	0.9812	-0.455	8	BCBL-1,MCF7
MIMAT0000446	hsa-miR-127-3p	ENSG00000258702	AL137786.1	lincRNA	chr14	97059825	97059846	+	1	0	AGO2	7mer-m8	ucgguUCGAGUCUGCCUAGGCu	|| | ||:| :|||||||	aggacACCUUACCUGGAUCCGc	1.0687	-0.192	0	BT474
MIMAT0000446	hsa-miR-127-3p	ENSG00000214548	MEG3	lincRNA	chr14	101326562	101326589	+	2	0	AGO2	8mer	ucgGUUCGAGUCUG------CCUAGGCu	||:|:|||||| |||||||	cagCAGGUUCAGACAGGAGAGGAUCCGa	1.1521	-0.195	0	22RV1
MIMAT0000446	hsa-miR-127-3p	ENSG00000270055	AC127502.2	sense_intronic	chr15	30781676	30781694	+	1	0	AGO1	7mer-m8	ucGGUUCGAGUCUGCCUAGGCu	|::| ||:: |||||||	ucCUGACCUUG---GGAUCCGc	0.8747	-0.113	8	endothelial
MIMAT0000446	hsa-miR-127-3p	ENSG00000285331	AC010999.3	processed_transcript	chr15	57210468	57210487	-	1	0	AGO2	7mer-m8	ucggUUCGAGUCUGCCUAGGCu	||| || :|||||||	guggAAG--CAUCUGGAUCCGc	0.7339	0.677	0	HS5
MIMAT0000446	hsa-miR-127-3p	ENSG00000261093	AC141586.3	antisense	chr16	2648486	2648509	-	1	0	AGO2	7mer-m8	ucGGUUCGAGUCUG---CCUAGGCu	||:||| | :||: |||||||	ugCUAAG-UAGGAUAAGGGAUCCGg	1.2704	-0.519	0	TDF
MIMAT0000446	hsa-miR-127-3p	ENSG00000263072	ZNF213-AS1	antisense	chr16	3182884	3182905	-	1	0	AGO2	7mer-m8	ucGGU-UCGAGUCUGCCUAGGCu	||| | |||| | |||||||	cuCCAGACCUCA-AGGGAUCCGc	1.4169	0.119	13	22RV1
MIMAT0000446	hsa-miR-127-3p	ENSG00000260276	AC022167.2	antisense	chr16	8943034	8943052	+	12	0	AGO1-4,AGO2	7mer-m8	ucGGUUCGAGUCUGCCUAGGCu	|::||| | ||||||||	guCUGAGCCC---CGGAUCCGg	1.0133	-0.913	7	Huh-7.5
MIMAT0000446	hsa-miR-127-3p	ENSG00000261226	AC092384.3	sense_intronic	chr16	89003242	89003264	-	1	0	AGO1-4	7mer-m8	ucGGUUCGAGUCUG-CCUAGGCu	| :||:| | | | |||||||	acUCAGGACCCGCCGGGAUCCGg	1.1097	-0.470	2	MCF7
MIMAT0000446	hsa-miR-127-3p	ENSG00000236618	PITPNA-AS1	antisense	chr17	1420243	1420264	+	1	0	AGO2	8mer	ucGGUUCGAGU-CUGCCUAGGCu	|| | |||: || |||||||	gcCCCA-CUCGUGAGGGAUCCGa	1.2516	-1.564	10	22RV1
MIMAT0000446	hsa-miR-127-3p	ENSG00000236618	PITPNA-AS1	antisense	chr17	1420340	1420364	+	2	0	AGO2	7mer-m8	ucGGU-UCGAGUCUG--CCUAGGCu	||||| |: | | | |||||||	agCCACUGUCCUGCCUGGGAUCCGg	1.3984	-0.265	10	HeLa
MIMAT0000446	hsa-miR-127-3p	ENSG00000280046	AC104581.4	TEC	chr17	7762811	7762834	+	3	0	AGO2	7mer-m8	ucGGUUCGAGUCU--GCCUAGGCu	| || :| ||| |||||||	acCCUGGAAGAGAAUGGGAUCCGg	0.9988	3.256	5	HCT116
MIMAT0000446	hsa-miR-127-3p	ENSG00000214999	AC129492.1	antisense	chr17	7983149	7983171	+	2	0	AGO2	7mer-m8	ucggUUCGAGUCUG-CCUAGGCu	| :| ||:: : |||||||	cgggGAACUUGUCUGGGAUCCGc	0.8825	2.919	3	HEK293S
MIMAT0000446	hsa-miR-127-3p	ENSG00000214708	AC116407.1	antisense	chr17	30469074	30469094	-	2	0	AGO1,AGO2	7mer-m8	ucgGUUCGAGUCUGCCUAGGCu	| | :|||| | |||||||	cgaCUGGCUCCCA-GGAUCCGg	1.2217	-0.337	10	HEK293,HeLa
MIMAT0000446	hsa-miR-127-3p	ENSG00000230148	HOXB-AS1	antisense	chr17	46628529	46628553	+	1	1	AGO2	8mer	ucGGU-UC--GAGUCUGCCUAGGCu	||| || ||| | :|||||||	caCCACAGCCCUCUGCUGGAUCCGa	1.2805	1.997	5	HEK293S
MIMAT0000446	hsa-miR-127-3p	ENSG00000265206	AC004687.1	antisense	chr17	56409819	56409842	-	1	0	AGO2	7mer-m8	ucgGUUCGAGUC--UGCCUAGGCu	||: ||||| | |||||||	cugCAGCCUCAGGUAAGGAUCCGg	1.3008	0.424	4	BCBL-1
MIMAT0000446	hsa-miR-127-3p	ENSG00000261408	TEN1-CDK3	processed_transcript	chr17	73987584	73987606	+	3	0	AGO1-4,AGO2	8mer	ucgguUCGAGUC-UGCCUAGGCu	:|||||| |||||||||	cugauGGCUCAGCACGGAUCCGa	1.4219	0.870	11	HeLa,Huh-7.5
MIMAT0000446	hsa-miR-127-3p	ENSG00000275763	C18orf65	lincRNA	chr18	74208584	74208605	+	1	0	AGO2	7mer-m8	ucgguuCGAGUCUGCCUAGGCu	| | ||| || |||||||	accuccGCUAUGAAGGAUCCGc	1.0709	0.701	3	MCF7
MIMAT0000446	hsa-miR-127-3p	ENSG00000261824	LINC00662	lincRNA	chr19	28284745	28284765	-	1	0	AGO2	7mer-m8	ucgguucGAGUCUGCCUAGGCu	| | ||| | |||||||	ugucuccCUC-CAGGGAUCCGc	0.8703	0.116	3	T-REx-293
MIMAT0000446	hsa-miR-127-3p	ENSG00000266976	AC079466.1	lincRNA	chr19	29102468	29102489	+	2	0	AGO1	7mer-m8	ucgguucgagUCUGCCUAGGCu	| :||:|||||||	gauagaagagGGAUGGAUCCGg	0.4826	-0.037	3	endothelial
MIMAT0000446	hsa-miR-127-3p	ENSG00000279329	AC020910.5	TEC	chr19	35167564	35167585	-	1	0	AGO2	8mer	ucgguucgagucuGCCUAGGCu	|| ||||||||	ccagaaaggggucCGGAUCCGa	0.2128	-0.192	7	22RV1
MIMAT0000446	hsa-miR-127-3p	ENSG00000267898	AC026803.2	lincRNA	chr19	49468055	49468077	+	3	0	AGO2	7mer-m8	ucGGUUCG-AGUCUGCCUAGGCu	|||||| || | |||||||	uuCCAAGCUUCCCAAGGAUCCGg	1.6211	-0.276	3	HS5
MIMAT0000446	hsa-miR-127-3p	ENSG00000224141	MIR548XHG	lincRNA	chr21	20125402	20125422	-	1	0	AGO1-4	7mer-m8	ucGGUUCGAGUCUGCCUAGGCu	|| | | | ||||||||	cuCCCAUC-CCUCCGGAUCCGg	0.8370	-0.104	0	Huh-7.5
MIMAT0000446	hsa-miR-127-3p	ENSG00000273295	AP000350.6	lincRNA	chr22	24248034	24248053	-	2	0	AGO1-4,AGO2	7mer-m8	ucggUUCGAGUCUGCCUAGGCu	| :||| ||| |||||||	aagaGAGCCCAG--GGAUCCGu	1.1563	-0.009	4	Huh-7.5,hNSC
MIMAT0000446	hsa-miR-127-3p	ENSG00000226471	Z93930.2	antisense	chr22	29196919	29196936	+	1	0	AGO1-4	8mer	ucGGUUCGAGUCUGCCUAGGCu	|||| ||: | |||||||	cgCCA--CUUCG--GGAUCCGa	1.1042	-0.429	7	hNSC
MIMAT0000446	hsa-miR-127-3p	ENSG00000213888	LINC01521	lincRNA	chr22	31742834	31742855	+	3	0	AGO2	7mer-m8	ucgguucgagucUGCCUAGGCu	| :||||||||	gaacugagggguGCGGAUCCGg	0.0843	0.342	1	22RV1
MIMAT0000446	hsa-miR-127-3p	ENSG00000197182	MIRLET7BHG	lincRNA	chr22	46507041	46507062	+	4	0	AGO2	7mer-m8	ucgguucgagUCUGCCUAGGCu	| || |||||||	uccacuaugaAGUGGGAUCCGu	0.1789	-0.176	8	HCT116
