# Supplementary material for: Identification of hub programmed cell death-related genes and immune infiltration in Crohn’s disease using bioinformatics
Source: Front Genet. 2024 Dec 18;15:1425062. doi: 10.3389/fgene.2024.1425062 (PMC11688285; doi:10.3389/fgene.2024.1425062)
Supplement: Supplementary file 2 [file DataSheet4.zip › Input data and script3/ceRNAnet/miRNA_lncRNA/hsa-miR-676-3p.txt]

#please cite:
#Zhou KR, Liu S, Li B, Liu SR, Zheng WJ, Cai L, et al. An encyclopedia of RNA interactomes in ENCORI.
#2.Li JH, et al.starBase v2.0: decoding miRNA-ceRNA, miRNA-ncRNA and protein-RNA interaction networks from large-scale CLIP-Seq data , Nucleic Acids Res. 2014 Jan;42:D92-7.
miRNAid	miRNAname	geneID	geneName	geneType	chromosome	start	end	strand	clipExpNum	degraExpNum	RBP	merClass	miRseq	align	targetSeq	TDMDScore	phyloP	pancancerNum	cellline/tissue
MIMAT0018204	hsa-miR-676-3p	ENSG00000260063	AL512408.1	antisense	chr1	27019760	27019781	-	2	0	AGO1-4,AGO2	7mer-m8	uugagUUG-UUGGAAUCCUGUc	||| |: |||||||	uggagAACUAGGACUAGGACAg	0.6148	1.884	3	Huh-7.5
MIMAT0018204	hsa-miR-676-3p	ENSG00000226476	LINC01748	lincRNA	chr1	61065814	61065833	-	2	0	AGO1-4	7mer-m8	uugaguuGUUGGAAUCCUGUc	| ::|:| |||||||	uggacuuUGAUC-UAGGACAu	0.6597	-0.277	2	Huh-7.5
MIMAT0018204	hsa-miR-676-3p	ENSG00000235501	AC105942.1	antisense	chr1	95393796	95393816	+	3	0	AGO1-4,AGO2	7mer-m8	uugaguUGU-UGGAAUCCUGUc	:|| ||| |||||||	ucugguGCACACC-UAGGACAg	0.6804	-0.253	4	Huh-7.5
MIMAT0018204	hsa-miR-676-3p	ENSG00000273382	AL356488.3	antisense	chr1	109631839	109631857	-	1	0	AGO1	8mer	uugaGUUGUUGGAAUCCUGUc	||| |||| |||||||	gggaCAA-AACC-UAGGACAa	1.2114	-0.072	1	endothelial
MIMAT0018204	hsa-miR-676-3p	ENSG00000278811	LINC00624	antisense	chr1	146732404	146732421	-	2	0	AGO1-4	8mer	uuGAGUUGUUGGAAUCCUGUc	||||| |: |||||||	ugCUCAAAAG---UAGGACAa	1.2072	0.160	1	Huh-7
MIMAT0018204	hsa-miR-676-3p	ENSG00000272824	AC245100.7	lincRNA	chr1	147830453	147830473	-	3	0	AGO1-4,AGO2	7mer-m8	uugAGUUGUUGGAAUCCUGUc	| || | :||||||||	ucaUGAAAAUAUUUAGGACAg	0.8896	0.221	2	Huh-7.5
MIMAT0018204	hsa-miR-676-3p	ENSG00000261716	AC239868.1	sense_overlapping	chr1	149819796	149819814	-	1	0	AGO1-4	7mer-m8	uugaguuGUUGGAAUCCUGUc	| ||| ||||||||	auaggguCAA--UUAGGACAg	0.5934	0.174	3	hNSC
MIMAT0018204	hsa-miR-676-3p	ENSG00000232536	AL365436.2	sense_intronic	chr1	151513118	151513138	+	6	0	AGO1-4,AGO2	7mer-m8	uugaguuguuggaAUCCUGUc	|| | |||||||	cccugcccuuuggUAGGACAc	0.4889	0.663	0	MDMs,hNSC
MIMAT0018204	hsa-miR-676-3p	ENSG00000272405	AL365181.3	antisense	chr1	156611722	156611741	-	1	0	AGO2	7mer-m8	uugagUUGUUGGAAUCCUGUc	|:|:| |||||||	ggacgAGCGA-AGUAGGACAu	0.5056	2.037	7	HeLa
MIMAT0018204	hsa-miR-676-3p	ENSG00000271917	AL357568.2	sense_intronic	chr1	164798324	164798345	+	1	0	AGO2	7mer-m8	uugaGU-UGUUGGAAUCCUGUc	|| || ||| | |||||||	aauaCACACAUCAAUAGGACAu	1.3112	0.161	2	HeLa
MIMAT0018204	hsa-miR-676-3p	ENSG00000224358	AL451074.2	antisense	chr1	165743206	165743228	+	4	0	AGO1-4,AGO2	7mer-m8	uugaGUUGUUGG--AAUCCUGUc	| :|| | :| ||||||||	agggUAAAAUUCAAUUAGGACAc	0.9372	0.255	3	Huh-7.5
MIMAT0018204	hsa-miR-676-3p	ENSG00000236535	RC3H1-IT1	sense_intronic	chr1	173978407	173978427	-	1	0	AGO2	8mer	uugagUUGUUGGAAUCCUGUc	|: || |||||||	guuggAGGAAGAGUAGGACAa	0.4974	0.089	2	22RV1
MIMAT0018204	hsa-miR-676-3p	ENSG00000272906	AL353708.3	lincRNA	chr1	179850877	179850897	-	3	0	AGO2	7mer-m8	uugaguUGUUGGAAUCCUGUc	::| || |||||||	cgaaauGUACCCAUAGGACAc	0.5434	-0.404	1	MCF7
MIMAT0018204	hsa-miR-676-3p	ENSG00000229191	AL358473.1	antisense	chr1	200995176	200995196	+	1	0	AGO1-4	8mer	uugagUUGUUGGAAUCCUGUc	| |: || :||||||||	gucagAGGAAGUUUAGGACAa	1.0000	0.250	0	Huh-7.5
MIMAT0018204	hsa-miR-676-3p	ENSG00000203709	MIR29B2CHG	lincRNA	chr1	207983153	207983173	-	1	0	AGO2	7mer-m8	uugaguuguuGGAAUCCUGUc	| |:||||||||	ggggguauucCUUUAGGACAg	0.3890	-0.529	5	T98G
MIMAT0018204	hsa-miR-676-3p	ENSG00000179818	PCBP1-AS1	processed_transcript	chr2	70312955	70312978	-	2	0	AGO1-4,AGO2	7mer-m8	uuGAG-UUGUUGGA--AUCCUGUc	||| :|| ::| |||||||	gcCUCUGACUUUUUCAUAGGACAg	1.0813	-0.706	5	22RV1,Huh-7.5
MIMAT0018204	hsa-miR-676-3p	ENSG00000272913	AC009237.14	lincRNA	chr2	96190912	96190932	-	1	0	AGO2	7mer-m8	uuGAGUUGUUGGAAUCCUGUc	| :|:||: :|||||||||	auUUUAAUUUUCUUAGGACAu	1.3728	0.290	6	MDA-MB-231
MIMAT0018204	hsa-miR-676-3p	ENSG00000232931	LINC00342	lincRNA	chr2	96479954	96479975	-	1	0	AGO1-4	8mer	uugAGU-UGUUGGAAUCCUGUc	||| | |: |||||||	cugUCACAGAGAGGUAGGACAa	0.8641	0.269	2	hNSC
MIMAT0018204	hsa-miR-676-3p	ENSG00000189223	PAX8-AS1	processed_transcript	chr2	114025333	114025353	+	1	0	AGO2	7mer-m8	uugaGUUGUUGGAAUCCUGUc	| |||: | |||||||	uuacCCACAGACCUAGGACAg	0.9117	-0.061	0	GM12878
MIMAT0018204	hsa-miR-676-3p	ENSG00000244063	AC104653.2	lincRNA	chr2	114588584	114588604	-	1	0	AGO1	8mer	uugaGUUGUUGGAAUCCUGUc	|| || : ::| |||||||	aagcCACUUGUCGUAGGACAa	1.1741	-0.355	3	endothelial
MIMAT0018204	hsa-miR-676-3p	ENSG00000229131	AC016710.1	lincRNA	chr2	140235078	140235099	+	5	0	AGO1-4,AGO2	8mer	uuGAGUUGUUGGA-AUCCUGUc	|||| :: ||| |||||||	ucCUCACUGCCCUAUAGGACAa	1.5041	-0.091	1	Huh-7.5
MIMAT0018204	hsa-miR-676-3p	ENSG00000272529	AC090948.3	antisense	chr3	16387877	16387895	+	3	0	AGO1-4,AGO2	8mer	uuGAGUUGUUGGAAUCCUGUc	|| |: || |||||||	guCUGAGAAA--AUAGGACAa	0.8687	-0.199	2	Huh-7.5
MIMAT0018204	hsa-miR-676-3p	ENSG00000261734	AC116096.1	lincRNA	chr3	20431699	20431721	+	2	0	AGO1-4,AGO2	7mer-m8	uugaguUGUUGGA--AUCCUGUc	| |:|:||| |||||||	ucauauAUAGCCUUGUAGGACAg	0.9872	-0.165	2	Huh-7.5
MIMAT0018204	hsa-miR-676-3p	ENSG00000206532	AC117402.1	lincRNA	chr3	110607653	110607671	-	1	0	AGO1-4	7mer-m8	uuGAGUUGUUGGAAUCCUGUc	||| | || |||||||	ggCUC--CUCCCAUAGGACAc	0.9269	0.080	2	MCF7
MIMAT0018204	hsa-miR-676-3p	ENSG00000244300	GATA2-AS1	antisense	chr3	128220812	128220832	+	1	0	AGO1-4	7mer-m8	uugagUUGUUGGAAUCCUGUc	| ||:|| |||||||||	acagaAAUAAACUUAGGACAc	1.1672	-0.693	2	Huh-7.5
MIMAT0018204	hsa-miR-676-3p	ENSG00000244738	AC026316.3	sense_intronic	chr3	170377550	170377572	+	1	0	AGO1-4	7mer-m8	uuGAGUUGUUGGA--AUCCUGUc	| :||||:||::| |||||||	auUUCAAUAAUUUAAUAGGACAg	1.6922	-0.023	0	fibroblasts
MIMAT0018204	hsa-miR-676-3p	ENSG00000242808	SOX2-OT	sense_overlapping	chr3	181458517	181458537	+	4	0	AGO2	8mer	uugaguugUUGGAAUCCUGUc	| :||:||||||||	uguugugaGACUUUAGGACAa	0.8026	0.554	4	cingulate_gyrus
MIMAT0018204	hsa-miR-676-3p	ENSG00000270959	LPP-AS2	antisense	chr3	187870426	187870450	-	2	0	AGO1,AGO2	7mer-m8	uuGAGU-UGUUGGA---AUCCUGUc	:||| :::| :| |||||||	ucUUCAGGUGAGUUAGAUAGGACAg	1.0488	-0.128	0	HeLa,endothelial
MIMAT0018204	hsa-miR-676-3p	ENSG00000247708	STX18-AS1	antisense	chr4	4712204	4712228	+	1	0	AGO1-4	7mer-m8	uuGAGUUGUUGGA----AUCCUGUc	|| :|::|: | |||||||	ggCUGGAUGAUGUUCAAUAGGACAc	0.8490	-0.400	0	Huh-7.5
MIMAT0018204	hsa-miR-676-3p	ENSG00000259959	AC107068.1	lincRNA	chr4	47844710	47844730	-	1	0	AGO1-4	7mer-m8	uugAGUUGUUGGAAUCCUGUc	| | ||: : |||||||	cugUGACCAGGUAUAGGACAg	0.8420	-0.534	2	Huh-7.5
MIMAT0018204	hsa-miR-676-3p	ENSG00000251095	AC097478.1	antisense	chr4	90614663	90614683	+	2	0	AGO2	8mer	uugagUUGUUGGAAUCCUGUc	| ||:| |||||||	gaggaAAUACAAAUAGGACAa	0.7468	0.212	4	BCBL-1
MIMAT0018204	hsa-miR-676-3p	ENSG00000246090	AP002026.1	antisense	chr4	100078262	100078282	+	1	0	AGO1-4	7mer-m8	uugagUUGUUGGAAUCCUGUc	| :| || |||||||	gaggaGAGAAAGAUAGGACAc	0.7468	0.042	4	Huh-7.5
MIMAT0018204	hsa-miR-676-3p	ENSG00000251199	AC109830.1	lincRNA	chr4	135247771	135247791	-	2	0	AGO1-4	7mer-m8	uuGAGUUGUUGGAAUCCUGUc	|||| ||||:|| |||||||	aaCUAAACAGCCAUAGGACAg	2.0673	-0.166	2	Huh-7.5
MIMAT0018204	hsa-miR-676-3p	ENSG00000260244	AC104083.1	sense_overlapping	chr4	156657284	156657304	+	1	0	AGO2	8mer	uugAGUUGUUGGAAUCCUGUc	| | || |:: |||||||	uaaUAAAAUAUUGUAGGACAa	1.0394	-0.022	3	BCBL-1
MIMAT0018204	hsa-miR-676-3p	ENSG00000260244	AC104083.1	sense_overlapping	chr4	156657341	156657360	+	1	0	AGO2	7mer-m8	uugaGUUGUUGGAAUCCUGUc	| | || |: ||||||||	uauaCUAC-AUAUUAGGACAg	1.0197	-0.278	3	motor_cortex
MIMAT0018204	hsa-miR-676-3p	ENSG00000272744	AC107214.2	lincRNA	chr4	184438390	184438411	+	2	0	AGO2	8mer	uuGAGUUGU-UGGAAUCCUGUc	||:::|: |: |||||||	uuCUUGGCGUAUAGUAGGACAa	1.1219	0.012	4	HEK293T
MIMAT0018204	hsa-miR-676-3p	ENSG00000254233	LINC02365	lincRNA	chr4	185540140	185540161	-	1	0	AGO1-4	8mer	uuGAGUUGUUG--GAAUCCUGUc	| || :| ||| |||||||||	agCUGGA-AACUUCUUAGGACAa	1.3867	0.110	1	Huh-7.5
MIMAT0018204	hsa-miR-676-3p	ENSG00000261604	AC114947.2	antisense	chr5	43288674	43288694	+	1	0	AGO2	8mer	uugaguUGUUGGAAUCCUGUc	|| | || |||||||||	aaaaauAAAAACUUAGGACAa	1.0719	0.369	0	TDF
MIMAT0018204	hsa-miR-676-3p	ENSG00000245937	LINC01184	lincRNA	chr5	127358161	127358181	-	2	0	AGO2	7mer-m8	uugaguuguuGGAAUCCUGUc	|| ||||||||||	cuguccuacuCCUUAGGACAu	0.7944	-0.403	5	Huh-7.5
MIMAT0018204	hsa-miR-676-3p	ENSG00000224186	C5orf66	antisense	chr5	134693683	134693703	+	1	0	AGO2	7mer-m8	uugaGUUGUUGGAAUCCUGUc	|| ::| | :| |||||||	aaaaUGAGAUUCAUAGGACAc	1.1347	0.472	4	TDF
MIMAT0018204	hsa-miR-676-3p	ENSG00000231185	SPRY4-AS1	antisense	chr5	142006578	142006598	+	1	0	AGO2	8mer	uugaguuguuggaAUCCUGUc	| | | |||||||	caugagaaaggaaUAGGACAa	0.4216	-0.205	7	22RV1
MIMAT0018204	hsa-miR-676-3p	ENSG00000230551	AC021078.1	processed_transcript	chr5	148878638	148878660	-	3	0	AGO1-4,AGO2	8mer	uuGAGUUGUUG--GAAUCCUGUc	| :|||::||| |||||||||	acUUCAGUAACAUCUUAGGACAa	1.7143	0.568	2	Huh-7.5
MIMAT0018204	hsa-miR-676-3p	ENSG00000230551	AC021078.1	processed_transcript	chr5	148881342	148881362	-	2	0	AGO2	7mer-m8	uugagUUGUUGGAAUCCUGUc	|| ||:| ::||||||||	aaugaAAUAUUUUUAGGACAu	1.2624	0.318	2	HeLa
MIMAT0018204	hsa-miR-676-3p	ENSG00000230551	AC021078.1	processed_transcript	chr5	148882232	148882252	-	1	0	AGO1-4	7mer-m8	uugAGUUGUUGGAAUCCUGUc	|:|| |||:||||||||	uugUUAAAAACUUUAGGACAg	1.2706	0.249	2	hNSC
MIMAT0018204	hsa-miR-676-3p	ENSG00000232295	AL589935.1	processed_transcript	chr6	72013702	72013722	-	1	0	AGO2	7mer-m8	uugaguuguuggaAUCCUGUc	| | | |||||||	agaugauaugaagUAGGACAu	0.3136	0.158	0	H1
MIMAT0018204	hsa-miR-676-3p	ENSG00000279170	AL137784.3	TEC	chr6	100036373	100036393	+	1	0	AGO1-4	7mer-m8	uugaguuguugGAAUCCUGUc	| :||||||||	ggccuugggugUUUAGGACAu	0.1708	-0.299	4	Huh-7.5
MIMAT0018204	hsa-miR-676-3p	ENSG00000257607	AC073957.2	antisense	chr7	1098832	1098852	-	4	0	AGO1-4,AGO2	7mer-m8	uugagUUGUUGGAAUCCUGUc	||: : :||||||||	ugaggAAUUGAUUUAGGACAg	0.6879	0.081	0	Huh-7.5
MIMAT0018204	hsa-miR-676-3p	ENSG00000176349	AC104129.1	antisense	chr7	1888526	1888546	+	1	0	AGO2	7mer-m8	uuGAGUUGUUGGAAUCCUGUc	|| :| | |||||||	guCUGUGCCUCAAUAGGACAg	0.7422	-0.314	1	H1
MIMAT0018204	hsa-miR-676-3p	ENSG00000251660	AC007036.3	sense_overlapping	chr7	30198708	30198728	+	4	0	AGO2	7mer-m8	uugaguUGUUGGAAUCCUGUc	| ||: |||||||	ucggguAAAAUAAUAGGACAg	0.4284	0.137	0	left_ventricle
MIMAT0018204	hsa-miR-676-3p	ENSG00000196295	AC005154.1	processed_transcript	chr7	30588544	30588566	-	2	0	AGO2	7mer-m8	uugagUUGUUG--GAAUCCUGUc	||:||: : |||||||	guggaAAUAAUGGUGUAGGACAu	0.6403	0.314	4	T98G
MIMAT0018204	hsa-miR-676-3p	ENSG00000234456	MAGI2-AS3	processed_transcript	chr7	79091735	79091754	+	2	0	AGO2	7mer-m8	uugaGUUGUUGGAAUCCUGUc	| ||| || |||||||	agacCAA-AAAAAUAGGACAu	0.9988	-0.152	1	cingulate_gyrus
MIMAT0018204	hsa-miR-676-3p	ENSG00000234456	MAGI2-AS3	processed_transcript	chr7	79094342	79094362	+	1	0	AGO2	7mer-m8	uugaguuguuGGAAUCCUGUc	| | |:||||||||	uggugagguuCUUUAGGACAg	0.7073	0.113	1	cingulate_gyrus
MIMAT0018204	hsa-miR-676-3p	ENSG00000271204	AC016831.5	lincRNA	chr7	130616895	130616914	-	5	0	AGO1,AGO1-4,AGO2	7mer-m8	uuGAGUUGUUGGAAUCCUGUc	| || ::::| |||||||	gcCACACUGGUC-UAGGACAg	1.1219	-0.115	1	Huh-7.5,endothelial
MIMAT0018204	hsa-miR-676-3p	ENSG00000253230	LINC00599	lincRNA	chr8	9758306	9758327	-	1	0	AGO2	7mer-m8	uuGAGUU-GUUGGAAUCCUGUc	||:|| || |||||||	ugCUUAAGAAAAAGUAGGACAc	1.0510	-0.653	0	motor_cortex
MIMAT0018204	hsa-miR-676-3p	ENSG00000279041	AC102945.2	TEC	chr8	30410262	30410284	+	4	0	AGO1-4,AGO2	7mer-m8	uuGAGUUG--UUGGAAUCCUGUc	||:|:| : |||||||||	ggCUUAGCUUGUGCUUAGGACAg	1.0279	0.170	2	Huh-7.5
MIMAT0018204	hsa-miR-676-3p	ENSG00000254290	AC124067.4	lincRNA	chr8	37455763	37455784	-	3	0	AGO1-4	7mer-m8	uugaGUUGUU-GGAAUCCUGUc	| ||: :| ||||||||||	caacCAGGGAUCCUUAGGACAg	1.2102	-0.793	6	Huh-7.5
MIMAT0018204	hsa-miR-676-3p	ENSG00000254165	AC090739.1	antisense	chr8	42392735	42392756	-	1	0	AGO2	8mer	uuGAGUUGU-UGGAAUCCUGUc	|:||| || : | |||||||	gaUUCACCAGGACAUAGGACAa	1.3391	0.440	1	BCBL-1
MIMAT0018204	hsa-miR-676-3p	ENSG00000167912	AC090152.1	antisense	chr8	60033237	60033261	+	1	0	AGO2	7mer-m8	uuGAGUUGU-UGG--A-AUCCUGUc	|||| ||| ||| | |||||||	uaCUCCACACACCCUUCUAGGACAu	1.6690	-0.928	3	MDA-MB-231
MIMAT0018204	hsa-miR-676-3p	ENSG00000235531	MSC-AS1	antisense	chr8	72875209	72875228	+	3	0	AGO2	7mer-m8	uugaGUUGUUGGAAUCCUGUc	|| ||:: |:: |||||||	aagcCAGU-AUUAUAGGACAc	1.2415	-0.726	5	HS5
MIMAT0018204	hsa-miR-676-3p	ENSG00000249375	CASC11	lincRNA	chr8	128698833	128698854	-	2	0	AGO2	8mer	uugagUUGU-UGGAAUCCUGUc	| |||| | ||||||||	uaaaaAACAGAAAUUAGGACAa	1.1498	0.056	3	HeLa
MIMAT0018204	hsa-miR-676-3p	ENSG00000254876	AL590705.5	processed_transcript	chr9	100058065	100058088	+	1	0	AGO2	7mer-m8	uuGAGUUGUUGG---AAUCCUGUc	||| | |:|| |||||||	ugCUCCAAAGCCAGGCUAGGACAu	1.0337	-0.028	2	HCT116
MIMAT0018204	hsa-miR-676-3p	ENSG00000180139	ACTA2-AS1	antisense	chr10	90699632	90699650	+	1	0	AGO1-4	7mer-m8	uuGAGUUGUUGGAAUCCUGUc	| ||| :: :| |||||||	acCUC--UGUUCCUAGGACAg	1.0894	0.011	3	Huh-7.5
MIMAT0018204	hsa-miR-676-3p	ENSG00000230928	AL139241.1	antisense	chr10	100011834	100011854	+	1	0	AGO2	7mer-m8	uuGAGUUGUUGGAAUCCUGUc	| ||||:||: |||||||	agCUCAGCAGAGAUAGGACAg	1.5296	0.245	0	T98G
MIMAT0018204	hsa-miR-676-3p	ENSG00000229847	EMX2OS	antisense	chr10	119246609	119246632	-	1	0	AGO2	7mer-m8	uuGAGU-UGUUGGA--AUCCUGUc	| || | |||:||| |||||||	agCUAAUACAGCCUUGUAGGACAg	1.5911	-0.309	0	cingulate_gyrus
MIMAT0018204	hsa-miR-676-3p	ENSG00000269821	KCNQ1OT1	antisense	chr11	2655284	2655302	-	3	0	AGO1-4,AGO2	8mer	uugaGUUGUUGGAAUCCUGUc	|| | |||| |||||||	aagaCCACAA--AUAGGACAa	1.2241	-0.039	2	HeLa,islets
MIMAT0018204	hsa-miR-676-3p	ENSG00000269821	KCNQ1OT1	antisense	chr11	2662945	2662964	-	1	0	AGO1-4	7mer-m8	uugagUUGUUGGAAUCCUGUc	||| ||:||||||||	ggggaAAC-ACUUUAGGACAu	0.9481	0.153	2	hNSC
MIMAT0018204	hsa-miR-676-3p	ENSG00000269821	KCNQ1OT1	antisense	chr11	2664300	2664321	-	1	0	AGO1-4	7mer-m8	uugaGUUGU-UGGAAUCCUGUc	| || :| |: ||||||||	gauaCAUUAUAUGUUAGGACAc	1.0673	0.088	2	Huh-7.5
MIMAT0018204	hsa-miR-676-3p	ENSG00000269821	KCNQ1OT1	antisense	chr11	2680559	2680579	-	1	0	AGO1-4	7mer-m8	uugaguuGUUGGAAUCCUGUc	| || :: |||||||	aggauccCAUUUAUAGGACAu	0.5434	-0.190	2	Huh-7.5
MIMAT0018204	hsa-miR-676-3p	ENSG00000269821	KCNQ1OT1	antisense	chr11	2681481	2681502	-	3	0	AGO1-4,AGO2	7mer-m8	uugAGUUGUUGGA--AUCCUGUc	|| |: :||| |||||||	guaUCUAU-GCCUGAUAGGACAg	0.9988	-0.043	2	Huh-7.5
MIMAT0018204	hsa-miR-676-3p	ENSG00000269821	KCNQ1OT1	antisense	chr11	2690080	2690100	-	11	0	AGO1-4,AGO2	7mer-m8	uugaguuguuggaAUCCUGUc	|| | |||||||	aaaguuucuuaaaUAGGACAc	0.4022	0.490	2	Huh-7.5
MIMAT0018204	hsa-miR-676-3p	ENSG00000269821	KCNQ1OT1	antisense	chr11	2702518	2702538	-	1	0	AGO1-4	7mer-m8	uugaguuguuggaAUCCUGUc	|||||||	ccaggugggcuggUAGGACAg	-0.6667	-0.040	2	hNSC
MIMAT0018204	hsa-miR-676-3p	ENSG00000269821	KCNQ1OT1	antisense	chr11	2718049	2718070	-	17	0	AGO1-4,AGO2	7mer-m8	uuGAGUUGU-UGGAAUCCUGUc	| | :||:| | ||||||||	agCAUAAUAGAGAUUAGGACAg	1.2299	-0.354	2	Huh-7.5
MIMAT0018204	hsa-miR-676-3p	ENSG00000268403	AC132192.2	antisense	chr11	9482021	9482041	-	2	0	AGO2	7mer-m8	uugaguuguuggaAUCCUGUc	| |||||||	ucgaagggagaaaUAGGACAg	-0.1574	-0.354	2	HeLa
MIMAT0018204	hsa-miR-676-3p	ENSG00000245532	NEAT1	lincRNA	chr11	65201001	65201019	+	49	0	AGO1,AGO1-4,AGO2	8mer	uugaGUUGUUGGAAUCCUGUc	|| ||| ||| |||||||	aauaCAAAAAC--UAGGACAa	1.3809	-0.062	3	Huh-7.5,endothelial,foreskin_fibroblast
MIMAT0018204	hsa-miR-676-3p	ENSG00000251562	MALAT1	lincRNA	chr11	65272682	65272698	+	91	0	AGO1-4,AGO2	8mer	uuGAGUUGUUGGAAUCCUGUc	||:|| |: |||||||	ggCUUAA-AG---UAGGACAa	0.8687	2.742	0	Huh-7.5,MDMs
MIMAT0018204	hsa-miR-676-3p	ENSG00000255248	MIR100HG	processed_transcript	chr11	121976385	121976407	-	2	0	AGO2	8mer	uugagUUGUUGG--AAUCCUGUc	| :||::|| |||||||	gagggGACGGCCAGGUAGGACAa	0.9488	1.476	2	HeLa
MIMAT0018204	hsa-miR-676-3p	ENSG00000276136	AC016957.2	lincRNA	chr12	32153515	32153536	+	2	0	AGO1	7mer-m8	uugaguuGUUGGA-AUCCUGUc	|| |||||| |||||||	aaucuuuCAACCUCUAGGACAu	1.4814	0.468	1	endothelial
MIMAT0018204	hsa-miR-676-3p	ENSG00000278896	AC025031.5	TEC	chr12	46800748	46800768	+	1	0	AGO1-4	7mer-m8	uugagUUGUUGGAAUCCUGUc	:::|:: |||||||	uuugaGGUAGUGAUAGGACAc	0.6275	0.337	0	Huh-7.5
MIMAT0018204	hsa-miR-676-3p	ENSG00000270344	POC1B-AS1	antisense	chr12	89935965	89935985	+	1	0	AGO1-4	7mer-m8	uugaguuguuggaAUCCUGUc	||| | |||||||	gacugcuacucaaUAGGACAg	0.5457	0.063	2	Huh-7.5
MIMAT0018204	hsa-miR-676-3p	ENSG00000257242	LINC01619	processed_transcript	chr12	92379487	92379506	-	1	0	AGO1-4	7mer-m8	uugaGUUGUUGGAAUCCUGUc	|| ||| ||| |||||||	aaugCAA-AACAAUAGGACAg	1.4285	1.607	4	Huh-7.5
MIMAT0018204	hsa-miR-676-3p	ENSG00000281344	HELLPAR	macro_lncRNA	chr12	102615802	102615822	+	2	0	AGO2	7mer-m8	uugaguugUUGGAAUCCUGUc	| |: : |||||||	gagcugugAGAUGUAGGACAc	0.3413	0.096	2	Huh-7.5
MIMAT0018204	hsa-miR-676-3p	ENSG00000281344	HELLPAR	macro_lncRNA	chr12	102729666	102729685	+	1	0	AGO2	7mer-m8	uuGAGUUGUUGGAAUCCUGUc	:|||: |: |||||||	ggUUCAG-AGAAGUAGGACAu	0.9942	-0.031	2	BCBL-1
MIMAT0018204	hsa-miR-676-3p	ENSG00000281344	HELLPAR	macro_lncRNA	chr12	102768056	102768076	+	3	0	AGO1-4,AGO2	8mer	uugaGUUGUUGGAAUCCUGUc	| | |: ||| |||||||	agaaCCAUUACCCUAGGACAa	1.1022	0.149	2	Huh-7.5
MIMAT0018204	hsa-miR-676-3p	ENSG00000276476	LINC00540	lincRNA	chr13	22615502	22615522	+	1	0	AGO2	8mer	uuGAGUUGUUGGAAUCCUGUc	|| | |::: |||||||	caCGCCAUGGGAGUAGGACAa	1.0464	-0.167	1	HeLa
MIMAT0018204	hsa-miR-676-3p	ENSG00000281026	N4BP2L2-IT2	sense_intronic	chr13	33080356	33080378	-	3	0	AGO1-4,AGO2	7mer-m8	uugAGUUGU--UGGAAUCCUGUc	|:|| | | ||||||||	ccaUUAAGAAGAGAUUAGGACAc	0.8026	0.106	4	Huh-7.5
MIMAT0018204	hsa-miR-676-3p	ENSG00000217576	AL158066.1	processed_transcript	chr13	52742002	52742022	-	1	0	AGO2	7mer-m8	uugaguuguUGGAAUCCUGUc	| ||| |||||||	acuauuuguACCGUAGGACAg	0.3803	-0.166	0	motor_cortex
MIMAT0018204	hsa-miR-676-3p	ENSG00000261553	AL137782.1	processed_transcript	chr13	76370851	76370873	+	4	0	AGO1-4,AGO2	8mer	uuGAGUUGUUGG--AAUCCUGUc	:|::| ||:| ||||||||	cgUUUGAGAAUCUUUUAGGACAa	1.1823	4.348	5	foreskin_fibroblast,hMSC
MIMAT0018204	hsa-miR-676-3p	ENSG00000258768	AL356019.2	lincRNA	chr14	20732162	20732183	-	1	0	AGO2	7mer-m8	uuGAGUUGUUGGA-AUCCUGUc	:|:||::|: | |||||||	ccUUUAAUGAUAUCUAGGACAg	1.2299	0.111	1	BT474
MIMAT0018204	hsa-miR-676-3p	ENSG00000285006	AC005280.3	processed_transcript	chr14	73876645	73876669	-	5	0	AGO1,AGO2	8mer	uuGAGU-UGUUG---GAAUCCUGUc	|||| ||: | |||||||||	ucCUCAGACGCCUCACUUAGGACAa	1.3194	0.746	0	endothelial,left_ventricle
MIMAT0018204	hsa-miR-676-3p	ENSG00000258702	AL137786.1	lincRNA	chr14	97059811	97059831	+	1	0	AGO2	7mer-m8	uuGAGUUGUU-GGAAUCCUGUc	||| ||| :| |||||||	ucCUC-CCAAUUCCUAGGACAc	1.2462	-0.647	0	BT474
MIMAT0018204	hsa-miR-676-3p	ENSG00000235785	AL109767.1	antisense	chr14	99729390	99729412	+	1	0	AGO2	7mer-m8	uuGAG-UUGUUGG-AAUCCUGUc	||| || :::: ||||||||	guCUCGAAGGGUUAUUAGGACAc	1.3740	-0.690	0	HeLa
MIMAT0018204	hsa-miR-676-3p	ENSG00000224078	SNHG14	processed_transcript	chr15	25227051	25227071	+	6	0	AGO2	7mer-m8	uuGAGUUGUUGGAAUCCUGUc	|:| |::: ::||||||||	uaUUAAGUGCUUUUAGGACAg	1.2927	0.482	3	cingulate_gyrus
MIMAT0018204	hsa-miR-676-3p	ENSG00000224078	SNHG14	processed_transcript	chr15	25227614	25227634	+	3	0	AGO1,AGO2	7mer-m8	uugaguuguuGGAAUCCUGUc	| ::||||||||	acuguugguuUUUUAGGACAg	0.1905	-0.303	3	BCBL-1,endothelial
MIMAT0018204	hsa-miR-676-3p	ENSG00000224078	SNHG14	processed_transcript	chr15	25287193	25287213	+	6	0	AGO1,AGO1-4,AGO2	8mer	uugaguuguuggaAUCCUGUc	| | |||||||	uguggcccuccaaUAGGACAa	0.0528	0.361	3	HeLa,endothelial,hNSC
MIMAT0018204	hsa-miR-676-3p	ENSG00000224078	SNHG14	processed_transcript	chr15	25327805	25327825	+	3	0	AGO1,AGO1-4,AGO2	7mer-m8	uugaguugUUGGAAUCCUGUc	|::| |||||||	uggcagggAGUCCUAGGACAu	0.1956	-0.326	3	22RV1,endothelial,hNSC
MIMAT0018204	hsa-miR-676-3p	ENSG00000224078	SNHG14	processed_transcript	chr15	25636835	25636855	+	1	0	AGO1-4	8mer	uugagUUGUUGGAAUCCUGUc	| || |:|| |||||||	aguagAAGAGCCAUAGGACAa	1.0243	-0.223	3	MCF7
MIMAT0018204	hsa-miR-676-3p	ENSG00000278493	AC039056.2	sense_intronic	chr15	42200759	42200780	-	1	0	AGO1-4	8mer	uugagUUGUUGGA-AUCCUGUc	|| ||:| : | |||||||	aaaaaAAUACUAUGUAGGACAa	1.0719	-0.026	1	Huh-7.5
MIMAT0018204	hsa-miR-676-3p	ENSG00000259659	AC009996.1	sense_intronic	chr15	44851198	44851218	+	1	0	AGO1-4	7mer-m8	uugaguuguuggaAUCCUGUc	||| |||||||	gacuauuucuuggUAGGACAu	0.2520	-0.090	2	hNSC
MIMAT0018204	hsa-miR-676-3p	ENSG00000264937	AC100830.2	antisense	chr15	64988839	64988856	+	1	0	AGO1-4	7mer-m8	uuGAGUUGUUGGAAUCCUGUc	||||:::| |||||||	uuCUCAGUGA---UAGGACAu	1.1916	0.615	0	hNSC
MIMAT0018204	hsa-miR-676-3p	ENSG00000255571	MIR9-3HG	lincRNA	chr15	89931030	89931052	+	1	0	AGO1-4	7mer-m8	uuGAGUUGUUGG-A-AUCCUGUc	||| :: || | |||||||	ucCUCUGUCCCCAUCUAGGACAu	1.0813	0.472	3	hNSC
MIMAT0018204	hsa-miR-676-3p	ENSG00000260349	AC087190.1	antisense	chr16	9200548	9200568	-	1	0	AGO2	7mer-m8	uugaguuguuGGAAUCCUGUc	| || |||||||	ugacuaggucCCAUAGGACAc	0.3000	-0.038	0	H1
MIMAT0018204	hsa-miR-676-3p	ENSG00000263335	AF001548.2	antisense	chr16	15826759	15826778	+	3	0	AGO2	7mer-m8	uugAGUUGUUGGAAUCCUGUc	| ||| | :|| |||||||	auaUCACCUGCC-UAGGACAu	1.2717	0.020	4	T-REx-293
MIMAT0018204	hsa-miR-676-3p	ENSG00000278909	AC007608.4	TEC	chr16	50591254	50591272	+	1	0	AGO2	7mer-m8	uugaGUUGUUGGAAUCCUGUc	| ::| :|| |||||||	auugUGAGGAC--UAGGACAu	0.8617	-0.173	3	motor_cortex
MIMAT0018204	hsa-miR-676-3p	ENSG00000260417	AC092127.1	lincRNA	chr16	85629155	85629176	+	1	0	AGO2	7mer-m8	uuGAGUUGUUGGA-AUCCUGUc	:| |: |:||| |||||||	ugUUGAGGAGCCUCUAGGACAc	1.2323	-0.087	2	22RV1
MIMAT0018204	hsa-miR-676-3p	ENSG00000226180	AC010536.1	lincRNA	chr16	87729426	87729446	-	2	0	AGO2	7mer-m8	uugaguuguuggaAUCCUGUc	| |||||||	ugccggggccaggUAGGACAc	-0.2578	0.079	2	HCT116
MIMAT0018204	hsa-miR-676-3p	ENSG00000278341	AC138028.6	antisense	chr16	88776552	88776573	-	1	0	AGO2	7mer-m8	uuGAGUUGUUGGA-AUCCUGUc	| |||: :|| | |||||||	acCUCGUGGACAUCUAGGACAu	1.3194	-0.316	2	HeLa
MIMAT0018204	hsa-miR-676-3p	ENSG00000262880	AC113189.2	processed_transcript	chr17	7347209	7347229	+	1	0	AGO2	7mer-m8	uugaguuGUUGGAAUCCUGUc	:|:|: |||||||	ugaauccUAGCUCUAGGACAu	0.3582	0.817	1	Huh-7.5
MIMAT0018204	hsa-miR-676-3p	ENSG00000272884	AC113189.4	processed_transcript	chr17	7347209	7347229	+	1	0	AGO2	7mer-m8	uugaguuGUUGGAAUCCUGUc	:|:|: |||||||	ugaauccUAGCUCUAGGACAu	0.3582	0.817	1	Huh-7.5
MIMAT0018204	hsa-miR-676-3p	ENSG00000272815	AC098850.4	processed_transcript	chr17	16701768	16701788	+	1	0	AGO1	7mer-m8	uugaguuguuggaAUCCUGUc	|||||||	uuuggcuggggaaUAGGACAu	-0.6667	1.294	2	endothelial
MIMAT0018204	hsa-miR-676-3p	ENSG00000227543	SPAG5-AS1	processed_transcript	chr17	26926846	26926866	+	1	0	AGO2	7mer-m8	uugaguuguuggaAUCCUGUc	||| | |||||||	aaccuguugaaggUAGGACAg	0.5457	0.316	1	HCT116
MIMAT0018204	hsa-miR-676-3p	ENSG00000267002	AC060780.1	lincRNA	chr17	41314638	41314657	-	1	0	AGO2	8mer	uugAGUUGUUGGAAUCCUGUc	|| ||| ::| |||||||	aagUCACUGA-GGUAGGACAa	1.2636	0.122	0	HeLa
MIMAT0018204	hsa-miR-676-3p	ENSG00000263412	AC004477.1	processed_transcript	chr17	46124620	46124639	-	2	0	AGO2	8mer	uuGAGUUGUUGGAAUCCUGUc	||| ||:|: |||||||	ucCUC-CCAGCUAUAGGACAa	1.2241	0.423	3	HeLa
MIMAT0018204	hsa-miR-676-3p	ENSG00000230148	HOXB-AS1	antisense	chr17	46623370	46623390	+	1	0	AGO2	8mer	uugaguuguuGGAAUCCUGUc	|| |||||||	ggagauuuucCCCUAGGACAa	-0.1733	-0.368	2	HeLa
MIMAT0018204	hsa-miR-676-3p	ENSG00000261589	CTC-462L7.1	lincRNA	chr17	53247420	53247441	+	2	0	AGO2	7mer-m8	uuGAG-UUGUUGGAAUCCUGUc	||| ||:| :|||||||||	ucCUCAAAUAUUCUUAGGACAu	1.4622	-0.065	0	Huh-7.5
MIMAT0018204	hsa-miR-676-3p	ENSG00000279281	AC015883.1	TEC	chr17	55527434	55527455	+	2	0	AGO1-4,AGO2	7mer-m8	uugaGUUGUUGGA-AUCCUGUc	|| :|::|| :| |||||||	aaaaUAGUAAAUUAUAGGACAu	1.3170	2.101	1	Huh-7.5
MIMAT0018204	hsa-miR-676-3p	ENSG00000215769	ARHGAP27P1-BPTFP1-KPNA2P3	processed_transcript	chr17	62758039	62758060	-	2	0	AGO2	7mer-m8	uugaGUUGUU-GGAAUCCUGUc	| |:| || |:||||||||	auggCGAGAAUCUUUAGGACAu	1.1753	4.229	1	HeLa
MIMAT0018204	hsa-miR-676-3p	ENSG00000264853	AC011933.2	sense_intronic	chr17	73368707	73368727	-	3	0	AGO1-4,AGO2	7mer-m8	uugaguUGUUGGAAUCCUGUc	|| |||: : |||||||	gacaguACAGAUAUAGGACAu	1.0940	-0.101	1	Huh-7.5
MIMAT0018204	hsa-miR-676-3p	ENSG00000226137	BAIAP2-AS1	lincRNA	chr17	79007142	79007163	-	2	0	AGO2	7mer-m8	uuGAGU-UGUUGGAAUCCUGUc	| || :||:|| |||||||	cuCACACGCAGCCCUAGGACAg	1.2891	-0.650	1	T98G
MIMAT0018204	hsa-miR-676-3p	ENSG00000266783	AP005136.2	sense_intronic	chr18	2561684	2561705	-	1	0	AGO1-4	7mer-m8	uuGAGUUGUU-GGAAUCCUGUc	||:|| || : |||||||	cuCUUAAAAAGUAGUAGGACAg	1.1462	0.015	2	Huh-7.5
MIMAT0018204	hsa-miR-676-3p	ENSG00000279885	AP005060.1	TEC	chr18	6395335	6395355	-	1	0	AGO1-4	7mer-m8	uugAGUUGUUGGAAUCCUGUc	| :|:|: |||||||	ggaUGGAUAGGGGUAGGACAg	0.7549	-0.035	1	Huh-7.5
MIMAT0018204	hsa-miR-676-3p	ENSG00000266805	AP005432.1	sense_intronic	chr18	9508997	9509018	+	1	0	AGO2	7mer-m8	uuGAGUUGU-UGGAAUCCUGUc	:|||: | ::: |||||||	ugUUCAGGAUGUUCUAGGACAc	1.1916	-0.424	4	HeLa
MIMAT0018204	hsa-miR-676-3p	ENSG00000279811	AC093330.2	TEC	chr18	74715187	74715206	-	1	0	AGO1	7mer-m8	uugAGUUGUUGGAAUCCUGUc	| | :|||| |||||||	acaUAGACAA-AAUAGGACAg	1.1847	-1.193	2	endothelial
MIMAT0018204	hsa-miR-676-3p	ENSG00000205041	AC118344.1	sense_intronic	chr19	40780144	40780164	-	3	0	AGO1,AGO2	7mer-m8	uugaguuguuggaAUCCUGUc	| |||||||	acacagugggggcUAGGACAg	-0.4286	0.032	0	HeLa,endothelial
MIMAT0018204	hsa-miR-676-3p	ENSG00000279095	AC243964.3	TEC	chr19	45168139	45168163	+	5	0	AGO2	7mer-m8	uugAGUUGUUGG---A-AUCCUGUc	| |:|||| |: | |||||||	augUUAACACCUGAGUGUAGGACAc	1.1231	-0.021	2	Huh-7.5
MIMAT0018204	hsa-miR-676-3p	ENSG00000266903	AC243964.2	antisense	chr19	45219279	45219298	-	1	0	AGO2	7mer-m8	uuGAGUUGUUGGAAUCCUGUc	| | | | ||| |||||||	agCACCUCCACC-UAGGACAc	1.1371	0.025	2	Huh-7.5
MIMAT0018204	hsa-miR-676-3p	ENSG00000204666	AC010624.1	sense_overlapping	chr19	50569803	50569823	+	1	0	AGO2	7mer-m8	uugaguuguugGAAUCCUGUc	|||||||||	uuuguugagugCUUAGGACAc	-0.1905	-0.802	0	BCBL-1
MIMAT0018204	hsa-miR-676-3p	ENSG00000268568	AC007228.2	lincRNA	chr19	57184059	57184083	-	11	0	AGO1-4,AGO2	7mer-m8	uugaGUUGUUGGA----AUCCUGUc	|||:| ::| |||||||	ugugCAAUAUUUUGGAAUAGGACAu	0.7410	1.337	1	EWS,Huh-7.5
MIMAT0018204	hsa-miR-676-3p	ENSG00000215386	MIR99AHG	lincRNA	chr21	18012880	18012902	+	2	0	AGO1-4	7mer-m8	uuGA-GUUGUUGG--AAUCCUGUc	|| ||| |:|: ||||||||	guCUGCAA-AGCUAGUUAGGACAu	1.2241	-0.249	0	Huh-7.5
MIMAT0018204	hsa-miR-676-3p	ENSG00000237945	LINC00649	antisense	chr21	35323618	35323636	+	3	0	AGO1-4,AGO2	7mer-m8	uuGAGUUGUUGGAAUCCUGUc	|:|::| || ||||||||	uaUUUGAAAA--UUAGGACAc	1.2020	0.397	0	Huh-7.5
MIMAT0018204	hsa-miR-676-3p	ENSG00000223768	LINC00205	bidirectional_promoter_lncRNA	chr21	46711129	46711149	+	2	0	AGO2	7mer-m8	uuGAGUUGUUGGAAUCCUGUc	||||: | |||||||	ucCUCAGGACAGAUAGGACAg	1.0894	0.007	3	MDA-MB-231
MIMAT0018204	hsa-miR-676-3p	ENSG00000233922	LINC01694	lincRNA	chr21	47020145	47020165	+	1	0	AGO2	7mer-m8	uugagUUGUUGGAAUCCUGUc	|| || : | |||||||	gacagAAGGUGCCUAGGACAu	0.9442	-0.191	0	22RV1
MIMAT0018204	hsa-miR-676-3p	ENSG00000228315	GUSBP11	processed_transcript	chr22	24034665	24034685	-	1	0	AGO1-4	8mer	uugaGUUGUUGGAAUCCUGUc	|||| : | |||||||	gcacCAACUGGCCUAGGACAa	1.0070	0.908	1	Huh-7.5
MIMAT0018204	hsa-miR-676-3p	ENSG00000273295	AP000350.6	lincRNA	chr22	24248690	24248709	-	1	0	AGO2	7mer-m8	uugagUUGUUGGAAUCCUGUc	:|| | | |||||||	gugggGACCA-CAUAGGACAc	0.5927	-1.172	1	22RV1
MIMAT0018204	hsa-miR-676-3p	ENSG00000272977	AL008721.2	sense_intronic	chr22	25875351	25875372	+	1	0	AGO2	7mer-m8	uugaGUUGUUG-GAAUCCUGUc	|| :::| || :||||||||	aaggUGGCUACGUUUAGGACAu	1.3519	0.031	0	left_ventricle
MIMAT0018204	hsa-miR-676-3p	ENSG00000225783	MIAT	lincRNA	chr22	27067115	27067135	+	2	0	AGO1-4	8mer	uugaguuguuggaAUCCUGUc	|||||||	ggggguuucugucUAGGACAa	-0.6667	0.833	7	hNSC
MIMAT0018204	hsa-miR-676-3p	ENSG00000280383	Z95331.1	sense_overlapping	chr22	46068980	46068999	+	1	0	AGO2	7mer-m8	uugAGUUGUUGGAAUCCUGUc	| |:|| | ||||||||||	auaUUAA-AUCCUUAGGACAu	1.3054	-0.299	5	Huh-7.5
MIMAT0018204	hsa-miR-676-3p	ENSG00000280383	Z95331.1	sense_overlapping	chr22	46070049	46070069	+	1	0	AGO2	7mer-m8	uugaguuGUUGGAAUCCUGUc	|| | | ||||||||	aaagugcCUAAAUUAGGACAu	0.6879	0.071	5	GM12892
MIMAT0018204	hsa-miR-676-3p	ENSG00000197182	MIRLET7BHG	lincRNA	chr22	46506925	46506946	+	3	0	AGO2	7mer-m8	uuGAGUUGU-UGGAAUCCUGUc	|||:: | : |||||||	ccCUCGGGAGGGAGUAGGACAc	0.9663	-0.481	5	HeLa
MIMAT0018204	hsa-miR-676-3p	ENSG00000279712	FP325330.3	lincRNA	chr22	48312702	48312721	+	3	0	AGO1-4	8mer	uuGAGUUGUUGGAAUCCUGUc	|| | |::| | |||||||	caCGCCAUGA-CAUAGGACAa	1.1544	-0.045	2	Huh-7.5
MIMAT0018204	hsa-miR-676-3p	ENSG00000229807	XIST	lincRNA	chrX	73068248	73068273	-	21	0	AGO1-4,AGO2	7mer-m8	uuGAGUUGUUG-GA----AUCCUGUc	|||||| | | || |||||||	uaCUCAAGACCUCUGUACUAGGACAg	1.5472	-0.057	1	Huh-7.5
MIMAT0018204	hsa-miR-676-3p	ENSG00000223546	LINC00630	lincRNA	chrX	102100912	102100934	+	2	0	AGO1-4,AGO2	7mer-m8	uuGAGUUGU-UGGA--AUCCUGUc	|||: ||| ||| |||||||	caCUU-ACAUCCCUGGUAGGACAu	1.4704	-0.194	0	Huh-7.5
MIMAT0018204	hsa-miR-676-3p	ENSG00000223546	LINC00630	lincRNA	chrX	102120384	102120404	+	2	0	AGO2	7mer-m8	uugaGUUGUUGGAAUCCUGUc	| ||: |: |||||||	gaggCAGAAGGGCUAGGACAc	0.8769	0.033	0	HeLa
