# Supplementary material for: Identification of hub programmed cell death-related genes and immune infiltration in Crohn’s disease using bioinformatics
Source: Front Genet. 2024 Dec 18;15:1425062. doi: 10.3389/fgene.2024.1425062 (PMC11688285; doi:10.3389/fgene.2024.1425062)
Supplement: Supplementary file 2 [file DataSheet4.zip › Input data and script3/ceRNAnet/miRNA_lncRNA/hsa-miR-3173-5p.txt]

#please cite:
#Zhou KR, Liu S, Li B, Liu SR, Zheng WJ, Cai L, et al. An encyclopedia of RNA interactomes in ENCORI.
#2.Li JH, et al.starBase v2.0: decoding miRNA-ceRNA, miRNA-ncRNA and protein-RNA interaction networks from large-scale CLIP-Seq data , Nucleic Acids Res. 2014 Jan;42:D92-7.
miRNAid	miRNAname	geneID	geneName	geneType	chromosome	start	end	strand	clipExpNum	degraExpNum	RBP	merClass	miRseq	align	targetSeq	TDMDScore	phyloP	pancancerNum	cellline/tissue
MIMAT0019214	hsa-miR-3173-5p	ENSG00000230699	AL645608.3	lincRNA	chr1	849725	849746	+	1	0	AGO2	8mer	uuuccuCUUUUGUCCGUCCCGu	| | |::|| |||||||	agccccGCAGGCAUGCAGGGCa	0.8118	-0.712	0	HeLa
MIMAT0019214	hsa-miR-3173-5p	ENSG00000241180	AL645608.5	lincRNA	chr1	849725	849746	+	1	0	AGO2	8mer	uuuccuCUUUUGUCCGUCCCGu	| | |::|| |||||||	agccccGCAGGCAUGCAGGGCa	0.8118	-0.712	0	HeLa
MIMAT0019214	hsa-miR-3173-5p	ENSG00000272512	AL645608.8	lincRNA	chr1	932789	932810	-	1	0	AGO1-4	8mer	uuuccucuUUUGUCCGUCCCGu	| ||: :||||||||	ugggucccAAGAGGGCAGGGCa	0.6607	-0.843	2	Huh-7.5
MIMAT0019214	hsa-miR-3173-5p	ENSG00000272141	AL390719.2	lincRNA	chr1	1105197	1105220	+	1	0	AGO2	7mer-m8	uuuCCUCUUU--UGUCCGUCCCGu	| ||:| |: | |||||||	gauGGGGCAGUCCCCCGCAGGGCc	0.8636	-0.527	3	MCF7
MIMAT0019214	hsa-miR-3173-5p	ENSG00000224870	AL391244.1	processed_transcript	chr1	1336220	1336242	+	4	0	AGO1,AGO2	7mer-m8	uuUCCUCUU-UUGUCCGUCCCGu	| |:||: ||| |||||||	ugAUGGGAGCAACCCGCAGGGCu	1.2139	0.017	0	HEK293S,endothelial
MIMAT0019214	hsa-miR-3173-5p	ENSG00000231050	AL109917.1	antisense	chr1	1823168	1823189	+	1	0	AGO2	7mer-m8	uuuccucuuuUGUCCGUCCCGu	| :|: |||||||	ucgcgcugcuGCGAGCAGGGCc	0.2487	-0.295	0	22RV1
MIMAT0019214	hsa-miR-3173-5p	ENSG00000242349	NPPA-AS1	antisense	chr1	11901148	11901168	+	5	0	AGO1-4,AGO2	8mer	uuuccUCUUUUGUCCGUCCCGu	|| || :| | |||||||	aaguuAGCUGA-AAGCAGGGCa	0.9135	0.534	2	HCT116,Huh-7.5
MIMAT0019214	hsa-miR-3173-5p	ENSG00000242349	NPPA-AS1	antisense	chr1	11907973	11907994	+	2	0	AGO1-4,AGO2	7mer-m8	uuuccucuuUUGUCCGUCCCGu	|||| | | |||||||	aaaguuaucAUCCCGCAGGGCu	0.9050	1.744	2	Huh-7.5
MIMAT0019214	hsa-miR-3173-5p	ENSG00000179743	AL450998.2	antisense	chr1	16161548	16161570	-	1	0	AGO2	8mer	uuuCCUCUUUUG-UCCGUCCCGu	|| | |:| :||||||||	guuGGCGCUAGCGGGGCAGGGCa	0.9213	-1.008	1	motor_cortex
MIMAT0019214	hsa-miR-3173-5p	ENSG00000242125	SNHG3	processed_transcript	chr1	28833098	28833119	+	6	0	AGO1-4,AGO2	7mer-m8	uuuccucUUUUGUCCGUCCCGu	| | :::|| |||||||	agaccucGGGACCCGCAGGGCu	0.8558	-0.165	1	Huh-7.5
MIMAT0019214	hsa-miR-3173-5p	ENSG00000281207	SLFNL1-AS1	antisense	chr1	41483142	41483162	+	1	0	AGO2	7mer-m8	uuUCCUCUUUUGUCCGUCCCGu	|||: |:: || |||||||	uuAGGGCAGGCCA-GCAGGGCu	1.2328	-0.414	1	HEK293S
MIMAT0019214	hsa-miR-3173-5p	ENSG00000227533	SLC2A1-AS1	lincRNA	chr1	43439859	43439880	+	2	0	AGO2	7mer-m8	uuuccUCUUUUGUCCGUCCCGu	|||| |: |||||||	gguaaAGAAUAUCUGCAGGGCu	0.8596	-0.127	4	T98G
MIMAT0019214	hsa-miR-3173-5p	ENSG00000233602	ERI3-IT1	sense_intronic	chr1	44709118	44709139	-	4	0	AGO1-4,AGO2	7mer-m8	uuuccucuuuUGUCCGUCCCGu	| | :||||||||	uggguucucuAAGGGCAGGGCc	0.2737	0.005	1	Huh-7.5
MIMAT0019214	hsa-miR-3173-5p	ENSG00000281912	LINC01144	lincRNA	chr1	45770518	45770538	+	1	0	AGO1-4	7mer-m8	uuuCCUCUUUUGUCCGUCCCGu	|| | |:| |||||||	ccuGGCCUACAUA-GCAGGGCc	0.7062	0.167	0	Huh-7.5
MIMAT0019214	hsa-miR-3173-5p	ENSG00000235563	AL445183.2	antisense	chr1	53580361	53580382	+	1	0	AGO2	8mer	uuucCUCUUUUGUCCGUCCCGu	|:|::| | ||||||||	cucuGGGGGACCUGGCAGGGCa	0.9213	-0.270	3	T-REx-293
MIMAT0019214	hsa-miR-3173-5p	ENSG00000280425	AL357673.2	antisense	chr1	54607721	54607744	+	1	0	AGO2	7mer-m8	uuUCCUCU-UUUGU-CCGUCCCGu	||| | | :||: ||||||||	gaAGCACAUCGACGUGGCAGGGCc	1.2782	-0.037	4	MDMs
MIMAT0019214	hsa-miR-3173-5p	ENSG00000272931	AC099568.2	lincRNA	chr1	90286277	90286298	-	1	0	AGO2	7mer-m8	uuuccucuuuuGUCCGUCCCGu	|| | | ::||||||||	aagcguccaccUGGGCAGGGCu	0.8758	0.429	0	HeLa
MIMAT0019214	hsa-miR-3173-5p	ENSG00000233184	AC093157.1	antisense	chr1	101491475	101491496	+	2	0	AGO2	7mer-m8	uuuccucuuuugUCCGUCCCGu	| :||||||||	cgccggcugcugGGGCAGGGCg	0.1297	-0.789	0	Akata-LCLd3
MIMAT0019214	hsa-miR-3173-5p	ENSG00000258634	AL160006.1	antisense	chr1	110602890	110602911	+	2	0	AGO2	7mer-m8	uuuCCUCUUUUGUCCGUCCCGu	||:||::: | |||||||	gguGGGGAGGGGAAGCAGGGCu	1.1662	0.060	0	HEK293S
MIMAT0019214	hsa-miR-3173-5p	ENSG00000258634	AL160006.1	antisense	chr1	110603068	110603085	+	4	0	AGO1-4,AGO2	8mer	uuuCCUCUUUUGUCCGUCCCGu	||||:|| |||||||	ucuGGAGGAA----GCAGGGCa	0.9534	0.662	0	Huh-7.5
MIMAT0019214	hsa-miR-3173-5p	ENSG00000273373	AL355488.1	antisense	chr1	110914463	110914484	+	4	0	AGO2	8mer	uuuCCUCUUUUGUCCGUCCCGu	|||| ::::: |||||||	gguGGAGUGGGUGAGCAGGGCa	1.3422	-0.030	0	HeLa
MIMAT0019214	hsa-miR-3173-5p	ENSG00000226419	SLC16A1-AS1	antisense	chr1	113516482	113516503	+	1	0	AGO2	8mer	uuuccucUUUUGUCCGUCCCGu	||| ||||: |||||||	aaaauuaAAAAUUAGCAGGGCa	1.2927	0.121	0	22RV1
MIMAT0019214	hsa-miR-3173-5p	ENSG00000227733	RP4-565E6.1	sense_intronic	chr1	146137049	146137069	-	1	0	AGO1-4	8mer	uuuccUCUUUUGUCCGUCCCGu	|| :|| ::| |||||||	aaucuGGAUUGUA-GCAGGGCa	0.9778	-0.320	5	fibroblasts
MIMAT0019214	hsa-miR-3173-5p	ENSG00000226335	XXyac-YX155B6.6	lincRNA	chr1	147678881	147678901	-	1	0	AGO1-4	8mer	uuuccUCUUUUGUCCGUCCCGu	|| :|| ::| |||||||	aaucuGGAUUGUA-GCAGGGCa	0.9778	-0.339	0	fibroblasts
MIMAT0019214	hsa-miR-3173-5p	ENSG00000203804	ADAMTSL4-AS1	processed_transcript	chr1	150533532	150533553	-	2	0	AGO1-4,AGO2	7mer-m8	uuuccucuuUUGUCCGUCCCGu	|:| |||||||	cccaugaccAGCCUGCAGGGCc	-0.0594	-0.082	2	HEK293S,Huh-7
MIMAT0019214	hsa-miR-3173-5p	ENSG00000203804	ADAMTSL4-AS1	processed_transcript	chr1	150533753	150533774	-	1	0	AGO1-4	7mer-m8	uuUCCUCUUUUGUCCGUCCCGu	||:||||| |: |||||||||	aaGGGAGACAGAAGGCAGGGCu	1.9360	-0.143	2	hNSC
MIMAT0019214	hsa-miR-3173-5p	ENSG00000272405	AL365181.3	antisense	chr1	156613173	156613194	-	8	0	AGO1-4,AGO2	7mer-m8	uuuccUCUUUUGUCCGUCCCGu	| || |:| |||||||	ccuacACAAUAUAAGCAGGGCc	0.7021	-0.160	6	Huh-7.5
MIMAT0019214	hsa-miR-3173-5p	ENSG00000254154	CRYZL2P-SEC16B	processed_transcript	chr1	177898637	177898659	-	2	0	AGO1-4,AGO2	7mer-m8	uuuccUCUUUUGU-CCGUCCCGu	| ||| :|:| |||||||	aucaaAGAUGAUACCGCAGGGCc	0.9612	-0.526	6	Huh-7.5
MIMAT0019214	hsa-miR-3173-5p	ENSG00000272906	AL353708.3	lincRNA	chr1	179851280	179851301	-	3	0	AGO1-4,AGO2	8mer	uuuccUCUUUUGUCCGUCCCGu	||||:: ||||||||	gcgauAGAAGGAUGGCAGGGCa	0.9693	0.070	1	HEK293T,Huh-7.5
MIMAT0019214	hsa-miR-3173-5p	ENSG00000273478	AC099676.1	antisense	chr1	201965292	201965313	-	1	0	AGO2	7mer-m8	uuUCCUCUUUUGUCCGUCCCGu	|| | || ||||||||||	gcAGCAUCAAUCAGGCAGGGCu	1.1740	3.944	1	22RV1
MIMAT0019214	hsa-miR-3173-5p	ENSG00000203709	MIR29B2CHG	lincRNA	chr1	207976183	207976203	-	3	0	AGO2	8mer	uuuccUCUUUUGUCCGUCCCGu	| | | | || | |||||||	auacuAUACAA-AUGCAGGGCa	0.9734	-0.610	8	motor_cortex
MIMAT0019214	hsa-miR-3173-5p	ENSG00000269934	AL353593.2	antisense	chr1	228462394	228462415	-	1	0	AGO2	8mer	uuuccucuuuugUCCGUCCCGu	| | | |||||||	cucgcugggcugAAGCAGGGCa	0.2299	0.655	3	TDF
MIMAT0019214	hsa-miR-3173-5p	ENSG00000224407	AL136988.1	antisense	chr1	230416311	230416332	-	2	0	AGO2	7mer-m8	uuuccucuuUUGUCCGUCCCGu	| | |:|: |||||||	ugaaggcccAGCGUGCAGGGCu	0.6563	-0.701	0	H1
MIMAT0019214	hsa-miR-3173-5p	ENSG00000272195	AL356512.1	antisense	chr1	245133901	245133922	-	2	0	AGO2	7mer-m8	uuUCCUCUUUUGUCCGUCCCGu	| |:|:| : :||||||||	cuACGGGGACGGGGGCAGGGCg	1.0721	-0.149	2	T-REx-293
MIMAT0019214	hsa-miR-3173-5p	ENSG00000260855	AL591848.4	lincRNA	chr1	246937562	246937588	+	3	0	AGO1-4,AGO2	8mer	uuuccuCUUUUG-----UCCGUCCCGu	||||:| |||||||||	ucuucuGAAAGCAUUUGAGGCAGGGCa	0.6119	-0.163	8	Huh-7.5
MIMAT0019214	hsa-miR-3173-5p	ENSG00000228643	AC079779.2	processed_transcript	chr2	287235	287256	+	1	0	AGO2	7mer-m8	uuuccucuuuuGUCCGUCCCGu	| ::||||||||	ggccaccacucUGGGCAGGGCc	0.2056	1.209	1	HeLa
MIMAT0019214	hsa-miR-3173-5p	ENSG00000232057	AC093390.1	antisense	chr2	1831576	1831598	+	1	0	AGO2	7mer-m8	uuuCCUCU-UUUGUCCGUCCCGu	||:|| | |||||||||	ccuGGGGAUCCAGAGGCAGGGCg	1.0044	-0.463	5	HEK293S
MIMAT0019214	hsa-miR-3173-5p	ENSG00000235072	AC012074.1	lincRNA	chr2	25592979	25593000	-	1	0	AGO1-4	8mer	uuuccucuuuugucCGUCCCGu	|||||||	ugcacccuggcucuGCAGGGCa	-0.7727	0.305	1	Huh-7.5
MIMAT0019214	hsa-miR-3173-5p	ENSG00000279544	AL133243.4	TEC	chr2	32790779	32790800	+	1	0	AGO2	7mer-m8	uuuccucuuuugucCGUCCCGu	| | |||||||	ugacuuauaguucuGCAGGGCu	0.1456	0.102	1	GM12891
MIMAT0019214	hsa-miR-3173-5p	ENSG00000279873	LINC01126	lincRNA	chr2	43454436	43454457	+	2	0	AGO1,AGO2	7mer-m8	uuUCCUCUUUUGUCCGUCCCGu	:||: : |:||||||||	ccGGGGCCUGCCGGGCAGGGCu	0.9213	1.423	3	BCBL-1,endothelial
MIMAT0019214	hsa-miR-3173-5p	ENSG00000179818	PCBP1-AS1	processed_transcript	chr2	70258054	70258075	-	2	0	AGO1-4,AGO2	8mer	uuuccucuuuugucCGUCCCGu	| | | |||||||	accuagcaguucuaGCAGGGCa	0.1828	0.300	4	HS5,Huh-7.5
MIMAT0019214	hsa-miR-3173-5p	ENSG00000231327	LINC01816	lincRNA	chr2	70352273	70352295	-	3	0	AGO1-4	7mer-m8	uuUC-CUCUUUUGUCCGUCCCGu	|| | |: :|: |||||||	gcAGAGUGGCUGCGAGCAGGGCc	0.9091	-0.621	0	Huh-7.5
MIMAT0019214	hsa-miR-3173-5p	ENSG00000279070	AC073263.2	lincRNA	chr2	74424788	74424809	-	1	0	AGO2	7mer-m8	uuuccucUUUUGUCCGUCCCGu	|| ||:: :||||||||	gaaacuuAAGGAGGGCAGGGCg	0.9966	-0.115	0	T98G
MIMAT0019214	hsa-miR-3173-5p	ENSG00000272913	AC009237.14	lincRNA	chr2	96191663	96191684	-	1	0	AGO2	7mer-m8	uuuccucuuuUGUCCGUCCCGu	|| || | :||||||||	gaaagacuccAGGGGCAGGGCc	0.9323	0.129	1	MCF7
MIMAT0019214	hsa-miR-3173-5p	ENSG00000204685	STARD7-AS1	processed_transcript	chr2	96874473	96874494	+	2	0	AGO2	7mer-m8	uuuCCUCUUUUGUCCGUCCCGu	||:| :: | |||||||	cccGGGGCCGGGAUGCAGGGCg	0.8492	-0.889	1	Huh-7.5
MIMAT0019214	hsa-miR-3173-5p	ENSG00000229743	LINC01159	processed_transcript	chr2	105483497	105483517	-	1	0	AGO1-4	7mer-m8	uuuCCUCUUUUGUCCGUCCCGu	|| |:: ||| |||||||	ugcGGUGGGCACA-GCAGGGCg	1.1086	-0.312	2	hNSC
MIMAT0019214	hsa-miR-3173-5p	ENSG00000229743	LINC01159	processed_transcript	chr2	105483520	105483541	-	1	0	AGO1-4	7mer-m8	uuuccucuuuugucCGUCCCGu	|||||||	gcucuccugccaccGCAGGGCg	-0.7727	-0.041	2	hNSC
MIMAT0019214	hsa-miR-3173-5p	ENSG00000172965	MIR4435-2HG	lincRNA	chr2	112187624	112187646	-	2	0	AGO2	8mer	uuuCCUCUUUUGUC-CGUCCCGu	|||||::: || |||||||	uuuGGAGAGGGGAGUGCAGGGCa	1.5270	-0.163	2	HeLa
MIMAT0019214	hsa-miR-3173-5p	ENSG00000280228	AC079753.1	TEC	chr2	113598286	113598310	+	2	0	AGO1-4,AGO2	7mer-m8	uuuCCUCUUUUGU---CCGUCCCGu	||: ||:|:: ||||||||	gguGGGUAAGAUGGAUGGCAGGGCu	0.9966	-0.200	0	Huh-7.5,T-REx-293
MIMAT0019214	hsa-miR-3173-5p	ENSG00000189223	PAX8-AS1	processed_transcript	chr2	114028041	114028062	+	1	0	AGO2	8mer	uuuccucuuuugucCGUCCCGu	| |||||||	uucuucuucugccuGCAGGGCa	-0.4902	0.055	2	22RV1
MIMAT0019214	hsa-miR-3173-5p	ENSG00000229131	AC016710.1	lincRNA	chr2	140227473	140227494	+	2	0	AGO1-4,AGO2	8mer	uuuccucUUUUGUCCGUCCCGu	|| ||||::||||||||	aaucauaAAAAUGGGCAGGGCa	1.2195	0.211	0	Huh-7.5
MIMAT0019214	hsa-miR-3173-5p	ENSG00000204380	PKP4-AS1	antisense	chr2	159579400	159579421	-	1	0	AGO2	7mer-m8	uuuCCUCUUUUGUCCGUCCCGu	| || |: | : |||||||	cauGGCCAGUAAGUGCAGGGCc	0.9279	-0.106	2	MCF7
MIMAT0019214	hsa-miR-3173-5p	ENSG00000226363	HAGLROS	lincRNA	chr2	177043306	177043331	+	1	0	AGO1-4	7mer-m8	uuUCCUCUUUUG---UC-CGUCCCGu	|| | |:::| :| |||||||	gcAGCACAGGGCCUGGGCGCAGGGCc	0.8304	-0.685	1	Huh-7.5
MIMAT0019214	hsa-miR-3173-5p	ENSG00000237298	TTN-AS1	antisense	chr2	179403691	179403712	+	5	0	AGO1-4,AGO2	7mer-m8	uuuccucuuuUGUCCGUCCCGu	|| | | | |||||||	caacugguucAGAAGCAGGGCu	0.6607	4.573	1	HeLa,Huh-7.5
MIMAT0019214	hsa-miR-3173-5p	ENSG00000227946	AC007383.2	lincRNA	chr2	206950864	206950885	+	3	0	AGO1-4,AGO2	7mer-m8	uuuccucuUUUGUCCGUCCCGu	||: |||||||||	cuccagccAAGAAGGCAGGGCu	0.3419	4.241	2	Huh-7.5,T98G
MIMAT0019214	hsa-miR-3173-5p	ENSG00000236886	AC007563.2	antisense	chr2	217559206	217559226	+	1	0	AGO2	7mer-m8	uuuccucuuuUGUCCGUCCCGu	| :|| |||||||	ccgcggccguGCA-GCAGGGCg	0.2864	4.462	4	TDF
MIMAT0019214	hsa-miR-3173-5p	ENSG00000261829	AC009407.1	sense_overlapping	chr2	231917114	231917137	+	3	0	AGO1-4,AGO2	8mer	uuUCCUCUUUUG--UCCGUCCCGu	|| || ::| : |||||||	ccAGCAGUCGGCUUGUGCAGGGCa	0.8370	-0.600	1	Huh-7.5
MIMAT0019214	hsa-miR-3173-5p	ENSG00000224376	AC017104.1	processed_transcript	chr2	232258636	232258660	+	1	0	AGO2	8mer	uuUCCUCUUUUG---UCCGUCCCGu	|:||||: |:| |||||||	caGGGAGGCAGCUCUCAGCAGGGCa	1.1951	-0.697	3	HCT116
MIMAT0019214	hsa-miR-3173-5p	ENSG00000227252	AC105760.2	antisense	chr2	237968336	237968362	-	1	0	AGO1-4	7mer-m8	uuUCC--UCUUUUGU---CCGUCCCGu	||| |||| ||| ||||||||	ugAGGCCAGAACACAGUUGGCAGGGCc	1.4380	-0.739	4	Huh-7.5
MIMAT0019214	hsa-miR-3173-5p	ENSG00000227252	AC105760.2	antisense	chr2	237968424	237968446	-	4	0	AGO1-4,AGO2	7mer-m8	uuuccucuuUUGUC-CGUCCCGu	| ||| |||||||	cccuuccucACCAGAGCAGGGCu	0.1358	-0.132	4	Huh-7.5,T-REx-293
MIMAT0019214	hsa-miR-3173-5p	ENSG00000222020	AC062017.1	antisense	chr2	240323619	240323639	+	1	0	AGO2	7mer-m8	uuuccucUUUUGUCCGUCCCGu	||::| |||||||	uuguuuuAAGGC-CGCAGGGCu	0.3530	-0.720	0	22RV1
MIMAT0019214	hsa-miR-3173-5p	ENSG00000233392	AC104809.2	processed_transcript	chr2	241895827	241895848	-	1	0	AGO2	7mer-m8	uuuccucuuuugucCGUCCCGu	| |||||||	gaguuuccucugguGCAGGGCc	-0.4545	-0.663	1	22RV1
MIMAT0019214	hsa-miR-3173-5p	ENSG00000225733	FGD5-AS1	antisense	chr3	14989335	14989355	-	1	0	AGO2	7mer-m8	uuuCCUCUUUUGUCCGUCCCGu	|| | ::| :||||||||	cccGGCGCGGA-GGGCAGGGCg	0.9589	0.612	4	HEK293S
MIMAT0019214	hsa-miR-3173-5p	ENSG00000198590	C3orf35	processed_transcript	chr3	37458916	37458938	+	2	0	AGO1-4	8mer	uuUCCUCU-UUUGUCCGUCCCGu	| || ||| :::| |||||||	agAGCAGAUGGGCCUGCAGGGCa	1.3758	1.491	1	Huh-7.5
MIMAT0019214	hsa-miR-3173-5p	ENSG00000230454	U73166.1	lincRNA	chr3	50298258	50298279	+	2	0	AGO2	7mer-m8	uuUCCUCUUUUGUCCGUCCCGu	:||| : :||||||||	guGGGAUCCUGGGGGCAGGGCu	0.8515	0.825	4	22RV1
MIMAT0019214	hsa-miR-3173-5p	ENSG00000272762	AC115284.1	processed_transcript	chr3	52005638	52005663	-	1	0	AGO2	7mer-m8	uuUCCUCU--UUUGUC--CGUCCCGu	|||: | | ||| |||||||	cgAGGGCACCAUCCAGGUGCAGGGCc	0.9967	2.506	1	HUVEC
MIMAT0019214	hsa-miR-3173-5p	ENSG00000272690	LINC02018	lincRNA	chr3	75492681	75492709	+	1	0	AGO2	8mer	uuUCC--UCUUUUGUC-----CGUCCCGu	||| |||: :||| |||||||	ccAGGCCAGAGUGCAGUUGACGCAGGGCa	1.0743	0.158	1	motor_cortex
MIMAT0019214	hsa-miR-3173-5p	ENSG00000273033	LINC02035	lincRNA	chr3	122607185	122607209	+	2	0	AGO1-4	7mer-m8	uuUCC-UC-UUUUGUC-CGUCCCGu	||| || | |:|| |||||||	ucAGGUAGCCACAUAGAGCAGGGCu	1.2516	0.257	5	Huh-7.5
MIMAT0019214	hsa-miR-3173-5p	ENSG00000246022	ALDH1L1-AS2	antisense	chr3	125928253	125928274	+	1	0	AGO2	8mer	uuuccucuuuugucCGUCCCGu	| |||||||	ucccuacucuugguGCAGGGCa	-0.2447	-0.393	5	left_ventricle
MIMAT0019214	hsa-miR-3173-5p	ENSG00000279328	AC073439.1	TEC	chr3	126152159	126152183	-	1	0	AGO2	8mer	uuUCCUCUU-UUGUC--CGUCCCGu	|||: || ::||| |||||||	gcAGGGCAAGGGCAGCUGCAGGGCa	1.3824	-0.623	1	HEK293S
MIMAT0019214	hsa-miR-3173-5p	ENSG00000279328	AC073439.1	TEC	chr3	126152176	126152197	-	1	0	AGO2	8mer	uuuccuCUUUUGUCCGUCCCGu	|:|:: |||||||||	gcuccuGGAGGGAGGCAGGGCa	0.6628	-0.407	1	HEK293S
MIMAT0019214	hsa-miR-3173-5p	ENSG00000280053	AC011199.1	TEC	chr3	126694758	126694779	+	1	0	AGO2	8mer	uuuccucuuuuguCCGUCCCGu	| ||||||||	ugcccugcuucuuGGCAGGGCa	0.0076	-0.075	2	HeLa
MIMAT0019214	hsa-miR-3173-5p	ENSG00000206417	H1FX-AS1	antisense	chr3	129034704	129034725	+	1	0	AGO2	7mer-m8	uuuccucuuuUGUCCGUCCCGu	|| || ||||||||	ggcggucgucACUGGCAGGGCc	0.5967	1.317	2	HeLa
MIMAT0019214	hsa-miR-3173-5p	ENSG00000248932	AC097103.2	antisense	chr3	139108757	139108778	+	3	0	AGO1-4,AGO2	8mer	uuuCCU-CUUUUGUCCGUCCCGu	||| | ||| |||||||	gcuGGACGCUAAC-UGCAGGGCa	1.0011	-0.102	5	Akata-LCLd3,HeLa
MIMAT0019214	hsa-miR-3173-5p	ENSG00000229619	MBNL1-AS1	antisense	chr3	151985003	151985025	-	1	0	AGO2	8mer	uuUCCUCUUUUGUC-CGUCCCGu	|| |||:|| || |||||||	ggAGAAGAGAAAAGAGCAGGGCa	1.4711	-0.166	4	T98G
MIMAT0019214	hsa-miR-3173-5p	ENSG00000163915	IGF2BP2-AS1	antisense	chr3	185446300	185446321	+	1	0	AGO2	7mer-m8	uuuccucUUUUGUCCGUCCCGu	| ||::|| |||||||	cagcuucAAGGCAAGCAGGGCu	0.8495	0.081	0	TDF
MIMAT0019214	hsa-miR-3173-5p	ENSG00000270959	LPP-AS2	antisense	chr3	187871702	187871724	-	2	0	AGO2	7mer-m8	uuUCCUCUUU-UGUCCGUCCCGu	||| | |||| : ||||||||	aaAAGUGAAACUUCGGCAGGGCu	1.5720	2.039	3	MDA-MB-231
MIMAT0019214	hsa-miR-3173-5p	ENSG00000228109	MELTF-AS1	antisense	chr3	196730739	196730759	+	2	0	AGO2	7mer-m8	uuucCUCUUUUGUCCGUCCCGu	| |:|:|::| ||||||||	accaGGGGAGGC-GGCAGGGCg	1.1485	-0.298	1	HeLa
MIMAT0019214	hsa-miR-3173-5p	ENSG00000272927	AC107464.3	antisense	chr4	655237	655259	-	1	0	AGO2	8mer	uuuccuCUUUUGU-CCGUCCCGu	| | |:||:|| ||||||||	gauguuGGAAGCAGGGCAGGGCa	1.2838	-0.142	0	22RV1
MIMAT0019214	hsa-miR-3173-5p	ENSG00000272927	AC107464.3	antisense	chr4	655511	655536	-	1	0	AGO2	8mer	uuUCCUCUU--UUGU--CCGUCCCGu	:|||||| :|:: |||||||	guGGGAGAACCGAUGUCCGCAGGGCa	1.4016	-0.726	0	cingulate_gyrus
MIMAT0019214	hsa-miR-3173-5p	ENSG00000272588	AC139887.4	antisense	chr4	751041	751062	-	1	0	AGO2	8mer	uuuCCUCUUUUGUCCGUCCCGu	| | | ::::| |||||||	aguGCAUGGGGCCCGCAGGGCa	1.0333	-0.250	2	motor_cortex
MIMAT0019214	hsa-miR-3173-5p	ENSG00000249592	AC139887.2	antisense	chr4	756292	756313	-	2	0	AGO2	7mer-m8	uuuccucuuuugUCCGUCCCGu	|| | :||||||||	aauccgugcaugGGGCAGGGCc	0.4250	-0.240	2	T98G
MIMAT0019214	hsa-miR-3173-5p	ENSG00000227189	AC092535.1	antisense	chr4	1145724	1145745	+	2	0	AGO2	7mer-m8	uuuccucUUUUGUCCGUCCCGu	| ::|| :||||||||	ccaacucGGAAGGGGCAGGGCu	0.8037	0.007	1	HeLa
MIMAT0019214	hsa-miR-3173-5p	ENSG00000249673	NOP14-AS1	antisense	chr4	2942252	2942273	+	1	0	AGO2	7mer-m8	uuuccUCUUUUGUCCGUCCCGu	| | :|| || :||||||||	auacaGGAUAAGGGGCAGGGCu	1.2383	-0.399	3	H1
MIMAT0019214	hsa-miR-3173-5p	ENSG00000247708	STX18-AS1	antisense	chr4	4708233	4708256	+	1	0	AGO2	7mer-m8	uuuccucUUUUG--UCCGUCCCGu	| |||:| :||||||||	uguagccAAAGCCUGGGCAGGGCc	0.8515	0.081	2	T98G
MIMAT0019214	hsa-miR-3173-5p	ENSG00000280043	AC118282.4	TEC	chr4	49231891	49231914	+	1	0	AGO1-4	7mer-m8	uuuccuCUUUUGUC--CGUCCCGu	| ||| |||| |||||||	gcgguuGAACACAGCAGCAGGGCc	1.1829	-0.455	4	Huh-7.5
MIMAT0019214	hsa-miR-3173-5p	ENSG00000269559	AC093677.2	antisense	chr4	75023756	75023777	-	1	0	AGO2	8mer	uuuccucuUUUGUCCGUCCCGu	:::| ||||||||	ccucacccGGGCUGGCAGGGCa	0.2655	-0.776	1	Akata-LCLd3
MIMAT0019214	hsa-miR-3173-5p	ENSG00000251022	THAP9-AS1	antisense	chr4	83820708	83820729	-	3	0	AGO2	8mer	uuuccUCUUUUGUCCGUCCCGu	:|:::|:: |||||||	ucccuGGGGGAUGUGCAGGGCa	0.7808	-0.464	0	HEK293S
MIMAT0019214	hsa-miR-3173-5p	ENSG00000248019	FAM13A-AS1	antisense	chr4	89649572	89649593	+	1	0	AGO2	7mer-m8	uuuccucuuuugucCGUCCCGu	| |||||||	gggcugcaugcuuuGCAGGGCc	-0.2035	0.345	1	HeLa
MIMAT0019214	hsa-miR-3173-5p	ENSG00000251259	AC004069.1	lincRNA	chr4	106058663	106058684	-	1	0	AGO2	7mer-m8	uuUCCUCUUUUGUCCGUCCCGu	||| | |: : ||||||||	caAGCACAGUGGUGGCAGGGCc	1.1497	0.971	1	HeLa
MIMAT0019214	hsa-miR-3173-5p	ENSG00000271538	LINC02427	lincRNA	chr4	185428239	185428259	-	2	0	AGO2	7mer-m8	uuuccuCUUUUGUCCGUCCCGu	|||: || |||||||	gggccuGAAGUCA-GCAGGGCu	0.6950	0.472	3	cingulate_gyrus
MIMAT0019214	hsa-miR-3173-5p	ENSG00000225138	SLC9A3-AS1	processed_transcript	chr5	478056	478077	+	7	0	AGO2	7mer-m8	uuuccucuuuuguCCGUCCCGu	| | ||||||||	ccacccgccugauGGCAGGGCc	0.2927	-0.463	3	HEK293S
MIMAT0019214	hsa-miR-3173-5p	ENSG00000225138	SLC9A3-AS1	processed_transcript	chr5	479600	479621	+	2	0	AGO2	7mer-m8	uuuccucUUUUGUCCGUCCCGu	| ::::||||||||||	gugugcuGGGGCAGGCAGGGCu	0.8570	-0.963	3	HeLa
MIMAT0019214	hsa-miR-3173-5p	ENSG00000260066	AC112176.1	lincRNA	chr5	1727231	1727253	+	1	0	AGO2	7mer-m8	uuuccucuUUUGUC-CGUCCCGu	| | :::| |||||||	ggggccucACGUGGCGCAGGGCc	0.5388	-0.521	1	HCT116
MIMAT0019214	hsa-miR-3173-5p	ENSG00000281560	AC091891.2	lincRNA	chr5	2714245	2714266	+	1	0	AGO2	7mer-m8	uuuccucuUUUGUCCGUCCCGu	| |||||||||||	cuucucccACACAGGCAGGGCu	0.3497	-0.238	1	HeLa
MIMAT0019214	hsa-miR-3173-5p	ENSG00000248587	GDNF-AS1	antisense	chr5	37840597	37840618	+	1	0	AGO2	8mer	uuuccucuuuugucCGUCCCGu	| |||||||	ccucucgcuucuccGCAGGGCa	-0.2196	0.559	6	22RV1
MIMAT0019214	hsa-miR-3173-5p	ENSG00000251279	SMIM15-AS1	antisense	chr5	60475574	60475595	+	2	0	AGO1-4,AGO2	7mer-m8	uuuccuCUUUUGUCCGUCCCGu	| | ||: :| |||||||	acaucuGAGCCUAAGCAGGGCc	0.8758	-0.112	4	Huh-7.5
MIMAT0019214	hsa-miR-3173-5p	ENSG00000250421	AC106798.1	lincRNA	chr5	67119806	67119827	-	2	0	AGO1-4,AGO2	8mer	uuuccucUUUUGUCCGUCCCGu	||| ||| | |||||||	aaaucuaAAACCCAGCAGGGCa	1.1109	-0.037	1	Huh-7.5
MIMAT0019214	hsa-miR-3173-5p	ENSG00000250320	AC113383.1	antisense	chr5	83680250	83680272	+	1	0	AGO2	8mer	uuucCUCUUUUGUC-CGUCCCGu	| |||: ::||| |||||||	agccGAGGUGGCAGCGCAGGGCa	1.3570	0.361	3	TDF
MIMAT0019214	hsa-miR-3173-5p	ENSG00000250124	AC016550.3	lincRNA	chr5	85676900	85676919	-	4	0	AGO1-4,AGO2	8mer	uuuccuCUUUUGUCCGUCCCGu	| |||: |||||||	uucacuGUAAAU--GCAGGGCa	0.4755	0.306	3	Huh-7.5
MIMAT0019214	hsa-miR-3173-5p	ENSG00000234290	AC116366.1	antisense	chr5	131805038	131805058	-	2	1	AGO2	7mer-m8	uuuCCUCUUUUGUCCGUCCCGu	| | ||: : || |||||||	acuGAAGGUGUCA-GCAGGGCu	1.0565	0.253	4	T-REx-293
MIMAT0019214	hsa-miR-3173-5p	ENSG00000272023	AC010240.3	lincRNA	chr5	132299546	132299567	+	1	0	AGO2	7mer-m8	uuuccucuuuuGUCCGUCCCGu	|| | ||||||||	ugcggccgcguCCGGCAGGGCu	0.3568	0.028	2	HEK293
MIMAT0019214	hsa-miR-3173-5p	ENSG00000280161	AC022413.1	TEC	chr5	180237822	180237844	+	1	0	AGO2	7mer-m8	uuuccucuuUUG-UCCGUCCCGu	:|| |||||||||	gccucucuuGACGAGGCAGGGCc	0.1601	-0.091	4	HeLa
MIMAT0019214	hsa-miR-3173-5p	ENSG00000245060	LINC00847	lincRNA	chr5	180258718	180258739	+	1	0	AGO1-4	8mer	uuuccucuuuugucCGUCCCGu	| | |||||||	acccuacccgguccGCAGGGCa	-0.0521	0.184	3	MCF7
MIMAT0019214	hsa-miR-3173-5p	ENSG00000233937	AC008443.1	processed_transcript	chr5	180682966	180682987	+	3	0	AGO1,AGO1-4	8mer	uuuccucuuUUGUCCGUCCCGu	| || | |||||||	uagaucuucAAAAAGCAGGGCa	0.3341	0.755	2	Huh-7.5,endothelial
MIMAT0019214	hsa-miR-3173-5p	ENSG00000260604	AL590004.4	lincRNA	chr6	3910338	3910360	-	1	0	AGO2	7mer-m8	uuucCUCUUUUG-UCCGUCCCGu	| ||| ::| :||||||||	cacaGAGCUGGCUGGGCAGGGCc	1.1308	-0.503	1	left_ventricle
MIMAT0019214	hsa-miR-3173-5p	ENSG00000281706	LINC01012	lincRNA	chr6	27670131	27670152	+	1	0	AGO2	7mer-m8	uuuccuCUUUUGUCCGUCCCGu	| ||| | | |||||||	cauuauGAACAAAUGCAGGGCu	0.8703	-0.065	0	HEK293T
MIMAT0019214	hsa-miR-3173-5p	ENSG00000274259	AL662799.1	antisense	chr6	33422137	33422157	-	1	0	AGO2	7mer-m8	uuUCCUCUUUUGUCCGUCCCGu	| |||| :|: |||||||||	agAGGACCGAG-AGGCAGGGCc	1.4490	-1.357	1	Akata-LCLd3
MIMAT0019214	hsa-miR-3173-5p	ENSG00000281969	AL592158.1	TEC	chr6	39790460	39790481	+	1	0	AGO2	7mer-m8	uuuccucuUUUGUCCGUCCCGu	||| | |||||||	cuuuccuuAAAGAUGCAGGGCu	0.3176	0.090	0	T98G
MIMAT0019214	hsa-miR-3173-5p	ENSG00000260273	AL359711.2	antisense	chr6	109704296	109704317	+	1	0	AGO1-4	7mer-m8	uuuCCUCUUUUGUCCGUCCCGu	||| |:| |||||||	cccGGAUCAGAGCCGCAGGGCg	0.8515	-0.418	0	MCF7
MIMAT0019214	hsa-miR-3173-5p	ENSG00000272356	AL080317.3	antisense	chr6	111634552	111634572	+	2	0	AGO2	8mer	uuuccucUUUUGUCCGUCCCGu	| :||||| |||||||	uaccuuaGAAACA-GCAGGGCa	1.0628	6.156	2	H1
MIMAT0019214	hsa-miR-3173-5p	ENSG00000231889	TRAF3IP2-AS1	antisense	chr6	111897738	111897759	+	5	0	AGO1,AGO1-4,AGO2	8mer	uuuccucuuuugUCCGUCCCGu	| :||||||||	cacaagcgucgaGGGCAGGGCa	-0.0455	0.030	2	TrHBMEC,endothelial,hNSC
MIMAT0019214	hsa-miR-3173-5p	ENSG00000198221	AFDN-DT	lincRNA	chr6	168226541	168226561	-	1	0	AGO1-4	7mer-m8	uuUCC-UCUUUUGUCCGUCCCGu	| ||| | ::|:| |||||||	acAGGUACGGAGC--GCAGGGCc	1.2139	-0.646	2	hNSC
MIMAT0019214	hsa-miR-3173-5p	ENSG00000223855	AC147651.1	lincRNA	chr7	561793	561813	+	2	0	AGO1	7mer-m8	uuuccucUUUUGUCCGUCCCGu	| :|||| |||||||	gggcguuGAAAC-CGCAGGGCu	0.8515	-0.343	2	endothelial
MIMAT0019214	hsa-miR-3173-5p	ENSG00000257607	AC073957.2	antisense	chr7	1098607	1098628	-	2	0	AGO1-4,AGO2	7mer-m8	uuuccucuuuUGUCCGUCCCGu	| | | || ||||||||	cacgccgcccACUGGCAGGGCc	0.8304	-0.840	0	Huh-7.5
MIMAT0019214	hsa-miR-3173-5p	ENSG00000273230	AC102953.2	lincRNA	chr7	1505822	1505843	-	3	0	AGO2	8mer	uuuccuCUUUUGUCCGUCCCGu	| || || |||||||	cuggcuGACCACCAGCAGGGCa	0.7128	-1.160	3	T98G
MIMAT0019214	hsa-miR-3173-5p	ENSG00000230487	PSMG3-AS1	lincRNA	chr7	1609789	1609810	+	1	0	AGO2	7mer-m8	uuuccucuuuUGUCCGUCCCGu	:| ||||||||	guuccgcgcuGCCGGCAGGGCu	-0.1576	-0.371	4	22RV1
MIMAT0019214	hsa-miR-3173-5p	ENSG00000230487	PSMG3-AS1	lincRNA	chr7	1627510	1627531	+	2	0	AGO1-4	8mer	uuuccucuuuUGUCCGUCCCGu	| || | | :||||||||	acagcccaucAGGGGCAGGGCa	0.9213	-0.274	4	Huh-7.5
MIMAT0019214	hsa-miR-3173-5p	ENSG00000234432	AC092171.3	lincRNA	chr7	5466215	5466236	-	3	0	AGO1-4,AGO2	7mer-m8	uuuccucuuuugucCGUCCCGu	| |||||||	ggacuccgguggcuGCAGGGCc	-0.3825	-0.394	5	HEK293S,Huh-7.5
MIMAT0019214	hsa-miR-3173-5p	ENSG00000230733	AC092171.2	lincRNA	chr7	5517837	5517858	+	1	0	AGO2	7mer-m8	uuuccucuuuuGUCCGUCCCGu	| | ||||||||	aggcccaugucCUGGCAGGGCc	-0.1122	-0.494	2	TDF
MIMAT0019214	hsa-miR-3173-5p	ENSG00000230733	AC092171.2	lincRNA	chr7	5518112	5518137	+	1	0	AGO2	7mer-m8	uuuCCUCUUUUGUC----CGUCCCGu	| :|:| ||:| |||||||	gcuGCGGGACACGGGGCUGCAGGGCc	0.7583	-0.235	2	H1
MIMAT0019214	hsa-miR-3173-5p	ENSG00000272894	AC004982.2	lincRNA	chr7	7603917	7603939	-	1	0	AGO1-4	8mer	uuuccucUUUUGUC-CGUCCCGu	| ||| : | |||||||	uacauucAAAUUUGAGCAGGGCa	0.6777	0.012	1	hNSC
MIMAT0019214	hsa-miR-3173-5p	ENSG00000253552	HOXA-AS2	antisense	chr7	27161996	27162017	+	1	0	AGO1	8mer	uuuccucuuuUGUCCGUCCCGu	| | || |||||||	gaggccccgcACUCGCAGGGCa	0.4089	0.188	3	endothelial
MIMAT0019214	hsa-miR-3173-5p	ENSG00000272801	AC004080.5	processed_transcript	chr7	27187008	27187028	-	4	0	AGO2	8mer	uuUCCUCUUUUGUCCGUCCCGu	| || || |:|:||||||||	acAGCAG-CAGCGGGCAGGGCa	1.3480	2.123	3	T-REx-293
MIMAT0019214	hsa-miR-3173-5p	ENSG00000240990	HOXA11-AS	antisense	chr7	27225585	27225606	+	2	0	AGO1-4,AGO2	7mer-m8	uuuccucuuUUGUCCGUCCCGu	| :|: |||||||	uuugucacuGAUCCGCAGGGCc	0.2942	0.966	2	Huh-7.5
MIMAT0019214	hsa-miR-3173-5p	ENSG00000240990	HOXA11-AS	antisense	chr7	27228606	27228627	+	1	0	AGO2	7mer-m8	uuuccucuuuugucCGUCCCGu	||| |||||||	ccaggcagcccucuGCAGGGCc	0.1763	0.566	2	HeLa
MIMAT0019214	hsa-miR-3173-5p	ENSG00000271122	AC018647.2	antisense	chr7	35736351	35736372	+	2	0	AGO2	7mer-m8	uuuccucuuuugucCGUCCCGu	| |||||||	uugcccuuguuccuGCAGGGCu	-0.4902	0.076	9	Huh-7.5
MIMAT0019214	hsa-miR-3173-5p	ENSG00000239775	AC017116.1	sense_overlapping	chr7	44104519	44104540	+	1	0	AGO1-4	7mer-m8	uuuccucuUUUGUCCGUCCCGu	| |:| :||||||||	cucguuccAGAAGGGCAGGGCc	0.6231	5.174	0	Huh-7.5
MIMAT0019214	hsa-miR-3173-5p	ENSG00000234387	AC073188.5	lincRNA	chr7	62854678	62854699	+	1	0	AGO2	7mer-m8	uuuccucuuuugucCGUCCCGu	|| |||||||	uucggcuguuggucGCAGGGCu	-0.0599	-0.051	0	TZM-bl
MIMAT0019214	hsa-miR-3173-5p	ENSG00000179406	LINC00174	processed_transcript	chr7	65856408	65856431	-	1	0	AGO2	7mer-m8	uuUCCUCUUUUGU--CCGUCCCGu	|||:| || |||||||	guAGGGGUCUCCAUCCGCAGGGCc	0.7982	0.002	2	22RV1
MIMAT0019214	hsa-miR-3173-5p	ENSG00000182165	TP53TG1	lincRNA	chr7	86970873	86970893	-	2	0	AGO2	7mer-m8	uuUCCUCUUUUGUCCGUCCCGu	| || |||:|:: ||||||||	acAGCAGAGAGU-GGCAGGGCu	1.5243	0.733	5	BC-3
MIMAT0019214	hsa-miR-3173-5p	ENSG00000243107	AC000120.1	sense_overlapping	chr7	91835362	91835383	-	1	0	AGO1-4	8mer	uuuCCUCUUUUGUCCGUCCCGu	|| : ::::||||||||	gguGGCAGUGGUGGGCAGGGCa	0.8758	0.051	2	MCF7
MIMAT0019214	hsa-miR-3173-5p	ENSG00000231764	DLX6-AS1	antisense	chr7	96596382	96596404	-	1	0	AGO2	7mer-m8	uuuccUCU-UUUGUCCGUCCCGu	| | ||| || :| |||||||	acaucAGAUAAUUAUGCAGGGCc	1.2594	0.103	1	cingulate_gyrus
MIMAT0019214	hsa-miR-3173-5p	ENSG00000224729	PCOLCE-AS1	antisense	chr7	100200130	100200150	-	3	0	AGO2	7mer-m8	uuUCCUCUUUUGUCCGUCCCGu	:| | ||::|| |||||||	ugGGCAAAAGGCA-GCAGGGCg	1.1662	1.203	2	TDF
MIMAT0019214	hsa-miR-3173-5p	ENSG00000272219	AC005072.1	sense_intronic	chr7	101604733	101604754	+	2	0	AGO1-4,AGO2	8mer	uuuccuCUUUUGUCCGUCCCGu	| |:|:| |||||||	ccacauGGAGAGUUGCAGGGCa	0.7018	0.042	0	Huh-7.5,motor_cortex
MIMAT0019214	hsa-miR-3173-5p	ENSG00000228393	LINC01004	antisense	chr7	104623089	104623110	-	1	0	AGO1	7mer-m8	uuuccucUUUUGUCCGUCCCGu	|| | |||||||	uuucugcAAUCCCUGCAGGGCc	0.1789	0.328	2	endothelial
MIMAT0019214	hsa-miR-3173-5p	ENSG00000239569	KMT2E-AS1	antisense	chr7	104654278	104654298	-	2	0	AGO1-4,AGO2	7mer-m8	uuuccucUUUUGUCCGUCCCGu	| |::||| |||||||	acgaacaAGGACA-GCAGGGCu	0.7670	-0.135	1	22RV1,Huh-7.5
MIMAT0019214	hsa-miR-3173-5p	ENSG00000224897	POT1-AS1	antisense	chr7	124570048	124570067	+	1	0	AGO1-4	7mer-m8	uuuccuCUUUUGUCCGUCCCGu	|::|:| |||||||	gucaacGGGAGC--GCAGGGCc	0.4356	-1.148	5	Huh-7.5
MIMAT0019214	hsa-miR-3173-5p	ENSG00000280347	AC000123.3	TEC	chr7	127001090	127001111	-	6	0	AGO1,AGO1-4,AGO2	7mer-m8	uuUCCUCUUUUGUCCGUCCCGu	||||| | : |||||||||	aaAGGCGCUUGAAGGCAGGGCu	1.4827	-0.059	3	Huh-7.5,endothelial
MIMAT0019214	hsa-miR-3173-5p	ENSG00000272941	AC083862.2	antisense	chr7	134853295	134853316	+	1	0	AGO1	8mer	uuuccucuuuugUCCGUCCCGu	| :||||||||	ugugugugcugaGGGCAGGGCa	0.0843	-0.769	2	endothelial
MIMAT0019214	hsa-miR-3173-5p	ENSG00000261305	AC005586.2	sense_overlapping	chr7	150039063	150039084	+	1	0	AGO1-4	7mer-m8	uuuccucuuuuGUCCGUCCCGu	| | ||||||||||	ccacuccuaccCAGGCAGGGCu	0.5547	0.147	1	Huh-7.5
MIMAT0019214	hsa-miR-3173-5p	ENSG00000244151	AC010973.2	antisense	chr7	150773129	150773152	-	1	0	AGO1-4	7mer-m8	uuucCUCUUUUGUC--CGUCCCGu	|: |:|:||| |||||||	gccaGGCAGAGCAGCUGCAGGGCc	0.9612	2.940	1	hNSC
MIMAT0019214	hsa-miR-3173-5p	ENSG00000244151	AC010973.2	antisense	chr7	150773150	150773172	-	1	0	AGO1-4	7mer-m8	uuUCCUCUUUUGUC-CGUCCCGu	| | || :: ||| |||||||	acAUGACGGCCCAGAGCAGGGCc	1.2328	3.232	1	hNSC
MIMAT0019214	hsa-miR-3173-5p	ENSG00000272661	AC021097.1	antisense	chr7	150937538	150937558	+	1	0	AGO2	7mer-m8	uuUCCUCUUUUGUCCGUCCCGu	|||:|: ||:| |||||||	ucAGGGGGCAAUA-GCAGGGCu	1.3503	3.570	0	HeLa
MIMAT0019214	hsa-miR-3173-5p	ENSG00000273117	AC144652.1	lincRNA	chr7	155088510	155088531	-	4	0	AGO1-4,AGO2	8mer	uuuccucuuuugucCGUCCCGu	|| | |||||||	ucagcggccccucuGCAGGGCa	0.2727	-0.420	3	HCT116,Huh-7.5
MIMAT0019214	hsa-miR-3173-5p	ENSG00000253200	AC037459.3	antisense	chr8	22472286	22472307	-	1	0	AGO1	8mer	uuuccucuuuugucCGUCCCGu	|| |||||||	cugggucucccacuGCAGGGCa	-0.0599	-0.166	3	endothelial
MIMAT0019214	hsa-miR-3173-5p	ENSG00000253616	AC107959.3	antisense	chr8	22929267	22929291	-	1	0	AGO1	7mer-m8	uuuCCU--CUUUUGU-CCGUCCCGu	||| |::|:|| ||||||||	gcuGGACCGGGAGCACGGCAGGGCc	1.2073	-0.100	3	endothelial
MIMAT0019214	hsa-miR-3173-5p	ENSG00000259366	AC108449.2	sense_intronic	chr8	28913973	28913994	+	11	0	AGO1-4,AGO2	7mer-m8	uuuccuCUUUUGUCCGUCCCGu	| :| | |||||||	ugucuuGUGAUCUUGCAGGGCc	0.3258	-0.445	4	Huh-7.5
MIMAT0019214	hsa-miR-3173-5p	ENSG00000279041	AC102945.2	TEC	chr8	30410244	30410265	+	4	0	AGO1-4,AGO2	7mer-m8	uuuccucuuuugUCCGUCCCGu	| | | |||||||	augccuguuuggAAGCAGGGCu	0.1471	0.698	5	Huh-7.5
MIMAT0019214	hsa-miR-3173-5p	ENSG00000270673	YTHDF3-AS1	lincRNA	chr8	64080928	64080948	-	3	0	AGO2	7mer-m8	uuuccucUUUUGUCCGUCCCGu	:|::| |||||||	ccgcuccGAGGC-UGCAGGGCc	0.2698	-1.087	1	HeLa
MIMAT0019214	hsa-miR-3173-5p	ENSG00000249859	PVT1	lincRNA	chr8	128866981	128867002	+	5	0	AGO1,AGO2	7mer-m8	uuuccucuuuuGUCCGUCCCGu	| | | ||||||||	ggucgcgugucCUGGCAGGGCc	0.3958	-0.175	1	T98G,endothelial
MIMAT0019214	hsa-miR-3173-5p	ENSG00000249859	PVT1	lincRNA	chr8	128952616	128952637	+	4	0	AGO1-4,AGO2	7mer-m8	uuucCUC-UUUUGUCCGUCCCGu	||| |:||| ||||||||	ugcaGAGCAGAAC-GGCAGGGCc	1.2018	-0.330	1	BT474,Huh-7.5
MIMAT0019214	hsa-miR-3173-5p	ENSG00000282164	PEG13	sense_intronic	chr8	141107434	141107454	-	3	0	AGO2	7mer-m8	uuuCCUCUUUUGUCCGUCCCGu	| ||| |:: ||||||||	ccuGCAGACAGU-GGCAGGGCu	1.0709	-0.517	0	cingulate_gyrus
MIMAT0019214	hsa-miR-3173-5p	ENSG00000282164	PEG13	sense_intronic	chr8	141107617	141107637	-	1	0	AGO2	7mer-m8	uuuCCUCUUUUGUCCGUCCCGu	| ||| :: ||||||||	cuuGUAGACUGU-GGCAGGGCg	0.9157	-0.765	0	motor_cortex
MIMAT0019214	hsa-miR-3173-5p	ENSG00000259891	AC107375.1	antisense	chr8	141517048	141517069	-	1	0	AGO2	7mer-m8	uuuccucuuuuGUCCGUCCCGu	||| :|||||||||	aaauuuugcuuUAGGCAGGGCg	0.6497	-0.004	0	HeLa
MIMAT0019214	hsa-miR-3173-5p	ENSG00000254973	AC105219.4	lincRNA	chr8	144841402	144841428	-	1	0	AGO2	7mer-m8	uuUCCUCUUU---UGUC--CGUCCCGu	| |||||::| :| | |||||||	agAGGAGGGAUUUGCUGGUGCAGGGCu	1.3130	1.821	1	T-REx-293
MIMAT0019214	hsa-miR-3173-5p	ENSG00000255182	AC084125.2	processed_transcript	chr8	145724211	145724233	-	1	0	AGO2	7mer-m8	uuUCCUCUUUUGUC-CGUCCCGu	||| :| ::| |||||||	gcAGGCUGACCUGGUGCAGGGCc	0.9756	1.653	1	22RV1
MIMAT0019214	hsa-miR-3173-5p	ENSG00000265393	AC084125.4	antisense	chr8	145737996	145738017	+	2	0	AGO2	7mer-m8	uuuccucuUUUGUCCGUCCCGu	|| ::||||||||	ucgucuccAACUGGGCAGGGCg	0.2965	-0.724	0	HeLa
MIMAT0019214	hsa-miR-3173-5p	ENSG00000265393	AC084125.4	antisense	chr8	145738035	145738056	+	1	0	AGO2	7mer-m8	uuuccuCUUUUGUCCGUCCCGu	|:|: ::||||||||	gggccuGGAGCUGGGCAGGGCc	0.5986	1.802	0	22RV1
MIMAT0019214	hsa-miR-3173-5p	ENSG00000265393	AC084125.4	antisense	chr8	145738151	145738173	+	5	0	AGO2	7mer-m8	uuuccuCUUUUGUC-CGUCCCGu	| | |::::||| |||||||	auggcuGGGGGCAGAGCAGGGCu	1.3005	0.974	0	HCT116
MIMAT0019214	hsa-miR-3173-5p	ENSG00000226562	CYP4F26P	lincRNA	chr9	33603390	33603412	+	3	0	AGO2	7mer-m8	uuUCCUCU-UUUGUCCGUCCCGu	| :||||| : : |||||||	agGGGAGAUGUUUCUGCAGGGCc	1.3341	0.470	0	22RV1
MIMAT0019214	hsa-miR-3173-5p	ENSG00000281649	EBLN3P	lincRNA	chr9	37087244	37087265	+	4	0	AGO1,AGO1-4,AGO2	7mer-m8	uuuccUCUUUUGUCCGUCCCGu	|| | | |||||||	ugcucAGUUAUAAUGCAGGGCc	0.4372	0.201	5	GM12878,Huh-7.5,endothelial
MIMAT0019214	hsa-miR-3173-5p	ENSG00000204860	FAM201A	antisense	chr9	38621198	38621219	+	1	0	AGO2	8mer	uuuccucuuuugucCGUCCCGu	| | |||||||	agccgguucccgcuGCAGGGCa	-0.0976	-0.088	2	22RV1
MIMAT0019214	hsa-miR-3173-5p	ENSG00000273381	AL158071.4	lincRNA	chr9	93971483	93971504	-	2	0	AGO1-4,AGO2	7mer-m8	uuUCCUCUUUUGUCCGUCCCGu	|||:|||| || |||||||	cgAGGGGAAACCAUGCAGGGCu	1.6818	-0.517	1	Huh-7.5
MIMAT0019214	hsa-miR-3173-5p	ENSG00000232063	AL691447.2	lincRNA	chr9	97101222	97101242	+	4	0	AGO1-4,AGO2	7mer-m8	uuuccucuUUUGUCCGUCCCGu	| | ::|| ||||||||	agaaccauGGAC-GGCAGGGCu	0.7664	0.046	4	Huh-7.5,T-REx-293
MIMAT0019214	hsa-miR-3173-5p	ENSG00000255145	STX17-AS1	antisense	chr9	102668863	102668883	-	2	0	AGO1-4,AGO2	7mer-m8	uuuccucuuuugucCGUCCCGu	| | |||||||	-ccgcccccgccccGCAGGGCc	-0.0405	-0.567	4	Huh-7.5
MIMAT0019214	hsa-miR-3173-5p	ENSG00000237336	AL445489.1	antisense	chr9	126255147	126255175	+	1	0	AGO2	7mer-m8	uuUCCU-CUUUUGU------CCGUCCCGu	| |||| |:|||:: ||||||||	auAGGAGGGAAAUGGAUCUUGGCAGGGCu	1.1818	1.214	1	TDF
MIMAT0019214	hsa-miR-3173-5p	ENSG00000234771	SLC25A25-AS1	antisense	chr9	130876179	130876200	-	1	0	AGO2	7mer-m8	uuuccucuuuugucCGUCCCGu	||| | |||||||	aaaccaaggugucuGCAGGGCu	0.4036	-0.113	0	HeLa
MIMAT0019214	hsa-miR-3173-5p	ENSG00000232850	PTGES2-AS1	lincRNA	chr9	130891109	130891130	+	2	0	AGO1	7mer-m8	uuuccucuuuugUCCGUCCCGu	| |||||||	gugcugucucggAUGCAGGGCg	-0.6022	-0.636	1	endothelial
MIMAT0019214	hsa-miR-3173-5p	ENSG00000204054	LINC00963	processed_transcript	chr9	132251034	132251055	+	1	0	AGO2	7mer-m8	uuuccucuUUUGUCCGUCCCGu	|::| ||||||||	uugacgucAGGCUGGCAGGGCc	0.2776	0.894	4	T-REx-293
MIMAT0019214	hsa-miR-3173-5p	ENSG00000204054	LINC00963	processed_transcript	chr9	132255680	132255701	+	3	0	AGO1-4,AGO2	7mer-m8	uuuccucuuuUGUCCGUCCCGu	| | | | |||||||	ucauaugcuuAAAAGCAGGGCc	0.4679	-0.604	4	Huh-7.5
MIMAT0019214	hsa-miR-3173-5p	ENSG00000204054	LINC00963	processed_transcript	chr9	132267569	132267590	+	2	0	AGO1-4,AGO2	7mer-m8	uuuccucuuuUGUCCGUCCCGu	||| |||||||	uugcagccccACACGCAGGGCu	-0.0080	0.166	4	22RV1,Huh-7.5
MIMAT0019214	hsa-miR-3173-5p	ENSG00000204054	LINC00963	processed_transcript	chr9	132267956	132267976	+	1	0	AGO2	7mer-m8	uuuccucuuuuGUCCGUCCCGu	| | || |||||||	gagcugggucuCA-GCAGGGCu	0.3880	-0.228	4	Huh-7.5
MIMAT0019214	hsa-miR-3173-5p	ENSG00000227619	AL391056.1	lincRNA	chr9	132345482	132345503	+	1	0	AGO2	7mer-m8	uuuccucuuuugUCCGUCCCGu	| |||||||||	accuagugcccaAGGCAGGGCu	-0.0909	-0.130	2	HeLa
MIMAT0019214	hsa-miR-3173-5p	ENSG00000225361	PPP1R26-AS1	antisense	chr9	138372218	138372239	-	1	0	AGO1	7mer-m8	uuuccucuuuugucCGUCCCGu	|| |||||||	aagcuccgccuggcGCAGGGCg	-0.2805	0.617	1	endothelial
MIMAT0019214	hsa-miR-3173-5p	ENSG00000228544	CCDC183-AS1	antisense	chr9	139699475	139699496	-	5	0	AGO2	7mer-m8	uuuccucuuuugucCGUCCCGu	| || |||||||	acugggcccuugguGCAGGGCc	0.1097	-0.356	6	HEK293S
MIMAT0019214	hsa-miR-3173-5p	ENSG00000273066	AL355987.4	processed_transcript	chr9	139703095	139703117	+	4	0	AGO1-4,AGO2	7mer-m8	uuuccUCUU-UUGUCCGUCCCGu	| | || : || |||||||	auuacAUAAUGCCAAGCAGGGCc	0.8414	0.352	1	HEK293S,Huh-7.5
MIMAT0019214	hsa-miR-3173-5p	ENSG00000272679	AL355987.2	processed_transcript	chr9	139718021	139718042	+	14	0	AGO1-4,AGO2	7mer-m8	uuucCUCUUUUGUCCGUCCCGu	|: | :| |||||||	cuguGGCACCGCCUGCAGGGCc	0.5200	5.505	1	Huh-7.5,MDMs
MIMAT0019214	hsa-miR-3173-5p	ENSG00000180539	C9orf139	antisense	chr9	139930512	139930533	+	1	0	AGO2	8mer	uuuccucuuuUGUCCGUCCCGu	:::||||||||	gucaccagguGUGGGCAGGGCa	0.0000	-0.006	3	HeLa
MIMAT0019214	hsa-miR-3173-5p	ENSG00000268996	MAN1B1-AS1	antisense	chr9	139979986	139980007	-	1	0	AGO2	8mer	uuuccUCUUUUGUCCGUCCCGu	| | | ||||: |||||||	acacaAAAAAAUUAGCAGGGCa	1.2672	-0.131	3	HeLa
MIMAT0019214	hsa-miR-3173-5p	ENSG00000229240	LINC00710	processed_transcript	chr10	10990356	10990364	-	6	0	AGO1,AGO2	7mer-m8	uuuccucuuuugucCGUCCCGu	|||||||	-------------aGCAGGGCg	-2.1818	-0.108	2	HEK293,MDMs
MIMAT0019214	hsa-miR-3173-5p	ENSG00000234961	AL133415.1	antisense	chr10	17275849	17275870	-	6	0	AGO1-4,AGO2	8mer	uuuccucuuuuGUCCGUCCCGu	| || |||||||	cugacguacguCACGCAGGGCa	0.1457	4.988	3	TDF,hNSC
MIMAT0019214	hsa-miR-3173-5p	ENSG00000234961	AL133415.1	antisense	chr10	17276730	17276751	-	1	0	AGO2	7mer-m8	uuuccucuuuugucCGUCCCGu	|||||||	cugcuuugccuggcGCAGGGCg	-0.7727	4.766	3	TDF
MIMAT0019214	hsa-miR-3173-5p	ENSG00000262412	AL160291.1	lincRNA	chr10	27532169	27532196	+	1	0	AGO1	8mer	uuUCCUCUUUUGUC------CGUCCCGu	|| ||||||| | |||||||	gaAUGAGAAAAAUGCGCUCUGCAGGGCa	1.2895	-0.057	3	HEK293
MIMAT0019214	hsa-miR-3173-5p	ENSG00000221817	PPP3CB-AS1	processed_transcript	chr10	75279716	75279737	+	1	0	AGO2	8mer	uuUCCUCUUUUGUCCGUCCCGu	| || |: | || |||||||	acAGCUGGCACCAUGCAGGGCa	1.1474	4.776	2	TDF
MIMAT0019214	hsa-miR-3173-5p	ENSG00000272589	ZSWIM8-AS1	antisense	chr10	75556666	75556687	-	1	0	AGO2	7mer-m8	uuUCCUCUUUUGUCCGUCCCGu	||| |: : |||||||	ugAGGUCAGUGGUUGCAGGGCc	0.8393	2.238	2	HeLa
MIMAT0019214	hsa-miR-3173-5p	ENSG00000237149	ZNF503-AS2	antisense	chr10	77162966	77162987	+	1	0	AGO1-4	7mer-m8	uuuccUCUUUUGUCCGUCCCGu	:|: ::| |||||||	cccucGGGUCGUAAGCAGGGCu	0.5281	0.021	5	MCF7
MIMAT0019214	hsa-miR-3173-5p	ENSG00000273248	AC010997.5	lincRNA	chr10	77168989	77169009	-	4	0	AGO1,AGO2	8mer	uuucCUCUUUUGUCCGUCCCGu	|:||: :| |||||||	cccuGGGAGCGC-UGCAGGGCa	0.7583	-0.381	3	22RV1,endothelial
MIMAT0019214	hsa-miR-3173-5p	ENSG00000279814	AC010997.6	TEC	chr10	77211334	77211355	+	6	0	AGO1-4,AGO2	7mer-m8	uuuccucUUUUGUCCGUCCCGu	| ||| ||||||||	uucuauuACAACUGGCAGGGCu	0.5370	2.277	1	Huh-7.5
MIMAT0019214	hsa-miR-3173-5p	ENSG00000280355	AL132656.4	TEC	chr10	81442961	81442982	-	2	0	AGO2	7mer-m8	uuuccucuuuuguCCGUCCCGu	| ||||||||	ucuccauugccuuGGCAGGGCg	-0.0174	1.220	7	MDMs
MIMAT0019214	hsa-miR-3173-5p	ENSG00000225484	NUTM2B-AS1	antisense	chr10	81525933	81525956	-	3	0	AGO1-4,AGO2	7mer-m8	uuUCCUCUU--UUGUCCGUCCCGu	|| ||:| | | ||||||||	uuAGCAGGACCACCUGGCAGGGCu	1.0643	-0.254	2	Huh-7.5,MCF7
MIMAT0019214	hsa-miR-3173-5p	ENSG00000279359	AL359195.2	TEC	chr10	82013384	82013406	+	1	0	AGO2	7mer-m8	uuuccUCUUUUGU-CCGUCCCGu	||| ::| |||||||	guuacAGAUUGUACUGCAGGGCu	0.6323	-0.144	2	MDMs
MIMAT0019214	hsa-miR-3173-5p	ENSG00000272734	ADIRF-AS1	processed_transcript	chr10	88726284	88726305	-	1	0	AGO1	8mer	uuucCUCUUUUGUCCGUCCCGu	| ||:|:|: |||||||	ccuuGUGAGAGCGUGCAGGGCa	0.9401	-0.702	4	endothelial
MIMAT0019214	hsa-miR-3173-5p	ENSG00000272734	ADIRF-AS1	processed_transcript	chr10	88728102	88728123	-	1	0	AGO2	8mer	uuuccucUUUUGUCCGUCCCGu	|:|:: |||||||	cugcuccAGAGUCCGCAGGGCa	0.3153	-0.568	4	HeLa
MIMAT0019214	hsa-miR-3173-5p	ENSG00000223482	NUTM2A-AS1	antisense	chr10	89048105	89048128	-	1	0	AGO2	7mer-m8	uuUCCUCUU--UUGUCCGUCCCGu	|| :|:| | | ||||||||	uuAGCGGGACCACCUGGCAGGGCu	0.9812	-0.289	2	MCF7
MIMAT0019214	hsa-miR-3173-5p	ENSG00000224914	LINC00863	bidirectional_promoter_lncRNA	chr10	89102975	89102996	+	1	0	AGO2	7mer-m8	uuuccuCUUUUGUCCGUCCCGu	||::: ||||||||	cucuucGAGGGGCGGCAGGGCc	0.5974	0.432	2	MCF7
MIMAT0019214	hsa-miR-3173-5p	ENSG00000269609	RPARP-AS1	processed_transcript	chr10	104210569	104210591	+	2	0	AGO1-4,AGO2	7mer-m8	uuuccuCUUUUGUC-CGUCCCGu	| | |: ::|:| |||||||	gaugccGGCGGCGGCGCAGGGCc	1.0000	0.410	1	Huh-7.5
MIMAT0019214	hsa-miR-3173-5p	ENSG00000269609	RPARP-AS1	processed_transcript	chr10	104212732	104212755	+	3	0	AGO2	7mer-m8	uuuccucuuuuGUC--CGUCCCGu	||| ||| |||||||	aaaccgucuccCAGCUGCAGGGCu	0.5127	-0.127	1	T-REx-293
MIMAT0019214	hsa-miR-3173-5p	ENSG00000229847	EMX2OS	antisense	chr10	119250388	119250409	-	1	0	AGO2	8mer	uuUCCUCUUUUGUCCGUCCCGu	:| |||| : |||||||||	ugGGAAGAAUGAAGGCAGGGCa	1.3581	0.011	5	cingulate_gyrus
MIMAT0019214	hsa-miR-3173-5p	ENSG00000276742	AL731566.2	antisense	chr10	123716490	123716516	+	1	0	AGO2	8mer	uuUCCU--CUUUUGUC---CGUCCCGu	|||||| | ||::| |||||||	aaAGGAAUCAUAAUGGUCCGCAGGGCa	1.5944	-0.119	0	HEK293T
MIMAT0019214	hsa-miR-3173-5p	ENSG00000278831	AL513190.1	antisense	chr10	126312048	126312069	+	1	0	AGO2	7mer-m8	uuuCCUCUUUUGUCCGUCCCGu	||||: : : |||||||	gccGGAGGCUGAGAGCAGGGCg	0.9878	1.176	1	T98G
MIMAT0019214	hsa-miR-3173-5p	ENSG00000130600	H19	processed_transcript	chr11	2016611	2016632	-	3	0	AGO2	7mer-m8	uuuccUCUUUUGUCCGUCCCGu	|| : :: |||||||	uggcaAGUGCCUGUGCAGGGCc	0.4748	-0.107	3	left_ventricle
MIMAT0019214	hsa-miR-3173-5p	ENSG00000130600	H19	processed_transcript	chr11	2018890	2018914	-	4	0	AGO1-4,AGO2	7mer-m8	uuUCCUCUUUUG---UCCGUCCCGu	|||:| |:| |||||||||	ggAGGGGCUAGCUCGAGGCAGGGCu	1.1120	0.141	3	HeLa,islets
MIMAT0019214	hsa-miR-3173-5p	ENSG00000269821	KCNQ1OT1	antisense	chr11	2675699	2675722	-	5	0	AGO1-4,AGO2	7mer-m8	uuuccucuuuUGUC--CGUCCCGu	||:| |||||||	ccuccccuguACGGCUGCAGGGCu	-0.1654	-0.459	2	Huh-7.5
MIMAT0019214	hsa-miR-3173-5p	ENSG00000269821	KCNQ1OT1	antisense	chr11	2687298	2687323	-	3	0	AGO1-4,AGO2	7mer-m8	uuUCCUCUU-UUGUC---CGUCCCGu	:| |||: |:|| |||||||	ugGGCAGAGCCAUAGGCUGCAGGGCu	1.0321	-0.405	2	Huh-7.5
MIMAT0019214	hsa-miR-3173-5p	ENSG00000269821	KCNQ1OT1	antisense	chr11	2692870	2692890	-	1	0	AGO1-4	8mer	uuuccucuuuuGUCCGUCCCGu	| || |||||||	cucaguuucccCA-GCAGGGCa	0.1296	0.530	2	Huh-7.5
MIMAT0019214	hsa-miR-3173-5p	ENSG00000269821	KCNQ1OT1	antisense	chr11	2704855	2704878	-	1	0	AGO1-4	7mer-m8	uuuccucuuUUGUC--CGUCCCGu	|:||| |||||||	guuccuugcAGCAGAUGCAGGGCc	0.1358	-0.182	2	Huh-7.5
MIMAT0019214	hsa-miR-3173-5p	ENSG00000269821	KCNQ1OT1	antisense	chr11	2707010	2707034	-	9	0	AGO1-4,AGO2	7mer-m8	uuUCCU--CUUUUGUC-CGUCCCGu	|||| | :|| | |||||||	ucAGGAACGCUGACUGUGCAGGGCc	1.1120	-0.662	2	Huh-7.5
MIMAT0019214	hsa-miR-3173-5p	ENSG00000269821	KCNQ1OT1	antisense	chr11	2709719	2709741	-	5	0	AGO1-4	8mer	uuuccucuuuuGUC-CGUCCCGu	| | | ||| |||||||	accucaucaccCAGAGCAGGGCa	0.7417	-0.562	2	Huh-7.5
MIMAT0019214	hsa-miR-3173-5p	ENSG00000269821	KCNQ1OT1	antisense	chr11	2711261	2711282	-	6	0	AGO1-4,AGO2	7mer-m8	uuUCCUCUUUUGUCCGUCCCGu	| |||:||::| |||||||||	agAGGGGAGGAGAGGCAGGGCu	1.7061	-0.472	2	Huh-7.5
MIMAT0019214	hsa-miR-3173-5p	ENSG00000269821	KCNQ1OT1	antisense	chr11	2711569	2711592	-	7	0	AGO1-4,AGO2	8mer	uuuCCUCUUUUGUC--CGUCCCGu	| ||| | |:||| |||||||	aguGGAAACAGCAGCUGCAGGGCa	1.3714	-0.684	2	Huh-7.5
MIMAT0019214	hsa-miR-3173-5p	ENSG00000229368	AC090587.2	sense_overlapping	chr11	3876533	3876553	+	4	0	AGO1-4,AGO2	8mer	uuuCCUCUUUUGUCCGUCCCGu	||||| : :||||||||	cccGGAGAUCG-GGGCAGGGCa	1.2366	0.683	4	BC-3,hNSC
MIMAT0019214	hsa-miR-3173-5p	ENSG00000260196	AC124798.1	antisense	chr11	17404693	17404713	+	1	0	AGO2	7mer-m8	uuUCCUCUUUUGUCCGUCCCGu	:||||::|| | |||||||	ggGGGAGGGAAGA-GCAGGGCu	1.4600	0.375	2	islets
MIMAT0019214	hsa-miR-3173-5p	ENSG00000244926	ALKBH3-AS1	antisense	chr11	43942380	43942401	-	1	0	AGO1-4	7mer-m8	uuuccucuuuugucCGUCCCGu	|| | | |||||||	ugagugcauucccuGCAGGGCu	0.5055	0.544	1	Huh-7.5
MIMAT0019214	hsa-miR-3173-5p	ENSG00000255498	AC068385.1	antisense	chr11	45927573	45927593	-	1	0	AGO1-4	7mer-m8	uuuccUCUUUUGUCCGUCCCGu	||:| : :||||||||	ggcccAGGAUG-GGGCAGGGCc	0.7021	0.080	0	Huh-7.5
MIMAT0019214	hsa-miR-3173-5p	ENSG00000255301	AP002893.1	antisense	chr11	57244601	57244621	-	1	0	AGO2	7mer-m8	uuuccuCUUUUGUCCGUCCCGu	| | |:::| :||||||||	agaacuGGGGA-GGGCAGGGCu	1.0455	-0.009	0	22RV1
MIMAT0019214	hsa-miR-3173-5p	ENSG00000245532	NEAT1	lincRNA	chr11	65190680	65190704	+	42	0	AGO1,AGO1-4,AGO2	7mer-m8	uuUCC-UCUUUUGUC--CGUCCCGu	|||| ||: |:::| |||||||	gaAGGCAGGCAGUGGGUGCAGGGCu	1.5121	-0.240	2	Huh-7.5,MDMs,endothelial
MIMAT0019214	hsa-miR-3173-5p	ENSG00000245532	NEAT1	lincRNA	chr11	65194905	65194926	+	58	0	AGO1-4,AGO2	7mer-m8	uuuccucuuuugucCGUCCCGu	| | |||||||	ccuucccaugagcuGCAGGGCu	0.0049	-0.825	2	Huh-7.5,foreskin_fibroblast
MIMAT0019214	hsa-miR-3173-5p	ENSG00000245532	NEAT1	lincRNA	chr11	65211935	65211956	+	26	0	AGO1,AGO1-4,AGO2	7mer-m8	uuuccucuuuuGUCCGUCCCGu	| ::||||||||	cuggacccugcUGGGCAGGGCu	0.2661	0.071	2	HEK293,Huh-7.5
MIMAT0019214	hsa-miR-3173-5p	ENSG00000255404	AP001266.1	antisense	chr11	65563788	65563809	-	1	1	AGO2	8mer	uuuccUCUUUUGUCCGUCCCGu	| |::|:: |||||||	gcucaACAGGAUGUGCAGGGCa	0.7021	-0.108	0	H1
MIMAT0019214	hsa-miR-3173-5p	ENSG00000254452	AP001107.2	antisense	chr11	66044774	66044795	-	1	0	AGO2	8mer	uuuccUCUUUUGUCCGUCCCGu	| | || :: :||||||||	auacaAGCUGGAGGGCAGGGCa	1.0188	0.992	0	TDF
MIMAT0019214	hsa-miR-3173-5p	ENSG00000250508	AP000808.1	lincRNA	chr11	68640438	68640463	+	1	0	AGO1-4	8mer	uuuccUCUUUUG----UCCGUCCCGu	| :|||||| ||||||||	auuaaGGAAAACUUUGUGGCAGGGCa	1.2053	0.008	1	Huh-7.5
MIMAT0019214	hsa-miR-3173-5p	ENSG00000255980	AP000439.3	lincRNA	chr11	69243962	69243983	+	1	0	AGO2	7mer-m8	uuuccuCUUUUGUCCGUCCCGu	|| |:|: ||||||||	caacuuGGAGUGUGGCAGGGCu	0.8946	-0.255	1	Huh-7.5
MIMAT0019214	hsa-miR-3173-5p	ENSG00000256007	ARAP1-AS1	antisense	chr11	72396343	72396364	+	1	0	AGO2	7mer-m8	uuuccucuuuuGUCCGUCCCGu	| | ||||||||	ggggcucccuuCCGGCAGGGCc	0.1080	1.040	1	TDF
MIMAT0019214	hsa-miR-3173-5p	ENSG00000260401	AP002761.4	sense_overlapping	chr11	72952371	72952394	+	1	0	AGO1-4	7mer-m8	uuuccucUUUUGUC--CGUCCCGu	| :| :||| |||||||	ggcagcuGAUGCAGGAGCAGGGCu	0.7151	0.095	4	Huh-7.5
MIMAT0019214	hsa-miR-3173-5p	ENSG00000246174	KCTD21-AS1	antisense	chr11	77885298	77885319	+	1	0	AGO2	7mer-m8	uuuccucuuuugucCGUCCCGu	| | |||||||	cacuuccuucuccuGCAGGGCc	-0.1503	2.367	0	HeLa
MIMAT0019214	hsa-miR-3173-5p	ENSG00000203334	AP003027.1	lincRNA	chr11	108829906	108829926	+	1	0	AGO1-4	7mer-m8	uuuccuCUUUUGUCCGUCCCGu	||:::| |||||||	ggcucuGAGGGC-CGCAGGGCu	0.5519	0.334	1	Huh-7.5
MIMAT0019214	hsa-miR-3173-5p	ENSG00000196167	COLCA1	antisense	chr11	111169817	111169838	-	1	0	AGO2	7mer-m8	uuuccucuuuugucCGUCCCGu	| | |||||||	cccgugccccgcccGCAGGGCc	-0.0284	-0.025	3	22RV1
MIMAT0019214	hsa-miR-3173-5p	ENSG00000247416	AP000802.1	antisense	chr11	112833947	112833970	-	1	0	AGO2	7mer-m8	uuucCUCUUUUGUC--CGUCCCGu	| |:|::| |:| |||||||	aggcGGGGGACCGGCCGCAGGGCg	1.0122	0.507	2	MDMs
MIMAT0019214	hsa-miR-3173-5p	ENSG00000177406	AC021054.1	antisense	chr12	753630	753654	+	1	0	AGO2	8mer	uuuccucuUUUGUC---CGUCCCGu	| | |||:|| |||||||	aucaaaauAAAUAGACUGCAGGGCa	0.8437	0.423	1	cingulate_gyrus
MIMAT0019214	hsa-miR-3173-5p	ENSG00000256564	AC007552.2	antisense	chr12	16726816	16726836	+	2	0	AGO1-4,AGO2	7mer-m8	uuuccucUUUUGUCCGUCCCGu	| | ::|:|| |||||||	cacgccaGGAGCA-GCAGGGCu	0.9589	3.822	1	Huh-7.5
MIMAT0019214	hsa-miR-3173-5p	ENSG00000278743	AC087239.1	lincRNA	chr12	25539121	25539142	-	1	0	AGO2	7mer-m8	uuuccucuuuuguCCGUCCCGu	||||||||	ucuccccgggcucGGCAGGGCg	-0.5455	1.095	0	HeLa
MIMAT0019214	hsa-miR-3173-5p	ENSG00000275481	AC025031.4	lincRNA	chr12	46784984	46785005	+	1	0	AGO1-4	7mer-m8	uuuccucuuUUGUCCGUCCCGu	|: : |||||||	ccccaucccAGGGUGCAGGGCc	-0.1048	-0.283	1	Huh-7.5
MIMAT0019214	hsa-miR-3173-5p	ENSG00000274737	AC004466.2	sense_intronic	chr12	48211293	48211314	-	1	0	AGO1-4	7mer-m8	uuuccucuuuugUCCGUCCCGu	| |||||||	ggguauugcuggAAGCAGGGCc	-0.6022	0.331	1	hNSC
MIMAT0019214	hsa-miR-3173-5p	ENSG00000258017	AC011603.2	antisense	chr12	49521700	49521725	+	1	0	AGO2	7mer-m8	uuUCCUC-UUUUGU-C--CGUCCCGu	:|||| | :||| | |||||||	cuGGGAGCAUGACAUGCUGCAGGGCc	1.3714	0.577	1	TDF
MIMAT0019214	hsa-miR-3173-5p	ENSG00000258334	AC125611.4	antisense	chr12	49686746	49686766	-	1	0	AGO2	7mer-m8	uuuccucuuuUGUCCGUCCCGu	| || ||| |||||||	gagggcugccACA-GCAGGGCu	0.8063	-0.112	1	HEK293S
MIMAT0019214	hsa-miR-3173-5p	ENSG00000261586	AC068987.4	lincRNA	chr12	52212917	52212938	+	2	0	AGO1-4	7mer-m8	uuuccucuuuugUCCGUCCCGu	| |||||||||	ggaccucugccaAGGCAGGGCc	0.0721	-0.129	1	Huh-7.5
MIMAT0019214	hsa-miR-3173-5p	ENSG00000270175	AC023509.4	antisense	chr12	53894444	53894465	-	3	0	AGO2	7mer-m8	uuuccucuuuugucCGUCCCGu	| |||||||	cgaucucuguuuccGCAGGGCu	-0.3825	0.133	3	T-REx-293
MIMAT0019214	hsa-miR-3173-5p	ENSG00000257741	LINC01490	lincRNA	chr12	81163670	81163693	+	1	0	AGO1-4	7mer-m8	uuUCC-UCUUUUGUC-CGUCCCGu	||| || |:| | |||||||	cuAGGCUGACAGCUGAGCAGGGCu	1.1685	-0.180	3	fibroblasts
MIMAT0019214	hsa-miR-3173-5p	ENSG00000281344	HELLPAR	macro_lncRNA	chr12	102758124	102758148	+	3	0	AGO1-4,AGO2	8mer	uuUCCUCUU-UUGUC--CGUCCCGu	||:||| |: ||::| |||||||	aaGGGACAGCAAUGGCUGCAGGGCa	1.5620	-0.033	1	Huh-7.5
MIMAT0019214	hsa-miR-3173-5p	ENSG00000281344	HELLPAR	macro_lncRNA	chr12	102774516	102774539	+	1	0	AGO1-4	7mer-m8	uuUCCUC--UUUUGUCCGUCCCGu	||||| |:|::: |||||||	cuAGGAGGCAGAGUGUGCAGGGCu	1.4849	0.145	1	Huh-7.5
MIMAT0019214	hsa-miR-3173-5p	ENSG00000281344	HELLPAR	macro_lncRNA	chr12	102779420	102779440	+	3	0	AGO1-4	7mer-m8	uuuccUCUUUUGUCCGUCCCGu	| ||: : || |||||||	caucaAGGUGUCA-GCAGGGCc	0.8868	0.067	1	Huh-7.5
MIMAT0019214	hsa-miR-3173-5p	ENSG00000212694	LINC01089	lincRNA	chr12	122238851	122238872	-	6	0	AGO1,AGO1-4,AGO2	7mer-m8	uuUCCUCUUUUGUCCGUCCCGu	:|| |: |:||||||||	gcGGGCCCAGCCGGGCAGGGCu	0.9667	0.284	1	Huh-7.5,endothelial
MIMAT0019214	hsa-miR-3173-5p	ENSG00000280138	AC027290.2	TEC	chr12	123366884	123366906	-	1	0	AGO2	8mer	uuuccucuuuugUC-CGUCCCGu	| | | || |||||||	auauuuuacuggAGAGCAGGGCa	0.4789	-0.139	4	HeLa
MIMAT0019214	hsa-miR-3173-5p	ENSG00000256028	AC026362.1	processed_transcript	chr12	123462393	123462414	+	3	0	AGO1,AGO2	7mer-m8	uuuccucuuuugUCCGUCCCGu	| :||||||||	ggcuguuggcugGGGCAGGGCc	0.1297	0.036	1	HeLa,endothelial
MIMAT0019214	hsa-miR-3173-5p	ENSG00000256028	AC026362.1	processed_transcript	chr12	123463564	123463585	+	2	0	AGO1-4,AGO2	7mer-m8	uuuccucuuuuguCCGUCCCGu	|| | ||||||||	gugugacccaugcGGCAGGGCc	0.4789	-0.102	1	BT474,hNSC
MIMAT0019214	hsa-miR-3173-5p	ENSG00000256028	AC026362.1	processed_transcript	chr12	123464405	123464425	+	5	0	AGO1-4,AGO2	7mer-m8	uuUCCUCUUUUGUCCGUCCCGu	| |||:| :||: ||||||||	agAGGGGUGAAU-GGCAGGGCc	1.5055	-0.150	1	Huh-7.5,T-REx-293
MIMAT0019214	hsa-miR-3173-5p	ENSG00000256028	AC026362.1	processed_transcript	chr12	123465265	123465286	+	2	0	AGO2	7mer-m8	uuuccucuuUUGUCCGUCCCGu	::| |||||||	gggcuguccGGCCCGCAGGGCg	-0.0860	-0.394	1	22RV1
MIMAT0019214	hsa-miR-3173-5p	ENSG00000256028	AC026362.1	processed_transcript	chr12	123465268	123465286	+	2	0	AGO2	7mer-m8	uuuccucuuUUGUCCGUCCCGu	::| |||||||	---cuguccGGCCCGCAGGGCg	-0.0777	-0.502	1	22RV1
MIMAT0019214	hsa-miR-3173-5p	ENSG00000279233	AC122688.3	TEC	chr12	125624980	125625001	+	1	0	AGO1-4	8mer	uuucCUCUUU-UGUCCGUCCCGu	| |||: ::| |||||||	cuguGUGAAGCGUA-GCAGGGCa	0.8891	-0.498	2	Huh-7.5
MIMAT0019214	hsa-miR-3173-5p	ENSG00000250208	FZD10-AS1	processed_transcript	chr12	130646118	130646138	-	1	0	AGO1-4	7mer-m8	uuuccucuuuuGUCCGUCCCGu	|| |||||||	gggccucgcgcCA-GCAGGGCu	-0.3617	0.326	4	hNSC
MIMAT0019214	hsa-miR-3173-5p	ENSG00000256955	AC131009.2	lincRNA	chr12	132347664	132347685	+	1	0	AGO1-4	7mer-m8	uuuccucuuuugucCGUCCCGu	| |||||||	cccacucaccgacuGCAGGGCg	-0.2035	-0.137	3	Huh-7.5
MIMAT0019214	hsa-miR-3173-5p	ENSG00000280287	AC131212.3	TEC	chr12	133128594	133128615	+	1	0	AGO1-4	7mer-m8	uuuccucUUUUGUCCGUCCCGu	| ::|| :||||||||	ccggccuGGAAGGGGCAGGGCu	0.8159	-0.290	0	Huh-7.5
MIMAT0019214	hsa-miR-3173-5p	ENSG00000280287	AC131212.3	TEC	chr12	133130927	133130949	+	3	0	AGO1-4,AGO2	8mer	uuuCCUCUUUUGU-CCGUCCCGu	||:|: : || |||||||	gcuGGGGGCGUCACUGCAGGGCa	0.9323	0.154	0	HeLa,Huh-7.5
MIMAT0019214	hsa-miR-3173-5p	ENSG00000236094	LINC00545	lincRNA	chr13	31457296	31457319	+	1	0	AGO2	7mer-m8	uuUCCUCUUUUGUC--CGUCCCGu	||:|| |::: ||| |||||||	aaGGGUGGGGCCAGAAGCAGGGCu	1.5498	-0.710	3	BC-3
MIMAT0019214	hsa-miR-3173-5p	ENSG00000215417	MIR17HG	processed_transcript	chr13	92002963	92002984	+	3	0	AGO2	7mer-m8	uuuccucuuUUGUCCGUCCCGu	|| || : |||||||	uugggcuuuAAAGUGCAGGGCc	0.6075	1.224	2	MDMs
MIMAT0019214	hsa-miR-3173-5p	ENSG00000247400	DNAJC3-AS1	lincRNA	chr13	96328925	96328946	-	2	0	AGO1-4,AGO2	7mer-m8	uuucCUCUUUUGUCCGUCCCGu	|||::|| |||||||	gucuGAGGGAAGCUGCAGGGCg	0.9722	-0.261	5	C666,MCF7
MIMAT0019214	hsa-miR-3173-5p	ENSG00000267868	AL356740.1	lincRNA	chr13	113619970	113619990	-	1	0	AGO2	7mer-m8	uuUCCUCUUUUGUCCGUCCCGu	||| |::: | |||||||	cgAGGCUAGGGGA-GCAGGGCu	1.0732	-0.376	2	22RV1
MIMAT0019214	hsa-miR-3173-5p	ENSG00000276248	AL442125.1	sense_intronic	chr13	114183330	114183350	+	1	0	AGO2	8mer	uuuCCUCUUUUGUCCGUCCCGu	|| :|:|| |||||||	ccuGGCAGAGAC-UGCAGGGCa	0.8680	-0.653	1	HeLa
MIMAT0019214	hsa-miR-3173-5p	ENSG00000233695	GAS6-AS1	antisense	chr13	114543404	114543425	+	3	0	AGO2	7mer-m8	uuuccucuuuugucCGUCCCGu	| | | |||||||	ugggcucagcuccuGCAGGGCc	0.2982	-0.291	1	22RV1
MIMAT0019214	hsa-miR-3173-5p	ENSG00000233695	GAS6-AS1	antisense	chr13	114545505	114545525	+	2	0	AGO2	7mer-m8	uuUCCUCUUUUGUCCGUCCCGu	| | |: |:| |||||||	cgAUGUGGUCAUA-GCAGGGCc	0.8260	-0.980	1	HCT116
MIMAT0019214	hsa-miR-3173-5p	ENSG00000237054	PRMT5-AS1	antisense	chr14	23390091	23390114	+	1	0	AGO2	7mer-m8	uuuCCUCU--UUUGUCCGUCCCGu	||| | ::|| |||||||	ucuGGACACUUGGCACGCAGGGCu	0.9346	0.555	1	TDF
MIMAT0019214	hsa-miR-3173-5p	ENSG00000258727	AL135999.1	antisense	chr14	24030648	24030669	+	1	0	AGO2	7mer-m8	uuUCCUCUUUUGUCCGUCCCGu	||:||| |:|| :||||||||	aaGGGACAGAAGGGGCAGGGCu	1.7250	0.497	2	T-REx-293
MIMAT0019214	hsa-miR-3173-5p	ENSG00000258727	AL135999.1	antisense	chr14	24035034	24035054	+	1	0	AGO2	7mer-m8	uuuccuCUUUUGUCCGUCCCGu	||:::| |||||||	gugccuGAGGGC-UGCAGGGCu	0.5519	2.620	2	T-REx-293
MIMAT0019214	hsa-miR-3173-5p	ENSG00000260669	AL096870.2	processed_transcript	chr14	24679556	24679577	-	2	0	AGO2	7mer-m8	uuuccucuuuUGUCCGUCCCGu	| :| ||||||||	cuacucaucuGCCGGCAGGGCc	0.2322	1.853	1	22RV1
MIMAT0019214	hsa-miR-3173-5p	ENSG00000258525	AL049830.3	antisense	chr14	31355491	31355514	-	2	0	AGO1-4,AGO2	7mer-m8	uuuccucuuUUGUC--CGUCCCGu	| |:||| |||||||	aucaugugcAGCAGCUGCAGGGCc	0.3630	3.410	1	Huh-7.5
MIMAT0019214	hsa-miR-3173-5p	ENSG00000282885	AL627171.2	lincRNA	chr14	50328607	50328628	-	2	0	AGO1-4,AGO2	7mer-m8	uuuccucuuuUGUCCGUCCCGu	| | |||||||||||	cuacuuggcuACAGGCAGGGCu	0.7927	-0.471	0	Huh-7.5
MIMAT0019214	hsa-miR-3173-5p	ENSG00000258559	AC005519.1	sense_overlapping	chr14	74761084	74761105	-	1	0	AGO2	7mer-m8	uuuccucUUUUGUCCGUCCCGu	:|::::||||||||	ggguuguGAGGUGGGCAGGGCu	0.5909	-0.190	0	MCF7
MIMAT0019214	hsa-miR-3173-5p	ENSG00000273729	AC007686.3	antisense	chr14	77494890	77494911	+	1	0	AGO2	7mer-m8	uuuccucuuuugucCGUCCCGu	| |||||||	cgcucacguuggcuGCAGGGCg	-0.2447	1.896	2	C8166
MIMAT0019214	hsa-miR-3173-5p	ENSG00000258498	DIO3OS	lincRNA	chr14	102024435	102024459	-	1	0	AGO1-4	7mer-m8	uuUCCUCUUUUGUC---CGUCCCGu	:||||:::|||| |||||||	cgGGGAGGGGACAGGCAGCAGGGCc	1.6508	-0.389	6	hNSC
MIMAT0019214	hsa-miR-3173-5p	ENSG00000260285	AL133367.1	antisense	chr14	103993084	103993107	-	1	0	AGO2	8mer	uuuCCUCUUUUGU--CCGUCCCGu	| |||| || ||||||||	ucuGCAGAACUCAGGGGCAGGGCa	1.1164	-0.369	2	BCBL-1
MIMAT0019214	hsa-miR-3173-5p	ENSG00000279495	AL928654.4	TEC	chr14	105838493	105838511	+	1	0	AGO2	7mer-m8	uuUCCUCUUUUGUCCGUCCCGu	|||||:|:| |||||||	ugAGGAGGAGA---GCAGGGCu	1.3341	0.025	2	T-REx-293
MIMAT0019214	hsa-miR-3173-5p	ENSG00000274307	AC023449.2	sense_intronic	chr15	25954844	25954865	-	1	0	AGO2	7mer-m8	uuuccucuuuuGUCCGUCCCGu	| ||||||||	gccacuucugcCUGGCAGGGCc	-0.3539	-0.268	2	cingulate_gyrus
MIMAT0019214	hsa-miR-3173-5p	ENSG00000248508	SRP14-AS1	lincRNA	chr15	40357513	40357533	+	2	0	AGO1-4,AGO2	7mer-m8	uuuCCUCUUUUGUCCGUCCCGu	| |||| |:|| ||||||||	acuGGAG-AGACUGGCAGGGCc	1.5321	0.214	0	Huh-7.5
MIMAT0019214	hsa-miR-3173-5p	ENSG00000260648	AC020658.3	sense_intronic	chr15	40526138	40526162	+	2	0	AGO2	7mer-m8	uuUCCUCUU-UUGUC--CGUCCCGu	| |||||:| |:| | |||||||	acAGGAGGACAGCUGGAGCAGGGCc	1.6257	-0.461	0	Huh-7.5
MIMAT0019214	hsa-miR-3173-5p	ENSG00000260648	AC020658.3	sense_intronic	chr15	40526378	40526397	+	1	0	AGO2	7mer-m8	uuuccuCUUUUGUCCGUCCCGu	|:|::| |||||||	ucucccGGAGGC--GCAGGGCu	0.4356	-0.162	0	BT474
MIMAT0019214	hsa-miR-3173-5p	ENSG00000244879	GABPB1-AS1	antisense	chr15	50650418	50650439	+	4	0	AGO1,AGO1-4,AGO2	7mer-m8	uuuccucuuUUGUCCGUCCCGu	| | |: |||||||||	cgugaacccAGGAGGCAGGGCu	0.7140	-0.490	1	22RV1,endothelial,hNSC
MIMAT0019214	hsa-miR-3173-5p	ENSG00000259673	IQCH-AS1	lincRNA	chr15	67752141	67752162	-	1	0	AGO2	7mer-m8	uuuccuCUUUUGUCCGUCCCGu	| | ||| : |||||||	uagccuGCAAAGGAGCAGGGCc	0.8248	0.014	6	cingulate_gyrus
MIMAT0019214	hsa-miR-3173-5p	ENSG00000276744	AC105137.2	sense_intronic	chr15	75745661	75745682	-	3	0	AGO2	7mer-m8	uuuccucuuuugUCCGUCCCGu	| | :||||||||	agcucuguccugGGGCAGGGCu	0.3917	-0.119	1	HeLa
MIMAT0019214	hsa-miR-3173-5p	ENSG00000278600	AC015871.3	sense_intronic	chr15	80214514	80214535	-	3	0	AGO1,AGO1-4	7mer-m8	uuuccucuuuugucCGUCCCGu	| | | |||||||	uagacuguaguauuGCAGGGCu	0.3570	0.282	3	MCF7,endothelial
MIMAT0019214	hsa-miR-3173-5p	ENSG00000259642	ST20-AS1	antisense	chr15	80215933	80215953	+	1	0	AGO2	7mer-m8	uuuccuCUUUUGUCCGUCCCGu	| | |:| |||||||	gcccccGCAUAUA-GCAGGGCc	0.4167	1.087	6	HEK293T
MIMAT0019214	hsa-miR-3173-5p	ENSG00000259594	AC023034.1	lincRNA	chr15	81944593	81944614	+	1	0	AGO2	7mer-m8	uuuccucuuUUGUCCGUCCCGu	| | || ||||||||	agacccaucAAGUGGCAGGGCc	0.5453	0.051	1	TDF
MIMAT0019214	hsa-miR-3173-5p	ENSG00000278202	AC243919.1	processed_transcript	chr15	83102772	83102792	+	1	0	AGO2	7mer-m8	uuuccucuuuuGUCCGUCCCGu	|| || |||||||	cccacagccccCA-GCAGGGCc	0.3695	-0.188	4	HeLa
MIMAT0019214	hsa-miR-3173-5p	ENSG00000279645	AC016251.1	TEC	chr15	96831660	96831681	-	2	0	AGO2	8mer	uuUCCUCUUUUGUCCGUCCCGu	|| |||| |||||||||||	uaAUGAGAUUACAGGCAGGGCa	1.6419	-0.102	2	H1
MIMAT0019214	hsa-miR-3173-5p	ENSG00000259275	AC087477.2	lincRNA	chr15	96934477	96934498	+	1	0	AGO1-4	7mer-m8	uuuccuCUUUUGUCCGUCCCGu	| |: | : ||||||||	augaauGGCACUUGGCAGGGCc	0.6190	0.074	5	Huh-7.5
MIMAT0019214	hsa-miR-3173-5p	ENSG00000251209	LINC00923	lincRNA	chr15	98417766	98417780	-	1	0	AGO2	7mer-m8	uuuccucuuuugucCGUCCCGu	| |||||||	-------gacuuuuGCAGGGCu	-0.7252	-0.057	3	HCT116
MIMAT0019214	hsa-miR-3173-5p	ENSG00000260803	Z84723.1	processed_transcript	chr16	84962	84983	-	1	0	AGO2	8mer	uuuccucuuUUGUCCGUCCCGu	| :|| |||||||	acccacucuGACUUGCAGGGCa	0.2056	1.621	1	22RV1
MIMAT0019214	hsa-miR-3173-5p	ENSG00000277142	LINC00235	lincRNA	chr16	576398	576419	-	1	0	AGO1-4	8mer	uuucCUCUUUUGUCCGUCCCGu	| |:|:|||||||||||	cucuGUGGAGACAGGCAGGGCa	1.0843	-0.378	1	hNSC
MIMAT0019214	hsa-miR-3173-5p	ENSG00000260778	AC009065.4	lincRNA	chr16	2321796	2321817	+	168	6	AGO1,AGO1-4,AGO2,AGO3	7mer-m8	uuuCCUCUUUUGUCCGUCCCGu	| :|||:: |||||||||	guuGAGGAAGGAAGGCAGGGCc	1.2073	0.774	1	HEK293,MDMs,foreskin_fibroblast
MIMAT0019214	hsa-miR-3173-5p	ENSG00000260874	AC106820.5	lincRNA	chr16	2506870	2506890	-	3	0	AGO2	7mer-m8	uuuccuCUUUUGUCCGUCCCGu	|| ::: ||||||||	uggccuGAUGGU-GGCAGGGCu	0.5519	0.565	4	TDF
MIMAT0019214	hsa-miR-3173-5p	ENSG00000259895	AC106820.2	antisense	chr16	2517890	2517912	-	1	0	AGO2	7mer-m8	uuUCCUC-UUUUGUCCGUCCCGu	| ||| |:::|: |||||||	ccAAGAGCAGGGCGCGCAGGGCc	1.2738	-0.212	3	HeLa
MIMAT0019214	hsa-miR-3173-5p	ENSG00000205913	SRRM2-AS1	antisense	chr16	2789879	2789901	-	1	0	AGO2	7mer-m8	uuUCCUCUUU-UGUCCGUCCCGu	:||||:|: ||||||||||	cuGGGAGGAGUCCAGGCAGGGCu	1.4945	-0.080	1	22RV1
MIMAT0019214	hsa-miR-3173-5p	ENSG00000278434	AC023830.3	sense_intronic	chr16	4583220	4583241	-	4	0	AGO1-4,AGO2	7mer-m8	uuuccucuuuugucCGUCCCGu	| | |||||||	cuggccaccucccuGCAGGGCu	-0.0284	-0.002	1	HEK293S,Huh-7.5
MIMAT0019214	hsa-miR-3173-5p	ENSG00000262454	MIR193BHG	lincRNA	chr16	14396276	14396296	+	1	0	AGO2	7mer-m8	uuUCCUCUUUUGUCCGUCCCGu	||| |:|::| |||||||	cgAGGCGGAGGC-UGCAGGGCc	1.1951	0.907	4	HeLa
MIMAT0019214	hsa-miR-3173-5p	ENSG00000270580	AC139256.2	processed_transcript	chr16	15225281	15225301	-	2	0	AGO2	7mer-m8	uuuccucuuuuGUCCGUCCCGu	| || |||||||	cccuaggcuuuCA-GCAGGGCc	0.1296	2.212	1	T98G
MIMAT0019214	hsa-miR-3173-5p	ENSG00000262155	LINC02175	lincRNA	chr16	25078870	25078890	+	1	1	AGO2	7mer-m8	uuUCCUCUUUUGUCCGUCCCGu	| ||| || :|| ||||||||	agAGGUGAUGAC-GGCAGGGCu	1.4977	-0.465	3	MCF7
MIMAT0019214	hsa-miR-3173-5p	ENSG00000261067	AC109460.3	processed_transcript	chr16	28993401	28993422	+	2	0	AGO2	7mer-m8	uuuccucuuuuguCCGUCCCGu	| ||||||||	ggggccugcggguGGCAGGGCu	-0.0976	0.306	0	HeLa
MIMAT0019214	hsa-miR-3173-5p	ENSG00000260280	SLX1B-SULT1A4	processed_transcript	chr16	29466562	29466583	+	4	0	AGO2	7mer-m8	uuuccucuuuugUCCGUCCCGu	| | |||||||||	uaccugggcuggAGGCAGGGCc	0.4934	-0.017	1	T98G
MIMAT0019214	hsa-miR-3173-5p	ENSG00000213599	SLX1A-SULT1A3	processed_transcript	chr16	30205904	30205925	+	4	0	AGO2	7mer-m8	uuuccucuuuugUCCGUCCCGu	| | |||||||||	uaccugggcuggAGGCAGGGCc	0.4934	-0.275	3	T98G
MIMAT0019214	hsa-miR-3173-5p	ENSG00000260852	FBXL19-AS1	antisense	chr16	30934048	30934071	-	1	0	AGO2	7mer-m8	uuuccUCUUUUGUC--CGUCCCGu	||| ::|:| |||||||	ggcaaAGAUGGCGGCUGCAGGGCc	0.7875	0.492	5	BT474
MIMAT0019214	hsa-miR-3173-5p	ENSG00000260267	AC026471.1	antisense	chr16	31469349	31469370	-	3	0	AGO2	7mer-m8	uuuccucuuuuguCCGUCCCGu	| | ||||||||	cugccugcaguguGGCAGGGCc	0.2349	0.402	4	22RV1
MIMAT0019214	hsa-miR-3173-5p	ENSG00000245768	AC092378.1	lincRNA	chr16	58768110	58768130	+	1	0	AGO2	7mer-m8	uuuccUCUUUUGUCCGUCCCGu	:||: :|| |||||||	cggccGGAGUGCA-GCAGGGCc	0.7398	2.352	3	H1
MIMAT0019214	hsa-miR-3173-5p	ENSG00000263126	AC040162.3	lincRNA	chr16	67917037	67917057	+	2	0	AGO1-4,AGO2	7mer-m8	uuuccucuuuUGUCCGUCCCGu	| :|| |||||||	ugcagcugcuGCA-GCAGGGCc	0.2864	5.856	0	HCT116,MCF7
MIMAT0019214	hsa-miR-3173-5p	ENSG00000259768	AC004943.2	antisense	chr16	72822179	72822200	+	2	0	AGO1-4,AGO2	7mer-m8	uuuccucuuuugucCGUCCCGu	| | | |||||||	cagguacccgcucuGCAGGGCg	0.1818	4.255	0	22RV1,Huh-7.5
MIMAT0019214	hsa-miR-3173-5p	ENSG00000259768	AC004943.2	antisense	chr16	72822284	72822308	+	2	0	AGO1-4,AGO2	7mer-m8	uuUCCUCUUUUGUC---CGUCCCGu	| | || :|:| |||||||	cgAAGUCAACGCGGCCUGCAGGGCc	0.7727	3.794	0	22RV1,MCF7
MIMAT0019214	hsa-miR-3173-5p	ENSG00000261476	AC009163.3	sense_intronic	chr16	75493836	75493857	-	1	0	AGO2	7mer-m8	uuuccUCUUUUGUCCGUCCCGu	|||:|: : |||||||	uggcaAGAGAGGGUGCAGGGCu	0.8141	0.061	1	22RV1
MIMAT0019214	hsa-miR-3173-5p	ENSG00000279841	AC092135.3	TEC	chr16	81664889	81664910	+	1	0	AGO1-4	7mer-m8	uuUCCUCUUUUGUCCGUCCCGu	| || :|:|||||||||||	acAGCUAGAGACAGGCAGGGCu	1.3558	-0.182	0	hNSC
MIMAT0019214	hsa-miR-3173-5p	ENSG00000260417	AC092127.1	lincRNA	chr16	85626987	85627008	+	3	0	AGO1-4,AGO2	7mer-m8	uuuccucuuuugucCGUCCCGu	|| | | |||||||	aaggcuggcucucuGCAGGGCu	0.4279	-0.577	1	22RV1,Huh-7.5
MIMAT0019214	hsa-miR-3173-5p	ENSG00000260466	AC126696.2	antisense	chr16	87870281	87870302	+	1	0	AGO2	7mer-m8	uuuCCUCUUUUGUCCGUCCCGu	||:| ||: |||||||	ccuGGGGCCCACGAGCAGGGCu	0.8802	-0.352	1	HeLa
MIMAT0019214	hsa-miR-3173-5p	ENSG00000260630	SNAI3-AS1	antisense	chr16	88741156	88741176	+	8	0	AGO1-4,AGO2	7mer-m8	uuUCCUCUUUUGUCCGUCCCGu	|| || :|| :||||||||	ccAGCAGUGAA-GGGCAGGGCu	1.2305	-0.379	1	Huh-7.5
MIMAT0019214	hsa-miR-3173-5p	ENSG00000260121	AC138028.4	antisense	chr16	88786396	88786421	+	2	0	AGO1-4,AGO2	7mer-m8	uuuccucUUUUGUC----CGUCCCGu	:|||||| |||||||	cccaucaGAAACAGCCCCGCAGGGCc	0.7357	-0.807	1	Huh-7.5,TDF
MIMAT0019214	hsa-miR-3173-5p	ENSG00000180422	LINC00304	lincRNA	chr16	89227523	89227545	+	2	0	AGO1-4,AGO2	8mer	uuUCCUCUUUUGU-CCGUCCCGu	|||:| || ||||||||	ggAGGGGUCUCCAGGGCAGGGCa	1.0255	-0.125	3	Huh-7.5
MIMAT0019214	hsa-miR-3173-5p	ENSG00000260528	FAM157C	lincRNA	chr16	90244439	90244462	+	1	0	AGO2	7mer-m8	uuUC-CUCUU-UUGUCCGUCCCGu	|||| | ||| | |||||||	aaAGCGUGAACUCCUAGCAGGGCg	1.3714	0.334	2	BCBL-1
MIMAT0019214	hsa-miR-3173-5p	ENSG00000277491	AC087392.5	lincRNA	chr17	698918	698939	+	2	0	AGO2	7mer-m8	uuuccucuuuugucCGUCCCGu	| || |||||||	ucaccagcuguacuGCAGGGCc	0.2727	-0.068	1	Huh-7.5
MIMAT0019214	hsa-miR-3173-5p	ENSG00000262456	AC006435.1	antisense	chr17	2289835	2289857	+	2	0	AGO2	7mer-m8	uuuccuCUUUUG-UCCGUCCCGu	| |||::| :||||||||	gcacacGAAGGCGGGGCAGGGCg	1.0976	0.748	0	TDF
MIMAT0019214	hsa-miR-3173-5p	ENSG00000233223	AC016876.1	antisense	chr17	7486664	7486685	-	2	0	AGO1-4,AGO2	7mer-m8	uuuccUCUUUUGUCCGUCCCGu	:|: :|: |||||||	gugccGGGUUGCGCGCAGGGCc	0.5092	-0.254	3	HeLa,Huh-7.5
MIMAT0019214	hsa-miR-3173-5p	ENSG00000279174	AC104581.3	TEC	chr17	7919023	7919043	-	1	0	AGO2	7mer-m8	uuuCCUCUUUUGUCCGUCCCGu	|| |::: :| |||||||	gucGGCGGGGCUA-GCAGGGCc	0.9467	-0.547	0	TDF
MIMAT0019214	hsa-miR-3173-5p	ENSG00000214999	AC129492.1	antisense	chr17	7984100	7984120	+	1	0	AGO1-4	8mer	uuuCCUCUUUUGUCCGUCCCGu	||:||:|| : |||||||	uguGGGGAGAA-GCGCAGGGCa	1.1518	0.446	1	Huh-7.5
MIMAT0019214	hsa-miR-3173-5p	ENSG00000278864	AC055811.4	TEC	chr17	17085310	17085332	+	1	0	AGO2	7mer-m8	uuuccucuuuugUC-CGUCCCGu	||| || |||||||	aaaaauccuuggAGUGCAGGGCu	0.3098	-0.229	2	cingulate_gyrus
MIMAT0019214	hsa-miR-3173-5p	ENSG00000267350	RP1-178F10.3	lincRNA	chr17	18228739	18228760	+	2	0	AGO2	7mer-m8	uuuCCUCUUUUGUCCGUCCCGu	| | | : ::|| |||||||	cauGUAAGUGGCAAGCAGGGCu	1.0565	-0.554	0	Huh-7.5
MIMAT0019214	hsa-miR-3173-5p	ENSG00000233098	CCDC144NL-AS1	antisense	chr17	20805988	20806009	+	3	0	AGO2	8mer	uuucCUCUUUUGUCCGUCCCGu	||||: | ||||||||	ccguGAGAGCAGCGGCAGGGCa	1.0521	-0.216	2	22RV1
MIMAT0019214	hsa-miR-3173-5p	ENSG00000233098	CCDC144NL-AS1	antisense	chr17	20884803	20884824	+	2	0	AGO1-4,AGO2	7mer-m8	uuucCUCUUUUGUCCGUCCCGu	| |:| ::: |||||||	cacaGGGCCUGUGAGCAGGGCu	0.7994	0.333	2	22RV1,hNSC
MIMAT0019214	hsa-miR-3173-5p	ENSG00000235530	AC087294.1	antisense	chr17	21121774	21121795	+	1	0	AGO2	7mer-m8	uuuccucuuUUGUCCGUCCCGu	| || | | |||||||	acagcgccuAUCUUGCAGGGCu	0.6112	-0.349	0	HeLa
MIMAT0019214	hsa-miR-3173-5p	ENSG00000272780	AC233702.9	processed_transcript	chr17	21437614	21437637	-	1	0	AGO2	7mer-m8	uuUCCUCUUUUG--UCCGUCCCGu	:||| |: | |||||||||	guGGGAUCAGCCGAAGGCAGGGCc	1.0666	-0.161	3	HeLa
MIMAT0019214	hsa-miR-3173-5p	ENSG00000264098	CTD-2350C19.1	antisense	chr17	26729625	26729646	+	1	0	AGO2	8mer	uuUCCUCUUUUGUCCGUCCCGu	|| ||::| ||||||||	uuAGUAGGGAUAUGGCAGGGCa	1.1208	0.151	0	22RV1
MIMAT0019214	hsa-miR-3173-5p	ENSG00000266208	AC080112.1	antisense	chr17	38519535	38519556	+	2	0	AGO1-4,AGO2	7mer-m8	uuuccucuuuUGUCCGUCCCGu	| :|:||||||||	ucgaccguguGCGGGCAGGGCg	0.4167	2.926	4	MCF7,hNSC
MIMAT0019214	hsa-miR-3173-5p	ENSG00000278834	AC073508.3	antisense	chr17	38804637	38804658	+	1	0	AGO1-4	7mer-m8	uuuCCUCUUUUGUCCGUCCCGu	| ||: : | |||||||	cucGCAGGCGCCUCGCAGGGCu	0.7583	-0.306	2	hNSC
MIMAT0019214	hsa-miR-3173-5p	ENSG00000197291	RAMP2-AS1	lincRNA	chr17	40906183	40906204	-	2	0	AGO2	8mer	uuuccucUUUUGUCCGUCCCGu	||| ||||: |||||||	aaauacaAAAAUUAGCAGGGCa	1.2927	0.033	3	Huh-7.5
MIMAT0019214	hsa-miR-3173-5p	ENSG00000197291	RAMP2-AS1	lincRNA	chr17	40908368	40908389	-	1	0	AGO2	8mer	uuuccucuuuugucCGUCCCGu	| |||||||	ucauccugccuggaGCAGGGCa	-0.3825	0.232	3	Huh-7.5
MIMAT0019214	hsa-miR-3173-5p	ENSG00000262879	AC068152.1	processed_transcript	chr17	45133625	45133645	-	5	0	AGO1-4,AGO2	8mer	uuuccucuuuUGUCCGUCCCGu	||| |||||||	ccuaugcccuACA-GCAGGGCa	-0.0534	0.021	4	HeLa,hNSC
MIMAT0019214	hsa-miR-3173-5p	ENSG00000262879	AC068152.1	processed_transcript	chr17	45177446	45177466	-	3	0	AGO2	7mer-m8	uuuccuCUUUUGUCCGUCCCGu	|:||:| ||||||||	ggcccuGGAAGC-GGCAGGGCu	0.6817	1.399	4	HCT116
MIMAT0019214	hsa-miR-3173-5p	ENSG00000263798	AC018521.1	processed_transcript	chr17	46058037	46058058	+	7	1	AGO1-4,AGO2	7mer-m8	uuuccUCUUUUGUCCGUCCCGu	|| | | |||||||	gcuccAGCCAUCCUGCAGGGCc	0.4560	3.999	2	MCF7,T-REx-293
MIMAT0019214	hsa-miR-3173-5p	ENSG00000279555	AC091181.1	TEC	chr17	55356663	55356684	+	4	0	AGO1-4,AGO2	8mer	uuUCCUCUUUUGUCCGUCCCGu	| |||| ::|:|| |||||||	agAGGACGGAGCAAGCAGGGCa	1.6607	-0.132	0	Huh-7.5
MIMAT0019214	hsa-miR-3173-5p	ENSG00000280028	AC007431.3	TEC	chr17	55609440	55609463	+	3	0	AGO1-4,AGO2	7mer-m8	uuUCCU--CUUUUGUCCGUCCCGu	|||| ||: :::||||||||	gcAGGAAGGAGCGUGGGCAGGGCc	1.3581	0.171	2	Huh-7.5
MIMAT0019214	hsa-miR-3173-5p	ENSG00000265206	AC004687.1	antisense	chr17	56409455	56409475	-	1	0	AGO2	8mer	uuuccUCUUUUGUCCGUCCCGu	:|::|||| |||||||	ugccaGGGGAACA-GCAGGGCa	1.0147	-0.317	2	GM12892
MIMAT0019214	hsa-miR-3173-5p	ENSG00000279133	AC018628.1	TEC	chr17	60083609	60083631	-	5	0	AGO1-4,AGO2	7mer-m8	uuuccucuuuUGUC-CGUCCCGu	| | :||| |||||||	acugcuccuuGCAGAGCAGGGCu	0.5930	-0.278	0	22RV1,MCF7
MIMAT0019214	hsa-miR-3173-5p	ENSG00000263843	AC022211.2	antisense	chr17	73267713	73267739	+	1	0	AGO1-4	7mer-m8	uuucCUCUUUUGUC-----CGUCCCGu	|||||::||| |||||||	gguaGAGAAGGCAGGGGCUGCAGGGCc	1.1966	-0.255	0	MCF7
MIMAT0019214	hsa-miR-3173-5p	ENSG00000263843	AC022211.2	antisense	chr17	73269205	73269226	+	1	0	AGO2	7mer-m8	uuuccucuuUUGUCCGUCCCGu	::||||||||||	uguucuccuGGCAGGCAGGGCu	0.2727	-0.396	0	HeLa
MIMAT0019214	hsa-miR-3173-5p	ENSG00000261408	TEN1-CDK3	processed_transcript	chr17	73997397	73997418	+	4	0	AGO2	7mer-m8	uuUCCUCUUUUGUCCGUCCCGu	:|| ::: ::||||||||	cuGGGCUGGGCUGGGCAGGGCg	1.0521	-0.423	2	HeLa
MIMAT0019214	hsa-miR-3173-5p	ENSG00000163597	SNHG16	processed_transcript	chr17	74554547	74554569	+	1	0	AGO2	7mer-m8	uuUC-CUCUUUUGUCCGUCCCGu	||| | |:: :||||||||||	uaAGAGUGGGUGCAGGCAGGGCc	1.4412	-0.175	1	HeLa
MIMAT0019214	hsa-miR-3173-5p	ENSG00000234912	SNHG20	processed_transcript	chr17	75085328	75085348	+	2	0	AGO2	8mer	uuUCCUCUUUUGUCCGUCCCGu	| | || || |||||||	cgAAGUGACCUCA-GCAGGGCa	0.8226	-0.292	1	T-REx-293
MIMAT0019214	hsa-miR-3173-5p	ENSG00000267263	AC111170.2	sense_intronic	chr17	75467102	75467126	+	6	0	AGO1-4,AGO2	7mer-m8	uuUCCUCUUUUG---UCCGUCCCGu	|||||:| | :||||||||	gcAGGAGGACUCCUGGGGCAGGGCc	1.3153	-0.129	1	HeLa,Huh-7.5
MIMAT0019214	hsa-miR-3173-5p	ENSG00000262580	AC087741.1	antisense	chr17	78177565	78177586	-	1	0	AGO2	8mer	uuuccucuUUUGUCCGUCCCGu	|:::: |||||||	cuccugccAGGUGAGCAGGGCa	0.2655	-0.269	2	22RV1
MIMAT0019214	hsa-miR-3173-5p	ENSG00000276101	AC027601.4	antisense	chr17	79225179	79225200	+	1	0	AGO2	7mer-m8	uuUCCUCUUUUGUCCGUCCCGu	| | |:|::: | ||||||||	agAAGGGGGGCCUGGCAGGGCu	1.2794	-0.592	0	HeLa
MIMAT0019214	hsa-miR-3173-5p	ENSG00000275542	AC027601.3	lincRNA	chr17	79313170	79313190	-	2	0	AGO1-4,AGO2	7mer-m8	uuuccuCUUUUGUCCGUCCCGu	| :::| ||||||||	ugcccuGUGGGC-GGCAGGGCc	0.5143	-0.198	4	22RV1,Huh-7.5
MIMAT0019214	hsa-miR-3173-5p	ENSG00000262877	AC110285.2	lincRNA	chr17	79362566	79362588	-	1	0	AGO2	7mer-m8	uuUCC-UCUUUUGUCCGUCCCGu	||| || |:: :||||||||	ccAGGCAGCAGGAGGGCAGGGCc	1.3237	-0.670	0	22RV1
MIMAT0019214	hsa-miR-3173-5p	ENSG00000262877	AC110285.2	lincRNA	chr17	79362827	79362849	-	1	0	AGO2	7mer-m8	uuUCC-UCUUUUGUCCGUCCCGu	| ||| :||::: ||||||||	agAGGCGGAGGGGCGGCAGGGCu	1.4667	-0.605	0	HEK293S
MIMAT0019214	hsa-miR-3173-5p	ENSG00000229848	AC139149.1	antisense	chr17	79494444	79494471	+	1	0	AGO2	7mer-m8	uuUCCUC--UUU-UGUC---CGUCCCGu	||||| |:: ||:| |||||||	gcAGGAGCCAGGCACGGUGAGCAGGGCc	1.3075	-0.009	5	HeLa
MIMAT0019214	hsa-miR-3173-5p	ENSG00000265688	MAFG-AS1	antisense	chr17	79888183	79888204	+	2	0	AGO1-4,AGO2	8mer	uuuCCUCUUUUGUCCGUCCCGu	|| :|| ::||||||||	cguGGCAGAAUUGGGCAGGGCa	1.0044	-0.028	2	22RV1,Huh-7.5
MIMAT0019214	hsa-miR-3173-5p	ENSG00000263585	AC145207.4	antisense	chr17	79890371	79890392	+	1	0	AGO2	7mer-m8	uuuccucuUUUGUCCGUCCCGu	| | |||||||||||	acccucccACACAGGCAGGGCc	0.5692	-0.340	0	MCF7
MIMAT0019214	hsa-miR-3173-5p	ENSG00000264548	AC132872.2	antisense	chr17	80175152	80175177	+	1	0	AGO2	7mer-m8	uuUCCUCUUUUG----UCCGUCCCGu	||| ||:|| |||||||||	ggAGGUCAAGACCUGGAGGCAGGGCc	1.1419	-0.097	4	HeLa
MIMAT0019214	hsa-miR-3173-5p	ENSG00000278964	AC132938.4	TEC	chr17	80320860	80320881	-	1	0	AGO2	7mer-m8	uuuccucuuuugucCGUCCCGu	|||||||	gugaauccucuucuGCAGGGCu	-0.7727	0.363	0	HEK293S
MIMAT0019214	hsa-miR-3173-5p	ENSG00000279744	AC132938.5	TEC	chr17	80420510	80420530	+	1	0	AGO2	7mer-m8	uuUCCUCUUUUGUCCGUCCCGu	| | | |::: ||||||||	ggAAGUGCAGGU-GGCAGGGCu	0.9878	-0.111	3	motor_cortex
MIMAT0019214	hsa-miR-3173-5p	ENSG00000261888	AC144831.1	lincRNA	chr17	81062991	81063012	+	1	0	AGO2	7mer-m8	uuuccucuUUUGUCCGUCCCGu	| |: | |||||||	gcugccccAGCCCAGCAGGGCu	0.3958	0.146	7	Huh-7.5
MIMAT0019214	hsa-miR-3173-5p	ENSG00000266053	NDUFV2-AS1	antisense	chr18	9136476	9136489	-	2	0	AGO1	8mer	uuuccucuUUUGUCCGUCCCGu	:|| |||||||||	--------GAAGAGGCAGGGCa	-0.3993	-0.181	3	endothelial
MIMAT0019214	hsa-miR-3173-5p	ENSG00000266053	NDUFV2-AS1	antisense	chr18	9136476	9136497	-	2	0	AGO1	8mer	uuucCUCUUUUGUCCGUCCCGu	|:| :|| |||||||||	ggcuGGGCGAAGAGGCAGGGCa	0.9856	-0.244	3	endothelial
MIMAT0019214	hsa-miR-3173-5p	ENSG00000267199	AP001029.2	antisense	chr18	12445437	12445458	+	2	0	AGO1-4	7mer-m8	uuuccucuuuugucCGUCCCGu	|||||||	cugacuugccugcuGCAGGGCu	-0.7727	0.212	1	Huh-7.5
MIMAT0019214	hsa-miR-3173-5p	ENSG00000279020	C18orf15	TEC	chr18	13241685	13241706	+	1	0	AGO2	7mer-m8	uuuccucuuuugucCGUCCCGu	| |||||||	cccagccuccugcuGCAGGGCg	-0.2794	-0.967	1	HeLa
MIMAT0019214	hsa-miR-3173-5p	ENSG00000267651	AC015961.1	lincRNA	chr18	34815331	34815352	-	1	0	AGO1-4	7mer-m8	uuuccucuuuugucCGUCCCGu	| | |||||||	cuggcccacucuuuGCAGGGCc	0.1231	-0.096	4	hNSC
MIMAT0019214	hsa-miR-3173-5p	ENSG00000278983	AC048380.2	TEC	chr18	46092365	46092389	+	1	0	AGO1	8mer	uuUCCUCUUUUGUC---CGUCCCGu	|| || :|:|| |||||||	ugAGCUGAUGAUAGUUUGCAGGGCa	0.9844	-0.208	0	endothelial
MIMAT0019214	hsa-miR-3173-5p	ENSG00000278983	AC048380.2	TEC	chr18	46093261	46093282	+	2	0	AGO1-4,AGO2	7mer-m8	uuuccucuuuUGUCCGUCCCGu	| | |||||||||||	gcaauaccccACAGGCAGGGCc	0.8260	-0.383	0	Huh-7.5
MIMAT0019214	hsa-miR-3173-5p	ENSG00000278983	AC048380.2	TEC	chr18	46093938	46093959	+	3	0	AGO1-4,AGO2	7mer-m8	uuuccucuuuuguCCGUCCCGu	| ||||||||	agccacuuucuauGGCAGGGCc	-0.3182	0.097	0	Huh-7.5,left_ventricle
MIMAT0019214	hsa-miR-3173-5p	ENSG00000267322	SNHG22	antisense	chr18	47340433	47340454	+	10	0	AGO1-4,AGO2	8mer	uuuccucuuuugUCCGUCCCGu	| | :||||||||	guacuguacuggGGGCAGGGCa	0.4291	-0.607	2	Huh-7.5,left_ventricle
MIMAT0019214	hsa-miR-3173-5p	ENSG00000277837	AC090340.1	lincRNA	chr18	55097999	55098020	+	1	0	AGO2	7mer-m8	uuuccucuuUUGUCCGUCCCGu	|:|| |||||||	ccuucccccAGCACGCAGGGCu	0.1147	-0.343	1	EWS
MIMAT0019214	hsa-miR-3173-5p	ENSG00000267787	AC027097.2	antisense	chr18	55402474	55402495	+	2	0	AGO1	7mer-m8	uuuccucuUUUGUCCGUCCCGu	| || | |||||||	aucccuccAAUCCAGCAGGGCg	0.3341	-0.222	2	endothelial
MIMAT0019214	hsa-miR-3173-5p	ENSG00000267390	AC036176.1	antisense	chr18	61034785	61034806	+	1	0	AGO2	7mer-m8	uuuccucUUUUGUCCGUCCCGu	::| | |||||||	cuucuuaGGACCCCGCAGGGCg	0.2244	-0.296	2	HeLa
MIMAT0019214	hsa-miR-3173-5p	ENSG00000280205	AC009716.2	TEC	chr18	74097622	74097643	-	1	0	AGO2	7mer-m8	uuucCUCUUUUGUCCGUCCCGu	| || |:| |||||||	uggaGUGACAGCCAGCAGGGCg	0.7583	-0.569	3	HEK293S
MIMAT0019214	hsa-miR-3173-5p	ENSG00000265378	AC012572.1	lincRNA	chr18	76265350	76265371	+	1	0	AGO2	7mer-m8	uuuccuCUUUUGUCCGUCCCGu	| |||| | |||||||	gagauuGAAACCCAGCAGGGCg	0.9612	-0.344	1	TDF
MIMAT0019214	hsa-miR-3173-5p	ENSG00000278000	AC139100.2	sense_intronic	chr18	77919739	77919760	+	2	0	AGO2	7mer-m8	uuuccUCUUUUGUCCGUCCCGu	| || :|:||||||||||	auuucAGUGAGCAGGCAGGGCc	1.1219	0.609	2	HeLa
MIMAT0019214	hsa-miR-3173-5p	ENSG00000248015	AC005329.1	antisense	chr19	1395030	1395050	-	1	0	AGO2	7mer-m8	uuUCCUCUUUUGUCCGUCCCGu	|| || ::: | |||||||	uuAGCAGUGGGGA-GCAGGGCc	1.0631	-1.044	4	22RV1
MIMAT0019214	hsa-miR-3173-5p	ENSG00000248015	AC005329.1	antisense	chr19	1395409	1395431	-	1	0	AGO2	7mer-m8	uuUCCUCUUUUGUC-CGUCCCGu	|||| : ::|| |||||||	gcAGGAUGCCGUAGAGCAGGGCc	1.2594	3.806	4	HEK293S
MIMAT0019214	hsa-miR-3173-5p	ENSG00000180846	CSNK1G2-AS1	antisense	chr19	1954023	1954044	-	1	0	AGO2	7mer-m8	uuuccucUUUUGUCCGUCCCGu	|| | :::|::||||||||	aacgccaGGGAUGGGCAGGGCc	1.2195	-0.650	0	T-REx-293
MIMAT0019214	hsa-miR-3173-5p	ENSG00000267749	AC092068.3	sense_intronic	chr19	2642952	2642972	-	1	0	AGO2	7mer-m8	uuUCCUCUUUUGUCCGUCCCGu	:|| | :|| ||||||||	ucGGGUGCCGAC-GGCAGGGCc	1.0377	-0.601	1	MDMs
MIMAT0019214	hsa-miR-3173-5p	ENSG00000267749	AC092068.3	sense_intronic	chr19	2643014	2643036	-	1	0	AGO2	7mer-m8	uuuCCUCUUUUGUC-CGUCCCGu	|| | | |::| |||||||	ucuGGUGCACAUGGUGCAGGGCg	0.9589	-0.855	1	HeLa
MIMAT0019214	hsa-miR-3173-5p	ENSG00000280239	AC011498.7	TEC	chr19	4449201	4449222	+	1	0	AGO1-4	7mer-m8	uuuccucuuuugUCCGUCCCGu	| | | |||||||	ccauggccugggAAGCAGGGCu	0.1413	-0.642	1	Huh-7.5
MIMAT0019214	hsa-miR-3173-5p	ENSG00000205790	DPP9-AS1	antisense	chr19	4683026	4683047	+	1	0	AGO2	7mer-m8	uuuccuCUUUUGUCCGUCCCGu	|::::::||||||||	uggcauGGGGGUGGGCAGGGCg	0.7727	0.082	4	HEK293T
MIMAT0019214	hsa-miR-3173-5p	ENSG00000197332	AC008543.1	lincRNA	chr19	11791394	11791417	+	1	0	AGO1-4	8mer	uuUCCUC-UUUUGUC-CGUCCCGu	|||||| ||:| || |||||||	gaAGGAGCAAGAGAGAGCAGGGCa	1.9691	0.066	2	hNSC
MIMAT0019214	hsa-miR-3173-5p	ENSG00000280332	AC020917.4	TEC	chr19	16467905	16467926	-	4	0	AGO1-4,AGO2	7mer-m8	uuucCUCUUUUGUCCGUCCCGu	|:| |:: |||||||	uccuGGGUUAGUCUGCAGGGCc	0.6297	-0.462	4	Huh-7.5
MIMAT0019214	hsa-miR-3173-5p	ENSG00000267703	AC020917.2	antisense	chr19	16551899	16551919	+	1	0	AGO2	7mer-m8	uuuccUCUUUUGUCCGUCCCGu	| || |:| ||||||||	cagccAGUCAGC-GGCAGGGCc	0.8758	-0.251	0	HeLa
MIMAT0019214	hsa-miR-3173-5p	ENSG00000282851	BISPR	lincRNA	chr19	17516810	17516831	+	1	0	AGO2	7mer-m8	uuUCCUCUUUUGUCCGUCCCGu	:| :||: : :||||||||	guGGUGGAGUGAGGGCAGGGCc	1.0643	-0.240	0	BC-3
MIMAT0019214	hsa-miR-3173-5p	ENSG00000279172	AC020904.3	TEC	chr19	18120295	18120317	-	1	0	AGO2	7mer-m8	uuUCCUCUU-UUGUCCGUCCCGu	|:||||:| ::||||||||	gaGGGAGGACUUUGGGCAGGGCu	1.4678	-0.048	0	Huh-7.5
MIMAT0019214	hsa-miR-3173-5p	ENSG00000279425	AC092279.2	TEC	chr19	24261492	24261512	+	3	0	AGO1-4,AGO2	7mer-m8	uuuccucuuUUGUCCGUCCCGu	||| | |||| |||||||	aaacuaaucAACA-GCAGGGCc	1.3193	0.072	4	Huh-7.5
MIMAT0019214	hsa-miR-3173-5p	ENSG00000261824	LINC00662	lincRNA	chr19	28284105	28284126	-	1	0	AGO2	7mer-m8	uuuccucuuuugucCGUCCCGu	| |||||||	cccccgggcuggcuGCAGGGCc	-0.2196	0.060	1	22RV1
MIMAT0019214	hsa-miR-3173-5p	ENSG00000261824	LINC00662	lincRNA	chr19	28284249	28284270	-	3	0	AGO1-4,AGO2	7mer-m8	uuuccucuuuUGUCCGUCCCGu	|::||||||||	gccccuuucuAUGGGCAGGGCc	0.0455	0.060	1	Huh-7.5
MIMAT0019214	hsa-miR-3173-5p	ENSG00000267575	AC006504.5	lincRNA	chr19	28284950	28284971	+	3	0	AGO2	7mer-m8	uuuccucuuuugucCGUCCCGu	|| |||||||	uccggccgcuggucGCAGGGCu	-0.0599	0.116	1	Akata-LCLd3
MIMAT0019214	hsa-miR-3173-5p	ENSG00000267575	AC006504.5	lincRNA	chr19	28284957	28284971	+	3	0	AGO2	7mer-m8	uuuccucuuuugucCGUCCCGu	|||||||	-------gcuggucGCAGGGCu	-1.7273	0.119	1	Akata-LCLd3
MIMAT0019214	hsa-miR-3173-5p	ENSG00000267575	AC006504.5	lincRNA	chr19	28285120	28285141	+	1	0	AGO2	8mer	uuuccucuuuugucCGUCCCGu	| | |||||||	gcggugcgcgccuuGCAGGGCa	-0.0284	-0.138	1	HeLa
MIMAT0019214	hsa-miR-3173-5p	ENSG00000267575	AC006504.5	lincRNA	chr19	28285376	28285396	+	1	0	AGO2	7mer-m8	uuuCCUCUUUUGUCCGUCCCGu	| ||::|: :||||||||	cccGCAGGGAG-GGGCAGGGCg	1.0498	0.026	1	HeLa
MIMAT0019214	hsa-miR-3173-5p	ENSG00000280061	AC011504.1	TEC	chr19	31045826	31045847	+	1	0	AGO2	7mer-m8	uuuccucuuuuguCCGUCCCGu	| | ||||||||	ccucaucaucaguGGCAGGGCc	0.1413	-0.242	4	T-REx-293
MIMAT0019214	hsa-miR-3173-5p	ENSG00000267296	CEBPA-AS1	antisense	chr19	33794062	33794083	+	2	0	AGO1-4,AGO2	7mer-m8	uuUCCUCUUUUGUCCGUCCCGu	| :|| |: : |: |||||||	auGGGCGGCGCCGCGCAGGGCg	1.1286	-0.834	2	Huh-7.5
MIMAT0019214	hsa-miR-3173-5p	ENSG00000236144	TMEM147-AS1	antisense	chr19	36033200	36033220	-	1	0	AGO2	7mer-m8	uuucCUCUUUUGUCCGUCCCGu	|:|:||:: ||||||||	cuguGGGGAAGU-GGCAGGGCu	1.0044	0.755	0	22RV1
MIMAT0019214	hsa-miR-3173-5p	ENSG00000225975	LINC01534	lincRNA	chr19	37178256	37178277	-	1	0	AGO2	7mer-m8	uuucCUCUUUUGUCCGUCCCGu	|| |::::: |||||||	cgcaGACAGGGUGUGCAGGGCc	1.0029	-0.862	3	T-REx-293
MIMAT0019214	hsa-miR-3173-5p	ENSG00000267470	ZNF571-AS1	antisense	chr19	38042407	38042428	+	1	0	AGO2	8mer	uuuccUCUUUUGUCCGUCCCGu	| ||:|: |:||||||||	acccuAGGAGUCGGGCAGGGCa	1.0765	-0.138	3	MDMs
MIMAT0019214	hsa-miR-3173-5p	ENSG00000279759	AC118344.2	TEC	chr19	40864621	40864642	+	2	0	AGO1-4,AGO2	7mer-m8	uuucCUCUUUUGUCCGUCCCGu	| || :|::| |||||||	uauaGAUGAGGCCAGCAGGGCu	1.0377	0.092	4	22RV1,Huh-7.5
MIMAT0019214	hsa-miR-3173-5p	ENSG00000213904	LIPE-AS1	antisense	chr19	43156252	43156276	+	1	0	AGO2	8mer	uuucCUCUUUUGUC---CGUCCCGu	|| | || | |||||||	cgcaGACAUCACUGCCUGCAGGGCa	0.5498	-0.185	1	HeLa
MIMAT0019214	hsa-miR-3173-5p	ENSG00000267757	EML2-AS1	processed_transcript	chr19	46145618	46145642	+	3	0	AGO2	7mer-m8	uuUCCUCUUUUGUC---CGUCCCGu	| :||:||: :| | |||||||	acGGGGGAGUGCCGGCUGCAGGGCc	1.1662	0.678	1	HeLa
MIMAT0019214	hsa-miR-3173-5p	ENSG00000279161	AC093503.3	TEC	chr19	47140757	47140778	-	1	0	AGO2	8mer	uuuccucuuuugucCGUCCCGu	| | |||||||	gaguuugcggcuguGCAGGGCa	0.0388	0.008	2	motor_cortex
MIMAT0019214	hsa-miR-3173-5p	ENSG00000268520	AC008750.5	sense_intronic	chr19	51868704	51868726	-	4	0	AGO1-4,AGO2	7mer-m8	uuUCCUCUUUUGUC-CGUCCCGu	|| | | :|| |||||||	ccAGCAUUACCUAGCGCAGGGCc	0.8825	-0.266	0	HeLa,Huh-7.5
MIMAT0019214	hsa-miR-3173-5p	ENSG00000268970	AC022150.2	sense_intronic	chr19	53101121	53101146	-	1	0	AGO1-4	8mer	uuuCCUCUUUUGUC----CGUCCCGu	|||||| :|| |||||||	cccGGAGAAUCUAGUCCUGCAGGGCa	1.2696	-0.241	3	Huh-7.5
MIMAT0019214	hsa-miR-3173-5p	ENSG00000276570	AC010327.5	processed_transcript	chr19	55740265	55740286	-	1	0	AGO2	7mer-m8	uuUCCUCUUUUGUCCGUCCCGu	|| :|: : ||||||||||	ucAGCGGGCGCCAGGCAGGGCc	1.1552	0.559	1	T-REx-293
MIMAT0019214	hsa-miR-3173-5p	ENSG00000276570	AC010327.5	processed_transcript	chr19	55740943	55740964	-	2	0	AGO2	7mer-m8	uuuccucuuuUGUCCGUCCCGu	| :::||||||||	uaccccaccuGUGGGCAGGGCc	0.3182	-0.464	1	MDA-MB-231
MIMAT0019214	hsa-miR-3173-5p	ENSG00000268516	AC020915.3	antisense	chr19	58769388	58769409	-	1	0	AGO1-4	8mer	uuucCUCUUUUGUCCGUCCCGu	|: | :::: |||||||	cugaGGUAUGGUGUGCAGGGCa	0.7727	-0.607	0	Huh-7.5
MIMAT0019214	hsa-miR-3173-5p	ENSG00000234684	SDCBP2-AS1	antisense	chr20	1326000	1326022	+	6	0	AGO1-4,AGO2	7mer-m8	uuUCCUCUUUUG-UCCGUCCCGu	|| ||| | |: | |||||||	gaAAGAGUACAUGAAGCAGGGCc	1.2782	0.136	1	Huh-7.5
MIMAT0019214	hsa-miR-3173-5p	ENSG00000230563	AL121757.1	lincRNA	chr20	5455027	5455046	+	1	0	AGO2	7mer-m8	uuUCCUCUUUUGUCCGUCCCGu	| ||||| |||: |||||||	agAGGAGUAAAU--GCAGGGCu	1.6844	-0.223	1	Huh-7.5
MIMAT0019214	hsa-miR-3173-5p	ENSG00000205181	LINC00654	lincRNA	chr20	5481743	5481762	-	1	0	AGO2	7mer-m8	uuUCCUCUUUUGUCCGUCCCGu	| ||||| |||: |||||||	agAGGAGUAAAU--GCAGGGCu	1.6844	-0.337	2	Huh-7.5
MIMAT0019214	hsa-miR-3173-5p	ENSG00000268340	RP3-477O4.16	lincRNA	chr20	34106890	34106911	+	2	0	AGO1-4,AGO2	7mer-m8	uuuccucuuuugucCGUCCCGu	| | | |||||||	acauaaucuggauuGCAGGGCu	0.1630	0.176	0	Huh-7.5
MIMAT0019214	hsa-miR-3173-5p	ENSG00000269846	AL136172.1	antisense	chr20	35724720	35724741	+	1	0	AGO2	7mer-m8	uuuccucuuuugUCCGUCCCGu	| | :||||||||	ucuuggguuuugGGGCAGGGCu	0.4479	-0.635	1	22RV1
MIMAT0019214	hsa-miR-3173-5p	ENSG00000275285	AL391095.2	lincRNA	chr20	37011723	37011745	+	1	0	AGO2	7mer-m8	uuUCCUCUUUUGU-CCGUCCCGu	| | |:|:|: || ||||||||	acAAGGGGAGCCACGGCAGGGCu	1.3558	-0.221	3	TDF
MIMAT0019214	hsa-miR-3173-5p	ENSG00000196756	SNHG17	processed_transcript	chr20	37057106	37057131	-	5	0	AGO1,AGO1-4,AGO2	7mer-m8	uuUCCUCUU-UUGUC---CGUCCCGu	||||||: ::||| |||||||	gcAGGAGAGUGGCAGACCGCAGGGCc	1.7253	-0.496	1	HCT116,endothelial,hNSC
MIMAT0019214	hsa-miR-3173-5p	ENSG00000196756	SNHG17	processed_transcript	chr20	37063821	37063841	-	2	0	AGO2	7mer-m8	uuucCUCUUUUGUCCGUCCCGu	||| ||| |||||||	ggguGAGUCCACA-GCAGGGCg	0.8769	0.159	1	HeLa
MIMAT0019214	hsa-miR-3173-5p	ENSG00000174365	SNHG11	processed_transcript	chr20	37075426	37075450	+	5	0	AGO1-4,AGO2	7mer-m8	uuUCCUC--UU-UUGUCCGUCCCGu	| ||| || :| :||||||||	ggAUGAGUCAAUGAGGGGCAGGGCc	1.1308	-0.158	2	Huh-7.5
MIMAT0019214	hsa-miR-3173-5p	ENSG00000203999	LINC01270	lincRNA	chr20	48909298	48909318	+	1	0	AGO2	7mer-m8	uuucCUCUUUUGUCCGUCCCGu	|:| | | |||||||||	uuuuGGGCACA-AGGCAGGGCc	0.8115	1.613	1	HeLa
MIMAT0019214	hsa-miR-3173-5p	ENSG00000233077	LINC01271	lincRNA	chr20	48937869	48937879	-	1	0	AGO2	7mer-m8	uuuccucuuuugUCCGUCCCGu	:||||||||	-----------aGGGCAGGGCu	-1.5000	-0.007	1	HeLa
MIMAT0019214	hsa-miR-3173-5p	ENSG00000254419	AL139349.1	sense_intronic	chr20	57285851	57285869	+	3	0	AGO2	7mer-m8	uuuCCUCUUUUGUCCGUCCCGu	||: : | :||||||||	---GGGCCGCAAGGGCAGGGCc	0.6419	0.085	3	Huh-7.5
MIMAT0019214	hsa-miR-3173-5p	ENSG00000230352	AL035250.2	lincRNA	chr20	57939714	57939735	-	1	0	AGO2	7mer-m8	uuuCCUCUUUUGUCCGUCCCGu	|| | ::| | |||||||	cucGGUGUGGAGAUGCAGGGCu	0.9135	-1.104	3	hMSC
MIMAT0019214	hsa-miR-3173-5p	ENSG00000273619	AL121832.2	antisense	chr20	60961504	60961525	-	2	0	AGO1-4,AGO2	8mer	uuuccucuuuugUCCGUCCCGu	|| :||||||||	gucagacccccaGGGCAGGGCa	0.3946	-0.128	1	22RV1,Huh-7.5
MIMAT0019214	hsa-miR-3173-5p	ENSG00000228705	LINC00659	antisense	chr20	61405655	61405676	-	2	0	AGO1-4	7mer-m8	uuucCUCUUUUGUCCGUCCCGu	|| |:|:| |||||||	ggcuGACAGAGCCAGCAGGGCg	0.8492	-0.540	0	MCF7
MIMAT0019214	hsa-miR-3173-5p	ENSG00000232442	MHENCR	antisense	chr20	62258706	62258727	+	3	0	AGO2	7mer-m8	uuuccucuuuuguCCGUCCCGu	| | | ||||||||	agugcccacgcgcGGCAGGGCg	0.5200	-0.813	1	T98G
MIMAT0019214	hsa-miR-3173-5p	ENSG00000280213	UCKL1-AS1	antisense	chr20	62585082	62585104	+	1	0	AGO2	7mer-m8	uuuCCUCU-UUUGUCCGUCCCGu	||||| : |||||||||	uguGGAGACCUGGAGGCAGGGCu	1.2366	0.213	3	HeLa
MIMAT0019214	hsa-miR-3173-5p	ENSG00000280213	UCKL1-AS1	antisense	chr20	62586710	62586731	+	1	0	AGO2	7mer-m8	uuuccuCUUUUGUCCGUCCCGu	| |||:: | |||||||	ggaccuGAAGGGACGCAGGGCc	0.9612	-0.267	3	HeLa
MIMAT0019214	hsa-miR-3173-5p	ENSG00000277693	AP003900.1	lincRNA	chr21	11183877	11183898	+	3	0	AGO2	7mer-m8	uuuccucuuuugucCGUCCCGu	| | |||||||	caccuugggcuuuaGCAGGGCc	0.0388	0.121	1	T98G
MIMAT0019214	hsa-miR-3173-5p	ENSG00000223799	IL10RB-AS1	antisense	chr21	34636595	34636616	-	1	0	AGO2	7mer-m8	uuuccucuuuugucCGUCCCGu	| |||||||	cccuguuuccuuguGCAGGGCc	-0.2794	-0.348	2	HeLa
MIMAT0019214	hsa-miR-3173-5p	ENSG00000230212	AP000688.1	sense_intronic	chr21	37442626	37442648	-	1	0	AGO1-4	7mer-m8	uuuCCUCUUUU-GUCCGUCCCGu	| ||:||: |: |||||||	ugcGCAGGAAGUCGCGCAGGGCg	1.0687	1.980	2	MCF7
MIMAT0019214	hsa-miR-3173-5p	ENSG00000236830	CBR3-AS1	processed_transcript	chr21	37504972	37504992	-	2	0	AGO2	8mer	uuuccucuuuUGUCCGUCCCGu	| | | :|| |||||||	accagccacuGCA-GCAGGGCa	0.7206	2.278	5	MCF7
MIMAT0019214	hsa-miR-3173-5p	ENSG00000236830	CBR3-AS1	processed_transcript	chr21	37507703	37507725	-	1	0	AGO1-4	7mer-m8	uuuCCUCUUUU-GUCCGUCCCGu	| ||:||: |: |||||||	ugcGCAGGAAGUCGCGCAGGGCg	1.0687	2.208	5	MCF7
MIMAT0019214	hsa-miR-3173-5p	ENSG00000235123	DSCAM-AS1	antisense	chr21	41756032	41756053	+	2	0	AGO1-4,AGO2	7mer-m8	uuuccucuuuugucCGUCCCGu	| |||||||	gagcuccgugggcuGCAGGGCu	-0.4545	-0.148	0	MCF7
MIMAT0019214	hsa-miR-3173-5p	ENSG00000182912	TSPEAR-AS2	antisense	chr21	45938725	45938745	+	2	0	AGO1-4,AGO2	7mer-m8	uuuccuCUUUUGUCCGUCCCGu	| |::: || |||||||	gagccuGGGGCCA-GCAGGGCg	0.8104	-0.120	1	22RV1,Huh-7.5
MIMAT0019214	hsa-miR-3173-5p	ENSG00000236519	LINC01424	antisense	chr21	46223942	46223964	+	1	0	AGO2	8mer	uuUCCUCUUUUGU-CCGUCCCGu	|| : : :|:| |||||||	ccAGUGUGUGAUACUGCAGGGCa	0.8825	-0.240	1	22RV1
MIMAT0019214	hsa-miR-3173-5p	ENSG00000183535	COL18A1-AS1	antisense	chr21	46840982	46841007	-	1	0	AGO2	7mer-m8	uuUCCUCUUUUG----UCCGUCCCGu	|| : |::|| |||||||||	ccAGUGCAGGACCUCGAGGCAGGGCu	0.9844	-0.550	2	TDF
MIMAT0019214	hsa-miR-3173-5p	ENSG00000233922	LINC01694	lincRNA	chr21	47019257	47019277	+	1	0	AGO2	8mer	uuUCCUCUUUUGUCCGUCCCGu	|| || ||| |||||||	ccAGAAGCCCACA-GCAGGGCa	1.0631	-0.203	0	22RV1
MIMAT0019214	hsa-miR-3173-5p	ENSG00000269220	LINC00528	lincRNA	chr22	18261340	18261362	+	1	0	AGO2	7mer-m8	uuuccucUUUUGUC-CGUCCCGu	|::|::| |||||||	ucgcauaAGGAUGGCGCAGGGCu	0.4705	-0.020	1	Akata-LCLd3
MIMAT0019214	hsa-miR-3173-5p	ENSG00000273311	DGCR11	sense_intronic	chr22	19034324	19034346	-	3	0	AGO1-4,AGO2	7mer-m8	uuuccucuuUUGUC-CGUCCCGu	| |:||| |||||||	ggacuucuuAGCAGAGCAGGGCc	0.5930	0.219	2	Huh-7.5
MIMAT0019214	hsa-miR-3173-5p	ENSG00000236499	LINC00896	lincRNA	chr22	20194310	20194331	+	2	0	AGO1	7mer-m8	uuuccucuuuugucCGUCCCGu	|||||||	gggccucccuggcuGCAGGGCc	-0.7727	-0.167	0	endothelial
MIMAT0019214	hsa-miR-3173-5p	ENSG00000224086	AC245452.1	antisense	chr22	22303998	22304019	+	1	0	AGO2	8mer	uuuccucuuuugucCGUCCCGu	|| |||||||	cugggcuuuccugaGCAGGGCa	-0.0599	-0.492	1	HeLa
MIMAT0019214	hsa-miR-3173-5p	ENSG00000234630	AC245060.2	lincRNA	chr22	22648413	22648437	+	1	0	AGO2	7mer-m8	uuUCCUCUU-UUGU--CCGUCCCGu	|||: |: |:|| ||||||||	cuAGGGCAGCAGCAGGGGCAGGGCc	1.2594	0.389	4	TDF
MIMAT0019214	hsa-miR-3173-5p	ENSG00000273000	AP000347.2	processed_transcript	chr22	23995419	23995440	-	8	0	AGO1-4,AGO2	7mer-m8	uuUCCUCUUUUGUCCGUCCCGu	:| | ::|: |||||||||	ggGGCAUGGAGAAGGCAGGGCu	1.0909	1.774	0	Huh-7.5
MIMAT0019214	hsa-miR-3173-5p	ENSG00000228315	GUSBP11	processed_transcript	chr22	24034343	24034363	-	4	0	AGO1-4,AGO2	7mer-m8	uuuccucuUUUGUCCGUCCCGu	| | | ||| |||||||	accuggccAUACA-GCAGGGCu	0.8182	-0.589	0	Huh-7.5
MIMAT0019214	hsa-miR-3173-5p	ENSG00000228315	GUSBP11	processed_transcript	chr22	24059252	24059276	-	1	0	AGO2	7mer-m8	uuUCCUCUUUUG---UCCGUCCCGu	||| | ::|| :||||||||	ggAGGCGCGGACUCGGGGCAGGGCc	1.1419	0.611	0	HeLa
MIMAT0019214	hsa-miR-3173-5p	ENSG00000178803	ADORA2A-AS1	antisense	chr22	24890735	24890759	-	1	0	AGO1-4	7mer-m8	uuUCCUCUUU---UGUCCGUCCCGu	|| || || |:||||||||	ccAGCAGCAACCGCCGGGCAGGGCc	1.0487	-0.187	0	Huh-7.5
MIMAT0019214	hsa-miR-3173-5p	ENSG00000225783	MIAT	lincRNA	chr22	27065759	27065780	+	4	0	AGO1-4,AGO2	7mer-m8	uuuccUCUUUUGUCCGUCCCGu	| | ::||| ||||||||	gacauAUGGAACUGGCAGGGCu	1.1164	-0.339	2	T-REx-293,hNSC
MIMAT0019214	hsa-miR-3173-5p	ENSG00000225783	MIAT	lincRNA	chr22	27070380	27070407	+	1	0	AGO1-4	7mer-m8	uuUCCUCUUUUG------UCCGUCCCGu	|||||||:|| |||||||||	gcAGGAGAAGACAGUUCAAGGCAGGGCc	1.5168	0.268	2	hNSC
MIMAT0019214	hsa-miR-3173-5p	ENSG00000235954	TTC28-AS1	processed_transcript	chr22	28394002	28394023	+	1	0	AGO1-4	7mer-m8	uuuccucUUUUGUCCGUCCCGu	| |:|||| |||||||	guauucuAGAACAUGCAGGGCu	1.0333	-0.490	0	hNSC
MIMAT0019214	hsa-miR-3173-5p	ENSG00000235237	Z82188.2	antisense	chr22	37578588	37578609	+	1	0	AGO2	7mer-m8	uuuccucuuuugucCGUCCCGu	| |||||||	guccucgccgcuguGCAGGGCc	-0.2196	4.130	1	MCF7
MIMAT0019214	hsa-miR-3173-5p	ENSG00000279738	AL022311.1	sense_overlapping	chr22	38284245	38284267	+	1	0	AGO1-4	7mer-m8	uuucCUCUUUUGUC-CGUCCCGu	| | | :||| | |||||||	auccGCGUGAACUGUGCAGGGCc	1.0521	-0.621	0	hNSC
MIMAT0019214	hsa-miR-3173-5p	ENSG00000278948	AL031587.5	TEC	chr22	38339264	38339284	+	1	0	AGO2	7mer-m8	uuuccucuuuuGUCCGUCCCGu	| || |||||||	ugacuccuuccCA-GCAGGGCc	0.0504	-0.647	3	HeLa
MIMAT0019214	hsa-miR-3173-5p	ENSG00000278948	AL031587.5	TEC	chr22	38340034	38340054	+	2	0	AGO1-4,AGO2	8mer	uuuccUCUUUUGUCCGUCCCGu	:|:: || |||||||	gccuuGGGGUAC-UGCAGGGCa	0.5846	-0.036	3	Huh-7.5
MIMAT0019214	hsa-miR-3173-5p	ENSG00000272669	AL021707.6	antisense	chr22	39138675	39138697	+	1	0	AGO2	7mer-m8	uuUCCUCUUUU-GUCCGUCCCGu	|| | ||:: || |||||||	ccAGCAUAAGGCCAUGCAGGGCc	1.2039	-0.500	0	HeLa
MIMAT0019214	hsa-miR-3173-5p	ENSG00000182057	OGFRP1	lincRNA	chr22	42670763	42670784	+	1	0	AGO2	8mer	uuucCUCUUUUGUCCGUCCCGu	| | ||: |:| |||||||	gacuGUGAGCAUAUGCAGGGCa	1.0643	-0.154	1	T98G
MIMAT0019214	hsa-miR-3173-5p	ENSG00000279175	AL033543.1	sense_intronic	chr22	44501158	44501179	+	1	0	AGO2	8mer	uuuccucuuUUGUCCGUCCCGu	| | | ||||||||	agguacuuuAUCUGGCAGGGCa	0.2134	-0.303	1	HeLa
MIMAT0019214	hsa-miR-3173-5p	ENSG00000280424	BX537318.2	TEC	chr22	46403072	46403094	+	1	0	AGO2	7mer-m8	uuuccucuuuuGUC-CGUCCCGu	| || ||| |||||||	uagggcccgccCAGCGCAGGGCc	0.6950	-0.413	2	HeLa
MIMAT0019214	hsa-miR-3173-5p	ENSG00000280424	BX537318.2	TEC	chr22	46403761	46403782	+	1	0	AGO2	8mer	uuuccucuUUUGUCCGUCCCGu	| :::||||||||||	guggcgucGGGCAGGCAGGGCa	0.8115	-0.535	2	TZM-bl
MIMAT0019214	hsa-miR-3173-5p	ENSG00000231010	AL121672.1	lincRNA	chr22	46452138	46452163	-	1	0	AGO2	7mer-m8	uuuCCUCUUUUGUC----CGUCCCGu	||:|||| :| |||||||	gcuGGGGAAAUGGGGGCUGCAGGGCc	0.9800	0.489	2	22RV1
MIMAT0019214	hsa-miR-3173-5p	ENSG00000197182	MIRLET7BHG	lincRNA	chr22	46505626	46505647	+	3	0	AGO1,AGO2	7mer-m8	uuuccucuuuugucCGUCCCGu	| |||||||	ugcaccgccugucuGCAGGGCc	-0.2196	-0.724	4	T98G,endothelial
MIMAT0019214	hsa-miR-3173-5p	ENSG00000197182	MIRLET7BHG	lincRNA	chr22	46508023	46508043	+	1	0	AGO2	7mer-m8	uuuccucuuuUGUCCGUCCCGu	| ||| |||||||	gccagccugcACA-GCAGGGCc	0.3984	-0.073	4	HeLa
MIMAT0019214	hsa-miR-3173-5p	ENSG00000197182	MIRLET7BHG	lincRNA	chr22	46508745	46508766	+	7	0	AGO1,AGO2	7mer-m8	uuuccuCUUUUGUCCGUCCCGu	| |::|:|:||||||||	cuggcuGGGAGCGGGCAGGGCc	1.0388	-0.469	4	HeLa,endothelial
MIMAT0019214	hsa-miR-3173-5p	ENSG00000197182	MIRLET7BHG	lincRNA	chr22	46509221	46509244	+	3	0	AGO1,AGO2	7mer-m8	uuuCCUCUUUUGU--CCGUCCCGu	|| |: || ||||||||	ccuGGCCAGCUCAGUGGCAGGGCc	0.7583	-0.005	4	22RV1,endothelial
MIMAT0019214	hsa-miR-3173-5p	ENSG00000260708	AL118516.1	antisense	chr22	47158184	47158207	-	1	0	AGO2	7mer-m8	uuuccucuuUUGU--CCGUCCCGu	| | |||| ||||||||	acccggcccAACAGUGGCAGGGCg	0.8636	-0.527	0	motor_cortex
MIMAT0019214	hsa-miR-3173-5p	ENSG00000279712	FP325330.3	lincRNA	chr22	48313151	48313177	+	1	0	AGO2	7mer-m8	uuuccUCUUU---UGUC--CGUCCCGu	|| ||||| ||| |||||||	aagaaAGAAAUCCUCAGGUGCAGGGCc	1.2476	-0.123	4	22RV1
MIMAT0019214	hsa-miR-3173-5p	ENSG00000235111	Z97192.3	sense_intronic	chr22	50007816	50007837	-	1	0	AGO2	7mer-m8	uuuccucuuuuGUCCGUCCCGu	| ||||||||||	gugaauuauuuCAGGCAGGGCc	0.2965	-0.463	0	HeLa
MIMAT0019214	hsa-miR-3173-5p	ENSG00000278869	BX539320.1	lincRNA	chr22	50327024	50327047	-	1	0	AGO2	7mer-m8	uuuccucuUUUGUC--CGUCCCGu	| || || |||||||	agcucucuAAUGAGUUGCAGGGCu	0.3075	-0.038	0	HeLa
MIMAT0019214	hsa-miR-3173-5p	ENSG00000229851	ARSD-AS1	antisense	chrX	2823144	2823165	+	1	0	AGO2	7mer-m8	uuuccucuuuugucCGUCCCGu	| |||||||	cagcugccugguuaGCAGGGCu	-0.4545	0.124	0	H1
MIMAT0019214	hsa-miR-3173-5p	ENSG00000223486	AC092198.1	lincRNA	chrX	39870107	39870128	+	1	0	AGO2	7mer-m8	uuuccucuuuugucCGUCCCGu	| |||||||	ugccuccuucucucGCAGGGCc	-0.4902	-0.224	1	BCBL-1
MIMAT0019214	hsa-miR-3173-5p	ENSG00000230844	ZNF674-AS1	lincRNA	chrX	46406333	46406354	+	1	0	AGO1-4	8mer	uuUCCUCUUUUGUCCGUCCCGu	|| | || | | |||||||	gaAUGUGACCAGAUGCAGGGCa	1.0565	-0.464	1	hNSC
MIMAT0019214	hsa-miR-3173-5p	ENSG00000232828	AC231533.1	antisense	chrX	48595559	48595570	-	2	0	AGO2	7mer-m8	uuuccucuuuugUCCGUCCCGu	|||||||||	----------cgAGGCAGGGCu	-1.4091	0.597	0	22RV1
MIMAT0019214	hsa-miR-3173-5p	ENSG00000270012	AC232271.1	lincRNA	chrX	49130900	49130921	+	1	0	AGO1-4	7mer-m8	uuuccucuuuugucCGUCCCGu	|||||||	cgcuccuuucugcuGCAGGGCc	-0.7727	0.300	1	MCF7
MIMAT0019214	hsa-miR-3173-5p	ENSG00000229807	XIST	lincRNA	chrX	73071399	73071423	-	23	0	AGO1-4,AGO2	7mer-m8	uuUCCUCUUUUG--UC--CGUCCCGu	|||| ||:|| || |||||||	uuAGGA-AAGACUAAGGUGCAGGGCu	1.3425	-0.381	0	Huh-7.5,MDMs
MIMAT0019214	hsa-miR-3173-5p	ENSG00000241769	LINC00893	antisense	chrX	148614956	148614977	-	1	0	AGO2	7mer-m8	uuucCUCUUUUGUCCGUCCCGu	| |||::|:: ||||||||	augaGAGGGAGUUGGCAGGGCc	1.3170	0.109	3	T98G
MIMAT0019214	hsa-miR-3173-5p	ENSG00000241769	LINC00893	antisense	chrX	148617742	148617763	-	2	0	AGO2	7mer-m8	uuuccucuuuugucCGUCCCGu	| | |||||||	uucuuacaucuuuuGCAGGGCu	0.0735	-0.019	3	HEK293S
MIMAT0019214	hsa-miR-3173-5p	ENSG00000241769	LINC00893	antisense	chrX	148620705	148620726	-	4	0	AGO2	7mer-m8	uuUCCUCUUUUGUCCGUCCCGu	||| :|: | |||||||	cuAGGCUGAGUCUUGCAGGGCu	0.9756	-0.070	3	HEK293S
MIMAT0019214	hsa-miR-3173-5p	ENSG00000241769	LINC00893	antisense	chrX	148621985	148621999	-	1	0	AGO2	7mer-m8	uuuccucuuuUGUCCGUCCCGu	| :::||||||||	-------auuGUGGGCAGGGCc	-0.3161	-0.522	3	HEK293S
MIMAT0019214	hsa-miR-3173-5p	ENSG00000235703	LINC00894	antisense	chrX	149108220	149108239	+	4	0	AGO2	7mer-m8	uuuCCUCUUUUGUCCGUCCCGu	||||:|:: | |||||||	ccuGGAGGAGG-A-GCAGGGCg	1.2073	-0.053	1	HCT116
MIMAT0019214	hsa-miR-3173-5p	ENSG00000235703	LINC00894	antisense	chrX	149108988	149109009	+	6	0	AGO1,AGO1-4,AGO2	7mer-m8	uuUCCUCUUUUGUCCGUCCCGu	||| :|: | |||||||	cuAGGCUGAGUCUUGCAGGGCu	0.9756	0.136	1	HEK293S,Huh-7.5,endothelial
MIMAT0019214	hsa-miR-3173-5p	ENSG00000235703	LINC00894	antisense	chrX	149112261	149112282	+	3	0	AGO1-4,AGO2	7mer-m8	uuuccucuuuugucCGUCCCGu	| |||||||	ucuucugugucuuuGCAGGGCu	-0.2196	-0.262	1	Huh-7.5,MCF7
MIMAT0019214	hsa-miR-3173-5p	ENSG00000235703	LINC00894	antisense	chrX	149115005	149115026	+	1	0	AGO2	7mer-m8	uuucCUCUUUUGUCCGUCCCGu	| |||::|:: ||||||||	augaGAGGGAGUUGGCAGGGCc	1.3170	-0.082	1	T98G
