# Supplementary material for: Identification of hub programmed cell death-related genes and immune infiltration in Crohn’s disease using bioinformatics
Source: Front Genet. 2024 Dec 18;15:1425062. doi: 10.3389/fgene.2024.1425062 (PMC11688285; doi:10.3389/fgene.2024.1425062)
Supplement: Supplementary file 2 [file DataSheet4.zip › Input data and script3/ceRNAnet/miRNA_lncRNA/hsa-miR-500b-5p.txt]

#please cite:
#Zhou KR, Liu S, Li B, Liu SR, Zheng WJ, Cai L, et al. An encyclopedia of RNA interactomes in ENCORI.
#2.Li JH, et al.starBase v2.0: decoding miRNA-ceRNA, miRNA-ncRNA and protein-RNA interaction networks from large-scale CLIP-Seq data , Nucleic Acids Res. 2014 Jan;42:D92-7.
miRNAid	miRNAname	geneID	geneName	geneType	chromosome	start	end	strand	clipExpNum	degraExpNum	RBP	merClass	miRseq	align	targetSeq	TDMDScore	phyloP	pancancerNum	cellline/tissue
MIMAT0016925	hsa-miR-500b-5p	ENSG00000230699	AL645608.3	lincRNA	chr1	848003	848020	+	1	0	AGO2	7mer-m8	uggguCCAUCGUUCCUAa	|| || | |||||||	acauuGGCAUCAAGGAUg	1.1395	-0.121	5	HeLa
MIMAT0016925	hsa-miR-500b-5p	ENSG00000228526	MIR34AHG	lincRNA	chr1	9210559	9210579	-	1	0	AGO1	7mer-m8	ugGGUCCAUC---GUUCCUAa	||| ||:| |||||||	guCCAUGUGGCACCAAGGAUg	1.2059	-0.106	2	endothelial
MIMAT0016925	hsa-miR-500b-5p	ENSG00000261326	LINC01355	lincRNA	chr1	23607979	23607996	-	3	0	AGO1,AGO2	7mer-m8	uggguccaucGUUCCUAa	| |||||||	gagacuuuucCAAGGAUu	0.0846	0.404	0	HeLa,endothelial
MIMAT0016925	hsa-miR-500b-5p	ENSG00000261326	LINC01355	lincRNA	chr1	23610504	23610521	-	4	1	AGO1,AGO1-4,AGO2	8mer	ugGGUCCAUCGUUCCUAa	|||| |||||||||	gaCCAGUCAGCAAGGAUa	1.4932	0.730	0	HeLa,Huh-7.5,endothelial
MIMAT0016925	hsa-miR-500b-5p	ENSG00000236810	ELOA-AS1	antisense	chr1	24098233	24098252	-	1	0	AGO1-4	7mer-m8	uggguccAUC--GUUCCUAa	| ||| |||||||	auuuucuUAGCUCAAGGAUu	0.5812	0.112	0	hNSC
MIMAT0016925	hsa-miR-500b-5p	ENSG00000259943	AL050341.2	antisense	chr1	40723123	40723140	-	1	0	AGO1-4	8mer	uggguccaUCGUUCCUAa	| |||||||||	uggaacaaAGCAAGGAUa	0.6585	-0.176	2	Huh-7.5
MIMAT0016925	hsa-miR-500b-5p	ENSG00000226891	LINC01359	processed_transcript	chr1	65452990	65453006	-	2	0	AGO1-4,AGO2	7mer-m8	uggGUCCAUCGUUCCUAa	|| || |||||||	cugCAAAUA-CAAGGAUg	0.8942	0.288	4	Huh-7.5,left_ventricle
MIMAT0016925	hsa-miR-500b-5p	ENSG00000273487	AC104836.1	lincRNA	chr1	92655816	92655833	+	2	0	AGO1-4,AGO2	7mer-m8	ugGGUCCAUCGUUCCUAa	| | | | | |||||||	auCAAUGAAUCAAGGAUc	1.1111	0.505	4	Huh-7.5
MIMAT0016925	hsa-miR-500b-5p	ENSG00000273131	RP6-42F4.1	processed_transcript	chr1	120696138	120696155	-	1	0	AGO2	7mer-m8	uggguccaucGUUCCUAa	| |||||||	guagugcauuCAAGGAUc	0.2565	0.042	0	T98G
MIMAT0016925	hsa-miR-500b-5p	ENSG00000232274	RP11-782C8.2	lincRNA	chr1	143195848	143195866	-	1	0	AGO1-4	8mer	uggGUCCA-UCGUUCCUAa	||| | | |||||||	gagCAGUUAAACAAGGAUa	1.0637	0.745	0	hNSC
MIMAT0016925	hsa-miR-500b-5p	ENSG00000227733	AC239809.3	sense_intronic	chr1	146136455	146136473	-	1	0	AGO1-4	7mer-m8	ugGGUCC-AUCGUUCCUAa	:|||| | ||||||||	ugUCAGGCUUGCAAGGAUg	1.4932	0.619	7	fibroblasts
MIMAT0016925	hsa-miR-500b-5p	ENSG00000227733	AC239809.3	sense_intronic	chr1	146136786	146136803	-	1	0	AGO1-4	7mer-m8	ugggUCCAUCGUUCCUAa	|| | |||||||	cgaaAGAUCACAAGGAUg	0.7046	0.412	7	fibroblasts
MIMAT0016925	hsa-miR-500b-5p	ENSG00000272993	AC239868.3	lincRNA	chr1	149817394	149817411	+	1	0	AGO2	7mer-m8	ugggUCCAUCGUUCCUAa	| || | |||||||	aaagAGAAAUCAAGGAUu	0.9038	0.560	0	HeLa
MIMAT0016925	hsa-miR-500b-5p	ENSG00000231871	IPO9-AS1	antisense	chr1	201798139	201798156	-	2	0	AGO1-4,AGO2	7mer-m8	uggguccauCGUUCCUAa	| ||||||||	ccuuucucuGCAAGGAUc	0.3889	-0.244	3	HEK293T,Huh-7.5
MIMAT0016925	hsa-miR-500b-5p	ENSG00000203706	SERTAD4-AS1	antisense	chr1	210405011	210405027	-	1	0	AGO1	7mer-m8	uggGUCCAUCGUUCCUAa	|| | | |||||||	gaaCAAG-AUCAAGGAUg	0.8712	0.780	8	endothelial
MIMAT0016925	hsa-miR-500b-5p	ENSG00000228830	AL160408.2	antisense	chr1	234742911	234742928	+	1	0	AGO2	7mer-m8	uggguccaUCGUUCCUAa	|| |||||||||	acaucuccAGCAAGGAUg	0.8794	5.909	0	H1
MIMAT0016925	hsa-miR-500b-5p	ENSG00000231312	AC007388.1	antisense	chr2	39826826	39826843	+	1	0	AGO2	7mer-m8	uggguccaucGUUCCUAa	| | |||||||	augcucugcaCAAGGAUg	0.4770	-0.165	6	islets
MIMAT0016925	hsa-miR-500b-5p	ENSG00000179818	PCBP1-AS1	processed_transcript	chr2	70275962	70275979	-	1	0	AGO2	7mer-m8	uggguccaucGUUCCUAa	| |||||||	ucuggcccucCAAGGAUu	0.1111	0.186	2	cingulate_gyrus
MIMAT0016925	hsa-miR-500b-5p	ENSG00000232504	ST3GAL5-AS1	lincRNA	chr2	86117907	86117924	+	1	0	AGO1-4	7mer-m8	ugGGUCCAUCGUUCCUAa	||||| | |||||||	ucCCAGCUUCCAAGGAUg	1.6536	0.151	3	hNSC
MIMAT0016925	hsa-miR-500b-5p	ENSG00000272902	TBC1D8-AS1	lincRNA	chr2	101768636	101768653	+	1	0	AGO2	7mer-m8	uggguccaucGUUCCUAa	|||||||	cguauuuccuCAAGGAUg	-0.2778	-0.035	3	H1
MIMAT0016925	hsa-miR-500b-5p	ENSG00000172965	MIR4435-2HG	lincRNA	chr2	111966074	111966091	-	3	0	AGO1-4,AGO2	7mer-m8	uggguccaUCGUUCCUAa	|||||||||	cagggcacAGCAAGGAUu	0.2778	-0.513	6	HeLa,Huh-7.5
MIMAT0016925	hsa-miR-500b-5p	ENSG00000237753	AC079922.2	lincRNA	chr2	113402820	113402838	-	1	0	AGO2	7mer-m8	uggGUC-CAUCGUUCCUAa	| ||| | ||||||||	gcgCAGAGCUGCAAGGAUg	1.2940	0.308	1	HUVEC
MIMAT0016925	hsa-miR-500b-5p	ENSG00000236682	AC068282.1	lincRNA	chr2	128146725	128146741	+	1	0	AGO2	7mer-m8	uggGUCCAUCGUUCCUAa	| |||| | |||||||	ucaCAGG-AACAAGGAUg	1.4607	-0.303	0	HeLa
MIMAT0016925	hsa-miR-500b-5p	ENSG00000279166	AC009951.1	TEC	chr2	145251903	145251920	-	1	0	AGO1-4	7mer-m8	uggguccAUCGUUCCUAa	|: |||||||	guugcacUGUCAAGGAUu	0.1957	0.318	0	hNSC
MIMAT0016925	hsa-miR-500b-5p	ENSG00000281469	AC019226.1	TEC	chr2	148802018	148802036	+	1	0	AGO2	7mer-m8	uggguccAUC-GUUCCUAa	| ||| |||||||	aguuuccUAGACAAGGAUu	0.6923	0.122	1	MDA-MB-231
MIMAT0016925	hsa-miR-500b-5p	ENSG00000234350	AC007405.1	lincRNA	chr2	171580061	171580078	-	1	0	AGO1-4	7mer-m8	uggguccaucGUUCCUAa	|| | |||||||	acauggacuuCAAGGAUc	0.7601	0.446	4	Huh-7.5
MIMAT0016925	hsa-miR-500b-5p	ENSG00000270277	AC009948.3	antisense	chr2	179414074	179414091	+	1	0	AGO1-4	8mer	uggguccaucGUUCCUAa	| | | |||||||	ucucuucuuuCAAGGAUa	0.7141	4.729	2	hNSC
MIMAT0016925	hsa-miR-500b-5p	ENSG00000279598	AC009948.5	TEC	chr2	179419582	179419599	+	1	0	AGO1-4	7mer-m8	uggGUCCAUCGUUCCUAa	|| || |||||||	cagCACCUACCAAGGAUc	0.9498	3.376	1	Huh-7.5
MIMAT0016925	hsa-miR-500b-5p	ENSG00000237298	TTN-AS1	antisense	chr2	179484253	179484270	+	5	0	AGO1-4,AGO2	7mer-m8	uggguccaucGUUCCUAa	| | |||||||	aagacccucaCAAGGAUu	0.3427	0.089	4	HeLa,Huh-7.5
MIMAT0016925	hsa-miR-500b-5p	ENSG00000225953	SATB2-AS1	antisense	chr2	200335918	200335935	+	1	0	AGO2	7mer-m8	ugGGUCCAUCGUUCCUAa	||: || |||||||	cuCCGUGUUCCAAGGAUg	1.1246	-0.286	3	cingulate_gyrus
MIMAT0016925	hsa-miR-500b-5p	ENSG00000239498	AC019211.1	lincRNA	chr2	221315130	221315147	+	1	0	AGO2	7mer-m8	uggguccaucGUUCCUAa	| |||||||	ucagcuccuuCAAGGAUg	0.1111	-0.213	4	T-REx-293
MIMAT0016925	hsa-miR-500b-5p	ENSG00000236451	AC067956.1	lincRNA	chr2	221568328	221568345	+	1	0	AGO2	7mer-m8	ugggucCAUCGUUCCUAa	| || |||||||	auguccGUUUCAAGGAUu	0.6359	1.087	3	HeLa
MIMAT0016925	hsa-miR-500b-5p	ENSG00000225057	AC012485.1	processed_transcript	chr2	239144884	239144901	+	1	0	AGO2	7mer-m8	uggguccaucGUUCCUAa	| |||||||	ggugucaucaCAAGGAUc	0.0846	-0.140	2	HEK293S
MIMAT0016925	hsa-miR-500b-5p	ENSG00000224660	SH3BP5-AS1	antisense	chr3	15297813	15297829	+	1	0	AGO1-4	7mer-m8	uggguccAUCGUUCCUAa	| | || |||||||	auagaaaUA-CAAGGAUu	0.8482	-0.032	2	Huh-7.5
MIMAT0016925	hsa-miR-500b-5p	ENSG00000235016	SEMA3F-AS1	antisense	chr3	50155630	50155648	-	1	0	AGO2	7mer-m8	uggGUCCAUC-GUUCCUAa	:| | || |||||||	guaUAUGAAGACAAGGAUu	0.9268	0.126	3	TDF
MIMAT0016925	hsa-miR-500b-5p	ENSG00000239213	NCK1-AS1	antisense	chr3	136565378	136565395	-	1	0	AGO2	7mer-m8	uggguccAUCGUUCCUAa	| |: |||||||	guuccucUGACAAGGAUu	0.5949	0.464	2	MCF7
MIMAT0016925	hsa-miR-500b-5p	ENSG00000240032	LNCSRLR	antisense	chr3	145786932	145786949	-	1	0	AGO2	8mer	ugGGUCCAUCGUUCCUAa	||||| | |||||||	uuCCAGGCACCAAGGAUa	1.6306	-0.115	9	HeLa
MIMAT0016925	hsa-miR-500b-5p	ENSG00000229619	MBNL1-AS1	antisense	chr3	151985210	151985227	-	1	0	AGO2	8mer	uggguccaucGUUCCUAa	||| |||||||	ucccuacacuCAAGGAUa	0.7940	-0.376	8	HS5
MIMAT0016925	hsa-miR-500b-5p	ENSG00000238755	LINC02006	processed_transcript	chr3	153103687	153103704	-	1	0	AGO2	7mer-m8	ugGGUCCAUCGUUCCUAa	||| || |||||||	ucCCUCAUACCAAGGAUu	1.2208	-0.229	3	Huh-7.5
MIMAT0016925	hsa-miR-500b-5p	ENSG00000272087	AC080013.4	lincRNA	chr3	158411488	158411503	-	1	0	AGO2	7mer-m8	ugGGUCCAUCGUUCCUAa	||| || |||||||	guCCA-AUA-CAAGGAUg	1.1504	-0.017	3	H1
MIMAT0016925	hsa-miR-500b-5p	ENSG00000240207	AC080013.1	antisense	chr3	158453820	158453838	+	3	0	AGO1-4,AGO2	7mer-m8	uggGUCCAU-CGUUCCUAa	:|| | ||||||||	ggaUAGCCAUGCAAGGAUc	0.9038	0.261	2	Huh-7.5,hMSC
MIMAT0016925	hsa-miR-500b-5p	ENSG00000223812	AC073365.1	lincRNA	chr3	191287570	191287588	+	1	1	AGO2	7mer-m8	ugGGUC-CAUCGUUCCUAa	:||| |:||||||||	uuUCAGAAUGGCAAGGAUu	1.3266	-0.035	0	HS27a
MIMAT0016925	hsa-miR-500b-5p	ENSG00000248866	USP46-AS1	lincRNA	chr4	53527075	53527091	+	4	0	AGO1-4,AGO2	7mer-m8	ugggUCCAUCGUUCCUAa	||| | |||||||	uuagAGG-AUCAAGGAUc	0.8970	0.049	4	22RV1,Huh-7.5
MIMAT0016925	hsa-miR-500b-5p	ENSG00000251022	THAP9-AS1	antisense	chr4	83816253	83816272	-	2	0	AGO2	7mer-m8	ugGGUCCAU-C-GUUCCUAa	::|| || | |||||||	ugUUAGAUAUGCCAAGGAUg	1.2032	-0.038	3	T98G
MIMAT0016925	hsa-miR-500b-5p	ENSG00000260526	AC109347.1	antisense	chr4	113151039	113151056	-	2	0	AGO1-4	8mer	uggguccAUCGUUCCUAa	| | ||||||||	ucaguauUUGCAAGGAUa	0.5899	0.298	2	Huh-7.5
MIMAT0016925	hsa-miR-500b-5p	ENSG00000279481	AC104791.2	TEC	chr4	146752147	146752164	-	3	0	AGO1-4,AGO2	7mer-m8	uggguccauCGUUCCUAa	| ||||||||	caauugacuGCAAGGAUg	0.4232	0.085	1	Huh-7.5,MDA-MB-231
MIMAT0016925	hsa-miR-500b-5p	ENSG00000278978	AC092611.3	TEC	chr4	152591204	152591221	+	1	0	AGO2	7mer-m8	uggguccaucGUUCCUAa	| | |||||||	ucaaggccucCAAGGAUu	0.5474	-0.041	1	HeLa
MIMAT0016925	hsa-miR-500b-5p	ENSG00000279384	AC080188.2	TEC	chr4	169765201	169765218	+	6	0	AGO1-4,AGO2	7mer-m8	uggguCCAUCGUUCCUAa	| | || |||||||	cacgcGUUAACAAGGAUg	0.9444	-0.599	3	Huh-7.5,MDA-MB-231
MIMAT0016925	hsa-miR-500b-5p	ENSG00000271538	LINC02427	lincRNA	chr4	185427710	185427731	-	1	0	AGO2	7mer-m8	uggGUCCAU----CGUUCCUAa	:||||| |||||||	gagUAGGUACCAUUCAAGGAUu	1.0899	-0.595	2	cingulate_gyrus
MIMAT0016925	hsa-miR-500b-5p	ENSG00000225138	SLC9A3-AS1	processed_transcript	chr5	478730	478747	+	5	0	AGO1-4,AGO2	7mer-m8	ugGGUCCAUCGUUCCUAa	:|: | : |||||||	ggUCGUGGGUCAAGGAUg	0.9214	-0.266	1	HEK293S,hNSC
MIMAT0016925	hsa-miR-500b-5p	ENSG00000279923	AC022417.1	TEC	chr5	31559650	31559667	+	1	0	AGO2	7mer-m8	uggguccauCGUUCCUAa	| ||||||||	ugcauuaauGCAAGGAUg	0.4770	0.211	3	HEK293T
MIMAT0016925	hsa-miR-500b-5p	ENSG00000272323	AC026801.2	antisense	chr5	34839004	34839021	-	1	0	AGO2	7mer-m8	uggguccaucGUUCCUAa	|| |||||||	acauuccgucCAAGGAUg	0.3238	-0.447	2	HEK293T
MIMAT0016925	hsa-miR-500b-5p	ENSG00000249100	AC008885.2	lincRNA	chr5	82061571	82061590	+	1	0	AGO2	7mer-m8	ugggUC-CAUC-GUUCCUAa	|| | || |||||||	uguaAGAGAAGCCAAGGAUg	0.8617	0.124	0	Huh-7.5
MIMAT0016925	hsa-miR-500b-5p	ENSG00000224032	EPB41L4A-AS1	lincRNA	chr5	111499499	111499516	+	2	0	AGO1-4,AGO2	7mer-m8	ugGGUCCAUCGUUCCUAa	| ||| |||||||||||	aaCCAAGUAGCAAGGAUc	1.7385	0.037	9	Huh-7.5,TZM-bl
MIMAT0016925	hsa-miR-500b-5p	ENSG00000245937	LINC01184	lincRNA	chr5	127357763	127357779	-	1	0	AGO1	7mer-m8	ugGGUCCAUCGUUCCUAa	|||| | |||||||	gcCCAUACA-CAAGGAUc	1.2303	-0.248	7	endothelial
MIMAT0016925	hsa-miR-500b-5p	ENSG00000245937	LINC01184	lincRNA	chr5	127358466	127358485	-	1	0	AGO1-4	7mer-m8	uggGUCCAUC--GUUCCUAa	:||| || |||||||	gagUAGGAAGCCCAAGGAUu	1.1097	-0.257	7	hNSC
MIMAT0016925	hsa-miR-500b-5p	ENSG00000277619	AC008406.3	antisense	chr5	134370701	134370722	+	1	0	AGO2	7mer-m8	ugggUCCAUC----GUUCCUAa	||| || |||||||	cagaAGGAAGACCCCAAGGAUc	0.7208	0.967	2	22RV1
MIMAT0016925	hsa-miR-500b-5p	ENSG00000249637	AC008438.1	antisense	chr5	139780886	139780901	-	1	0	AGO2	7mer-m8	ugGGUCCAUCGUUCCUAa	|:| || |||||||	uuCUACGU--CAAGGAUg	0.9675	-0.123	1	MCF7
MIMAT0016925	hsa-miR-500b-5p	ENSG00000279821	AC145098.2	TEC	chr5	176904524	176904541	-	1	0	AGO2	7mer-m8	uggGUCCAUCGUUCCUAa	| | | |:||||||||	ccaCUGUUGGCAAGGAUg	1.2222	-0.127	5	HeLa
MIMAT0016925	hsa-miR-500b-5p	ENSG00000245060	LINC00847	lincRNA	chr5	180262129	180262145	+	1	0	AGO2	8mer	ugGGUCCAUCGUUCCUAa	| |:: || |||||||	aaCUGAGU-UCAAGGAUa	1.1801	-0.231	5	motor_cortex
MIMAT0016925	hsa-miR-500b-5p	ENSG00000250903	GMDS-AS1	lincRNA	chr6	2397071	2397088	+	1	0	AGO1-4	7mer-m8	ugggucCAUCGUUCCUAa	| | || ||||||||	agcuuuGUUGCAAGGAUu	1.0935	-0.109	3	Huh-7.5
MIMAT0016925	hsa-miR-500b-5p	ENSG00000224707	E2F3-IT1	sense_intronic	chr6	20440345	20440362	+	2	0	AGO1-4,AGO2	7mer-m8	ugGGUCCAUCGUUCCUAa	|:| || |||||||	uaCUACAUAUCAAGGAUu	1.0556	-0.461	2	Huh-7.5,hNSC
MIMAT0016925	hsa-miR-500b-5p	ENSG00000283064	AL353759.1	antisense	chr6	26163749	26163769	-	1	0	AGO1-4	7mer-m8	ugGGUCCA--UC-GUUCCUAa	|||| | || |||||||	cuCCAGCUACAGUCAAGGAUu	1.3266	0.340	0	MCF7
MIMAT0016925	hsa-miR-500b-5p	ENSG00000261068	AL512274.1	lincRNA	chr6	42060659	42060676	-	1	0	AGO2	7mer-m8	uggguccaucGUUCCUAa	| | |||||||	ggcaaaccucCAAGGAUu	0.5881	0.139	6	22RV1
MIMAT0016925	hsa-miR-500b-5p	ENSG00000228614	AL513211.1	antisense	chr6	53655942	53655959	-	1	0	AGO1-4	7mer-m8	uggguccaUCGUUCCUAa	|||||||||	uauguccaAGCAAGGAUu	0.2778	0.002	2	Huh-7.5
MIMAT0016925	hsa-miR-500b-5p	ENSG00000236345	AL354719.2	antisense	chr6	64531772	64531789	+	1	0	AGO2	7mer-m8	ugGGUCCAUCGUUCCUAa	||| : |||||||	uuCCACAAGACAAGGAUg	0.9296	0.030	5	MDMs
MIMAT0016925	hsa-miR-500b-5p	ENSG00000280277	AL079342.3	TEC	chr6	89674596	89674613	+	1	0	AGO2	7mer-m8	uggguccaucGUUCCUAa	| | |||||||	agacccccucCAAGGAUg	0.4770	-0.072	3	HeLa
MIMAT0016925	hsa-miR-500b-5p	ENSG00000228506	AL513550.1	antisense	chr6	99873694	99873714	+	1	0	AGO1-4	7mer-m8	ugGGUC-CAU--CGUUCCUAa	|:|:| ||| |||||||	ucUCGGAGUAUUCCAAGGAUg	1.2940	-0.605	5	hNSC
MIMAT0016925	hsa-miR-500b-5p	ENSG00000237927	AL078604.2	lincRNA	chr6	160010132	160010151	-	1	0	AGO2	8mer	ugggUCCAU--CGUUCCUAa	|| || |||||||	ugagAGCUAUUUCAAGGAUa	0.6950	-0.247	1	22RV1
MIMAT0016925	hsa-miR-500b-5p	ENSG00000230733	AC092171.2	lincRNA	chr7	5517867	5517884	+	1	0	AGO2	8mer	uggGUCCAUCGUUCCUAa	||| |:||||||||	cagCAGAUGGCAAGGAUa	1.2859	-0.069	3	TDF
MIMAT0016925	hsa-miR-500b-5p	ENSG00000236536	AC003986.3	antisense	chr7	19160071	19160088	+	1	0	AGO2	7mer-m8	uggguccAUCGUUCCUAa	|| | ||||||||	uccacauUUGCAAGGAUg	0.8712	-0.374	2	HeLa
MIMAT0016925	hsa-miR-500b-5p	ENSG00000235314	LINC00957	lincRNA	chr7	44078831	44078850	+	1	0	AGO2	7mer-m8	ugGGUCCAUC--GUUCCUAa	|:| | || |||||||	ggCUAUGGAGCUCAAGGAUg	1.0230	-0.149	7	T-REx-293
MIMAT0016925	hsa-miR-500b-5p	ENSG00000233977	AC099681.3	lincRNA	chr7	55660593	55660610	+	2	0	AGO2	7mer-m8	uggguccAUCGUUCCUAa	|:||||||||	gugacuaUGGCAAGGAUg	0.5000	1.602	1	GM12892
MIMAT0016925	hsa-miR-500b-5p	ENSG00000237819	AC002454.1	antisense	chr7	92485113	92485130	+	1	0	AGO1-4	7mer-m8	uggguccaucGUUCCUAa	| |||||||	ucugccucucCAAGGAUg	0.1111	0.132	4	hNSC
MIMAT0016925	hsa-miR-500b-5p	ENSG00000231764	DLX6-AS1	antisense	chr7	96591756	96591773	-	1	0	AGO2	8mer	uggguccaucGUUCCUAa	| |||||||	gagucagaccCAAGGAUa	0.1760	0.106	3	cingulate_gyrus
MIMAT0016925	hsa-miR-500b-5p	ENSG00000272752	STAG3L5P-PVRIG2P-PILRB	processed_transcript	chr7	99956509	99956525	+	1	0	AGO2	7mer-m8	ugGGUCCAUCGUUCCUAa	||| | |||||||	uuCCA-UUCACAAGGAUu	0.9932	0.230	2	T98G
MIMAT0016925	hsa-miR-500b-5p	ENSG00000272752	STAG3L5P-PVRIG2P-PILRB	processed_transcript	chr7	99965310	99965327	+	3	0	AGO1-4,AGO2	7mer-m8	uggguccaucGUUCCUAa	|||||||	uuauccucccCAAGGAUg	-0.2778	0.020	2	HeLa,Huh-7.5
MIMAT0016925	hsa-miR-500b-5p	ENSG00000233705	SLC26A4-AS1	antisense	chr7	107298432	107298449	-	1	0	AGO2	7mer-m8	uggguccaucGUUCCUAa	| |||||||	uucauucauuCAAGGAUu	0.1992	0.466	4	cingulate_gyrus
MIMAT0016925	hsa-miR-500b-5p	ENSG00000279078	SND1-IT1	lincRNA	chr7	127639276	127639293	+	3	0	AGO1-4,AGO2	7mer-m8	ugggUCCAUCGUUCCUAa	| ||| |||||||	aggaAGGCCUCAAGGAUg	1.0081	0.444	1	Huh-7.5
MIMAT0016925	hsa-miR-500b-5p	ENSG00000273184	AC010655.4	processed_transcript	chr7	128119269	128119286	+	3	0	AGO1-4,AGO2	8mer	uggguccaucGUUCCUAa	| | |||||||	auggguuuuuCAAGGAUa	0.3427	5.675	3	BCBL-1,Huh-7.5
MIMAT0016925	hsa-miR-500b-5p	ENSG00000273329	AC078846.1	lincRNA	chr7	129250184	129250201	-	1	0	AGO1-4	7mer-m8	ugGGUCCAUCGUUCCUAa	|:| || |||||||	ucUCUGGGCUCAAGGAUc	1.1016	0.014	4	Huh-7.5
MIMAT0016925	hsa-miR-500b-5p	ENSG00000226380	AC016831.1	lincRNA	chr7	130561763	130561780	-	2	0	AGO1,AGO2	8mer	uggguccaucGUUCCUAa	||| | |||||||	accaaucccuCAAGGAUa	1.0718	-0.051	2	endothelial,motor_cortex
MIMAT0016925	hsa-miR-500b-5p	ENSG00000271204	AC016831.5	lincRNA	chr7	130616041	130616058	-	1	0	AGO2	7mer-m8	uggguccaUCGUUCCUAa	:||||||||	cagacauaGGCAAGGAUg	0.2222	-0.303	1	motor_cortex
MIMAT0016925	hsa-miR-500b-5p	ENSG00000231721	LINC-PINT	processed_transcript	chr7	130727653	130727669	-	1	0	AGO2	8mer	ugGGUCCAUCGUUCCUAa	||||| | ||||||||	acCCACCU-GCAAGGAUa	1.7417	-0.167	5	HeLa
MIMAT0016925	hsa-miR-500b-5p	ENSG00000234210	AC006372.3	lincRNA	chr7	157259904	157259922	+	1	0	AGO2	8mer	ugGGUCCAU-CGUUCCUAa	||| | ||||||||	uuCCACUAACGCAAGGAUa	1.0407	-0.377	4	HeLa
MIMAT0016925	hsa-miR-500b-5p	ENSG00000279932	AP006248.4	sense_intronic	chr8	17368195	17368212	+	1	0	AGO1-4	7mer-m8	uggguccaucGUUCCUAa	||| |||||||	ggccauuccuCAAGGAUc	0.8821	0.013	3	Huh-7.5
MIMAT0016925	hsa-miR-500b-5p	ENSG00000253553	AC090568.2	antisense	chr8	89339215	89339231	+	1	0	AGO2	7mer-m8	ugggUCCAUCGUUCCUAa	| || || |||||||	ucugAGCUA-CAAGGAUc	1.1246	0.382	8	T-REx-293
MIMAT0016925	hsa-miR-500b-5p	ENSG00000251136	AF117829.1	lincRNA	chr8	90737092	90737110	-	1	0	AGO2	7mer-m8	uggguccaUC-GUUCCUAa	| || |||||||	ugugauugAGUCAAGGAUc	0.5298	-0.018	4	Huh-7.5
MIMAT0016925	hsa-miR-500b-5p	ENSG00000249859	PVT1	lincRNA	chr8	128815711	128815728	+	1	0	AGO1-4	7mer-m8	uggGUCCAUCGUUCCUAa	|| | |||||||	gggCACUUUUCAAGGAUu	0.7371	0.054	1	Huh-7.5
MIMAT0016925	hsa-miR-500b-5p	ENSG00000279518	AC083843.4	TEC	chr8	135796564	135796580	-	1	0	AGO2	7mer-m8	ugggUCCAUCGUUCCUAa	| | ||| |||||||	aaaaAUGUA-CAAGGAUg	1.1192	-0.406	0	cingulate_gyrus
MIMAT0016925	hsa-miR-500b-5p	ENSG00000226403	AL392089.1	sense_intronic	chr9	549397	549414	+	2	0	AGO1-4,AGO2	7mer-m8	uggguccAUCGUUCCUAa	| |: |||||||	ugagaauUGCCAAGGAUu	0.5800	-0.099	3	Huh-7.5
MIMAT0016925	hsa-miR-500b-5p	ENSG00000279608	AL353795.3	TEC	chr9	35040826	35040843	-	1	0	AGO1-4	7mer-m8	uggguccAUCGUUCCUAa	| || |||||||	gcauuucUAACAAGGAUu	0.6359	0.211	1	hNSC
MIMAT0016925	hsa-miR-500b-5p	ENSG00000233178	AL161457.2	antisense	chr9	71012332	71012350	-	1	0	AGO2	7mer-m8	ugggUCCAU-CGUUCCUAa	| ||| |||||||	ugggAUGUAUUCAAGGAUg	0.8415	0.007	8	HeLa
MIMAT0016925	hsa-miR-500b-5p	ENSG00000175611	LINC00476	lincRNA	chr9	98603598	98603615	-	1	0	AGO2	7mer-m8	uggguccaucGUUCCUAa	| | |||||||	caauauuucuCAAGGAUc	0.4689	0.150	1	HeLa
MIMAT0016925	hsa-miR-500b-5p	ENSG00000234323	LINC01505	lincRNA	chr9	109350727	109350743	+	1	0	AGO1-4	7mer-m8	ugGGUCCAUCGUUCCUAa	||| | | |||||||	uaCCA-GCAACAAGGAUc	1.1599	0.871	2	Huh-7.5
MIMAT0016925	hsa-miR-500b-5p	ENSG00000259953	AL138756.1	sense_overlapping	chr9	114797091	114797107	-	1	0	AGO1	7mer-m8	ugGGUCCAUCGUUCCUAa	||:|| || |||||||	acUCA-GUUCCAAGGAUc	1.4714	0.109	3	endothelial
MIMAT0016925	hsa-miR-500b-5p	ENSG00000234789	AL590369.1	antisense	chr9	132402952	132402971	+	1	0	AGO2	7mer-m8	ugGGUCCAUC--GUUCCUAa	|:||| || |||||||	gcUCAGUGAGAACAAGGAUu	1.3170	1.763	1	C8166
MIMAT0016925	hsa-miR-500b-5p	ENSG00000275329	AL138781.2	lincRNA	chr9	139015279	139015296	+	1	0	AGO2	7mer-m8	ugGGUCCAUCGUUCCUAa	|::|| : |||||||	ggCUGGGGGCCAAGGAUg	1.1571	-0.094	3	22RV1
MIMAT0016925	hsa-miR-500b-5p	ENSG00000283411	AL590627.2	processed_transcript	chr9	140508136	140508156	+	4	0	AGO1,AGO1-4,AGO2	7mer-m8	ugGGU-CC--AUCGUUCCUAa	||| || | |||||||	cgCCACGGUUUUCCAAGGAUc	1.0488	3.968	0	MCF7,MDA-MB-231,endothelial
MIMAT0016925	hsa-miR-500b-5p	ENSG00000254635	WAC-AS1	antisense	chr10	28812075	28812091	-	2	0	AGO2	7mer-m8	ugggUCCAUCGUUCCUAa	|| | ||||||||	cuaaAGAU-GCAAGGAUu	0.8157	-0.196	1	HeLa
MIMAT0016925	hsa-miR-500b-5p	ENSG00000248682	ARHGAP22-IT1	sense_intronic	chr10	49718615	49718633	-	2	0	AGO1	7mer-m8	uggguccaUC-GUUCCUAa	|| |||||||	guuacucaAGACAAGGAUg	0.0846	0.038	0	endothelial
MIMAT0016925	hsa-miR-500b-5p	ENSG00000244393	RP11-592B15.3	processed_transcript	chr10	51253921	51253938	-	1	0	AGO2	7mer-m8	uggguccaucGUUCCUAa	|||||||	cgggcucaucCAAGGAUg	-0.2778	-0.158	0	Huh-7.5
MIMAT0016925	hsa-miR-500b-5p	ENSG00000272225	RP11-592B15.9	lincRNA	chr10	51253921	51253938	-	1	0	AGO2	7mer-m8	uggguccaucGUUCCUAa	|||||||	cgggcucaucCAAGGAUg	-0.2778	-0.158	0	Huh-7.5
MIMAT0016925	hsa-miR-500b-5p	ENSG00000228065	LINC01515	lincRNA	chr10	67331094	67331111	+	1	0	AGO2	7mer-m8	ugGGUCCAUCGUUCCUAa	||:| || :||||||||	acUCUGGCGGCAAGGAUu	1.5920	0.133	5	HEK293T
MIMAT0016925	hsa-miR-500b-5p	ENSG00000279814	AC010997.6	TEC	chr10	77211390	77211407	+	4	0	AGO1-4,AGO2	7mer-m8	uggguccaucGUUCCUAa	| |||||||	aaauuccccaCAAGGAUu	0.0000	1.259	0	Huh-7.5
MIMAT0016925	hsa-miR-500b-5p	ENSG00000269609	RPARP-AS1	processed_transcript	chr10	104211337	104211353	+	1	1	AGO2	7mer-m8	uggguccAUCGUUCCUAa	|| || |||||||	cccacccUA-CAAGGAUg	0.8617	-0.364	3	HeLa
MIMAT0016925	hsa-miR-500b-5p	ENSG00000273262	AL121928.1	antisense	chr10	104243270	104243287	+	1	0	AGO2	7mer-m8	uggguccaucGUUCCUAa	| |||||||	augacuucuuCAAGGAUg	0.0000	0.308	0	TDF
MIMAT0016925	hsa-miR-500b-5p	ENSG00000234699	AL139339.1	antisense	chr10	105222344	105222361	+	1	0	AGO2	8mer	ugGGUCCAUCGUUCCUAa	||| ||||||||	cuCCACUCUGCAAGGAUa	1.0488	-0.819	3	EWS
MIMAT0016925	hsa-miR-500b-5p	ENSG00000279315	AL158212.4	TEC	chr10	114591403	114591420	+	2	0	AGO1-4	7mer-m8	ugGGUCCAUCGUUCCUAa	:|| | |||||||	guUCAAAUUUCAAGGAUu	0.8889	6.866	5	Huh-7.5
MIMAT0016925	hsa-miR-500b-5p	ENSG00000177640	CASC2	antisense	chr10	119814350	119814366	+	3	0	AGO1-4,AGO2	7mer-m8	uggguccAUCGUUCCUAa	| || |||||||	uacacuaUA-CAAGGAUu	0.6260	-0.191	3	22RV1,Huh-7.5
MIMAT0016925	hsa-miR-500b-5p	ENSG00000279672	AP006621.5	TEC	chr11	780571	780589	+	5	0	AGO1,AGO2	7mer-m8	uggGUCCAU-CGUUCCUAa	| || | |||||||	gugCUGGAAUCCAAGGAUg	0.8157	-0.200	1	T98G,endothelial
MIMAT0016925	hsa-miR-500b-5p	ENSG00000269821	KCNQ1OT1	antisense	chr11	2668277	2668295	-	2	0	AGO1-4,AGO2	7mer-m8	uggguccaUC-GUUCCUAa	| || |||||||	cuagaacaAGACAAGGAUg	0.5298	0.130	1	Huh-7.5
MIMAT0016925	hsa-miR-500b-5p	ENSG00000269821	KCNQ1OT1	antisense	chr11	2668530	2668548	-	2	0	AGO1-4,AGO2	7mer-m8	ugGGUCCAU-CGUUCCUAa	|||||| | |||||||	ucCCAGGGAUUCAAGGAUg	1.8702	0.132	1	Huh-7.5
MIMAT0016925	hsa-miR-500b-5p	ENSG00000269821	KCNQ1OT1	antisense	chr11	2675002	2675018	-	1	0	AGO2	7mer-m8	uggGUCCAUCGUUCCUAa	||||| |||||||	cugCAGGU-CCAAGGAUg	1.3677	-0.311	1	Huh-7.5
MIMAT0016925	hsa-miR-500b-5p	ENSG00000269821	KCNQ1OT1	antisense	chr11	2680017	2680034	-	1	0	AGO2	7mer-m8	ugggUCCAUCGUUCCUAa	||| :||||||||	ggggAGGGGGCAAGGAUg	1.0637	-0.475	1	Huh-7.5
MIMAT0016925	hsa-miR-500b-5p	ENSG00000269821	KCNQ1OT1	antisense	chr11	2687620	2687637	-	1	0	AGO2	7mer-m8	uggguccaucGUUCCUAa	|||||||	uguuuuugcuCAAGGAUu	-0.2778	1.636	1	Huh-7.5
MIMAT0016925	hsa-miR-500b-5p	ENSG00000269821	KCNQ1OT1	antisense	chr11	2691690	2691707	-	6	0	AGO1-4,AGO2	7mer-m8	uggguccAUCGUUCCUAa	| | || |||||||	agggaccUACCAAGGAUg	0.9038	-0.347	1	Huh-7.5
MIMAT0016925	hsa-miR-500b-5p	ENSG00000269821	KCNQ1OT1	antisense	chr11	2699565	2699584	-	5	0	AGO1-4,AGO2	7mer-m8	ugGGUCCA--UCGUUCCUAa	| || | | |||||||||	auCCCGAUAAAGCAAGGAUu	1.2682	-0.074	1	Huh-7.5
MIMAT0016925	hsa-miR-500b-5p	ENSG00000269821	KCNQ1OT1	antisense	chr11	2702120	2702137	-	12	0	AGO1-4,AGO2	8mer	ugGGUCCAUCGUUCCUAa	||| ||||||||	uaCCAAAAUGCAAGGAUa	1.0488	-0.424	1	Huh-7.5
MIMAT0016925	hsa-miR-500b-5p	ENSG00000269821	KCNQ1OT1	antisense	chr11	2716502	2716520	-	11	0	AGO1-4,AGO2	8mer	ugggUCC-AUCGUUCCUAa	| ||| |||||||||	agggAGGAGAGCAAGGAUa	1.2303	-0.551	1	Huh-7.5
MIMAT0016925	hsa-miR-500b-5p	ENSG00000269821	KCNQ1OT1	antisense	chr11	2718645	2718664	-	4	0	AGO1-4,AGO2	7mer-m8	ugggucCAUC--GUUCCUAa	|||| |||||||	uaaggaGUAGGCCAAGGAUg	0.6923	-0.462	1	Huh-7.5
MIMAT0016925	hsa-miR-500b-5p	ENSG00000269821	KCNQ1OT1	antisense	chr11	2720419	2720436	-	7	0	AGO1,AGO1-4,AGO2	7mer-m8	ugGGUCCAUCGUUCCUAa	||: || |||||||	ggCCGCGUCCCAAGGAUc	1.1246	-0.982	1	Huh-7.5,endothelial
MIMAT0016925	hsa-miR-500b-5p	ENSG00000267940	AC022762.2	lincRNA	chr11	6223855	6223872	-	1	0	AGO1-4	8mer	ugGGUCCAUCGUUCCUAa	|:||| |||||||	ucUCAGACUUCAAGGAUa	1.1829	0.278	0	Huh-7.5
MIMAT0016925	hsa-miR-500b-5p	ENSG00000245573	BDNF-AS	antisense	chr11	27699151	27699168	+	1	0	AGO2	7mer-m8	uggguccAUCGUUCCUAa	| | || |||||||	aacacacUAUCAAGGAUu	0.8712	-0.033	5	Huh-7.5
MIMAT0016925	hsa-miR-500b-5p	ENSG00000214797	AP002358.1	lincRNA	chr11	59037635	59037652	-	4	0	AGO1,AGO2	7mer-m8	ugGGUCCAUCGUUCCUAa	||:|| || |||||||	acUCAACUAACAAGGAUu	1.5039	-0.037	1	HEK293,MDMs
MIMAT0016925	hsa-miR-500b-5p	ENSG00000256341	AP006333.1	antisense	chr11	63886659	63886677	-	2	0	AGO1-4,AGO2	7mer-m8	ugGGUCCAU-CGUUCCUAa	|:| || |||||||	guCUACUUACUCAAGGAUu	0.9444	0.928	2	T98G,fibroblasts
MIMAT0016925	hsa-miR-500b-5p	ENSG00000254607	AP001783.1	antisense	chr11	126522783	126522799	+	1	0	AGO2	7mer-m8	uggguccAUCGUUCCUAa	| || |||||||	aaagcccUA-CAAGGAUu	0.4998	0.824	5	TDF
MIMAT0016925	hsa-miR-500b-5p	ENSG00000279189	AP003972.1	TEC	chr11	133170274	133170291	-	1	0	AGO2	7mer-m8	uggguccaUCGUUCCUAa	| |||||||||	aggggcuaAGCAAGGAUg	0.5556	-0.345	2	T-REx-293
MIMAT0016925	hsa-miR-500b-5p	ENSG00000280237	MIR4697HG	TEC	chr11	133771457	133771474	-	1	0	AGO2	7mer-m8	uggGUCCAUCGUUCCUAa	| ::|| :||||||||	augUGGGAGGCAAGGAUc	1.3238	0.353	6	T98G
MIMAT0016925	hsa-miR-500b-5p	ENSG00000205885	C1RL-AS1	antisense	chr12	7270857	7270876	+	1	0	AGO2	8mer	uggGUCCAUC--GUUCCUAa	||| |:| |||||||	uuaCAGCUGGGUCAAGGAUa	1.0637	0.417	4	HeLa
MIMAT0016925	hsa-miR-500b-5p	ENSG00000226711	FAM66C	antisense	chr12	8353430	8353447	+	1	0	AGO2	7mer-m8	uggguccaUCGUUCCUAa	|| |||||||||	acaacuaaAGCAAGGAUu	0.8794	0.077	6	cingulate_gyrus
MIMAT0016925	hsa-miR-500b-5p	ENSG00000197301	AC090673.1	antisense	chr12	66250536	66250556	-	1	0	AGO2	7mer-m8	ugGGUCCAUC---GUUCCUAa	| ||| | || |||||||	agCCAAGGAGCAUCAAGGAUc	1.2845	-0.162	4	TDF
MIMAT0016925	hsa-miR-500b-5p	ENSG00000197301	AC090673.1	antisense	chr12	66275181	66275198	-	1	0	AGO2	7mer-m8	uggguccaucGUUCCUAa	|||||||	gugauuaaccCAAGGAUg	-0.2778	1.030	4	TDF
MIMAT0016925	hsa-miR-500b-5p	ENSG00000257557	PPP1R12A-AS1	bidirectional_promoter_lncRNA	chr12	80335246	80335262	+	5	0	AGO1-4,AGO2	7mer-m8	ugGGUCCAUCGUUCCUAa	| |:| | | |||||||	auCUA-GAACCAAGGAUu	1.1667	0.259	5	Huh-7.5,MCF7
MIMAT0016925	hsa-miR-500b-5p	ENSG00000255794	RMST	processed_transcript	chr12	97886996	97887014	+	1	0	AGO1-4	7mer-m8	uggguccaUC-GUUCCUAa	| || |||||||	caauacugAGCCAAGGAUu	0.5298	1.094	4	hNSC
MIMAT0016925	hsa-miR-500b-5p	ENSG00000281344	HELLPAR	macro_lncRNA	chr12	102591957	102591974	+	4	0	AGO1-4,AGO2	7mer-m8	uggguccaucGUUCCUAa	|||||||	uuauuucacuCAAGGAUg	-0.2778	0.524	4	Huh-7.5
MIMAT0016925	hsa-miR-500b-5p	ENSG00000281344	HELLPAR	macro_lncRNA	chr12	102602217	102602235	+	1	0	AGO1-4	7mer-m8	uggguccaUC-GUUCCUAa	| || |||||||	uuggaauaAGACAAGGAUg	0.5298	0.237	4	Huh-7.5
MIMAT0016925	hsa-miR-500b-5p	ENSG00000281344	HELLPAR	macro_lncRNA	chr12	102634611	102634628	+	1	0	AGO1-4	7mer-m8	uggguccaucGUUCCUAa	| | |||||||	ggcaauuccuCAAGGAUc	0.5881	0.159	4	Huh-7.5
MIMAT0016925	hsa-miR-500b-5p	ENSG00000281344	HELLPAR	macro_lncRNA	chr12	102649423	102649440	+	1	0	AGO1-4	7mer-m8	uggguccaucGUUCCUAa	| | |||||||	ggcaauuccuCAAGGAUc	0.5881	0.114	4	Huh-7.5
MIMAT0016925	hsa-miR-500b-5p	ENSG00000281344	HELLPAR	macro_lncRNA	chr12	102758054	102758071	+	6	0	AGO1-4,AGO2	7mer-m8	uggguccaucGUUCCUAa	| |||||||	ugcagaacuuCAAGGAUc	0.1992	0.086	4	Huh-7.5
MIMAT0016925	hsa-miR-500b-5p	ENSG00000281344	HELLPAR	macro_lncRNA	chr12	102758711	102758726	+	3	0	AGO1-4	8mer	ugGGUCCAUCGUUCCUAa	||| | |||||||	uaCCA--UUCCAAGGAUa	0.8917	0.249	4	Huh-7.5
MIMAT0016925	hsa-miR-500b-5p	ENSG00000234608	MAPKAPK5-AS1	lincRNA	chr12	112278070	112278085	-	4	0	AGO1-4,AGO2	8mer	uggGUCCAUCGUUCCUAa	| ||| | |||||||	aaaCAG--ACCAAGGAUa	1.0583	0.116	2	HeLa,Huh-7.5
MIMAT0016925	hsa-miR-500b-5p	ENSG00000280120	AC073857.1	TEC	chr12	123637081	123637098	-	5	0	AGO1-4,AGO2	8mer	uggGUCCAUCGUUCCUAa	||| | |||||||	cuaCAGAUUUCAAGGAUa	1.0081	0.608	1	Huh-7.5
MIMAT0016925	hsa-miR-500b-5p	ENSG00000237637	FRY-AS1	antisense	chr13	32601783	32601799	-	1	0	AGO2	7mer-m8	uggguccAUCGUUCCUAa	|| |||||||	uggucucUA-CAAGGAUg	0.2417	-0.421	6	Huh-7.5
MIMAT0016925	hsa-miR-500b-5p	ENSG00000170919	TPT1-AS1	processed_transcript	chr13	45963630	45963647	+	2	0	AGO1,AGO2	7mer-m8	uggguccaucGUUCCUAa	| |||||||	uuuggcuuccCAAGGAUc	0.0846	0.154	5	MDA-MB-231,endothelial
MIMAT0016925	hsa-miR-500b-5p	ENSG00000276809	AL138955.1	sense_intronic	chr13	96397789	96397806	+	1	0	AGO2	8mer	ugggucCAUCGUUCCUAa	|| || |||||||	acgugaGUCACAAGGAUa	0.9173	-0.189	1	HEK293S
MIMAT0016925	hsa-miR-500b-5p	ENSG00000258441	LINC00641	processed_transcript	chr14	21668689	21668706	-	7	0	AGO1,AGO1-4,AGO2	7mer-m8	uggguccaucGUUCCUAa	||| | |||||||	accacuauccCAAGGAUg	0.9526	0.067	5	BT474,Huh-7.5,endothelial
MIMAT0016925	hsa-miR-500b-5p	ENSG00000258441	LINC00641	processed_transcript	chr14	21670171	21670188	-	3	0	AGO2	7mer-m8	uggguccAUCGUUCCUAa	| | |: |||||||	aaucucaUGCCAAGGAUg	0.8022	0.155	5	cingulate_gyrus
MIMAT0016925	hsa-miR-500b-5p	ENSG00000258826	AL157955.2	lincRNA	chr14	88492455	88492472	-	1	0	AGO1-4	7mer-m8	ugggUCCAUCGUUCCUAa	| || | |||||||	aggaAGAAAACAAGGAUc	0.9038	-0.130	2	hNSC
MIMAT0016925	hsa-miR-500b-5p	ENSG00000214548	MEG3	lincRNA	chr14	101297206	101297222	+	2	0	AGO2	7mer-m8	ugggUCCAUCGUUCCUAa	| |||| ||||||||	auggAGGU-GCAAGGAUg	1.3970	1.271	3	islets
MIMAT0016925	hsa-miR-500b-5p	ENSG00000214548	MEG3	lincRNA	chr14	101313985	101314003	+	1	0	AGO2	7mer-m8	ugGGUCCAUC-GUUCCUAa	|||:| ||| |||||||	acCUAAAUAGACAAGGAUg	1.6762	-0.282	3	cingulate_gyrus
MIMAT0016925	hsa-miR-500b-5p	ENSG00000214548	MEG3	lincRNA	chr14	101314313	101314329	+	1	0	AGO2	7mer-m8	uggGUCCAUCGUUCCUAa	| || | : |||||||	ccgCACG-GCCAAGGAUg	1.0460	-1.040	3	cingulate_gyrus
MIMAT0016925	hsa-miR-500b-5p	ENSG00000258701	LINC00638	lincRNA	chr14	105289195	105289213	+	2	0	AGO1-4,AGO2	7mer-m8	ugggUCCAUC-GUUCCUAa	| ||| :| |||||||	gcgaAGGAGGCCAAGGAUg	1.2155	-0.084	5	HEK293S,hNSC
MIMAT0016925	hsa-miR-500b-5p	ENSG00000224078	SNHG14	processed_transcript	chr15	25227447	25227464	+	5	0	AGO1-4,AGO2	7mer-m8	uggguCCAUCGUUCCUAa	|| | |||||||	gagauGGAAACAAGGAUg	0.6359	0.327	8	TrHBMEC,hNSC
MIMAT0016925	hsa-miR-500b-5p	ENSG00000224078	SNHG14	processed_transcript	chr15	25664053	25664070	+	2	1	AGO2	7mer-m8	uggguccaucGUUCCUAa	|||| |||||||	ucccaaaaucCAAGGAUg	1.1829	0.087	8	cingulate_gyrus
MIMAT0016925	hsa-miR-500b-5p	ENSG00000187951	ARHGAP11B	processed_transcript	chr15	31064164	31064181	+	1	0	AGO1-4	7mer-m8	uggguccaucGUUCCUAa	| | |||||||	uggaaacuuuCAAGGAUg	0.4689	0.240	3	hNSC
MIMAT0016925	hsa-miR-500b-5p	ENSG00000259447	AC013652.2	lincRNA	chr15	39600504	39600521	-	1	0	AGO2	7mer-m8	ugGGUCCAUCGUUCCUAa	||:||| ||||||||	ccCUAGGGUGCAAGGAUg	1.5623	-0.092	3	Huh-7.5
MIMAT0016925	hsa-miR-500b-5p	ENSG00000247556	OIP5-AS1	processed_transcript	chr15	41580960	41580977	+	1	0	AGO2	7mer-m8	uggguccaucGUUCCUAa	|| | |||||||	acaacugcuuCAAGGAUu	0.7046	0.464	11	22RV1
MIMAT0016925	hsa-miR-500b-5p	ENSG00000261821	AC090826.1	antisense	chr15	74663194	74663213	+	1	0	AGO2	7mer-m8	ugGGUCC--AUCGUUCCUAa	| ::||| | |||||||	aaUUAGGGCAACCAAGGAUu	1.2155	0.063	1	HeLa
MIMAT0016925	hsa-miR-500b-5p	ENSG00000259343	TMC3-AS1	antisense	chr15	81686047	81686064	+	1	0	AGO1	7mer-m8	ugGGUCCAUCGUUCCUAa	||::| | |||||||	ucCUGGAAAACAAGGAUc	1.2127	0.339	4	endothelial
MIMAT0016925	hsa-miR-500b-5p	ENSG00000259921	AC022819.1	sense_intronic	chr15	99700776	99700793	-	1	0	AGO2	7mer-m8	uggguccaucGUUCCUAa	|| |||||||	uaucaaacucCAAGGAUg	0.5935	0.021	2	MCF7
MIMAT0016925	hsa-miR-500b-5p	ENSG00000272808	AC015712.6	processed_transcript	chr15	101404813	101404831	+	1	0	AGO2	7mer-m8	ugggUCCAU-CGUUCCUAa	||| | ||||||||	gaagAGGAAGGCAAGGAUc	1.0081	-0.230	2	HeLa
MIMAT0016925	hsa-miR-500b-5p	ENSG00000205913	SRRM2-AS1	antisense	chr16	2790621	2790638	-	2	0	AGO2	7mer-m8	ugGGUCCAUCGUUCCUAa	::|| :||||||||	ggUUAGUCGGCAAGGAUg	1.1571	-0.627	2	HEK293S
MIMAT0016925	hsa-miR-500b-5p	ENSG00000260601	AC131391.1	sense_intronic	chr16	12640435	12640452	+	1	0	AGO2	8mer	uggguccaucGUUCCUAa	| |||||||	uguccccaccCAAGGAUa	0.2697	0.185	4	T-REx-293
MIMAT0016925	hsa-miR-500b-5p	ENSG00000245888	AC106739.1	antisense	chr16	27281769	27281788	+	1	0	AGO2	8mer	ugGGUCC--AUCGUUCCUAa	| :|||| | |||||||	auUCAGGGUUUUCAAGGAUa	1.3591	0.093	2	HCT116
MIMAT0016925	hsa-miR-500b-5p	ENSG00000275807	AC145285.6	antisense	chr16	28834107	28834124	-	1	0	AGO1-4	7mer-m8	uggGUCCAUCGUUCCUAa	| |: | : |||||||	ucaCGCGCGCCAAGGAUu	1.0000	0.704	2	Huh-7.5
MIMAT0016925	hsa-miR-500b-5p	ENSG00000260280	SLX1B-SULT1A4	processed_transcript	chr16	29468772	29468788	+	3	0	AGO1-4,AGO2	7mer-m8	ugGGUCCAUCGUUCCUAa	||:||| :||||||||	ucCUAGG-GGCAAGGAUu	1.6178	0.011	0	MCF7,T98G
MIMAT0016925	hsa-miR-500b-5p	ENSG00000213599	SLX1A-SULT1A3	processed_transcript	chr16	30208114	30208130	+	3	0	AGO1-4,AGO2	7mer-m8	ugGGUCCAUCGUUCCUAa	||:||| :||||||||	ucCUAGG-GGCAAGGAUu	1.6178	-0.440	2	MCF7,T98G
MIMAT0016925	hsa-miR-500b-5p	ENSG00000261332	AC116348.2	antisense	chr16	30510108	30510126	-	1	0	AGO2	7mer-m8	ugGGUC-CAUCGUUCCUAa	|:||| | |||||||	ccUCAGCCUCCCAAGGAUc	1.2385	0.332	1	22RV1
MIMAT0016925	hsa-miR-500b-5p	ENSG00000260852	FBXL19-AS1	antisense	chr16	30931655	30931672	-	3	0	AGO2	7mer-m8	ugGGUCCAUCGUUCCUAa	|:: | :||||||||	ggCUGAGGGGCAAGGAUu	1.1111	-0.077	7	HCT116
MIMAT0016925	hsa-miR-500b-5p	ENSG00000280392	AC007496.3	TEC	chr16	54026567	54026584	+	1	0	AGO2	7mer-m8	uggguccaUCGUUCCUAa	| :||||||||	cagaugaaGGCAAGGAUu	0.5343	0.360	1	22RV1
MIMAT0016925	hsa-miR-500b-5p	ENSG00000278893	AC010533.1	TEC	chr16	65016839	65016856	-	1	0	AGO2	7mer-m8	ugggucCAUCGUUCCUAa	||: |||||||	cuugguGUGUCAAGGAUu	0.4998	-0.096	4	MCF7
MIMAT0016925	hsa-miR-500b-5p	ENSG00000247228	AC009060.1	antisense	chr16	70193408	70193430	-	3	0	AGO2	7mer-m8	ugGGUCC-AUC----GUUCCUAa	| ||||| || |||||||	aaCCAGGAGAGACUUCAAGGAUc	1.4774	0.117	0	TDF
MIMAT0016925	hsa-miR-500b-5p	ENSG00000261008	LINC01572	lincRNA	chr16	72556065	72556082	-	2	0	AGO1-4,AGO2	7mer-m8	uggguccaUCGUUCCUAa	| | |||||||	ggaaauaaAUCAAGGAUc	0.4282	0.087	3	Huh-7.5
MIMAT0016925	hsa-miR-500b-5p	ENSG00000279841	AC092135.3	TEC	chr16	81664252	81664269	+	1	0	AGO1-4	7mer-m8	ugggUCCAUCGUUCCUAa	:|| :||||||||	ggugGGGAGGCAAGGAUg	0.9268	-0.555	1	Huh-7.5
MIMAT0016925	hsa-miR-500b-5p	ENSG00000260417	AC092127.1	lincRNA	chr16	85626226	85626243	+	5	0	AGO1-4,AGO2	7mer-m8	uggguccaucGUUCCUAa	| |||||||	ugcagccccuCAAGGAUg	0.1992	-0.197	0	Huh-7.5
MIMAT0016925	hsa-miR-500b-5p	ENSG00000268388	FENDRR	lincRNA	chr16	86521568	86521588	-	1	0	AGO2	7mer-m8	ugGGUCC---AUCGUUCCUAa	| ||:|| |: |||||||	agCCGGGGAAUGCCAAGGAUg	1.1314	-0.885	4	HeLa
MIMAT0016925	hsa-miR-500b-5p	ENSG00000261433	AC002347.1	lincRNA	chr17	10562099	10562116	-	2	0	AGO1-4,AGO2	7mer-m8	ugggUCCAUCGUUCCUAa	:|| |||||||	ggagGGGCUCCAAGGAUg	0.6490	-0.477	2	Huh-7.5
MIMAT0016925	hsa-miR-500b-5p	ENSG00000280198	AC087163.3	TEC	chr17	17929679	17929697	-	4	0	AGO2	7mer-m8	ugGGUC-CAUCGUUCCUAa	|||||| | | |||||||	acCCAGAGAAACAAGGAUc	2.0369	3.396	1	Huh-7.5
MIMAT0016925	hsa-miR-500b-5p	ENSG00000278867	AC090616.6	TEC	chr17	30380098	30380115	+	1	0	AGO2	7mer-m8	ugGGUCCAUCGUUCCUAa	| |||||||||||||	ugCAAGGUAGCAAGGAUg	1.4214	0.150	4	HeLa
MIMAT0016925	hsa-miR-500b-5p	ENSG00000266208	AC080112.1	antisense	chr17	38520462	38520479	+	4	0	AGO2	7mer-m8	ugGGUCCAUCGUUCCUAa	|::|| |: |||||||	ccUUAGCUGUCAAGGAUg	1.3468	-0.750	3	HeLa
MIMAT0016925	hsa-miR-500b-5p	ENSG00000259623	AC125257.1	sense_overlapping	chr17	40006338	40006354	-	4	0	AGO2	7mer-m8	ugGGUCCAUCGUUCCUAa	|:| ||| |||||||	uuCUAAGUA-CAAGGAUc	1.2710	0.228	4	T-REx-293
MIMAT0016925	hsa-miR-500b-5p	ENSG00000266962	AC067852.2	antisense	chr17	40704841	40704858	-	4	0	AGO1-4,AGO2	8mer	uggguccaucGUUCCUAa	| | |||||||	cacgcaaucuCAAGGAUa	0.4689	1.131	4	Huh-7.5,MDA-MB-231
MIMAT0016925	hsa-miR-500b-5p	ENSG00000198496	NBR2	bidirectional_promoter_lncRNA	chr17	41291944	41291960	+	3	0	AGO1,AGO1-4,AGO2	7mer-m8	ugGGUCCAUCGUUCCUAa	|| | | |||||||	uuCCUGACA-CAAGGAUu	0.8889	0.037	4	Huh-7.5,endothelial
MIMAT0016925	hsa-miR-500b-5p	ENSG00000267080	ASB16-AS1	antisense	chr17	42255031	42255048	-	2	0	AGO2	8mer	uggGUCCAUCGUUCCUAa	::|| |||||||	ggaUGGGACACAAGGAUa	0.8387	1.392	3	T98G
MIMAT0016925	hsa-miR-500b-5p	ENSG00000267394	AC004596.1	antisense	chr17	42276250	42276261	+	2	0	AGO1-4	7mer-m8	uggguccaucGUUCCUAa	|||||||	------caccCAAGGAUu	-1.1667	0.998	5	MCF7
MIMAT0016925	hsa-miR-500b-5p	ENSG00000262879	AC068152.1	processed_transcript	chr17	45177552	45177569	-	3	0	AGO2	7mer-m8	ugGGUCCAUCGUUCCUAa	| || :||||||||	caCGAGUGGGCAAGGAUg	1.0786	0.747	6	HeLa
MIMAT0016925	hsa-miR-500b-5p	ENSG00000257178	AC103702.1	sense_intronic	chr17	46659118	46659134	-	5	0	AGO1,AGO2	8mer	ugGGUCCAUCGUUCCUAa	||||| | |||||||	cgCCAGG-AUCAAGGAUa	1.5750	0.003	7	HEK293S,endothelial
MIMAT0016925	hsa-miR-500b-5p	ENSG00000264895	AC006141.1	sense_intronic	chr17	49327876	49327894	-	1	0	AGO2	7mer-m8	uggGUCCAUC-GUUCCUAa	| | ||| |||||||	ugaCUGCUAGCCAAGGAUu	1.0637	0.372	3	HUVEC
MIMAT0016925	hsa-miR-500b-5p	ENSG00000279207	AC015813.6	TEC	chr17	56177033	56177050	+	1	0	AGO2	7mer-m8	uggguccaucGUUCCUAa	| |||||||	cugucuauuuCAAGGAUg	0.0846	0.062	5	HEK293S
MIMAT0016925	hsa-miR-500b-5p	ENSG00000163597	SNHG16	processed_transcript	chr17	74559421	74559438	+	18	0	AGO1-4,AGO2	7mer-m8	uggguccauCGUUCCUAa	| ||||||||	gaugggacuGCAAGGAUu	0.4232	-0.369	9	Huh-7.5
MIMAT0016925	hsa-miR-500b-5p	ENSG00000204277	LINC01993	lincRNA	chr17	76257841	76257858	-	1	0	AGO1-4	7mer-m8	uggguccauCGUUCCUAa	|| | ||||||||	acagaacccGCAAGGAUc	0.9675	0.015	0	hNSC
MIMAT0016925	hsa-miR-500b-5p	ENSG00000265096	C1QTNF1-AS1	antisense	chr17	77015433	77015449	-	1	0	AGO2	8mer	uggGUCCAUCGUUCCUAa	| :| || |||||||	aagUAAGU-UCAAGGAUa	1.0230	-0.272	2	TDF
MIMAT0016925	hsa-miR-500b-5p	ENSG00000279319	AC105074.1	TEC	chr18	42566233	42566250	+	1	0	AGO1-4	8mer	uggguCCAUCGUUCCUAa	| |||: |||||||	aauacGGUGUCAAGGAUa	1.0637	0.087	3	Huh-7.5
MIMAT0016925	hsa-miR-500b-5p	ENSG00000267040	AC027097.1	antisense	chr18	55336016	55336033	+	8	0	AGO1-4,AGO2	7mer-m8	uggguccaUCGUUCCUAa	| | |||||||	aguacaaaAUCAAGGAUg	0.2512	0.769	2	Huh-7.5
MIMAT0016925	hsa-miR-500b-5p	ENSG00000268670	AC016586.1	sense_intronic	chr19	4061941	4061959	-	10	0	AGO1,AGO2	7mer-m8	ugGGUCCAUC-GUUCCUAa	| :|||:| |||||||	ggCAGGGUGGACAAGGAUg	1.3266	-0.614	4	HEK293S,endothelial
MIMAT0016925	hsa-miR-500b-5p	ENSG00000279044	AC007787.2	TEC	chr19	13193016	13193033	+	1	0	AGO2	7mer-m8	ugGGUCCAUCGUUCCUAa	| :|| ||||||||	cuCGGGGCUGCAAGGAUu	1.0786	0.366	4	22RV1
MIMAT0016925	hsa-miR-500b-5p	ENSG00000267512	AC011446.1	antisense	chr19	13250699	13250716	-	2	0	AGO2	7mer-m8	uggguccaUCGUUCCUAa	| |||||||	gaaacacaAACAAGGAUg	-0.0170	-0.219	0	TDF
MIMAT0016925	hsa-miR-500b-5p	ENSG00000268087	AC008764.2	lincRNA	chr19	16747024	16747041	+	1	0	AGO2	7mer-m8	ugGGUCCAUCGUUCCUAa	||: | | |||||||	ggCCGUGAACCAAGGAUg	1.0786	0.021	9	TDF
MIMAT0016925	hsa-miR-500b-5p	ENSG00000279617	AC005796.1	TEC	chr19	17982139	17982156	-	1	0	AGO2	8mer	ugggucCAUCGUUCCUAa	| ||| |||||||	ccaucuGUAACAAGGAUa	0.9526	0.040	2	TDF
MIMAT0016925	hsa-miR-500b-5p	ENSG00000267575	AC006504.5	lincRNA	chr19	28290270	28290287	+	1	0	AGO1-4	7mer-m8	uggguccaUCGUUCCUAa	| | |||||||	ggcagaagAACAAGGAUu	0.4002	0.117	3	Huh-7.5
MIMAT0016925	hsa-miR-500b-5p	ENSG00000266976	AC079466.1	lincRNA	chr19	29103352	29103369	+	2	0	AGO1	7mer-m8	ugggucCAUCGUUCCUAa	| | |||||||	ggguguGGAUCAAGGAUu	0.3427	0.169	1	endothelial
MIMAT0016925	hsa-miR-500b-5p	ENSG00000236144	TMEM147-AS1	antisense	chr19	36034705	36034724	-	2	0	AGO1,AGO2	7mer-m8	ugGGUC-CAU-CGUUCCUAa	|:|:| ||| ||||||||	ccUCGGUGUAGGCAAGGAUg	1.5718	4.973	2	22RV1,endothelial
MIMAT0016925	hsa-miR-500b-5p	ENSG00000279759	AC118344.2	TEC	chr19	40865434	40865451	+	1	0	AGO1-4	7mer-m8	uggguccaucGUUCCUAa	| |||||||	ccugcucccaCAAGGAUc	0.1111	-0.361	3	MCF7
MIMAT0016925	hsa-miR-500b-5p	ENSG00000267188	AC245748.2	processed_transcript	chr19	44896609	44896626	-	1	0	AGO2	7mer-m8	uggguccaucGUUCCUAa	|||||||	gggugacauuCAAGGAUg	-0.2778	0.854	4	Huh-7.5
MIMAT0016925	hsa-miR-500b-5p	ENSG00000280087	AC011481.3	TEC	chr19	45417970	45417987	+	6	0	AGO1-4	7mer-m8	uggguccaUCGUUCCUAa	| || |||||||||	agcccuccAGCAAGGAUu	1.1571	-1.646	2	Huh-7.5
MIMAT0016925	hsa-miR-500b-5p	ENSG00000267898	AC026803.2	lincRNA	chr19	49468055	49468074	+	3	0	AGO2	7mer-m8	ugGGUCC--AUCGUUCCUAa	||| | | |||||||	uuCCAAGCUUCCCAAGGAUc	0.9472	-0.117	2	HS5
MIMAT0016925	hsa-miR-500b-5p	ENSG00000268713	AC005261.3	lincRNA	chr19	57773510	57773528	+	1	0	AGO1-4	7mer-m8	uggguccaUC-GUUCCUAa	|| |||||||	cagacuccAGCCAAGGAUg	0.0846	-0.137	1	Huh-7.5
MIMAT0016925	hsa-miR-500b-5p	ENSG00000259974	LINC00261	lincRNA	chr20	22543807	22543823	-	2	0	AGO1-4	7mer-m8	uggGUCCAUCGUUCCUAa	| || ||| |||||||	aggCA-GUACCAAGGAUu	1.3726	0.646	6	Huh-7.5
MIMAT0016925	hsa-miR-500b-5p	ENSG00000275576	AL049539.1	sense_intronic	chr20	30704025	30704042	+	1	0	AGO2	7mer-m8	ugggucCAUCGUUCCUAa	| | | |||||||	auuuuuGAAACAAGGAUg	0.5899	0.054	0	22RV1
MIMAT0016925	hsa-miR-500b-5p	ENSG00000234948	LINC01524	lincRNA	chr20	51263788	51263805	+	1	0	AGO1-4	7mer-m8	ugggUCCAUCGUUCCUAa	| | : |||||||	gaaaAUGAGACAAGGAUg	0.6030	-0.221	2	Huh-7.5
MIMAT0016925	hsa-miR-500b-5p	ENSG00000231208	ZBTB46-AS1	antisense	chr20	62446319	62446335	+	4	0	AGO1-4,AGO2	7mer-m8	ugggUCCAUCGUUCCUAa	| ||| | |||||||	gcugAGGCA-CAAGGAUc	1.1599	0.013	0	Huh-7.5
MIMAT0016925	hsa-miR-500b-5p	ENSG00000281903	LINC02246	lincRNA	chr21	16209571	16209590	-	1	0	AGO2	7mer-m8	ugGGUC-CA-UCGUUCCUAa	|||| | ||||||||	cuCCAGACUCUGCAAGGAUu	1.2710	0.992	8	T-REx-293
MIMAT0016925	hsa-miR-500b-5p	ENSG00000248476	BACH1-IT1	sense_intronic	chr21	30724069	30724086	+	2	0	AGO1-4,AGO2	7mer-m8	uggguCCAUCGUUCCUAa	| || | |||||||	aauguGGAAUCAAGGAUg	0.8712	0.099	4	Huh-7.5
MIMAT0016925	hsa-miR-500b-5p	ENSG00000184441	AP001062.1	antisense	chr21	45752328	45752345	+	1	0	AGO1-4	7mer-m8	uggguccAUCGUUCCUAa	|: |||||||	cugagaaUGCCAAGGAUg	0.1957	-0.472	1	Huh-7.5
MIMAT0016925	hsa-miR-500b-5p	ENSG00000215424	MCM3AP-AS1	antisense	chr21	47650042	47650059	+	1	0	AGO2	8mer	uggguccaUCGUUCCUAa	| |||||||	uuuagacaAUCAAGGAUa	-0.0170	0.089	6	HCT116
MIMAT0016925	hsa-miR-500b-5p	ENSG00000215424	MCM3AP-AS1	antisense	chr21	47661828	47661847	+	1	0	AGO2	7mer-m8	ugggUCCAU--CGUUCCUAa	||||| |||||||	gagaAGGUACUUCAAGGAUc	1.1455	0.113	6	HeLa
MIMAT0016925	hsa-miR-500b-5p	ENSG00000225783	MIAT	lincRNA	chr22	27064582	27064598	+	2	0	AGO1-4,AGO2	7mer-m8	uggGUCCAUCGUUCCUAa	|||| | |||||||	ggaCAGG-AACAAGGAUg	1.2303	-0.278	3	hNSC,motor_cortex
MIMAT0016925	hsa-miR-500b-5p	ENSG00000223704	LINC01422	lincRNA	chr22	27254910	27254930	+	1	0	AGO2	7mer-m8	ugGGUCCA-UC--GUUCCUAa	::|| | || |||||||	guUUAGCUCAGUCCAAGGAUg	1.0920	0.124	4	cingulate_gyrus
MIMAT0016925	hsa-miR-500b-5p	ENSG00000269987	AC004542.2	lincRNA	chr22	31372796	31372814	-	1	0	AGO2	8mer	ugggUCCAUC-GUUCCUAa	|| || |||||||	cuagAGAGAGACAAGGAUa	0.7831	0.272	0	TDF
MIMAT0016925	hsa-miR-500b-5p	ENSG00000253352	TUG1	bidirectional_promoter_lncRNA	chr22	31373764	31373781	+	8	0	AGO1,AGO1-4,AGO2	7mer-m8	uggguccaUCGUUCCUAa	|| | | |||||||	cccaauacAACAAGGAUu	0.9268	0.475	4	22RV1,Huh-7.5,endothelial
MIMAT0016925	hsa-miR-500b-5p	ENSG00000279738	AL022311.1	sense_overlapping	chr22	38287407	38287423	+	3	0	AGO2	7mer-m8	ugGGUCCAUCGUUCCUAa	||| || ||||||||	gcCCCUGU-GCAAGGAUg	1.3726	0.099	2	22RV1
MIMAT0016925	hsa-miR-500b-5p	ENSG00000188511	C22orf34	lincRNA	chr22	50050307	50050324	-	1	0	AGO2	7mer-m8	uggguccaucGUUCCUAa	| |||||||	caugggcgccCAAGGAUu	0.2565	-0.196	1	HeLa
MIMAT0016925	hsa-miR-500b-5p	ENSG00000228933	AC107419.1	lincRNA	chrX	27193949	27193967	-	2	0	AGO1-4,AGO2	8mer	uggGU-CCAUCGUUCCUAa	|| || : |||||||	gaaCAUGGGGUCAAGGAUa	0.9728	-0.410	3	Huh-7.5
MIMAT0016925	hsa-miR-500b-5p	ENSG00000270069	MIR222HG	lincRNA	chrX	45604742	45604758	-	1	0	AGO2	8mer	uggguccAUCGUUCCUAa	|| |||||||	uaaagaaUA-CAAGGAUa	0.2417	-0.137	1	cingulate_gyrus
MIMAT0016925	hsa-miR-500b-5p	ENSG00000229807	XIST	lincRNA	chrX	73046627	73046641	-	27	0	AGO1-4,AGO2	7mer-m8	uggguccaucGUUCCUAa	| |||||||	---uacaaccCAAGGAUg	0.1504	-0.108	3	Huh-7.5
MIMAT0016925	hsa-miR-500b-5p	ENSG00000229807	XIST	lincRNA	chrX	73046627	73046644	-	29	0	AGO1-4,AGO2	7mer-m8	uggguccaucGUUCCUAa	||| | |||||||	accuacaaccCAAGGAUg	1.0718	-0.069	3	Huh-7.5
MIMAT0016925	hsa-miR-500b-5p	ENSG00000229807	XIST	lincRNA	chrX	73063947	73063965	-	41	0	AGO1-4,AGO2	7mer-m8	uggguccAUC-GUUCCUAa	||| |||||||	ugugcccUAGACAAGGAUg	0.4342	0.051	3	Huh-7.5
MIMAT0016925	hsa-miR-500b-5p	ENSG00000230590	FTX	lincRNA	chrX	73420407	73420424	-	2	0	AGO1-4,AGO2	8mer	ugggUCCAUCGUUCCUAa	| || || |||||||	aaaaAGUUAACAAGGAUa	1.1395	0.138	9	Huh-7.5,cingulate_gyrus
MIMAT0016925	hsa-miR-500b-5p	ENSG00000213468	FIRRE	lincRNA	chrX	130959289	130959306	-	2	0	AGO1-4	8mer	ugGGUCCAUCGUUCCUAa	||:|| || ||||||||	acUCAAGUUGCAAGGAUa	1.6936	0.320	3	Huh-7.5
MIMAT0016925	hsa-miR-500b-5p	ENSG00000176728	TTTY14	lincRNA	chrY	21210773	21210788	-	2	0	AGO2	7mer-m8	ugGGUCCAUCGUUCCUAa	||| || ||||||||	caCCA-GU-GCAAGGAUu	1.3170	0.058	2	MDMs
