# Supplementary material for: Identification of hub programmed cell death-related genes and immune infiltration in Crohn’s disease using bioinformatics
Source: Front Genet. 2024 Dec 18;15:1425062. doi: 10.3389/fgene.2024.1425062 (PMC11688285; doi:10.3389/fgene.2024.1425062)
Supplement: Supplementary file 2 [file DataSheet4.zip › Input data and script3/ceRNAnet/miRNA_lncRNA/hsa-miR-378h.txt]

#please cite:
#Zhou KR, Liu S, Li B, Liu SR, Zheng WJ, Cai L, et al. An encyclopedia of RNA interactomes in ENCORI.
#2.Li JH, et al.starBase v2.0: decoding miRNA-ceRNA, miRNA-ncRNA and protein-RNA interaction networks from large-scale CLIP-Seq data , Nucleic Acids Res. 2014 Jan;42:D92-7.
miRNAid	miRNAname	geneID	geneName	geneType	chromosome	start	end	strand	clipExpNum	degraExpNum	RBP	merClass	miRseq	align	targetSeq	TDMDScore	phyloP	pancancerNum	cellline/tissue
MIMAT0018984	hsa-miR-378h	ENSG00000228794	LINC01128	processed_transcript	chr1	776733	776754	+	1	0	AGO2	7mer-m8	gguAGACUGUGGU-UCAGGUCa	| || : |:|| |||||||	gccUCAAGAAUCACAGUCCAGg	1.1068	-0.076	0	cingulate_gyrus
MIMAT0018984	hsa-miR-378h	ENSG00000230699	AL645608.3	lincRNA	chr1	847844	847866	+	1	0	AGO2	7mer-m8	gguAGACUGUGG-U-UCAGGUCa	|| | ||: :|| | |||||||	cccUGUGGGGCCUACAGUCCAGu	1.3564	0.069	0	HEK293S
MIMAT0018984	hsa-miR-378h	ENSG00000223764	AL645608.1	lincRNA	chr1	853490	853510	-	2	0	AGO1-4,AGO2	7mer-m8	gguAGACUGUGGUUCAGGUCa	|| |:::|||||||||	guuUCCCAUGUCAAGUCCAGc	1.0801	0.128	0	Huh-7.5,T98G
MIMAT0018984	hsa-miR-378h	ENSG00000224870	AL391244.1	processed_transcript	chr1	1336936	1336957	+	3	0	AGO1-4,AGO2	7mer-m8	gguaGAC-UGUGGUUCAGGUCa	||| | | | |||||||	auggCUGAAAAGCCAGUCCAGu	0.8641	-0.226	0	HCT116,Huh-7.5
MIMAT0018984	hsa-miR-378h	ENSG00000272235	AL590438.1	lincRNA	chr1	3223811	3223831	-	1	0	AGO2	7mer-m8	gguAGACUGUGGUUCAGGUCa	| | ||: | |||||||	cacUAUGGAAAAUAGUCCAGc	0.9245	-0.634	0	TDF
MIMAT0018984	hsa-miR-378h	ENSG00000228526	MIR34AHG	lincRNA	chr1	9210275	9210293	-	2	0	AGO1,AGO2	8mer	gguaGACUGUGGUUCAGGUCa	:|||||| |||||||	ggccUUGACAC--AGUCCAGa	1.3104	-0.207	0	HeLa,endothelial
MIMAT0018984	hsa-miR-378h	ENSG00000272482	AC254633.1	lincRNA	chr1	12679050	12679070	-	2	0	AGO1-4,AGO2	7mer-m8	gguagacugugguUCAGGUCa	| | |||||||	gccccgccagggcAGUCCAGg	0.0755	-0.293	0	HeLa,Huh-7.5
MIMAT0018984	hsa-miR-378h	ENSG00000227959	AL451042.2	antisense	chr1	16483549	16483566	+	1	0	AGO2	7mer-m8	ggUAGACUGUGGUUCAGGUCa	||||:|| ||| |||||||	ccAUUUG--ACC-AGUCCAGg	1.6469	0.828	2	motor_cortex
MIMAT0018984	hsa-miR-378h	ENSG00000226029	LINC01772	lincRNA	chr1	16789004	16789024	+	2	0	AGO1-4,AGO2	7mer-m8	ggUAGACUGUGGUUCAGGUCa	| |||| :|: |||||||	gaAACUGAAGCUCAGUCCAGc	1.3275	-0.258	2	BT474,Huh-7.5
MIMAT0018984	hsa-miR-378h	ENSG00000117242	PINK1-AS	antisense	chr1	20977416	20977436	-	1	0	AGO1-4	7mer-m8	gguagacuguGGUUCAGGUCa	|| | |: |||||||	ccuaccccucCUCAGUCCAGc	0.6206	-0.067	0	Huh-7.5
MIMAT0018984	hsa-miR-378h	ENSG00000250135	AL049795.2	sense_intronic	chr1	32642038	32642058	+	28	0	AGO1,AGO1-4,AGO2	8mer	gguagacUGUGGUUCAGGUCa	:::|::|||||||	auugaguGUGCUGAGUCCAGa	0.5238	2.370	0	Huh-7.5,endothelial,foreskin_fibroblast
MIMAT0018984	hsa-miR-378h	ENSG00000279179	AL662907.2	TEC	chr1	33629436	33629457	+	1	0	AGO1-4	8mer	gguagacUGU-GGUUCAGGUCa	||| || |||||||	uguauaaACACCCCAGUCCAGa	0.5544	2.218	0	fibroblasts
MIMAT0018984	hsa-miR-378h	ENSG00000272145	NFYC-AS1	antisense	chr1	41157521	41157541	-	2	0	AGO1-4,AGO2	7mer-m8	gguAGACUGUGGUUCAGGUCa	| |||| : :|||||||	accUCUGCUCAGGAGUCCAGg	1.2044	0.432	1	HeLa,hNSC
MIMAT0018984	hsa-miR-378h	ENSG00000228192	AL512353.1	antisense	chr1	43308558	43308578	-	1	0	AGO2	7mer-m8	gguaGACUGUGGU-UCAGGUCa	| ||| | :|| |||||||	acucCUG-CUUCAUAGUCCAGg	1.1765	2.356	0	HeLa
MIMAT0018984	hsa-miR-378h	ENSG00000229372	SZT2-AS1	antisense	chr1	43913532	43913552	-	1	0	AGO2	7mer-m8	gguagacuGUGGUUCAGGUCa	| | | | | :|||||||	cgaaguccCUCAGAGUCCAGg	0.8653	3.798	1	TDF
MIMAT0018984	hsa-miR-378h	ENSG00000236200	KDM4A-AS1	antisense	chr1	44170331	44170351	-	1	0	AGO2	7mer-m8	gguagaCUGUGGUUCAGGUCa	| |:|| | |||||||	gaacaaGGCAGCCAGUCCAGc	0.8699	0.834	1	TDF
MIMAT0018984	hsa-miR-378h	ENSG00000237352	LINC01358	lincRNA	chr1	59486154	59486172	+	3	0	AGO1,AGO2	7mer-m8	gguaGACUGUGGUUCAGGUCa	|| ||| ||| |||||||	ccucCUGCCAC--AGUCCAGg	1.3809	-0.503	0	HEK293S,endothelial
MIMAT0018984	hsa-miR-378h	ENSG00000226476	LINC01748	lincRNA	chr1	60994885	60994906	-	1	0	AGO1-4	7mer-m8	gguagacUGUGGU-UCAGGUCa	| |::|:| |||||||	gucacacAUGCUAGAGUCCAGu	0.7549	-0.174	1	Huh-7.5
MIMAT0018984	hsa-miR-378h	ENSG00000227733	RP4-565E6.1	sense_intronic	chr1	146126442	146126464	-	1	0	AGO1-4	7mer-m8	gguagACUGUGG--UUCAGGUCa	|| | || :|||||||	uggggUGCCUCCUGGAGUCCAGg	0.6321	-0.084	0	fibroblasts
MIMAT0018984	hsa-miR-378h	ENSG00000227733	RP4-565E6.1	sense_intronic	chr1	146155535	146155555	-	1	0	AGO1-4	7mer-m8	gguagACUGUGGUUCAGGUCa	||| | | |||||||	gugggUGAGAGCCAGUCCAGc	0.7576	-0.126	0	fibroblasts
MIMAT0018984	hsa-miR-378h	ENSG00000226335	XXyac-YX155B6.6	lincRNA	chr1	147668274	147668296	-	1	0	AGO1-4	7mer-m8	gguagACUGUGG--UUCAGGUCa	|| | || :|||||||	uggggUGCCUCCUGGAGUCCAGg	0.6321	-0.110	0	fibroblasts
MIMAT0018984	hsa-miR-378h	ENSG00000231064	AC234582.1	antisense	chr1	155168313	155168333	+	4	0	AGO1-4,AGO2	7mer-m8	ggUAGACUGUGGU-UCAGGUCa	||||| | :|:|| |||||||	ccAUC-GUUAUCAGAGUCCAGc	1.7901	4.444	1	TDF,hNSC
MIMAT0018984	hsa-miR-378h	ENSG00000225855	RUSC1-AS1	antisense	chr1	155292095	155292116	-	2	0	AGO2	7mer-m8	gguaGAC-UGUGGUUCAGGUCa	:|| | :|:|||||||	ggcgUUGCAGUUCGAGUCCAGg	0.7944	1.519	0	HeLa
MIMAT0018984	hsa-miR-378h	ENSG00000226520	KIRREL1-IT1	sense_intronic	chr1	157995340	157995357	+	2	0	AGO2	8mer	gguagacuguggUUCAGGUCa	| ||||||||	---aagaaggaaAAGUCCAGa	0.0267	-0.139	0	HeLa
MIMAT0018984	hsa-miR-378h	ENSG00000224259	LINC01133	lincRNA	chr1	159948438	159948459	+	3	0	AGO2	7mer-m8	gguagacuGUGG-UUCAGGUCa	|| | || ||||||||	gcaaaguuCUCCAAAGUCCAGc	0.7750	-0.239	1	HeLa
MIMAT0018984	hsa-miR-378h	ENSG00000232995	AL592435.1	antisense	chr1	163275007	163275028	-	1	0	AGO2	7mer-m8	gguaGACUGU-GGUUCAGGUCa	|| ||| |: |||||||	aagcCUUACAUCUCAGUCCAGu	0.9988	-0.177	0	Huh-7.5
MIMAT0018984	hsa-miR-378h	ENSG00000230630	DNM3OS	antisense	chr1	172109323	172109343	-	2	0	AGO1	8mer	gguaGACUGUG-GUUCAGGUCa	||| ||: ||||||||	aucaCUG-CAUAAAAGUCCAGa	0.9512	0.232	0	endothelial
MIMAT0018984	hsa-miR-378h	ENSG00000203709	MIR29B2CHG	lincRNA	chr1	207975688	207975709	-	1	0	AGO2	7mer-m8	ggUAGAC-UGUGGUUCAGGUCa	:|||| |: ||||||||	gaGUCUGUUCGAGAAGUCCAGg	1.2323	-0.157	1	motor_cortex
MIMAT0018984	hsa-miR-378h	ENSG00000203709	MIR29B2CHG	lincRNA	chr1	207986908	207986928	-	3	0	AGO1,AGO2	7mer-m8	gguagaCUGUGGUUCAGGUCa	| || : |||||||||	guguggGAGGACAAGUCCAGu	0.8699	-0.359	1	T98G,endothelial
MIMAT0018984	hsa-miR-378h	ENSG00000203709	MIR29B2CHG	lincRNA	chr1	207986932	207986953	-	2	0	AGO2	7mer-m8	ggUAGACU-GUGGUUCAGGUCa	||| | | |||||||||	agAUCACAGGAGCAAGUCCAGg	1.0697	-0.104	1	T98G
MIMAT0018984	hsa-miR-378h	ENSG00000203709	MIR29B2CHG	lincRNA	chr1	207989263	207989288	-	1	0	AGO1	7mer-m8	gguAGACUGUGG-----UUCAGGUCa	| |||| | || ||||||||	cucUCUGCCUCCCAGGUAAGUCCAGu	1.1289	0.443	1	endothelial
MIMAT0018984	hsa-miR-378h	ENSG00000228939	AKT3-IT1	sense_intronic	chr1	243957563	243957583	-	1	0	AGO2	8mer	gguagacuguGGUUCAGGUCa	| :::|||||||	gaugaauagcUUGAGUCCAGa	0.2154	-0.444	0	GM12892
MIMAT0018984	hsa-miR-378h	ENSG00000163009	C2orf48	lincRNA	chr2	10282001	10282021	+	1	0	AGO2	7mer-m8	gguagacUGUGGUUCAGGUCa	|| | |: :|||||||	gcaaagcAGAUGGAGUCCAGg	0.7944	0.213	0	MDA-MB-231
MIMAT0018984	hsa-miR-378h	ENSG00000163009	C2orf48	lincRNA	chr2	10282010	10282021	+	1	0	AGO2	7mer-m8	gguagacugUGGUUCAGGUCa	|: :|||||||	---------AUGGAGUCCAGg	-0.9815	0.303	0	MDA-MB-231
MIMAT0018984	hsa-miR-378h	ENSG00000243819	RN7SL832P	lincRNA	chr2	10831012	10831034	+	2	0	AGO1-4,AGO2	7mer-m8	ggUAG-ACUGUGGU-UCAGGUCa	||| || |||:: |||||||	agAUCGUGCCACUGCAGUCCAGc	1.4959	-0.347	0	Huh-7.5
MIMAT0018984	hsa-miR-378h	ENSG00000230790	AC012456.2	antisense	chr2	11882219	11882240	-	1	0	AGO1-4	7mer-m8	gguaGACUGU-GGUUCAGGUCa	| || | | :|||||||||	caggCUCAAAUUCAAGUCCAGc	1.0801	-0.022	0	Huh-7.5
MIMAT0018984	hsa-miR-378h	ENSG00000279873	LINC01126	lincRNA	chr2	43455189	43455210	+	1	0	AGO2	7mer-m8	gguagaCUGUGGU-UCAGGUCa	| |: :||| |||||||	gcccagGGAGCCAGAGUCCAGg	0.9117	0.044	1	Huh-7.5
MIMAT0018984	hsa-miR-378h	ENSG00000238018	AC093110.1	antisense	chr2	54889749	54889768	-	1	0	AGO2	8mer	gguaGACUGUGGUUCAGGUCa	| |::: ::|||||||	gagcCAGGUG-UGAGUCCAGa	0.7619	1.177	1	TDF
MIMAT0018984	hsa-miR-378h	ENSG00000237638	LINC02245	lincRNA	chr2	65129862	65129882	-	3	0	AGO2	7mer-m8	gguaGACUGUGGUUCAGGUCa	| ||:: :|||||||	auucCAGAUGAAGAGUCCAGc	0.7665	-0.170	0	BCBL-1
MIMAT0018984	hsa-miR-378h	ENSG00000272183	AC005041.3	antisense	chr2	74728844	74728851	+	1	0	AGO2	7mer-m8	gguagacugugguUCAGGUCa	|||||||	-------------AGUCCAGg	-2.0476	1.465	1	22RV1
MIMAT0018984	hsa-miR-378h	ENSG00000272994	AC012360.3	lincRNA	chr2	105952508	105952528	-	3	0	AGO1,AGO2	7mer-m8	ggUAGACUGUGGUUCAGGUCa	| :| | | : |||||||	gaACUUAAAAGUUAGUCCAGu	0.8374	0.081	0	HeLa,endothelial
MIMAT0018984	hsa-miR-378h	ENSG00000272994	AC012360.3	lincRNA	chr2	105952995	105953015	-	1	0	AGO2	7mer-m8	gguagacuguGGUUCAGGUCa	| :::|||||||	ggaggauugcUUGAGUCCAGg	0.3136	0.057	0	islets
MIMAT0018984	hsa-miR-378h	ENSG00000172965	MIR4435-2HG	lincRNA	chr2	111954115	111954135	-	1	0	AGO1-4	7mer-m8	gguagACUGUGGUUCAGGUCa	||||||: |||||||	augcaUGACACUCAGUCCAGc	1.3467	-0.348	1	Huh-7.5
MIMAT0018984	hsa-miR-378h	ENSG00000172965	MIR4435-2HG	lincRNA	chr2	111954731	111954751	-	1	0	AGO1	7mer-m8	gguagacuguggUUCAGGUCa	| | ||||||||	acuggaaaauggAAGUCCAGc	0.3627	-0.385	1	endothelial
MIMAT0018984	hsa-miR-378h	ENSG00000189223	PAX8-AS1	processed_transcript	chr2	114008465	114008484	+	2	0	AGO1-4,AGO2	7mer-m8	gguagaCUGUGGUUCAGGUCa	||:| :||||||||	uugaagGAUA-UAAGUCCAGg	0.6189	0.381	0	22RV1,Huh-7.5
MIMAT0018984	hsa-miR-378h	ENSG00000189223	PAX8-AS1	processed_transcript	chr2	114017126	114017146	+	3	0	AGO1,AGO1-4,AGO2	8mer	ggUAGACUGUGGUUCAGGUCa	||| :: :|||||||	gaAUCACCUGGAGAGUCCAGa	0.8641	-0.323	0	Huh-7.5,endothelial
MIMAT0018984	hsa-miR-378h	ENSG00000189223	PAX8-AS1	processed_transcript	chr2	114024154	114024175	+	1	0	AGO2	7mer-m8	gguaGACUGUG-GUUCAGGUCa	|| ||| |||||||||	gugcCUAUCACACAAGUCCAGc	1.0267	-0.010	0	HS5
MIMAT0018984	hsa-miR-378h	ENSG00000243179	AC110769.1	lincRNA	chr2	114740657	114740678	+	3	0	AGO1-4,AGO2	7mer-m8	gguAGACUGUG-GUUCAGGUCa	|: ||| | | |||||||	gucUUGGACCCUCCAGUCCAGc	1.0070	-0.151	0	Huh-7.5
MIMAT0018984	hsa-miR-378h	ENSG00000228222	AC073050.1	lincRNA	chr2	168346703	168346723	+	2	0	AGO1-4	7mer-m8	gguagaCUGUGGUUCAGGUCa	|| | ::|: |||||||	ucaagaGCUGCUCAGUCCAGg	0.9570	0.796	0	Huh-7.5
MIMAT0018984	hsa-miR-378h	ENSG00000235335	AC016723.1	antisense	chr2	168671545	168671562	-	1	0	AGO1	7mer-m8	gguAGACUGUGGUUCAGGUCa	|||| || :|||||||	gguUCUG-CA--GAGUCCAGu	1.0940	-0.478	0	endothelial
MIMAT0018984	hsa-miR-378h	ENSG00000279598	AC009948.5	TEC	chr2	179422058	179422079	+	2	0	AGO1-4,AGO2	7mer-m8	ggUAGACUG-UGGUUCAGGUCa	| :| |: | :||||||||	ugAAUUCAUAAAUAAGUCCAGc	0.9803	5.643	0	Huh-7.5
MIMAT0018984	hsa-miR-378h	ENSG00000229267	AC016708.1	antisense	chr2	215826982	215827002	+	2	0	AGO1-4,AGO2	8mer	gguagacugUGGUUCAGGUCa	| :|::|||||||	guaggcaugGCUGAGUCCAGa	0.5517	-0.039	0	Huh-7.5,T-REx-293
MIMAT0018984	hsa-miR-378h	ENSG00000235947	EGOT	lincRNA	chr3	4791674	4791693	-	1	0	AGO2	7mer-m8	gguagACUGUGGUUCAGGUCa	| ||::| :|||||||	cacgaUGGUA-AGAGUCCAGu	0.8617	-0.106	0	GM12878
MIMAT0018984	hsa-miR-378h	ENSG00000206573	THUMPD3-AS1	antisense	chr3	9437228	9437249	-	9	0	AGO1,AGO1-4,AGO2	7mer-m8	gguaGACUGUGGU-UCAGGUCa	| | | | :|| |||||||	cugaCCGUCUUCACAGUCCAGg	0.9372	-0.002	1	Huh-7.5,endothelial
MIMAT0018984	hsa-miR-378h	ENSG00000272498	AC090948.2	antisense	chr3	16381103	16381123	+	6	0	AGO1-4,AGO2	8mer	gguagacUGUGGUUCAGGUCa	|| | ||||||||	augaaaaACCCAAAGUCCAGa	0.3977	0.340	0	Huh-7.5
MIMAT0018984	hsa-miR-378h	ENSG00000235257	ITGA9-AS1	processed_transcript	chr3	37848391	37848412	-	1	0	AGO2	7mer-m8	ggUAGACU-GUGGUUCAGGUCa	|||| | ::|| |||||||	gcAUCCCAGUGCCUAGUCCAGg	1.4343	-0.275	0	22RV1
MIMAT0018984	hsa-miR-378h	ENSG00000280173	AC104447.1	TEC	chr3	47389228	47389251	+	2	0	AGO1-4,AGO2	7mer-m8	ggUAGA-CUGUG-GU-UCAGGUCa	|||| |||| || |||||||	agAUCUCCACACUCACAGUCCAGu	1.6666	0.011	1	Huh-7.5
MIMAT0018984	hsa-miR-378h	ENSG00000280173	AC104447.1	TEC	chr3	47389623	47389644	+	1	0	AGO1-4	7mer-m8	ggUAGACUGUGG-UUCAGGUCa	||||:| || || ||||||||	ccAUUUCACCCCAAAGUCCAGc	1.8071	0.569	1	hNSC
MIMAT0018984	hsa-miR-378h	ENSG00000281358	RASSF1-AS1	antisense	chr3	50375378	50375399	+	1	0	AGO2	7mer-m8	gguagacuGUGGU-UCAGGUCa	|| |:| | |||||||	ccggggccCGCAACAGUCCAGg	0.6189	3.037	1	HeLa
MIMAT0018984	hsa-miR-378h	ENSG00000241684	ADAMTS9-AS2	antisense	chr3	64997055	64997077	+	1	0	AGO2	7mer-m8	gguagACUGUGGU--UCAGGUCa	| |||| :|| |||||||	ugagaUGACUUCAGUAGUCCAGg	1.2044	0.067	0	cingulate_gyrus
MIMAT0018984	hsa-miR-378h	ENSG00000243701	DUBR	lincRNA	chr3	106965368	106965384	+	1	0	AGO2	7mer-m8	ggUAGACUGUGGUUCAGGUCa	| | ||||| |||||||	cuAGCUGAC----AGUCCAGc	1.2269	-0.502	1	MCF7
MIMAT0018984	hsa-miR-378h	ENSG00000228980	LINC01205	lincRNA	chr3	109213431	109213452	+	1	0	AGO1-4	7mer-m8	gguAGACUGUGGU-UCAGGUCa	|:||: | | |||||||	uauUUUGGAAAGAUAGUCCAGu	0.8699	0.005	0	Huh-7.5
MIMAT0018984	hsa-miR-378h	ENSG00000273454	AC112503.2	lincRNA	chr3	122996385	122996405	+	1	0	AGO2	8mer	ggUAGACUGUGGUUCAGGUCa	|||| |: :: |||||||	gcAUCAGGAUUUCAGUCCAGa	1.2996	0.150	1	Huh-7.5
MIMAT0018984	hsa-miR-378h	ENSG00000280042	AC022336.3	TEC	chr3	124510858	124510878	-	4	0	AGO1-4,AGO2	7mer-m8	gguaGACUGUGGUUCAGGUCa	|| | ||::|||||||	aggaCUUAAACUGAGUCCAGc	0.9372	-0.144	0	Huh-7.5
MIMAT0018984	hsa-miR-378h	ENSG00000229619	MBNL1-AS1	antisense	chr3	151985027	151985047	-	1	0	AGO2	7mer-m8	gguagaCUGUGGUUCAGGUCa	| | |: :: :|||||||	caaaagGGAGUAGAGUCCAGg	0.8699	-0.080	0	T98G
MIMAT0018984	hsa-miR-378h	ENSG00000239628	AC073288.1	lincRNA	chr3	170071709	170071728	+	1	0	AGO2	8mer	gguagaCUGUGGUUCAGGUCa	| || | | |||||||	agaggaGAAAGC-AGUCCAGa	0.7270	0.413	0	22RV1
MIMAT0018984	hsa-miR-378h	ENSG00000233885	YEATS2-AS1	antisense	chr3	183528320	183528336	-	2	0	AGO2	8mer	gguaGACUGUGGUUCAGGUCa	:|| | ||||||||	----UUGUGAGGAAGUCCAGa	0.3867	4.898	0	TDF
MIMAT0018984	hsa-miR-378h	ENSG00000233885	YEATS2-AS1	antisense	chr3	183528320	183528340	-	2	0	AGO2	8mer	ggUAGACUGUGGUUCAGGUCa	:|:|| | ||||||||	uuGUUUGUGAGGAAGUCCAGa	1.0000	4.852	0	TDF
MIMAT0018984	hsa-miR-378h	ENSG00000228109	MELTF-AS1	antisense	chr3	196730807	196730827	+	2	0	AGO1-4,AGO2	7mer-m8	gguaGACUGUGGUUCAGGUCa	| | ||| |||||||	agcgCCGCCACGUAGUCCAGc	0.8165	1.912	0	MCF7,T-REx-293
MIMAT0018984	hsa-miR-378h	ENSG00000249592	AC139887.2	antisense	chr4	774023	774045	-	1	1	AGO2	7mer-m8	ggUAGACUG-UGGU-UCAGGUCa	||| || |::: |||||||	agAUCACACAAUUGCAGUCCAGc	1.2114	-0.199	1	22RV1
MIMAT0018984	hsa-miR-378h	ENSG00000196810	CTBP1-AS2	antisense	chr4	1244697	1244717	+	1	0	AGO1-4	8mer	gguagacUGUGGUUCAGGUCa	| :|: |||||||	gagcagcAAGCUCAGUCCAGa	0.2630	-0.098	0	hNSC
MIMAT0018984	hsa-miR-378h	ENSG00000196810	CTBP1-AS2	antisense	chr4	1248086	1248107	+	1	0	AGO1-4	7mer-m8	gguaGACUGUGGU-UCAGGUCa	| |:: :|| |||||||	uucaCAGGUUUCACAGUCCAGg	0.8141	0.238	0	Huh-7.5
MIMAT0018984	hsa-miR-378h	ENSG00000245748	AC097382.2	antisense	chr4	7033645	7033665	-	1	0	AGO2	8mer	gguagacUGUGGUUCAGGUCa	|:| ||||||||	ggcaggcAUAAAAAGUCCAGa	0.3106	-0.392	0	TDF
MIMAT0018984	hsa-miR-378h	ENSG00000250371	AC007370.2	lincRNA	chr4	12863245	12863264	-	1	0	AGO1-4	8mer	ggUAGACUGUGGUUCAGGUCa	|||:|| :| |||||||	gcAUUUG-UAAAUAGUCCAGa	1.2439	0.205	0	Huh-7.5
MIMAT0018984	hsa-miR-378h	ENSG00000259959	AC107068.1	lincRNA	chr4	47844200	47844223	-	1	0	AGO1-4	8mer	ggUAGAC--UGUGGU-UCAGGUCa	| :|:|| || ||| |||||||	caGUUUGAAACUCCACAGUCCAGa	1.4343	0.409	0	MCF7
MIMAT0018984	hsa-miR-378h	ENSG00000248049	UBA6-AS1	antisense	chr4	68567083	68567104	+	1	0	AGO2	8mer	gguagACUGUGG-UUCAGGUCa	| ||: ||| ||||||||	guagaUGGAACCAAAGUCCAGa	1.2044	-1.168	0	cingulate_gyrus
MIMAT0018984	hsa-miR-378h	ENSG00000245213	AC105285.1	antisense	chr4	174086147	174086168	-	1	0	AGO2	7mer-m8	gguaGACU-GUGGUUCAGGUCa	|| | | | :|||||||	ugucCUCAGCUCAGAGUCCAGc	0.7468	0.158	0	22RV1
MIMAT0018984	hsa-miR-378h	ENSG00000261360	AC010491.1	antisense	chr5	14663997	14664017	-	1	0	AGO2	7mer-m8	ggUAGACUGUGGUUCAGGUCa	| | :|: :|||||||	gaAACCCGCGAGGAGUCCAGg	0.7701	0.033	1	HeLa
MIMAT0018984	hsa-miR-378h	ENSG00000215196	BASP1-AS1	antisense	chr5	17217038	17217057	-	2	0	AGO2	7mer-m8	gguAGACUGUGGUUCAGGUCa	|| ||| || |||||||	uucUCAGAC-CCCAGUCCAGc	1.1811	0.179	0	hMSC
MIMAT0018984	hsa-miR-378h	ENSG00000246859	STARD4-AS1	antisense	chr5	111070506	111070526	+	1	0	AGO2	7mer-m8	gguagaCUGUGGUUCAGGUCa	|| | || :| ||||||||	cccuaaGAGGCAAAGUCCAGu	1.2496	0.245	0	TDF
MIMAT0018984	hsa-miR-378h	ENSG00000234290	AC116366.1	antisense	chr5	131805376	131805396	-	1	0	AGO1-4	7mer-m8	gguAGACUGUGGUUCAGGUCa	|||| : ||||||||	uuuUCUGUAGAGAAGUCCAGc	1.0349	-0.019	1	Huh-7.5
MIMAT0018984	hsa-miR-378h	ENSG00000248275	TRIM52-AS1	processed_transcript	chr5	180699167	180699185	+	2	0	AGO1	8mer	ggUAGACUGUGGUUCAGGUCa	|||| ||: ||||||||	uuAUCU--CAUAAAGUCCAGa	1.2799	0.196	2	endothelial
MIMAT0018984	hsa-miR-378h	ENSG00000225092	AL355336.1	sense_intronic	chr6	7183765	7183784	+	1	0	AGO2	7mer-m8	ggUAGACUGUGGUUCAGGUCa	| :|| | ||||||||||	ugAGUUGUC-CCAAGUCCAGc	1.1626	-0.041	0	HeLa
MIMAT0018984	hsa-miR-378h	ENSG00000272374	Z97832.2	lincRNA	chr6	35188615	35188635	-	1	0	AGO2	8mer	ggUAGACUGUGGUUCAGGUCa	| | | | ||||||||	guAGCCUAGAGAAAGUCCAGa	0.7701	0.081	1	BT474
MIMAT0018984	hsa-miR-378h	ENSG00000231113	AL035587.1	antisense	chr6	42916012	42916032	+	1	0	AGO2	7mer-m8	gguagaCUGUGGUUCAGGUCa	| || :| |||||||	gcccagGAGUUCCAGUCCAGc	0.6794	0.197	2	cingulate_gyrus
MIMAT0018984	hsa-miR-378h	ENSG00000233237	LINC00472	lincRNA	chr6	72130395	72130413	-	1	0	AGO2	8mer	gguaGACUGUGGUUCAGGUCa	| | || :| |||||||	cucgCCGAGGC--AGUCCAGa	0.7944	-0.250	0	HeLa
MIMAT0018984	hsa-miR-378h	ENSG00000229852	AC019205.1	antisense	chr6	73973036	73973056	+	1	0	AGO1-4	7mer-m8	ggUAGACUGUGGUUCAGGUCa	||| | | : :::|||||||	ccAGCAGCUCUUGAGUCCAGg	1.2996	0.013	0	fibroblasts
MIMAT0018984	hsa-miR-378h	ENSG00000235381	AL596202.1	antisense	chr6	155577694	155577715	-	1	0	AGO2	7mer-m8	gguagacuGUGGU-UCAGGUCa	| | |::|| |||||||	gcugcccuCGUCAGAGUCCAGc	0.8896	4.242	0	HCT116
MIMAT0018984	hsa-miR-378h	ENSG00000266896	AL354892.3	sense_intronic	chr6	170171836	170171856	+	1	0	AGO1-4	7mer-m8	ggUAGACUGUGGU-UCAGGUCa	|| || : ||| |||||||	aaAUAUG-UUCCACAGUCCAGg	1.2160	0.235	1	hNSC
MIMAT0018984	hsa-miR-378h	ENSG00000223855	AC147651.1	lincRNA	chr7	562683	562703	+	1	0	AGO2	7mer-m8	ggUAGACUGUGGUUCAGGUCa	| || |:||:|||||||	gaAACUUUCGCCGAGUCCAGc	1.1626	-0.754	1	HeLa
MIMAT0018984	hsa-miR-378h	ENSG00000230487	PSMG3-AS1	lincRNA	chr7	1625133	1625153	+	1	0	AGO1-4	7mer-m8	gguagacuguggUUCAGGUCa	|| | ||||||||	ccccgaggggagAAGUCCAGg	0.6039	-0.192	0	Huh-7.5
MIMAT0018984	hsa-miR-378h	ENSG00000229263	AC004691.1	antisense	chr7	30842850	30842873	-	1	0	AGO2	7mer-m8	gguAGACUGUGG--U-UCAGGUCa	|| |:|| | | |||||||	uacUCAGGCAGCUGACAGUCCAGc	0.8896	0.226	0	T-REx-293
MIMAT0018984	hsa-miR-378h	ENSG00000214783	POLR2J4	processed_transcript	chr7	43982787	43982809	-	1	0	AGO1-4	7mer-m8	gguaGACUGUGG--UUCAGGUCa	|| |: || ||||||||	ggugCUAAUUCCCAAAGUCCAGu	0.8338	-0.175	0	fibroblasts
MIMAT0018984	hsa-miR-378h	ENSG00000224057	EGFR-AS1	antisense	chr7	55249096	55249114	-	1	0	AGO1-4	7mer-m8	gguaGACUGUGGUUCAGGUCa	| ||||: |||||||	uuccCGGACAU--AGUCCAGg	0.9117	4.171	1	Huh-7.5
MIMAT0018984	hsa-miR-378h	ENSG00000279072	AC118758.3	lincRNA	chr7	56897132	56897152	-	1	0	AGO2	7mer-m8	gguaGACUGUGGUUCAGGUCa	|| | | || | |||||||	ccucCAGUCAGCCAGUCCAGg	1.1544	0.121	1	22RV1
MIMAT0018984	hsa-miR-378h	ENSG00000234387	AC073188.5	lincRNA	chr7	62854824	62854844	+	1	0	AGO2	8mer	gguagaCUGUGGUUCAGGUCa	| |: | ::|||||||	gcuaagGGGAGUGAGUCCAGa	0.7073	-0.038	0	22RV1
MIMAT0018984	hsa-miR-378h	ENSG00000179406	LINC00174	processed_transcript	chr7	65841723	65841743	-	1	0	AGO2	7mer-m8	gguagacuGUGGUUCAGGUCa	| | | :| |||||||	cgaagccuCCUCCAGUCCAGc	0.6008	-0.182	0	22RV1
MIMAT0018984	hsa-miR-378h	ENSG00000272831	AC027644.3	antisense	chr7	66205185	66205207	-	1	0	AGO2	7mer-m8	gguagaCU-GUG-GUUCAGGUCa	| || |:| ::|||||||	caggagGAUCGCUUGAGUCCAGg	0.7831	-0.346	1	motor_cortex
MIMAT0018984	hsa-miR-378h	ENSG00000265479	DTX2P1-UPK3BP1-PMS2P11	processed_transcript	chr7	76619653	76619674	+	5	0	AGO1,AGO2	7mer-m8	gguagacuGUGGU-UCAGGUCa	||| || || |||||||	ccaaagccCAGCAGAGUCCAGc	1.0270	1.863	0	HCT116,endothelial
MIMAT0018984	hsa-miR-378h	ENSG00000234456	MAGI2-AS3	processed_transcript	chr7	79088861	79088881	+	3	0	AGO1-4,AGO2	7mer-m8	ggUAGACUGUGGUUCAGGUCa	|||: |||| |||||||	gcAUUCCUCACCCAGUCCAGg	1.4495	-0.099	0	HS27a,hNSC
MIMAT0018984	hsa-miR-378h	ENSG00000234456	MAGI2-AS3	processed_transcript	chr7	79088893	79088913	+	2	0	AGO2	7mer-m8	gguagacuguGGUUCAGGUCa	| | ::||||||||	ugugcccagcUUAAGUCCAGu	0.5924	-0.047	0	HS5
MIMAT0018984	hsa-miR-378h	ENSG00000234695	AC002076.1	antisense	chr7	93520248	93520268	+	2	0	AGO1-4	8mer	gguAGACUGUGGUUCAGGUCa	|:| | : |||||||	aacUUUCUCCUGUAGUCCAGa	0.6400	-0.003	0	Huh-7.5
MIMAT0018984	hsa-miR-378h	ENSG00000272752	STAG3L5P-PVRIG2P-PILRB	processed_transcript	chr7	99954419	99954439	+	5	0	AGO1-4,AGO2	7mer-m8	gguaGACUGUGGUUCAGGUCa	|| ::||||||||||	uguaCUUCUGCCAAGUCCAGc	0.9372	-0.123	0	HCT116,Huh-7.5
MIMAT0018984	hsa-miR-378h	ENSG00000272752	STAG3L5P-PVRIG2P-PILRB	processed_transcript	chr7	99954497	99954517	+	2	0	AGO1-4,AGO2	7mer-m8	gguagacugugGUUCAGGUCa	| | ::|||||||	aucacccagggUGAGUCCAGc	0.4495	-0.291	0	22RV1,Huh-7.5
MIMAT0018984	hsa-miR-378h	ENSG00000240211	AC092849.1	antisense	chr7	100033856	100033875	+	1	0	AGO2	7mer-m8	gguAGACUGUGGUUCAGGUCa	|| |:| :|||||||||	ggcUCAGGC-UCAAGUCCAGg	1.0801	0.973	0	MDA-MB-231
MIMAT0018984	hsa-miR-378h	ENSG00000280347	AC000123.3	TEC	chr7	127004781	127004800	-	3	0	AGO1,AGO1-4,AGO2	7mer-m8	gguAGACUGUGGUUCAGGUCa	|||| : ||||||||||	uuuUCUG-UUCCAAGUCCAGc	1.2927	0.091	0	BT474,endothelial,foreskin_fibroblast
MIMAT0018984	hsa-miR-378h	ENSG00000226380	AC016831.1	lincRNA	chr7	130565698	130565719	-	1	0	AGO2	7mer-m8	ggUAGACUGUGG--UUCAGGUCa	|| :|| ||:| |||||||	acAGUUG-CAUCUGUAGUCCAGc	1.1660	-0.049	0	HeLa
MIMAT0018984	hsa-miR-378h	ENSG00000273489	AC008264.2	antisense	chr7	131180109	131180129	-	1	0	AGO2	7mer-m8	ggUAGACUGUGGUUCAGGUCa	|| | |: :| |||||||	gcACCACAUUUCCAGUCCAGg	1.0197	-0.285	0	TDF
MIMAT0018984	hsa-miR-378h	ENSG00000260231	JHDM1D-AS1	bidirectional_promoter_lncRNA	chr7	139877336	139877355	+	1	0	AGO2	7mer-m8	gguaGACUGUGGUUCAGGUCa	| | |:|: ::|||||||	cgcaCCGGCG-UGAGUCCAGc	0.9454	-0.156	1	Huh-7.5
MIMAT0018984	hsa-miR-378h	ENSG00000273344	PAXIP1-AS1	lincRNA	chr7	154796865	154796885	+	1	0	AGO2	7mer-m8	gguagaCUGUGGUUCAGGUCa	| || :::|||||||	gcccagGAGUUUGAGUCCAGc	0.7468	0.136	1	HeLa
MIMAT0018984	hsa-miR-378h	ENSG00000246130	AC107959.2	antisense	chr8	22938953	22938975	+	1	0	AGO2	7mer-m8	gguaGAC--UGUGGUUCAGGUCa	| ||| | | :|||||||	cagcCUGGAAGAAAGAGUCCAGu	0.8723	-0.329	0	MDA-MB-231
MIMAT0018984	hsa-miR-378h	ENSG00000272163	AF106564.1	antisense	chr8	24769948	24769968	-	1	0	AGO2	7mer-m8	gguagaCUGUGGUUCAGGUCa	| ||:: ||||||||	uguuggGAUGAAAAGUCCAGg	0.8420	0.593	0	MDMs
MIMAT0018984	hsa-miR-378h	ENSG00000272163	AF106564.1	antisense	chr8	24770743	24770763	-	1	0	AGO1-4	7mer-m8	gguAGACUGUGGUUCAGGUCa	||||:| :: |||||||	uacUCUGGCCUUUAGUCCAGu	1.2648	-0.066	0	hNSC
MIMAT0018984	hsa-miR-378h	ENSG00000272163	AF106564.1	antisense	chr8	24771822	24771841	-	2	0	AGO2	7mer-m8	gguagACUGUGGUUCAGGUCa	||| ||:: ||:|||||||	ccaggUGGU-CCGAGUCCAGc	1.4820	4.461	0	EWS
MIMAT0018984	hsa-miR-378h	ENSG00000254290	AC124067.4	lincRNA	chr8	37455078	37455098	-	1	0	AGO1-4	7mer-m8	gguagacuGUGGUUCAGGUCa	| || ||||||||	gggauuccCAGGAAGUCCAGc	0.5253	-0.117	0	Huh-7.5
MIMAT0018984	hsa-miR-378h	ENSG00000235531	MSC-AS1	antisense	chr8	72882903	72882923	+	1	0	AGO1-4	8mer	gguagACUGUGGUUCAGGUCa	| || :| ||||||||	uaagaUGCAGCGAAGUCCAGa	0.8850	1.301	0	A549
MIMAT0018984	hsa-miR-378h	ENSG00000251136	AF117829.1	lincRNA	chr8	90623864	90623884	-	2	0	AGO1-4,AGO2	7mer-m8	gguagacugugguUCAGGUCa	| || | |||||||	cugucauggagguAGUCCAGg	0.5842	-0.192	1	Huh-7.5,motor_cortex
MIMAT0018984	hsa-miR-378h	ENSG00000253320	AZIN1-AS1	antisense	chr8	103948259	103948279	+	1	0	AGO1-4	8mer	gguaGACUGUGGUUCAGGUCa	:||:| ||||||||	uugcUUGGCUGGAAGUCCAGa	0.7944	0.081	1	Huh-7.5
MIMAT0018984	hsa-miR-378h	ENSG00000282961	PRNCR1	lincRNA	chr8	128095440	128095460	+	2	0	AGO1-4	8mer	gguAGACUGUGGUUCAGGUCa	| | ||: |:||||||||	cauUGUGGAUCUAAGUCCAGa	1.1626	-0.523	0	Huh-7.5
MIMAT0018984	hsa-miR-378h	ENSG00000279786	AC105235.1	TEC	chr8	141830706	141830727	-	1	0	AGO2	7mer-m8	gguagacuGUGG-UUCAGGUCa	||:: :|||||||	aguaaaucCAUUGGAGUCCAGu	0.2351	0.091	0	motor_cortex
MIMAT0018984	hsa-miR-378h	ENSG00000281649	EBLN3P	lincRNA	chr9	37080387	37080407	+	6	2	AGO2	7mer-m8	gguaGACUGUGGUUCAGGUCa	| | || | :|||||||	cgcgCCGAGAGAGAGUCCAGu	0.8896	-0.265	0	Huh-7.5
MIMAT0018984	hsa-miR-378h	ENSG00000273381	AL158071.4	lincRNA	chr9	93969963	93969985	-	1	0	AGO2	7mer-m8	ggUAGACUGUGGU--UCAGGUCa	:| |||: :|| |||||||	ugGUGUGAUCUCAUUAGUCCAGg	1.1765	-0.193	0	left_ventricle
MIMAT0018984	hsa-miR-378h	ENSG00000224848	AL589843.1	lincRNA	chr9	99449408	99449428	+	1	0	AGO2	7mer-m8	gguagacugugguUCAGGUCa	| | |||||||	aauccaaaugagcAGUCCAGg	0.2590	-0.085	0	22RV1
MIMAT0018984	hsa-miR-378h	ENSG00000255036	AL512590.3	processed_transcript	chr9	100119976	100119995	+	1	0	AGO2	7mer-m8	ggUAGACUGUGGUUCAGGUCa	| :|| || :|||||||	aaACUUGUCA-AGAGUCCAGg	1.0116	0.917	1	Huh-7.5
MIMAT0018984	hsa-miR-378h	ENSG00000229582	AL358074.1	processed_transcript	chr9	128508154	128508173	-	1	0	AGO1	7mer-m8	gguagACUGUGGUUCAGGUCa	| || | :| |||||||	gaaagUGCCUUC-AGUCCAGg	0.8571	0.351	0	endothelial
MIMAT0018984	hsa-miR-378h	ENSG00000204054	LINC00963	processed_transcript	chr9	132264476	132264492	+	1	0	AGO2	7mer-m8	gguAGACUGUGGUUCAGGUCa	||||| :|||||||	ugcUCUGA----GAGUCCAGg	0.9818	-0.648	1	HeLa
MIMAT0018984	hsa-miR-378h	ENSG00000225361	PPP1R26-AS1	antisense	chr9	138355794	138355817	-	1	0	AGO2	7mer-m8	gguaGAC-UGUGG--UUCAGGUCa	||| |:||| :|||||||	uuggCUGCAUACCUGGAGUCCAGu	1.1161	-0.048	1	HeLa
MIMAT0018984	hsa-miR-378h	ENSG00000273066	AL355987.4	processed_transcript	chr9	139703766	139703785	+	3	0	AGO1-4,AGO2	7mer-m8	gguaGACUGUGGUUCAGGUCa	|||: | | |||||||	ggggCUGG-AGCUAGUCCAGg	0.8641	0.436	1	22RV1,Huh-7.5
MIMAT0018984	hsa-miR-378h	ENSG00000203993	ARRDC1-AS1	antisense	chr9	140512350	140512370	-	5	0	AGO1-4,AGO2	7mer-m8	gguagACUGUGGUUCAGGUCa	| |: :|||||||||	gagaaUUAUCUCAAGUCCAGc	0.6961	-0.478	1	Huh-7.5,hNSC
MIMAT0018984	hsa-miR-378h	ENSG00000205740	AL359878.1	processed_transcript	chr10	1034013	1034033	-	1	0	AGO2	8mer	gguagacuguggUUCAGGUCa	| :|||||||	ugcggggcuuagGAGUCCAGa	0.1032	-0.908	0	HeLa
MIMAT0018984	hsa-miR-378h	ENSG00000278982	AL139125.2	TEC	chr10	7454589	7454614	+	1	0	AGO2	7mer-m8	gguagACUGUGG-----UUCAGGUCa	||| ||| ||| :|||||||	ccacgUGAGACCCAGAAGAGUCCAGc	1.3078	0.022	0	HeLa
MIMAT0018984	hsa-miR-378h	ENSG00000239665	AL157392.3	processed_transcript	chr10	13686957	13686979	+	1	0	AGO2	7mer-m8	gguaGACUGUGGU--UCAGGUCa	| |||: |:|| |||||||	caccCUGGAAUCACCAGUCCAGc	1.1893	0.048	1	TDF
MIMAT0018984	hsa-miR-378h	ENSG00000239665	AL157392.3	processed_transcript	chr10	13697113	13697133	+	2	0	AGO1-4,AGO2	7mer-m8	gguagacuguggUUCAGGUCa	| | ||||||||	uaggcagcauggAAGUCCAGc	0.4216	-0.362	1	Huh-7.5
MIMAT0018984	hsa-miR-378h	ENSG00000259942	RP11-292F22.7	lincRNA	chr10	47656764	47656788	+	2	0	AGO2	7mer-m8	ggUAGACU-GUGG---UUCAGGUCa	|||| | |:|: :|||||||	uaAUCUCAGCGCUUGGGAGUCCAGg	1.1847	-0.086	0	HeLa
MIMAT0018984	hsa-miR-378h	ENSG00000279863	AC069547.1	TEC	chr10	52094951	52094973	+	1	0	AGO2	7mer-m8	gguagaCU-GUG-GUUCAGGUCa	|| || ||| ::|||||||	ucagagGAUCACUUGAGUCCAGg	1.2287	-0.294	1	H1
MIMAT0018984	hsa-miR-378h	ENSG00000236744	AC016822.1	sense_intronic	chr10	57356909	57356930	-	1	0	AGO2	7mer-m8	ggUA-GACUGUGGUUCAGGUCa	|| :| | : :||||||||	gaAUAUUCAAGAUAAGUCCAGc	1.0197	0.294	0	Huh-7.5
MIMAT0018984	hsa-miR-378h	ENSG00000272489	AL132656.3	sense_intronic	chr10	81423858	81423878	+	1	0	AGO1-4	7mer-m8	gguAGACUGUGGUUCAGGUCa	| |:| || : |||||||	gccUUUAUCAGUCAGUCCAGg	1.0197	-0.121	0	hNSC
MIMAT0018984	hsa-miR-378h	ENSG00000272631	AC067750.1	antisense	chr10	88511184	88511206	-	1	0	AGO1-4	8mer	gguAGACUGUGGU--UCAGGUCa	| |:||: :|:| |||||||	uccUUUGGAGCUAGUAGUCCAGa	1.1823	0.170	2	hNSC
MIMAT0018984	hsa-miR-378h	ENSG00000180139	ACTA2-AS1	antisense	chr10	90699384	90699406	+	3	0	AGO2	8mer	ggUAGACU--GUGGUUCAGGUCa	|||||| | : | ||||||||	ccAUCUCAUUUUCAAAGUCCAGa	1.7064	6.086	0	TDF
MIMAT0018984	hsa-miR-378h	ENSG00000180139	ACTA2-AS1	antisense	chr10	90699988	90700008	+	1	0	AGO2	8mer	gguagacUGUGGUUCAGGUCa	| | :|| |||||||	caggaccAGGCCUAGUCCAGa	0.5713	0.093	0	cingulate_gyrus
MIMAT0018984	hsa-miR-378h	ENSG00000235823	OLMALINC	lincRNA	chr10	102142489	102142509	+	1	0	AGO1-4	7mer-m8	ggUAGACUGUGGUUCAGGUCa	||| || :|::|||||||	gaAUCAGAAGCUGAGUCCAGg	1.3670	0.161	1	MCF7
MIMAT0018984	hsa-miR-378h	ENSG00000224250	AC025947.1	antisense	chr10	123495861	123495882	+	1	0	AGO2	8mer	ggUAGACUG-UGGUUCAGGUCa	:|:|| | ||||||||||	ugGUUUGCCUUCCAAGUCCAGa	1.2102	0.006	0	HeLa
MIMAT0018984	hsa-miR-378h	ENSG00000269915	AP006621.4	antisense	chr11	708863	708883	-	1	0	AGO2	8mer	gguagaCUGUGGUUCAGGUCa	| | | : ||||||||	ggguagGUCCUGAAGUCCAGa	0.6876	-0.237	1	H1
MIMAT0018984	hsa-miR-378h	ENSG00000269821	KCNQ1OT1	antisense	chr11	2675927	2675947	-	2	0	AGO1-4,AGO2	7mer-m8	gguAGACUGUGGUUCAGGUCa	| || :| ||||||||||	cauUCAAGCCCCAAGUCCAGc	1.1905	-0.376	0	Huh-7.5
MIMAT0018984	hsa-miR-378h	ENSG00000269821	KCNQ1OT1	antisense	chr11	2693304	2693324	-	8	0	AGO1-4,AGO2	8mer	gguaGACUGUGGUUCAGGUCa	| | ::|: |||||||	aagaCAGCUGCUCAGUCCAGa	0.7270	-0.145	0	Huh-7.5
MIMAT0018984	hsa-miR-378h	ENSG00000269821	KCNQ1OT1	antisense	chr11	2697915	2697938	-	24	0	AGO1-4,AGO2	7mer-m8	gguaGACUGU--GGU-UCAGGUCa	| ||| || |:: |||||||	ucucCUGCCAGGCUGUAGUCCAGu	1.1092	-0.186	0	Huh-7.5
MIMAT0018984	hsa-miR-378h	ENSG00000269821	KCNQ1OT1	antisense	chr11	2699743	2699765	-	6	0	AGO1-4,AGO2	8mer	gguagacuGUGGU--UCAGGUCa	||:|| |||||||	aacaggccCAUCAGCAGUCCAGa	0.2548	-0.267	0	Huh-7.5
MIMAT0018984	hsa-miR-378h	ENSG00000269821	KCNQ1OT1	antisense	chr11	2709094	2709114	-	8	0	AGO1,AGO1-4,AGO2	7mer-m8	gguagacUGUGGUUCAGGUCa	| || ||||||||||	gcgggacACCCCAAGUCCAGc	0.8308	0.127	0	Huh-7.5,endothelial
MIMAT0018984	hsa-miR-378h	ENSG00000254486	LINC02547	lincRNA	chr11	12080421	12080445	+	1	0	AGO1	7mer-m8	gguagACUGUGGU----UCAGGUCa	||:|| || |||||||	ggugaUGGCAGCAGCUCAGUCCAGc	0.6239	-0.001	0	endothelial
MIMAT0018984	hsa-miR-378h	ENSG00000251381	LINC00958	lincRNA	chr11	12983891	12983910	-	1	0	AGO2	7mer-m8	gguaGACUGUGGUUCAGGUCa	| | |:| : :|||||||	caccCAGGC-UGGAGUCCAGu	0.8502	-0.064	0	HeLa
MIMAT0018984	hsa-miR-378h	ENSG00000249867	AC090833.1	lincRNA	chr11	29080978	29081001	+	2	0	AGO1	7mer-m8	gguAG-ACUGUGGU--UCAGGUCa	| || ||: |:|| |||||||	ucuUCAUGGAAUCAACAGUCCAGu	1.2612	0.169	0	endothelial
MIMAT0018984	hsa-miR-378h	ENSG00000279491	AP003733.4	TEC	chr11	61735629	61735649	+	2	0	AGO1-4,AGO2	7mer-m8	gguAGACUGUGGUUCAGGUCa	||| | | :|||||||	uucUCUUCCUCAGAGUCCAGg	0.9396	-0.078	0	HeLa,Huh-7.5
MIMAT0018984	hsa-miR-378h	ENSG00000245532	NEAT1	lincRNA	chr11	65190248	65190267	+	4	0	AGO2	7mer-m8	ggUAGACUGUGGUUCAGGUCa	| :|| :: |||||||||	aaAGUUG-UGGCAAGUCCAGc	1.0871	0.223	0	HeLa
MIMAT0018984	hsa-miR-378h	ENSG00000251562	MALAT1	lincRNA	chr11	65267989	65268008	+	28	1	AGO1,AGO1-4,AGO2	7mer-m8	ggUAGACUGUGGUUCAGGUCa	|| || | :|||||||	agAUAGGA-AAAGAGUCCAGg	0.8966	0.902	1	Huh-7.5,MDMs,endothelial
MIMAT0018984	hsa-miR-378h	ENSG00000274251	AP003419.2	lincRNA	chr11	67121366	67121389	+	1	0	AGO1-4	7mer-m8	gguAGACUGUGG---UUCAGGUCa	| | || || :|||||||	guuUGUAACUCCCUAGAGUCCAGc	0.7862	1.426	2	Huh-7.5
MIMAT0018984	hsa-miR-378h	ENSG00000280089	AP000590.1	TEC	chr11	70551938	70551959	-	2	0	AGO1-4,AGO2	7mer-m8	gguaGACUGUGGU-UCAGGUCa	||| ::| | |||||||	gaggCUGCUGCAACAGUCCAGg	0.9315	0.126	0	Huh-7.5
MIMAT0018984	hsa-miR-378h	ENSG00000279117	AP001972.5	TEC	chr11	74971655	74971674	-	1	0	AGO2	7mer-m8	gguagACUGUGGUUCAGGUCa	| | ||: :|: |||||||	caaaaUGGGGCU-AGUCCAGg	1.0673	0.369	2	22RV1
MIMAT0018984	hsa-miR-378h	ENSG00000270179	AP002840.2	sense_intronic	chr11	113239295	113239315	+	1	0	AGO2	8mer	gguagACUGUGGUUCAGGUCa	|| | ||| |||||||	gcaggUAACAGACAGUCCAGa	1.0813	-0.602	1	HeLa
MIMAT0018984	hsa-miR-378h	ENSG00000278768	BACE1-AS	antisense	chr11	117163523	117163542	+	1	0	AGO1-4	8mer	gguagACUGUGGUUCAGGUCa	|||| : :|||||||	ggcagUGAC-UAGAGUCCAGa	0.8529	0.147	1	Huh-7.S10.3
MIMAT0018984	hsa-miR-378h	ENSG00000271751	AP003392.5	lincRNA	chr11	118936121	118936141	-	1	0	AGO2	7mer-m8	gguagacUGUGGUUCAGGUCa	|| || |||||||	auugagcACUCCUAGUCCAGg	0.4371	0.021	2	Huh-7.5
MIMAT0018984	hsa-miR-378h	ENSG00000255248	MIR100HG	processed_transcript	chr11	121960543	121960564	-	2	0	AGO1-4,AGO2	8mer	ggUAGACUG-UGGUUCAGGUCa	| || :| |: ||||||||	auAGCUAGCAAUGAAGUCCAGa	1.0673	0.132	0	hNSC,motor_cortex
MIMAT0018984	hsa-miR-378h	ENSG00000237248	LINC00987	lincRNA	chr12	9394071	9394091	+	1	0	AGO2	8mer	gguagACUGUGGUUCAGGUCa	|| | ::|||||||	gacaaUGUCCAUGAGUCCAGa	0.5927	-0.637	0	HeLa
MIMAT0018984	hsa-miR-378h	ENSG00000246695	RASSF8-AS1	antisense	chr12	26105778	26105798	-	1	0	AGO2	7mer-m8	gguagacuguGGUUCAGGUCa	| :::|||||||	ggaggauugcUUGAGUCCAGg	0.3136	0.024	2	Huh-7.5
MIMAT0018984	hsa-miR-378h	ENSG00000273015	AC008124.1	lincRNA	chr12	46113927	46113954	-	1	0	AGO2	7mer-m8	gguAGACUGUGG-------UUCAGGUCa	|||| |||| :|||||||	ggcUCUGUCACCCAGGCUGGAGUCCAGu	0.6399	-0.262	0	22RV1
MIMAT0018984	hsa-miR-378h	ENSG00000275481	AC025031.4	lincRNA	chr12	46783197	46783217	+	1	0	AGO2	7mer-m8	gguagacugUGGUUCAGGUCa	:::||||||||	uggaagaggGUUAAGUCCAGg	0.1429	1.614	0	cingulate_gyrus
MIMAT0018984	hsa-miR-378h	ENSG00000257379	AC023509.1	processed_transcript	chr12	53848541	53848564	+	45	4	AGO1,AGO1-4,AGO2	7mer-m8	ggUAGACU-GUGG--UUCAGGUCa	| :||| |||: ||||||||	agACUUGACCACUCAAAGUCCAGc	1.3415	3.267	1	Huh-7.5,endothelial,foreskin_fibroblast
MIMAT0018984	hsa-miR-378h	ENSG00000255737	AGAP2-AS1	antisense	chr12	58121247	58121268	+	2	0	AGO2	7mer-m8	gguaGACUGU-GGUUCAGGUCa	| | |: ||||||||||	uggcCAGUCGUCCAAGUCCAGc	0.8502	4.661	1	HeLa
MIMAT0018984	hsa-miR-378h	ENSG00000250280	AC026124.1	sense_intronic	chr12	65679385	65679407	+	1	0	AGO2	7mer-m8	gguagaCU-GUG-GUUCAGGUCa	| || ||| ::|||||||	cgggugGAUCACUUGAGUCCAGc	0.9399	-0.206	0	HCT116
MIMAT0018984	hsa-miR-378h	ENSG00000257181	AC025423.4	antisense	chr12	69236657	69236681	-	3	0	AGO2	7mer-m8	gguagaCUGUGGU----UCAGGUCa	| || |:|| |||||||	uuaaaaGAGAUCAAAACAGUCCAGc	0.6713	-0.035	0	TDF
MIMAT0018984	hsa-miR-378h	ENSG00000257696	AC010203.2	antisense	chr12	100537013	100537036	+	1	0	AGO2	7mer-m8	ggUAGACUGU--GG-UUCAGGUCa	| :|| ||| |: :|||||||	cuGUCACACAGGCUGGAGUCCAGu	1.1847	-0.300	0	MCF7
MIMAT0018984	hsa-miR-378h	ENSG00000281344	HELLPAR	macro_lncRNA	chr12	102599011	102599030	+	1	0	AGO2	7mer-m8	gguaGACUGUGGUUCAGGUCa	| ||| :| : |||||||	uccaCUG-UAAUUAGUCCAGu	1.0418	0.012	0	HeLa
MIMAT0018984	hsa-miR-378h	ENSG00000281344	HELLPAR	macro_lncRNA	chr12	102605133	102605152	+	2	0	AGO1-4,AGO2	7mer-m8	gguagACUGUGGUUCAGGUCa	| || :| |||||||	gaggaUCACUUC-AGUCCAGg	0.5927	0.114	0	HeLa,Huh-7.5
MIMAT0018984	hsa-miR-378h	ENSG00000281344	HELLPAR	macro_lncRNA	chr12	102606838	102606861	+	1	0	AGO1	7mer-m8	gguAGAC--UGUGGU-UCAGGUCa	|||| |::: | |||||||	uguUCUGCAAUGUAACAGUCCAGu	1.1173	-0.314	0	endothelial
MIMAT0018984	hsa-miR-378h	ENSG00000248008	NRAV	antisense	chr12	120929385	120929409	-	1	1	AGO2	7mer-m8	gguAGACUGUGGU----UCAGGUCa	| |||| : ||| |||||||	cacUCUGUUCCCAGCCCAGUCCAGc	1.2462	-0.059	2	22RV1
MIMAT0018984	hsa-miR-378h	ENSG00000279233	AC122688.3	TEC	chr12	125624692	125624711	+	2	0	AGO1-4,AGO2	7mer-m8	gguaGACUGUGGUUCAGGUCa	||| | ||||||||||	auggCUGUC-CCAAGUCCAGc	1.0546	-0.404	1	22RV1,Huh-7.5
MIMAT0018984	hsa-miR-378h	ENSG00000279500	AC108704.2	TEC	chr12	129298517	129298537	-	1	0	AGO2	8mer	gguagacugUGGUUCAGGUCa	|: ||||||||	ugccaguuaAUAAAGUCCAGa	-0.0146	-0.124	0	GM12878
MIMAT0018984	hsa-miR-378h	ENSG00000280287	AC131212.3	TEC	chr12	133129504	133129524	+	1	0	AGO2	7mer-m8	ggUAGA-CUGUGGUUCAGGUCa	||:| ||| | |||||||	aaAUUUCAACAGC-AGUCCAGu	1.1765	-0.832	1	T98G
MIMAT0018984	hsa-miR-378h	ENSG00000280287	AC131212.3	TEC	chr12	133130649	133130673	+	2	0	AGO1-4	8mer	gguaGACUGU--GG--UUCAGGUCa	|||: | || ||||||||	ugcaCUGGAAGCCCAGAAGUCCAGa	0.8165	-0.061	1	Huh-7.5
MIMAT0018984	hsa-miR-378h	ENSG00000227911	LINC02344	lincRNA	chr13	33909209	33909228	-	1	0	AGO1-4	7mer-m8	gguagaCUGUGGUUCAGGUCa	||: :::|||||||	agggggGAU-UUGAGUCCAGg	0.5236	0.018	0	MCF7
MIMAT0018984	hsa-miR-378h	ENSG00000275202	AL161421.1	antisense	chr13	49549300	49549320	-	2	0	AGO2	7mer-m8	gguagaCUGUGGUUCAGGUCa	| | | |: ::|||||||	acuuggGCCGGUGAGUCCAGc	0.9327	0.085	1	Huh-7.5
MIMAT0018984	hsa-miR-378h	ENSG00000261553	AL137782.1	processed_transcript	chr13	76379747	76379770	+	2	0	AGO2	7mer-m8	ggUAGAC-UGU--GGUUCAGGUCa	|| || :|| |: |||||||	uuAUGUGCGCAAGCUCAGUCCAGu	1.0592	3.237	1	hMSC
MIMAT0018984	hsa-miR-378h	ENSG00000255874	LINC00346	lincRNA	chr13	111518324	111518346	-	1	0	AGO2	7mer-m8	ggUAGA-CUG-UGGUUCAGGUCa	|| | ||| |: ||||||||	ugAUGUGGACAAUAAAGUCCAGg	1.2717	-0.135	0	HS5
MIMAT0018984	hsa-miR-378h	ENSG00000229152	ANKRD10-IT1	sense_intronic	chr13	111547303	111547323	-	4	0	AGO1-4,AGO2	7mer-m8	gguaGACUGUGGUUCAGGUCa	| :| | | ||||||||	accaUUAAAAAAAAGUCCAGc	0.8850	-0.592	0	HEK293S,Huh-7.5
MIMAT0018984	hsa-miR-378h	ENSG00000258441	LINC00641	processed_transcript	chr14	21670092	21670111	-	8	0	AGO1,AGO1-4,AGO2	7mer-m8	gguaGACUGUGGUUCAGGUCa	| |:| : :|||||||	ugccCAGGC-UGGAGUCCAGu	0.6597	-0.344	1	Huh-7.5,endothelial
MIMAT0018984	hsa-miR-378h	ENSG00000258441	LINC00641	processed_transcript	chr14	21670261	21670280	-	76	0	AGO1,AGO1-4,AGO2	7mer-m8	gguagacuGUGGUUCAGGUCa	| | :||: |||||||	guaaguuuUACU-AGUCCAGc	0.7898	-0.112	1	Huh-7.5,endothelial
MIMAT0018984	hsa-miR-378h	ENSG00000258474	LINC02313	lincRNA	chr14	32414235	32414255	+	1	0	AGO2	7mer-m8	ggUAG-ACUGUGGUUCAGGUCa	| :|| ||| :|| |||||||	caGUCAUGA-GCCCAGUCCAGc	1.4738	0.095	0	Huh-7.5
MIMAT0018984	hsa-miR-378h	ENSG00000283029	AL139099.4	non_coding	chr14	50053349	50053371	+	35	0	AGO1,AGO1-4,AGO2	7mer-m8	gguagaCU-GUG-GUUCAGGUCa	| || |:| ::|||||||	cuggagGAUCGCUUGAGUCCAGg	0.7831	3.243	0	MDMs,endothelial,foreskin_fibroblast
MIMAT0018984	hsa-miR-378h	ENSG00000258377	AL139099.1	antisense	chr14	50089026	50089046	-	1	0	AGO2	7mer-m8	gguagacuguggUUCAGGUCa	|| | :|||||||	ucaaguauugaaGAGUCCAGu	0.5435	5.418	0	TDF
MIMAT0018984	hsa-miR-378h	ENSG00000278002	AL627171.1	lincRNA	chr14	50330362	50330382	+	1	0	AGO2	8mer	gguaGACUGUGGUUCAGGUCa	| || | | | |||||||	ucucCUAAAAACCAGUCCAGa	0.9721	-0.193	1	T98G
MIMAT0018984	hsa-miR-378h	ENSG00000257621	PSMA3-AS1	antisense	chr14	58739487	58739507	-	2	0	AGO2	7mer-m8	gguagacUGUGGUUCAGGUCa	| :| | ||||||||	cacaaauGCUCAAAGUCCAGc	0.5318	0.759	2	Huh-7.5
MIMAT0018984	hsa-miR-378h	ENSG00000257621	PSMA3-AS1	antisense	chr14	58739815	58739837	-	6	0	AGO1-4	7mer-m8	ggUAGACU-GUG-GUUCAGGUCa	| | || ::| |||||||||	ugAACAGAUUGCUCAAGUCCAGg	1.1347	-0.133	2	Huh-7.5
MIMAT0018984	hsa-miR-378h	ENSG00000257621	PSMA3-AS1	antisense	chr14	58760560	58760582	-	3	0	AGO1-4,AGO2	7mer-m8	gguagACU-GUGG-UUCAGGUCa	||| |||| :|||||||	ugggaUGAUCACCUGAGUCCAGg	1.1525	-0.180	2	Huh-7.5,MCF7
MIMAT0018984	hsa-miR-378h	ENSG00000258837	AL133370.1	antisense	chr14	68592061	68592082	-	1	0	AGO2	7mer-m8	ggUAGACUGUGGU-UCAGGUCa	|| | || || |||||||	ugAUGAGCCAGCAGAGUCCAGu	1.0789	1.082	1	BT474
MIMAT0018984	hsa-miR-378h	ENSG00000247092	SNHG10	antisense	chr14	95999298	95999318	-	1	0	AGO1-4	7mer-m8	gguagacuguggUUCAGGUCa	| ||||||||	uuguuguuucagAAGUCCAGc	0.0407	-0.134	1	MCF7
MIMAT0018984	hsa-miR-378h	ENSG00000258620	AL135838.1	sense_intronic	chr14	100873661	100873681	+	1	0	AGO1-4	7mer-m8	gguagacuGUGGUUCAGGUCa	||| | | :|||||||	acauaccuCUCAGAGUCCAGg	0.9117	0.169	0	hNSC
MIMAT0018984	hsa-miR-378h	ENSG00000224078	SNHG14	processed_transcript	chr15	25227766	25227782	+	10	0	AGO1-4,AGO2	7mer-m8	ggUAGACUGUGGUUCAGGUCa	|||| ||| |||||||	guAUCU--CAC--AGUCCAGg	1.1592	0.114	1	22RV1,hNSC
MIMAT0018984	hsa-miR-378h	ENSG00000270704	AC124312.4	sense_intronic	chr15	25230295	25230316	+	25	0	AGO1,AGO1-4,AGO2	7mer-m8	gguagACUGUGG-UUCAGGUCa	| | || |: ||||||||	cgugaUUACUCUGAAGUCCAGc	0.8896	0.809	0	endothelial,foreskin_fibroblast,left_ventricle
MIMAT0018984	hsa-miR-378h	ENSG00000279192	PWAR5	TEC	chr15	25230295	25230316	+	25	0	AGO1,AGO1-4,AGO2	7mer-m8	gguagACUGUGG-UUCAGGUCa	| | || |: ||||||||	cgugaUUACUCUGAAGUCCAGc	0.8896	0.809	1	endothelial,foreskin_fibroblast,left_ventricle
MIMAT0018984	hsa-miR-378h	ENSG00000279092	AC025678.3	TEC	chr15	34710821	34710841	-	2	0	AGO2	8mer	gguagacuguggUUCAGGUCa	| | :|||||||	accuacagggugGAGUCCAGa	0.1905	0.111	0	BC-3
MIMAT0018984	hsa-miR-378h	ENSG00000259737	AC087516.2	lincRNA	chr15	36735890	36735910	-	3	0	AGO2	7mer-m8	ggUAGACUGUGGUUCAGGUCa	|| | | ||||||||||||	gcACCCGCCACCAAGUCCAGc	1.4204	-0.105	0	HEK293S
MIMAT0018984	hsa-miR-378h	ENSG00000259326	AC116158.1	antisense	chr15	38795278	38795297	+	1	0	AGO1-4	7mer-m8	gguaGACUGUGGUUCAGGUCa	:| |:| ::|||||||	ugccUUCAUA-UGAGUCCAGu	0.7549	-0.099	0	Huh-7.5
MIMAT0018984	hsa-miR-378h	ENSG00000259447	AC013652.2	lincRNA	chr15	39600624	39600645	-	1	0	AGO1-4	7mer-m8	gguagacUGUGGU-UCAGGUCa	| | |::| |||||||	gaagagaAAAUUAUAGUCCAGu	0.6597	0.164	0	Huh-7.5
MIMAT0018984	hsa-miR-378h	ENSG00000247556	OIP5-AS1	processed_transcript	chr15	41593930	41593948	+	9	0	AGO1-4,AGO2	7mer-m8	ggUAGACUGUGGUUCAGGUCa	||: |: | :|||||||	guAUUAGGGA--GAGUCCAGc	0.8769	0.479	0	Huh-7.5
MIMAT0018984	hsa-miR-378h	ENSG00000285410	GABPB1-IT1	sense_intronic	chr15	50641422	50641443	-	11	0	AGO1-4,AGO2	7mer-m8	gguaGACUGUGGU-UCAGGUCa	|| || :| |||||||	uagcCUUCCAAUAGAGUCCAGu	0.7665	0.117	0	Huh-7.5
MIMAT0018984	hsa-miR-378h	ENSG00000244879	GABPB1-AS1	antisense	chr15	50662968	50662989	+	1	0	AGO2	7mer-m8	gguAGACUGU-GGUUCAGGUCa	|| || : :::|||||||	agcUCAGAAGUUUGAGUCCAGc	0.9767	-0.031	1	T-REx-293
MIMAT0018984	hsa-miR-378h	ENSG00000247982	LINC00926	lincRNA	chr15	57597713	57597734	+	2	0	AGO1-4,AGO2	7mer-m8	gguaGA-CUGUGGUUCAGGUCa	|| ||| :|||||||	aacaCUGGACUGGGAGUCCAGu	0.8559	0.156	0	T98G,hNSC
MIMAT0018984	hsa-miR-378h	ENSG00000259498	TPM1-AS	antisense	chr15	63340304	63340324	-	2	0	AGO2	8mer	gguAGACUGUGGUUCAGGUCa	| || | : ||:|||||||	cgcUCCGCUCCCGAGUCCAGa	1.1626	-0.390	0	H1
MIMAT0018984	hsa-miR-378h	ENSG00000276651	AC007950.2	lincRNA	chr15	63794056	63794076	-	1	0	AGO1-4	8mer	gguAGACUGUGGUUCAGGUCa	||| || |||||||	agcUCUAUCAGGCAGUCCAGa	0.8838	0.000	1	Huh-7.5
MIMAT0018984	hsa-miR-378h	ENSG00000277152	AC110048.2	lincRNA	chr15	67157707	67157727	+	2	0	AGO1-4,AGO2	7mer-m8	gguagACUGUGGUUCAGGUCa	| ||:|| |||||||	acugaUGGCAAGCAGUCCAGg	0.9291	0.169	0	HeLa,Huh-7.5
MIMAT0018984	hsa-miR-378h	ENSG00000261821	AC090826.1	antisense	chr15	74662902	74662922	+	2	0	AGO1-4	7mer-m8	gguagacugugguUCAGGUCa	| | |||||||	uccaaggcugggcAGUCCAGg	0.1835	0.149	0	Huh-7.5
MIMAT0018984	hsa-miR-378h	ENSG00000247240	UBL7-AS1	antisense	chr15	74773549	74773569	+	3	0	AGO1-4	7mer-m8	gguagacuGUGGUUCAGGUCa	| | :::|||||||	ggaggaucCUUUGAGUCCAGc	0.4859	0.162	2	Huh-7.5
MIMAT0018984	hsa-miR-378h	ENSG00000259172	AC023024.1	antisense	chr15	101835898	101835919	+	1	0	AGO2	7mer-m8	gguaGACUGUG-GUUCAGGUCa	|| | | | | |||||||||	cccaCCGCCCCGCAAGUCCAGc	1.1626	-0.823	0	22RV1
MIMAT0018984	hsa-miR-378h	ENSG00000261659	Z92544.2	processed_transcript	chr16	739840	739856	+	1	0	AGO2	7mer-m8	ggUAGACUGUGGUUCAGGUCa	:|||| | |||||||	gaGUCUGUC----AGUCCAGc	0.8990	-0.148	1	22RV1
MIMAT0018984	hsa-miR-378h	ENSG00000260778	AC009065.4	lincRNA	chr16	2322991	2323010	+	1	0	AGO2	8mer	ggUAGACUGUGGU-UCAGGUCa	:||| |||:: |||||||	gaGUCU--CACUGUAGUCCAGa	1.2265	-0.381	2	HCT116
MIMAT0018984	hsa-miR-378h	ENSG00000279520	AC093525.8	TEC	chr16	2566868	2566887	+	1	0	AGO1-4	7mer-m8	gguaGACUGUGGUUCAGGUCa	|| | ||| : :|||||||	ccucCGGAC-UGGAGUCCAGg	1.2241	-0.177	1	hNSC
MIMAT0018984	hsa-miR-378h	ENSG00000269937	AC093525.7	antisense	chr16	2612845	2612865	-	2	0	AGO2	8mer	gguagacuguggUUCAGGUCa	|| | ||||||||	acaaagagaaggAAGUCCAGa	0.4760	0.011	0	T-REx-293
MIMAT0018984	hsa-miR-378h	ENSG00000279901	AC092117.2	TEC	chr16	2734717	2734738	+	2	0	AGO2	7mer-m8	gguagaCUGUGGU-UCAGGUCa	| |||:: |||||||	guuagcGCCACUGCAGUCCAGc	0.6607	0.075	1	22RV1
MIMAT0018984	hsa-miR-378h	ENSG00000205913	SRRM2-AS1	antisense	chr16	2789886	2789905	-	1	0	AGO2	7mer-m8	gguaGACUGUGGUUCAGGUCa	|||: | :|||||||	ggccCUGGGA-GGAGUCCAGg	0.8165	-0.096	0	22RV1
MIMAT0018984	hsa-miR-378h	ENSG00000279662	AC131649.2	TEC	chr16	10543169	10543186	-	1	0	AGO2	7mer-m8	ggUAGACUGUGGUUCAGGUCa	|||:| | ::|||||||	ucAUUUUA---UGAGUCCAGc	1.0615	0.045	0	HCT116
MIMAT0018984	hsa-miR-378h	ENSG00000259954	IL21R-AS1	antisense	chr16	27460902	27460925	-	1	0	AGO2	8mer	gguagACU-GUGG--UUCAGGUCa	||| | || :|||||||	augggUGAGCUCCGUGAGUCCAGa	0.7495	-1.131	0	H1
MIMAT0018984	hsa-miR-378h	ENSG00000246465	AC138904.1	lincRNA	chr16	28303148	28303167	-	1	0	AGO2	7mer-m8	gguaGACUGUGGUUCAGGUCa	| | ||: |||||||	uaggCAGUGACU-AGUCCAGg	0.6318	-0.540	0	HeLa
MIMAT0018984	hsa-miR-378h	ENSG00000260083	MIR762HG	antisense	chr16	30886899	30886919	+	1	0	AGO2	7mer-m8	gguagacuGUGGUUCAGGUCa	| | |||: |||||||	gcugguuuCACUCAGUCCAGc	0.9396	-0.289	2	HS5
MIMAT0018984	hsa-miR-378h	ENSG00000260083	MIR762HG	antisense	chr16	30900142	30900163	+	1	0	AGO1-4	7mer-m8	gguagaCUGUGGU--UCAGGUCa	| ||| ||| |||||||	cuccaaGAC-CCAGGAGUCCAGc	0.9144	0.539	2	Huh-7.5
MIMAT0018984	hsa-miR-378h	ENSG00000260852	FBXL19-AS1	antisense	chr16	30930964	30930984	-	1	0	AGO1-4	7mer-m8	gguaGACUGUGGUUCAGGUCa	|||| |:| |||||||	agucCUGAAAUCUAGUCCAGg	1.1498	0.414	0	Huh-7.5
MIMAT0018984	hsa-miR-378h	ENSG00000260852	FBXL19-AS1	antisense	chr16	30934015	30934035	-	3	0	AGO2	7mer-m8	ggUAGACUGUGGUUCAGGUCa	||| ||::: |||||||	acAUGGGAUGUGUAGUCCAGg	1.2787	1.528	0	22RV1
MIMAT0018984	hsa-miR-378h	ENSG00000261487	AC135048.1	processed_transcript	chr16	30964877	30964897	+	3	0	AGO2	7mer-m8	gguagacuGUGGUUCAGGUCa	| | |: |||||||	ggcuaccuCCCUUAGUCCAGc	0.4623	0.477	1	MDA-MB-231
MIMAT0018984	hsa-miR-378h	ENSG00000272372	AC009102.2	antisense	chr16	56385877	56385897	-	1	0	AGO1-4	7mer-m8	gguagacugugguUCAGGUCa	| | | |||||||	ggggccaagaggcAGUCCAGg	0.4019	-0.529	0	hNSC
MIMAT0018984	hsa-miR-378h	ENSG00000261519	AC010542.4	lincRNA	chr16	66584016	66584036	+	2	0	AGO2	7mer-m8	gguagaCUGUGGUUCAGGUCa	| ||| | |||||||	gcggacGACUGCUAGUCCAGc	0.7968	-0.236	0	MDMs
MIMAT0018984	hsa-miR-378h	ENSG00000276075	AC027682.6	antisense	chr16	67562328	67562348	-	2	0	AGO2	8mer	gguagacuguggUUCAGGUCa	| :|||||||	gaaggccuugggGAGUCCAGa	-0.0673	-0.304	1	left_ventricle
MIMAT0018984	hsa-miR-378h	ENSG00000271009	AC116667.1	lincRNA	chr16	73095031	73095053	+	2	0	AGO1-4	7mer-m8	ggUAG--ACUGUGGUUCAGGUCa	||| | | :||||||||||	ugAUCAAUAAAGCCAAGUCCAGc	1.1929	2.852	1	MCF7
MIMAT0018984	hsa-miR-378h	ENSG00000280152	AC009078.3	TEC	chr16	75280943	75280964	-	2	0	AGO2	7mer-m8	gguagaCUGUGGU-UCAGGUCa	| |: |: | |||||||	cuggagGGGAUGAUAGUCCAGc	0.6008	-0.413	0	T98G
MIMAT0018984	hsa-miR-378h	ENSG00000279476	AC092139.3	TEC	chr16	81553103	81553123	+	3	0	AGO1-4,AGO2	7mer-m8	gguagacugugguUCAGGUCa	| | |||||||	caugccccagggcAGUCCAGg	0.0407	-0.391	0	Huh-7.5,MDA-MB-231
MIMAT0018984	hsa-miR-378h	ENSG00000260788	AC009063.2	antisense	chr16	83769315	83769334	-	2	0	AGO2	7mer-m8	gguagacUGUGGUUCAGGUCa	| | :|||| |||||||	caaagauGCACC-AGUCCAGc	1.1022	-0.475	0	motor_cortex
MIMAT0018984	hsa-miR-378h	ENSG00000261286	ATP2C2-AS1	antisense	chr16	84496086	84496106	-	2	0	AGO2	7mer-m8	gguagacugUGGUUCAGGUCa	| ::|||||||||	ggccccaggGUCAAGUCCAGg	0.6121	-0.545	0	MDA-MB-231
MIMAT0018984	hsa-miR-378h	ENSG00000268388	FENDRR	lincRNA	chr16	86508625	86508645	-	1	0	AGO1-4	8mer	gguaGACUGUGGUUCAGGUCa	| || ::| :|||||||	cagcCUACUGCAGAGUCCAGa	0.9372	0.075	1	HeLa
MIMAT0018984	hsa-miR-378h	ENSG00000263316	AC027763.2	antisense	chr17	6857596	6857616	-	2	0	AGO1-4,AGO2	7mer-m8	gguagaCUGUGGUUCAGGUCa	|| |: | |||||||||	gcagaaGGAAACAAGUCCAGc	1.0325	-0.329	0	Huh-7.5
MIMAT0018984	hsa-miR-378h	ENSG00000272975	MYHAS	antisense	chr17	10526941	10526960	+	1	0	AGO2	8mer	gguagacuGUGGUUCAGGUCa	| | |||| |||||||	uuaccccuCACC-AGUCCAGa	1.0349	-0.176	0	HS27a
MIMAT0018984	hsa-miR-378h	ENSG00000227543	SPAG5-AS1	processed_transcript	chr17	26926265	26926282	+	1	0	AGO1-4	7mer-m8	ggUAGACUGUGGUUCAGGUCa	| |||: | :|||||||	guAGCUGG-A--GAGUCCAGg	0.9466	0.261	1	MCF7
MIMAT0018984	hsa-miR-378h	ENSG00000279199	AC068669.1	TEC	chr17	38271381	38271400	-	1	0	AGO2	7mer-m8	gguaGACUGUGGUUCAGGUCa	| |:| : :|||||||	ugccCAGGC-UGGAGUCCAGu	0.6597	0.142	0	HeLa
MIMAT0018984	hsa-miR-378h	ENSG00000267632	AC067852.3	sense_intronic	chr17	40662116	40662136	+	1	0	AGO1-4	7mer-m8	ggUAGACUGUGGUUCAGGUCa	| | | |: ||: |||||||	cuAGCGGGAACUCAGUCCAGc	1.1823	0.025	0	Huh-7.5
MIMAT0018984	hsa-miR-378h	ENSG00000266962	AC067852.2	antisense	chr17	40706612	40706634	-	1	0	AGO1-4	7mer-m8	gguagacUGUGG--UUCAGGUCa	| | || || :|||||||	cgcccccACUCCUGGAGUCCAGc	0.8617	-0.205	2	Huh-7.5
MIMAT0018984	hsa-miR-378h	ENSG00000267002	AC060780.1	lincRNA	chr17	41315915	41315940	-	1	0	AGO1	7mer-m8	gguAGAC--UGUGG---UUCAGGUCa	| |||| |:|:| ||||||||	cucUCUGCUAUAUCCCAAAGUCCAGc	1.2405	0.066	0	endothelial
MIMAT0018984	hsa-miR-378h	ENSG00000267080	ASB16-AS1	antisense	chr17	42254565	42254587	-	1	0	AGO2	7mer-m8	gguaGAC-UGUGGU-UCAGGUCa	| ||| :| ||: |||||||	cuggCUGCGCCCCGUAGUCCAGc	1.1893	1.918	0	T-REx-293
MIMAT0018984	hsa-miR-378h	ENSG00000262265	AC002558.3	sense_intronic	chr17	45238472	45238494	-	1	0	AGO2	7mer-m8	ggUAGACUGUGGU--UCAGGUCa	|| :| | :||| |||||||	ucACUUAAGGCCAGGAGUCCAGc	1.2439	0.019	0	22RV1
MIMAT0018984	hsa-miR-378h	ENSG00000247011	AC005920.1	lincRNA	chr17	49021188	49021208	-	1	0	AGO1-4	7mer-m8	gguaGACUGUGGUUCAGGUCa	|| ||| : ||:|||||||	ccuaCUGUUCCCGAGUCCAGc	1.4146	-0.905	1	Huh-7.5
MIMAT0018984	hsa-miR-378h	ENSG00000279059	AC007485.2	TEC	chr17	53035175	53035194	-	2	0	AGO1-4,AGO2	7mer-m8	ggUAGACUGUGGUUCAGGUCa	||: | |:: |||||||	gaAUUAUAAAUU-AGUCCAGu	0.9245	-0.006	1	GM12892,Huh-7.5
MIMAT0018984	hsa-miR-378h	ENSG00000261589	CTC-462L7.1	lincRNA	chr17	53246314	53246335	+	2	0	AGO1,AGO1-4	7mer-m8	gguagaCUGUGGU-UCAGGUCa	|| :: | |||||||	aguaaaGAAGUAACAGUCCAGu	0.4481	-0.108	0	Huh-7.5,endothelial
MIMAT0018984	hsa-miR-378h	ENSG00000264112	AC015813.1	lincRNA	chr17	56067520	56067540	-	3	0	AGO1-4,AGO2	7mer-m8	gguagacuguggUUCAGGUCa	| | :|||||||	uaacaaguucaaGAGUCCAGc	0.4019	0.372	1	Huh-7.5
MIMAT0018984	hsa-miR-378h	ENSG00000279361	AC079331.1	TEC	chr17	65634467	65634491	+	2	0	AGO1-4,AGO2	7mer-m8	gguAGA-CUGU---GGUUCAGGUCa	| ||| | || :|||||||||	gcuUCUAGUCAAGUUCAAGUCCAGu	1.2439	-0.372	1	Huh-7.5
MIMAT0018984	hsa-miR-378h	ENSG00000277476	AC005332.6	lincRNA	chr17	66130846	66130865	+	1	0	AGO2	8mer	gguaGACUGUGGUUCAGGUCa	| ||| :| :|||||||	gcucCUGCUA-GGAGUCCAGa	1.0418	-0.068	1	22RV1
MIMAT0018984	hsa-miR-378h	ENSG00000277476	AC005332.6	lincRNA	chr17	66131064	66131086	+	1	0	AGO1-4	7mer-m8	gguaGACUGUGGU--UCAGGUCa	| ||| |: :: |||||||	cggcCUGCCGGUGGUAGUCCAGc	0.9791	1.461	1	hNSC
MIMAT0018984	hsa-miR-378h	ENSG00000261408	TEN1-CDK3	processed_transcript	chr17	73987554	73987577	+	1	0	AGO1-4	8mer	gguAGACUGUGGU---UCAGGUCa	| | |||||: | |||||||	cucUAUGACAUGAUUCAGUCCAGa	1.3500	1.581	0	HeLa
MIMAT0018984	hsa-miR-378h	ENSG00000163597	SNHG16	processed_transcript	chr17	74556357	74556377	+	2	0	AGO1-4,AGO2	7mer-m8	gguAGACUGUGGUUCAGGUCa	||||: :: :|||||||	ggcUCUGGAGUGGAGUCCAGg	1.2172	-0.134	0	Huh-7.5
MIMAT0018984	hsa-miR-378h	ENSG00000267263	AC111170.2	sense_intronic	chr17	75465527	75465548	+	3	0	AGO1,AGO2	8mer	ggUAGAC-UGUGGUUCAGGUCa	:|| | || ||||||||||	ugGUCAGAACCCCAAGUCCAGa	1.2973	-0.262	0	MCF7,endothelial
MIMAT0018984	hsa-miR-378h	ENSG00000267263	AC111170.2	sense_intronic	chr17	75466966	75466986	+	1	0	AGO2	7mer-m8	gguagacugugguUCAGGUCa	|||||||	gggaggugggugcAGUCCAGg	-0.6667	-0.146	0	22RV1
MIMAT0018984	hsa-miR-378h	ENSG00000226137	BAIAP2-AS1	lincRNA	chr17	79004476	79004495	-	1	0	AGO1-4	7mer-m8	gguaGACUGUGGUUCAGGUCa	:||: | :|||||||	auugUUGGGA-GGAGUCCAGg	0.6992	-0.443	2	hNSC
MIMAT0018984	hsa-miR-378h	ENSG00000262223	AC110285.1	lincRNA	chr17	79358869	79358886	-	3	0	AGO1-4,AGO2	8mer	ggUAGACUGUGGUUCAGGUCa	:||| |: | |||||||	agGUCU--CGGC-AGUCCAGa	0.9071	-0.144	2	HEK293S,hNSC
MIMAT0018984	hsa-miR-378h	ENSG00000262049	AC139530.1	antisense	chr17	79669286	79669308	-	2	0	AGO2	7mer-m8	gguagacUGUGG--UUCAGGUCa	:|||| |||||||	augggguGCACCUGUAGUCCAGc	0.4674	-0.329	0	T-REx-293
MIMAT0018984	hsa-miR-378h	ENSG00000280407	AC132872.4	TEC	chr17	80209091	80209111	+	1	0	AGO2	7mer-m8	gguagacuGUGGUUCAGGUCa	| | |||: |||||||	cagacaccCACUCAGUCCAGg	0.9048	-1.459	0	HeLa
MIMAT0018984	hsa-miR-378h	ENSG00000260563	AC132872.1	lincRNA	chr17	80252660	80252684	+	5	0	AGO2	7mer-m8	gguAGACU-GUGGU---UCAGGUCa	| |:||| ::||| |||||||	ucuUUUGAUUGCCAAGCAGUCCAGu	1.3809	0.009	2	T98G
MIMAT0018984	hsa-miR-378h	ENSG00000262652	AC124283.3	sense_intronic	chr17	80536326	80536349	+	1	0	AGO2	7mer-m8	gguAGACU--GUGGU-UCAGGUCa	||||| ||::| |||||||	auuUCUGAAUCAUUAGAGUCCAGu	1.4301	-0.382	0	HeLa
MIMAT0018984	hsa-miR-378h	ENSG00000176912	TYMSOS	bidirectional_promoter_lncRNA	chr18	649808	649828	-	4	0	AGO1,AGO2	7mer-m8	gguAGACUGUGGUUCAGGUCa	|: || ||||||||	uucUUGGAGUAAAAGUCCAGg	0.7468	0.357	0	HeLa,endothelial
MIMAT0018984	hsa-miR-378h	ENSG00000264080	AP005057.1	lincRNA	chr18	1781831	1781850	+	1	0	AGO2	7mer-m8	ggUAGACUGUGGUUCAGGUCa	||||| | :| |||||||	guAUCUGCCUUC-AGUCCAGu	1.4453	-0.166	0	TDF
MIMAT0018984	hsa-miR-378h	ENSG00000267702	AP005131.6	sense_intronic	chr18	13487964	13487984	+	1	0	AGO2	7mer-m8	ggUAGACUGUGGU-UCAGGUCa	||:||| |::: |||||||	gaAUUUGA-AUUGCAGUCCAGg	1.3740	0.279	1	Huh-7.5
MIMAT0018984	hsa-miR-378h	ENSG00000268573	AC011815.1	lincRNA	chr18	32863626	32863646	-	1	0	AGO2	7mer-m8	gguagacUGUGGUUCAGGUCa	| | ::||: |||||||	cugugguGUACUUAGUCCAGu	0.9372	-0.198	0	BT474
MIMAT0018984	hsa-miR-378h	ENSG00000267583	AC007998.3	lincRNA	chr18	33046612	33046632	-	2	0	AGO1,AGO2	7mer-m8	gguagacuguggUUCAGGUCa	|| | ||||||||	cccaagcuccagAAGUCCAGg	0.4760	0.026	1	HUVEC,endothelial
MIMAT0018984	hsa-miR-378h	ENSG00000267391	AC105105.2	lincRNA	chr18	56117237	56117257	+	15	0	AGO1-4,AGO2	7mer-m8	gguagACUGUGGUUCAGGUCa	| || |||||||||	gauaaUCACUGCAAGUCCAGc	0.6879	-0.390	0	Huh-7.5
MIMAT0018984	hsa-miR-378h	ENSG00000267391	AC105105.2	lincRNA	chr18	56118677	56118697	+	2	0	AGO1-4	7mer-m8	gguagaCUGUGGUUCAGGUCa	| || :|||||||||	gcucagGAGUUCAAGUCCAGc	0.8420	0.104	0	Huh-7.5
MIMAT0018984	hsa-miR-378h	ENSG00000267390	AC036176.1	antisense	chr18	61048688	61048709	+	2	0	AGO2	7mer-m8	ggUAGACUGUGGU-UCAGGUCa	|||| | | | |||||||	acAUCAAAGAGAACAGUCCAGc	1.1650	0.053	1	MDA-MB-231
MIMAT0018984	hsa-miR-378h	ENSG00000279811	AC093330.2	TEC	chr18	74715181	74715202	-	1	0	AGO1	8mer	gguagacUGUGGU-UCAGGUCa	| |:| | |||||||	agacaaaAUAGGACAGUCCAGa	0.5250	-0.878	0	endothelial
MIMAT0018984	hsa-miR-378h	ENSG00000269318	AC007292.2	antisense	chr19	4357093	4357113	-	2	0	AGO1-4	7mer-m8	gguaGACUGUGGUUCAGGUCa	|| | | |||::|||||||	cccaCCGCCACUGAGUCCAGu	1.3054	-0.360	0	Huh-7.5
MIMAT0018984	hsa-miR-378h	ENSG00000267980	AC007292.1	antisense	chr19	4363824	4363846	+	2	0	AGO2	7mer-m8	gguAGACUGU--GGUUCAGGUCa	| ||| ::| | ||||||||	ucuUCUUGUAGUCAAAGUCCAGg	1.1847	5.393	0	TDF
MIMAT0018984	hsa-miR-378h	ENSG00000269680	AC008760.1	antisense	chr19	6748412	6748433	-	1	0	AGO2	7mer-m8	ggUAGA-CUGUGGUUCAGGUCa	| || || |:|||||||||	gaAGCUGGAAAUCAAGUCCAGu	1.2973	-0.125	1	TDF
MIMAT0018984	hsa-miR-378h	ENSG00000278897	AC020951.1	TEC	chr19	11967869	11967890	+	2	0	AGO1-4	8mer	gguaGACU-GUGGUUCAGGUCa	:||| | ||||||||	agcgUUGAGCUGAAAGUCCAGa	0.8165	0.000	1	Huh-7.5
MIMAT0018984	hsa-miR-378h	ENSG00000282851	BISPR	lincRNA	chr19	17525768	17525790	+	2	0	AGO2	7mer-m8	gguaGACU-GUG-GUUCAGGUCa	| | || |:| ::|||||||	cuggCGGAUCGCUUGAGUCCAGg	1.0325	-0.027	0	MDMs
MIMAT0018984	hsa-miR-378h	ENSG00000268362	AC092279.1	lincRNA	chr19	24249608	24249629	+	4	0	AGO1-4	7mer-m8	gguagacuGUG-GUUCAGGUCa	|:| :||||||||	aggauaauCGCUUAAGUCCAGg	0.2235	-0.161	2	Huh-7.5
MIMAT0018984	hsa-miR-378h	ENSG00000261824	LINC00662	lincRNA	chr19	28268188	28268209	-	1	0	AGO2	7mer-m8	ggUAGACUG-UGGUUCAGGUCa	| | |||:: :|:||||||||	caAGCUGGUGGCUAAGUCCAGu	1.5098	-0.031	3	22RV1
MIMAT0018984	hsa-miR-378h	ENSG00000267575	AC006504.5	lincRNA	chr19	28297049	28297069	+	5	0	AGO1-4,AGO2	7mer-m8	ggUAGACUGUGGUUCAGGUCa	|| || | |||||||	ggAUGCGAGUGCUAGUCCAGc	0.7944	2.483	1	HeLa,MCF7
MIMAT0018984	hsa-miR-378h	ENSG00000266976	AC079466.1	lincRNA	chr19	29105230	29105252	+	2	0	AGO1	7mer-m8	gguAGACUGUG--GUUCAGGUCa	|:|||| | : |||||||	agcUUUGACUCUUUUAGUCCAGc	1.0628	0.064	0	endothelial
MIMAT0018984	hsa-miR-378h	ENSG00000236144	TMEM147-AS1	antisense	chr19	36034442	36034462	-	5	0	AGO1-4,AGO2	7mer-m8	gguagacugugGUUCAGGUCa	| | |||||||	ugagggccgggCCAGUCCAGu	-0.0343	0.043	0	MDMs,hNSC
MIMAT0018984	hsa-miR-378h	ENSG00000276846	AC016590.3	antisense	chr19	37806356	37806379	-	1	0	AGO2	8mer	ggUAGA---CUGUGGUUCAGGUCa	|||| | ||| :|||||||	gaAUCUCCAGCCACAGAGUCCAGa	1.2323	0.137	2	T-REx-293
MIMAT0018984	hsa-miR-378h	ENSG00000205041	AC118344.1	sense_intronic	chr19	40780109	40780131	-	2	0	AGO2	7mer-m8	gguAGACUGU-GGU-UCAGGUCa	|| | ||: | ||| |||||||	ccuUGUGGAACCCACAGUCCAGu	1.4738	-0.373	1	HeLa
MIMAT0018984	hsa-miR-378h	ENSG00000279539	AC006486.2	TEC	chr19	42746927	42746940	+	1	0	AGO2	7mer-m8	gguagacUGUGGUUCAGGUCa	| |: :|||||||	-------AAAUGGAGUCCAGg	-0.3788	0.672	0	HEK293
MIMAT0018984	hsa-miR-378h	ENSG00000279407	AC007191.1	TEC	chr19	46218312	46218329	-	1	0	AGO2	8mer	ggUAGACUGUGGUUCAGGUCa	| :||| | :|||||||	uaAAUUGA-A--GAGUCCAGa	0.9466	-0.294	0	HeLa
MIMAT0018984	hsa-miR-378h	ENSG00000268568	AC007228.2	lincRNA	chr19	57184250	57184272	-	7	0	AGO1-4,AGO2	8mer	gguagaCUGUGGU--UCAGGUCa	| || ||:: |||||||	agaaugGAAACUGUUAGUCCAGa	0.8338	0.626	0	Huh-7.5
MIMAT0018984	hsa-miR-378h	ENSG00000268713	AC005261.3	lincRNA	chr19	57773212	57773233	+	1	0	AGO2	8mer	gguaGACUGU-GGUUCAGGUCa	|| | | ||||||||||	aaggCUCAAACCCAAGUCCAGa	0.9372	-0.350	2	Huh-7.5
MIMAT0018984	hsa-miR-378h	ENSG00000268205	AC005261.1	lincRNA	chr19	57818556	57818572	+	20	0	AGO1,AGO1-4,AGO2	8mer	ggUAGACUGUGGUUCAGGUCa	||||| | |||||||	guAUCUGUC----AGUCCAGa	1.0643	0.065	0	Huh-7.5,endothelial,foreskin_fibroblast
MIMAT0018984	hsa-miR-378h	ENSG00000268912	AC012313.5	lincRNA	chr19	58940489	58940509	-	1	0	AGO1-4	7mer-m8	gguagacUGUGGUUCAGGUCa	:::|: |||||||	aggaagaGUGCUCAGUCCAGu	0.3652	-0.240	2	MCF7
MIMAT0018984	hsa-miR-378h	ENSG00000267858	MZF1-AS1	antisense	chr19	59084143	59084163	+	1	0	AGO1-4	7mer-m8	gguagacuguggUUCAGGUCa	|| | ||||||||	uacacuucccagAAGUCCAGg	0.5842	0.510	0	MCF7
MIMAT0018984	hsa-miR-378h	ENSG00000267858	MZF1-AS1	antisense	chr19	59085623	59085643	+	3	0	AGO1-4	8mer	gguagacuguggUUCAGGUCa	:|||||||	aggaaaacuuagGAGUCCAGa	-0.4762	0.173	0	Huh-7.5
MIMAT0018984	hsa-miR-378h	ENSG00000234684	SDCBP2-AS1	antisense	chr20	1355189	1355208	+	2	0	AGO1-4,AGO2	8mer	gguagACUGUGGUUCAGGUCa	|| ||::: | |||||||	ccuggUGGUGGC-AGUCCAGa	1.1265	-0.184	0	Huh-7.5
MIMAT0018984	hsa-miR-378h	ENSG00000277287	AL109976.1	lincRNA	chr20	3221232	3221253	+	1	0	AGO2	7mer-m8	ggUAGA-CUGUGGUUCAGGUCa	||| || || :| |||||||	ccAGCUAGAGCUCCAGUCCAGg	1.4064	0.019	0	HeLa
MIMAT0018984	hsa-miR-378h	ENSG00000275223	AL121906.2	lincRNA	chr20	32243917	32243942	-	3	0	AGO1-4,AGO2	7mer-m8	gguaGACUGUG-----GUUCAGGUCa	|| |||:||| | |||||||	ccugCUGGCACCCUGGCCAGUCCAGu	0.9159	-0.571	0	22RV1,Huh-7.5
MIMAT0018984	hsa-miR-378h	ENSG00000279253	AL121753.2	TEC	chr20	33851156	33851174	-	1	0	AGO2	8mer	gguagacUGUGGUUCAGGUCa	|| |||| |||||||	gcaauaaACAC--AGUCCAGa	0.9988	0.368	1	22RV1
MIMAT0018984	hsa-miR-378h	ENSG00000260032	NORAD	lincRNA	chr20	34635263	34635284	-	44	0	AGO1,AGO1-4,AGO2	7mer-m8	ggUAGACUGUG-GUUCAGGUCa	|| | || :||||||||	uaAUGGAAAACUUAAGUCCAGu	0.9570	0.191	1	Huh-7.5,endothelial,foreskin_fibroblast
MIMAT0018984	hsa-miR-378h	ENSG00000177410	ZFAS1	antisense	chr20	47907436	47907458	+	1	0	AGO2	7mer-m8	gguagacUGUGG--UUCAGGUCa	||||| ||||||||	auuggcaACACCAGAAGUCCAGu	0.7756	0.111	0	22RV1
MIMAT0018984	hsa-miR-378h	ENSG00000231290	APCDD1L-AS1	processed_transcript	chr20	57100087	57100107	+	1	0	AGO2	7mer-m8	gguagaCUGUGGUUCAGGUCa	| |::: :|||||||	gccaugGGUGAGGAGUCCAGg	0.7143	-0.321	0	HeLa
MIMAT0018984	hsa-miR-378h	ENSG00000268858	AL118506.1	antisense	chr20	62495017	62495037	-	5	0	AGO1,AGO1-4,AGO2	7mer-m8	gguaGACUGUGGUUCAGGUCa	| |: || ||||||||	aagcCAGGAACAAAGUCCAGc	0.8420	0.182	0	HEK293S,endothelial,hNSC
MIMAT0018984	hsa-miR-378h	ENSG00000235609	AF127577.4	lincRNA	chr21	16229964	16229983	-	1	0	AGO2	7mer-m8	ggUAGACUGUGGUUCAGGUCa	|| | | | ||||||||	aaAUAUAAGA-GAAGUCCAGu	0.9245	-0.433	0	HCT116
MIMAT0018984	hsa-miR-378h	ENSG00000281903	LINC02246	lincRNA	chr21	16229964	16229983	-	1	0	AGO2	7mer-m8	ggUAGACUGUGGUUCAGGUCa	|| | | | ||||||||	aaAUAUAAGA-GAAGUCCAGu	0.9245	-0.433	0	HCT116
MIMAT0018984	hsa-miR-378h	ENSG00000223768	LINC00205	bidirectional_promoter_lncRNA	chr21	46716843	46716864	+	1	0	AGO2	8mer	ggUA-GACUGUGGUUCAGGUCa	| || ||| :| |||||||	caAUGCUGUUAAAUAGUCCAGa	1.2439	-0.183	1	HeLa
MIMAT0018984	hsa-miR-378h	ENSG00000228315	GUSBP11	processed_transcript	chr22	24034634	24034654	-	3	0	AGO1-4,AGO2	7mer-m8	gguagacUGUGGUUCAGGUCa	| :|| |||||||	guccuccAAGCCCAGUCCAGg	0.3500	1.164	0	HEK293S,Huh-7.5
MIMAT0018984	hsa-miR-378h	ENSG00000228315	GUSBP11	processed_transcript	chr22	24036786	24036808	-	17	0	AGO1,AGO1-4,AGO2	7mer-m8	ggUAG--ACUGUGGUUCAGGUCa	||| || | :|||||||	aaAUCCUUGCCUAGGAGUCCAGg	0.9466	-0.006	0	Huh-7.5,endothelial
MIMAT0018984	hsa-miR-378h	ENSG00000273000	AP000347.2	processed_transcript	chr22	24036786	24036808	-	17	0	AGO1,AGO1-4,AGO2	7mer-m8	ggUAG--ACUGUGGUUCAGGUCa	||| || | :|||||||	aaAUCCUUGCCUAGGAGUCCAGg	0.9466	-0.006	0	Huh-7.5,endothelial
MIMAT0018984	hsa-miR-378h	ENSG00000225783	MIAT	lincRNA	chr22	27062263	27062283	+	1	0	AGO1-4	7mer-m8	gguagaCUGUGGUUCAGGUCa	| || || |||||||	uuaaaaGAGUCCUAGUCCAGc	0.7944	-0.148	0	hNSC
MIMAT0018984	hsa-miR-378h	ENSG00000225783	MIAT	lincRNA	chr22	27065288	27065312	+	1	0	AGO1-4	8mer	gguAGA-CUGUGG---UUCAGGUCa	||| || :|: ||||||||	aguUCUGGAGGCUGGAAAGUCCAGa	0.9988	-0.001	0	hNSC
MIMAT0018984	hsa-miR-378h	ENSG00000223704	LINC01422	lincRNA	chr22	27260205	27260225	+	1	0	AGO2	7mer-m8	gguagacuGUGGUUCAGGUCa	| | ||:| |||||||	acguugcuCAUCCAGUCCAGc	0.8420	-0.322	0	HeLa
MIMAT0018984	hsa-miR-378h	ENSG00000279738	AL022311.1	sense_overlapping	chr22	38276947	38276965	+	1	0	AGO2	7mer-m8	gguAGACUGUGGUUCAGGUCa	|||| |: |||||||	uguUCUGUGAU--AGUCCAGc	0.9396	-0.109	1	motor_cortex
MIMAT0018984	hsa-miR-378h	ENSG00000280383	Z95331.1	sense_overlapping	chr22	46068608	46068627	+	2	0	AGO1-4,AGO2	7mer-m8	gguagaCUGUGGUUCAGGUCa	|| || ||| |||||||	ccuggaGAGACC-AGUCCAGu	1.1335	-0.798	0	22RV1,hNSC
MIMAT0018984	hsa-miR-378h	ENSG00000197182	MIRLET7BHG	lincRNA	chr22	46506291	46506311	+	4	0	AGO2	7mer-m8	gguaGACUGUGGUUCAGGUCa	| |::: | |||||||	agccCAGGUGGCCAGUCCAGc	0.7619	-0.605	1	HeLa
MIMAT0018984	hsa-miR-378h	ENSG00000224271	AL117329.1	lincRNA	chr22	48086495	48086513	+	1	0	AGO2	7mer-m8	gguagaCUGUGGUUCAGGUCa	|| || |||||||	gagaggGAAAC--AGUCCAGc	0.4202	0.067	0	Huh-7.5
MIMAT0018984	hsa-miR-378h	ENSG00000235111	Z97192.3	sense_intronic	chr22	50006728	50006746	-	1	0	AGO2	7mer-m8	gguaGACUGUGGUUCAGGUCa	:||: | ||||||||	gucaUUGGAA--AAGUCCAGu	0.6992	-0.106	0	22RV1
MIMAT0018984	hsa-miR-378h	ENSG00000188511	C22orf34	lincRNA	chr22	50017072	50017092	-	3	0	AGO1,AGO2	8mer	gguagacuguGGUUCAGGUCa	| ||||||||||	cagagauugcCCAAGUCCAGa	0.2857	-0.116	1	HeLa,endothelial
MIMAT0018984	hsa-miR-378h	ENSG00000205664	BX890604.1	lincRNA	chrX	3747344	3747363	-	2	0	AGO1-4,AGO2	7mer-m8	gguaGACUGUGGUUCAGGUCa	|| |||:| | |||||||	ccuaCUGGC-CACAGUCCAGc	1.2717	0.780	1	HeLa,hNSC
MIMAT0018984	hsa-miR-378h	ENSG00000205663	FAM239B	lincRNA	chrX	3824184	3824203	-	2	0	AGO1-4,AGO2	7mer-m8	gguaGACUGUGGUUCAGGUCa	|| |||:| | |||||||	ccuaCUGGC-CACAGUCCAGc	1.2717	0.789	0	HeLa,hNSC
MIMAT0018984	hsa-miR-378h	ENSG00000234129	AC073529.1	lincRNA	chrX	10988466	10988489	-	1	0	AGO1-4	7mer-m8	gguagACUGU--GGU-UCAGGUCa	||||| :|: |||||||	uggcaUGACAGUUCGCAGUCCAGc	0.9788	-0.388	0	Huh-7.5
MIMAT0018984	hsa-miR-378h	ENSG00000260822	AC004656.1	sense_overlapping	chrX	24568250	24568270	+	5	0	AGO1-4,AGO2	7mer-m8	ggUAGACUGUG-GUUCAGGUCa	|| | |||| |||||||||	aaAUGU-ACACACAAGUCCAGu	1.4622	-0.236	0	Huh-7.5,T98G
MIMAT0018984	hsa-miR-378h	ENSG00000225470	JPX	lincRNA	chrX	73164257	73164276	+	4	2	AGO2	8mer	gguaGACUGUGGUUCAGGUCa	| || ||| ||||||||	uccaCUAACA-AAAGUCCAGa	1.1765	0.062	0	HEK293S
MIMAT0018984	hsa-miR-378h	ENSG00000230590	FTX	lincRNA	chrX	73421229	73421248	-	5	0	AGO1-4,AGO2	7mer-m8	ggUAGACUGUGGUUCAGGUCa	|| || :| :|||||||	guAUGUGUUA-GGAGUCCAGc	1.0116	0.109	0	Huh-7.5
MIMAT0018984	hsa-miR-378h	ENSG00000230590	FTX	lincRNA	chrX	73504627	73504647	-	1	0	AGO2	7mer-m8	gguagacuguggUUCAGGUCa	||||||||	aaggaaagauggAAGUCCAGg	-0.4286	0.403	0	HeLa
