# Supplementary material for: Identification of hub programmed cell death-related genes and immune infiltration in Crohn’s disease using bioinformatics
Source: Front Genet. 2024 Dec 18;15:1425062. doi: 10.3389/fgene.2024.1425062 (PMC11688285; doi:10.3389/fgene.2024.1425062)
Supplement: Supplementary file 2 [file DataSheet4.zip › Input data and script3/ceRNAnet/miRNA_lncRNA/hsa-miR-1224-5p.txt]

#please cite:
#Zhou KR, Liu S, Li B, Liu SR, Zheng WJ, Cai L, et al. An encyclopedia of RNA interactomes in ENCORI.
#2.Li JH, et al.starBase v2.0: decoding miRNA-ceRNA, miRNA-ncRNA and protein-RNA interaction networks from large-scale CLIP-Seq data , Nucleic Acids Res. 2014 Jan;42:D92-7.
miRNAid	miRNAname	geneID	geneName	geneType	chromosome	start	end	strand	clipExpNum	degraExpNum	RBP	merClass	miRseq	align	targetSeq	TDMDScore	phyloP	pancancerNum	cellline/tissue
MIMAT0005458	hsa-miR-1224-5p	ENSG00000230699	AL645608.3	lincRNA	chr1	849094	849111	+	3	0	AGO2	7mer-m8	ggUGGAGGGCUCAGGAGUg	|| | ||| |||||||	gcAACGCCC-UGUCCUCAg	1.2695	-0.172	1	T-REx-293
MIMAT0005458	hsa-miR-1224-5p	ENSG00000223764	AL645608.1	lincRNA	chr1	855143	855161	-	1	0	AGO2	7mer-m8	ggUGGAGGGCUCAGGAGUg	:||| :|||||||	ggGCCUAGGUGGUCCUCAg	0.9936	-0.164	1	22RV1
MIMAT0005458	hsa-miR-1224-5p	ENSG00000223764	AL645608.1	lincRNA	chr1	855462	855481	-	2	0	AGO2	7mer-m8	gguggAGGGC-UCAGGAGUg	| ||| :|||||||	ggcggUGCCGUGGUCCUCAc	0.7847	-0.546	1	T98G
MIMAT0005458	hsa-miR-1224-5p	ENSG00000272512	AL645608.8	lincRNA	chr1	932499	932514	-	1	0	AGO1-4	7mer-m8	ggUGGAGGGCUCAGGAGUg	| |||: |||||||	gaAGCUCU---GUCCUCAg	0.8883	-0.450	3	hNSC
MIMAT0005458	hsa-miR-1224-5p	ENSG00000270171	AL359881.3	lincRNA	chr1	7754114	7754132	-	1	0	AGO2	7mer-m8	gguggaGGGCUCAGGAGUg	|:: |||||||	gucuggCUUUUGUCCUCAc	0.3464	-0.046	1	left_ventricle
MIMAT0005458	hsa-miR-1224-5p	ENSG00000228526	MIR34AHG	lincRNA	chr1	9210770	9210786	-	3	0	AGO1,AGO2	7mer-m8	ggUGGAGGGCUCAGGAGUg	| :||||: :|||||||	caGCCUCU--GGUCCUCAc	1.4364	0.038	2	HeLa,endothelial
MIMAT0005458	hsa-miR-1224-5p	ENSG00000241326	AL603962.1	sense_intronic	chr1	10044529	10044547	+	4	0	AGO1-4,AGO2	8mer	ggUGGAGGGCUCAGGAGUg	|::|: | |||||||	uaAUUUUGGGUGUCCUCAa	0.9782	0.025	0	Huh-7.5,hNSC
MIMAT0005458	hsa-miR-1224-5p	ENSG00000197989	SNHG12	antisense	chr1	28906071	28906089	-	3	0	AGO1-4,AGO2	7mer-m8	gguggagggcuCAGGAGUg	| |||||||	cauguaaagcuGUCCUCAu	-0.1579	-0.191	8	22RV1,Huh-7.5
MIMAT0005458	hsa-miR-1224-5p	ENSG00000278997	AL662907.1	TEC	chr1	33608150	33608168	-	2	0	AGO1-4,AGO2	7mer-m8	gguGGAGGGCUCAGGAGUg	| |:|||| :|||||||	cucCUUCCCUGGUCCUCAg	1.5725	0.376	2	H1,hNSC
MIMAT0005458	hsa-miR-1224-5p	ENSG00000228436	AL139260.1	antisense	chr1	39325751	39325769	+	2	0	AGO1-4,AGO2	7mer-m8	gguggagggcuCAGGAGUg	| |||||||	aagaauugauuGUCCUCAu	0.1904	-0.050	4	HeLa,Huh-7.5
MIMAT0005458	hsa-miR-1224-5p	ENSG00000228436	AL139260.1	antisense	chr1	39325755	39325769	+	2	0	AGO1-4,AGO2	7mer-m8	gguggagggcuCAGGAGUg	| |||||||	----auugauuGUCCUCAu	-0.0680	-0.177	4	HeLa,Huh-7.5
MIMAT0005458	hsa-miR-1224-5p	ENSG00000272145	NFYC-AS1	antisense	chr1	41156428	41156446	-	1	0	AGO2	8mer	gguggaGGGCUCAGGAGUg	| :|:|||||||	guguugCAUGGGUCCUCAa	0.4825	0.040	1	TrHBMEC
MIMAT0005458	hsa-miR-1224-5p	ENSG00000237424	FOXD2-AS1	lincRNA	chr1	47898948	47898966	-	4	0	AGO1-4,AGO2	7mer-m8	gguGGAGGGCUCAGGAGUg	| |:|:|: |||||||	ucuCUUUCUCUGUCCUCAu	1.1579	-0.019	4	Huh-7.5
MIMAT0005458	hsa-miR-1224-5p	ENSG00000226476	LINC01748	lincRNA	chr1	61061640	61061658	-	2	0	AGO1-4,AGO2	7mer-m8	gguggagggcUCAGGAGUg	:|||||||	ugcauauauaGGUCCUCAu	-0.2105	-0.497	3	Huh-7.5
MIMAT0005458	hsa-miR-1224-5p	ENSG00000226822	AL390036.1	lincRNA	chr1	108593098	108593119	+	1	0	AGO1	7mer-m8	ggUGGAGGGCU---CAGGAGUg	||::| ::|| |||||||	gcAUUUAUUGAACCGUCCUCAu	1.2361	-0.207	6	endothelial
MIMAT0005458	hsa-miR-1224-5p	ENSG00000235527	HIPK1-AS1	antisense	chr1	114470981	114471000	-	1	0	AGO2	7mer-m8	ggUGGAGGG-CUCAGGAGUg	| ||: |:: ||||||||	cuACUACUUAAAGUCCUCAc	1.2759	0.877	0	HeLa
MIMAT0005458	hsa-miR-1224-5p	ENSG00000234222	LIX1L-AS1	antisense	chr1	145507734	145507752	-	1	0	AGO1-4	7mer-m8	ggUGGAGGGCUCAGGAGUg	||::|||| |||||||	ccGUCUCCACUGUCCUCAc	1.6597	2.071	2	fibroblasts
MIMAT0005458	hsa-miR-1224-5p	ENSG00000227733	RP4-565E6.1	sense_intronic	chr1	146156981	146156999	-	1	0	AGO1-4	7mer-m8	gguggagggcUCAGGAGUg	| ||||||||	uuucuaaagcAGUCCUCAg	0.3607	0.607	0	fibroblasts
MIMAT0005458	hsa-miR-1224-5p	ENSG00000226335	XXyac-YX155B6.6	lincRNA	chr1	147698806	147698824	-	1	0	AGO1-4	7mer-m8	gguggagggcUCAGGAGUg	| ||||||||	uuucuaaagcAGUCCUCAg	0.3607	0.606	0	fibroblasts
MIMAT0005458	hsa-miR-1224-5p	ENSG00000228126	FALEC	lincRNA	chr1	150490335	150490353	+	2	0	AGO2	7mer-m8	gguggaGGGCUCAGGAGUg	| :| | |||||||	caguagUCGGUGUCCUCAg	0.6115	-0.030	0	BCBL-1
MIMAT0005458	hsa-miR-1224-5p	ENSG00000281406	BLACAT1	lincRNA	chr1	205404301	205404319	-	1	0	AGO2	8mer	ggUGGAGGGCUCAGGAGUg	|| |::| |||||||	auACAUUUCACGUCCUCAa	1.0962	0.280	5	HeLa
MIMAT0005458	hsa-miR-1224-5p	ENSG00000203709	MIR29B2CHG	lincRNA	chr1	207984136	207984155	-	2	0	AGO1-4,AGO2	7mer-m8	ggugGAG-GGCUCAGGAGUg	| ||| :: :|||||||	cuggCUCAUUUGGUCCUCAc	1.1348	-0.119	3	HEK293S,Huh-7.5
MIMAT0005458	hsa-miR-1224-5p	ENSG00000198468	FLVCR1-AS1	lincRNA	chr1	213031210	213031228	-	3	0	AGO2	7mer-m8	gguggaggGCUCAGGAGUg	| | ||||||||	agagagugCAAGUCCUCAg	0.4844	0.062	1	HeLa
MIMAT0005458	hsa-miR-1224-5p	ENSG00000227953	LINC01341	processed_transcript	chr1	246940168	246940186	+	1	0	AGO1-4	7mer-m8	gguggagggcuCAGGAGUg	| |||||||	gucaagcagccGUCCUCAg	0.1141	-0.280	1	Huh-7.5
MIMAT0005458	hsa-miR-1224-5p	ENSG00000243819	RN7SL832P	lincRNA	chr2	10831533	10831553	+	1	0	AGO2	8mer	gguGGAG--GGCUCAGGAGUg	|||: |: |||||||	auuCCUUAACUCUGUCCUCAa	0.8588	0.152	1	HeLa
MIMAT0005458	hsa-miR-1224-5p	ENSG00000260025	AC009414.2	lincRNA	chr2	36582158	36582176	-	1	0	AGO2	7mer-m8	ggUGGAGGGCUCAGGAGUg	|::|: |||||||	gaAUUUUAACUGUCCUCAu	0.8421	0.397	3	HeLa
MIMAT0005458	hsa-miR-1224-5p	ENSG00000234255	AC012370.2	lincRNA	chr2	65682821	65682837	-	1	0	AGO2	7mer-m8	gguGGAGGGCUCAGGAGUg	| |||:|: |||||||	gcuCCUUCU--GUCCUCAu	1.2259	0.021	0	HEK293T
MIMAT0005458	hsa-miR-1224-5p	ENSG00000257702	LBX2-AS1	antisense	chr2	74730555	74730573	+	1	0	AGO1-4	7mer-m8	gguggagGGCUCAGGAGUg	|| |: :|||||||	cccgugaCUUGGUCCUCAg	0.7603	-0.225	5	Huh-7.5
MIMAT0005458	hsa-miR-1224-5p	ENSG00000272913	AC009237.14	lincRNA	chr2	96191772	96191789	-	2	0	AGO2	8mer	ggUGGAGGGCUCAGGAGUg	| |||:|| |||||||	aaAGCUCUCG-GUCCUCAa	1.3530	-0.683	6	HCT116
MIMAT0005458	hsa-miR-1224-5p	ENSG00000172965	MIR4435-2HG	lincRNA	chr2	111997389	111997407	-	4	0	AGO1,AGO1-4	8mer	gguggagggcuCAGGAGUg	| | |||||||	auggauggcuuGUCCUCAa	0.3265	0.492	10	Huh-7.5,endothelial
MIMAT0005458	hsa-miR-1224-5p	ENSG00000172965	MIR4435-2HG	lincRNA	chr2	112187827	112187845	-	3	0	AGO1,AGO2	7mer-m8	gguGGAGGGCUCAGGAGUg	||| : |||||||	aguCCUGUGCUGUCCUCAg	0.8498	-0.021	10	T98G,endothelial
MIMAT0005458	hsa-miR-1224-5p	ENSG00000280228	AC079753.1	TEC	chr2	113599462	113599485	+	1	0	AGO2	7mer-m8	ggUGGAGGGC-----UCAGGAGUg	| |:||:|:| ||||||||	cuAUCUUCUGGGAGAAGUCCUCAg	1.1489	0.557	3	BCBL-1
MIMAT0005458	hsa-miR-1224-5p	ENSG00000189223	PAX8-AS1	processed_transcript	chr2	114024868	114024883	+	1	0	AGO2	7mer-m8	ggUGGAGGGCUCAGGAGUg	| |||: |||||||	guAGCUCU---GUCCUCAu	0.8883	-0.109	5	Huh-7.5
MIMAT0005458	hsa-miR-1224-5p	ENSG00000229131	AC016710.1	lincRNA	chr2	140235066	140235084	+	4	0	AGO1-4,AGO2	7mer-m8	gguggaggGCUCAGGAGUg	| :|||||||	aagaaaaaCAGGUCCUCAc	0.0365	-0.165	1	Huh-7.5
MIMAT0005458	hsa-miR-1224-5p	ENSG00000226674	TEX41	lincRNA	chr2	145833714	145833732	+	1	0	AGO2	7mer-m8	gguggagggcUCAGGAGUg	| | ||||||||	cugguuaauuAGUCCUCAg	0.5712	-0.292	3	WA-09
MIMAT0005458	hsa-miR-1224-5p	ENSG00000272729	AC009336.1	antisense	chr2	177030419	177030437	-	2	0	AGO1-4,AGO2	7mer-m8	gguGGAGGGCUCAGGAGUg	:||:|| ||||||||	auuUCUUCCAAGUCCUCAg	1.2374	0.245	2	Huh-7.5
MIMAT0005458	hsa-miR-1224-5p	ENSG00000231689	LINC01090	lincRNA	chr2	189030521	189030537	-	1	0	AGO2	7mer-m8	ggUGGAGGGCUCAGGAGUg	|||| :|:|||||||	ugACCU--UGGGUCCUCAg	1.3094	0.140	3	Huh-7.5
MIMAT0005458	hsa-miR-1224-5p	ENSG00000233766	AC098617.1	antisense	chr2	192900055	192900074	+	1	0	AGO1-4	8mer	ggUG-GAGGGCUCAGGAGUg	|| | :| | |||||||	agACACAUCAGUGUCCUCAa	1.0218	-0.165	2	Huh-7.5
MIMAT0005458	hsa-miR-1224-5p	ENSG00000279220	AC007383.4	processed_transcript	chr2	207128775	207128793	+	1	0	AGO1-4	8mer	gguggagggcuCAGGAGUg	| |||||||	aaugaaaaccuGUCCUCAa	-0.0687	0.002	5	Huh-7.5
MIMAT0005458	hsa-miR-1224-5p	ENSG00000261096	AC073476.3	sense_overlapping	chr2	232676927	232676947	+	2	0	AGO2	7mer-m8	ggUGGA--GGGCUCAGGAGUg	|||| ||:|:|||||||	uaACCUUACCUGGGUCCUCAg	1.5199	-0.311	0	WA-09
MIMAT0005458	hsa-miR-1224-5p	ENSG00000189229	AC069277.1	lincRNA	chr3	6599568	6599587	+	10	0	AGO1-4,AGO2	7mer-m8	ggUGGAGGGCU-CAGGAGUg	||| ||: | |||||||	uuACCACCUCAUGUCCUCAu	1.3004	0.170	1	Huh-7.5
MIMAT0005458	hsa-miR-1224-5p	ENSG00000240288	GHRLOS	antisense	chr3	10334394	10334412	+	4	0	AGO1-4,AGO2	7mer-m8	gguggAGGGCUCAGGAGUg	| ||: ||||||||	agaggUCUGUAGUCCUCAg	0.9474	-0.327	2	Huh-7.5
MIMAT0005458	hsa-miR-1224-5p	ENSG00000261572	AC097639.1	sense_intronic	chr3	32279315	32279333	-	2	0	AGO1-4,AGO2	7mer-m8	gguggagggCUCAGGAGUg	|:|||||||	aggggauggGGGUCCUCAu	0.0526	-0.916	1	Huh-7.5
MIMAT0005458	hsa-miR-1224-5p	ENSG00000223552	AC098613.1	antisense	chr3	46434352	46434368	-	1	0	AGO1-4	7mer-m8	ggUGGAGGGCUCAGGAGUg	| |||| | :|||||||	cgACCU--CAGGUCCUCAg	1.3402	0.060	12	Huh-7.5
MIMAT0005458	hsa-miR-1224-5p	ENSG00000230454	U73166.1	lincRNA	chr3	50299879	50299896	+	1	0	AGO1-4	7mer-m8	gguGGAGGGCUCAGGAGUg	||| || |||||||	gauCCUAGCG-GUCCUCAu	1.0295	0.176	0	MCF7
MIMAT0005458	hsa-miR-1224-5p	ENSG00000285399	AC104162.2	bidirectional_promoter_lncRNA	chr3	63850294	63850312	+	1	0	AGO1-4	7mer-m8	gguggaGGGCUCAGGAGUg	|| |||||||	guguugCCAUCGUCCUCAc	0.3156	-0.821	0	MCF7
MIMAT0005458	hsa-miR-1224-5p	ENSG00000242770	AC092892.1	processed_transcript	chr3	112522394	112522412	+	1	0	AGO2	8mer	ggugGAGGGCUCAGGAGUg	| :|:|:|:|||||||	cuuaUUUCUGGGUCCUCAa	1.2632	0.110	1	22RV1
MIMAT0005458	hsa-miR-1224-5p	ENSG00000251652	AC092535.3	antisense	chr4	1107523	1107540	+	1	0	AGO2	7mer-m8	gguGGAGGGCUCAGGAGUg	|:| || |||||||	uguCUUGGCG-GUCCUCAg	0.8562	-0.700	0	HeLa
MIMAT0005458	hsa-miR-1224-5p	ENSG00000261490	AC005674.2	sense_overlapping	chr4	10073027	10073045	-	3	0	AGO1-4	7mer-m8	gguggagggcuCAGGAGUg	|||||||	ggggugugucuGUCCUCAu	-0.4211	0.344	3	Huh-7.5
MIMAT0005458	hsa-miR-1224-5p	ENSG00000260918	AC107398.3	sense_overlapping	chr4	47436782	47436803	+	1	0	AGO1-4	7mer-m8	gguGGAGGGCU---CAGGAGUg	| | |||| | |||||||	cauCAUCCCAAAAUGUCCUCAc	1.2041	-0.068	4	Huh-7.5
MIMAT0005458	hsa-miR-1224-5p	ENSG00000259959	AC107068.1	lincRNA	chr4	47844978	47844996	-	1	0	AGO2	7mer-m8	gguggagggcuCAGGAGUg	|||||||	uagaagauucuGUCCUCAc	-0.4211	-0.492	0	HeLa
MIMAT0005458	hsa-miR-1224-5p	ENSG00000248256	OCIAD1-AS1	antisense	chr4	48854158	48854175	-	1	0	AGO2	8mer	ggUGGAGGGCUCAGGAGUg	||||| |:| |||||||	acACCUACUG-GUCCUCAa	1.7245	0.545	1	TDF
MIMAT0005458	hsa-miR-1224-5p	ENSG00000250846	EPHA5-AS1	lincRNA	chr4	66563676	66563694	+	5	0	AGO1-4,AGO2	7mer-m8	gguggagggcUCAGGAGUg	| ||||||||	aggugacaauAGUCCUCAg	0.2720	-0.343	1	Huh-7.5
MIMAT0005458	hsa-miR-1224-5p	ENSG00000273247	AC097376.2	antisense	chr4	140373171	140373191	-	1	0	AGO2	7mer-m8	ggUGGAGGGCU--CAGGAGUg	|::|: || |||||||	guAUUUUGAGAGUGUCCUCAu	0.9692	0.113	1	HeLa
MIMAT0005458	hsa-miR-1224-5p	ENSG00000248810	LINC02432	lincRNA	chr4	142244667	142244685	-	1	0	AGO2	7mer-m8	gguggagggcuCAGGAGUg	|||||||	ugcaucaagccGUCCUCAg	-0.4211	0.189	3	Huh-7.5
MIMAT0005458	hsa-miR-1224-5p	ENSG00000245213	AC105285.1	antisense	chr4	174086160	174086178	-	2	0	AGO2	7mer-m8	gguggagggCUCAGGAGUg	| |||||||	ggugacaugGUGUCCUCAg	-0.1740	0.008	2	22RV1
MIMAT0005458	hsa-miR-1224-5p	ENSG00000249945	AC131094.1	lincRNA	chr4	176387726	176387744	-	1	0	AGO2	7mer-m8	gguggaGGGCUCAGGAGUg	| | :|||||||	uaugacCACAGGUCCUCAg	0.3773	-0.170	1	HeLa
MIMAT0005458	hsa-miR-1224-5p	ENSG00000225138	SLC9A3-AS1	processed_transcript	chr5	478032	478052	+	4	0	AGO2	7mer-m8	ggUGGAGG--GCUCAGGAGUg	:|| || :| |||||||	ggGCCGCCUAUGUGUCCUCAg	1.0218	-0.311	2	HEK293S
MIMAT0005458	hsa-miR-1224-5p	ENSG00000215196	BASP1-AS1	antisense	chr5	17216319	17216339	-	2	0	AGO2	7mer-m8	ggUGGAGGGCU--CAGGAGUg	| || | |: |||||||	ggAGCUGCAGGUUGUCCUCAg	0.9165	-0.641	4	HeLa
MIMAT0005458	hsa-miR-1224-5p	ENSG00000227908	AC016596.1	antisense	chr5	55298772	55298790	+	1	0	AGO2	7mer-m8	gguggagggcuCAGGAGUg	||| |||||||	acacacguguuGUCCUCAu	0.5943	-0.046	0	T98G
MIMAT0005458	hsa-miR-1224-5p	ENSG00000248309	MEF2C-AS1	antisense	chr5	88236980	88236998	+	2	0	AGO1	7mer-m8	gguggagggcUCAGGAGUg	||||||||	aacugaaggcAGUCCUCAu	-0.1579	0.217	4	endothelial
MIMAT0005458	hsa-miR-1224-5p	ENSG00000237187	NR2F1-AS1	antisense	chr5	92878436	92878454	-	2	0	AGO1-4,AGO2	8mer	gguggagggcuCAGGAGUg	| |||||||	aacaggcaaauGUCCUCAa	0.1141	0.229	2	Huh-7.5
MIMAT0005458	hsa-miR-1224-5p	ENSG00000272523	LINC01023	lincRNA	chr5	108063864	108063882	-	1	0	AGO2	7mer-m8	gguggagggcuCAGGAGUg	| | |||||||	gcccgaguacuGUCCUCAg	0.3158	-0.781	2	hMSC
MIMAT0005458	hsa-miR-1224-5p	ENSG00000279821	AC145098.2	TEC	chr5	176904570	176904588	-	1	0	AGO1-4	8mer	ggugGAGGGCUCAGGAGUg	| |||: |||||||	ucggCUCUGCUGUCCUCAa	1.0462	-0.160	5	Huh-7.5
MIMAT0005458	hsa-miR-1224-5p	ENSG00000245060	LINC00847	lincRNA	chr5	180261508	180261526	+	2	0	AGO1-4,AGO2	7mer-m8	gguggagggcuCAGGAGUg	|| |||||||	acaagaagacuGUCCUCAg	0.2541	-0.198	2	HeLa,MCF7
MIMAT0005458	hsa-miR-1224-5p	ENSG00000261211	AL031123.2	lincRNA	chr6	6682498	6682516	-	3	0	AGO1-4,AGO2	7mer-m8	gguggagGGCUCAGGAGUg	| |:| |||||||	gaucgggCUGUGUCCUCAc	0.6688	-0.009	2	22RV1,Huh-7.5
MIMAT0005458	hsa-miR-1224-5p	ENSG00000272168	CASC15	lincRNA	chr6	22195788	22195806	+	1	0	AGO1-4	7mer-m8	gguggagGGCUCAGGAGUg	:| :|||||||	ggcggaaUCUGGUCCUCAg	0.2380	0.250	6	Huh-7.5
MIMAT0005458	hsa-miR-1224-5p	ENSG00000281969	AL592158.1	TEC	chr6	39790639	39790657	+	1	0	AGO2	7mer-m8	gguggaGGGCUCAGGAGUg	||| ||:|:|||||||	ccauagCCUGGGUCCUCAc	1.4891	-0.638	0	T98G
MIMAT0005458	hsa-miR-1224-5p	ENSG00000235033	AL590999.1	antisense	chr6	39856540	39856558	-	1	0	AGO2	7mer-m8	gguGGAGGGCUCAGGAGUg	|| | |:|||||||	uucCCACGAGGGUCCUCAc	0.9306	1.014	2	BT474
MIMAT0005458	hsa-miR-1224-5p	ENSG00000260645	AL359715.2	lincRNA	chr6	81177483	81177501	+	1	0	AGO2	8mer	gguggagggcuCAGGAGUg	| |||||||	uaaggaagguuGUCCUCAa	0.0308	-0.259	2	HeLa
MIMAT0005458	hsa-miR-1224-5p	ENSG00000226453	LINC02542	lincRNA	chr6	82638579	82638597	-	1	0	AGO2	7mer-m8	ggugGAGGGCUCAGGAGUg	||| |||||||	uuugCUCAACUGUCCUCAg	0.6919	0.435	4	Huh-7.5
MIMAT0005458	hsa-miR-1224-5p	ENSG00000228679	AL034347.1	lincRNA	chr6	84697859	84697876	+	1	0	AGO2	8mer	ggugGAGGGCUCAGGAGUg	||||| |||||||	gaugCUCCC-UGUCCUCAa	1.1904	-0.121	1	HEK293S
MIMAT0005458	hsa-miR-1224-5p	ENSG00000272980	Z94721.2	processed_transcript	chr6	167550733	167550751	+	1	0	AGO2	7mer-m8	gguggaggGCUCAGGAGUg	| ||||||||	aggaaguaCAAGUCCUCAg	0.0892	0.341	1	GM12891
MIMAT0005458	hsa-miR-1224-5p	ENSG00000203688	LINC02487	lincRNA	chr6	168081909	168081927	-	1	0	AGO1	7mer-m8	gguGGAGGGCUCAGGAGUg	|| :|| |:| |||||||	ccuUCUGCUGUGUCCUCAc	1.4556	-0.296	3	HEK293
MIMAT0005458	hsa-miR-1224-5p	ENSG00000229043	AC091729.3	antisense	chr7	1203935	1203953	+	1	0	AGO2	7mer-m8	gguggAGGGCUCAGGAGUg	|| |||:|||||||||	ccgugUCCUGAGUCCUCAu	1.4647	-0.274	1	TrHBMEC
MIMAT0005458	hsa-miR-1224-5p	ENSG00000230487	PSMG3-AS1	lincRNA	chr7	1628618	1628637	+	1	0	AGO1-4	7mer-m8	ggUGGAGGG-CUCAGGAGUg	|: |||| :|||||||	ugAUGUCCCAUGGUCCUCAu	1.3094	-0.222	2	MCF7
MIMAT0005458	hsa-miR-1224-5p	ENSG00000188185	LINC00265	lincRNA	chr7	39831715	39831733	+	1	0	AGO2	8mer	gguggagggcuCAGGAGUg	|| |||||||	aggcccaagucGUCCUCAa	0.4043	-0.076	1	22RV1
MIMAT0005458	hsa-miR-1224-5p	ENSG00000273432	AC004951.4	processed_transcript	chr7	43991813	43991831	-	1	0	AGO2	7mer-m8	gguggagggcUCAGGAGUg	|| | ||||||||	gcaucaguacAGUCCUCAg	0.8857	-0.337	1	HCT116
MIMAT0005458	hsa-miR-1224-5p	ENSG00000279072	AC118758.3	lincRNA	chr7	56877380	56877398	-	1	0	AGO2	8mer	gguggagggcuCAGGAGUg	|| |||||||	aggcccaagucGUCCUCAa	0.4043	-0.426	1	HeLa
MIMAT0005458	hsa-miR-1224-5p	ENSG00000280388	AC006330.1	TEC	chr7	75673853	75673871	-	2	0	AGO1-4,AGO2	7mer-m8	gguGGAGGGCUCAGGAGUg	|||||| ||||||||	aucCCUCCCAAGUCCUCAu	1.7641	-0.145	1	Huh-7.5,hNSC
MIMAT0005458	hsa-miR-1224-5p	ENSG00000243107	AC000120.1	sense_overlapping	chr7	91835468	91835486	-	2	0	AGO1-4,AGO2	7mer-m8	gguggagggcUCAGGAGUg	||||||||	uaguugagucAGUCCUCAg	-0.1579	0.088	1	hNSC,motor_cortex
MIMAT0005458	hsa-miR-1224-5p	ENSG00000231764	DLX6-AS1	antisense	chr7	96592850	96592868	-	1	0	AGO1-4	7mer-m8	ggUGGAGGGCUCAGGAGUg	|: || : ||||||||	aaAUGUCAUUAGUCCUCAg	1.0744	0.264	1	Huh-7.5
MIMAT0005458	hsa-miR-1224-5p	ENSG00000274272	AC069281.2	processed_transcript	chr7	100172773	100172793	-	10	0	AGO1-4,AGO2	7mer-m8	gguGGAGG-GC-UCAGGAGUg	| |:||: || :|||||||	cguCUUCUACGUGGUCCUCAu	1.3286	2.406	3	Huh-7.5,MDMs
MIMAT0005458	hsa-miR-1224-5p	ENSG00000237870	AC073130.1	processed_transcript	chr7	115916622	115916640	-	1	0	AGO1	7mer-m8	gguggagggcUCAGGAGUg	||||||||	ggcuuaaaacAGUCCUCAg	-0.1579	0.050	9	endothelial
MIMAT0005458	hsa-miR-1224-5p	ENSG00000279078	SND1-IT1	lincRNA	chr7	127639460	127639478	+	4	0	AGO1-4,AGO2	7mer-m8	gguggagggcUCAGGAGUg	| ||||||||	gaagaaauacAGUCCUCAg	0.2940	0.318	1	Huh-7.5
MIMAT0005458	hsa-miR-1224-5p	ENSG00000236753	MKLN1-AS	processed_transcript	chr7	131008543	131008563	-	1	0	AGO2	7mer-m8	ggUGGAGGGCU--CAGGAGUg	|| :|| | |||||||	agACAAUCCAAUUGUCCUCAu	0.9383	0.253	5	HeLa
MIMAT0005458	hsa-miR-1224-5p	ENSG00000272941	AC083862.2	antisense	chr7	134853773	134853792	+	1	0	AGO2	7mer-m8	gguggAGG-GCUCAGGAGUg	|| ||| : |||||||	acaggUCCAUUUGUCCUCAg	1.1425	-0.238	8	H1
MIMAT0005458	hsa-miR-1224-5p	ENSG00000204934	ATP6V0E2-AS1	antisense	chr7	149566878	149566896	-	2	0	AGO1-4,AGO2	7mer-m8	gguggagggcUCAGGAGUg	| | :|||||||	ugaaguagaaGGUCCUCAc	0.5880	0.014	2	HEK293S,hNSC
MIMAT0005458	hsa-miR-1224-5p	ENSG00000204934	ATP6V0E2-AS1	antisense	chr7	149570597	149570618	-	1	0	AGO2	7mer-m8	gguGGAG---GGCUCAGGAGUg	|||| |||:|||||||	gucCCUCUGGCCGGGUCCUCAg	1.2709	0.078	2	22RV1
MIMAT0005458	hsa-miR-1224-5p	ENSG00000182648	LINC01006	lincRNA	chr7	156397999	156398017	-	2	0	AGO1-4	7mer-m8	gguggagggcuCAGGAGUg	| | |||||||	uccagggaccuGUCCUCAc	0.2720	-0.333	2	Huh-7.5
MIMAT0005458	hsa-miR-1224-5p	ENSG00000253200	AC037459.3	antisense	chr8	22472778	22472796	-	2	0	AGO2	8mer	ggUGGAGGGCUCAGGAGUg	| || || ||||||||	cuACAGACCAAGUCCUCAa	1.1848	0.256	1	HCT116
MIMAT0005458	hsa-miR-1224-5p	ENSG00000253408	AC083973.1	antisense	chr8	42128215	42128233	-	1	0	AGO2	7mer-m8	gguggagggcuCAGGAGUg	| |||||||	ggaaucagaauGUCCUCAc	0.0308	-0.100	3	Akata-LCLd3
MIMAT0005458	hsa-miR-1224-5p	ENSG00000272076	AC090186.1	lincRNA	chr8	52722743	52722764	-	2	0	AGO1	8mer	ggUGGAGGGCU---CAGGAGUg	:::|:| || |||||||	aaGUUUUCAGACACGUCCUCAa	1.0295	-0.626	2	endothelial
MIMAT0005458	hsa-miR-1224-5p	ENSG00000247081	BAALC-AS1	antisense	chr8	104178133	104178151	-	1	0	AGO2	7mer-m8	ggUGGAGGGCUCAGGAGUg	|||: |||||||||||	gcACUGGCCGAGUCCUCAg	1.5417	0.059	1	cingulate_gyrus
MIMAT0005458	hsa-miR-1224-5p	ENSG00000247081	BAALC-AS1	antisense	chr8	104178345	104178369	-	1	0	AGO2	7mer-m8	gguGGAGGG---CU---CAGGAGUg	| :||||| || |||||||	uccUCUCCCAAGGACAUGUCCUCAu	1.2263	0.043	1	cingulate_gyrus
MIMAT0005458	hsa-miR-1224-5p	ENSG00000279535	AP003476.1	TEC	chr8	119201905	119201924	-	4	0	AGO2	8mer	ggUGGAGGGC-UCAGGAGUg	| :::||| | |||||||	cuGUUUCCAGUUGUCCUCAa	1.3915	1.114	0	left_ventricle
MIMAT0005458	hsa-miR-1224-5p	ENSG00000253438	PCAT1	antisense	chr8	127569492	127569510	+	1	0	AGO2	7mer-m8	gguggaGGGCUCAGGAGUg	:|| |||||||	ugcggcUCCACGUCCUCAu	0.4209	2.955	2	H1
MIMAT0005458	hsa-miR-1224-5p	ENSG00000282961	PRNCR1	lincRNA	chr8	128098495	128098513	+	1	0	AGO2	7mer-m8	gguggagggcUCAGGAGUg	| ||||||||	uaaaaaaaaaAGUCCUCAu	0.2940	1.364	0	Huh-7.5
MIMAT0005458	hsa-miR-1224-5p	ENSG00000261220	AC103706.1	lincRNA	chr8	134585426	134585438	+	1	0	AGO2	7mer-m8	gguggaGGGCUCAGGAGUg	:| | |||||||	------UCGGUGUCCUCAu	-0.1928	-0.083	3	BCBL-1
MIMAT0005458	hsa-miR-1224-5p	ENSG00000282164	PEG13	sense_intronic	chr8	141105914	141105933	-	1	0	AGO2	7mer-m8	gguggagGGC-UCAGGAGUg	|:| ||||||||	uaugaggCUGAAGUCCUCAc	0.3433	-0.341	0	HeLa
MIMAT0005458	hsa-miR-1224-5p	ENSG00000261693	AC134682.1	antisense	chr8	143486541	143486559	+	1	0	AGO2	7mer-m8	ggugGAGGGCUCAGGAGUg	|| |:|||||||	gaugCUAAGGGGUCCUCAg	0.7201	-0.391	0	T-REx-293
MIMAT0005458	hsa-miR-1224-5p	ENSG00000279608	AL353795.3	TEC	chr9	35040551	35040568	-	3	0	AGO1-4,AGO2	7mer-m8	gguggAGGGCUCAGGAGUg	|||| |||||||	uucaaUCCC-UGUCCUCAu	0.8374	-0.227	0	BCBL-1,Huh-7.5
MIMAT0005458	hsa-miR-1224-5p	ENSG00000279608	AL353795.3	TEC	chr9	35042679	35042697	-	5	0	AGO1-4,AGO2	7mer-m8	ggugGAGGGCUCAGGAGUg	:| || ||||||||	gucaUUACCCAGUCCUCAu	0.8780	-0.254	0	Huh-7.5,MCF7
MIMAT0005458	hsa-miR-1224-5p	ENSG00000170161	AL512625.1	lincRNA	chr9	66554619	66554637	+	1	0	AGO2	7mer-m8	ggUGGAGGGCUCAGGAGUg	||||| ||: |||||||	ccACCACCUAUGUCCUCAc	1.8207	-0.061	2	MCF7
MIMAT0005458	hsa-miR-1224-5p	ENSG00000233178	AL161457.2	antisense	chr9	71011786	71011806	-	1	0	AGO2	7mer-m8	ggUGGAG--GGCUCAGGAGUg	|:||| |:| |||||||	ggAUCUCAACUGUGUCCUCAg	1.2132	-0.218	1	H1
MIMAT0005458	hsa-miR-1224-5p	ENSG00000203321	C9orf41-AS1	antisense	chr9	77590855	77590873	+	1	0	AGO2	8mer	gguggagggCUCAGGAGUg	| | |||||||||	ugagauggaGAGUCCUCAa	0.7985	0.021	3	T-REx-293
MIMAT0005458	hsa-miR-1224-5p	ENSG00000204054	LINC00963	processed_transcript	chr9	132255592	132255609	+	2	0	AGO2	7mer-m8	ggUGGAGGGCUCAGGAGUg	:||| : | |||||||	guGCCU-UAGUGUCCUCAu	1.0989	0.161	3	22RV1
MIMAT0005458	hsa-miR-1224-5p	ENSG00000273001	AL731533.2	lincRNA	chr10	3108130	3108149	-	1	0	AGO2	7mer-m8	ggUGGAGGGC--UCAGGAGUg	||| ||:| :|||||||	uaACC-CCUGUUGGUCCUCAg	1.2477	-0.672	3	islets
MIMAT0005458	hsa-miR-1224-5p	ENSG00000215244	AL137145.2	lincRNA	chr10	6370738	6370756	+	1	0	AGO1-4	7mer-m8	gguggagggcuCAGGAGUg	|||||||	aguugauaguuGUCCUCAu	-0.4211	-0.169	4	hNSC
MIMAT0005458	hsa-miR-1224-5p	ENSG00000237036	ZEB1-AS1	antisense	chr10	31605911	31605929	-	1	0	AGO2	8mer	ggugGAGGGCUCAGGAGUg	| :|:|: |||||||	cuuaUUUCUAUGUCCUCAa	0.9397	0.513	3	MDA-MB-231
MIMAT0005458	hsa-miR-1224-5p	ENSG00000273038	AL365203.2	lincRNA	chr10	33177169	33177187	-	4	0	AGO1-4,AGO2	8mer	gguggaGGGCUCAGGAGUg	||| | ||||||||||	ccaugaCGCGAGUCCUCAa	1.3761	0.005	7	Huh-7.5
MIMAT0005458	hsa-miR-1224-5p	ENSG00000226200	SGMS1-AS1	antisense	chr10	52394194	52394212	+	1	0	AGO2	8mer	gguggagggcuCAGGAGUg	| |||||||	uauaugggcucGUCCUCAa	-0.0687	0.042	0	HeLa
MIMAT0005458	hsa-miR-1224-5p	ENSG00000224596	ZMIZ1-AS1	antisense	chr10	80721929	80721950	-	1	0	AGO1-4	7mer-m8	ggUGGAGG-GCU--CAGGAGUg	| ::|||: :|| |||||||	caGUCUCUGUGAAUGUCCUCAc	1.4492	-0.162	0	Huh-7.5
MIMAT0005458	hsa-miR-1224-5p	ENSG00000235823	OLMALINC	lincRNA	chr10	102141147	102141165	+	4	0	AGO2	7mer-m8	gguggAGGGCUCAGGAGUg	||:| :|||||||	uaugaUCUCAGGUCCUCAg	0.7603	0.040	1	Huh-7.5
MIMAT0005458	hsa-miR-1224-5p	ENSG00000177640	CASC2	antisense	chr10	119858376	119858394	+	1	0	AGO2	7mer-m8	ggugGAGGGCUCAGGAGUg	| | |:: :|||||||	cuugCCCUUAGGUCCUCAg	0.9615	-0.393	1	22RV1
MIMAT0005458	hsa-miR-1224-5p	ENSG00000249456	AL731577.2	sense_overlapping	chr10	126631414	126631432	+	8	0	AGO1-4,AGO2	7mer-m8	ggUGGAGGGCUCAGGAGUg	|:||||: ||||||||	gaAUCUCCUCAGUCCUCAg	1.5725	5.153	1	Huh-7.5
MIMAT0005458	hsa-miR-1224-5p	ENSG00000269821	KCNQ1OT1	antisense	chr11	2668232	2668250	-	2	0	AGO1-4,AGO2	7mer-m8	gguggagggcUCAGGAGUg	||||||||	gaguaagaaaAGUCCUCAc	-0.1579	-0.030	1	Huh-7.5
MIMAT0005458	hsa-miR-1224-5p	ENSG00000269821	KCNQ1OT1	antisense	chr11	2670459	2670477	-	1	0	AGO1-4	7mer-m8	gguggagggcUCAGGAGUg	||||||||	gacaggaguaAGUCCUCAc	-0.1579	0.165	1	hNSC
MIMAT0005458	hsa-miR-1224-5p	ENSG00000269821	KCNQ1OT1	antisense	chr11	2674349	2674367	-	3	0	AGO1-4,AGO2	7mer-m8	gguggaggGCUCAGGAGUg	| | ||||||||	cugugaugCAAGUCCUCAu	0.3433	-0.432	1	HCT116,Huh-7.5
MIMAT0005458	hsa-miR-1224-5p	ENSG00000269821	KCNQ1OT1	antisense	chr11	2704300	2704317	-	6	0	AGO1,AGO1-4,AGO2	7mer-m8	ggugGAGGGCUCAGGAGUg	||||:| |||||||	aaggCUCCUG-GUCCUCAg	1.1656	0.049	1	Huh-7.5,MDA-MB-231,endothelial
MIMAT0005458	hsa-miR-1224-5p	ENSG00000254554	AC080023.1	antisense	chr11	10325205	10325222	-	1	0	AGO2	7mer-m8	ggugGAGGGCUCAGGAGUg	| ||:|: ||||||||	caggCUUCU-AGUCCUCAc	1.1412	-0.112	6	HeLa
MIMAT0005458	hsa-miR-1224-5p	ENSG00000247271	ZBED5-AS1	antisense	chr11	10900311	10900329	+	3	0	AGO1,AGO2	8mer	gguggagggcuCAGGAGUg	|||||||	uggggcuaguuGUCCUCAa	-0.4211	-0.139	2	MDA-MB-231,endothelial
MIMAT0005458	hsa-miR-1224-5p	ENSG00000245573	BDNF-AS	antisense	chr11	27679880	27679897	+	6	0	AGO1-4,AGO2	7mer-m8	ggUGGAGGGCUCAGGAGUg	||:|:|:| |||||||	gaACUUUCUG-GUCCUCAu	1.2850	3.132	1	Huh-7.5
MIMAT0005458	hsa-miR-1224-5p	ENSG00000245532	NEAT1	lincRNA	chr11	65196347	65196365	+	12	0	AGO1,AGO1-4,AGO2	7mer-m8	gguggagggcUCAGGAGUg	| ||||||||	uuuuuuuaaaAGUCCUCAg	0.3483	-0.237	2	Huh-7.5,endothelial
MIMAT0005458	hsa-miR-1224-5p	ENSG00000245532	NEAT1	lincRNA	chr11	65205206	65205225	+	51	0	AGO1,AGO1-4,AGO2	7mer-m8	ggUGGAGGGC-UCAGGAGUg	| :| ||: | |||||||	cgGCAUCUAGUUGUCCUCAc	1.1489	-0.127	2	Huh-7.5,endothelial,foreskin_fibroblast
MIMAT0005458	hsa-miR-1224-5p	ENSG00000245532	NEAT1	lincRNA	chr11	65211712	65211732	+	109	0	AGO1,AGO1-4,AGO2	7mer-m8	gguGGAGGGC--UCAGGAGUg	|| ||:| ||||||||	agcCCACCUGGUAGUCCUCAg	1.0795	-0.152	2	Huh-7.5,endothelial
MIMAT0005458	hsa-miR-1224-5p	ENSG00000260808	AP003096.1	lincRNA	chr11	68380609	68380627	-	1	0	AGO2	7mer-m8	gguggAGGGCUCAGGAGUg	||: ||||||||	ggcggUCUGCAGUCCUCAg	0.6551	1.958	3	TDF
MIMAT0005458	hsa-miR-1224-5p	ENSG00000261578	AP003119.3	sense_overlapping	chr11	76514331	76514349	+	2	0	AGO2	7mer-m8	gguggagggcuCAGGAGUg	| |||||||	gcuugggaaauGUCCUCAu	-0.0526	-0.118	6	22RV1
MIMAT0005458	hsa-miR-1224-5p	ENSG00000255449	AP002812.5	antisense	chr11	77580889	77580907	-	3	0	AGO2	7mer-m8	gguGGAGGGCUCAGGAGUg	|| | | |||||||	gauCCCCACCUGUCCUCAg	0.8254	0.161	3	HeLa
MIMAT0005458	hsa-miR-1224-5p	ENSG00000261098	AP000766.1	lincRNA	chr11	107185062	107185082	-	7	0	AGO2	7mer-m8	ggUGGAGG-GC-UCAGGAGUg	|:: || || ||||||||	uuAUUACCGCGAAGUCCUCAc	1.2451	0.072	0	MDA-MB-231
MIMAT0005458	hsa-miR-1224-5p	ENSG00000270179	AP002840.2	sense_intronic	chr11	113239770	113239787	+	1	0	AGO2	7mer-m8	ggUGGAGGGCUCAGGAGUg	| ||:::| |||||||	ugAGCUUUUG-GUCCUCAu	1.1874	-0.072	2	MDA-MB-231
MIMAT0005458	hsa-miR-1224-5p	ENSG00000255455	AP003486.1	lincRNA	chr11	130737084	130737102	-	1	0	AGO2	7mer-m8	gguggaGGGCUCAGGAGUg	| |:| |||||||	uuaauaCUCAUGUCCUCAu	0.7073	-0.074	0	T98G
MIMAT0005458	hsa-miR-1224-5p	ENSG00000280237	MIR4697HG	TEC	chr11	133769488	133769506	-	1	0	AGO2	7mer-m8	gguggagggcUCAGGAGUg	|| :|||||||	cccaagauuaGGUCCUCAg	0.3594	0.364	2	HEK293S
MIMAT0005458	hsa-miR-1224-5p	ENSG00000280237	MIR4697HG	TEC	chr11	133769914	133769934	-	2	0	AGO2	8mer	ggUGG-AGG-GCUCAGGAGUg	|||: ||| :|:|||||||	gcACUGUCCUUGGGUCCUCAa	1.6624	0.126	2	left_ventricle
MIMAT0005458	hsa-miR-1224-5p	ENSG00000261799	AC007406.5	sense_overlapping	chr12	385248	385266	-	1	0	AGO2	7mer-m8	gguggaGGGCUCAGGAGUg	| | | :|||||||	acuagaCACUGGUCCUCAg	0.6765	0.020	2	BC-3
MIMAT0005458	hsa-miR-1224-5p	ENSG00000215039	CD27-AS1	processed_transcript	chr12	6556677	6556697	-	2	0	AGO1-4,AGO2	7mer-m8	ggUGGAGGGC-U-CAGGAGUg	||:|| | | |||||||	ugACUUCAGGCAUGUCCUCAu	1.0962	0.126	3	Huh-7.5
MIMAT0005458	hsa-miR-1224-5p	ENSG00000205885	C1RL-AS1	antisense	chr12	7268083	7268101	+	2	0	AGO1-4,AGO2	7mer-m8	ggUGGAGGGCUCAGGAGUg	:||| | :|||||||	ggGCCUGGCUGGUCCUCAc	1.1297	0.107	3	HeLa,Huh-7.5
MIMAT0005458	hsa-miR-1224-5p	ENSG00000257985	AC004801.4	antisense	chr12	48417562	48417580	+	1	0	AGO2	7mer-m8	gguggaGGGCUCAGGAGUg	| ||: |||||||	cuguggCCUCUGUCCUCAc	0.6551	-0.059	0	TDF
MIMAT0005458	hsa-miR-1224-5p	ENSG00000260597	AC012531.1	lincRNA	chr12	54414455	54414473	+	1	0	AGO2	7mer-m8	ggUGGAGGGCUCAGGAGUg	|::|: : ||||||||	aaAUUUUGUUAGUCCUCAc	1.1053	1.141	2	22RV1
MIMAT0005458	hsa-miR-1224-5p	ENSG00000250748	AC025419.1	lincRNA	chr12	66036110	66036130	-	1	0	AGO1	7mer-m8	ggUGGAGGGC--UCAGGAGUg	::|| ::| ||||||||	gaGUCUAUUGAAAGUCCUCAg	1.1180	0.476	5	endothelial
MIMAT0005458	hsa-miR-1224-5p	ENSG00000270344	POC1B-AS1	antisense	chr12	89938976	89938994	+	1	0	AGO1-4	8mer	gguggaGGGCUCAGGAGUg	|:| :|||||||	aagaaaCUCAGGUCCUCAa	0.4825	0.308	3	Huh-7.5
MIMAT0005458	hsa-miR-1224-5p	ENSG00000257167	TMPO-AS1	antisense	chr12	98907957	98907975	-	1	0	AGO1	7mer-m8	gguggAGGGCUCAGGAGUg	| |::: |||||||	cuuggUUUUUUGUCCUCAc	0.7895	-0.512	2	endothelial
MIMAT0005458	hsa-miR-1224-5p	ENSG00000281344	HELLPAR	macro_lncRNA	chr12	102603223	102603241	+	2	0	AGO2	8mer	ggugGAGGGCUCAGGAGUg	| :| |: ||||||||	cguaUUACUAAGUCCUCAa	0.9923	-0.057	2	HeLa
MIMAT0005458	hsa-miR-1224-5p	ENSG00000281344	HELLPAR	macro_lncRNA	chr12	102604581	102604599	+	3	0	AGO1-4,AGO2	7mer-m8	ggUGGAGGGCUCAGGAGUg	:|| :: ||||||||	uaGCCAAUUUAGUCCUCAc	1.0218	0.054	2	Huh-7.5
MIMAT0005458	hsa-miR-1224-5p	ENSG00000281344	HELLPAR	macro_lncRNA	chr12	102614952	102614970	+	1	0	AGO2	7mer-m8	gguggaGGGCUCAGGAGUg	| :|:|||||||||	ggauggUCUGAGUCCUCAu	1.0308	0.004	2	Huh-7.5
MIMAT0005458	hsa-miR-1224-5p	ENSG00000281344	HELLPAR	macro_lncRNA	chr12	102680506	102680524	+	4	0	AGO1-4,AGO2	8mer	gguggaGGGCUCAGGAGUg	| ::| ||||||||	gcugagUUCAAGUCCUCAa	0.8036	-0.007	2	Huh-7.5
MIMAT0005458	hsa-miR-1224-5p	ENSG00000281344	HELLPAR	macro_lncRNA	chr12	102758538	102758556	+	1	0	AGO1-4	7mer-m8	gguggagggcuCAGGAGUg	| | |||||||	ugaagggcuuuGUCCUCAg	0.3916	0.004	2	Huh-7.5
MIMAT0005458	hsa-miR-1224-5p	ENSG00000281344	HELLPAR	macro_lncRNA	chr12	102766197	102766215	+	1	0	AGO1-4	7mer-m8	gguggagggcUCAGGAGUg	| ||||||||	uuccaaguguAGUCCUCAu	0.3607	0.272	2	Huh-7.5
MIMAT0005458	hsa-miR-1224-5p	ENSG00000281344	HELLPAR	macro_lncRNA	chr12	102788024	102788043	+	1	0	AGO1-4	7mer-m8	gguggaGGGCU-CAGGAGUg	|| :::|| |||||||	cccagaUUUGAUGUCCUCAg	1.0872	0.344	2	Huh-7.5
MIMAT0005458	hsa-miR-1224-5p	ENSG00000260329	AC007541.1	antisense	chr12	107349126	107349151	-	1	0	AGO1-4	7mer-m8	ggUGGAGGG--C-U----CAGGAGUg	| ||||||| | | |||||||	caACCUCCCUUGCAUGCUGUCCUCAg	1.6909	-0.034	3	Huh-7.5
MIMAT0005458	hsa-miR-1224-5p	ENSG00000212694	LINC01089	lincRNA	chr12	122239696	122239714	-	2	0	AGO1-4	7mer-m8	gguggagggcUCAGGAGUg	| ||||||||	agcaguaaacAGUCCUCAg	0.3483	1.847	2	MCF7
MIMAT0005458	hsa-miR-1224-5p	ENSG00000256546	AC156455.1	processed_transcript	chr12	122502530	122502549	+	3	0	AGO2	8mer	gguGGAGGGC-UCAGGAGUg	| :||:|:| ||||||||	uccUCUUCUGUAGUCCUCAa	1.4120	0.040	4	HeLa
MIMAT0005458	hsa-miR-1224-5p	ENSG00000279500	AC108704.2	TEC	chr12	129298588	129298606	-	1	0	AGO2	7mer-m8	gguggaGGGCUCAGGAGUg	| ||:| |||||||	gaaaggCCUGUGUCCUCAg	0.9088	-0.056	2	GM12891
MIMAT0005458	hsa-miR-1224-5p	ENSG00000280287	AC131212.3	TEC	chr12	133130222	133130240	+	1	0	AGO2	7mer-m8	ggUGGAGGGCUCAGGAGUg	| | | ||||:|||||||	caAGCGCCCGGGUCCUCAg	1.4211	-0.143	3	T98G
MIMAT0005458	hsa-miR-1224-5p	ENSG00000279700	AC131212.2	TEC	chr12	133142073	133142094	+	2	0	AGO2	7mer-m8	ggUGGA-GGGCU--CAGGAGUg	||| | ||| | |||||||	acACGUACCCAACUGUCCUCAu	1.3992	-0.323	1	MDA-MB-231
MIMAT0005458	hsa-miR-1224-5p	ENSG00000279700	AC131212.2	TEC	chr12	133142779	133142799	+	2	0	AGO1-4,AGO2	7mer-m8	gguGGAG--GGCUCAGGAGUg	| :||| |:| |||||||	gccUCUCCGCUGCGUCCUCAc	1.2350	-0.162	1	Huh-7.5
MIMAT0005458	hsa-miR-1224-5p	ENSG00000260131	LINC00556	antisense	chr13	20755670	20755677	+	1	0	AGO2	8mer	gguggagggcuCAGGAGUg	|||||||	-----------GUCCUCAa	-1.6316	-0.180	1	T-REx-293
MIMAT0005458	hsa-miR-1224-5p	ENSG00000236953	ZDHHC20-IT1	sense_intronic	chr13	21951904	21951922	-	1	0	AGO2	7mer-m8	gguggagggcuCAGGAGUg	| | |||||||	cuugugggcuuGUCCUCAg	0.1854	-0.087	2	HeLa
MIMAT0005458	hsa-miR-1224-5p	ENSG00000205861	PCOTH	processed_transcript	chr13	24465564	24465582	+	1	0	AGO2	7mer-m8	gguggagGGCUCAGGAGUg	||| || :|||||||	ccagaggCCUGGUCCUCAg	1.1566	4.460	3	HeLa
MIMAT0005458	hsa-miR-1224-5p	ENSG00000260388	LINC00562	lincRNA	chr13	48505394	48505411	-	1	0	AGO2	7mer-m8	ggUGGAGGGCUCAGGAGUg	|| |:|: |||||||	gaACAUUCU-UGUCCUCAg	1.0218	-0.093	2	HEK293T
MIMAT0005458	hsa-miR-1224-5p	ENSG00000228824	MIR4500HG	lincRNA	chr13	88271559	88271577	-	1	0	AGO2	7mer-m8	gguggagggcuCAGGAGUg	|||||||	uugguguguuuGUCCUCAu	-0.4211	-0.145	1	HeLa
MIMAT0005458	hsa-miR-1224-5p	ENSG00000215417	MIR17HG	processed_transcript	chr13	92004221	92004239	+	4	0	AGO1-4,AGO2	7mer-m8	gguggaGGGCUCAGGAGUg	| || :|||||||	aaaugaCCAAGGUCCUCAg	0.7509	0.110	5	Huh-7.5
MIMAT0005458	hsa-miR-1224-5p	ENSG00000251002	AC244502.1	processed_transcript	chr14	22851552	22851571	-	1	0	AGO2	7mer-m8	ggUGGAGGGC-UCAGGAGUg	|::| ||:| ||||||||	ucGUCCCCUGCAGUCCUCAg	1.4338	-0.143	5	GM12878
MIMAT0005458	hsa-miR-1224-5p	ENSG00000257842	NOVA1-AS1	antisense	chr14	27275585	27275603	+	2	0	AGO1-4,AGO2	7mer-m8	gguggagggcUCAGGAGUg	||||||||	uggagaauaaAGUCCUCAg	-0.1579	-0.384	2	Huh-7.5
MIMAT0005458	hsa-miR-1224-5p	ENSG00000258708	SLC25A21-AS1	antisense	chr14	37641640	37641658	+	1	0	AGO2	8mer	gguggaggGCUCAGGAGUg	| | | :|||||||	cggcugggCUGGUCCUCAa	0.6547	-0.539	0	22RV1
MIMAT0005458	hsa-miR-1224-5p	ENSG00000214548	MEG3	lincRNA	chr14	101297037	101297057	+	1	0	AGO1	7mer-m8	ggUGGA--GGGCUCAGGAGUg	|||| :: |:|||||||	gaACCUAAUUGGGGUCCUCAu	1.2876	1.676	2	endothelial
MIMAT0005458	hsa-miR-1224-5p	ENSG00000258460	AL355096.1	lincRNA	chr14	101799118	101799136	-	2	0	AGO1-4,AGO2	7mer-m8	gguggagggcuCAGGAGUg	||| | |||||||	ccaugaucaucGUCCUCAu	0.8498	-0.682	0	Huh-7.5
MIMAT0005458	hsa-miR-1224-5p	ENSG00000224078	SNHG14	processed_transcript	chr15	25354832	25354850	+	3	0	AGO2	7mer-m8	gguggagGGCUCAGGAGUg	| | |:|:|||||||	caugccaCUGGGUCCUCAg	0.9923	-0.010	1	22RV1
MIMAT0005458	hsa-miR-1224-5p	ENSG00000174171	AC020659.1	antisense	chr15	42185811	42185833	+	1	0	AGO2	7mer-m8	ggUGGA--GGGCU--CAGGAGUg	||:||| || || |||||||	ccGCCUUGCCAGACUGUCCUCAc	1.5237	-0.344	3	left_ventricle
MIMAT0005458	hsa-miR-1224-5p	ENSG00000275580	AC022306.2	lincRNA	chr15	49636232	49636250	+	1	0	AGO1-4	8mer	ggUGGAGGGCUCAGGAGUg	| | | : ||||||||	uuAACACAUUAGUCCUCAa	0.9256	0.399	3	Huh-7.5
MIMAT0005458	hsa-miR-1224-5p	ENSG00000259185	AC090971.1	antisense	chr15	52201317	52201335	-	1	0	AGO2	7mer-m8	gguggagggcUCAGGAGUg	| :|||||||	aaaaaagauuGGUCCUCAc	0.2414	1.027	0	TDF
MIMAT0005458	hsa-miR-1224-5p	ENSG00000285331	AC010999.3	processed_transcript	chr15	57209008	57209028	-	3	0	AGO2	8mer	gguGGAGGGC-U-CAGGAGUg	|:|:|:| | |||||||	auuCUUUCUGCAUGUCCUCAa	1.0449	-0.007	0	Huh-7.5
MIMAT0005458	hsa-miR-1224-5p	ENSG00000259285	AC025431.1	antisense	chr15	58357524	58357543	+	1	0	AGO2	7mer-m8	gguGGAGGGCU-CAGGAGUg	|| | |: |||||||	aguCCCCAAGGCGUCCUCAg	0.8036	-0.362	2	MDMs
MIMAT0005458	hsa-miR-1224-5p	ENSG00000261801	LOXL1-AS1	antisense	chr15	74210624	74210642	-	1	0	AGO1	7mer-m8	ggUGGAGGGCUCAGGAGUg	:||||| |:|||||||	agGCCUCCAGGGUCCUCAc	1.7027	0.162	0	endothelial
MIMAT0005458	hsa-miR-1224-5p	ENSG00000260919	AC100835.1	antisense	chr15	74905659	74905678	-	1	0	AGO1-4	7mer-m8	gguGGA-GGGCUCAGGAGUg	| ||| :|:|:|||||||	gcuCCUGUCUGGGUCCUCAg	1.4891	-0.329	0	Huh-7
MIMAT0005458	hsa-miR-1224-5p	ENSG00000259424	AC118658.1	antisense	chr15	99190348	99190366	-	1	0	AGO2	8mer	gguggagGGCUCAGGAGUg	| || :|||||||	gcggagaCCAGGUCCUCAa	0.6551	0.795	1	MDA-MB-231
MIMAT0005458	hsa-miR-1224-5p	ENSG00000205913	SRRM2-AS1	antisense	chr16	2789313	2789331	-	1	0	AGO2	7mer-m8	gguggagggcuCAGGAGUg	|| | |||||||	ucagaggaccuGUCCUCAg	0.5498	-1.891	1	HEK293S
MIMAT0005458	hsa-miR-1224-5p	ENSG00000205913	SRRM2-AS1	antisense	chr16	2790271	2790291	-	1	0	AGO2	7mer-m8	gguGGAGG--GCUCAGGAGUg	||| | | :|||||||	uguCCUACAGCAGGUCCUCAg	0.9115	-0.279	1	MCF7
MIMAT0005458	hsa-miR-1224-5p	ENSG00000261067	AC109460.3	processed_transcript	chr16	28996645	28996662	+	1	0	AGO1-4	7mer-m8	gguggaGGGCUCAGGAGUg	| :||| |||||||	gccgggUCCG-GUCCUCAc	0.9024	-0.149	2	Huh-7.5
MIMAT0005458	hsa-miR-1224-5p	ENSG00000280607	AC009133.5	processed_transcript	chr16	29820019	29820037	+	16	1	AGO1-4,AGO2	7mer-m8	ggUGGAGGGCUCAGGAGUg	||| || |:|||||||	gcACAGCCAGGGUCCUCAc	1.4056	2.925	0	HeLa,foreskin_fibroblast
MIMAT0005458	hsa-miR-1224-5p	ENSG00000260114	AC120114.2	sense_intronic	chr16	29932068	29932087	-	2	0	AGO2	7mer-m8	ggUGGAGG-GCUCAGGAGUg	||::||: | |||||||	acAUUUCUGCAUGUCCUCAu	1.3195	-0.147	0	motor_cortex
MIMAT0005458	hsa-miR-1224-5p	ENSG00000235560	AC002310.1	antisense	chr16	30546611	30546630	+	1	0	AGO2	7mer-m8	ggUGGAGGGC-UCAGGAGUg	| :|||| | ||||||||	caGCCUCAGGAAGUCCUCAc	1.5199	0.226	3	BCBL-1
MIMAT0005458	hsa-miR-1224-5p	ENSG00000260852	FBXL19-AS1	antisense	chr16	30931522	30931541	-	1	0	AGO1	7mer-m8	ggUGGAGGGC-UCAGGAGUg	||::|| :| :|||||||	gcAUUUCAUGUGGUCCUCAu	1.4248	0.008	1	HEK293
MIMAT0005458	hsa-miR-1224-5p	ENSG00000279803	AC009090.5	TEC	chr16	57176662	57176681	+	2	0	AGO1,AGO2	7mer-m8	gguGGAG-GGCUCAGGAGUg	| |||| | |:|||||||	uccCCUCGCAGGGUCCUCAg	1.5417	-0.074	2	T98G,endothelial
MIMAT0005458	hsa-miR-1224-5p	ENSG00000259768	AC004943.2	antisense	chr16	72824533	72824551	+	1	0	AGO2	7mer-m8	gguGGAGGGCUCAGGAGUg	| | | | | |||||||	cauCAUGCAGUGUCCUCAg	0.9782	0.336	2	22RV1
MIMAT0005458	hsa-miR-1224-5p	ENSG00000280152	AC009078.3	TEC	chr16	75283819	75283837	-	1	0	AGO1-4	7mer-m8	gguggagggcuCAGGAGUg	|| |||||||	gacagucaguuGUCCUCAg	0.3919	-0.153	0	hNSC
MIMAT0005458	hsa-miR-1224-5p	ENSG00000260417	AC092127.1	lincRNA	chr16	85629081	85629099	+	4	0	AGO1-4,AGO2	7mer-m8	gguggaGGGCUCAGGAGUg	| :| |||||||||	gcuggcUCAGAGUCCUCAu	0.8344	-0.468	0	HeLa,Huh-7.5
MIMAT0005458	hsa-miR-1224-5p	ENSG00000278341	AC138028.6	antisense	chr16	88776537	88776555	-	1	0	AGO2	8mer	gguggagggcuCAGGAGUg	|| | |||||||	acaucgagucuGUCCUCAa	0.6225	-0.528	6	HeLa
MIMAT0005458	hsa-miR-1224-5p	ENSG00000180422	LINC00304	lincRNA	chr16	89226375	89226392	+	1	0	AGO1-4	7mer-m8	ggUGGAGGGCUCAGGAGUg	:|| |:|| |||||||	agGCCGCUCG-GUCCUCAg	1.2233	-0.302	0	Huh-7.5
MIMAT0005458	hsa-miR-1224-5p	ENSG00000272770	AC005696.2	antisense	chr17	2586934	2586952	-	1	0	AGO2	8mer	gguggagggcuCAGGAGUg	|||||||	auguaauuuuuGUCCUCAa	-0.4211	1.515	0	H1
MIMAT0005458	hsa-miR-1224-5p	ENSG00000262050	AC005696.1	antisense	chr17	2615643	2615666	+	1	1	AGO2	7mer-m8	ggUGGAGGGCU-----CAGGAGUg	||||||| |: |||||||	ucACCUCCAGGCUGGUGUCCUCAu	1.7345	-0.070	2	HeLa
MIMAT0005458	hsa-miR-1224-5p	ENSG00000264772	AC016876.2	processed_transcript	chr17	7483138	7483156	+	2	0	AGO1-4,AGO2	7mer-m8	gguggagggcuCAGGAGUg	|||||||	agggaaugacuGUCCUCAc	-0.4211	0.886	5	MDA-MB-231,foreskin_fibroblast
MIMAT0005458	hsa-miR-1224-5p	ENSG00000233098	CCDC144NL-AS1	antisense	chr17	20827874	20827892	+	4	0	AGO1-4,AGO2	7mer-m8	ggUGGAGGGCUCAGGAGUg	|||| || |||||||	ggACCUGCCCUGUCCUCAc	1.4056	-0.288	2	22RV1,hNSC
MIMAT0005458	hsa-miR-1224-5p	ENSG00000233098	CCDC144NL-AS1	antisense	chr17	20899872	20899889	+	1	0	AGO1-4	7mer-m8	ggUGGAGGGCUCAGGAGUg	|| | :| |||||||	ggACAACGUG-GUCCUCAg	0.8947	-0.120	2	hNSC
MIMAT0005458	hsa-miR-1224-5p	ENSG00000266111	AC068025.2	lincRNA	chr17	27730816	27730834	+	2	0	AGO2	7mer-m8	gguggagggcUCAGGAGUg	|||| ||||||||	acaccgaagcAGUCCUCAu	1.2259	-0.579	0	T-REx-293
MIMAT0005458	hsa-miR-1224-5p	ENSG00000279762	AC005899.8	antisense	chr17	30770964	30770982	-	1	0	AGO2	7mer-m8	gguggagggcuCAGGAGUg	| |||||||	cggagaaaacuGUCCUCAc	-0.1579	0.378	2	MDMs
MIMAT0005458	hsa-miR-1224-5p	ENSG00000226377	AC084809.1	antisense	chr17	31205609	31205627	+	1	0	AGO2	7mer-m8	gguggaGGGCUCAGGAGUg	| :| | |||||||	ucgauaUCAGUGUCCUCAu	0.6765	0.538	1	T-REx-293
MIMAT0005458	hsa-miR-1224-5p	ENSG00000278829	AC099811.5	sense_intronic	chr17	40427017	40427035	-	6	0	AGO1-4,AGO2	7mer-m8	gguGGAGGGCUCAGGAGUg	:|| | | |||||||	uucUCUGCAGUGUCCUCAg	0.9306	0.214	1	Huh-7.5
MIMAT0005458	hsa-miR-1224-5p	ENSG00000282199	AC007993.3	antisense	chr17	41992010	41992028	-	1	0	AGO2	8mer	gguggagggcuCAGGAGUg	| || |||||||	gcugcuaagcuGUCCUCAa	0.7060	0.243	0	cingulate_gyrus
MIMAT0005458	hsa-miR-1224-5p	ENSG00000267750	RUNDC3A-AS1	antisense	chr17	42392621	42392637	-	1	0	AGO2	7mer-m8	ggUGGAGGGCUCAGGAGUg	||| |: |||||||	guACCAGCU--GUCCUCAu	0.9192	5.477	2	MCF7
MIMAT0005458	hsa-miR-1224-5p	ENSG00000224505	AC138150.1	antisense	chr17	43236808	43236822	-	2	0	AGO1-4,AGO2	8mer	gguggaGGGCUCAGGAGUg	|: |:|||||||	----gaCUAGGGUCCUCAa	0.2786	-0.232	1	HeLa,hNSC
MIMAT0005458	hsa-miR-1224-5p	ENSG00000233175	AC008105.1	antisense	chr17	43315980	43315998	-	1	0	AGO1-4	7mer-m8	gguggagggcuCAGGAGUg	| |||||||	ucgauguugcuGUCCUCAu	-0.0526	4.829	1	MCF7
MIMAT0005458	hsa-miR-1224-5p	ENSG00000264558	AC015674.1	antisense	chr17	45759794	45759812	-	1	0	AGO2	7mer-m8	gguggagggCUCAGGAGUg	| |:|||||||	uuccaguggGGGUCCUCAg	0.5712	4.122	0	TDF
MIMAT0005458	hsa-miR-1224-5p	ENSG00000279069	AC015813.5	TEC	chr17	56084386	56084404	+	1	0	AGO2	8mer	gguggagggcuCAGGAGUg	| |||||||	uuguagaacacGUCCUCAa	-0.0687	5.805	2	H1
MIMAT0005458	hsa-miR-1224-5p	ENSG00000227036	LINC00511	lincRNA	chr17	70441219	70441239	-	5	0	AGO2	7mer-m8	ggUGGAGGGC--UCAGGAGUg	|| | |:| :|||||||	ggACGUACUGGAGGUCCUCAu	1.0218	0.132	4	MDMs
MIMAT0005458	hsa-miR-1224-5p	ENSG00000267078	AC015802.1	antisense	chr17	74565923	74565942	+	1	0	AGO2	7mer-m8	gguggagggCU-CAGGAGUg	|| |||||||	gguggggaaGAUGUCCUCAg	-0.0778	-0.678	4	HEK293S
MIMAT0005458	hsa-miR-1224-5p	ENSG00000262772	LINC01977	lincRNA	chr17	77800423	77800441	+	1	0	AGO1-4	8mer	gguGGAGGGCUCAGGAGUg	| ::|:|| |||||||	ucuUUUUCCUUGUCCUCAa	1.2233	-0.016	0	Huh-7.5
MIMAT0005458	hsa-miR-1224-5p	ENSG00000260369	AC120024.1	lincRNA	chr17	78427890	78427908	-	1	0	AGO2	7mer-m8	gguggagggcUCAGGAGUg	| :|||||||	uuuaagucaaGGUCCUCAc	0.1328	-0.424	1	HEK293S
MIMAT0005458	hsa-miR-1224-5p	ENSG00000226137	BAIAP2-AS1	lincRNA	chr17	79006570	79006589	-	1	0	AGO2	7mer-m8	ggUGGAGGGCU-CAGGAGUg	|| | :|| |||||||	ggACGUGGUGAGGUCCUCAu	1.0436	-0.947	1	22RV1
MIMAT0005458	hsa-miR-1224-5p	ENSG00000260005	AC027601.1	antisense	chr17	79205428	79205445	+	1	0	AGO2	7mer-m8	gguggAGGGCUCAGGAGUg	|| || | ||||||||	ccgagUCAC-AGUCCUCAc	1.1321	1.316	2	cingulate_gyrus
MIMAT0005458	hsa-miR-1224-5p	ENSG00000266236	NARF-IT1	sense_intronic	chr17	80440217	80440235	+	3	0	AGO1-4,AGO2	7mer-m8	gguggagggCUCAGGAGUg	|:|||||||	gggauagaaGGGUCCUCAg	0.0526	-0.661	1	HeLa,hNSC
MIMAT0005458	hsa-miR-1224-5p	ENSG00000263618	AP005121.1	lincRNA	chr18	14915595	14915613	+	1	0	AGO2	7mer-m8	gguggagggcuCAGGAGUg	| |||||||	aaaugaguaucGUCCUCAu	0.0308	-0.567	1	BT474
MIMAT0005458	hsa-miR-1224-5p	ENSG00000265374	LINC01908	lincRNA	chr18	24827122	24827140	+	1	0	AGO2	7mer-m8	gguGGAGGGCUCAGGAGUg	||| | ||||||||	auuCCUGACAAGUCCUCAg	1.0385	1.114	3	TDF
MIMAT0005458	hsa-miR-1224-5p	ENSG00000263823	AC009831.1	antisense	chr18	29523756	29523774	+	1	0	AGO2	7mer-m8	gguggagggcuCAGGAGUg	|| | | |||||||	ccgcgugguucGUCCUCAg	0.8857	-0.536	1	cingulate_gyrus
MIMAT0005458	hsa-miR-1224-5p	ENSG00000277310	AC090246.1	sense_intronic	chr18	47782703	47782721	-	1	0	AGO2	7mer-m8	gguGGAGGGCUCAGGAGUg	| | | || |||||||	acuCAUACCCUGUCCUCAg	1.0436	0.094	2	EWS
MIMAT0005458	hsa-miR-1224-5p	ENSG00000267712	LINC01539	lincRNA	chr18	53752602	53752620	-	1	0	AGO1-4	7mer-m8	gguGGAGGGCUCAGGAGUg	|:||| |||||||||	uguCUUCCAGAGUCCUCAc	1.3235	0.048	1	fibroblasts
MIMAT0005458	hsa-miR-1224-5p	ENSG00000275763	C18orf65	lincRNA	chr18	74208596	74208615	+	1	0	AGO2	8mer	gguggAGG-GCUCAGGAGUg	||| ||||||||||	aaggaUCCGCGAGUCCUCAa	0.9953	1.062	1	MCF7
MIMAT0005458	hsa-miR-1224-5p	ENSG00000267270	PARD6G-AS1	antisense	chr18	77905915	77905933	+	5	0	AGO2	7mer-m8	gguGGAGGGCUCAGGAGUg	||| :| |||||||	agcCCUGUCCUGUCCUCAg	1.0077	-0.154	1	HeLa
MIMAT0005458	hsa-miR-1224-5p	ENSG00000267244	AC012615.6	processed_transcript	chr19	1823943	1823961	+	1	0	AGO2	8mer	gguggagggcUCAGGAGUg	| :|||||||	agggggcaguGGUCCUCAa	0.2194	-0.782	2	TDF
MIMAT0005458	hsa-miR-1224-5p	ENSG00000267283	AC005306.1	processed_transcript	chr19	1989841	1989859	+	1	0	AGO2	7mer-m8	gguggaggGCUCAGGAGUg	|| || |||||||	ccuguggaCGCGUCCUCAc	0.6750	-0.673	3	HeLa
MIMAT0005458	hsa-miR-1224-5p	ENSG00000226800	CACTIN-AS1	antisense	chr19	3613337	3613355	+	1	0	AGO1	7mer-m8	gguggagGGCUCAGGAGUg	||| |||||||	gugggcgCCGCGUCCUCAg	0.4639	0.309	1	endothelial
MIMAT0005458	hsa-miR-1224-5p	ENSG00000267709	AC024592.2	antisense	chr19	5847678	5847696	+	1	0	AGO2	7mer-m8	gguggAGGGCUCAGGAGUg	|||| |||||||	agcagUCCCCUGUCCUCAc	0.8900	0.000	3	TDF
MIMAT0005458	hsa-miR-1224-5p	ENSG00000268149	AC010336.4	antisense	chr19	7978369	7978387	-	1	0	AGO1	8mer	gguggAGGGCUCAGGAGUg	| || | |||||||	gcuugUCACACGUCCUCAa	0.8254	0.602	0	HEK293
MIMAT0005458	hsa-miR-1224-5p	ENSG00000214049	UCA1	lincRNA	chr19	15940096	15940112	+	1	0	AGO1-4	7mer-m8	ggUGGAGGGCUCAGGAGUg	| |||| ||:|||||||	cgACCU--CGGGUCCUCAg	1.5417	-0.013	6	Huh-7.5
MIMAT0005458	hsa-miR-1224-5p	ENSG00000214049	UCA1	lincRNA	chr19	15945817	15945835	+	5	0	AGO1,AGO1-4	8mer	ggUGGAGGGCUCAGGAGUg	:|| : | |||||||	uuGCCCAUGGUGUCCUCAa	0.8947	0.049	6	Huh-7.5,endothelial
MIMAT0005458	hsa-miR-1224-5p	ENSG00000284428	AC092329.4	processed_transcript	chr19	23445701	23445720	-	2	0	AGO1-4,AGO2	8mer	ggUGGAG-GGCUCAGGAGUg	|| ||| : ||||||||	gcAACUCAUACAGUCCUCAa	1.3222	-0.133	0	Huh-7.5
MIMAT0005458	hsa-miR-1224-5p	ENSG00000269397	AC011503.2	sense_intronic	chr19	24110806	24110824	+	2	0	AGO1-4,AGO2	7mer-m8	gguggagggcUCAGGAGUg	| ||||||||	augggggcaaAGUCCUCAu	0.1854	0.121	2	22RV1,hNSC
MIMAT0005458	hsa-miR-1224-5p	ENSG00000267537	AC079466.2	lincRNA	chr19	29139191	29139209	-	1	0	AGO2	7mer-m8	gguggaggGCUCAGGAGUg	|| | | ||||||||	acagguggCAAGUCCUCAg	1.0000	-0.041	4	22RV1
MIMAT0005458	hsa-miR-1224-5p	ENSG00000236144	TMEM147-AS1	antisense	chr19	36034396	36034413	-	6	0	AGO1,AGO1-4,AGO2	7mer-m8	ggUGGAGGGCUCAGGAGUg	|| ||:|: |||||||	gcAGCUUCU-UGUCCUCAu	1.2451	0.455	2	Huh-7.5,endothelial
MIMAT0005458	hsa-miR-1224-5p	ENSG00000205041	AC118344.1	sense_intronic	chr19	40780951	40780969	-	1	0	AGO2	7mer-m8	gguggaggGCUCAGGAGUg	| | | :|||||||	gcugcaugCAGGUCCUCAu	0.7073	-0.269	0	T98G
MIMAT0005458	hsa-miR-1224-5p	ENSG00000266921	AC006213.1	antisense	chr19	44502795	44502815	-	1	1	AGO1-4	7mer-m8	gguggAGGGCU--CAGGAGUg	| | |:|| |||||||	agaaaUACUGACUGUCCUCAc	0.8947	0.160	2	Huh-7.5
MIMAT0005458	hsa-miR-1224-5p	ENSG00000267757	EML2-AS1	processed_transcript	chr19	46144941	46144959	+	1	0	AGO2	7mer-m8	ggUGGAGGGCUCAGGAGUg	| :|: | |:|||||||	cgGCUGCGGGGGUCCUCAc	1.1579	2.595	1	HeLa
MIMAT0005458	hsa-miR-1224-5p	ENSG00000268621	IGFL2-AS1	lincRNA	chr19	46706133	46706149	-	1	0	AGO2	7mer-m8	ggUGGAGGGCUCAGGAGUg	|||| ||:|||||||	ugACCU--CGGGUCCUCAg	1.3620	-0.020	5	HeLa
MIMAT0005458	hsa-miR-1224-5p	ENSG00000269959	SPACA6P-AS	lincRNA	chr19	52196541	52196559	-	9	0	AGO2	7mer-m8	ggUGGAGGGCU-CAGGAGUg	||| |: || |||||||	ugACC-CUGGAUGUCCUCAc	1.2477	2.390	3	TDF
MIMAT0005458	hsa-miR-1224-5p	ENSG00000269825	AC022150.4	sense_intronic	chr19	53155949	53155968	-	3	0	AGO1-4,AGO2	7mer-m8	gguGGAG-GGCUCAGGAGUg	:||| | ||||||||	gauUCUCACAAAGUCCUCAg	1.0603	-1.134	2	MDA-MB-231,hNSC
MIMAT0005458	hsa-miR-1224-5p	ENSG00000276570	AC010327.5	processed_transcript	chr19	55740720	55740738	-	2	0	AGO2	7mer-m8	gguggagGGCUCAGGAGUg	| | |||||||	augaggaCAGCGUCCUCAc	0.1854	-0.516	0	Huh-7.5
MIMAT0005458	hsa-miR-1224-5p	ENSG00000166770	ZNF667-AS1	lincRNA	chr19	57006199	57006217	+	1	0	AGO2	8mer	gguggagggcuCAGGAGUg	| | |||||||	acuuguauaauGUCCUCAa	0.4660	0.154	3	motor_cortex
MIMAT0005458	hsa-miR-1224-5p	ENSG00000268516	AC020915.3	antisense	chr19	58769479	58769497	-	3	0	AGO1-4,AGO2	7mer-m8	gguggagggcuCAGGAGUg	| |||||||	ggaaaggggcuGUCCUCAc	0.0308	-0.325	1	Huh-7.5
MIMAT0005458	hsa-miR-1224-5p	ENSG00000268230	AC012313.3	processed_transcript	chr19	58858351	58858370	-	3	0	AGO1-4,AGO2	7mer-m8	ggugGAGGGCU-CAGGAGUg	|| ::|: |||||||	ggugCUGUUGGUGUCCUCAg	0.8472	-0.448	1	HS5,Huh-7.5
MIMAT0005458	hsa-miR-1224-5p	ENSG00000232098	AC012313.1	lincRNA	chr19	58918322	58918340	-	1	0	AGO1-4	7mer-m8	gguGGAGGGCUCAGGAGUg	| |:| | |||||||	cucCUUAACAUGUCCUCAg	0.9038	0.207	1	hNSC
MIMAT0005458	hsa-miR-1224-5p	ENSG00000278041	AL133325.3	lincRNA	chr20	21482501	21482519	-	1	0	AGO2	7mer-m8	gguggagggcUCAGGAGUg	||||||||	uggugcaugaAGUCCUCAg	-0.1579	0.204	3	HCT116
MIMAT0005458	hsa-miR-1224-5p	ENSG00000259974	LINC00261	lincRNA	chr20	22544089	22544108	-	5	0	AGO1-4,AGO2	7mer-m8	ggUGGAGGGC-UCAGGAGUg	| | |::| ||||||||	aaAGCCCUUGAAGUCCUCAg	1.1053	1.138	1	Huh-7.5
MIMAT0005458	hsa-miR-1224-5p	ENSG00000276952	AL121772.3	antisense	chr20	25265795	25265813	-	1	0	AGO2	7mer-m8	gguggagggCUCAGGAGUg	| | |:|||||||	acggcagagGGGUCCUCAg	0.7677	-0.295	1	T-REx-293
MIMAT0005458	hsa-miR-1224-5p	ENSG00000272945	AL356299.2	sense_intronic	chr20	32874234	32874252	-	2	0	AGO1-4,AGO2	7mer-m8	gguggagggcuCAGGAGUg	|| |||||||	acaugggaucuGUCCUCAg	0.2541	0.240	2	22RV1,Huh-7.5
MIMAT0005458	hsa-miR-1224-5p	ENSG00000275401	AL391095.3	lincRNA	chr20	37047213	37047231	-	1	0	AGO1-4	8mer	gguggaGGGCUCAGGAGUg	| :::| |||||||	aggcagUUUGUGUCCUCAa	0.8203	-0.220	0	A549
MIMAT0005458	hsa-miR-1224-5p	ENSG00000229957	AL031687.1	lincRNA	chr20	44799459	44799478	-	1	0	AGO2	8mer	ggUGGAGGGC-UCAGGAGUg	| :||| : | ||||||||	caGCCUGUAGAAGUCCUCAa	1.3838	0.433	0	Akata-LCLd3
MIMAT0005458	hsa-miR-1224-5p	ENSG00000231290	APCDD1L-AS1	processed_transcript	chr20	57100222	57100240	+	2	0	AGO2	7mer-m8	gguGGAGGGCUCAGGAGUg	| || | :|||||||	cguCCAGCAUGGUCCUCAg	0.9474	-0.740	2	HCT116
MIMAT0005458	hsa-miR-1224-5p	ENSG00000231290	APCDD1L-AS1	processed_transcript	chr20	57100966	57100984	+	1	0	AGO2	7mer-m8	gguggagggcUCAGGAGUg	||||||||	gagguaaagcAGUCCUCAg	-0.1579	0.107	2	HeLa
MIMAT0005458	hsa-miR-1224-5p	ENSG00000275437	AL121832.3	sense_intronic	chr20	60980644	60980661	-	2	0	AGO2	8mer	ggUGGAGGGCUCAGGAGUg	|| | |:| |||||||	acAGCACUC-UGUCCUCAa	1.0962	-0.646	1	BC-3
MIMAT0005458	hsa-miR-1224-5p	ENSG00000229299	AL121845.1	antisense	chr20	62377009	62377027	+	1	0	AGO2	7mer-m8	gguggagggcuCAGGAGUg	| |||||||	aaggauggaauGUCCUCAu	0.1904	-0.130	0	HCT116
MIMAT0005458	hsa-miR-1224-5p	ENSG00000226751	AF127936.1	lincRNA	chr21	16134231	16134250	-	1	0	AGO2	8mer	gguggagGGCU-CAGGAGUg	::|| |||||||	uggugaaUUGAGGUCCUCAa	0.3561	-0.200	6	BC-3
MIMAT0005458	hsa-miR-1224-5p	ENSG00000227456	LINC00310	lincRNA	chr21	35561887	35561905	+	1	0	AGO1-4	7mer-m8	gguggaGGGCUCAGGAGUg	| :::| |||||||	uuaggcUUUGUGUCCUCAu	0.8203	-0.081	2	Huh-7.5
MIMAT0005458	hsa-miR-1224-5p	ENSG00000184441	AP001062.1	antisense	chr21	45751960	45751976	+	1	0	AGO2	7mer-m8	ggUGGAGGGCUCAGGAGUg	|| ||||| |||||||	gcAGCUCCC--GUCCUCAc	1.6102	-0.985	1	TZM-bl
MIMAT0005458	hsa-miR-1224-5p	ENSG00000233922	LINC01694	lincRNA	chr21	47019024	47019046	+	1	0	AGO1	7mer-m8	ggUGGAGGG----CUCAGGAGUg	|::||||: |||||||||	gcGUCUCCUGGUAGAGUCCUCAc	1.4582	-0.132	2	endothelial
MIMAT0005458	hsa-miR-1224-5p	ENSG00000225335	AC016027.1	antisense	chr22	18560528	18560546	-	1	0	AGO1-4	7mer-m8	gguggagggCUCAGGAGUg	| |:|||||||	gaaauggagGGGUCCUCAc	0.5045	-0.716	0	Huh-7.5
MIMAT0005458	hsa-miR-1224-5p	ENSG00000225335	AC016027.1	antisense	chr22	18561037	18561055	-	1	0	AGO2	7mer-m8	gguggagggCUCAGGAGUg	| |||||||||	gaagagggaGAGUCCUCAu	0.5571	-0.156	0	TZM-bl
MIMAT0005458	hsa-miR-1224-5p	ENSG00000280007	AC008079.2	antisense	chr22	18601133	18601150	-	1	0	AGO2	8mer	ggUGGAGGGCUCAGGAGUg	||| | | ||||||||	aaACC-CACAAGUCCUCAa	1.2041	0.523	0	TDF
MIMAT0005458	hsa-miR-1224-5p	ENSG00000273032	DGCR9	lincRNA	chr22	19005948	19005965	+	1	0	AGO2	7mer-m8	gguggagGGCUCAGGAGUg	|| ||| |||||||	ccugaggCCG-GUCCUCAc	0.9336	-0.158	2	cingulate_gyrus
MIMAT0005458	hsa-miR-1224-5p	ENSG00000279278	AC245060.6	lincRNA	chr22	22624027	22624045	+	1	0	AGO2	7mer-m8	gguggagGGCUCAGGAGUg	|| || |||||||	gcaaggaCCAUGUCCUCAc	0.8163	0.082	2	H1
MIMAT0005458	hsa-miR-1224-5p	ENSG00000228315	GUSBP11	processed_transcript	chr22	24032664	24032678	-	5	0	AGO1-4,AGO2	8mer	gguGGAGGGCUCAGGAGUg	||| | ||||||||	---CCU-GCAAGUCCUCAa	0.7895	0.107	4	HeLa,Huh-7.5
MIMAT0005458	hsa-miR-1224-5p	ENSG00000228315	GUSBP11	processed_transcript	chr22	24032664	24032682	-	5	0	AGO1-4,AGO2	8mer	gguGGAGGGCUCAGGAGUg	| || : | ||||||||	cauCCCUGCAAGUCCUCAa	1.1271	0.083	4	HeLa,Huh-7.5
MIMAT0005458	hsa-miR-1224-5p	ENSG00000178803	ADORA2A-AS1	antisense	chr22	24834340	24834358	-	2	0	AGO1-4	7mer-m8	ggUGGAGGGCUCAGGAGUg	|::| : ||||||||	uaAUUUAUAUAGUCCUCAu	1.0000	-0.085	6	Huh-7.5
MIMAT0005458	hsa-miR-1224-5p	ENSG00000225783	MIAT	lincRNA	chr22	27065370	27065389	+	1	0	AGO2	7mer-m8	gguGGAGGGCU-CAGGAGUg	|| :||| | | |||||||	ccuUCUCACUAUGUCCUCAc	1.4801	-0.088	3	hMSC
MIMAT0005458	hsa-miR-1224-5p	ENSG00000279159	AC003681.1	antisense	chr22	30423226	30423247	-	1	0	AGO2	7mer-m8	ggUGGA---GGGCUCAGGAGUg	|||| ||| ||||||||	ugACCUUACCCCUAGUCCUCAc	1.3620	0.122	1	TDF
MIMAT0005458	hsa-miR-1224-5p	ENSG00000253352	TUG1	bidirectional_promoter_lncRNA	chr22	31369082	31369100	+	12	0	AGO1-4,AGO2	8mer	gguggaGGGCUCAGGAGUg	:| |||||||||	gugaagUCAGAGUCCUCAa	0.5352	1.265	3	Huh-7.5
MIMAT0005458	hsa-miR-1224-5p	ENSG00000278920	AC005005.4	sense_overlapping	chr22	31453985	31454003	+	2	0	AGO1-4,AGO2	7mer-m8	ggUGGAGGGCUCAGGAGUg	||: | |||||||	guACUAGCACUGUCCUCAc	0.7895	0.174	0	Huh-7.5
MIMAT0005458	hsa-miR-1224-5p	ENSG00000272720	AL022322.1	lincRNA	chr22	38487276	38487295	+	1	0	AGO2	8mer	gguggAGGG-CUCAGGAGUg	| ||:| ||||||||	gcuggUCUCAAAGUCCUCAa	0.9833	-0.628	2	22RV1
MIMAT0005458	hsa-miR-1224-5p	ENSG00000232754	AL035658.1	antisense	chr22	41565559	41565578	-	1	0	AGO2	8mer	gguggagGGC-UCAGGAGUg	| |:| ||||||||	ugauagaCUGCAGUCCUCAa	0.7073	5.153	0	H1
MIMAT0005458	hsa-miR-1224-5p	ENSG00000184068	AL021453.1	antisense	chr22	42228488	42228507	-	1	0	AGO1-4	8mer	ggugGAGGGC-UCAGGAGUg	| |||| | :|||||||	cuuaCUCCAGUGGUCCUCAa	1.3235	-0.458	2	hNSC
MIMAT0005458	hsa-miR-1224-5p	ENSG00000280434	AL031595.3	sense_overlapping	chr22	44543722	44543740	+	1	0	AGO2	7mer-m8	gguGGAGGGCUCAGGAGUg	| |:|: | |||||||	ucuCUUUGCAUGUCCUCAg	1.0526	0.807	5	HeLa
MIMAT0005458	hsa-miR-1224-5p	ENSG00000280383	Z95331.1	sense_overlapping	chr22	46070572	46070590	+	4	0	AGO1-4,AGO2	7mer-m8	gguggaggGCUCAGGAGUg	| :|||||||||	aggcaaaaUGAGUCCUCAg	0.7291	0.112	2	Huh-7.5
MIMAT0005458	hsa-miR-1224-5p	ENSG00000280383	Z95331.1	sense_overlapping	chr22	46073775	46073793	+	3	0	AGO1-4,AGO2	8mer	ggUGGAGGGCUCAGGAGUg	|::| :|:|||||||	uaAUUUGGUGGGUCCUCAa	1.1053	0.261	2	Huh-7.5
MIMAT0005458	hsa-miR-1224-5p	ENSG00000231711	LINC00899	processed_transcript	chr22	46436383	46436402	-	1	0	AGO2	7mer-m8	gguggagggCU-CAGGAGUg	| || |||||||	gggaaccggGAUGUCCUCAc	0.3464	-0.513	5	HeLa
MIMAT0005458	hsa-miR-1224-5p	ENSG00000197182	MIRLET7BHG	lincRNA	chr22	46499111	46499129	+	3	0	AGO2	7mer-m8	gguggagGGCUCAGGAGUg	| |:|||||||||	gccugggCUGAGUCCUCAg	0.9474	-0.777	8	HCT116
MIMAT0005458	hsa-miR-1224-5p	ENSG00000205634	LINC00898	lincRNA	chr22	48025396	48025414	-	2	0	AGO2	7mer-m8	gguggagggcuCAGGAGUg	| |||||||	gagcgagguccGUCCUCAg	0.0976	-0.150	1	C8166
MIMAT0005458	hsa-miR-1224-5p	ENSG00000229807	XIST	lincRNA	chrX	73041355	73041373	-	30	0	AGO2	7mer-m8	gguggAGGGCUCAGGAGUg	| | |||: |||||||	caaaaUCCUUUGUCCUCAc	1.2041	-0.083	0	Huh-7.5
MIMAT0005458	hsa-miR-1224-5p	ENSG00000223546	LINC00630	lincRNA	chrX	102139360	102139378	+	4	0	AGO1,AGO2	7mer-m8	gguggagggcuCAGGAGUg	| | |||||||	gaagggcagcuGUCCUCAg	0.4442	0.225	1	Huh-7.5,endothelial
MIMAT0005458	hsa-miR-1224-5p	ENSG00000239407	Z68871.1	lincRNA	chrX	102139360	102139378	+	4	0	AGO1,AGO2	7mer-m8	gguggagggcuCAGGAGUg	| | |||||||	gaagggcagcuGUCCUCAg	0.4442	0.225	0	Huh-7.5,endothelial
MIMAT0005458	hsa-miR-1224-5p	ENSG00000260831	GHc-362H12.3	sense_intronic	chrX	103201372	103201390	+	1	0	AGO1-4	7mer-m8	gguggagggcuCAGGAGUg	| | |||||||	uaaaaaaucauGUCCUCAg	0.3265	0.204	0	hNSC
