# Supplementary material for: Identification of hub programmed cell death-related genes and immune infiltration in Crohn’s disease using bioinformatics
Source: Front Genet. 2024 Dec 18;15:1425062. doi: 10.3389/fgene.2024.1425062 (PMC11688285; doi:10.3389/fgene.2024.1425062)
Supplement: Supplementary file 2 [file DataSheet4.zip › Input data and script3/ceRNAnet/miRNA_lncRNA/hsa-miR-3163.txt]

#please cite:
#Zhou KR, Liu S, Li B, Liu SR, Zheng WJ, Cai L, et al. An encyclopedia of RNA interactomes in ENCORI.
#2.Li JH, et al.starBase v2.0: decoding miRNA-ceRNA, miRNA-ncRNA and protein-RNA interaction networks from large-scale CLIP-Seq data , Nucleic Acids Res. 2014 Jan;42:D92-7.
miRNAid	miRNAname	geneID	geneName	geneType	chromosome	start	end	strand	clipExpNum	degraExpNum	RBP	merClass	miRseq	align	targetSeq	TDMDScore	phyloP	pancancerNum	cellline/tissue
MIMAT0015037	hsa-miR-3163	ENSG00000237491	AL669831.5	lincRNA	chr1	721751	721771	+	2	0	AGO1,AGO2	8mer	cagAAUGACGGGAGUAAAAUAu	| |||:| : :|:|||||||	uuaUUAUU-UAUUUAUUUUAUa	1.2860	0.088	2	HeLa,endothelial
MIMAT0015037	hsa-miR-3163	ENSG00000237491	AL669831.5	lincRNA	chr1	740549	740570	+	1	0	AGO1-4	7mer-m8	cagaAUGACGGGAGUAAAAUAu	||: ||:: :|||||||	aaacUAUAGCUUCUAUUUUAUc	0.9511	0.037	2	MCF7
MIMAT0015037	hsa-miR-3163	ENSG00000272420	AL513477.2	sense_intronic	chr1	2294724	2294744	-	1	0	AGO2	7mer-m8	caGAAUGACGGGAGUAAAAUAu	|||| || :::|:|||||||	uuCUUUCU-UUUUUAUUUUAUu	1.5510	0.148	3	HeLa
MIMAT0015037	hsa-miR-3163	ENSG00000261326	LINC01355	lincRNA	chr1	23609639	23609660	-	4	0	AGO1-4,AGO2	7mer-m8	cagaaUGACGGGAGUAAAAUAu	| | | | |:| |||||||	gcccaAAUCACUUAAUUUUAUg	0.9169	1.785	4	Huh-7.5
MIMAT0015037	hsa-miR-3163	ENSG00000261326	LINC01355	lincRNA	chr1	23610488	23610508	-	4	0	AGO1,AGO1-4,AGO2	7mer-m8	cagAAUGACGGGAGUAAAAUAu	| | |||| ||| |||||||	ggaUAACUG-CCUGAUUUUAUg	1.5078	0.995	4	HeLa,Huh-7.5,endothelial
MIMAT0015037	hsa-miR-3163	ENSG00000261326	LINC01355	lincRNA	chr1	23611065	23611086	-	1	0	AGO2	8mer	cagaaugacgggaGUAAAAUAu	| | | :|||||||	auaucauccaugaUAUUUUAUa	0.3636	-0.027	4	MDA-MB-231
MIMAT0015037	hsa-miR-3163	ENSG00000249087	ZNF436-AS1	antisense	chr1	23698234	23698261	+	1	0	AGO1-4	8mer	cagAAUGACGGGAG------UAAAAUAu	|| || ||:|: |||||||	aagUUCCUACCUUUUAAUAAAUUUUAUa	0.5154	0.290	4	fibroblasts
MIMAT0015037	hsa-miR-3163	ENSG00000279443	AL513497.1	TEC	chr1	28872838	28872860	+	4	0	AGO1,AGO2	8mer	cagAAUGACGGGA-GUAAAAUAu	| | |:| :::| ||||||||	uuaUGAUUAUUUUACAUUUUAUa	1.1885	-0.008	1	HEK293,MDA-MB-231
MIMAT0015037	hsa-miR-3163	ENSG00000230615	AL139220.2	lincRNA	chr1	44581535	44581556	+	3	0	AGO2	7mer-m8	cagaaugacggGAGUAAAAUAu	| | :| |||||||	gagccauaauaUUAAUUUUAUg	0.2942	0.411	4	HeLa
MIMAT0015037	hsa-miR-3163	ENSG00000230615	AL139220.2	lincRNA	chr1	44581549	44581569	+	3	0	AGO2	7mer-m8	caGAAUGACGGGAGUAAAAUAu	|:||| ||: :|:|||||||	auUUUA-UGUAUUUAUUUUAUg	1.4600	0.619	4	HeLa
MIMAT0015037	hsa-miR-3163	ENSG00000281912	LINC01144	lincRNA	chr1	45770947	45770969	+	1	0	AGO2	7mer-m8	cagaauGACGG-GAGUAAAAUAu	| ||||| | ||||||||	gcaaacCUGCCUCCCAUUUUAUu	1.1992	0.137	3	T-REx-293
MIMAT0015037	hsa-miR-3163	ENSG00000226476	LINC01748	lincRNA	chr1	60981398	60981424	-	2	0	AGO1-4,AGO2	8mer	caGAAUGACGGGAG-----UAAAAUAu	|:||| | ::||| |||||||	uuUUUAAUCUUCUCUGAAAAUUUUAUa	1.1818	0.029	1	Huh-7.5
MIMAT0015037	hsa-miR-3163	ENSG00000226891	LINC01359	processed_transcript	chr1	65440108	65440126	-	1	0	AGO2	7mer-m8	cagAAUGACGGGAGUAAAAUAu	|| | |:||| |||||||	guaUGAUUGC---AAUUUUAUg	1.0964	0.144	3	HeLa
MIMAT0015037	hsa-miR-3163	ENSG00000235079	ZRANB2-AS1	antisense	chr1	71532714	71532735	+	1	0	AGO2	8mer	cagaaUGACGGGAGUAAAAUAu	||| : |||||||	uaacaACUAUGAAAAUUUUAUa	0.4959	0.234	2	H1
MIMAT0015037	hsa-miR-3163	ENSG00000282057	AC092807.3	lincRNA	chr1	85959949	85959967	-	1	0	AGO1-4	7mer-m8	caGAAUGACGGGAGUAAAAUAu	| |||| ||| |||||||	gcCUUAAUGC---AAUUUUAUu	1.2993	1.538	0	hNSC
MIMAT0015037	hsa-miR-3163	ENSG00000233593	AL590094.1	processed_transcript	chr1	91296497	91296522	-	1	0	AGO2	8mer	caGAAUGACGGGAG----UAAAAUAu	|:|| :| ||||| |||||||	cuUUUUUUCCCCUCUUGAAUUUUAUa	1.4360	0.053	1	Huh-7.5
MIMAT0015037	hsa-miR-3163	ENSG00000231992	AC092802.3	sense_intronic	chr1	95604031	95604053	+	4	0	AGO1-4,AGO2	7mer-m8	cagaAUGACGGGAG-UAAAAUAu	| || | | |||||||	ugugUCCUUAACACAAUUUUAUc	0.5244	-0.008	0	HeLa,Huh-7.5
MIMAT0015037	hsa-miR-3163	ENSG00000273373	AL355488.1	antisense	chr1	110913435	110913456	+	1	0	AGO2	7mer-m8	cagaaugacgggAGUAAAAUAu	| | |||||||||	cauauuuuaaagUCAUUUUAUu	0.4745	0.579	3	HeLa
MIMAT0015037	hsa-miR-3163	ENSG00000273373	AL355488.1	antisense	chr1	110913936	110913957	+	1	0	AGO2	8mer	caGAAUGACGGGAGUAAAAUAu	| | | |:::|:|||||||	ugCAUUCAGUUUUUAUUUUAUa	1.0721	0.359	3	HEK293S
MIMAT0015037	hsa-miR-3163	ENSG00000273373	AL355488.1	antisense	chr1	110915524	110915548	+	1	0	AGO2	8mer	caGAAUGACGG---GAGUAAAAUAu	|||| |:|| | :|||||||	guCUCAUUGACAGAAGUAUUUUAUa	1.2782	0.164	3	GM12891
MIMAT0015037	hsa-miR-3163	ENSG00000261654	AL360270.2	sense_overlapping	chr1	111480475	111480496	-	1	0	AGO1-4	7mer-m8	caGAAUGACGGGAGUAAAAUAu	|:|| | ::|| |||||||	cuUUUUCAUUUCUGAUUUUAUu	1.2117	0.043	1	Huh-7.5
MIMAT0015037	hsa-miR-3163	ENSG00000261654	AL360270.2	sense_overlapping	chr1	111481116	111481137	-	1	0	AGO1	7mer-m8	cagaaugacgggagUAAAAUAu	| | |||||||	augaaagauguugaAUUUUAUc	-0.0066	0.032	1	endothelial
MIMAT0015037	hsa-miR-3163	ENSG00000261654	AL360270.2	sense_overlapping	chr1	111483229	111483251	-	2	0	AGO2	7mer-m8	cagAAUGACGGGA-GUAAAAUAu	|| | | ||| || ||||||||	gugUAAAUGCACUACAUUUUAUu	1.4977	0.053	1	GM12878
MIMAT0015037	hsa-miR-3163	ENSG00000279513	AL157902.2	TEC	chr1	118037120	118037140	+	1	0	AGO2	8mer	cagaauGACGGGAGUAAAAUAu	|| :| ||||||||	aagaauCUUAUC-CAUUUUAUa	0.4356	0.554	3	HeLa
MIMAT0015037	hsa-miR-3163	ENSG00000260941	LINC00622	sense_overlapping	chr1	120140482	120140504	-	2	0	AGO1,AGO1-4	7mer-m8	caGAAUGACGGGA-GUAAAAUAu	| | :| :| | :|||||||	acCAUCUUUUCAUGUAUUUUAUu	0.8903	0.015	2	Huh-7.5,endothelial
MIMAT0015037	hsa-miR-3163	ENSG00000227733	RP4-565E6.1	sense_intronic	chr1	146104770	146104791	-	1	0	AGO1-4	7mer-m8	cagaaugacgggagUAAAAUAu	| | | |||||||	gcucaagaugcaggAUUUUAUc	0.2594	-0.035	2	fibroblasts
MIMAT0015037	hsa-miR-3163	ENSG00000278811	LINC00624	antisense	chr1	146855207	146855230	-	1	0	AGO1-4	7mer-m8	caGAAUG-ACGGGA-GUAAAAUAu	:|||| ||| || |||||||	aaUUUACAUGCACUGAAUUUUAUu	1.5000	0.230	3	fibroblasts
MIMAT0015037	hsa-miR-3163	ENSG00000278811	LINC00624	antisense	chr1	146855666	146855686	-	1	0	AGO1-4	8mer	cagaAUGACGGGAGUAAAAUAu	| || | |::|||||||||	gggaUAGU-CUUUCAUUUUAUa	1.1219	0.244	3	fibroblasts
MIMAT0015037	hsa-miR-3163	ENSG00000278811	LINC00624	antisense	chr1	146856113	146856134	-	1	0	AGO1-4	7mer-m8	cagaAUGACGGGAGUAAAAUAu	|| ||| :|||||||||	uggcUAAUGCAUUCAUUUUAUg	1.1352	0.386	3	fibroblasts
MIMAT0015037	hsa-miR-3163	ENSG00000226335	XXyac-YX155B6.6	lincRNA	chr1	147646603	147646624	-	1	0	AGO1-4	7mer-m8	cagaaugacgggagUAAAAUAu	| | | |||||||	gcucaagaugcaggAUUUUAUc	0.2594	-0.099	0	fibroblasts
MIMAT0015037	hsa-miR-3163	ENSG00000261716	AC239868.1	sense_overlapping	chr1	149816254	149816276	-	1	0	AGO2	7mer-m8	cagaAUGACGGG-AGUAAAAUAu	|||| ::: |||||||	aagaUACUAUUUGGGAUUUUAUg	0.9224	0.520	2	22RV1
MIMAT0015037	hsa-miR-3163	ENSG00000269887	AL391001.1	sense_intronic	chr1	164649710	164649731	+	3	0	AGO1-4	8mer	cagaaugaCGGGAGUAAAAUAu	| | | :|| |||||||	gauaaagcGAUCUGAUUUUAUa	0.7395	-0.017	4	MCF7
MIMAT0015037	hsa-miR-3163	ENSG00000232194	Z99943.1	antisense	chr1	167790217	167790238	+	3	0	AGO1,AGO2,AGO3	8mer	caGAAUGACGGGAGUAAAAUAu	||| ||| : ||||||||	uuCUAACUUGUAGCAUUUUAUa	1.2805	0.154	3	HEK293
MIMAT0015037	hsa-miR-3163	ENSG00000230630	DNM3OS	antisense	chr1	172107801	172107820	-	1	0	AGO1	7mer-m8	caGAAUGACGGGAGUAAAAUAu	|| | || : |:|||||||	aaCUCA-UG-UAUUAUUUUAUu	1.0110	1.823	5	endothelial
MIMAT0015037	hsa-miR-3163	ENSG00000230630	DNM3OS	antisense	chr1	172108984	172109005	-	1	0	AGO1	8mer	cagaaugacgggagUAAAAUAu	|| |||||||	cucaccagaauuaaAUUUUAUa	-0.1896	0.270	5	endothelial
MIMAT0015037	hsa-miR-3163	ENSG00000260360	AL353708.1	lincRNA	chr1	179922349	179922369	-	1	0	AGO2	8mer	cagaauGACGGGAGUAAAAUAu	:||||| |||||||	aguaauUUGCCC-AAUUUUAUa	0.8606	0.317	1	BCBL-1
MIMAT0015037	hsa-miR-3163	ENSG00000261182	AL596211.1	lincRNA	chr1	188189752	188189773	+	2	0	AGO1	7mer-m8	caGAAUGACGGGAGUAAAAUAu	|||||: | : :|||||||	cuCUUAUAACAUCUAUUUUAUu	1.4250	-0.176	0	endothelial
MIMAT0015037	hsa-miR-3163	ENSG00000203709	MIR29B2CHG	lincRNA	chr1	207982140	207982161	-	1	0	AGO1	8mer	cagaaugacggGAGUAAAAUAu	|| | ||:|||||||	guaagaucaugCUUAUUUUAUa	0.8037	-0.145	6	endothelial
MIMAT0015037	hsa-miR-3163	ENSG00000198468	FLVCR1-AS1	lincRNA	chr1	213026788	213026809	-	1	0	AGO2	7mer-m8	cagaaugacgggaGUAAAAUAu	|| | ||||||||	cccuccauugagaCAUUUUAUu	0.5576	0.545	1	BCBL-1
MIMAT0015037	hsa-miR-3163	ENSG00000228106	AL392172.1	lincRNA	chr1	223000875	223000896	+	1	0	AGO2	7mer-m8	cagaaugacgggAGUAAAAUAu	| | |:|||||||	ugcaacaagaugUUAUUUUAUc	0.3729	-0.097	1	HeLa
MIMAT0015037	hsa-miR-3163	ENSG00000242861	AL591895.1	antisense	chr1	226028630	226028651	-	1	0	AGO2	8mer	caGAAUGACGGGAGUAAAAUAu	|:| || | : :|||||||	uuUUGACAACAUGUAUUUUAUa	1.0188	0.028	2	T-REx-293
MIMAT0015037	hsa-miR-3163	ENSG00000260855	AL591848.4	lincRNA	chr1	246938291	246938313	+	3	0	AGO1	7mer-m8	cagaaUGACGG-GAGUAAAAUAu	|| ||| :: | :|||||||	guacaACUCUUACAUAUUUUAUg	1.1540	0.269	1	endothelial
MIMAT0015037	hsa-miR-3163	ENSG00000271855	AC073195.1	lincRNA	chr2	9696265	9696284	+	2	0	AGO2	7mer-m8	caGAAUGACGGGAGUAAAAUAu	| |:|||:| ||||||||	ccCCUGCUGUC--CAUUUUAUu	1.1763	-0.210	2	H1
MIMAT0015037	hsa-miR-3163	ENSG00000224626	AC106053.1	lincRNA	chr2	18968936	18968957	+	2	0	AGO1-4	7mer-m8	cagAAUGACGGGAGUAAAAUAu	| | ||| | :|||||||	uuaUCACUUACAAUAUUUUAUu	1.0399	0.632	0	Huh-7.5
MIMAT0015037	hsa-miR-3163	ENSG00000261012	AC115619.1	lincRNA	chr2	21223652	21223674	-	1	0	AGO2	8mer	caGAAUGACGG-GAGUAAAAUAu	:|||: :: | :|||||||	uaUUUAUAAUUACAUAUUUUAUa	1.0399	0.336	0	Huh-7.5
MIMAT0015037	hsa-miR-3163	ENSG00000261012	AC115619.1	lincRNA	chr2	21223682	21223704	-	1	0	AGO2	8mer	caGAAUGACGG-GAGUAAAAUAu	:|||: :: | :|||||||	uaUUUAUAAUUACAUAUUUUAUa	1.0399	-0.075	0	Huh-7.5
MIMAT0015037	hsa-miR-3163	ENSG00000261012	AC115619.1	lincRNA	chr2	21223708	21223730	-	1	0	AGO2	8mer	caGAAUGACGG-GAGUAAAAUAu	|:|||: :: | :|||||||	auUUUAUAAUUACAUAUUUUAUa	1.1951	0.491	0	Huh-7.5
MIMAT0015037	hsa-miR-3163	ENSG00000261012	AC115619.1	lincRNA	chr2	21223723	21223745	-	1	0	AGO2	8mer	caGAAUGACGG-GAGUAAAAUAu	:|||: :: | :|||||||	ugUUUAUAAUUACAUAUUUUAUa	1.0399	0.397	0	Huh-7.5
MIMAT0015037	hsa-miR-3163	ENSG00000276334	AL133243.2	sense_intronic	chr2	32747391	32747412	+	2	0	AGO1	7mer-m8	cagaAUGACGGGAGUAAAAUAu	| || | : : :|||||||	auucUAAUAUAUAUAUUUUAUu	0.8825	0.213	2	endothelial
MIMAT0015037	hsa-miR-3163	ENSG00000276334	AL133243.2	sense_intronic	chr2	32747768	32747789	+	1	0	AGO1-4	7mer-m8	cagaaugacgggaGUAAAAUAu	| ||||||||	uaagagcacaaagCAUUUUAUu	0.0076	-0.573	2	Huh-7.5
MIMAT0015037	hsa-miR-3163	ENSG00000279519	AC007382.1	TEC	chr2	37067136	37067160	-	1	0	AGO1-4	8mer	cagAAUGACGGGA---GUAAAAUAu	|| :||:|:| |||||||	uggUUUUUGUCUUGAAGAUUUUAUa	0.8868	0.271	2	hNSC
MIMAT0015037	hsa-miR-3163	ENSG00000232028	AC007391.1	lincRNA	chr2	37553841	37553862	+	1	0	AGO1	7mer-m8	cagaAUGACGGGAGUAAAAUAu	||: ::|||||||||	aaugUAUAUAUUUCAUUUUAUu	0.8037	-0.116	1	endothelial
MIMAT0015037	hsa-miR-3163	ENSG00000232973	CYP1B1-AS1	antisense	chr2	38348785	38348806	+	1	0	AGO1-4	7mer-m8	cagaaugacgggagUAAAAUAu	| || |||||||	ccuuaacauggugaAUUUUAUg	0.2583	0.141	0	Huh-7.5
MIMAT0015037	hsa-miR-3163	ENSG00000279254	AC020604.1	TEC	chr2	46897024	46897043	+	1	0	AGO1-4	7mer-m8	cagAAUGACGGGAGUAAAAUAu	| | |:|| :|||||||||	uuaUCAUUG--UUCAUUUUAUc	1.1286	0.432	2	fibroblasts
MIMAT0015037	hsa-miR-3163	ENSG00000260977	AC016722.3	lincRNA	chr2	47006319	47006343	+	1	0	AGO1-4	8mer	caGAAUGACGG---GAGUAAAAUAu	:||::|||| |||||||	ucUUUGUUGCCAAAAGAAUUUUAUa	0.9146	0.589	2	hNSC
MIMAT0015037	hsa-miR-3163	ENSG00000225187	AC073283.1	antisense	chr2	47295625	47295647	+	1	0	AGO2	7mer-m8	caGA-AUGACGGGAGUAAAAUAu	|| |: || | |||||||	acCUCUGAUGAGAUGAUUUUAUu	0.8680	-0.277	2	HeLa
MIMAT0015037	hsa-miR-3163	ENSG00000203327	AC012358.1	antisense	chr2	55441648	55441669	-	3	0	AGO1-4,AGO2	7mer-m8	cagAAUGACGGGAGUAAAAUAu	|| :| ::|:|||||||	ucgUUUUUUAUUUUAUUUUAUu	0.9401	0.361	1	HeLa,Huh-7.5
MIMAT0015037	hsa-miR-3163	ENSG00000203327	AC012358.1	antisense	chr2	55441780	55441801	-	1	0	AGO2	7mer-m8	cagaaugacgggaGUAAAAUAu	| | :|||||||	uaaagccaguggaUAUUUUAUu	0.1895	0.790	1	HeLa
MIMAT0015037	hsa-miR-3163	ENSG00000240401	AC012358.3	antisense	chr2	55535802	55535823	+	1	0	AGO2	7mer-m8	cagaAUGACGGGAGUAAAAUAu	| ||| :| |||||||	gcagUACACAAUUAAUUUUAUg	0.7727	0.606	1	TDF
MIMAT0015037	hsa-miR-3163	ENSG00000271894	AC007744.1	processed_transcript	chr2	56612437	56612465	+	2	0	AGO2	7mer-m8	caGAAUGACG-----GGA--GUAAAAUAu	| |||||| :|| ||||||||	ugCCUACUGCAGCUAUCUAACAUUUUAUg	1.0142	1.439	0	GM12892
MIMAT0015037	hsa-miR-3163	ENSG00000179818	PCBP1-AS1	processed_transcript	chr2	70258445	70258467	-	1	0	AGO1-4	8mer	cagAAUGACGGGA-GUAAAAUAu	| | |||| | |||||||	uaaUCAGUGCCAUAAAUUUUAUa	1.0521	0.123	1	hNSC
MIMAT0015037	hsa-miR-3163	ENSG00000179818	PCBP1-AS1	processed_transcript	chr2	70297766	70297787	-	2	0	AGO1-4,AGO2	7mer-m8	cagaAUGACGGGAGUAAAAUAu	|| | ::: :|||||||	cagcUAAUUUUUGUAUUUUAUu	0.8104	-0.537	1	T98G,hNSC
MIMAT0015037	hsa-miR-3163	ENSG00000179818	PCBP1-AS1	processed_transcript	chr2	70310768	70310789	-	2	0	AGO2	8mer	cagaaUGACGGGAGUAAAAUAu	| || | | ||||||||	auuccACACCACCCAUUUUAUa	0.8304	1.057	1	Huh-7.5
MIMAT0015037	hsa-miR-3163	ENSG00000179818	PCBP1-AS1	processed_transcript	chr2	70314373	70314393	-	1	0	AGO2	7mer-m8	cagaAUGACGGGAGUAAAAUAu	|: || | | |||||||	aaaaUGAUGACGU-AUUUUAUu	0.7128	0.029	1	HeLa
MIMAT0015037	hsa-miR-3163	ENSG00000281195	AC007878.1	lincRNA	chr2	71602333	71602356	+	5	0	AGO1-4,AGO2	7mer-m8	caGAAU-GACGGGAG-UAAAAUAu	| |||| :| :: | |||||||	gcCUUAGUUAUUAACAAUUUUAUc	1.2860	0.032	3	Huh-7.5
MIMAT0015037	hsa-miR-3163	ENSG00000261600	AC233266.2	lincRNA	chr2	91768765	91768786	+	2	0	AGO2	7mer-m8	cagaaugacgggaGUAAAAUAu	| | | || :|||||||	gaccaaaugaaaaUAUUUUAUg	0.8370	0.413	2	MDA-MB-231
MIMAT0015037	hsa-miR-3163	ENSG00000232931	LINC00342	lincRNA	chr2	96481265	96481288	-	3	0	AGO1-4,AGO2	7mer-m8	caGA-AUGACGG-GAGUAAAAUAu	|| ||:| |: :|||||||	agCUGUAUUCCUAGGUAUUUUAUu	1.0110	0.045	3	Huh-7.5
MIMAT0015037	hsa-miR-3163	ENSG00000272861	AC012360.2	lincRNA	chr2	105866055	105866078	-	2	0	AGO1,AGO2	7mer-m8	caGAAUGACGGG--AGUAAAAUAu	| :|| | |:|: |:|||||||	gaUUUUCAGUCUAGUUAUUUUAUg	1.2195	-0.040	1	BCBL-1,endothelial
MIMAT0015037	hsa-miR-3163	ENSG00000272994	AC012360.3	lincRNA	chr2	105952711	105952732	-	3	0	AGO1,AGO2	7mer-m8	cagaaugacgggAGUAAAAUAu	||| | |||||||||	cucuaugagguaUCAUUUUAUu	0.8703	0.316	3	endothelial,motor_cortex
MIMAT0015037	hsa-miR-3163	ENSG00000259863	SH3RF3-AS1	lincRNA	chr2	109744328	109744349	-	2	0	AGO1	7mer-m8	cagaaugacgggAGUAAAAUAu	|:|||||||	ucugccagauaaUUAUUUUAUu	-0.3636	0.325	1	endothelial
MIMAT0015037	hsa-miR-3163	ENSG00000224959	AC017002.1	lincRNA	chr2	112249673	112249694	-	2	0	AGO1-4,AGO2	7mer-m8	cagaaugacgggagUAAAAUAu	| | || |||||||	gaauccuugugaagAUUUUAUg	0.5576	0.004	1	Huh-7.5,MCF7
MIMAT0015037	hsa-miR-3163	ENSG00000236255	AC009404.1	lincRNA	chr2	118595683	118595709	+	1	0	AGO2	7mer-m8	caGAAU--GACGGGAG---UAAAAUAu	:||| | ||| || |||||||	caUUUAUCCAGCCAUCAUAAUUUUAUu	1.0987	-0.293	2	GM12892
MIMAT0015037	hsa-miR-3163	ENSG00000279227	AC009303.4	TEC	chr2	118772943	118772965	+	3	0	AGO1-4,AGO2	7mer-m8	cagaAUGACGGGAG-UAAAAUAu	|: ||:::|| |||||||	uauaUGAUGUUUUCUAUUUUAUu	1.0299	-0.172	0	Huh-7.5
MIMAT0015037	hsa-miR-3163	ENSG00000281772	AC019226.2	TEC	chr2	148820006	148820028	+	6	0	AGO2	7mer-m8	cagaaUGACG-GGAGUAAAAUAu	| | ||: : | |||||||	uuuaaAAUGUGUGUAAUUUUAUg	0.8037	0.410	4	motor_cortex
MIMAT0015037	hsa-miR-3163	ENSG00000279844	AC096656.1	TEC	chr2	161706084	161706104	-	2	0	AGO1-4,AGO2	7mer-m8	caGAAUGACGGGAGUAAAAUAu	| | :||::| |||||||	agCAUUUUGUUC-AAUUUUAUu	0.9922	0.326	0	Huh-7.5
MIMAT0015037	hsa-miR-3163	ENSG00000227403	LINC01806	lincRNA	chr2	162105148	162105168	+	1	0	AGO2	7mer-m8	caGAAUGACGGGAGUAAAAUAu	|||| ||| :: ||||||||	guCUAUCUG-UUACAUUUUAUu	1.5720	2.512	0	Huh-7.5
MIMAT0015037	hsa-miR-3163	ENSG00000224490	TTC21B-AS1	processed_transcript	chr2	166805903	166805925	+	1	0	AGO2	7mer-m8	cagaaUGA-CGGGAGUAAAAUAu	|:| | ||||||||||	ccuggAUUAGGACUCAUUUUAUg	0.7099	4.167	1	TDF
MIMAT0015037	hsa-miR-3163	ENSG00000223960	AC009948.1	antisense	chr2	179304273	179304292	+	4	0	AGO1	7mer-m8	cagAAUGACGGGAGUAAAAUAu	||| | | ||||||||	cagUUAGUAAC--CAUUUUAUc	0.8060	0.417	1	endothelial
MIMAT0015037	hsa-miR-3163	ENSG00000259915	AC017071.1	lincRNA	chr2	187219605	187219626	-	1	0	AGO2	8mer	cagaaugacgggagUAAAAUAu	|| | |||||||	ugcuaaucauagaaAUUUUAUa	0.2006	0.293	4	Huh-7.5
MIMAT0015037	hsa-miR-3163	ENSG00000231557	AC020718.1	lincRNA	chr2	199747538	199747557	-	1	0	AGO2	7mer-m8	caGAAUGACGGGAGUAAAAUAu	|||: ||| | |||||||	caCUUG-AGCCAU-AUUUUAUu	1.1896	-0.055	0	22RV1
MIMAT0015037	hsa-miR-3163	ENSG00000229127	AC007038.1	antisense	chr2	210895577	210895599	+	40	0	AGO1-4,AGO2	7mer-m8	cagAAUG-ACGGGAGUAAAAUAu	|| | || | :|:|:|||||||	guaUGACAUUUCUUUAUUUUAUu	1.3935	-0.023	2	Huh-7.5
MIMAT0015037	hsa-miR-3163	ENSG00000229127	AC007038.1	antisense	chr2	210895644	210895665	+	1	0	AGO1	8mer	cagaaugacgggaGUAAAAUAu	||| ||||||||	aauuuaagugaaaCAUUUUAUa	0.4612	0.024	2	endothelial
MIMAT0015037	hsa-miR-3163	ENSG00000279348	AC012513.3	TEC	chr2	217077346	217077369	+	3	0	AGO1-4,AGO2	7mer-m8	cagaaugaCGGGA--GUAAAAUAu	| |:|:| |||||||	ggggaggaGUCUUAGGAUUUUAUu	0.2965	0.170	4	Huh-7.5
MIMAT0015037	hsa-miR-3163	ENSG00000279348	AC012513.3	TEC	chr2	217077714	217077735	+	5	0	AGO1-4,AGO2	7mer-m8	cagaauGACGGGAGUAAAAUAu	| ||| || |||||||	gaggguCUGAACUAAUUUUAUc	0.8329	0.241	4	Huh-7.5
MIMAT0015037	hsa-miR-3163	ENSG00000260804	LINC01963	lincRNA	chr2	217082272	217082293	+	1	0	AGO1-4	7mer-m8	cagaaugacgggagUAAAAUAu	| |||||||	ggaggggacuuaggAUUUUAUu	-0.5455	0.108	3	MCF7
MIMAT0015037	hsa-miR-3163	ENSG00000261338	AC021016.2	sense_overlapping	chr2	219120440	219120461	+	1	0	AGO1-4	7mer-m8	cagaauGACGGGAGUAAAAUAu	| | |:| |||||||	agucauCAGACUUGAUUUUAUu	0.4622	-0.044	4	Huh-7.S10.3
MIMAT0015037	hsa-miR-3163	ENSG00000267034	AC010980.2	lincRNA	chr2	223182261	223182287	-	1	0	AGO2	8mer	cagaaUGACGGG----A-GUAAAAUAu	| ||||::| | :|||||||	ggaaaACUGUUCCAAAUGUAUUUUAUa	0.7395	1.118	2	cingulate_gyrus
MIMAT0015037	hsa-miR-3163	ENSG00000267034	AC010980.2	lincRNA	chr2	223182584	223182607	-	6	0	AGO1-4,AGO2	8mer	cagAAUGAC--GGGAGUAAAAUAu	| |:|| :| :|||||||	uggUAAUUGAUUCAAUAUUUUAUa	0.7661	0.926	2	C666,MCF7
MIMAT0015037	hsa-miR-3163	ENSG00000274629	AC073052.2	antisense	chr2	225338945	225338966	+	1	0	AGO2	7mer-m8	cagAAUGACGGGAGUAAAAUAu	|| ||| | ||||||||	aaaUUUCUGAACGCAUUUUAUg	1.0709	3.888	1	H1
MIMAT0015037	hsa-miR-3163	ENSG00000273113	AC133528.1	lincRNA	chr2	242521337	242521358	+	1	0	AGO2	8mer	cagaaUGACGGGA--GUAAAAUAu	| | || | ||||||||	--gcaAAUCCCAUGCCAUUUUAUa	0.5388	-0.143	1	HeLa
MIMAT0015037	hsa-miR-3163	ENSG00000206573	THUMPD3-AS1	antisense	chr3	9436216	9436238	-	4	0	AGO2	7mer-m8	caGAAUGACGGG-AGUAAAAUAu	:|||: |::: ||||||||	ucUUUAUGGUUUGACAUUUUAUu	1.2284	0.021	3	Huh-7.5
MIMAT0015037	hsa-miR-3163	ENSG00000206573	THUMPD3-AS1	antisense	chr3	9437276	9437300	-	2	0	AGO1-4,AGO2	7mer-m8	caGAAU--GAC-GGGAGUAAAAUAu	:||| :|| :::|||||||||	ugUUUAUCUUGAUUUUCAUUUUAUc	1.2672	0.263	3	Huh-7.5
MIMAT0015037	hsa-miR-3163	ENSG00000206573	THUMPD3-AS1	antisense	chr3	9437751	9437772	-	5	1	AGO1-4,AGO2	7mer-m8	cagaaugacggGAGUAAAAUAu	|| | || |||||||	uucaccuggggCUGAUUUUAUg	0.6300	0.513	3	Huh-7.5
MIMAT0015037	hsa-miR-3163	ENSG00000240288	GHRLOS	antisense	chr3	10335104	10335125	+	3	0	AGO1-4,AGO2	7mer-m8	caGAAUGACGGGAGUAAAAUAu	| ||| : :: | |||||||	gaCUUUUCAUUAUAAUUUUAUu	1.1042	-0.266	2	Huh-7.5
MIMAT0015037	hsa-miR-3163	ENSG00000225733	FGD5-AS1	antisense	chr3	14984351	14984370	-	27	0	AGO1,AGO1-4,AGO2	7mer-m8	cagaAUGACGGGAGUAAAAUAu	|||| | |||||||	uaugUACU--AAUAAUUUUAUc	0.6774	0.163	1	Huh-7.5,endothelial,foreskin_fibroblast
MIMAT0015037	hsa-miR-3163	ENSG00000225733	FGD5-AS1	antisense	chr3	14985485	14985507	-	8	0	AGO1-4,AGO2	8mer	caGAAUGA-CGGGAGUAAAAUAu	||||| :| | : |||||||	guCUUUUUGGAUAGAAUUUUAUa	1.3984	-0.505	1	Huh-7.5,foreskin_fibroblast
MIMAT0015037	hsa-miR-3163	ENSG00000225733	FGD5-AS1	antisense	chr3	14987185	14987206	-	16	0	AGO1-4,AGO2	8mer	cagaaugacgggagUAAAAUAu	|| | |||||||	guaaugaaaagugaAUUUUAUa	0.1097	0.007	1	Huh-7.5
MIMAT0015037	hsa-miR-3163	ENSG00000228956	SATB1-AS1	processed_transcript	chr3	18788741	18788761	+	1	0	AGO1-4	7mer-m8	cagaaUGACGGGAGUAAAAUAu	:|| | :|||||||||	ccaggGCU-CAUUCAUUUUAUc	0.7475	0.389	0	Huh-7.5
MIMAT0015037	hsa-miR-3163	ENSG00000224822	THRB-IT1	sense_intronic	chr3	24496800	24496821	-	1	0	AGO2	7mer-m8	cagaaugacgggagUAAAAUAu	|||||||	aggaguggaaaagaAUUUUAUg	-0.7727	-0.084	1	HeLa
MIMAT0015037	hsa-miR-3163	ENSG00000261468	AC096921.2	sense_overlapping	chr3	30739827	30739848	+	1	0	AGO1	7mer-m8	cagaaugacgggaGUAAAAUAu	|| ||||||||	uacucuuccaaacCAUUUUAUc	0.1097	0.039	3	endothelial
MIMAT0015037	hsa-miR-3163	ENSG00000261468	AC096921.2	sense_overlapping	chr3	30740702	30740726	+	5	0	AGO1,AGO1-4	7mer-m8	caGAAUG-ACGGGAG--UAAAAUAu	| || || | ::| | |||||||	gaCUGACAUUUUCACAAAUUUUAUu	1.1396	0.061	3	Huh-7.5,endothelial
MIMAT0015037	hsa-miR-3163	ENSG00000261572	AC097639.1	sense_intronic	chr3	32279099	32279120	-	1	0	AGO1-4	7mer-m8	cagaaugacgggaGUAAAAUAu	| | | ||||||||	ggguagcaagaaaCAUUUUAUc	0.4623	0.015	1	Huh-7.5
MIMAT0015037	hsa-miR-3163	ENSG00000198590	C3orf35	processed_transcript	chr3	37459616	37459640	+	2	0	AGO1	8mer	cagAAUG-ACGGGA--GUAAAAUAu	|||| | ::|| |||||||	uagUUACAUUUUCUAGAAUUUUAUa	1.1086	0.217	2	endothelial
MIMAT0015037	hsa-miR-3163	ENSG00000272077	AC124045.1	lincRNA	chr3	44709240	44709261	+	1	0	AGO2	7mer-m8	cagaaUGACGGGAGUAAAAUAu	|:||:: ||||||||	uauccAUUGUUAGCAUUUUAUg	0.7664	0.283	1	islets
MIMAT0015037	hsa-miR-3163	ENSG00000280173	AC104447.1	TEC	chr3	47388452	47388473	+	2	0	AGO1-4,AGO2	7mer-m8	cagaaugacggGAGUAAAAUAu	| | :|:|||||||	cuuuggagagaUUUAUUUUAUg	0.4545	0.140	0	Huh-7.5,MCF7
MIMAT0015037	hsa-miR-3163	ENSG00000280173	AC104447.1	TEC	chr3	47390490	47390511	+	4	0	AGO2	7mer-m8	cagaaugacGGGAGUAAAAUAu	|| | || :|||||||	aucaggcaaCCACUAUUUUAUu	0.8226	0.500	0	left_ventricle
MIMAT0015037	hsa-miR-3163	ENSG00000189196	LINC00994	lincRNA	chr3	64064510	64064531	-	1	0	AGO2	7mer-m8	cagaaugacgggagUAAAAUAu	|||||||	ucaagugguuguggAUUUUAUg	-0.7727	0.135	0	T-REx-293
MIMAT0015037	hsa-miR-3163	ENSG00000270562	AC097634.1	lincRNA	chr3	71635936	71635957	+	1	0	AGO2	7mer-m8	cagAAUGACGGGAGUAAAAUAu	| || ||| | | |||||||	augUUCCUGACAUAAUUUUAUu	1.2782	1.339	4	HEK293S
MIMAT0015037	hsa-miR-3163	ENSG00000273033	LINC02035	lincRNA	chr3	122608294	122608315	+	3	0	AGO2	7mer-m8	cagaaugaCGGGAGUAAAAUAu	| || : |||||||	aaagucagGCAUGGAUUUUAUc	0.4334	0.523	2	HeLa
MIMAT0015037	hsa-miR-3163	ENSG00000273033	LINC02035	lincRNA	chr3	122609865	122609887	+	3	0	AGO1,AGO2	7mer-m8	cagaAU-GACGGGAGUAAAAUAu	| || :|| |||||||||||	ggugUAUUUGGCCUCAUUUUAUg	1.2959	-0.088	2	MDA-MB-231,endothelial
MIMAT0015037	hsa-miR-3163	ENSG00000273033	LINC02035	lincRNA	chr3	122610745	122610767	+	3	0	AGO2	7mer-m8	caGAAUGAC-GGGAGUAAAAUAu	||:|||: | :::|:|||||||	guUUUAUAGAUUUUUAUUUUAUg	1.5964	1.870	2	Huh-7.5
MIMAT0015037	hsa-miR-3163	ENSG00000260391	AC022336.2	sense_overlapping	chr3	124444999	124445020	+	5	0	AGO2	7mer-m8	cagaaUGACGGGAGUAAAAUAu	| ::||: :|||||||	gguagGUUGUAAAUAUUUUAUu	0.7771	3.651	0	motor_cortex
MIMAT0015037	hsa-miR-3163	ENSG00000272609	AC016252.1	antisense	chr3	137723806	137723828	-	1	0	AGO2	7mer-m8	cagaAUGACG-GGAGUAAAAUAu	|| ||: ::|:|||||||	cauaUAAUGUAUUUUAUUUUAUg	0.9778	0.081	3	HeLa
MIMAT0015037	hsa-miR-3163	ENSG00000243818	AC021074.3	antisense	chr3	142660998	142661018	+	2	0	AGO1-4	7mer-m8	cagaaUGACGGGAGUAAAAUAu	:| |: || |||||||	ccagaGCAGUACU-AUUUUAUg	0.6112	0.036	0	Huh-7.5
MIMAT0015037	hsa-miR-3163	ENSG00000241985	WWTR1-IT1	sense_intronic	chr3	149367859	149367881	-	3	0	AGO1,AGO1-4	7mer-m8	cagAAU-GACGGGAGUAAAAUAu	||: || ::: :|||||||	ccaUUGUCUAUUUAUAUUUUAUu	1.0299	-0.024	0	Huh-7.5,endothelial
MIMAT0015037	hsa-miR-3163	ENSG00000272990	AC084036.1	antisense	chr3	156241820	156241844	-	1	0	AGO1-4	7mer-m8	cagaauGACGGGA---GUAAAAUAu	| | |||| | ||||||||	cuguccCUGCAAUAGACAUUUUAUc	1.0211	0.185	3	Huh-7.5
MIMAT0015037	hsa-miR-3163	ENSG00000239219	AC008040.1	antisense	chr3	169662210	169662237	-	1	0	AGO2	7mer-m8	caGAAUGACG------GGAGUAAAAUAu	|||||||: | |:|||||||	uaCUUACUGUAUUCUACAUUAUUUUAUg	1.0399	0.199	1	left_ventricle
MIMAT0015037	hsa-miR-3163	ENSG00000163915	IGF2BP2-AS1	antisense	chr3	185440260	185440281	+	1	0	AGO2	7mer-m8	caGAAUGACGGGAG-UAAAAUAu	| :||| |:::|| |||||||	gaUUUA-AGUUUUCAAUUUUAUg	1.4212	0.002	0	TDF
MIMAT0015037	hsa-miR-3163	ENSG00000231724	AC112907.1	antisense	chr3	186525481	186525499	+	1	0	AGO1-4	7mer-m8	cagaaUGACGGG-A-GUAAAAUAu	| |||:: | :|||||||	-----AAUGCUUGUAUAUUUUAUu	0.4065	0.445	0	hNSC
MIMAT0015037	hsa-miR-3163	ENSG00000279891	AC022498.2	TEC	chr3	187898466	187898488	+	1	0	AGO2	7mer-m8	cagaAUGACGGG-AGUAAAAUAu	|| |:|| ::| | |||||||	guggUGCUUUUCAUGAUUUUAUg	1.2571	0.083	0	BT474
MIMAT0015037	hsa-miR-3163	ENSG00000275426	AC253576.2	sense_intronic	chr4	143745	143766	+	3	0	AGO1-4,AGO2	7mer-m8	cagaauGACGGGAGUAAAAUAu	| | || :|:|||||||	ggguguCUAGAUUUAUUUUAUc	0.9091	-0.062	1	Huh-7.5,MDA-MB-231
MIMAT0015037	hsa-miR-3163	ENSG00000196810	CTBP1-AS2	antisense	chr4	1245505	1245525	+	7	0	AGO1-4,AGO2	7mer-m8	cagAAUGACGGGAGUAAAAUAu	| | | || || |||||||	augUCAAUGGACU-AUUUUAUu	1.0110	-0.325	1	HEK293,Huh-7.5
MIMAT0015037	hsa-miR-3163	ENSG00000196810	CTBP1-AS2	antisense	chr4	1245724	1245745	+	1	0	AGO2	7mer-m8	cagaaugaCGGGAGUAAAAUAu	| | |||| ||||||||	agccaaagGCCCCCAUUUUAUu	1.1386	-0.266	1	cingulate_gyrus
MIMAT0015037	hsa-miR-3163	ENSG00000196810	CTBP1-AS2	antisense	chr4	1246047	1246070	+	1	0	AGO2	7mer-m8	cagaaUGACGG--GAGUAAAAUAu	|| || || |||||||	ucaccACGCCCAGCUAAUUUUAUg	0.5846	-0.117	1	HeLa
MIMAT0015037	hsa-miR-3163	ENSG00000196810	CTBP1-AS2	antisense	chr4	1259692	1259713	+	1	0	AGO2	7mer-m8	cagaaugaCGGGAGUAAAAUAu	|:: |||||||||	caugguaaGUUGUCAUUUUAUg	0.2776	0.263	1	motor_cortex
MIMAT0015037	hsa-miR-3163	ENSG00000272620	AFAP1-AS1	antisense	chr4	7775192	7775214	+	1	0	AGO2	7mer-m8	cagaaUG-ACGGGAGUAAAAUAu	|| | | ||:|||||||	aaggcACAUUCACUUAUUUUAUu	0.7475	-0.802	1	BCBL-1
MIMAT0015037	hsa-miR-3163	ENSG00000263327	TAPT1-AS1	antisense	chr4	16258588	16258610	+	1	0	AGO1-4	7mer-m8	cagaAUGA-CGGGAGUAAAAUAu	|||| | |:|||||||	caggUACUAGGGAUUAUUUUAUu	0.9612	0.177	3	Huh-7.5
MIMAT0015037	hsa-miR-3163	ENSG00000263327	TAPT1-AS1	antisense	chr4	16259189	16259210	+	1	0	AGO2	7mer-m8	cagAAUGACGGGAGUAAAAUAu	|| | |: |||||||||	ccaUUUCCACUGUCAUUUUAUg	0.9213	-0.191	3	MDA-MB-231
MIMAT0015037	hsa-miR-3163	ENSG00000259959	AC107068.1	lincRNA	chr4	47843344	47843365	-	1	0	AGO2	7mer-m8	cagAAUGACGGGAGUAAAAUAu	| |||| ::||||||||||	cuaUUACACUUCUCAUUUUAUg	1.5133	0.172	2	Huh-7.5
MIMAT0015037	hsa-miR-3163	ENSG00000259959	AC107068.1	lincRNA	chr4	47846119	47846140	-	3	0	AGO2	7mer-m8	cagaaugacgGGAGUAAAAUAu	| | | |||||||	cauaaaaaaaCGUGAUUUUAUg	0.2032	-0.011	2	cingulate_gyrus
MIMAT0015037	hsa-miR-3163	ENSG00000260265	LINC02562	lincRNA	chr4	76007216	76007237	-	2	0	AGO1-4,AGO2	8mer	cagaaugacgggaGUAAAAUAu	| ||||||||	accaaguccaaaaCAUUUUAUa	-0.1552	1.076	1	Huh-7.5
MIMAT0015037	hsa-miR-3163	ENSG00000273156	AC124016.2	lincRNA	chr4	83266437	83266458	-	2	0	AGO1-4	7mer-m8	cagaaugacgggaGUAAAAUAu	| | ||||||||	auuggaagaauggCAUUUUAUu	0.2206	0.413	2	Huh-7.5
MIMAT0015037	hsa-miR-3163	ENSG00000251022	THAP9-AS1	antisense	chr4	83819018	83819038	-	2	0	AGO2	7mer-m8	cagaaugacgGGAGUAAAAUAu	| | ||| |||||||	augaaaucuaCCU-AUUUUAUg	0.6364	0.606	2	HeLa
MIMAT0015037	hsa-miR-3163	ENSG00000284968	AC093827.4	antisense	chr4	87854620	87854641	-	2	0	AGO1-4,AGO2	7mer-m8	cagaaUGACGGGAGUAAAAUAu	|| | ||: |||||||||	guggaAGUGUGAUCAUUUUAUu	1.1141	0.169	0	Huh-7.5
MIMAT0015037	hsa-miR-3163	ENSG00000248510	LINC02267	lincRNA	chr4	97285035	97285056	+	1	0	AGO1-4	8mer	cagaaugacgggAGUAAAAUAu	| |:|||||||	auggauaacaaaUUAUUUUAUa	-0.0455	-0.045	0	Huh-7.5
MIMAT0015037	hsa-miR-3163	ENSG00000281731	AC110079.2	lincRNA	chr4	119606007	119606028	-	1	0	AGO1-4	7mer-m8	cagAAUGACGGGAGUAAAAUAu	| |||:||:: :|||||||	uugUUAUUGUUAAUAUUUUAUu	1.3880	-0.259	1	hNSC
MIMAT0015037	hsa-miR-3163	ENSG00000251526	LINC02435	lincRNA	chr4	124448372	124448393	+	2	0	AGO1-4	7mer-m8	cagaaugacgggaGUAAAAUAu	||||||||	agacacggaaauaCAUUUUAUg	-0.5455	0.072	1	Huh-7.5
MIMAT0015037	hsa-miR-3163	ENSG00000250241	AC105383.1	lincRNA	chr4	134016501	134016522	-	1	0	AGO2	8mer	cagaaugacggGAGUAAAAUAu	| :|:|||||||	cauaaauaaaaUUUAUUUUAUa	0.3463	0.134	0	HEK293
MIMAT0015037	hsa-miR-3163	ENSG00000273247	AC097376.2	antisense	chr4	140371753	140371774	-	1	0	AGO1-4	7mer-m8	cagaaugacggGAGUAAAAUAu	| || :|:|||||||	auuguaggaugUUUAUUUUAUc	0.7916	0.180	2	hNSC
MIMAT0015037	hsa-miR-3163	ENSG00000248810	LINC02432	lincRNA	chr4	142246868	142246895	-	1	0	AGO1-4	7mer-m8	cagAAUGACGGG----A--GUAAAAUAu	| || ||||:| | :|||||||	gcaUUUCUGCUCAACGUAAUAUUUUAUu	0.9279	0.109	1	Huh-7.5
MIMAT0015037	hsa-miR-3163	ENSG00000279481	AC104791.2	TEC	chr4	146751911	146751932	-	1	0	AGO1-4	7mer-m8	cagaaUGACGGGAGUAAAAUAu	| ||::: ||||||||	uauagAGUGUUUGCAUUUUAUu	0.7997	-0.128	1	hNSC
MIMAT0015037	hsa-miR-3163	ENSG00000278978	AC092611.3	TEC	chr4	152591205	152591226	+	1	0	AGO2	7mer-m8	cagaaugacgggagUAAAAUAu	|| | |||||||	caaggccuccaaggAUUUUAUu	0.2726	-0.248	4	HeLa
MIMAT0015037	hsa-miR-3163	ENSG00000279384	AC080188.2	TEC	chr4	169765736	169765758	+	3	0	AGO1-4,AGO2	7mer-m8	caGA-AUGACGGGAGUAAAAUAu	||| |: | ::|| |||||||	uuCUGUGGUAUUCUAAUUUUAUc	1.3425	0.292	1	Huh-7.5
MIMAT0015037	hsa-miR-3163	ENSG00000237125	HAND2-AS1	antisense	chr4	174449334	174449355	+	1	0	AGO2	7mer-m8	cagaaugaCGGGAGUAAAAUAu	| |: ||:|||||||	agucaaaaGUACUUAUUUUAUg	0.6002	0.242	3	T-REx-293
MIMAT0015037	hsa-miR-3163	ENSG00000260774	AC021087.3	processed_transcript	chr5	214490	214510	-	2	0	AGO1-4	7mer-m8	caGAAUGACGGGAGUAAAAUAu	|:||| | : :|||||||	cuUUUAAU-UAAAUAUUUUAUu	1.0588	-0.358	1	Huh-7.5
MIMAT0015037	hsa-miR-3163	ENSG00000272130	AC091946.2	lincRNA	chr5	21570040	21570061	+	2	0	AGO1	7mer-m8	cagaaugacggGAGUAAAAUAu	|| ||:|||||||	guacacuaaagCUUAUUUUAUc	0.3558	-0.148	1	endothelial
MIMAT0015037	hsa-miR-3163	ENSG00000248092	NNT-AS1	antisense	chr5	43574806	43574827	-	6	0	AGO1-4,AGO2	7mer-m8	cagAAUGACGGGAGUAAAAUAu	| || ||::: :|||||||	uuaUUUGUGUUUAUAUUUUAUg	1.1995	0.054	2	Huh-7.5
MIMAT0015037	hsa-miR-3163	ENSG00000247796	AC008966.1	antisense	chr5	52410895	52410915	+	1	0	AGO2	7mer-m8	caGAAUGACGGGAGUAAAAUAu	| |::|| : | |||||||	ucCAUGUUG-UGUAAUUUUAUu	0.9922	0.207	4	HEK293T
MIMAT0015037	hsa-miR-3163	ENSG00000247572	CKMT2-AS1	antisense	chr5	80534190	80534211	-	1	0	AGO2	8mer	caGAAUGACGGGAGUAAAAUAu	:|| ||: ||||||||	aaUUUUGAGCUGGCAUUUUAUa	0.9135	0.024	4	BCBL-1
MIMAT0015037	hsa-miR-3163	ENSG00000248667	AC010486.1	lincRNA	chr5	84716243	84716266	-	2	0	AGO1-4,AGO2	7mer-m8	cagaaUGACGG--GAGUAAAAUAu	| || ||| :|:|||||||	auacaACAGCCAUUUUAUUUUAUc	1.0898	0.229	0	Huh-7.5
MIMAT0015037	hsa-miR-3163	ENSG00000248323	LUCAT1	lincRNA	chr5	90606933	90606956	-	1	0	AGO2	7mer-m8	cagAAUGACGGG-A-GUAAAAUAu	| ||| ||::| | :|||||||	uugUUAGUGUUCAUGUAUUUUAUg	1.3880	-0.347	0	T98G
MIMAT0015037	hsa-miR-3163	ENSG00000237187	NR2F1-AS1	antisense	chr5	92745754	92745775	-	1	3	AGO1-4	7mer-m8	cagaaugacgggaGUAAAAUAu	| | ||||||||	uguagauaccagaCAUUUUAUg	0.2487	0.318	1	hNSC
MIMAT0015037	hsa-miR-3163	ENSG00000278905	AC106818.1	TEC	chr5	92937830	92937851	+	1	0	AGO2	7mer-m8	caGAAUGACGGGAGUAAAAUAu	|| ||:| | ||||||||	uuCAUAUUUGCAGCAUUUUAUg	1.1474	3.112	1	HeLa
MIMAT0015037	hsa-miR-3163	ENSG00000249180	AC020900.1	antisense	chr5	96078221	96078242	-	1	0	AGO2	7mer-m8	cagaaugacgggagUAAAAUAu	| || |||||||	gcucuagaaaggcaAUUUUAUu	0.1674	0.137	0	H1
MIMAT0015037	hsa-miR-3163	ENSG00000249476	AC008467.1	lincRNA	chr5	108572828	108572849	-	1	0	AGO1-4	8mer	cagaAUGACGGGAGUAAAAUAu	|:: | |: |||||||	ugucUGUGGACUAAAUUUUAUa	0.6485	0.160	1	hNSC
MIMAT0015037	hsa-miR-3163	ENSG00000246859	STARD4-AS1	antisense	chr5	111067640	111067661	+	1	0	AGO2	7mer-m8	cagaaugacgggagUAAAAUAu	| | |||||||	uuuacaacagauagAUUUUAUg	-0.0066	-0.306	2	TDF
MIMAT0015037	hsa-miR-3163	ENSG00000251187	AC010261.2	antisense	chr5	111545772	111545794	+	1	0	AGO2	7mer-m8	cagaaUGACG-GGAGUAAAAUAu	| ||||: | ||||||||	gggacACUGUGGCACAUUUUAUu	1.0976	0.051	3	HEK293T
MIMAT0015037	hsa-miR-3163	ENSG00000279118	AC093535.2	TEC	chr5	125834008	125834032	+	3	0	AGO1-4,AGO2	8mer	caGAAUG-ACGGGA--GUAAAAUAu	:||:| | ::|| |||||||	agUUUGCAUUUUCUAGAAUUUUAUa	1.0299	0.249	4	foreskin_fibroblast,motor_cortex
MIMAT0015037	hsa-miR-3163	ENSG00000245937	LINC01184	lincRNA	chr5	127359703	127359724	-	1	0	AGO1-4	8mer	cagaaugacgggagUAAAAUAu	| | |||||||	augacuuagaggaaAUUUUAUa	0.0986	0.064	4	hNSC
MIMAT0015037	hsa-miR-3163	ENSG00000237714	P4HA2-AS1	antisense	chr5	131528310	131528331	+	1	0	AGO2	7mer-m8	cagaaugacgggaGUAAAAUAu	| | | ||||||||	cuucugguagggaCAUUUUAUu	0.5533	1.890	0	H1
MIMAT0015037	hsa-miR-3163	ENSG00000273345	AC104109.4	processed_transcript	chr5	133541596	133541620	-	3	0	AGO1-4,AGO2	7mer-m8	caGAAUGACG--GGAG-UAAAAUAu	||||| |: ::|| |||||||	cuCUUAAGGUAAUUUCAAUUUUAUg	1.4438	3.188	2	HS5,Huh-7.5
MIMAT0015037	hsa-miR-3163	ENSG00000245146	MALINC1	antisense	chr5	139485060	139485081	-	1	0	AGO2	7mer-m8	cagaaugacggGAGUAAAAUAu	| | | :| |||||||	cuuugucauaaUUAAUUUUAUg	0.5654	0.616	5	HeLa
MIMAT0015037	hsa-miR-3163	ENSG00000278915	AC005609.3	antisense	chr5	140254989	140255010	-	1	0	AGO1-4	7mer-m8	caGAAU-GACGGGAGUAAAAUAu	|||: ||| | |||||||	cgCUUGCCUGAGGU-AUUUUAUg	1.0920	-0.133	0	hNSC
MIMAT0015037	hsa-miR-3163	ENSG00000230551	AC021078.1	processed_transcript	chr5	148874685	148874706	-	33	0	AGO1,AGO1-4,AGO2,AGO3	7mer-m8	cagaAUGACGGGAGUAAAAUAu	|| ||||| |||||||	guaaUACUGAAGAAAUUUUAUu	1.3263	0.919	3	HEK293,Huh-7.5,foreskin_fibroblast
MIMAT0015037	hsa-miR-3163	ENSG00000230551	AC021078.1	processed_transcript	chr5	148883126	148883147	-	2	0	AGO2	8mer	cagaaugacgggagUAAAAUAu	| | |||||||	aaaaucuuuuaaaaAUUUUAUa	0.1109	0.226	3	HeLa
MIMAT0015037	hsa-miR-3163	ENSG00000230551	AC021078.1	processed_transcript	chr5	148883921	148883942	-	2	0	AGO1	8mer	cagaAUGACGGGAGUAAAAUAu	|| ||:| :|||||||	guugUAUUUAAACUAUUUUAUa	0.9656	0.058	3	endothelial
MIMAT0015037	hsa-miR-3163	ENSG00000245812	LINC02202	lincRNA	chr5	158542411	158542432	+	9	0	AGO1-4	7mer-m8	cagaAUGACGGGAGUAAAAUAu	||||| : ||||||||	uggcUACUGGGUCCAUUUUAUg	1.1456	-0.030	0	foreskin_fibroblast
MIMAT0015037	hsa-miR-3163	ENSG00000283235	AC139493.2	processed_transcript	chr5	175600380	175600401	-	1	0	AGO1	7mer-m8	cagaauGACGGGAGUAAAAUAu	| | | ||:: :|||||||	uuguguCAGCUUAUAUUUUAUu	1.0377	0.206	0	endothelial
MIMAT0015037	hsa-miR-3163	ENSG00000233937	AC008443.1	processed_transcript	chr5	180683991	180684012	+	3	0	AGO1-4,AGO2	7mer-m8	cagaaugacgggAGUAAAAUAu	| |||||||	cagagugaugaaUGAUUUUAUu	-0.6022	0.540	5	Huh-7.5,T98G
MIMAT0015037	hsa-miR-3163	ENSG00000250903	GMDS-AS1	lincRNA	chr6	2263916	2263937	+	6	0	AGO1,AGO1-4,AGO2	8mer	cagaAUGACG-GGAGUAAAAUAu	| || ||: ::|||||||||	auggUA-UGUAUUUCAUUUUAUa	1.1928	-0.010	4	Huh-7.5,endothelial
MIMAT0015037	hsa-miR-3163	ENSG00000272320	AL445309.1	antisense	chr6	3312699	3312726	+	1	0	AGO2	7mer-m8	caGAAUGACG-GGA---G---UAAAAUAu	||| |||| ||| | |||||||	cgCUU-CUGCUCCUGAGCAGAAUUUUAUc	1.1441	-0.370	0	GM12878
MIMAT0015037	hsa-miR-3163	ENSG00000260604	AL590004.4	lincRNA	chr6	3907254	3907276	-	2	0	AGO2	8mer	cagaAUGACGG-GAGUAAAAUAu	|:| || |:|||||||	aagaUGCACCCAAUUAUUUUAUa	0.7395	-0.075	1	left_ventricle
MIMAT0015037	hsa-miR-3163	ENSG00000229950	TFAP2A-AS1	antisense	chr6	10415885	10415910	+	2	0	AGO1-4,AGO2	7mer-m8	caGAAUGACGGG--A-G-UAAAAUAu	||| : |||| | | |||||||	ccCUUUUGGCCCCGUGCAAUUUUAUu	1.2428	0.640	0	MCF7
MIMAT0015037	hsa-miR-3163	ENSG00000215022	AL008729.1	antisense	chr6	13280813	13280834	-	2	0	AGO2	7mer-m8	cagaaugacgggagUAAAAUAu	| |||||||	uacaguuaaauagaAUUUUAUu	-0.3825	0.156	1	T-REx-293
MIMAT0015037	hsa-miR-3163	ENSG00000261071	AL441883.1	antisense	chr6	13614768	13614793	-	1	0	AGO2	7mer-m8	caGAAUGACGGG---A-GUAAAAUAu	||| :| :|| | :|||||||	uaCUUUUUUUCCAAGUAUAUUUUAUu	0.9279	-0.282	0	HeLa
MIMAT0015037	hsa-miR-3163	ENSG00000272168	CASC15	lincRNA	chr6	22194836	22194857	+	1	0	AGO1-4	8mer	cagaaugacgggAGUAAAAUAu	| | |||||||	aguaguaagaaaUAAUUUUAUa	-0.1115	0.282	1	hNSC
MIMAT0015037	hsa-miR-3163	ENSG00000272462	U91328.1	lincRNA	chr6	26000766	26000787	+	1	0	AGO1-4	7mer-m8	caGAAUG-ACGGGAGUAAAAUAu	|||||:| || |||||||||	guCUUGCAUG-AGUCAUUUUAUu	1.7088	0.111	0	A549
MIMAT0015037	hsa-miR-3163	ENSG00000228223	HCG11	lincRNA	chr6	26524587	26524608	+	19	0	AGO1-4,AGO2	8mer	cagaaugaCGGGAGUAAAAUAu	|:||| |||||||	acaaaugaGUCCUGAUUUUAUa	0.4085	0.160	4	Huh-7.5,foreskin_fibroblast
MIMAT0015037	hsa-miR-3163	ENSG00000228223	HCG11	lincRNA	chr6	26526112	26526132	+	1	0	AGO2	7mer-m8	cagaAUGACGGGAGUAAAAUAu	|| || ||: : ||||||||	guucUA-UGUAUGCAUUUUAUu	1.2305	-0.077	4	motor_cortex
MIMAT0015037	hsa-miR-3163	ENSG00000284829	AL662884.2	processed_transcript	chr6	32084498	32084519	-	1	0	AGO2	7mer-m8	cagaaugacggGAGUAAAAUAu	| ||||||||	cgacgggaagaCACAUUUUAUg	-0.3539	4.169	0	T-REx-293
MIMAT0015037	hsa-miR-3163	ENSG00000272288	AL451165.2	antisense	chr6	34665097	34665117	+	4	0	AGO1-4,AGO2	7mer-m8	caGAAUGACGGGAGUAAAAUAu	|| ||:| |: ||||||||	uuCCUAUU-ACUACAUUUUAUc	1.2117	-0.174	0	Akata-LCLd3,Huh-7.5
MIMAT0015037	hsa-miR-3163	ENSG00000271857	AL096865.1	antisense	chr6	45388907	45388928	-	1	0	AGO2	7mer-m8	cagaaugacgggaGUAAAAUAu	| | | :|||||||	ccaugaauuuaaaUAUUUUAUu	0.4934	0.480	1	HeLa
MIMAT0015037	hsa-miR-3163	ENSG00000261116	AL049555.1	sense_overlapping	chr6	54809783	54809806	+	1	0	AGO2	7mer-m8	caGAAUGA-CGGG-AGUAAAAUAu	|| | | ||:| ||||||||	ucCUGAGUAGCUCAACAUUUUAUg	1.1019	0.443	2	HeLa
MIMAT0015037	hsa-miR-3163	ENSG00000227602	AL031779.1	sense_intronic	chr6	56196640	56196662	-	4	0	AGO1,AGO2	7mer-m8	cagaAUGACGGGAG-UAAAAUAu	| | :|||::|| |||||||	auugUUUUGCUUUCGAUUUUAUg	1.3237	1.018	1	MDA-MB-231,endothelial
MIMAT0015037	hsa-miR-3163	ENSG00000272316	AL021368.2	lincRNA	chr6	58235636	58235658	-	1	0	AGO1	7mer-m8	caGAAUG-ACGGGAGUAAAAUAu	| ||| | :| |||||||	uaCAUACAUUAUCAAAUUUUAUu	0.9302	0.333	3	endothelial
MIMAT0015037	hsa-miR-3163	ENSG00000279312	AL136164.4	TEC	chr6	72084553	72084574	-	1	0	AGO2	7mer-m8	cagaaugacgggagUAAAAUAu	| |||||||	aauaaaaaauauaaAUUUUAUu	-0.2447	0.240	1	MDA-MB-231
MIMAT0015037	hsa-miR-3163	ENSG00000279312	AL136164.4	TEC	chr6	72085072	72085090	-	1	0	AGO1	7mer-m8	cagaaugacgGGAGUAAAAUAu	| | :|| |||||||	---uaaaauaUCUAAUUUUAUu	0.3813	0.234	1	endothelial
MIMAT0015037	hsa-miR-3163	ENSG00000272129	AL359715.3	lincRNA	chr6	81065192	81065216	+	1	0	AGO1-4	7mer-m8	caGAAUG-ACG-GG-AGUAAAAUAu	:|||| ||| || | |||||||	ugUUUACUUGCACCGUGAUUUUAUc	1.5454	-0.035	0	Huh-7.5
MIMAT0015037	hsa-miR-3163	ENSG00000203875	SNHG5	processed_transcript	chr6	86387257	86387278	-	5	0	AGO1,AGO1-4,AGO2	8mer	caGAAUGACGGGAGUAAAAUAu	|:||::|||| | |||||||	auUUUGUUGCCGUGAUUUUAUa	1.6607	-0.199	1	Huh-7.5,endothelial
MIMAT0015037	hsa-miR-3163	ENSG00000261366	MANEA-AS1	antisense	chr6	96023200	96023221	-	2	0	AGO1	8mer	cagaAUGACGGGAGUAAAAUAu	| ||||||: ||||||||	gcaaUACUGCUAACAUUUUAUa	1.6144	0.044	5	endothelial
MIMAT0015037	hsa-miR-3163	ENSG00000261366	MANEA-AS1	antisense	chr6	96024205	96024227	-	1	0	AGO1	7mer-m8	cagaauGACGGGAG-UAAAAUAu	|||::||: |||||||	uaaagcCUGUUCUUAAUUUUAUc	0.8502	0.109	5	endothelial
MIMAT0015037	hsa-miR-3163	ENSG00000261366	MANEA-AS1	antisense	chr6	96024504	96024523	-	2	0	AGO2	8mer	cagAAUGACGGGAGUAAAAUAu	||| || |: |||||||	ccaUUA-UG-CUGAAUUUUAUa	0.9534	0.025	5	HCT116
MIMAT0015037	hsa-miR-3163	ENSG00000228624	HDAC2-AS2	antisense	chr6	114453368	114453389	+	1	0	AGO2	7mer-m8	cagaaUGACGGGAGUAAAAUAu	||| | | |||||||	aguacACUUGCAUGAUUUUAUg	0.6589	0.203	1	22RV1
MIMAT0015037	hsa-miR-3163	ENSG00000279453	Z99129.4	TEC	chr6	122758558	122758578	-	3	0	AGO2	7mer-m8	cagAAUGACGGGAGUAAAAUAu	|| ||| | :: ||||||||	gugUUAAU-UUGGCAUUUUAUu	1.2971	0.208	2	HeLa
MIMAT0015037	hsa-miR-3163	ENSG00000279453	Z99129.4	TEC	chr6	122759688	122759707	-	3	0	AGO1,AGO2	7mer-m8	caGAAUGACGGGAGUAAAAUAu	||| ||| : |||||||||	agCUU-CUG-UAUCAUUUUAUu	1.3259	0.139	2	HEK293S,endothelial
MIMAT0015037	hsa-miR-3163	ENSG00000279114	Z99129.3	TEC	chr6	122803407	122803428	+	1	0	AGO2	7mer-m8	cagaaugacgGGAGUAAAAUAu	::| |||||||	caaagguaagUUUAAUUUUAUu	-0.1843	0.218	5	BCBL-1
MIMAT0015037	hsa-miR-3163	ENSG00000226149	AL356124.1	lincRNA	chr6	129847771	129847791	-	2	0	AGO1,AGO2	7mer-m8	cagAAUGACGGGAGUAAAAUAu	||||| | |||||||	acaUUACUAAGCCGAUUUUAU-	0.9760	-0.214	2	Huh-7.5,endothelial
MIMAT0015037	hsa-miR-3163	ENSG00000283122	HYMAI	non_coding	chr6	144326647	144326668	-	1	0	AGO2	7mer-m8	cagaaugACGGGAGUAAAAUAu	| ||: : :|||||||	auugagaUGUAUAUAUUUUAUg	0.6112	-0.343	0	Huh-7.5
MIMAT0015037	hsa-miR-3163	ENSG00000235381	AL596202.1	antisense	chr6	155577511	155577531	-	1	0	AGO2	7mer-m8	cagAAUGACGGGAGUAAAAUAu	||| | ::|:|||||||	acaUUA-AGAUUUUAUUUUAUg	1.0066	0.160	2	HeLa
MIMAT0015037	hsa-miR-3163	ENSG00000223414	LINC00473	lincRNA	chr6	166363320	166363342	-	1	0	AGO1-4	7mer-m8	cagaAUGAC-GGGAGUAAAAUAu	||| | : |||||||||	uaacUACAGAUGAUCAUUUUAUu	0.8703	0.059	1	MCF7
MIMAT0015037	hsa-miR-3163	ENSG00000223485	LINC01615	lincRNA	chr6	169558366	169558387	-	1	0	AGO1-4	7mer-m8	cagaaUGACGGGAGUAAAAUAu	| | :|: ||||||||	caggaAAUCUCUACAUUUUAUu	0.6190	0.705	2	fibroblasts
MIMAT0015037	hsa-miR-3163	ENSG00000272848	AL009176.1	lincRNA	chr6	169826609	169826631	-	1	0	AGO2	8mer	cagaauGACGGGAG-UAAAAUAu	| | | : || |||||||	auagcuCAGAUAUCAAUUUUAUa	0.6674	0.133	1	HeLa
MIMAT0015037	hsa-miR-3163	ENSG00000229043	AC091729.3	antisense	chr7	1204793	1204814	+	3	0	AGO1-4,AGO2	7mer-m8	cagaaugacgggagUAAAAUAu	|| | |||||||	acuguaaaggagagAUUUUAUu	0.3758	0.151	1	HS5,MCF7
MIMAT0015037	hsa-miR-3163	ENSG00000272732	AC004982.1	lincRNA	chr7	7590209	7590230	-	1	0	AGO1-4	7mer-m8	cagaaugacgggaGUAAAAUAu	| | :|||||||	aauuggacgagacUAUUUUAUu	0.2594	-0.042	6	Huh-7
MIMAT0015037	hsa-miR-3163	ENSG00000251660	AC007036.3	sense_overlapping	chr7	30199051	30199072	+	2	0	AGO2	8mer	cagaaugacgggagUAAAAUAu	| | |||||||	gaagguaaacugaaAUUUUAUa	-0.0594	1.466	0	MCF7
MIMAT0015037	hsa-miR-3163	ENSG00000251660	AC007036.3	sense_overlapping	chr7	30199123	30199144	+	2	0	AGO2	7mer-m8	cagaaugacgggaGUAAAAUAu	| | :|||||||	uuaacauaaaaugUAUUUUAUc	0.1752	1.074	0	motor_cortex
MIMAT0015037	hsa-miR-3163	ENSG00000196295	AC005154.1	processed_transcript	chr7	30593664	30593685	-	8	0	AGO1-4,AGO2	7mer-m8	cagaaugacgggagUAAAAUAu	| | | |||||||	ucgugccaacaacaAUUUUAUc	0.3648	-0.061	2	Huh-7.5
MIMAT0015037	hsa-miR-3163	ENSG00000271122	AC018647.2	antisense	chr7	35735497	35735517	+	2	0	AGO1,AGO1-4	8mer	cagAAUGACGGGAGUAAAAUAu	|| |||:| ::|| |||||||	guaUUAUUUUUCU-AUUUUAUa	1.5620	0.041	2	Huh-7.5,endothelial
MIMAT0015037	hsa-miR-3163	ENSG00000281103	TRG-AS1	antisense	chr7	38416957	38416981	+	2	0	AGO2	8mer	cagAAUGACGGGAG---UAAAAUAu	|| |||| |: ||: |||||||	gugUUACAGUACUUAAAAUUUUAUa	1.4522	-0.722	2	BCBL-1
MIMAT0015037	hsa-miR-3163	ENSG00000232956	SNHG15	lincRNA	chr7	45024683	45024704	-	2	0	AGO1-4,AGO2	7mer-m8	cagaAUGACGGGAGUAAAAUAu	||| ::|:|||||||	ucagUACAAAUUUUAUUUUAUu	0.8703	0.139	0	Huh-7.5,motor_cortex
MIMAT0015037	hsa-miR-3163	ENSG00000205628	LINC01446	lincRNA	chr7	53723528	53723548	-	1	0	AGO1-4	7mer-m8	caGAAUGACGGGAGUAAAAUAu	:|| ||| ::|||||||||	caUUUCCUG-UUUCAUUUUAUu	1.3503	0.339	1	Huh-7.5
MIMAT0015037	hsa-miR-3163	ENSG00000205628	LINC01446	lincRNA	chr7	53724674	53724700	-	3	0	AGO1-4,AGO2	7mer-m8	caGAAUGACGGG-A----GUAAAAUAu	|| |||||:| | :|||||||	caCUGACUGCUCAUGAGCUAUUUUAUg	1.3263	-0.200	1	Huh-7.5
MIMAT0015037	hsa-miR-3163	ENSG00000280388	AC006330.1	TEC	chr7	75674594	75674614	-	1	0	AGO2	7mer-m8	caGAAUGACGGGAGUAAAAUAu	:||| :|| |||||||	ugUUUAGGAAUCU-AUUUUAUg	0.8891	-0.369	2	HeLa
MIMAT0015037	hsa-miR-3163	ENSG00000214293	APTR	lincRNA	chr7	77313363	77313384	-	2	0	AGO2	7mer-m8	cagaaugacGGGAGUAAAAUAu	| | |::| |||||||	agccaaagaCUUUGAUUUUAUu	0.7018	0.560	3	HeLa
MIMAT0015037	hsa-miR-3163	ENSG00000234456	MAGI2-AS3	processed_transcript	chr7	79087726	79087747	+	1	0	AGO2	7mer-m8	caGAAUGACGGGAGUAAAAUAu	:|| :|| ||||||||	ucUUUCUUGGAAGCAUUUUAUg	0.9656	-0.431	2	BC-3
MIMAT0015037	hsa-miR-3163	ENSG00000234456	MAGI2-AS3	processed_transcript	chr7	79087727	79087747	+	1	0	AGO2	7mer-m8	caGAAUGACGGGAGUAAAAUAu	:|| :|| ||||||||	-cUUUCUUGGAAGCAUUUUAUg	0.9389	-0.402	2	BC-3
MIMAT0015037	hsa-miR-3163	ENSG00000234456	MAGI2-AS3	processed_transcript	chr7	79089031	79089054	+	4	1	AGO1,AGO1-4,AGO2	8mer	cagaaUGACGGGA-G-UAAAAUAu	|:|| || | |||||||	aaaacAUUGAACUGCGAUUUUAUa	0.6755	0.246	2	Huh-7.5,endothelial,motor_cortex
MIMAT0015037	hsa-miR-3163	ENSG00000234456	MAGI2-AS3	processed_transcript	chr7	79089554	79089575	+	3	0	AGO1-4,AGO2	7mer-m8	cagaaugacgggAGUAAAAUAu	| |||||||||	aagcauauuagaUCAUUUUAUg	0.1601	0.130	2	Huh-7.5
MIMAT0015037	hsa-miR-3163	ENSG00000234456	MAGI2-AS3	processed_transcript	chr7	79092831	79092853	+	1	0	AGO2	8mer	cagAAU-GACGGGAGUAAAAUAu	| ||: :||| : :|||||||	uuaUUGUUUGCAUAUAUUUUAUa	1.2782	-0.086	2	cingulate_gyrus
MIMAT0015037	hsa-miR-3163	ENSG00000234456	MAGI2-AS3	processed_transcript	chr7	79099919	79099940	+	3	0	AGO1-4	7mer-m8	caGAAUGACGGGAGUAAAAUAu	|||:||||:| |||||||	ucCUUGCUGCUCAAAUUUUAUg	1.5987	-0.177	2	Huh-7.5
MIMAT0015037	hsa-miR-3163	ENSG00000231764	DLX6-AS1	antisense	chr7	96595632	96595653	-	2	0	AGO1-4	7mer-m8	caGAAUGACGGGAGUAAAAUAu	:||: | :| |||||||	uaUUUGGUUUCACAAUUUUAUc	0.8825	0.625	0	Huh-7.5
MIMAT0015037	hsa-miR-3163	ENSG00000231764	DLX6-AS1	antisense	chr7	96595701	96595722	-	2	0	AGO1-4	7mer-m8	cagaAUGACGGGAGUAAAAUAu	|:| | :|||||||	ugagUGCAGAAAAUAUUUUAUg	0.5388	0.194	0	Huh-7.5
MIMAT0015037	hsa-miR-3163	ENSG00000231764	DLX6-AS1	antisense	chr7	96607859	96607881	-	1	0	AGO1-4	8mer	cagAAUGACGGGA-GUAAAAUAu	| :|| : | :|||||||	uaaUAGCUAUGAUAUAUUUUAUa	0.7395	-0.022	0	Huh-7.5
MIMAT0015037	hsa-miR-3163	ENSG00000228393	LINC01004	antisense	chr7	104622743	104622764	-	1	0	AGO2	7mer-m8	cagaaugacgggaGUAAAAUAu	| | ||||||||	uuuaagauuuaugCAUUUUAUg	0.3008	-0.218	3	motor_cortex
MIMAT0015037	hsa-miR-3163	ENSG00000233705	SLC26A4-AS1	antisense	chr7	107298276	107298297	-	3	0	AGO2	7mer-m8	cagaaUGACGGGAGUAAAAUAu	| |:| ::| ||||||||	uacagAUUUUUCACAUUUUAUc	0.9812	0.190	0	motor_cortex
MIMAT0015037	hsa-miR-3163	ENSG00000233705	SLC26A4-AS1	antisense	chr7	107299596	107299617	-	1	0	AGO2	7mer-m8	caGAAUGACGGGAGUAAAAUAu	|||| | | |||||||	acCUUAGUAACACAAUUUUAUu	1.0211	0.424	0	cingulate_gyrus
MIMAT0015037	hsa-miR-3163	ENSG00000214188	ST7-OT4	sense_intronic	chr7	116596755	116596777	+	1	0	AGO1-4	7mer-m8	caGAAU-GACGGGAGUAAAAUAu	|| | :|| :| :|||||||	ucCUCAUUUGAUCAUAUUUUAUg	1.1019	0.323	2	Huh-7.5
MIMAT0015037	hsa-miR-3163	ENSG00000280347	AC000123.3	TEC	chr7	127003721	127003743	-	4	0	AGO1,AGO1-4,AGO2	7mer-m8	caGAAUGACG-GGAGUAAAAUAu	||| || : | |||||||||	aaCUUUCUUUGCAUCAUUUUAUu	1.2594	0.620	1	Huh-7.5,endothelial
MIMAT0015037	hsa-miR-3163	ENSG00000226380	AC016831.1	lincRNA	chr7	130561713	130561734	-	2	0	AGO2	8mer	cagaaUGACGGGAGUAAAAUAu	|| |:||:: |||||||	aucgcAUUGUUGGAAUUUUAUa	1.0753	-0.186	2	MDA-MB-231
MIMAT0015037	hsa-miR-3163	ENSG00000226380	AC016831.1	lincRNA	chr7	130563368	130563389	-	2	0	AGO2	8mer	cagaaUGACGGGAGUAAAAUAu	| ||:|:|||||||||	agaagAGUGUCUUCAUUUUAUa	0.8917	-0.065	2	cingulate_gyrus
MIMAT0015037	hsa-miR-3163	ENSG00000273489	AC008264.2	antisense	chr7	131181367	131181388	-	1	0	AGO2	7mer-m8	cagaaugacgggaGUAAAAUAu	| ||||||||	cauccauauauaaCAUUUUAUu	-0.0174	2.965	3	H1
MIMAT0015037	hsa-miR-3163	ENSG00000234352	AC009264.1	antisense	chr7	136583930	136583951	-	1	0	AGO2	7mer-m8	cagAAUGACGGGAGUAAAAUAu	| | |: :|||||||||	aaaUAAAAGUGUUCAUUUUAUu	0.8382	-0.086	1	BC-3
MIMAT0015037	hsa-miR-3163	ENSG00000204934	ATP6V0E2-AS1	antisense	chr7	149566918	149566939	-	1	0	AGO2	7mer-m8	caGAAUGACGGGAGUAAAAUAu	| || |: : ||||||||	aaCAUAAAGUAUGCAUUUUAUg	0.9091	0.097	2	TDF
MIMAT0015037	hsa-miR-3163	ENSG00000220575	HTR5A-AS1	antisense	chr7	154860284	154860305	-	1	0	AGO2	7mer-m8	cagaaUGACGGGAGUAAAAUAu	|: |||| |||||||	aaagcAUAGCCCCAAUUUUAUc	0.8596	-0.019	0	TDF
MIMAT0015037	hsa-miR-3163	ENSG00000231419	LINC00689	processed_transcript	chr7	158820351	158820372	+	1	0	AGO2	7mer-m8	cagaaugacgggaGUAAAAUAu	|| | ||||||||	uucauuggaaaugCAUUUUAUu	0.3558	0.159	0	HeLa
MIMAT0015037	hsa-miR-3163	ENSG00000273402	AC004908.3	antisense	chr8	187287	187308	+	2	0	AGO1	7mer-m8	cagAAUGACGGGAGUAAAAUAu	|| | | |:|||||||	ucaUUCAUUACAUUAUUUUAUu	0.7661	0.188	2	endothelial
MIMAT0015037	hsa-miR-3163	ENSG00000253230	LINC00599	lincRNA	chr8	9758439	9758463	-	1	0	AGO1-4	8mer	caGAAUGACG--GG--AGUAAAAUAu	:||| ||| || | |||||||	uaUUUA-UGCCACCAGUAAUUUUAUa	1.1065	0.157	0	hNSC
MIMAT0015037	hsa-miR-3163	ENSG00000261451	AC104964.3	sense_overlapping	chr8	10295767	10295787	+	1	0	AGO2	8mer	caGAAUGACGGGAGUAAAAUAu	|||| || |||||||||	caCUUA-UGAAAUCAUUUUAUa	1.3049	0.340	1	HeLa
MIMAT0015037	hsa-miR-3163	ENSG00000272338	AC067838.1	lincRNA	chr8	33218627	33218648	-	2	0	AGO1-4,AGO2	7mer-m8	cagaaugacgggagUAAAAUAu	| |||||||	agaaaaggugaugaAUUUUAUc	-0.2447	-0.146	3	HeLa,Huh-7.5
MIMAT0015037	hsa-miR-3163	ENSG00000280064	AC130304.1	TEC	chr8	37716470	37716491	+	1	0	AGO2	7mer-m8	cagaaugacgggaGUAAAAUAu	| ||||||||	gaaagguaaguacCAUUUUAUu	-0.3182	1.424	0	H1
MIMAT0015037	hsa-miR-3163	ENSG00000205293	LINC01602	lincRNA	chr8	58895307	58895327	+	1	0	AGO2	7mer-m8	cagaauGACGGGAGUAAAAUAu	|| :|: ||||||||	ucaggcCU-UCUGCAUUUUAUg	0.5453	-0.333	1	EWS
MIMAT0015037	hsa-miR-3163	ENSG00000274956	AC120042.3	lincRNA	chr8	63893664	63893685	+	1	0	AGO1-4	7mer-m8	cagaAUGACGGGAGUAAAAUAu	| ||| :| ||||||||	uaacUCCUGGUCCCAUUUUAUu	0.9612	0.144	1	hNSC
MIMAT0015037	hsa-miR-3163	ENSG00000253583	AC018953.1	lincRNA	chr8	64501609	64501630	+	4	0	AGO1-4,AGO2	7mer-m8	cagaaugacgggagUAAAAUAu	|| | | |||||||	gugguuccauguaaAUUUUAUg	0.4279	0.182	0	Huh-7.5,MDMs
MIMAT0015037	hsa-miR-3163	ENSG00000254377	MIR124-2HG	lincRNA	chr8	65295841	65295860	+	1	0	AGO2	7mer-m8	cagaAUGACGGGAGUAAAAUAu	| ||| :|:|||||||	aaagUUCUG--UUUAUUUUAUg	0.8248	1.594	0	cingulate_gyrus
MIMAT0015037	hsa-miR-3163	ENSG00000254102	AC090136.3	antisense	chr8	65487567	65487589	-	1	0	AGO1-4	8mer	cagaAUG-ACGGGAGUAAAAUAu	| ||| | | : :|||||||	uuuaUACAUACAUGUAUUUUAUa	1.0399	0.317	4	hNSC
MIMAT0015037	hsa-miR-3163	ENSG00000246145	RRS1-AS1	lincRNA	chr8	67333473	67333492	-	1	0	AGO2	7mer-m8	caGAAUGACGGGAGUAAAAUAu	| ||: |:| ||||||||	agCGUAUAGUC--CAUUUUAUu	0.9734	0.320	0	BCBL-1
MIMAT0015037	hsa-miR-3163	ENSG00000253636	AC022893.1	antisense	chr8	73967314	73967335	+	1	0	AGO2	8mer	cagaaugacgggAGUAAAAUAu	|| | |||||||	acauuugaauaaUAAUUUUAUa	0.1457	0.104	2	HeLa
MIMAT0015037	hsa-miR-3163	ENSG00000260317	AC009812.4	lincRNA	chr8	81455073	81455094	+	2	0	AGO1-4,AGO2	7mer-m8	cagaAUGACGGGAGUAAAAUAu	| |: || :: :|||||||	gcacUGGUGGUUAUAUUUUAUc	0.9589	0.128	4	Huh-7.5,hNSC
MIMAT0015037	hsa-miR-3163	ENSG00000251136	AF117829.1	lincRNA	chr8	90730794	90730817	-	2	0	AGO2	7mer-m8	caGAAU--GACGGGAGUAAAAUAu	:||| :| :|| |||||||	ugUUUAUUUUUUCCAAAUUUUAUu	1.0399	0.289	3	T98G
MIMAT0015037	hsa-miR-3163	ENSG00000251136	AF117829.1	lincRNA	chr8	90734370	90734394	-	1	0	AGO2	7mer-m8	caGAA-UG--ACGGGAGUAAAAUAu	||||| || || : :|||||||	guCUUAACAGUGGUAAUAUUUUAUg	1.5270	0.368	3	left_ventricle
MIMAT0015037	hsa-miR-3163	ENSG00000253738	OTUD6B-AS1	antisense	chr8	92080200	92080220	-	9	0	AGO1,AGO1-4,AGO2	7mer-m8	cagaaUGACGGGAGUAAAAUAu	| |:|| :: ||||||||	uuuaaAUUG-UUGCAUUUUAUg	0.9589	0.070	3	Huh-7.5,endothelial
MIMAT0015037	hsa-miR-3163	ENSG00000253738	OTUD6B-AS1	antisense	chr8	92080367	92080388	-	4	0	AGO1,AGO2	7mer-m8	cagaaugacgggaGUAAAAUAu	|| ||||||||	ucuaaacauaagaCAUUUUAUg	0.2475	0.188	3	HeLa,endothelial
MIMAT0015037	hsa-miR-3163	ENSG00000248858	AC104211.1	processed_transcript	chr8	93887719	93887740	-	2	0	AGO1	8mer	cagaaugacgggaGUAAAAUAu	| :|||||||	ugaaugaauaaugUAUUUUAUa	-0.0976	-0.077	3	endothelial
MIMAT0015037	hsa-miR-3163	ENSG00000248858	AC104211.1	processed_transcript	chr8	93890327	93890353	-	1	0	AGO2	7mer-m8	caGAAUGA----CGGGA-GUAAAAUAu	|:|||:| || :| :|||||||	cuUUUAUUAGAGGCAUUGUAUUUUAUu	0.9922	0.265	3	GM12892
MIMAT0015037	hsa-miR-3163	ENSG00000280123	AC023632.6	TEC	chr8	95440665	95440686	-	6	0	AGO1-4,AGO2	8mer	cagAAUGACGGGAGUAAAAUAu	| | | | | ||||||||	augUGAAUACAAACAUUUUAUa	0.8636	0.184	1	Huh-7.5
MIMAT0015037	hsa-miR-3163	ENSG00000272509	AC087752.4	antisense	chr8	95897023	95897045	+	1	0	AGO1-4	8mer	cagaAUG-ACGGGAGUAAAAUAu	|:| | :|| ||||||||	aaaaUGCUUUUCCCCAUUUUAUa	0.8946	0.263	3	hNSC
MIMAT0015037	hsa-miR-3163	ENSG00000246263	UBR5-AS1	antisense	chr8	103264759	103264780	+	1	0	AGO2	8mer	cagaAUGACGGGAGUAAAAUAu	|: ||: : |||||||	aaggUGAUGUAUAAAUUUUAUa	0.6674	0.880	5	MCF7
MIMAT0015037	hsa-miR-3163	ENSG00000253669	GASAL1	lincRNA	chr8	103820494	103820515	+	1	0	AGO2	7mer-m8	cagaaugacgGGAGUAAAAUAu	|| :|| |||||||	cuccaggaaaUCUGAUUUUAUu	0.4627	-0.565	0	HEK293S
MIMAT0015037	hsa-miR-3163	ENSG00000247081	BAALC-AS1	antisense	chr8	104178075	104178096	-	1	0	AGO2	8mer	cagaaugacgggaGUAAAAUAu	|| | :|||||||	cacucugggggugUAUUUUAUa	0.4667	-0.505	3	cingulate_gyrus
MIMAT0015037	hsa-miR-3163	ENSG00000253106	AC090198.1	antisense	chr8	125502426	125502447	+	1	0	AGO1-4	7mer-m8	cagaaugacggGAGUAAAAUAu	| || :|||||||||	ugcauagcaaaUUCAUUUUAUu	0.8370	0.396	2	HeLa
MIMAT0015037	hsa-miR-3163	ENSG00000282961	PRNCR1	lincRNA	chr8	128099805	128099826	+	3	0	AGO1,AGO2	7mer-m8	cagAAUGACGGGA-GUAAAAUAu	| ||| || : | |||||||	uugUUA-UGAUGUAAAUUUUAUu	1.0964	1.785	0	MDA-MB-231,endothelial
MIMAT0015037	hsa-miR-3163	ENSG00000229140	CCDC26	lincRNA	chr8	130364190	130364210	-	1	0	AGO1	7mer-m8	cagAAUGACGGGAGUAAAAUAu	|| ||| | : : |||||||	gugUUAAU-UGUAGAUUUUAUu	1.1419	-0.040	1	endothelial
MIMAT0015037	hsa-miR-3163	ENSG00000259820	AC083843.3	lincRNA	chr8	135806139	135806161	-	2	0	AGO1-4,AGO2	7mer-m8	caGAAUGACGG-GAGUAAAAUAu	| | | |:: :|:|||||||	uaCAUUCAGUUAUUUAUUUUAUu	1.0000	-0.181	2	Huh-7.5
MIMAT0015037	hsa-miR-3163	ENSG00000259820	AC083843.3	lincRNA	chr8	135807988	135808011	-	1	0	AGO2	7mer-m8	cagAAUGACGGG--AGUAAAAUAu	|| | ||| | |||||||	cgaUUCCAUCCCUGUAAUUUUAUu	0.8515	0.013	2	BCBL-1
MIMAT0015037	hsa-miR-3163	ENSG00000279786	AC105235.1	TEC	chr8	141831942	141831965	-	1	0	AGO2	7mer-m8	caGAAUG--ACGGGAGUAAAAUAu	|| || || | ||||||||	ugCUAACCUUGAACCCAUUUUAUu	0.9922	-0.247	3	MDA-MB-231
MIMAT0015037	hsa-miR-3163	ENSG00000279786	AC105235.1	TEC	chr8	141831975	141831998	-	1	0	AGO2	8mer	caGAAUG-ACGGGA-GUAAAAUAu	:|| | ||: | ||||||||	acUUUCCAUGUGAUACAUUUUAUa	1.0377	-0.420	3	HeLa
MIMAT0015037	hsa-miR-3163	ENSG00000270547	LINC01235	lincRNA	chr9	13407241	13407261	-	1	0	AGO1	7mer-m8	cagaaUGACGGGAGUAAAAUAu	| |: |:||| |||||||	caccaAUAGUCCU-AUUUUAUg	1.0666	0.084	3	endothelial
MIMAT0015037	hsa-miR-3163	ENSG00000270547	LINC01235	lincRNA	chr9	13407261	13407280	-	1	0	AGO1	7mer-m8	caGAAUGACGGGAGUAAAAUAu	| |||: ||| ||||||||	gcCUUG--GCCAGCAUUUUAUc	1.3071	0.270	3	endothelial
MIMAT0015037	hsa-miR-3163	ENSG00000260912	AL158206.1	sense_overlapping	chr9	19454655	19454676	+	2	0	AGO1,AGO2	8mer	cagaaugacgggagUAAAAUAu	| | || |||||||	gggauucucaauggAUUUUAUa	0.4856	0.402	0	HCT116,endothelial
MIMAT0015037	hsa-miR-3163	ENSG00000260912	AL158206.1	sense_overlapping	chr9	19454766	19454787	+	5	0	AGO1,AGO1-4,AGO2	8mer	cagaaugacgggaGUAAAAUAu	| :|||||||	ccagauuuaaaacUAUUUUAUa	-0.0217	0.687	0	Huh-7.5,endothelial
MIMAT0015037	hsa-miR-3163	ENSG00000240498	CDKN2B-AS1	antisense	chr9	21994869	21994890	+	2	0	AGO1-4,AGO2	7mer-m8	caGAAUGACGGGAGUAAAAUAu	| ||:| ||||:|||||||	ccCCUAUUCCCCUUAUUUUAUu	1.3370	-1.031	1	HEK293T,HeLa
MIMAT0015037	hsa-miR-3163	ENSG00000234676	IFT74-AS1	antisense	chr9	26956209	26956230	-	1	0	AGO1-4	7mer-m8	cagaaugacgggaGUAAAAUAu	| | | ||||||||	gcuggaagacaaaCAUUUUAUg	0.4412	-0.352	2	hNSC
MIMAT0015037	hsa-miR-3163	ENSG00000281649	EBLN3P	lincRNA	chr9	37085690	37085714	+	4	0	AGO1-4,AGO2	7mer-m8	caGAAU-GACGGGA--GUAAAAUAu	||||| || |:| :|||||||	cuCUUAGAUGACUUUGUAUUUUAUu	1.5270	0.365	1	Huh-7.5
MIMAT0015037	hsa-miR-3163	ENSG00000281649	EBLN3P	lincRNA	chr9	37090299	37090320	+	3	0	AGO1,AGO1-4,AGO2	8mer	cagaAUGACGGGAGUAAAAUAu	| :|| ::| |||||||	aaaaUUUUGAUUUAAUUUUAUa	0.8226	0.385	1	MDA-MB-231,endothelial,hNSC
MIMAT0015037	hsa-miR-3163	ENSG00000204860	FAM201A	antisense	chr9	38624002	38624029	+	1	0	AGO2	8mer	caGAAUGACGGGAG------UAAAAUAu	:||| | ||:|: |||||||	ucUUUAAUCCCUUUCAACAGAUUUUAUa	0.6685	0.088	2	HeLa
MIMAT0015037	hsa-miR-3163	ENSG00000229019	AL161457.1	sense_intronic	chr9	71043692	71043714	+	1	0	AGO2	8mer	caGAAUGACGGGAG-UAAAAUAu	|:| || :|: | |||||||	cuUUCACAUUCUGCAAUUUUAUa	1.0643	0.029	0	left_ventricle
MIMAT0015037	hsa-miR-3163	ENSG00000254473	AL354920.1	antisense	chr9	86327876	86327897	+	1	0	AGO2	8mer	cagaaugacgggagUAAAAUAu	| | | |||||||	gccaugaaaaguggAUUUUAUa	0.0909	0.133	4	motor_cortex
MIMAT0015037	hsa-miR-3163	ENSG00000269929	AL158152.1	lincRNA	chr9	96940022	96940043	+	3	0	AGO1-4,AGO2	7mer-m8	cagAAUGACGGGAGUAAAAUAu	||| | : : :|||||||	aaaUUAAUUUAUAUAUUUUAUu	0.9157	0.118	0	Huh-7.5
MIMAT0015037	hsa-miR-3163	ENSG00000175611	LINC00476	lincRNA	chr9	98604397	98604418	-	1	0	AGO2	8mer	caGAAUGACGGGAGUAAAAUAu	|||:: |: : ||||||||	ugCUUGUCGUAUCCAUUUUAUa	1.1951	-0.107	3	HeLa
MIMAT0015037	hsa-miR-3163	ENSG00000259953	AL138756.1	sense_overlapping	chr9	114798114	114798134	-	5	0	AGO1,AGO1-4,AGO2	8mer	caGAAUGACGGGAGUAAAAUAu	|||:: || |||||||	ugCUUGUCUAGCU-AUUUUAUa	0.9079	0.233	3	Huh-7.5,MDA-MB-231,endothelial
MIMAT0015037	hsa-miR-3163	ENSG00000256040	PAPPA-AS1	antisense	chr9	119162807	119162828	-	4	0	AGO1-4,AGO2	8mer	cagaaugacgggaGUAAAAUAu	| | | ||||||||	ugguaaauauaaaCAUUUUAUa	0.5388	1.106	0	Huh-7.5
MIMAT0015037	hsa-miR-3163	ENSG00000204054	LINC00963	processed_transcript	chr9	132267105	132267130	+	7	0	AGO1,AGO1-4,AGO2	7mer-m8	cagaauGACG--GGA--GUAAAAUAu	|||: ||| ||||||||	uagccuCUGUCACCUGACAUUUUAUg	0.6784	-0.794	2	Huh-7.5,endothelial
MIMAT0015037	hsa-miR-3163	ENSG00000225756	DBH-AS1	antisense	chr9	136521356	136521377	-	1	0	AGO1-4	7mer-m8	cagAAUGACGGGAGUAAAAUAu	|| |||:||: | ||||||||	gugUUAUUGUGCCCAUUUUAUg	1.6341	-0.415	0	Huh-7.5
MIMAT0015037	hsa-miR-3163	ENSG00000260996	BX255925.1	sense_overlapping	chr9	140188605	140188626	-	2	0	AGO1-4,AGO2	8mer	cagaaugacgGGAGUAAAAUAu	| | |||||||||	uaaaaauaaaCAUCAUUUUAUa	0.3396	-0.334	2	HeLa,Huh-7.5
MIMAT0015037	hsa-miR-3163	ENSG00000203993	ARRDC1-AS1	antisense	chr9	140510520	140510542	-	5	0	AGO1-4,AGO2	8mer	caGAAUGACGGGA-GUAAAAUAu	| | |: | |: | ||||||||	ggCCUGGUCCUGUGCAUUUUAUa	1.0909	-0.129	1	Huh-7.5,T-REx-293
MIMAT0015037	hsa-miR-3163	ENSG00000231298	LINC00704	lincRNA	chr10	4692727	4692748	-	3	0	AGO1,AGO2	7mer-m8	cagaaugacgggaGUAAAAUAu	| | :|||||||	cugagguuaugaaUAUUUUAUc	0.2553	-0.302	1	MDA-MB-231,endothelial
MIMAT0015037	hsa-miR-3163	ENSG00000239665	AL157392.3	processed_transcript	chr10	13697746	13697767	+	2	0	AGO2	7mer-m8	caGAAUGAC-GGGAGUAAAAUAu	||| ||| |:||||||||||	ugCUU-CUGACUCUCAUUUUAUu	1.5532	-0.829	4	MDA-MB-231
MIMAT0015037	hsa-miR-3163	ENSG00000239665	AL157392.3	processed_transcript	chr10	13697766	13697785	+	2	0	AGO2	7mer-m8	caGAAUGACGGGAGUAAAAUAu	|||||| |:||||||||||	uuCUUAC--CUCUCAUUUUAUu	1.8483	-0.522	4	MDA-MB-231
MIMAT0015037	hsa-miR-3163	ENSG00000240291	AL450384.2	antisense	chr10	18830838	18830859	-	1	0	AGO1-4	8mer	cagaaugacgggagUAAAAUAu	| || |||||||	gcaaaacaaaguagAUUUUAUa	0.2128	0.186	3	Huh-7.S10.3
MIMAT0015037	hsa-miR-3163	ENSG00000279631	AL158211.5	TEC	chr10	22543425	22543446	+	1	0	AGO2	7mer-m8	cagaaugacgggaGUAAAAUAu	| :|||||||	acuuaguaaaagaUAUUUUAUg	-0.1430	0.527	5	MCF7
MIMAT0015037	hsa-miR-3163	ENSG00000272516	AL158211.4	lincRNA	chr10	22621520	22621541	+	1	0	AGO2	7mer-m8	cagaaugacggGAGUAAAAUAu	| | | :|:|||||||	uuuuaaaauagUUUAUUUUAUg	0.7727	0.169	2	WA-09
MIMAT0015037	hsa-miR-3163	ENSG00000259994	AL353796.1	sense_overlapping	chr10	30592730	30592753	-	2	0	AGO1-4,AGO2	7mer-m8	cagaAUGACGGGA--GUAAAAUAu	|:|| :::| |||||||	aaaaUGCUUUUUUAAAAUUUUAUg	0.7649	0.271	2	Huh-7.5
MIMAT0015037	hsa-miR-3163	ENSG00000259994	AL353796.1	sense_overlapping	chr10	30593174	30593195	-	4	0	AGO1,AGO2	7mer-m8	cagaaugacgggaGUAAAAUAu	| | :|||||||	ugauccuuauauaUAUUUUAUc	0.3049	-0.494	2	HeLa,endothelial
MIMAT0015037	hsa-miR-3163	ENSG00000273038	AL365203.2	lincRNA	chr10	33176258	33176279	-	12	0	AGO1,AGO2	7mer-m8	cagaaUGACGGGAGUAAAAUAu	|| ::: :|||||||	agugaACAAUUUAUAUUUUAUc	0.5990	0.182	3	WA-09,endothelial
MIMAT0015037	hsa-miR-3163	ENSG00000230555	AL450326.1	lincRNA	chr10	43917209	43917228	+	1	0	AGO2	8mer	caGAAUGACGGGAGUAAAAUAu	|| | || | ||||||||	ucCUGAAUGAC--CAUUUUAUa	0.9656	0.156	0	cingulate_gyrus
MIMAT0015037	hsa-miR-3163	ENSG00000226200	SGMS1-AS1	antisense	chr10	52397509	52397530	+	1	0	AGO2	7mer-m8	cagaaugacGGGAGUAAAAUAu	| | :::| |||||||	cauuaagcaUUUUGAUUUUAUc	0.6752	0.500	3	BCBL-1
MIMAT0015037	hsa-miR-3163	ENSG00000254271	AC022390.1	lincRNA	chr10	62501461	62501480	+	1	0	AGO2	7mer-m8	cagaaUGACGGGAGUAAAAUAu	| ||| |:|| |||||||	gaugaACU-CUCU-AUUUUAUu	1.0443	0.103	0	MCF7
MIMAT0015037	hsa-miR-3163	ENSG00000260400	AL513534.1	sense_overlapping	chr10	70459424	70459445	+	3	0	AGO1-4,AGO2	7mer-m8	cagaaugacgggaGUAAAAUAu	| | :|||||||	gaaaaaaauuaaaUAUUUUAUu	0.1297	0.661	3	Huh-7.5
MIMAT0015037	hsa-miR-3163	ENSG00000260400	AL513534.1	sense_overlapping	chr10	70460517	70460538	+	1	0	AGO2	8mer	cagaaugacgggagUAAAAUAu	|| | | |||||||	gugguuuuaaauaaAUUUUAUa	0.5000	4.538	3	HEK293
MIMAT0015037	hsa-miR-3163	ENSG00000280355	AL132656.4	TEC	chr10	81441813	81441834	-	1	0	AGO2	8mer	cagAAUGACGGGAGUAAAAUAu	| || :| ::: ||||||||	gcaUUUUUAUUUGCAUUUUAUa	1.1618	0.217	0	HeLa
MIMAT0015037	hsa-miR-3163	ENSG00000280355	AL132656.4	TEC	chr10	81442285	81442309	-	4	0	AGO1,AGO2	7mer-m8	caGAAUGACGGG---AGUAAAAUAu	||||:| ::: |:|||||||	ucCUUAUUUUUUAUGUUAUUUUAUu	1.2738	0.130	0	HeLa,endothelial
MIMAT0015037	hsa-miR-3163	ENSG00000280355	AL132656.4	TEC	chr10	81442318	81442338	-	4	0	AGO1,AGO2	7mer-m8	caGAAUGACGGGAGUAAAAUAu	||| | || |:|||||||	cuCUCAGUG-AGUUAUUUUAUg	1.1873	-0.040	0	HeLa,endothelial
MIMAT0015037	hsa-miR-3163	ENSG00000225484	NUTM2B-AS1	antisense	chr10	81451501	81451522	-	2	0	AGO1-4,AGO2	8mer	cagaaugacgggagUAAAAUAu	| | |||||||	caccaggagaaacaAUUUUAUa	0.1456	0.015	2	hMSC,hNSC
MIMAT0015037	hsa-miR-3163	ENSG00000225484	NUTM2B-AS1	antisense	chr10	81480501	81480523	-	4	0	AGO1,AGO1-4	7mer-m8	caGAAU-GACGGGAGUAAAAUAu	||| | :|| :|:|||||||	uuCUAAUUUGGAUUUAUUUUAUu	1.3237	0.261	2	Huh-7.5,endothelial
MIMAT0015037	hsa-miR-3163	ENSG00000225484	NUTM2B-AS1	antisense	chr10	81480736	81480758	-	1	0	AGO2	7mer-m8	caGAAUGACGG-GAGUAAAAUAu	:| |:| |: :|||||||	aaUUGAUUUCUAAAUAUUUUAUu	0.8448	0.531	2	Huh-7.5
MIMAT0015037	hsa-miR-3163	ENSG00000225484	NUTM2B-AS1	antisense	chr10	81480986	81481009	-	1	0	AGO1-4	8mer	caGAAUGACGGGA--GUAAAAUAu	|:| : | ||:| |||||||	uuUUGGGUUCCUUGAAAUUUUAUa	0.9922	0.193	2	Huh-7.5
MIMAT0015037	hsa-miR-3163	ENSG00000244332	AL138759.1	sense_overlapping	chr10	96370707	96370729	+	9	0	AGO1-4,AGO2	7mer-m8	cagAAUGACGGG-AGUAAAAUAu	|||| |||: |||||||	aaaUUACAGCCUAGAAUUUUAUc	1.2472	0.039	0	Huh-7.5,foreskin_fibroblast
MIMAT0015037	hsa-miR-3163	ENSG00000235823	OLMALINC	lincRNA	chr10	102141320	102141341	+	46	0	AGO1-4,AGO2	7mer-m8	cagaaugacggGAGUAAAAUAu	| | | ||||||||	agauaaggagaCACAUUUUAUc	0.3851	0.057	1	Huh-7.5
MIMAT0015037	hsa-miR-3163	ENSG00000203876	ADD3-AS1	processed_transcript	chr10	111714489	111714510	-	1	0	AGO1-4	7mer-m8	cagaaUGACGGGAG-UAAAAUAu	||| | ||| |||||||	agaacACU-CACUCUAUUUUAUg	0.9183	0.237	1	Huh-7.5
MIMAT0015037	hsa-miR-3163	ENSG00000260917	AL158212.3	sense_overlapping	chr10	114584850	114584871	+	1	0	AGO2	7mer-m8	cagaaugacgggAGUAAAAUAu	| |||||||	ucaaauucuuaaUAAUUUUAUc	-0.6022	0.183	1	TDF
MIMAT0015037	hsa-miR-3163	ENSG00000177640	CASC2	antisense	chr10	119813710	119813731	+	1	0	AGO1-4	7mer-m8	cagaaugacgggagUAAAAUAu	| | |||||||	uuuacaaauaugaaAUUUUAUu	-0.0066	0.582	4	hNSC
MIMAT0015037	hsa-miR-3163	ENSG00000277687	AL139407.1	sense_intronic	chr10	120453024	120453042	-	1	0	AGO2	7mer-m8	caGAAUGACGGGAGUAAAAUAu	||| | ||| :|||||||	auCUAAAUGC---UAUUUUAUc	1.1630	1.248	2	MDA-MB-231
MIMAT0015037	hsa-miR-3163	ENSG00000273521	AL162274.1	antisense	chr10	133793836	133793855	+	1	0	AGO1-4	7mer-m8	caGAAUGACGGGAGUAAAAUAu	|||: | |:|:|||||||	ccCUUG--GACUUUAUUUUAUg	1.0932	-0.232	0	hNSC
MIMAT0015037	hsa-miR-3163	ENSG00000269821	KCNQ1OT1	antisense	chr11	2654661	2654682	-	1	0	AGO1-4	7mer-m8	cagaaugacgggagUAAAAUAu	| || |||||||	ugggucuagcgaagAUUUUAUg	0.3425	-0.054	2	Huh-7.5
MIMAT0015037	hsa-miR-3163	ENSG00000269821	KCNQ1OT1	antisense	chr11	2662923	2662944	-	3	0	AGO1-4,AGO2	7mer-m8	cagaaugacgggagUAAAAUAu	| | |||||||	uggucuagggaaagAUUUUAUg	0.1685	0.087	2	Huh-7.5
MIMAT0015037	hsa-miR-3163	ENSG00000269821	KCNQ1OT1	antisense	chr11	2676323	2676344	-	2	0	AGO1-4,AGO2	7mer-m8	cagaaugacgggagUAAAAUAu	| |||||||	auagggggauuugaAUUUUAUu	-0.4545	-0.222	2	T98G,hNSC
MIMAT0015037	hsa-miR-3163	ENSG00000269821	KCNQ1OT1	antisense	chr11	2682475	2682496	-	9	0	AGO1,AGO1-4,AGO2	7mer-m8	caGAAUGACGGGAGUAAAAUAu	||||| | : :|||||||	guCUUCAUUUAAAUAUUUUAUu	1.3341	-0.019	2	Huh-7.5,endothelial
MIMAT0015037	hsa-miR-3163	ENSG00000269821	KCNQ1OT1	antisense	chr11	2698892	2698913	-	4	0	AGO1-4,AGO2	7mer-m8	cagaaugacgggAGUAAAAUAu	|| | |:|||||||	guaguuaaaauaUUAUUUUAUc	0.5188	-0.678	2	Huh-7.5
MIMAT0015037	hsa-miR-3163	ENSG00000269821	KCNQ1OT1	antisense	chr11	2716876	2716897	-	7	0	AGO1,AGO1-4,AGO2	8mer	cagaaugacgggaGUAAAAUAu	|| | :|||||||	uccucaaauaaaaUAUUUUAUa	0.3825	0.607	2	Huh-7.5,endothelial
MIMAT0015037	hsa-miR-3163	ENSG00000269821	KCNQ1OT1	antisense	chr11	2717920	2717941	-	6	0	AGO1-4,AGO2	7mer-m8	cagaaugacgggaGUAAAAUAu	| ||||||||	ccauaugcagagaCAUUUUAUu	-0.0976	-0.179	2	Huh-7.5
MIMAT0015037	hsa-miR-3163	ENSG00000260196	AC124798.1	antisense	chr11	17402511	17402533	+	5	0	AGO1-4,AGO2	7mer-m8	caGAAUGACG-GGAGUAAAAUAu	||:||::| : | |:|||||||	guUUUGUUCUACAUUAUUUUAUu	1.4578	-0.085	2	HeLa,MCF7
MIMAT0015037	hsa-miR-3163	ENSG00000251194	AL133330.1	sense_intronic	chr11	35235504	35235525	+	1	0	AGO2	7mer-m8	cagAAUGACGGGAGUAAAAUAu	| | ||||: ||||||||	ggaUAACUGUAGCCAUUUUAUg	1.2672	0.135	2	GM12892
MIMAT0015037	hsa-miR-3163	ENSG00000255256	AL136146.2	sense_intronic	chr11	35994244	35994266	+	2	0	AGO1-4,AGO2	7mer-m8	caGAAUGACGGGA-GUAAAAUAu	:|||:|| ::| |||||||	uaUUUAUUGAUUUGAAUUUUAUu	1.2782	0.370	0	Huh-7.5
MIMAT0015037	hsa-miR-3163	ENSG00000270072	AC090559.2	sense_intronic	chr11	47535446	47535469	-	1	0	AGO1-4	7mer-m8	caGAAUGACGGG-A-GUAAAAUAu	|:| | ||::: | ||||||||	auUUGAGUGUUUGUACAUUUUAUu	1.2716	-0.300	0	HeLa
MIMAT0015037	hsa-miR-3163	ENSG00000270072	AC090559.2	sense_intronic	chr11	47536414	47536435	-	1	0	AGO2	7mer-m8	cagAAUGACGGGAGUAAAAUAu	|| :| |:|||||||	agaUUUUUUAAAUUAUUUUAUu	0.7583	-0.299	0	HCT116
MIMAT0015037	hsa-miR-3163	ENSG00000254602	AP000662.1	sense_overlapping	chr11	57418673	57418694	+	3	0	AGO1-4,AGO2	7mer-m8	cagaaUGACGGGAGUAAAAUAu	| | :|:|||||||||	aagaaAAUAUCUUCAUUUUAUu	0.7553	0.181	2	Huh-7.5
MIMAT0015037	hsa-miR-3163	ENSG00000255717	SNHG1	processed_transcript	chr11	62619964	62619986	-	11	0	AGO1,AGO1-4,AGO2	7mer-m8	cagAAUG-ACGGGAGUAAAAUAu	|| | || | :|: :|||||||	guaUCACAUUUCUGUAUUUUAUc	1.2571	0.019	2	MDA-MB-231,endothelial,hNSC
MIMAT0015037	hsa-miR-3163	ENSG00000255717	SNHG1	processed_transcript	chr11	62620248	62620269	-	2	0	AGO1,AGO1-4	8mer	cagaAUGACGGGAGUAAAAUAu	||:| || |||||||	uaaaUAUUUAACUGAUUUUAUa	0.7438	-0.380	2	endothelial,hNSC
MIMAT0015037	hsa-miR-3163	ENSG00000245532	NEAT1	lincRNA	chr11	65198046	65198066	+	42	0	AGO1,AGO1-4,AGO2	7mer-m8	cagAAUGACGGGAGUAAAAUAu	| | |:|| | | |||||||	gaaUGAUUG-CAUGAUUUUAUg	1.0643	-0.493	3	Huh-7.5,endothelial
MIMAT0015037	hsa-miR-3163	ENSG00000245532	NEAT1	lincRNA	chr11	65198313	65198334	+	19	0	AGO1,AGO1-4,AGO2	7mer-m8	cagaaugacgggagUAAAAUAu	|| | |||||||	aucagguuuuuacaAUUUUAUu	0.3037	-0.005	3	Huh-7.5,MDMs,endothelial
MIMAT0015037	hsa-miR-3163	ENSG00000245532	NEAT1	lincRNA	chr11	65198708	65198729	+	10	0	AGO1-4,AGO2	8mer	cagaAUGACGGGAGUAAAAUAu	|| | ::||:|||||||	caaaUAAUAUUCUUAUUUUAUa	0.9401	-0.349	3	Huh-7.5
MIMAT0015037	hsa-miR-3163	ENSG00000245532	NEAT1	lincRNA	chr11	65200543	65200564	+	33	1	AGO1,AGO1-4,AGO2	7mer-m8	cagaaugacgGGAGUAAAAUAu	| || ||||||||	uguagagauaCCACAUUUUAUu	0.3773	0.027	3	Huh-7.5,endothelial
MIMAT0015037	hsa-miR-3163	ENSG00000245532	NEAT1	lincRNA	chr11	65205768	65205788	+	13	0	AGO1-4,AGO2	7mer-m8	caGAAUGACGGGAGUAAAAUAu	:||| ||: : :|||||||	uaUUUA-UGUAUGUAUUUUAUu	1.1685	0.163	3	HeLa,left_ventricle
MIMAT0015037	hsa-miR-3163	ENSG00000245532	NEAT1	lincRNA	chr11	65209047	65209068	+	9	0	AGO1-4,AGO2	8mer	cagaaugacgggaGUAAAAUAu	| ||||||||	uaguguagaguagCAUUUUAUa	-0.0976	-0.044	3	Huh-7.5,left_ventricle
MIMAT0015037	hsa-miR-3163	ENSG00000245532	NEAT1	lincRNA	chr11	65209133	65209154	+	8	0	AGO1,AGO2	7mer-m8	cagaaugacggGAGUAAAAUAu	| | | :|:|||||||	cuuucaagaaaUUUAUUUUAUu	0.7727	0.261	3	HCT116,endothelial
MIMAT0015037	hsa-miR-3163	ENSG00000245532	NEAT1	lincRNA	chr11	65209189	65209210	+	7	0	AGO1,AGO1-4,AGO2	8mer	cagaAUGACGGGAGUAAAAUAu	| | ||||::|||||||||	gcagUUCUGCUUUCAUUUUAUa	1.2661	0.191	3	HCT116,HeLa,endothelial
MIMAT0015037	hsa-miR-3163	ENSG00000251562	MALAT1	lincRNA	chr11	65271270	65271291	+	56	0	AGO1,AGO1-4,AGO2	7mer-m8	cagaaugacgggagUAAAAUAu	| | | |||||||	ggcaggaaagacaaAUUUUAUu	0.0770	2.404	2	Huh-7.5,endothelial,foreskin_fibroblast
MIMAT0015037	hsa-miR-3163	ENSG00000251562	MALAT1	lincRNA	chr11	65271400	65271420	+	36	0	AGO1-4,AGO2	7mer-m8	cagaAUGACGGGAGUAAAAUAu	|| | : | ||||||||	aaggUAAU-UACACAUUUUAUu	0.7128	1.148	2	Huh-7.5,foreskin_fibroblast
MIMAT0015037	hsa-miR-3163	ENSG00000280269	AP000577.1	TEC	chr11	73916114	73916135	+	2	0	AGO1-4,AGO2	7mer-m8	cagaaugacgggaGUAAAAUAu	|| | ||||||||	guagagaaccagaCAUUUUAUu	0.3341	0.328	0	HeLa,hNSC
MIMAT0015037	hsa-miR-3163	ENSG00000279117	AP001972.5	TEC	chr11	74971889	74971910	-	1	0	AGO2	7mer-m8	cagaaugacgggagUAAAAUAu	| | |||||||	cagacucagggaggAUUUUAUg	0.0986	-0.598	1	HS5
MIMAT0015037	hsa-miR-3163	ENSG00000254676	AP000873.4	sense_overlapping	chr11	82895536	82895557	+	3	0	AGO1-4,AGO2	7mer-m8	caGAAUGACGGGAGUAAAAUAu	| |:| : : :|||||||	aaCGUGCAAUAUAUAUUUUAUu	0.7805	0.060	3	BCBL-1,Huh-7.5
MIMAT0015037	hsa-miR-3163	ENSG00000279696	AP001273.1	TEC	chr11	93462887	93462908	-	4	0	AGO1-4,AGO2	7mer-m8	cagaaugacgggagUAAAAUAu	| | |||||||	uuucagagacaugaAUUUUAUu	0.0237	-0.037	3	HeLa,MCF7
MIMAT0015037	hsa-miR-3163	ENSG00000260966	AP001486.2	sense_overlapping	chr11	102923531	102923553	-	2	0	AGO2	7mer-m8	caGAAUGACGGGAG-UAAAAUAu	:||| ::|| |||||||	uaUUUAGGAAUUUCUAUUUUAUu	0.9534	0.203	3	BCBL-1
MIMAT0015037	hsa-miR-3163	ENSG00000261098	AP000766.1	lincRNA	chr11	107183262	107183284	-	5	0	AGO1-4,AGO2	7mer-m8	caGAAUGACG-GGAGUAAAAUAu	||:|||:| | : ||||||||	guUUUAUUACAUGACAUUUUAUg	1.4600	0.476	2	HeLa,foreskin_fibroblast
MIMAT0015037	hsa-miR-3163	ENSG00000261098	AP000766.1	lincRNA	chr11	107185078	107185101	-	6	0	AGO2	7mer-m8	cagAAUGACGG--GAGUAAAAUAu	| :||||| :|:|||||||	aggUAGCUGCCAUUUUAUUUUAUu	1.3463	0.119	2	MDA-MB-231
MIMAT0015037	hsa-miR-3163	ENSG00000261098	AP000766.1	lincRNA	chr11	107185831	107185851	-	4	0	AGO1-4,AGO2	7mer-m8	caGAAU-GACGGGAGUAAAAUAu	|||| ||| |||||||	ugCUUAUCUG--AGGAUUUUAUu	1.0987	0.178	2	Huh-7.5
MIMAT0015037	hsa-miR-3163	ENSG00000261098	AP000766.1	lincRNA	chr11	107186943	107186964	-	1	0	AGO1-4	7mer-m8	cagAAUGACGGGAGUAAAAUAu	| | | :: | |||||||	uagUAAAUAUUGUAAUUUUAUu	0.7395	0.054	2	Huh-7.5
MIMAT0015037	hsa-miR-3163	ENSG00000254873	AP001267.1	antisense	chr11	118268612	118268632	-	1	0	AGO2	8mer	cagaaugacgGGAGUAAAAUAu	| ||| |||||||	auaggcaacaCCU-AUUUUAUa	0.2721	0.320	0	TDF
MIMAT0015037	hsa-miR-3163	ENSG00000254873	AP001267.1	antisense	chr11	118268642	118268662	-	1	0	AGO2	8mer	caGAAUGACGGGAGUAAAAUAu	:|| || :::|||||||||	aaUUUCCU-UUUUCAUUUUAUa	1.2383	0.310	0	TDF
MIMAT0015037	hsa-miR-3163	ENSG00000255248	MIR100HG	processed_transcript	chr11	121959867	121959886	-	3	0	AGO1,AGO1-4,AGO2	7mer-m8	caGAAUGACGGGAGUAAAAUAu	| ||| ||:: ||||||||	gaCUU--UGUUGACAUUUUAUg	1.2139	1.231	3	TrHBMEC,endothelial,foreskin_fibroblast
MIMAT0015037	hsa-miR-3163	ENSG00000250073	AP000866.2	antisense	chr11	124635164	124635185	+	1	0	AGO2	7mer-m8	cagaaugacGGGAGUAAAAUAu	|| | ::||||||||||	cucaaaacaUUCUCAUUUUAUu	1.0643	0.118	3	HeLa
MIMAT0015037	hsa-miR-3163	ENSG00000280202	AC005831.1	TEC	chr12	3719525	3719549	-	1	0	AGO2	7mer-m8	cagAAUGACGG---GAGUAAAAUAu	|||:|||| | ||||||||	uaaUUAUUGCCAUACACAUUUUAUu	1.2339	0.397	1	HEK293
MIMAT0015037	hsa-miR-3163	ENSG00000256146	AC006206.1	lincRNA	chr12	5426323	5426345	+	1	0	AGO2	7mer-m8	caGAAUGACGGGAG-UAAAAUAu	|| ::| : || |||||||	ucCUAGUUCUAGUCAAUUUUAUu	0.9656	-0.030	0	HCT116
MIMAT0015037	hsa-miR-3163	ENSG00000256146	AC006206.1	lincRNA	chr12	5426668	5426689	+	1	0	AGO2	7mer-m8	caGA-AUGACGGGAGUAAAAUAu	|| ||:||::| ||||||||	uaCUCUAUUGUUC-CAUUUUAUu	1.3857	-0.160	0	22RV1
MIMAT0015037	hsa-miR-3163	ENSG00000284634	AC092821.3	processed_transcript	chr12	9810622	9810643	+	2	0	AGO2	7mer-m8	cagaaugacgggagUAAAAUAu	| |||||||	uauagaaaugugaaAUUUUAUg	-0.2447	0.167	0	T-REx-293
MIMAT0015037	hsa-miR-3163	ENSG00000257027	AC010186.3	sense_intronic	chr12	9814186	9814207	+	1	0	AGO2	7mer-m8	caGAAUGACGGGAGUAAAAUAu	:|||: ::| |||||||	ucUUUAUAUUUCAAAUUUUAUu	1.0399	0.011	1	HEK293S
MIMAT0015037	hsa-miR-3163	ENSG00000261324	AC010168.2	sense_overlapping	chr12	14916309	14916330	-	1	0	AGO2	8mer	cagaaugacgggAGUAAAAUAu	| | |:|||||||	uuuaaaucauagUUAUUUUAUa	0.4024	0.175	4	cingulate_gyrus
MIMAT0015037	hsa-miR-3163	ENSG00000257176	AC009318.1	antisense	chr12	29434164	29434185	-	1	0	AGO1-4	7mer-m8	caGAAUGACGGGAGUAAAAUAu	:||::| ::| |||||||	ucUUUGUUUGUUUGAUUUUAUu	1.0831	0.229	3	Huh-7.5
MIMAT0015037	hsa-miR-3163	ENSG00000274315	AC009318.3	antisense	chr12	29484741	29484764	-	2	0	AGO1-4	7mer-m8	cagAAUG-ACGGGA-GUAAAAUAu	| ||:| | || | |||||||	gaaUUGCAUUCCAUAGAUUUUAUu	1.1019	0.227	3	Huh-7.5
MIMAT0015037	hsa-miR-3163	ENSG00000275769	AC068792.1	sense_intronic	chr12	31596834	31596857	-	2	0	AGO2	7mer-m8	caGAA-UG-ACGGGAGUAAAAUAu	|||| || | | | :|||||||	auCUUAACAUUCACCUAUUUUAUu	1.4146	0.272	1	T-REx-293
MIMAT0015037	hsa-miR-3163	ENSG00000277342	AC048344.4	sense_intronic	chr12	32262198	32262219	+	1	0	AGO1-4	7mer-m8	cagaaugacgggaGUAAAAUAu	| :|||||||	agugggcaugaaaUAUUUUAUg	-0.0378	0.203	1	MCF7
MIMAT0015037	hsa-miR-3163	ENSG00000274964	AC026356.1	sense_intronic	chr12	32492766	32492787	+	7	0	AGO1-4,AGO2	8mer	cagaaugacgggagUAAAAUAu	| | |||||||	uaaaaauucaagagAUUUUAUa	0.0735	0.233	1	Huh-7.5
MIMAT0015037	hsa-miR-3163	ENSG00000273015	AC008124.1	lincRNA	chr12	46114774	46114796	-	1	0	AGO1	7mer-m8	caGAA-UGACGGGAGUAAAAUAu	| ||| | | : :|||||||	gaCUUCUCAGGUGAUAUUUUAUc	1.0588	-0.090	4	endothelial
MIMAT0015037	hsa-miR-3163	ENSG00000278475	AC009464.1	sense_intronic	chr12	46183257	46183278	+	1	0	AGO1-4	8mer	cagaaugacgggagUAAAAUAu	| | | |||||||	cuaguuuuaguuaaAUUUUAUa	0.3260	0.133	0	hNSC
MIMAT0015037	hsa-miR-3163	ENSG00000275481	AC025031.4	lincRNA	chr12	46785467	46785488	+	4	0	AGO1-4,AGO2	7mer-m8	cagaaugacgggaGUAAAAUAu	| | | ||||||||	auuuaagaugaugCAUUUUAUu	0.4091	0.533	2	HeLa,Huh-7.5
MIMAT0015037	hsa-miR-3163	ENSG00000276853	AC026124.2	sense_intronic	chr12	65565319	65565340	+	1	0	AGO2	8mer	cagaaugacgggAGUAAAAUAu	| | | |:|||||||	uugaaauucgaaUUAUUUUAUa	0.6297	0.384	1	motor_cortex
MIMAT0015037	hsa-miR-3163	ENSG00000250280	AC026124.1	sense_intronic	chr12	65680391	65680412	+	2	0	AGO1	7mer-m8	caGAAUGACGGGAGUAAAAUAu	||||: | ||:|||||||	uuCUUGGGUCACUUAUUUUAUu	1.3248	0.422	0	endothelial
MIMAT0015037	hsa-miR-3163	ENSG00000255794	RMST	processed_transcript	chr12	97887712	97887733	+	1	0	AGO2	7mer-m8	cagaaugacgggaGUAAAAUAu	||| ||||||||	gucagcugaagacCAUUUUAUg	0.2406	1.342	1	motor_cortex
MIMAT0015037	hsa-miR-3163	ENSG00000280088	AC126474.2	TEC	chr12	100426716	100426737	-	4	0	AGO1-4,AGO2	7mer-m8	cagaaugacgggaGUAAAAUAu	| | | :|||||||	gaugaaaaggaaaUAUUUUAUg	0.4291	0.242	3	Huh-7.5
MIMAT0015037	hsa-miR-3163	ENSG00000281344	HELLPAR	macro_lncRNA	chr12	102594001	102594022	+	1	0	AGO1-4	7mer-m8	cagaaugacgggaGUAAAAUAu	| | | ||||||||	gauaaaauaauggCAUUUUAUc	0.4934	0.320	1	Huh-7.5
MIMAT0015037	hsa-miR-3163	ENSG00000281344	HELLPAR	macro_lncRNA	chr12	102596751	102596771	+	2	0	AGO1-4	8mer	cagAAUGACGGGAGUAAAAUAu	| |:||: | ||||||||	aagUGAUUGUAC-CAUUUUAUa	0.9856	0.302	1	Huh-7.5
MIMAT0015037	hsa-miR-3163	ENSG00000281344	HELLPAR	macro_lncRNA	chr12	102605741	102605763	+	1	0	AGO1-4	8mer	cagaaUGACG-GGAGUAAAAUAu	| ::||: : | |||||||	aacgaGUUGUAUGUAAUUUUAUa	0.8825	-0.054	1	Huh-7.5
MIMAT0015037	hsa-miR-3163	ENSG00000281344	HELLPAR	macro_lncRNA	chr12	102606415	102606436	+	2	0	AGO1-4,AGO2	7mer-m8	cagaaugacgggagUAAAAUAu	| | | |||||||	ccaugaggacaggaAUUUUAUu	0.3503	0.112	1	Huh-7.5
MIMAT0015037	hsa-miR-3163	ENSG00000281344	HELLPAR	macro_lncRNA	chr12	102611389	102611410	+	6	0	AGO1-4,AGO2	7mer-m8	caGAAUGACGGGAGUAAAAUAu	| ||||| ||:|||||||	ggCUUACAUAACUUAUUUUAUc	1.5348	0.397	1	Huh-7.5
MIMAT0015037	hsa-miR-3163	ENSG00000281344	HELLPAR	macro_lncRNA	chr12	102615659	102615681	+	1	0	AGO2	7mer-m8	cagaAUGACGGGAG-UAAAAUAu	| |:| | ||| |||||||	gaaaUGCAGGACUCAAUUUUAUg	1.0333	0.430	1	T-REx-293
MIMAT0015037	hsa-miR-3163	ENSG00000281344	HELLPAR	macro_lncRNA	chr12	102619147	102619168	+	2	0	AGO1-4,AGO2	8mer	cagaaugacgggaGUAAAAUAu	| | :|||||||	ugguauguauauaUAUUUUAUa	0.3049	0.054	1	Huh-7.5
MIMAT0015037	hsa-miR-3163	ENSG00000281344	HELLPAR	macro_lncRNA	chr12	102619166	102619189	+	2	0	AGO1-4,AGO2	7mer-m8	cagaauGACGGGA--GUAAAAUAu	| ||| : | :|||||||	auaaacCUGGUAUUAUAUUUUAUg	0.7339	0.378	1	Huh-7.5
MIMAT0015037	hsa-miR-3163	ENSG00000281344	HELLPAR	macro_lncRNA	chr12	102640916	102640935	+	1	0	AGO1-4	7mer-m8	caGAAUGACGGGAGUAAAAUAu	||| ||| :||:|||||||	uuCUCACU--UCUUAUUUUAUg	1.4357	0.326	1	Huh-7.5
MIMAT0015037	hsa-miR-3163	ENSG00000281344	HELLPAR	macro_lncRNA	chr12	102659495	102659517	+	2	0	AGO1-4,AGO2	7mer-m8	cagaaUGA-CGGGAGUAAAAUAu	||| |::: |||||||	agucaACUAGUUUAAAUUUUAUu	0.7753	-0.034	1	Huh-7.5
MIMAT0015037	hsa-miR-3163	ENSG00000281344	HELLPAR	macro_lncRNA	chr12	102672245	102672266	+	1	0	AGO2	7mer-m8	cagAAUGACGGGAGUAAAAUAu	| |:| :: | |||||||	ccaUAAUUUUUGUAAUUUUAUu	0.8304	0.338	1	HeLa
MIMAT0015037	hsa-miR-3163	ENSG00000281344	HELLPAR	macro_lncRNA	chr12	102692814	102692837	+	2	0	AGO1-4,AGO2	7mer-m8	cagaAUGAC--GGGAGUAAAAUAu	| ||:|| :: | |||||||	uuggUAUUGAUUUAUAAUUUUAUu	0.9922	0.111	1	Huh-7.5
MIMAT0015037	hsa-miR-3163	ENSG00000281344	HELLPAR	macro_lncRNA	chr12	102709443	102709465	+	2	0	AGO1-4,AGO2	7mer-m8	caGAAUG-ACGGGAGUAAAAUAu	||||: | : | |||||||	caCUUAUAGGGUAUAAUUUUAUu	1.1308	0.155	1	22RV1,fibroblasts
MIMAT0015037	hsa-miR-3163	ENSG00000281344	HELLPAR	macro_lncRNA	chr12	102713216	102713238	+	1	0	AGO1-4	7mer-m8	cagaaUGACGGGA-GUAAAAUAu	| ||| : || :|||||||	uuggaACUAUACUGUAUUUUAUg	1.0443	0.299	1	Huh-7.5
MIMAT0015037	hsa-miR-3163	ENSG00000281344	HELLPAR	macro_lncRNA	chr12	102720469	102720490	+	1	0	AGO1-4	8mer	cagaaugacgggAGUAAAAUAu	| |||||||	caugagaguugaUGAUUUUAUa	-0.6022	-0.124	1	Huh-7.5
MIMAT0015037	hsa-miR-3163	ENSG00000281344	HELLPAR	macro_lncRNA	chr12	102745209	102745230	+	1	0	AGO1-4	7mer-m8	caGAA-UGACGGGAGUAAAAUAu	||| ::|| :| |||||||	uaCUUCGUUG-GUUAAUUUUAUg	1.1419	-0.324	1	Huh-7.5
MIMAT0015037	hsa-miR-3163	ENSG00000281344	HELLPAR	macro_lncRNA	chr12	102775290	102775311	+	8	0	AGO1-4	8mer	cagaaugacgggaGUAAAAUAu	| | || ||||||||	gccccacaaugaaCAUUUUAUa	0.6552	-0.001	1	Huh-7.5
MIMAT0015037	hsa-miR-3163	ENSG00000281344	HELLPAR	macro_lncRNA	chr12	102775528	102775549	+	1	0	AGO1-4	7mer-m8	cagaaugacgggagUAAAAUAu	| | |||||||	cugcaagauuuuggAUUUUAUg	-0.0066	0.277	1	fibroblasts
MIMAT0015037	hsa-miR-3163	ENSG00000281344	HELLPAR	macro_lncRNA	chr12	102777311	102777332	+	1	0	AGO1-4	7mer-m8	caGAAUGACGGGAGUAAAAUAu	||||| ::|:|||||||	uuCUUAAGUAUUUUAUUUUAUu	1.4438	0.169	1	Huh-7.5
MIMAT0015037	hsa-miR-3163	ENSG00000281344	HELLPAR	macro_lncRNA	chr12	102777969	102777987	+	1	0	AGO1-4	7mer-m8	caGAAUGACGGGAGUAAAAUAu	||||| | :|||||||	acCUUAC-G--AAUAUUUUAUu	1.1068	0.178	1	Huh-7.5
MIMAT0015037	hsa-miR-3163	ENSG00000281344	HELLPAR	macro_lncRNA	chr12	102781023	102781044	+	1	0	AGO2	8mer	cagaaugacgggaGUAAAAUAu	| | | :|||||||	gaaaucccauaugUAUUUUAUa	0.4024	-0.036	1	Huh-7.5
MIMAT0015037	hsa-miR-3163	ENSG00000281344	HELLPAR	macro_lncRNA	chr12	102792483	102792501	+	1	0	AGO2	7mer-m8	caGAAUGACGGGAGUAAAAUAu	| | || ||| :|||||||	gaCCUAAUGC---UAUUUUAUu	1.0964	2.019	1	TDF
MIMAT0015037	hsa-miR-3163	ENSG00000258323	AC073575.1	antisense	chr12	112503487	112503508	+	1	0	AGO2	7mer-m8	cagaaUGACGGGAGUAAAAUAu	||| |||||||||	aaaaaACUAGAAUCAUUUUAUu	0.6777	0.579	0	TDF
MIMAT0015037	hsa-miR-3163	ENSG00000258337	AC130895.1	sense_intronic	chr12	116612548	116612568	-	2	0	AGO1-4	7mer-m8	caGAAUGACGGGAGUAAAAUAu	:|||| | : :|||||||	agUUUAC-ACAUGUAUUUUAUc	1.1308	0.402	0	Huh-7.5
MIMAT0015037	hsa-miR-3163	ENSG00000280138	AC027290.2	TEC	chr12	123362134	123362155	-	1	0	AGO1-4	8mer	cagaaugacgggaGUAAAAUAu	| | ||||||||	uuugugggaagaaCAUUUUAUa	0.1630	-0.443	1	hNSC
MIMAT0015037	hsa-miR-3163	ENSG00000280138	AC027290.2	TEC	chr12	123362605	123362626	-	2	0	AGO2	7mer-m8	cagaaUGACGGGAGUAAAAUAu	| | || | |||||||	cuagcAGUGGACAGAUUUUAUg	0.6940	-0.106	1	HCT116
MIMAT0015037	hsa-miR-3163	ENSG00000278861	AC117503.2	TEC	chr12	124140478	124140500	+	1	0	AGO1-4	7mer-m8	cagAAUGA-CGGGAGUAAAAUAu	| |||:| ||| |||||||	augUUAUUCAGCCUAAUUUUAUc	1.3259	0.212	0	HeLa
MIMAT0015037	hsa-miR-3163	ENSG00000278266	AC079949.2	lincRNA	chr12	127634086	127634107	+	1	0	AGO2	7mer-m8	cagaaugacgggagUAAAAUAu	| |||||||	acuaaaacauguggAUUUUAUu	-0.2447	-0.176	1	HeLa
MIMAT0015037	hsa-miR-3163	ENSG00000280200	AC073862.5	TEC	chr12	131462907	131462928	+	1	0	AGO2	7mer-m8	cagaauGACGGGAGUAAAAUAu	|| :|||||||||||	aaagauCUUUCCUCAUUUUAUu	0.7726	-0.148	2	HeLa
MIMAT0015037	hsa-miR-3163	ENSG00000250790	AC127070.2	lincRNA	chr12	133488907	133488927	+	3	0	AGO1,AGO1-4	8mer	caGAAUGACGGGAGUAAAAUAu	|:||| ||| :|:|||||||	uuUUUA-UGCAUUUAUUUUAUa	1.5720	0.045	2	endothelial,hNSC
MIMAT0015037	hsa-miR-3163	ENSG00000281026	N4BP2L2-IT2	sense_intronic	chr13	33081978	33082001	-	1	0	AGO2	7mer-m8	caGAAUGACGGGA-G-UAAAAUAu	|:||:| ||:| | |||||||	uuUUUGCCACCUUACAAUUUUAUc	1.2838	0.342	3	T98G
MIMAT0015037	hsa-miR-3163	ENSG00000281026	N4BP2L2-IT2	sense_intronic	chr13	33082549	33082573	-	1	0	AGO1	8mer	caGAAUGACGGG---AGUAAAAUAu	:|| || |:| |||||||	ucUUUCCUUCUCAGGAAAUUUUAUa	0.8292	-0.006	3	endothelial
MIMAT0015037	hsa-miR-3163	ENSG00000276672	AL161891.1	sense_intronic	chr13	34424840	34424865	+	3	0	AGO1-4,AGO2	7mer-m8	caGAAUGAC--G--GGAGUAAAAUAu	||||| | | ||||||||||	aaCUUACAGGACAAACUCAUUUUAUg	1.2965	0.216	2	HEK293T,Huh-7.5
MIMAT0015037	hsa-miR-3163	ENSG00000280060	AL512506.2	TEC	chr13	44469250	44469272	-	1	0	AGO2	7mer-m8	caGAAUGACG-GGAGUAAAAUAu	|:|||| |: ||:|||||||	auUUUACAGUAACUUAUUUUAUg	1.5133	0.444	3	HeLa
MIMAT0015037	hsa-miR-3163	ENSG00000260388	LINC00562	lincRNA	chr13	48505886	48505907	-	1	0	AGO1-4	7mer-m8	cagaaUGACGGGAGUAAAAUAu	| |:| || |:|||||||	auugcAUUACCAUUAUUUUAUc	1.0310	0.051	3	Huh-7.5
MIMAT0015037	hsa-miR-3163	ENSG00000231607	DLEU2	antisense	chr13	50601270	50601291	-	1	0	AGO1	8mer	cagaaugaCGGGAGUAAAAUAu	| |:|:|||||||||	aguaaaaaGUCUUCAUUUUAUa	0.7553	0.801	0	endothelial
MIMAT0015037	hsa-miR-3163	ENSG00000231607	DLEU2	antisense	chr13	50618010	50618034	-	3	0	AGO1,AGO1-4	7mer-m8	caGAAU-GAC--GGGAGUAAAAUAu	:||: ||| :|| :|||||||	agUUUGCCUGUUUCCAUAUUUUAUu	1.2139	0.399	0	endothelial,hNSC
MIMAT0015037	hsa-miR-3163	ENSG00000231607	DLEU2	antisense	chr13	50618659	50618680	-	5	0	AGO1-4,AGO2	7mer-m8	caGAAUGACGGGAGUAAAAUAu	||||: |:: ||||||||	uaCUUAUAACUUCCAUUUUAUu	1.3127	0.217	0	MDA-MB-231,hNSC
MIMAT0015037	hsa-miR-3163	ENSG00000231607	DLEU2	antisense	chr13	50623701	50623722	-	5	0	AGO1,AGO1-4	8mer	cagaAUGACGGGAGUAAAAUAu	|| | :| |||||||	aaggUAAAGAUCAAAUUUUAUa	0.6031	0.425	0	Huh-7.5,endothelial
MIMAT0015037	hsa-miR-3163	ENSG00000176124	DLEU1	processed_transcript	chr13	51049588	51049609	+	2	0	AGO1-4,AGO2	8mer	cagaaugacgggagUAAAAUAu	| || | |||||||	uuuuugggaagcagAUUUUAUa	0.4089	-0.532	0	Huh-7.5,cingulate_gyrus
MIMAT0015037	hsa-miR-3163	ENSG00000261553	AL137782.1	processed_transcript	chr13	76169068	76169089	+	7	2	AGO1,AGO2	7mer-m8	cagaaugacGGGAGUAAAAUAu	| :|:|||||||||	gaaaguagaUCUUCAUUUUAUu	0.5000	4.795	3	BCBL-1,endothelial
MIMAT0015037	hsa-miR-3163	ENSG00000227640	SOX21-AS1	lincRNA	chr13	95367490	95367511	+	1	0	AGO1-4	8mer	cagaaugacgggAGUAAAAUAu	| | | | |||||||	uagugaguuaagUGAUUUUAUa	0.4412	0.458	1	hNSC
MIMAT0015037	hsa-miR-3163	ENSG00000269189	AL445223.1	sense_intronic	chr13	98886301	98886323	+	3	0	AGO1,AGO2	7mer-m8	caGAAUGA--CGGGAGUAAAAUAu	||| || ||::|||||||||	cgCUU-CUAAGCUUUCAUUUUAUu	1.3503	0.028	0	HeLa,endothelial
MIMAT0015037	hsa-miR-3163	ENSG00000258768	AL356019.2	lincRNA	chr14	20730129	20730151	-	3	0	AGO1-4,AGO2	7mer-m8	caGAAUGACGGGA-GUAAAAUAu	||||| ||:: | ||||||||	cuCUUAGUGUUGUACAUUUUAUg	1.7276	0.328	2	Huh-7.5
MIMAT0015037	hsa-miR-3163	ENSG00000258768	AL356019.2	lincRNA	chr14	20731536	20731557	-	3	0	AGO1-4,AGO2	7mer-m8	cagaAUGACGGGAGUAAAAUAu	| || | |: ||||||||	ggagUAACGACUCCAUUUUAUu	0.9213	0.409	2	HEK293S,Huh-7.5
MIMAT0015037	hsa-miR-3163	ENSG00000258441	LINC00641	processed_transcript	chr14	21671131	21671152	-	7	1	AGO1-4,AGO2	8mer	cagaaUGACGGGAGUAAAAUAu	|: | | :|||||||	uaaagAUGGAACAUAUUUUAUa	0.4638	0.072	2	Huh-7.5,T98G
MIMAT0015037	hsa-miR-3163	ENSG00000262119	AL079343.1	sense_intronic	chr14	27062882	27062903	-	1	0	AGO1-4	7mer-m8	cagaaugacgggAGUAAAAUAu	| | |:|||||||	cauugaaauugaUUAUUUUAUu	0.4024	1.318	1	hNSC
MIMAT0015037	hsa-miR-3163	ENSG00000257621	PSMA3-AS1	antisense	chr14	58760287	58760310	-	3	0	AGO1-4,AGO2	7mer-m8	caGAA-UGACGG-GAGUAAAAUAu	||| |:| |: ||||||||	agCUUCAUUUCUGAACAUUUUAUc	1.0854	0.258	2	Huh-7.5
MIMAT0015037	hsa-miR-3163	ENSG00000257621	PSMA3-AS1	antisense	chr14	58761469	58761490	-	4	0	AGO1-4,AGO2	8mer	cagaaugacgggagUAAAAUAu	| | |||||||	gcgagaaaaaguggAUUUUAUa	-0.0521	0.062	2	Huh-7.5
MIMAT0015037	hsa-miR-3163	ENSG00000257621	PSMA3-AS1	antisense	chr14	58764795	58764802	-	4	0	AGO1-4,AGO2	7mer-m8	cagaaugacgggagUAAAAUAu	|||||||	--------------AUUUUAUg	-2.2273	2.217	2	Huh-7.5
MIMAT0015037	hsa-miR-3163	ENSG00000257621	PSMA3-AS1	antisense	chr14	58764795	58764817	-	4	0	AGO1-4,AGO2	7mer-m8	cagAAUGACG-GGAGUAAAAUAu	| :|| | :| ||||||||	ccgUAGCUCCAUCGCAUUUUAUg	0.9401	1.464	2	Huh-7.5
MIMAT0015037	hsa-miR-3163	ENSG00000258777	HIF1A-AS1	lincRNA	chr14	62148251	62148272	-	2	0	AGO1	7mer-m8	caGAAUGACGGGAGUAAAAUAu	| :| |: ||| |||||||	ggUUGAUCACCCGGAUUUUAUc	1.1308	0.170	0	endothelial
MIMAT0015037	hsa-miR-3163	ENSG00000279633	AL137918.1	TEC	chr14	62269048	62269069	+	1	0	AGO2	8mer	cagaaugacgggagUAAAAUAu	||| |||||||	aaagaucugaggggAUUUUAUa	0.3391	0.090	3	T-REx-293
MIMAT0015037	hsa-miR-3163	ENSG00000274818	AC004825.2	lincRNA	chr14	71373382	71373404	-	1	0	AGO2	8mer	caGAAUGAC-GGGAGUAAAAUAu	||| |||| : |||||||	auCUCACUGAAUAAAAUUUUAUa	1.2993	0.840	2	HS5
MIMAT0015037	hsa-miR-3163	ENSG00000258559	AC005519.1	sense_overlapping	chr14	74760250	74760271	-	3	0	AGO1-4,AGO2	8mer	cagAAUGACGGGAGUAAAAUAu	|| |||:|| |: ||||||||	guaUUAUUGGCUCCAUUUUAUa	1.6341	0.057	1	Huh-7.5
MIMAT0015037	hsa-miR-3163	ENSG00000258729	AL355102.3	lincRNA	chr14	96741827	96741848	-	1	0	AGO1	7mer-m8	cagaaugacgGGAGUAAAAUAu	| | |||||||||	aaaagaaaaaCAUCAUUUUAUu	0.3396	-0.035	0	endothelial
MIMAT0015037	hsa-miR-3163	ENSG00000225746	MEG8	lincRNA	chr14	101427472	101427495	+	1	0	AGO2	7mer-m8	cagAAUGACGG--GAGUAAAAUAu	|| | |:: :|:|||||||	aagUUCCAGUUUGUUUAUUUUAUu	0.9135	0.193	1	motor_cortex
MIMAT0015037	hsa-miR-3163	ENSG00000225746	MEG8	lincRNA	chr14	101453526	101453548	+	1	0	AGO2	8mer	caGAAUG-ACGGGAGUAAAAUAu	:|||: |:::|:|||||||	ugUUUAUGAGUUUUUAUUUUAUa	1.2672	-0.759	1	cingulate_gyrus
MIMAT0015037	hsa-miR-3163	ENSG00000272444	AL118558.4	lincRNA	chr14	102419321	102419342	+	1	0	AGO2	7mer-m8	cagaaugacgggagUAAAAUAu	| | | |||||||	gauuaaaaugguaaAUUUUAUu	0.1630	0.111	2	BCBL-1
MIMAT0015037	hsa-miR-3163	ENSG00000274253	AC138649.1	sense_overlapping	chr15	23094794	23094815	-	2	0	AGO1	7mer-m8	cagAAUGACGGGAGUAAAAUAu	| | | | : :|||||||||	gaaUCAAUUUGUUCAUUUUAUc	1.0266	0.097	1	endothelial
MIMAT0015037	hsa-miR-3163	ENSG00000224078	SNHG14	processed_transcript	chr15	25228052	25228073	+	8	0	AGO1-4,AGO2	8mer	cagaaugacgggaGUAAAAUAu	| :|||||||	acaaguuuuuaggUAUUUUAUa	-0.0217	-0.057	3	hNSC,motor_cortex
MIMAT0015037	hsa-miR-3163	ENSG00000279192	PWAR5	TEC	chr15	25231583	25231604	+	5	0	AGO2	8mer	cagaaugacgggAGUAAAAUAu	| || |:|||||||	gagguagauaagUUAUUUUAUa	0.5765	-0.376	1	left_ventricle
MIMAT0015037	hsa-miR-3163	ENSG00000224078	SNHG14	processed_transcript	chr15	25245402	25245423	+	1	0	AGO1-4	7mer-m8	cagaaugacgggaGUAAAAUAu	|| | ||||||||	uuccaagaaggaaCAUUUUAUc	0.4279	0.022	3	hNSC
MIMAT0015037	hsa-miR-3163	ENSG00000224078	SNHG14	processed_transcript	chr15	25266428	25266451	+	8	0	AGO2	7mer-m8	caGAAUGACGGG--AGUAAAAUAu	| |::||: | |||||||||	aaCAUGUUGUACAAUCAUUUUAUu	1.1286	-0.400	3	22RV1
MIMAT0015037	hsa-miR-3163	ENSG00000224078	SNHG14	processed_transcript	chr15	25267729	25267750	+	9	0	AGO1-4,AGO2	8mer	cagaaUGACGGGAGUAAAAUAu	| |: | : |:|||||||	uuacgAUAGAUGUUAUUUUAUa	0.8115	0.010	3	hNSC,left_ventricle
MIMAT0015037	hsa-miR-3163	ENSG00000257151	PWAR6	lincRNA	chr15	25277243	25277265	+	2	0	AGO1-4,AGO2	7mer-m8	cagaauGACGGGAG-UAAAAUAu	| ||| :|| |||||||	gaaacuCUGAAUUCUAUUUUAUu	0.8329	0.244	3	hNSC,motor_cortex
MIMAT0015037	hsa-miR-3163	ENSG00000257151	PWAR6	lincRNA	chr15	25279066	25279087	+	5	0	AGO2	7mer-m8	cagaaugacgggagUAAAAUAu	| | |||||||	agcaggguaaaaagAUUUUAUu	0.1109	-0.279	3	WA-09
MIMAT0015037	hsa-miR-3163	ENSG00000257151	PWAR6	lincRNA	chr15	25279266	25279287	+	1	0	AGO1-4	7mer-m8	cagAAUGACGGGAGUAAAAUAu	| | | | ::| |||||||	augUGAAUCUUCCAAUUUUAUc	0.9279	-0.217	3	hNSC
MIMAT0015037	hsa-miR-3163	ENSG00000224078	SNHG14	processed_transcript	chr15	25351187	25351208	+	3	0	AGO2	8mer	cagAAUGACGGGAGUAAAAUAu	| |:| : :|||||||	aaaUAAUUUAGUAUAUUUUAUa	0.6231	-0.170	3	left_ventricle
MIMAT0015037	hsa-miR-3163	ENSG00000224078	SNHG14	processed_transcript	chr15	25353079	25353100	+	3	0	AGO1-4,AGO2	7mer-m8	cagaaugacgggaGUAAAAUAu	|| | | :|||||||	guuucauauaaaaUAUUUUAUu	0.5377	-0.063	3	22RV1,hNSC
MIMAT0015037	hsa-miR-3163	ENSG00000224078	SNHG14	processed_transcript	chr15	25357246	25357267	+	1	0	AGO2	8mer	cagaaugacgggaGUAAAAUAu	| | | ||||||||	uaaugaauuaguaCAUUUUAUa	0.5388	0.056	3	motor_cortex
MIMAT0015037	hsa-miR-3163	ENSG00000224078	SNHG14	processed_transcript	chr15	25357825	25357844	+	3	0	AGO2	8mer	caGAAUGACGGGAGUAAAAUAu	:||| |:: | |||||||	caUUUA-AGUUGU-AUUUUAUa	1.0133	0.106	3	cingulate_gyrus
MIMAT0015037	hsa-miR-3163	ENSG00000224078	SNHG14	processed_transcript	chr15	25361697	25361718	+	5	0	AGO2	7mer-m8	cagaaugacgggaGUAAAAUAu	| | :|||||||	ucauagaucaagaUAUUUUAUu	0.3049	0.213	3	HeLa
MIMAT0015037	hsa-miR-3163	ENSG00000224078	SNHG14	processed_transcript	chr15	25362049	25362070	+	1	0	AGO2	7mer-m8	cagaaugacgggaGUAAAAUAu	| || :|||||||	aauagaaugggaaUAUUUUAUc	0.4294	0.053	3	cingulate_gyrus
MIMAT0015037	hsa-miR-3163	ENSG00000224078	SNHG14	processed_transcript	chr15	25362261	25362282	+	8	0	AGO2	8mer	cagaaugACGGGAGUAAAAUAu	|| | ||: : :|||||||	gugugugUGUGUGUAUUUUAUa	1.0232	-0.076	3	cingulate_gyrus
MIMAT0015037	hsa-miR-3163	ENSG00000224078	SNHG14	processed_transcript	chr15	25365165	25365188	+	1	0	AGO1-4	8mer	caGAAUGACGG--GAGUAAAAUAu	| || || | | : |||||||	gcCUCACAGACAAUGGAUUUUAUa	0.9467	0.545	3	hNSC
MIMAT0015037	hsa-miR-3163	ENSG00000269974	AC091057.3	lincRNA	chr15	30941622	30941644	+	1	0	AGO2	8mer	cagAAUG-ACGGGAGUAAAAUAu	| | || || : | |||||||	gaaUCACGUGAUAUAAUUUUAUa	1.0565	0.000	3	T-REx-293
MIMAT0015037	hsa-miR-3163	ENSG00000279364	AC114546.3	TEC	chr15	35272042	35272063	+	1	0	AGO2	8mer	cagaaugacgggagUAAAAUAu	|||||||	ugucauuccugaagAUUUUAUa	-0.7727	0.742	0	TDF
MIMAT0015037	hsa-miR-3163	ENSG00000248508	SRP14-AS1	lincRNA	chr15	40348778	40348797	+	2	0	AGO2	8mer	caGAAUGACGGGAGUAAAAUAu	| | :|| | |||||||	ucCAUUUUGAC--AAUUUUAUa	0.7461	0.063	1	HeLa
MIMAT0015037	hsa-miR-3163	ENSG00000260648	AC020658.3	sense_intronic	chr15	40525721	40525741	+	2	0	AGO1-4,AGO2	7mer-m8	cagaauGACGGGAGUAAAAUAu	| ||| || |||||||	ccaugcCUG-GCUAAUUUUAUu	0.8891	0.101	0	T-REx-293,hNSC
MIMAT0015037	hsa-miR-3163	ENSG00000247556	OIP5-AS1	processed_transcript	chr15	41596578	41596597	+	7	0	AGO2	8mer	cagAAUGACGGGAGUAAAAUAu	||||| |:|||||||	uggUUACU--AGUUAUUUUAUa	1.1190	1.870	2	Huh-7.5
MIMAT0015037	hsa-miR-3163	ENSG00000247556	OIP5-AS1	processed_transcript	chr15	41597194	41597214	+	5	0	AGO1-4,AGO2	7mer-m8	cagAAUGACGGGAGUAAAAUAu	||| | :: |:|||||||	uggUUAGU-UUGUUAUUUUAUu	1.0255	0.375	2	HeLa,hNSC
MIMAT0015037	hsa-miR-3163	ENSG00000247556	OIP5-AS1	processed_transcript	chr15	41597223	41597244	+	6	0	AGO1,AGO1-4,AGO2	8mer	cagaaugacgggagUAAAAUAu	| | | |||||||	aacaguuuaaacaaAUUUUAUa	0.2861	-0.293	2	A549,MDA-MB-231,endothelial
MIMAT0015037	hsa-miR-3163	ENSG00000247556	OIP5-AS1	processed_transcript	chr15	41597379	41597398	+	4	0	AGO1,AGO2	7mer-m8	caGAAUGACGGGAGUAAAAUAu	|||:|| :|:|||||||	ucCUUGCU--AUUUAUUUUAUu	1.1685	0.350	2	HeLa,endothelial
MIMAT0015037	hsa-miR-3163	ENSG00000179523	EIF3J-AS1	lincRNA	chr15	44827036	44827056	-	2	0	AGO1,AGO1-4	7mer-m8	caGAAUGACGGGAGUAAAAUAu	:||| || :| |||||||	acUUUAAUG-GUUAAUUUUAUc	1.1230	0.709	5	endothelial,hNSC
MIMAT0015037	hsa-miR-3163	ENSG00000179523	EIF3J-AS1	lincRNA	chr15	44827650	44827671	-	1	0	AGO2	8mer	cagaaugacgggaGUAAAAUAu	|||| ||||||||	gucuacaaauaaaCAUUUUAUa	0.5588	0.324	5	HeLa
MIMAT0015037	hsa-miR-3163	ENSG00000244879	GABPB1-AS1	antisense	chr15	50648163	50648183	+	5	0	AGO1-4,AGO2	7mer-m8	cagaAUGACGGGAGUAAAAUAu	| :||:: | |||||||	aaaaUUUUGUUGU-AUUUUAUu	0.7771	0.056	2	MCF7,T-REx-293
MIMAT0015037	hsa-miR-3163	ENSG00000244879	GABPB1-AS1	antisense	chr15	50650793	50650815	+	2	0	AGO1-4	8mer	cagaauGACGGGA-GUAAAAUAu	||| : | :|||||||	ugaaauCUGGUGUGUAUUUUAUa	0.5664	0.346	2	MCF7
MIMAT0015037	hsa-miR-3163	ENSG00000244879	GABPB1-AS1	antisense	chr15	50650925	50650945	+	1	0	AGO2	7mer-m8	cagaAUGACGGGAGUAAAAUAu	||:| ::: |||||||	uguaUAUU-UUUAAAUUUUAUu	0.7649	0.042	2	HeLa
MIMAT0015037	hsa-miR-3163	ENSG00000244879	GABPB1-AS1	antisense	chr15	50651423	50651443	+	1	0	AGO2	7mer-m8	caGAAUGACGGGAGUAAAAUAu	||:| || | || |||||||	guUUAACAG-ACUAAUUUUAUu	1.2948	-0.081	2	22RV1
MIMAT0015037	hsa-miR-3163	ENSG00000244879	GABPB1-AS1	antisense	chr15	50654559	50654580	+	1	0	AGO2	8mer	cagaaugacgggagUAAAAUAu	| | |||||||	agaugucaauagcaAUUUUAUa	0.0654	-0.245	2	HeLa
MIMAT0015037	hsa-miR-3163	ENSG00000244879	GABPB1-AS1	antisense	chr15	50654611	50654632	+	2	0	AGO1,AGO2	7mer-m8	cagaaugacggGAGUAAAAUAu	| | :|||||||||	aacagaaaaugUUCAUUUUAUc	0.6442	-0.106	2	HeLa,endothelial
MIMAT0015037	hsa-miR-3163	ENSG00000244879	GABPB1-AS1	antisense	chr15	50662493	50662513	+	1	0	AGO2	7mer-m8	cagAAUGACGGGAGUAAAAUAu	| ||| || :: |||||||	augUUA-UGAUUAAAUUUUAUu	1.1607	0.075	2	HeLa
MIMAT0015037	hsa-miR-3163	ENSG00000279145	AC011912.1	TEC	chr15	55464571	55464596	-	1	0	AGO2	7mer-m8	caGAAUGAC-GGGAG---UAAAAUAu	:||| || |:|| |||||||	ccUUUAAUGAGCUUCCAAAUUUUAUc	1.1152	-0.097	1	TZM-bl
MIMAT0015037	hsa-miR-3163	ENSG00000279145	AC011912.1	TEC	chr15	55467221	55467242	-	1	0	AGO2	7mer-m8	cagAAUGACGGGAGUAAAAUAu	| ||||| ||||||||	auaUUACUUGAAGCAUUUUAUc	1.3075	0.378	1	cingulate_gyrus
MIMAT0015037	hsa-miR-3163	ENSG00000261771	DNAAF4-CCPG1	processed_transcript	chr15	55647771	55647793	-	3	0	AGO2	8mer	cagaAUGACG-GGAGUAAAAUAu	| |||| : : :|||||||	uuuaUACUAUGUGGUAUUUUAUa	1.0854	0.454	0	Huh-7.5
MIMAT0015037	hsa-miR-3163	ENSG00000261771	DNAAF4-CCPG1	processed_transcript	chr15	55647788	55647809	-	1	0	AGO2	8mer	cagaaugacgggAGUAAAAUAu	| | |||||||	uguauuaacaugUAAUUUUAUa	-0.0738	0.591	0	motor_cortex
MIMAT0015037	hsa-miR-3163	ENSG00000261771	DNAAF4-CCPG1	processed_transcript	chr15	55647996	55648019	-	4	0	AGO1-4,AGO2	8mer	cagAAUGACGGGA--GUAAAAUAu	| || | | :| ||||||||	gaaUUUCAUCAUUAACAUUUUAUa	0.9091	1.366	0	TrHBMEC,hNSC
MIMAT0015037	hsa-miR-3163	ENSG00000247982	LINC00926	lincRNA	chr15	57597000	57597022	+	1	0	AGO1-4	7mer-m8	caGAAUG-ACGGGAGUAAAAUAu	|:|| | | :|| ||||||||	uuUUUCCUUUUCCCCAUUUUAUu	1.3026	-0.308	3	hNSC
MIMAT0015037	hsa-miR-3163	ENSG00000259627	AC079328.2	antisense	chr15	63364083	63364104	-	1	0	AGO2	7mer-m8	caGAAUGACGGGAGUAAAAUAu	||| ||| : : ||||||||	guCCUACAAUGUGCAUUUUAUu	1.3714	3.796	0	H1
MIMAT0015037	hsa-miR-3163	ENSG00000274297	AC009269.5	sense_intronic	chr15	71051113	71051134	-	1	0	AGO1	8mer	cagaaugacgggagUAAAAUAu	| |||||||	aaauggggcagugaAUUUUAUa	-0.3248	0.413	1	endothelial
MIMAT0015037	hsa-miR-3163	ENSG00000261423	TMEM202-AS1	lincRNA	chr15	72765509	72765530	-	1	0	AGO2	7mer-m8	cagaaugacgggaGUAAAAUAu	| ||||||||	ugucaguuaagagCAUUUUAUg	0.0237	0.056	1	22RV1
MIMAT0015037	hsa-miR-3163	ENSG00000278991	AC090181.3	TEC	chr15	77356816	77356837	-	1	0	AGO2	7mer-m8	cagaaugacgggagUAAAAUAu	| | | |||||||	aaauaauuuaaugaAUUUUAUu	0.3115	0.340	1	Huh-7.5
MIMAT0015037	hsa-miR-3163	ENSG00000278600	AC015871.3	sense_intronic	chr15	80214650	80214670	-	1	0	AGO1-4	7mer-m8	caGAAUGACGGGAGUAAAAUAu	| ||| :| :|||||||||||	ggCUU-UUCUCCUCAUUUUAUu	1.5133	0.330	4	hNSC
MIMAT0015037	hsa-miR-3163	ENSG00000259642	ST20-AS1	antisense	chr15	80216671	80216699	+	4	0	AGO2	7mer-m8	caGA-AUGA--CGGGAG----UAAAAUAu	|| |:|| |||||: |||||||	uaCUAUGCUAAGCCCUUUUUAAUUUUAUu	1.2809	0.188	5	HEK293
MIMAT0015037	hsa-miR-3163	ENSG00000259415	AC012291.1	sense_intronic	chr15	85296698	85296718	+	1	0	AGO2	7mer-m8	caGAAUGACGGGAGUAAAAUAu	:|||:| :: |:|||||||	aaUUUAUU-UUGUUAUUUUAUu	1.2406	-0.400	0	HeLa
MIMAT0015037	hsa-miR-3163	ENSG00000255571	MIR9-3HG	lincRNA	chr15	89940989	89941011	+	1	0	AGO1-4	7mer-m8	cagAAUGACGGG-AGUAAAAUAu	| ||| |:| |||||||||	cagUGACUCCUCAUCAUUUUAUg	1.1885	-0.079	2	hNSC
MIMAT0015037	hsa-miR-3163	ENSG00000272888	LINC01578	processed_transcript	chr15	93429457	93429478	+	5	0	AGO1-4,AGO2	8mer	cagaaugaCGGGAGUAAAAUAu	| | |:| :|||||||	uugggaaaGUCAGUAUUUUAUa	0.7018	0.623	4	22RV1,MCF7
MIMAT0015037	hsa-miR-3163	ENSG00000272888	LINC01578	processed_transcript	chr15	93431020	93431042	+	3	0	AGO1-4,AGO2	8mer	cagAAUGACGGGA-GUAAAAUAu	| ||| |: || :|||||||	auaUUAAAGUACUAUAUUUUAUa	1.2139	-0.183	4	Huh-7.5
MIMAT0015037	hsa-miR-3163	ENSG00000272888	LINC01578	processed_transcript	chr15	93441872	93441894	+	3	0	AGO1-4,AGO2	8mer	cagaaugACGGGA-GUAAAAUAu	| | ||: | ||||||||	uuaugugUGUAAUCCAUUUUAUa	0.8304	0.036	4	HeLa,hNSC
MIMAT0015037	hsa-miR-3163	ENSG00000248441	LINC01197	lincRNA	chr15	95752920	95752941	-	1	0	AGO1	7mer-m8	cagaaUGACGGGAGUAAAAUAu	| | | : |||||||	uagaaAGUUCAUAAAUUUUAUg	0.3917	0.017	4	endothelial
MIMAT0015037	hsa-miR-3163	ENSG00000259275	AC087477.2	lincRNA	chr15	96938124	96938145	+	1	0	AGO2	7mer-m8	cagaAUGACGGGAGUAAAAUAu	| || ||:::|||||||||	uuucUAGUGUUUUCAUUUUAUu	1.2916	0.012	0	HCT116
MIMAT0015037	hsa-miR-3163	ENSG00000278022	AC118658.2	sense_intronic	chr15	99203821	99203846	+	3	0	AGO1-4,AGO2	7mer-m8	caGA-AUGA-CGG--GAGUAAAAUAu	|| |:|| ||| ||||||||	acCUCUGCUAGCCAAAACAUUUUAUc	1.1607	-0.241	0	Huh-7.5
MIMAT0015037	hsa-miR-3163	ENSG00000270127	AC027020.2	lincRNA	chr15	101087976	101087997	-	3	0	AGO1-4,AGO2	8mer	cagaaugacgggagUAAAAUAu	|| | |||||||	cagauaauaaaugaAUUUUAUa	0.3037	0.304	1	Huh-7.5
MIMAT0015037	hsa-miR-3163	ENSG00000279520	AC093525.8	TEC	chr16	2566745	2566767	+	4	0	AGO1-4,AGO2	7mer-m8	cagaaUGACGGGA-GUAAAAUAu	| ||||:| :|||||||	uggcgAGUGCCUUGUAUUUUAUg	0.9959	-0.579	2	Huh-7.5,T98G
MIMAT0015037	hsa-miR-3163	ENSG00000260565	ERVK13-1	processed_transcript	chr16	2713176	2713197	-	2	0	AGO1	7mer-m8	cagaaugacgggagUAAAAUAu	| | | |||||||	ggggucgaauacagAUUUUAUc	0.1828	-0.289	3	endothelial
MIMAT0015037	hsa-miR-3163	ENSG00000260565	ERVK13-1	processed_transcript	chr16	2713896	2713918	-	1	0	AGO2	7mer-m8	cagaAU-GACGGGAGUAAAAUAu	| || || ::||||||||||	uugaUACCUUUUCUCAUUUUAUu	1.2838	-0.434	3	MDA-MB-231
MIMAT0015037	hsa-miR-3163	ENSG00000278434	AC023830.3	sense_intronic	chr16	4582356	4582376	-	1	0	AGO2	7mer-m8	caGAAUGACGGGAGUAAAAUAu	||:|||:| :|: :|||||||	guUUUAUU-UCUGUAUUUUAUg	1.5510	0.009	1	left_ventricle
MIMAT0015037	hsa-miR-3163	ENSG00000260276	AC022167.2	antisense	chr16	8943158	8943179	+	8	0	AGO1-4,AGO2	7mer-m8	cagaaugacgggAGUAAAAUAu	| | | | |||||||	agcacauuaaagUGAUUUUAUu	0.4557	0.730	2	Huh-7.5
MIMAT0015037	hsa-miR-3163	ENSG00000276564	AC130650.2	lincRNA	chr16	14245093	14245114	+	2	0	AGO2	7mer-m8	cagaauGACGGGAGUAAAAUAu	| :||: : :|||||||	auagauUUGUGUAUAUUUUAUg	0.7583	0.404	2	motor_cortex
MIMAT0015037	hsa-miR-3163	ENSG00000276564	AC130650.2	lincRNA	chr16	14246368	14246389	+	1	0	AGO2	7mer-m8	cagaaugacgggaGUAAAAUAu	| || :|||||||	gauccucuuaaaaUAUUUUAUu	0.4294	0.408	2	22RV1
MIMAT0015037	hsa-miR-3163	ENSG00000262454	MIR193BHG	lincRNA	chr16	14420350	14420371	+	2	0	AGO2	7mer-m8	cagaaugacgggaGUAAAAUAu	| | ||||||||	aauaaauaagcagCAUUUUAUu	0.2032	0.258	1	HeLa
MIMAT0015037	hsa-miR-3163	ENSG00000261596	AC005632.2	sense_intronic	chr16	21638217	21638236	+	1	0	AGO1-4	7mer-m8	caGAAUGACGGGAGUAAAAUAu	||| || | | |||||||	auCUAAC--CACGAAUUUUAUu	1.0133	0.283	0	Huh-7.5
MIMAT0015037	hsa-miR-3163	ENSG00000274460	AC092119.2	lincRNA	chr16	21962425	21962445	-	3	0	AGO2	7mer-m8	cagaaUGACGGGAGUAAAAUAu	||| || ||||||||	ccacaACU-CCAGCAUUUUAUu	0.8063	-0.015	4	HEK293S
MIMAT0015037	hsa-miR-3163	ENSG00000260114	AC120114.2	sense_intronic	chr16	29931489	29931513	-	1	0	AGO1-4	7mer-m8	cagaaUGACGG---GAGUAAAAUAu	| |||| || |||||||	acuacAAUGCCUGGCUAAUUUUAUc	0.7021	-0.212	3	MCF7
MIMAT0015037	hsa-miR-3163	ENSG00000235560	AC002310.1	antisense	chr16	30546658	30546680	+	1	0	AGO2	7mer-m8	caGAAUGACGGGA-GUAAAAUAu	|||| | :: | ||||||||	agCUUAGUUUUAUACAUUUUAUg	1.2860	0.201	1	BCBL-1
MIMAT0015037	hsa-miR-3163	ENSG00000260073	AC023824.1	lincRNA	chr16	34427080	34427107	-	1	0	AGO2	7mer-m8	caGAAUGACGGG------AGUAAAAUAu	||:||:|||| : | |||||||	guUUUGCUGCAUAAUAAAUAAUUUUAUu	0.8312	0.126	0	BC-3
MIMAT0015037	hsa-miR-3163	ENSG00000279427	AC007490.1	TEC	chr16	52470875	52470896	-	1	0	AGO1-4	8mer	cagaaugacgggaGUAAAAUAu	| || ||||||||	acauaacaauaacCAUUUUAUa	0.4856	3.331	1	hNSC
MIMAT0015037	hsa-miR-3163	ENSG00000279589	AC079416.2	TEC	chr16	53345165	53345188	+	1	0	AGO1-4	7mer-m8	cagAAUGACGGG--AGUAAAAUAu	| |||:| :|: ||||||||	gagUUAUUAUCUAAGCAUUUUAUc	1.1763	0.278	1	hNSC
MIMAT0015037	hsa-miR-3163	ENSG00000280027	AC007342.9	TEC	chr16	53425696	53425719	+	1	0	AGO2	7mer-m8	caGAAUGACGG--GAGUAAAAUAu	|| |: | | :| |||||||	aaCUGAUAGGCAUUUAAUUUUAUg	0.8448	0.053	2	GM12891
MIMAT0015037	hsa-miR-3163	ENSG00000280392	AC007496.3	TEC	chr16	54027816	54027838	+	1	0	AGO2	7mer-m8	cagaAUG-ACGGGAGUAAAAUAu	||| | :|||||||||	aaaaUACAGGGAUUCAUUUUAUc	0.8703	1.629	0	T98G
MIMAT0015037	hsa-miR-3163	ENSG00000245694	CRNDE	lincRNA	chr16	54954355	54954376	-	2	0	AGO1	7mer-m8	cagaaugacggGAGUAAAAUAu	|| ||||||||||	ugugaaccuaaCUCAUUUUAUg	0.6112	0.507	2	endothelial
MIMAT0015037	hsa-miR-3163	ENSG00000245694	CRNDE	lincRNA	chr16	54954479	54954500	-	3	0	AGO1-4,AGO2	7mer-m8	cagaaugacgggagUAAAAUAu	| |||||||	caaggugucugaagAUUUUAUg	-0.2035	0.445	2	Huh-7.5,MCF7
MIMAT0015037	hsa-miR-3163	ENSG00000245694	CRNDE	lincRNA	chr16	54957377	54957398	-	1	0	AGO2	7mer-m8	cagaaugacgggagUAAAAUAu	| || | |||||||	gguauauggaaacaAUUUUAUu	0.5576	0.212	2	HeLa
MIMAT0015037	hsa-miR-3163	ENSG00000245694	CRNDE	lincRNA	chr16	54958858	54958879	-	1	0	AGO1-4	7mer-m8	cagaaugacgggagUAAAAUAu	| |||||||	uuugauuauuaaaaAUUUUAUu	-0.4545	0.904	2	hNSC
MIMAT0015037	hsa-miR-3163	ENSG00000261114	AC012181.1	sense_intronic	chr16	56975565	56975586	+	1	1	AGO2	7mer-m8	cagAAUGACGGGAGUAAAAUAu	| |:||:: :|||||||	uagUCAUUGUUAAUAUUUUAUu	0.9589	0.408	0	C8166
MIMAT0015037	hsa-miR-3163	ENSG00000260465	AC018557.1	antisense	chr16	66755613	66755634	+	1	0	AGO2	8mer	cagaaugacgggaGUAAAAUAu	|| | :|||||||	aucaguuuuaguaUAUUUUAUa	0.4856	0.721	0	TDF
MIMAT0015037	hsa-miR-3163	ENSG00000262514	AC020978.6	sense_intronic	chr16	68234787	68234808	+	1	0	AGO2	8mer	cagaaugacggGAGUAAAAUAu	| | :| |||||||	cauuaaaacagUUGAUUUUAUa	0.3396	0.399	0	HCT116
MIMAT0015037	hsa-miR-3163	ENSG00000262160	AC020978.5	antisense	chr16	68260983	68261004	-	1	0	AGO2	7mer-m8	cagaauGACGGGAGUAAAAUAu	|| ::||||||||||	aaugguCUCUUCUCAUUUUAUc	0.7271	2.554	0	TDF
MIMAT0015037	hsa-miR-3163	ENSG00000261777	AC012184.3	processed_transcript	chr16	70380521	70380540	-	2	0	AGO1-4,AGO2	7mer-m8	caGAAUGACGGGAGUAAAAUAu	|:|||:| :|:|||||||	auUUUAUU--AUUUAUUUUAUu	1.2406	-0.182	2	HeLa,hNSC
MIMAT0015037	hsa-miR-3163	ENSG00000279757	AC132068.1	TEC	chr16	73007477	73007498	-	1	0	AGO2	7mer-m8	cagaaugacgggagUAAAAUAu	| | || |||||||	gccaauaggcgaggAUUUUAUu	0.4748	-0.126	1	HeLa
MIMAT0015037	hsa-miR-3163	ENSG00000271009	AC116667.1	lincRNA	chr16	73094899	73094917	+	1	0	AGO2	7mer-m8	cagaAUGACGGGAGUAAAAUAu	| || ||| :|||||||	ggaaUAAUGC---UAUUUUAUu	0.9079	2.654	2	TDF
MIMAT0015037	hsa-miR-3163	ENSG00000278985	AC092718.7	TEC	chr16	81016303	81016325	-	2	0	AGO2	7mer-m8	cagaAUGACG-GGAGUAAAAUAu	||| || :| |||||||	uauaUACCGCAGUUAAUUUUAUg	0.9079	0.090	3	22RV1
MIMAT0015037	hsa-miR-3163	ENSG00000261061	AC092718.4	sense_intronic	chr16	81064837	81064864	+	11	0	AGO1-4,AGO2	7mer-m8	cagaaUGACG--GGA----GUAAAAUAu	||||| ||| |||||||	ugaccACUGCAUCCUGGAAAAUUUUAUu	0.8112	-0.069	2	Huh-7.5
MIMAT0015037	hsa-miR-3163	ENSG00000279294	AC092135.1	TEC	chr16	81653577	81653596	+	2	0	AGO2	7mer-m8	caGAAUGACGGGAGUAAAAUAu	| |||: | |: ||||||||	gcCUUG--GGCUGCAUUUUAUu	1.1575	-0.658	0	HEK293S
MIMAT0015037	hsa-miR-3163	ENSG00000278716	AC133540.1	lincRNA	chr16	85524381	85524402	+	2	0	AGO1-4	8mer	caGAAUGACGGGAGUAAAAUAu	:| |:| |||||||||	aaUUGAUUUAAAUCAUUUUAUa	0.8903	4.416	0	MCF7
MIMAT0015037	hsa-miR-3163	ENSG00000260417	AC092127.1	lincRNA	chr16	85627270	85627290	+	5	0	AGO1-4	7mer-m8	cagaAUGACGGGAGUAAAAUAu	|| | |:| |||||||	ugucUAAU-CUCCAAUUUUAUu	0.7128	3.201	0	Huh-7.5
MIMAT0015037	hsa-miR-3163	ENSG00000268505	AC135012.3	lincRNA	chr16	86229616	86229637	-	1	0	AGO2	8mer	caGAAUGACGGGAGUAAAAUAu	||| || : ||||||||	uuCUGACAAGAUACAUUUUAUa	0.9988	2.667	0	TDF
MIMAT0015037	hsa-miR-3163	ENSG00000268388	FENDRR	lincRNA	chr16	86524334	86524356	-	1	0	AGO2	7mer-m8	caGAAUGACGGGA-GUAAAAUAu	:||||| :| | :|||||||	ucUUUACUUUCAUAUAUUUUAUu	1.4705	-0.231	2	T98G
MIMAT0015037	hsa-miR-3163	ENSG00000262434	AC087392.4	antisense	chr17	693656	693677	-	1	0	AGO1-4	7mer-m8	cagaaugacgggaGUAAAAUAu	| ||||||||	cugaggaguuuggCAUUUUAUc	-0.2273	0.162	3	hNSC
MIMAT0015037	hsa-miR-3163	ENSG00000236088	COX10-AS1	processed_transcript	chr17	13932635	13932654	-	1	0	AGO2	7mer-m8	cagaauGACGGGAGUAAAAUAu	:||:| |||||||	agaaguUUGUC--AAUUUUAUc	0.3635	0.178	3	GM12892
MIMAT0015037	hsa-miR-3163	ENSG00000267350	RP1-178F10.3	lincRNA	chr17	18227729	18227753	+	5	0	AGO1-4,AGO2	7mer-m8	caGAAUGACGGGA---GUAAAAUAu	||||:| |||:| |||||||	uuCUUGCAGCCUUGAAAAUUUUAUu	1.4811	-0.059	0	Huh-7.5,MDA-MB-231
MIMAT0015037	hsa-miR-3163	ENSG00000267350	RP1-178F10.3	lincRNA	chr17	18228402	18228424	+	6	1	AGO1-4,AGO2	7mer-m8	cagAAUGACG-GGAGUAAAAUAu	| ||||: | ||||||||	ccaUAACUGUGCAACAUUUUAUc	1.1430	-0.234	0	HeLa,Huh-7.5
MIMAT0015037	hsa-miR-3163	ENSG00000273018	AC107983.2	processed_transcript	chr17	18416431	18416452	-	2	0	AGO2	7mer-m8	cagaaugacgggAGUAAAAUAu	| | |||||||	uaagaguaguagUAAUUUUAUu	-0.1115	1.105	1	cingulate_gyrus
MIMAT0015037	hsa-miR-3163	ENSG00000273018	AC107983.2	processed_transcript	chr17	18416490	18416511	-	2	0	AGO2	7mer-m8	caGAAUGACGGGAGUAAAAUAu	|| | ||: |:|||||||	agCUAAAUGUAGUUAUUUUAUc	1.1019	1.404	1	cingulate_gyrus
MIMAT0015037	hsa-miR-3163	ENSG00000264885	AC026271.3	sense_intronic	chr17	18572690	18572711	-	3	0	AGO1,AGO2	7mer-m8	cagaaugacgggaGUAAAAUAu	| | :|||||||	aaauguauaaauaUAUUUUAUu	0.3049	2.466	0	MCF7,endothelial
MIMAT0015037	hsa-miR-3163	ENSG00000233098	CCDC144NL-AS1	antisense	chr17	20808270	20808291	+	1	0	AGO2	8mer	cagaaugacgggaGUAAAAUAu	||| :|||||||	agcuuuuaaaauaUAUUUUAUa	0.3581	-0.069	2	BCBL-1
MIMAT0015037	hsa-miR-3163	ENSG00000272780	AC233702.9	processed_transcript	chr17	21435948	21435969	-	5	0	AGO1,AGO2	7mer-m8	cagaaugacgggaGUAAAAUAu	|| | :|||||||	guuaauuuaagacUAUUUUAUc	0.4294	0.822	1	EWS,endothelial
MIMAT0015037	hsa-miR-3163	ENSG00000243655	AC132825.2	antisense	chr17	22024011	22024033	-	1	0	AGO2	7mer-m8	cagaAUGACGGGA-GUAAAAUAu	|| || |:::| |||||||	guugUAAAGUUUUAAAUUUUAUg	1.1352	2.132	0	HS27a
MIMAT0015037	hsa-miR-3163	ENSG00000265618	AC002094.2	antisense	chr17	26689373	26689395	-	1	0	AGO2	8mer	caGAAUGA-CGGGAGUAAAAUAu	||| :| | | |||||||	agCUUUUUAACACAAAUUUUAUa	0.9490	0.185	0	H1
MIMAT0015037	hsa-miR-3163	ENSG00000266111	AC068025.2	lincRNA	chr17	27730970	27730991	+	1	0	AGO1-4	7mer-m8	cagaaugacgggAGUAAAAUAu	|| | |||||||||	guaauuaaaagaUCAUUUUAUc	0.5643	0.664	1	A549
MIMAT0015037	hsa-miR-3163	ENSG00000280069	AC127024.8	TEC	chr17	29066150	29066171	+	3	0	AGO1-4,AGO2	7mer-m8	cagaaugacgggagUAAAAUAu	|||||||	aaugagaaaugagaAUUUUAUu	-0.7727	0.319	2	HeLa,Huh-7.5
MIMAT0015037	hsa-miR-3163	ENSG00000280069	AC127024.8	TEC	chr17	29066807	29066827	+	2	0	AGO1-4,AGO2	7mer-m8	cagaAUGACGGGAGUAAAAUAu	||| | :|:|||||||	aaagUAC-ACAUUUAUUUUAUu	0.8703	0.021	2	HeLa,hNSC
MIMAT0015037	hsa-miR-3163	ENSG00000266371	AC079915.1	sense_intronic	chr17	29463686	29463707	+	2	0	AGO2	8mer	cagaaugacGGGAGUAAAAUAu	|| ||||:|||||||	uucaguuaaCCCUUAUUUUAUa	0.9013	0.092	0	T98G
MIMAT0015037	hsa-miR-3163	ENSG00000278867	AC090616.6	TEC	chr17	30379671	30379692	+	1	0	AGO1-4	7mer-m8	cagaaugacgggaGUAAAAUAu	| | ||||||||	uacaauaucuauaCAUUUUAUu	0.3382	-0.068	2	hNSC
MIMAT0015037	hsa-miR-3163	ENSG00000265666	RARA-AS1	antisense	chr17	38497228	38497250	-	1	0	AGO2	7mer-m8	cagaAUG-ACGGGAGUAAAAUAu	| ||: ||:: |||||||||	uuuaUAUAUGUUGUCAUUUUAUc	1.2571	0.091	1	HeLa
MIMAT0015037	hsa-miR-3163	ENSG00000259623	AC125257.1	sense_overlapping	chr17	40005044	40005071	-	7	0	AGO1-4,AGO2	7mer-m8	caGAAUGA--CGGGAG----UAAAAUAu	|||:|| |: :|: |||||||	ugCUUGCUAGGUGUUUGAAGAUUUUAUg	0.9036	0.527	3	22RV1,Huh-7.5
MIMAT0015037	hsa-miR-3163	ENSG00000267632	AC067852.3	sense_intronic	chr17	40661893	40661914	+	1	0	AGO2	7mer-m8	cagaAUGACGGGAGUAAAAUAu	|| | : ||||||||	caagUAGUCUAAACAUUUUAUc	0.6219	0.278	2	T98G
MIMAT0015037	hsa-miR-3163	ENSG00000267002	AC060780.1	lincRNA	chr17	41314610	41314633	-	1	0	AGO2	7mer-m8	cagaAUGACGGG--AGUAAAAUAu	| ||| |:|| |:|||||||	uugcUACAGUCCUAUUAUUUUAUg	1.2594	0.059	2	HeLa
MIMAT0015037	hsa-miR-3163	ENSG00000262879	AC068152.1	processed_transcript	chr17	45159334	45159357	-	2	0	AGO2	7mer-m8	cagaauGACGGGAG--UAAAAUAu	| :||||:|: |||||||	uacaguUUGCCUUUUAAUUUUAUu	1.0787	0.473	2	HeLa
MIMAT0015037	hsa-miR-3163	ENSG00000264895	AC006141.1	sense_intronic	chr17	49327871	49327894	-	3	0	AGO1,AGO2	8mer	cagaAUGA-CGG-GAGUAAAAUAu	|:|| ||| |||||||	ugacUGCUAGCCAAGGAUUUUAUa	0.8170	0.468	0	HUVEC,endothelial
MIMAT0015037	hsa-miR-3163	ENSG00000279281	AC015883.1	TEC	chr17	55526869	55526891	+	1	0	AGO2	7mer-m8	cagaAU-GACGGGAGUAAAAUAu	|| :| :|:|:|||||||	ugggUAUUUAUCUUUAUUUUAUu	0.9401	-0.259	2	HeLa
MIMAT0015037	hsa-miR-3163	ENSG00000279207	AC015813.6	TEC	chr17	56175943	56175964	+	1	0	AGO1-4	7mer-m8	cagaaugacgggagUAAAAUAu	|||||||	caaacuaaauuaaaAUUUUAUu	-0.7727	0.253	4	hNSC
MIMAT0015037	hsa-miR-3163	ENSG00000279133	AC018628.1	TEC	chr17	60081771	60081795	-	7	0	AGO1,AGO2	7mer-m8	cagaaUGACGGGA---GUAAAAUAu	| |:| :||| ||||||||	ggaagAUUUUCCUCACCAUUUUAUc	0.9157	-0.047	2	HCT116,endothelial
MIMAT0015037	hsa-miR-3163	ENSG00000279133	AC018628.1	TEC	chr17	60083446	60083466	-	5	0	AGO1-4,AGO2	7mer-m8	caGAAUGACGGGAGUAAAAUAu	|:|| ||||: | |||||||	cuUUUUCUGCUGU-AUUUUAUc	1.5055	0.283	2	Huh-7.5,T-REx-293
MIMAT0015037	hsa-miR-3163	ENSG00000279133	AC018628.1	TEC	chr17	60084293	60084314	-	3	0	AGO1-4,AGO2	7mer-m8	cagaAUGACGGGAGUAAAAUAu	| ||:| :::| |||||||	uuacUAUUAUUUUAAUUUUAUu	1.1618	-0.080	2	GM12878,Huh-7.5
MIMAT0015037	hsa-miR-3163	ENSG00000279133	AC018628.1	TEC	chr17	60084689	60084712	-	2	0	AGO2	7mer-m8	caGAAUGACGGG--AGUAAAAUAu	:||: ||::| | |||||||	ugUUUGAUGUUCUGUGAUUUUAUu	1.0831	0.049	2	Huh-7.5
MIMAT0015037	hsa-miR-3163	ENSG00000279880	AC134407.3	TEC	chr17	65970296	65970317	+	1	0	AGO1-4	7mer-m8	cagaaugacgggagUAAAAUAu	|| | |||||||	aaauuguauacagaAUUUUAUu	0.2864	0.225	0	MCF7
MIMAT0015037	hsa-miR-3163	ENSG00000267731	AC005332.3	lincRNA	chr17	66186922	66186944	+	2	0	AGO1	7mer-m8	caGAAUGACGGG-AGUAAAAUAu	| ||:| :|: ||||||||	uaCAUAUUUUCUAGCAUUUUAUu	1.0643	0.051	0	endothelial
MIMAT0015037	hsa-miR-3163	ENSG00000274712	AC005332.5	lincRNA	chr17	66202952	66202973	+	1	0	AGO2	7mer-m8	cagaaugacgggagUAAAAUAu	| ||| | |||||||	ggguuaguaggggaAUUUUAUc	0.7217	0.329	1	MCF7
MIMAT0015037	hsa-miR-3163	ENSG00000278972	AC015920.1	TEC	chr17	67429346	67429367	+	1	0	AGO2	8mer	cagaaugacgGGAGUAAAAUAu	| | |||||||||||	agcccaaccaCCUCAUUUUAUa	0.8260	0.058	0	C8166
MIMAT0015037	hsa-miR-3163	ENSG00000163597	SNHG16	processed_transcript	chr17	74559807	74559828	+	6	0	AGO1,AGO2	8mer	caGAAUGACGGGAGUAAAAUAu	||:|| :| :: ||||||||	guUUUUUUUUUAACAUUUUAUa	1.3214	0.042	1	MDA-MB-231,endothelial
MIMAT0015037	hsa-miR-3163	ENSG00000163597	SNHG16	processed_transcript	chr17	74559826	74559846	+	2	0	AGO1,AGO1-4	7mer-m8	cagAAUGACGGGAGUAAAAUAu	| || :|| |:|:|||||||	auaUUUUUG-CUUUAUUUUAUu	1.3026	-0.168	1	endothelial,hNSC
MIMAT0015037	hsa-miR-3163	ENSG00000163597	SNHG16	processed_transcript	chr17	74559844	74559866	+	5	0	AGO1-4,AGO2	7mer-m8	caGAAUGACG-GGAGUAAAAUAu	|:|||:| : ::|:|||||||	auUUUAUUUUAUUUUAUUUUAUu	1.4224	-0.042	1	HeLa,hNSC
MIMAT0015037	hsa-miR-3163	ENSG00000262049	AC139530.1	antisense	chr17	79669129	79669151	-	1	0	AGO2	7mer-m8	caGAAUGACGGGA-GUAAAAUAu	||| ||| | ||||||||	ugCUUUCUGAAAUACAUUUUAUu	1.1829	0.863	2	HeLa
MIMAT0015037	hsa-miR-3163	ENSG00000263859	AC145207.6	lincRNA	chr17	79836557	79836581	+	1	0	AGO2	8mer	caGAAUG-ACGG--GAGUAAAAUAu	:| || |||: ||||||||	aaUUAACAUGCUAAAACAUUUUAUa	1.0321	0.091	0	TDF
MIMAT0015037	hsa-miR-3163	ENSG00000263731	AC145207.5	lincRNA	chr17	79838570	79838590	-	2	0	AGO1-4,AGO2	7mer-m8	caGAAUGACGGGAGUAAAAUAu	| | |:||| :|:|||||||	gcCCUGCUG-GUUUAUUUUAUu	1.3315	0.129	2	HeLa,Huh-7.5
MIMAT0015037	hsa-miR-3163	ENSG00000273355	AP000894.4	lincRNA	chr18	813692	813715	+	2	0	AGO1-4	7mer-m8	caGAAUGACGGGA--GUAAAAUAu	|||| | ||::| |||||||	guCUCAGGGCUUUAAAAUUUUAUg	1.3691	0.020	1	Huh-7.5
MIMAT0015037	hsa-miR-3163	ENSG00000263753	LINC00667	lincRNA	chr18	5239223	5239244	+	4	0	AGO1,AGO2	7mer-m8	cagaAUGACGGGAGUAAAAUAu	||: ::||:|||||||	cauaUAUGAUUCUUAUUUUAUg	0.8946	0.140	0	T-REx-293,endothelial
MIMAT0015037	hsa-miR-3163	ENSG00000279885	AP005060.1	TEC	chr18	6396015	6396036	-	1	0	AGO2	7mer-m8	cagaaugACGGGAGUAAAAUAu	| ||| ||||||||	cuggccaUGCAAACAUUUUAUu	0.6777	0.393	1	Huh-7.5
MIMAT0015037	hsa-miR-3163	ENSG00000266805	AP005432.1	sense_intronic	chr18	9507470	9507490	+	1	0	AGO1-4	7mer-m8	caGAAUGACGGGAGUAAAAUAu	:||| | |:: |||||||	uaUUUA-UACUUAAAUUUUAUu	1.0588	0.364	2	hNSC
MIMAT0015037	hsa-miR-3163	ENSG00000265008	AC011825.4	antisense	chr18	29671367	29671389	-	2	0	AGO2	7mer-m8	caGAAUGACG-GGAGUAAAAUAu	|:|||:| : ::|:|||||||	auUUUAUUUUAUUUUAUUUUAUu	1.4224	-0.375	4	HeLa
MIMAT0015037	hsa-miR-3163	ENSG00000267313	AC021504.1	lincRNA	chr18	39081009	39081029	-	1	0	AGO1-4	8mer	cagaaUGACGGGAGUAAAAUAu	|||| | ||||||||	uagagACUG-CAGCAUUUUAUa	0.8596	-0.101	1	Huh-7.5
MIMAT0015037	hsa-miR-3163	ENSG00000279319	AC105074.1	TEC	chr18	42566366	42566388	+	1	0	AGO1-4	8mer	cagaAUGACGGGA-GUAAAAUAu	|||| :: | |||||||	cauaUACUAUUAUAGAUUUUAUa	0.9346	0.050	1	hNSC
MIMAT0015037	hsa-miR-3163	ENSG00000279319	AC105074.1	TEC	chr18	42567128	42567151	+	3	0	AGO1-4,AGO2	7mer-m8	cagaaUGACGGGA-G-UAAAAUAu	| ::| | || | |||||||	uuucaGUUUCACUACAAUUUUAUg	0.8680	0.056	1	Huh-7.5
MIMAT0015037	hsa-miR-3163	ENSG00000267607	AC011511.5	antisense	chr19	10399128	10399149	-	1	0	AGO2	7mer-m8	cagAAUGACGGGAGUAAAAUAu	| || :| :::|:|||||||	uuaUUUUUAUUUUUAUUUUAUu	1.2195	-0.109	1	22RV1
MIMAT0015037	hsa-miR-3163	ENSG00000278897	AC020951.1	TEC	chr19	11967024	11967042	+	1	0	AGO1-4	7mer-m8	caGAAUGACGGGAGUAAAAUAu	| || | || | |||||||	ggCUAAAUG---UAAUUUUAUu	0.8347	0.058	2	Huh-7.5
MIMAT0015037	hsa-miR-3163	ENSG00000279203	AC005785.2	TEC	chr19	15494366	15494387	-	1	0	AGO2	7mer-m8	cagAAUGACGGGAGUAAAAUAu	||| | | :|||||||	aagUUAGUACAGAUAUUUUAUc	0.8703	-0.096	3	HeLa
MIMAT0015037	hsa-miR-3163	ENSG00000214049	UCA1	lincRNA	chr19	15946236	15946257	+	1	0	AGO1-4	7mer-m8	caGAAUGACGGGAGUAAAAUAu	|:||| | ||:|||||||	uuUUUAGAGAACUUAUUUUAUu	1.2672	0.077	0	Huh-7.5
MIMAT0015037	hsa-miR-3163	ENSG00000269399	AC008764.6	lincRNA	chr19	16654847	16654868	-	1	0	AGO1	7mer-m8	cagaaugacgggagUAAAAUAu	| | | |||||||	uuucaccaacaaaaAUUUUAUg	0.3382	0.175	2	endothelial
MIMAT0015037	hsa-miR-3163	ENSG00000266904	LINC00663	lincRNA	chr19	19885145	19885165	-	2	0	AGO1-4	7mer-m8	caGAAUGACGGGAGUAAAAUAu	|||::|| : | |||||||	agCUUGUUG-UGUAAUUUUAUu	1.2328	-0.010	3	Huh-7.5
MIMAT0015037	hsa-miR-3163	ENSG00000267383	AC011447.3	antisense	chr19	20327078	20327099	-	2	0	AGO1-4,AGO2	7mer-m8	cagaaugacgggagUAAAAUAu	|||||||	acaaaggaaggagaAUUUUAUu	-0.7727	0.121	0	Huh-7.5
MIMAT0015037	hsa-miR-3163	ENSG00000279425	AC092279.2	TEC	chr19	24262822	24262844	+	3	0	AGO1-4	8mer	caGAAUGACGGGA-GUAAAAUAu	||| : | | ||||||||	ccCUUCUGGGAGUACAUUUUAUa	0.8969	0.094	3	Huh-7.5
MIMAT0015037	hsa-miR-3163	ENSG00000261824	LINC00662	lincRNA	chr19	28221201	28221222	-	1	0	AGO2	8mer	cagaaugacgggaGUAAAAUAu	| | | | :|||||||	augugaaaccaaaUAUUUUAUa	0.6297	0.000	3	T-REx-293
MIMAT0015037	hsa-miR-3163	ENSG00000261824	LINC00662	lincRNA	chr19	28282442	28282462	-	3	0	AGO1,AGO1-4	8mer	caGAAUGACGGGAGUAAAAUAu	|:|||:| | |||||||	auUUUAUU-CAAAAAUUUUAUa	1.1042	0.023	3	Huh-7.5,endothelial
MIMAT0015037	hsa-miR-3163	ENSG00000261824	LINC00662	lincRNA	chr19	28282455	28282476	-	2	0	AGO1	7mer-m8	caGAAUGACGGGAGUAAAAUAu	:|| || |:: :|||||||	ugUUUUCUACUUAUAUUUUAUu	1.1662	0.116	3	endothelial
MIMAT0015037	hsa-miR-3163	ENSG00000236144	TMEM147-AS1	antisense	chr19	36031720	36031740	-	2	0	AGO2	8mer	caGAAUGACGGGAGUAAAAUAu	|:||| | | ||||||||	uuUUUAGUUAGC-CAUUUUAUa	1.0976	-0.065	2	HEK293
MIMAT0015037	hsa-miR-3163	ENSG00000279759	AC118344.2	TEC	chr19	40863141	40863162	+	1	0	AGO1-4	7mer-m8	cagaaugacgGGAGUAAAAUAu	| | ::|:|||||||	gccccgugaaUUUUAUUUUAUu	0.5455	-0.400	2	hNSC
MIMAT0015037	hsa-miR-3163	ENSG00000277806	AC006213.4	sense_intronic	chr19	44481368	44481393	+	1	0	AGO2	8mer	caGAAUGAC----GGGAGUAAAAUAu	:||:||| :::|||||||||	uaUUUGCUGGAAUUUUUCAUUUUAUa	1.2139	0.142	1	motor_cortex
MIMAT0015037	hsa-miR-3163	ENSG00000279095	AC243964.3	TEC	chr19	45169350	45169372	+	14	0	AGO1-4,AGO2	7mer-m8	cagaaUG-ACGGGAGUAAAAUAu	| || ||::: |||||||	uuggaACAUGUUUGAAUUUUAUu	0.9844	0.223	0	Huh-7.5
MIMAT0015037	hsa-miR-3163	ENSG00000269292	AC093503.2	antisense	chr19	47114017	47114036	-	1	0	AGO2	7mer-m8	cagaAUGACGGGAGUAAAAUAu	|| | |: :|||||||	--ggUAGUCACUGUAUUUUAUu	0.6442	4.394	0	TDF
MIMAT0015037	hsa-miR-3163	ENSG00000279541	AC005261.5	TEC	chr19	57805026	57805047	-	2	0	AGO2	8mer	cagaaugacgggaGUAAAAUAu	| ||||||||	auuggcaauaauaCAUUUUAUa	-0.2273	-0.201	0	TDF
MIMAT0015037	hsa-miR-3163	ENSG00000268205	AC005261.1	lincRNA	chr19	57816028	57816050	+	9	0	AGO1,AGO1-4,AGO2	8mer	cagaaUG-ACGGGAGUAAAAUAu	| || | |:: :|||||||	uuuaaACAUACUUAUAUUUUAUa	0.9135	0.202	2	WA-09,endothelial,hNSC
MIMAT0015037	hsa-miR-3163	ENSG00000268205	AC005261.1	lincRNA	chr19	57819252	57819272	+	18	0	AGO1,AGO1-4,AGO2	7mer-m8	cagaAUGACGGGAGUAAAAUAu	|| | : ||||||||||	aaugUA-UAUACUCAUUUUAUu	0.8492	0.375	2	EWS,endothelial,foreskin_fibroblast
MIMAT0015037	hsa-miR-3163	ENSG00000276449	AC004076.2	antisense	chr19	57964236	57964257	+	1	0	AGO2	7mer-m8	cagaaugacGGGAGUAAAAUAu	| :|| |||||||	auugagaaaUCCAGAUUUUAUu	0.2887	-0.433	1	MDA-MB-231
MIMAT0015037	hsa-miR-3163	ENSG00000276649	AL117335.1	antisense	chr20	1871044	1871064	-	3	0	AGO1-4	7mer-m8	cagaauGACGGGAGUAAAAUAu	| || |||| |||||||	uacccuCUUCCCU-AUUUUAUc	1.1164	-0.100	1	Huh-7.5
MIMAT0015037	hsa-miR-3163	ENSG00000205181	LINC00654	lincRNA	chr20	5480393	5480414	-	2	0	AGO1-4,AGO2	7mer-m8	caGAAUGACGGGAGUAAAAUAu	||| ||| |||||||	cuCUCUCUGGAAGGAUUUUAUg	1.0532	0.911	0	Huh-7.5
MIMAT0015037	hsa-miR-3163	ENSG00000229876	CASC20	lincRNA	chr20	6508501	6508523	+	3	0	AGO1-4,AGO2	8mer	caGAAUGACG-GGAGUAAAAUAu	| |::||: : :|||||||	agCAUGUUGUAUGAUAUUUUAUa	0.9922	-0.029	1	Huh-7.5
MIMAT0015037	hsa-miR-3163	ENSG00000279082	LINC01727	lincRNA	chr20	21558626	21558647	+	1	0	AGO2	7mer-m8	cagaaugacgggagUAAAAUAu	| || |||||||	gggauaacaaauaaAUUUUAUc	0.1674	-0.173	1	BCBL-1
MIMAT0015037	hsa-miR-3163	ENSG00000259974	LINC00261	lincRNA	chr20	22543846	22543867	-	4	0	AGO1-4,AGO2	8mer	cagaaugacggGAGUAAAAUAu	:|:|||||||	ugacacaacaaUUUAUUUUAUa	-0.1818	2.279	1	Huh-7.5
MIMAT0015037	hsa-miR-3163	ENSG00000213742	ZNF337-AS1	antisense	chr20	25654743	25654764	+	1	0	AGO1-4	7mer-m8	cagaaugacgggagUAAAAUAu	| | | |||||||	cugcauauacagagAUUUUAUu	0.3008	0.379	0	hNSC
MIMAT0015037	hsa-miR-3163	ENSG00000260257	AL035071.1	lincRNA	chr20	31446452	31446471	+	16	0	AGO1-4,AGO2	7mer-m8	caGAAUGACGGGAGUAAAAUAu	||:||| || : |:|||||||	guUUUA-UG-UAUUAUUUUAUg	1.4977	-0.038	3	Huh-7.5,foreskin_fibroblast
MIMAT0015037	hsa-miR-3163	ENSG00000260032	NORAD	lincRNA	chr20	34636200	34636222	-	80	0	AGO1,AGO1-4,AGO2,AGO3	8mer	cagaaUGA-CGGGAGUAAAAUAu	| | |:| |:|| |||||||	gacaaAUUAGUCCCGAUUUUAUa	1.1097	1.008	3	HEK293,Huh-7.5,foreskin_fibroblast
MIMAT0015037	hsa-miR-3163	ENSG00000260032	NORAD	lincRNA	chr20	34636521	34636544	-	75	0	AGO1,AGO1-4,AGO2	7mer-m8	cagAAUG-ACGGGAG-UAAAAUAu	| |||: ||: : | |||||||	uugUUAUGUGUGUGCAAUUUUAUu	1.2328	0.541	3	Huh-7.5,endothelial,foreskin_fibroblast
MIMAT0015037	hsa-miR-3163	ENSG00000260032	NORAD	lincRNA	chr20	34637755	34637776	-	60	0	AGO1,AGO1-4,AGO2	7mer-m8	cagaAUGACGGGAGUAAAAUAu	| | :||: : ||||||||	auugUUUUGUGUGCAUUUUAUu	1.0188	1.048	3	Huh-7.5,endothelial,foreskin_fibroblast
MIMAT0015037	hsa-miR-3163	ENSG00000203999	LINC01270	lincRNA	chr20	48930726	48930747	+	1	0	AGO2	8mer	cagaaugacgggAGUAAAAUAu	| | |:|||||||	gaccacacaagaUUAUUUUAUa	0.1818	-0.654	2	left_ventricle
MIMAT0015037	hsa-miR-3163	ENSG00000231290	APCDD1L-AS1	processed_transcript	chr20	57101007	57101030	+	2	0	AGO1,AGO2	7mer-m8	cagaAU-GA-CGGGAGUAAAAUAu	| || || ||| |||||||	gcggUAUCUAGCCAAAAUUUUAUu	1.0820	-0.168	1	HeLa,endothelial
MIMAT0015037	hsa-miR-3163	ENSG00000229299	AL121845.1	antisense	chr20	62377280	62377301	+	1	0	AGO2	7mer-m8	cagaaugacgggAGUAAAAUAu	| | | |||||||	ugccaaacaaaaUAAUUUUAUg	0.1973	0.025	0	H1
MIMAT0015037	hsa-miR-3163	ENSG00000226751	AF127936.1	lincRNA	chr21	16134260	16134283	-	2	0	AGO2	7mer-m8	caGAAUGACGGG--AGUAAAAUAu	|| ||| |:: ||||||||	auCCUACCUCUUAACCAUUUUAUg	1.1419	0.227	2	BCBL-1
MIMAT0015037	hsa-miR-3163	ENSG00000215386	MIR99AHG	lincRNA	chr21	17791886	17791909	+	1	0	AGO1-4	7mer-m8	cagaAUGA-CG-GGAGUAAAAUAu	||:| || | :|||||||	ugugUAUUAGCAACGUAUUUUAUc	0.8414	2.201	2	hNSC
MIMAT0015037	hsa-miR-3163	ENSG00000224924	LINC00320	lincRNA	chr21	22115951	22115972	-	1	0	AGO2	7mer-m8	cagaaugacgggagUAAAAUAu	|| | |||||||	cucagauauugagaAUUUUAUg	0.2006	-0.445	0	motor_cortex
MIMAT0015037	hsa-miR-3163	ENSG00000234293	BACH1-IT3	sense_intronic	chr21	30868383	30868405	+	1	0	AGO2	7mer-m8	cagaaUGA-CGGGAGUAAAAUAu	||| |:: ||||||||	cagagACUCGUUACCAUUUUAUc	0.7875	-0.212	0	HeLa
MIMAT0015037	hsa-miR-3163	ENSG00000236830	CBR3-AS1	processed_transcript	chr21	37504408	37504431	-	1	0	AGO2	7mer-m8	caGAAUGACGGGAG---UAAAAUAu	|||| ||||:: | |||||||	uuCUU-CUGCUUACUGGAUUUUAUu	1.5454	0.239	2	HEK293S
MIMAT0015037	hsa-miR-3163	ENSG00000236830	CBR3-AS1	processed_transcript	chr21	37513696	37513715	-	1	0	AGO1-4	7mer-m8	cagaAUGACGGGAGUAAAAUAu	|||| | ||||||||	aagaUACU--CAACAUUUUAUg	0.8326	0.290	2	MCF7
MIMAT0015037	hsa-miR-3163	ENSG00000235123	DSCAM-AS1	antisense	chr21	41756996	41757018	+	3	0	AGO2	7mer-m8	cagAAUGACG-GGAGUAAAAUAu	|| | | ::|:|||||||	cagUUUCGACUUUUUAUUUUAUu	0.8758	-0.051	0	MCF7
MIMAT0015037	hsa-miR-3163	ENSG00000235123	DSCAM-AS1	antisense	chr21	41757210	41757231	+	1	0	AGO2	7mer-m8	cagaaugacgggaGUAAAAUAu	| :|||||||	ugaaaauaaaguaUAUUUUAUg	-0.0628	-0.047	0	MCF7
MIMAT0015037	hsa-miR-3163	ENSG00000280109	PLAC4	antisense	chr21	42554511	42554535	-	1	0	AGO2	7mer-m8	caGAAU-GACGGGAG--UAAAAUAu	|| | :||:|: : |||||||	aaCUGAUUUGUCUAUGGAUUUUAUg	1.0110	0.198	1	TDF
MIMAT0015037	hsa-miR-3163	ENSG00000277352	AP001065.2	lincRNA	chr21	45914896	45914917	+	3	0	AGO1-4,AGO2	7mer-m8	cagaaugacgggagUAAAAUAu	| |||||||	aacagcuaaaggaaAUUUUAUc	-0.3825	0.152	0	Huh-7.5
MIMAT0015037	hsa-miR-3163	ENSG00000215424	MCM3AP-AS1	antisense	chr21	47669673	47669694	+	2	0	AGO1-4,AGO2	7mer-m8	cagaauGACGGGAGUAAAAUAu	| | :||| ||||||||||	cuguguUUGCACUCAUUUUAUc	1.3127	-0.797	2	22RV1,MCF7
MIMAT0015037	hsa-miR-3163	ENSG00000260924	LINC01311	antisense	chr22	19159492	19159513	+	2	0	AGO2	7mer-m8	cagaaUGACGGGAGUAAAAUAu	|: ||: ||||||||	ucacgAUCGCUGGCAUUUUAUu	0.6566	-0.560	2	WA-09
MIMAT0015037	hsa-miR-3163	ENSG00000230513	THAP7-AS1	antisense	chr22	21356900	21356921	+	1	0	AGO2	7mer-m8	cagaaugacgggagUAAAAUAu	|| | | | |||||||	aucgcaauacagaaAUUUUAUu	0.7461	-0.324	1	HeLa
MIMAT0015037	hsa-miR-3163	ENSG00000230513	THAP7-AS1	antisense	chr22	21356914	21356933	+	1	0	AGO2	7mer-m8	caGAAUGACGGGAGUAAAAUAu	|:|||:| ::|:|||||||	auUUUAUU--UUUUAUUUUAUu	1.3315	-0.443	1	HeLa
MIMAT0015037	hsa-miR-3163	ENSG00000272954	AP000553.2	sense_intronic	chr22	22016564	22016583	+	2	0	AGO1	7mer-m8	cagaAUGACGGGAGUAAAAUAu	|| || || ||||||||	uggaUA-UG-CCACAUUUUAUc	0.9245	0.200	4	endothelial
MIMAT0015037	hsa-miR-3163	ENSG00000272977	AL008721.2	sense_intronic	chr22	25872747	25872768	+	1	0	AGO2	8mer	cagaaugacgggAGUAAAAUAu	| | || | |||||||	ggcauaggagaaUGAUUUUAUa	0.5453	-0.462	4	hMSC
MIMAT0015037	hsa-miR-3163	ENSG00000261188	Z95115.1	antisense	chr22	26909786	26909805	+	1	0	AGO1-4	7mer-m8	caGAAUGACGGGAGUAAAAUAu	| :|||| | | |||||||	gcUUUACAG--CAGAUUUUAUg	1.1575	0.108	3	Huh-7.5
MIMAT0015037	hsa-miR-3163	ENSG00000225783	MIAT	lincRNA	chr22	27071314	27071335	+	2	0	AGO2	7mer-m8	cagaaugaCGGGAGUAAAAUAu	| | |::: |||||||	gccaagaaGUUUAGAUUUUAUc	0.6256	-0.358	4	GM12892
MIMAT0015037	hsa-miR-3163	ENSG00000226471	Z93930.2	antisense	chr22	29196892	29196913	+	2	0	AGO1-4	7mer-m8	cagaauGACGGGAGUAAAAUAu	|| ||| | ||||||||	cucagcCUGACAACAUUUUAUc	1.0898	-0.318	1	MCF7
MIMAT0015037	hsa-miR-3163	ENSG00000272689	AC004832.4	sense_intronic	chr22	30817504	30817525	-	6	0	AGO1-4,AGO2	7mer-m8	cagAAUGACGGGAGUAAAAUAu	| ||:|| | |||||||	gaaUUGCUUCAACAAUUUUAUg	1.0110	0.314	1	Huh-7.5
MIMAT0015037	hsa-miR-3163	ENSG00000253352	TUG1	bidirectional_promoter_lncRNA	chr22	31372440	31372465	+	10	0	AGO1-4,AGO2	7mer-m8	cagaaUGACG-GGA---GUAAAAUAu	||||| || |||||||	ugaagACUGCAGCUAAGGAUUUUAUc	0.8278	0.944	2	T98G,foreskin_fibroblast
MIMAT0015037	hsa-miR-3163	ENSG00000278920	AC005005.4	sense_overlapping	chr22	31461013	31461036	+	1	0	AGO1-4	8mer	caGAAUGACGGG--AGUAAAAUAu	| |||||::| |||||||||	caCGUACUGUUCAGUCAUUUUAUa	1.5802	-0.114	0	MCF7
MIMAT0015037	hsa-miR-3163	ENSG00000278920	AC005005.4	sense_overlapping	chr22	31461229	31461250	+	1	0	AGO1-4	8mer	cagaauGACGGGAGUAAAAUAu	|| | || :: | |||||||	guuucuCUUUUAUAAUUUUAUa	1.1208	0.058	0	Huh-7.5
MIMAT0015037	hsa-miR-3163	ENSG00000278920	AC005005.4	sense_overlapping	chr22	31462287	31462309	+	1	0	AGO2	7mer-m8	caGAAUGACG-GGAGUAAAAUAu	|:|||:| : ::|:|||||||	auUUUAUUUUAUUUUAUUUUAUu	1.4224	0.009	0	HCT116
MIMAT0015037	hsa-miR-3163	ENSG00000279738	AL022311.1	sense_overlapping	chr22	38276116	38276138	+	3	0	AGO1-4,AGO2	7mer-m8	caGAAUGACG-GGAGUAAAAUAu	|:|||:| : ::|:|||||||	uuUUUAUUUUAUUUUAUUUUAUu	1.4224	-0.036	0	HeLa,hNSC
MIMAT0015037	hsa-miR-3163	ENSG00000279738	AL022311.1	sense_overlapping	chr22	38288344	38288365	+	1	0	AGO2	7mer-m8	cagaaugaCGGGAGUAAAAUAu	| ||| |||||||	aggauggaGCCAGGAUUUUAUu	0.5455	0.033	0	HeLa
MIMAT0015037	hsa-miR-3163	ENSG00000228274	AL021707.2	antisense	chr22	39066629	39066649	-	1	0	AGO2	8mer	cagaaUGACGGGAGUAAAAUAu	|:|| |:|||||||	uauaaAUUG-AAUUAUUUUAUa	0.6112	0.442	2	HeLa
MIMAT0015037	hsa-miR-3163	ENSG00000280434	AL031595.3	sense_overlapping	chr22	44543077	44543098	+	1	0	AGO2	7mer-m8	cagaaugacgggagUAAAAUAu	| | | |||||||	gggagagaggauggAUUUUAUc	0.3382	-0.339	1	GM12878
MIMAT0015037	hsa-miR-3163	ENSG00000280383	Z95331.1	sense_overlapping	chr22	46070677	46070698	+	3	0	AGO1-4,AGO2	8mer	cagaaugaCGGGAGUAAAAUAu	||| | :: ||||||||	uucucuagGAUUCCAUUUUAUa	0.9346	-0.084	1	Huh-7.5
MIMAT0015037	hsa-miR-3163	ENSG00000280383	Z95331.1	sense_overlapping	chr22	46074089	46074110	+	2	0	AGO1-4,AGO2	7mer-m8	cagaaugacgggagUAAAAUAu	| || | |||||||	gaacaacauggcaaAUUUUAUg	0.4334	0.096	1	HeLa,Huh-7.5
MIMAT0015037	hsa-miR-3163	ENSG00000231711	LINC00899	processed_transcript	chr22	46439228	46439249	-	2	0	AGO1	7mer-m8	caGAAUGACGGGAGUAAAAUAu	|:||| | : :|||||||	uuUUUAGUUAAUAUAUUUUAUu	1.0521	0.031	3	endothelial
MIMAT0015037	hsa-miR-3163	ENSG00000273192	AL671710.1	lincRNA	chr22	50296924	50296946	+	1	0	AGO2	7mer-m8	caGAAU-GACGGGAGUAAAAUAu	:||| || |: |||||||	ugUUUAUCUCCUAAGAUUUUAUc	1.0776	-0.397	1	HeLa
MIMAT0015037	hsa-miR-3163	ENSG00000260822	AC004656.1	sense_overlapping	chrX	24565544	24565564	+	29	0	AGO1,AGO1-4,AGO2	7mer-m8	cagAAUGACGGGAGUAAAAUAu	| ||| ||: |||||||	auaUUA-UGUAGAAAUUUUAUu	1.0510	2.971	1	HEK293,Huh-7.5
MIMAT0015037	hsa-miR-3163	ENSG00000260822	AC004656.1	sense_overlapping	chrX	24566101	24566122	+	2	0	AGO1-4,AGO2	8mer	cagaaugacgggAGUAAAAUAu	| | |||||||	aagagaucaaaaUGAUUUUAUa	-0.0552	0.591	1	cingulate_gyrus,hNSC
MIMAT0015037	hsa-miR-3163	ENSG00000270069	MIR222HG	lincRNA	chrX	45628355	45628376	-	5	0	AGO1	7mer-m8	cagaaugacgggagUAAAAUAu	| | |||||||	uauaagguaacgcaAUUUUAUu	0.0049	0.698	1	endothelial
MIMAT0015037	hsa-miR-3163	ENSG00000196741	LINC01560	lincRNA	chrX	47344073	47344097	+	1	0	AGO2	7mer-m8	caGAAUGACGGGA---GUAAAAUAu	|||| :||:|:| ||||||||	cuCUUUUUGUCUUUUGCAUUUUAUg	1.5055	0.390	3	HCT116
MIMAT0015037	hsa-miR-3163	ENSG00000196741	LINC01560	lincRNA	chrX	47344109	47344130	+	1	0	AGO2	8mer	cagaaugacgggagUAAAAUAu	|| | | |||||||	gugcaauuagaaaaAUUUUAUa	0.4856	0.241	3	HCT116
MIMAT0015037	hsa-miR-3163	ENSG00000229807	XIST	lincRNA	chrX	73040812	73040833	-	7	0	AGO1,AGO1-4,AGO2	7mer-m8	cagaaugacgggaGUAAAAUAu	| ||||||||	aagaauaagagaaCAUUUUAUc	-0.0594	0.276	0	HEK293T,Huh-7.5,endothelial
MIMAT0015037	hsa-miR-3163	ENSG00000229807	XIST	lincRNA	chrX	73061520	73061540	-	9	0	AGO1-4,AGO2	8mer	cagaaUGACGGGAGUAAAAUAu	| | |||| |||||||	agacgAGUUCCCU-AUUUUAUa	0.8596	0.568	0	Huh-7.5
MIMAT0015037	hsa-miR-3163	ENSG00000229807	XIST	lincRNA	chrX	73061752	73061773	-	28	0	AGO1-4,AGO2	8mer	cagaaUGACGGGAGUAAAAUAu	| ||| ||: |||||||	gaaaaACUACCUAAAUUUUAUa	0.9988	0.541	0	Huh-7.5
MIMAT0015037	hsa-miR-3163	ENSG00000229807	XIST	lincRNA	chrX	73067754	73067779	-	10	0	AGO1-4,AGO2	7mer-m8	caGAAUGACGGG---A-GUAAAAUAu	||||| | | :| | ||||||||	guCUUUCAGAUCAGAUCCAUUUUAUc	1.3396	-0.351	0	Huh-7.5
MIMAT0015037	hsa-miR-3163	ENSG00000230590	FTX	lincRNA	chrX	73420158	73420178	-	2	0	AGO2	7mer-m8	cagaAUGACGGGAGUAAAAUAu	|| || ::|||||||||	ugaaUAAUG-UUUCAUUUUAUg	0.9778	0.189	4	HeLa
MIMAT0015037	hsa-miR-3163	ENSG00000230590	FTX	lincRNA	chrX	73421628	73421646	-	2	0	AGO2	7mer-m8	caGAAUGACGGGAGUAAAAUAu	||| |:|| | |||||||	auCUCAUUG---UGAUUUUAUu	0.9922	0.188	4	Huh-7.5
MIMAT0015037	hsa-miR-3163	ENSG00000271533	Z83843.1	sense_intronic	chrX	73429877	73429898	-	5	0	AGO1,AGO2	8mer	caGAAUGACGGGAGUAAAAUAu	:|||: | :|||||||	uaUUUAUACCAAAUAUUUUAUa	0.9302	0.202	3	HeLa,endothelial
MIMAT0015037	hsa-miR-3163	ENSG00000271533	Z83843.1	sense_intronic	chrX	73429897	73429918	-	10	0	AGO1,AGO1-4,AGO2	8mer	cagaAUGACGGGAGUAAAAUAu	| ||| | :|||||||	cagaUCCUGGACAUAUUUUAUa	0.8060	0.114	3	Huh-7.5,endothelial
MIMAT0015037	hsa-miR-3163	ENSG00000271533	Z83843.1	sense_intronic	chrX	73430432	73430458	-	3	0	AGO2	8mer	cagAAUGACGGGAG-----UAAAAUAu	| |||:| :| || |||||||	auaUUAUUUUCAUCCAGGAAUUUUAUa	1.0055	0.175	3	motor_cortex
MIMAT0015037	hsa-miR-3163	ENSG00000271533	Z83843.1	sense_intronic	chrX	73432052	73432076	-	6	0	AGO1,AGO1-4,AGO2	7mer-m8	caGAAUGACG---GGAGUAAAAUAu	|| ||:||: : |||||||||	auCAUAUUGUAUAUAUCAUUUUAUu	1.1451	-0.079	3	Huh-7.5,endothelial,hNSC
MIMAT0015037	hsa-miR-3163	ENSG00000271533	Z83843.1	sense_intronic	chrX	73432168	73432189	-	9	0	AGO1-4,AGO2	8mer	cagaaugacgggAGUAAAAUAu	| | | |||||||	aaauaauauguaUAAUUUUAUa	0.1828	0.257	3	Huh-7.5
MIMAT0015037	hsa-miR-3163	ENSG00000272294	RP3-326L13.3	lincRNA	chrX	82766633	82766654	+	1	0	AGO1-4	7mer-m8	caGAAUGACGGGAGUAAAAUAu	||:||| | |: |||||||	guUUUAGUUCUGGGAUUUUAUu	1.3237	0.367	0	hNSC
MIMAT0015037	hsa-miR-3163	ENSG00000223546	LINC00630	lincRNA	chrX	102139142	102139162	+	4	0	AGO1-4,AGO2	7mer-m8	cagAAUGACGGGAGUAAAAUAu	| ||| ||| |||||||	ugaUCACUACCC-AAUUUUAUc	1.1109	-0.246	2	Huh-7.5,MDA-MB-231
MIMAT0015037	hsa-miR-3163	ENSG00000261409	AL035425.3	sense_overlapping	chrX	107963873	107963893	-	1	0	AGO2	7mer-m8	caGAAUGACGGGAGUAAAAUAu	| ||| |||:| ||||||||	gcCUU-CUGUCACCAUUUUAUu	1.5266	1.155	0	T-REx-293
MIMAT0015037	hsa-miR-3163	ENSG00000261409	AL035425.3	sense_overlapping	chrX	107965693	107965714	-	8	0	AGO2,AGO3	7mer-m8	cagaAUGACGGGAGUAAAAUAu	|| |:|| : |||||||	gugaUGCUUAUGGAAUUUUAUc	0.9467	1.069	0	HEK293,HEK293S
MIMAT0015037	hsa-miR-3163	ENSG00000235244	DANT2	lincRNA	chrX	115035162	115035185	-	2	0	AGO1-4,AGO2	7mer-m8	cagaAUGACGGG--AGUAAAAUAu	| ||| |:|| |:|||||||	uugcUACAGUCCUAUUAUUUUAUg	1.2594	0.114	2	HeLa,Huh-7.5
MIMAT0015037	hsa-miR-3163	ENSG00000260585	AL359851.1	lincRNA	chrX	121008510	121008531	+	1	0	AGO2	8mer	caGAAUGACGGGAGUAAAAUAu	| :||:| || |||||||||	gcUUUGCAACCAUCAUUUUAUa	1.3747	0.676	2	TDF
MIMAT0015037	hsa-miR-3163	ENSG00000232611	AL683813.1	lincRNA	chrX	135929912	135929937	-	1	0	AGO1-4	7mer-m8	cagAAUGACGGG----AG-UAAAAUAu	||| |||:| || |||||||	ugaUUA-UGCUCCAAAUCAAUUUUAUu	0.8625	2.836	3	hNSC
MIMAT0015037	hsa-miR-3163	ENSG00000203930	LINC00632	lincRNA	chrX	139854531	139854556	+	1	0	AGO2	7mer-m8	caGAAU-GACGGGA---GUAAAAUAu	|:||| :||:|:| |||||||	uuUUUAUUUGUCUUGUGAAUUUUAUc	1.2782	0.529	2	cingulate_gyrus
MIMAT0015037	hsa-miR-3163	ENSG00000233864	TTTY15	lincRNA	chrY	14802277	14802299	+	1	0	AGO2	7mer-m8	cagaaUGACGGGA-GUAAAAUAu	| |:| ||:| :|||||||	gagagAUUUCCUUGUAUUUUAUg	0.9856	0.075	1	22RV1
MIMAT0015037	hsa-miR-3163	ENSG00000233864	TTTY15	lincRNA	chrY	14803881	14803902	+	3	0	AGO2	7mer-m8	cagaaugacgggagUAAAAUAu	| | |||||||	ggguguuaugggggAUUUUAUu	-0.1552	-0.057	1	22RV1
MIMAT0015037	hsa-miR-3163	ENSG00000260197	AC010889.1	lincRNA	chrY	21855546	21855570	-	2	0	AGO1,AGO2	8mer	caGAA-UGACGGGAG--UAAAAUAu	|||| |:| ::|| |||||||	cuCUUCAUUUGUUUCAUAUUUUAUa	1.3691	-0.125	1	22RV1,endothelial
MIMAT0015037	hsa-miR-3163	ENSG00000260197	AC010889.1	lincRNA	chrY	21855583	21855604	-	1	0	AGO2	7mer-m8	cagaAUGACGGGAGUAAAAUAu	| || | ||:| |||||||	cugaUAGUACCUUAAUUUUAUu	1.1474	0.154	1	22RV1
