# Supplementary material for: Identification of hub programmed cell death-related genes and immune infiltration in Crohn’s disease using bioinformatics
Source: Front Genet. 2024 Dec 18;15:1425062. doi: 10.3389/fgene.2024.1425062 (PMC11688285; doi:10.3389/fgene.2024.1425062)
Supplement: Supplementary file 2 [file DataSheet4.zip › Input data and script3/ceRNAnet/miRNA_lncRNA/hsa-miR-3611.txt]

#please cite:
#Zhou KR, Liu S, Li B, Liu SR, Zheng WJ, Cai L, et al. An encyclopedia of RNA interactomes in ENCORI.
#2.Li JH, et al.starBase v2.0: decoding miRNA-ceRNA, miRNA-ncRNA and protein-RNA interaction networks from large-scale CLIP-Seq data , Nucleic Acids Res. 2014 Jan;42:D92-7.
miRNAid	miRNAname	geneID	geneName	geneType	chromosome	start	end	strand	clipExpNum	degraExpNum	RBP	merClass	miRseq	align	targetSeq	TDMDScore	phyloP	pancancerNum	cellline/tissue
MIMAT0017988	hsa-miR-3611	ENSG00000228794	LINC01128	processed_transcript	chr1	790311	790331	+	1	0	AGO2	7mer-m8	auucuuaaagaaaGAAGUGUu	| |||||||	cagcuccccugggCUUCACAu	-0.3333	-0.299	0	HeLa
MIMAT0017988	hsa-miR-3611	ENSG00000230699	AL645608.3	lincRNA	chr1	849331	849352	+	2	0	AGO2	8mer	auUCUUAAAGA-AAGAAGUGUu	||||| | | | |||||||	uaAGAUUAAAUCUCCUUCACAa	1.4104	0.128	0	22RV1
MIMAT0017988	hsa-miR-3611	ENSG00000272153	AL365330.1	antisense	chr1	3701868	3701888	+	1	0	AGO2	8mer	auucuuaaagaaAGAAGUGUu	| ||||||||	cccgguccaaggUCUUCACAa	0.0407	-0.715	1	HEK293T
MIMAT0017988	hsa-miR-3611	ENSG00000237436	CAMTA1-DT	antisense	chr1	6843998	6844019	-	1	0	AGO1-4	8mer	auucuuAAAGA-AAGAAGUGUu	||||| ||||||||	guucuuUUUCUGGUCUUCACAa	0.9492	0.737	0	hNSC
MIMAT0017988	hsa-miR-3611	ENSG00000230337	AL109811.2	antisense	chr1	11159765	11159785	+	2	0	AGO2	8mer	auucuuaaagaaaGAAGUGUu	| |||||||	cccgcgaacucacCUUCACAa	-0.1974	1.929	1	MDMs
MIMAT0017988	hsa-miR-3611	ENSG00000226029	LINC01772	lincRNA	chr1	16787804	16787824	+	2	0	AGO2	7mer-m8	auucuuaaagAAAGAAGUGUu	| | | || |||||||	ucacauagcaUUACUUCACAu	0.6879	-0.250	0	GM12878
MIMAT0017988	hsa-miR-3611	ENSG00000203394	RP5-930J4.4	antisense	chr1	21069531	21069551	+	1	0	AGO2	8mer	auucuuaaagaaaGAAGUGUu	| |||||||	cuauuuaacacaaCUUCACAa	-0.2578	2.345	0	TDF
MIMAT0017988	hsa-miR-3611	ENSG00000197880	MDS2	lincRNA	chr1	23919182	23919202	+	2	0	AGO1	7mer-m8	auucuuaaagaaaGAAGUGUu	| |||||||	gcccugcuaagaaCUUCACAu	-0.0704	-0.410	1	endothelial
MIMAT0017988	hsa-miR-3611	ENSG00000273637	AL139260.2	processed_transcript	chr1	39321545	39321565	-	8	0	AGO1,AGO1-4,AGO2	7mer-m8	auucuuaaagaaaGAAGUGUu	|||||||	ggcuuuaacaagaCUUCACAu	-0.6667	4.861	0	Huh-7.5,MDA-MB-231,endothelial
MIMAT0017988	hsa-miR-3611	ENSG00000260920	AL031985.3	sense_overlapping	chr1	40932194	40932214	+	1	0	AGO2	7mer-m8	auucuuaaagaAAGAAGUGUu	| | |||||||	aucacccuagaUACUUCACAu	0.0179	-0.132	2	T-REx-293
MIMAT0017988	hsa-miR-3611	ENSG00000226476	LINC01748	lincRNA	chr1	61066174	61066194	-	6	0	AGO1-4,AGO2	8mer	auucuuaAAGAAAGAAGUGUu	| || ||||||||	cccuuggUACUGUCUUCACAa	0.3977	0.123	0	Huh-7.5
MIMAT0017988	hsa-miR-3611	ENSG00000223745	CCDC18-AS1	processed_transcript	chr1	93811294	93811315	-	1	0	AGO2	7mer-m8	auUCUUAAAG-AAAGAAGUGUu	| :|:|| | || |||||||	ucGGGAUCCCAUUCCUUCACAg	1.2496	-0.447	0	BCBL-1
MIMAT0017988	hsa-miR-3611	ENSG00000233184	AC093157.1	antisense	chr1	101540998	101541018	+	1	0	AGO2	7mer-m8	auucuuaaagaaaGAAGUGUu	| |||||||	auguagaagaaagCUUCACAc	-0.1498	-0.150	0	22RV1
MIMAT0017988	hsa-miR-3611	ENSG00000226419	SLC16A1-AS1	antisense	chr1	113541658	113541678	+	1	0	AGO2	7mer-m8	auucuuaaagAAAGAAGUGUu	|| || || |||||||	gaaaaaaaaaUUGCUUCACAc	0.9685	0.471	1	HCT116
MIMAT0017988	hsa-miR-3611	ENSG00000224950	AL390066.1	lincRNA	chr1	117041453	117041473	-	2	0	AGO2	8mer	auucuUAAAGAAAGAAGUGUu	| ||| | |||||||	gauauAUUCCACGCUUCACAa	0.8641	-0.459	2	T98G
MIMAT0017988	hsa-miR-3611	ENSG00000203804	ADAMTSL4-AS1	processed_transcript	chr1	150533449	150533469	-	2	0	AGO1-4,AGO2	7mer-m8	auucuuaAAGAAAGAAGUGUu	| |||| |||||||	cccuaccUUCUGCCUUCACAc	0.8920	0.238	2	Huh-7.5,MDA-MB-231
MIMAT0017988	hsa-miR-3611	ENSG00000232995	AL592435.1	antisense	chr1	163274298	163274320	-	1	0	AGO2	7mer-m8	auUCUUAAAGAA--AGAAGUGUu	| :||| | | ||||||||	uuGGAAAUGAGUAAUCUUCACAg	1.0546	0.187	0	GM12878
MIMAT0017988	hsa-miR-3611	ENSG00000254154	CRYZL2P-SEC16B	processed_transcript	chr1	177898791	177898811	-	1	0	AGO1-4	8mer	auucuuaaagaaaGAAGUGUu	| | |||||||	cucuuaagauuagCUUCACAa	0.1177	0.499	2	Huh-7.5
MIMAT0017988	hsa-miR-3611	ENSG00000276255	AL136379.1	lincRNA	chr1	228263914	228263934	-	2	0	AGO2	7mer-m8	auucuuaaagaaaGAAGUGUu	| | |||||||	guugggcacccccCUUCACAu	0.1653	-0.341	1	HeLa
MIMAT0017988	hsa-miR-3611	ENSG00000227953	LINC01341	processed_transcript	chr1	246940235	246940255	+	2	0	AGO1-4,AGO2	7mer-m8	auuCUUAAAGAAAGAAGUGUu	|: || : | |||||||	ccuGGCUUAUAUCCUUCACAg	0.8420	0.385	0	Huh-7.5
MIMAT0017988	hsa-miR-3611	ENSG00000243819	RN7SL832P	lincRNA	chr2	10832085	10832105	+	1	0	AGO2	7mer-m8	auUC-UUAAAGAAAGAAGUGUu	|| |:| || |||||||	acAGUAGUAUC-CACUUCACAg	0.9639	0.201	0	HeLa
MIMAT0017988	hsa-miR-3611	ENSG00000234072	AC074117.1	antisense	chr2	27590451	27590471	+	1	1	AGO2	8mer	auucuuaaagaaAGAAGUGUu	|| ||||||||	uaucugcgcaacUCUUCACAa	0.0871	0.261	2	TZM-bl
MIMAT0017988	hsa-miR-3611	ENSG00000234072	AC074117.1	antisense	chr2	27590469	27590489	+	1	0	AGO2	7mer-m8	auucuuaaagaaaGAAGUGUu	|| |||||||	caacuuacaaagcCUUCACAu	-0.0558	0.424	2	TZM-bl
MIMAT0017988	hsa-miR-3611	ENSG00000279544	AL133243.4	TEC	chr2	32790843	32790863	+	1	0	AGO2	7mer-m8	auucuUAAAGAAAGAAGUGUu	|| || || |||||||||	caaacAUGUCCUUCUUCACAu	1.3367	0.203	1	GM12891
MIMAT0017988	hsa-miR-3611	ENSG00000235848	RMDN2-AS1	antisense	chr2	38257928	38257950	-	1	0	AGO2	7mer-m8	auucuuaaaGAA--AGAAGUGUu	| ||| ||||||||	ccaccugggCUUAGUCUUCACAg	0.4784	-0.512	0	motor_cortex
MIMAT0017988	hsa-miR-3611	ENSG00000179818	PCBP1-AS1	processed_transcript	chr2	70313484	70313504	-	4	0	AGO1-4,AGO2	8mer	auucuuaaaGAAAGAAGUGUu	| | | |||||||	cgugcgcaaCGUGCUUCACAa	0.3082	-0.353	0	Huh-7.5,hNSC
MIMAT0017988	hsa-miR-3611	ENSG00000271452	AC005034.5	sense_intronic	chr2	75897236	75897258	+	1	0	AGO2	8mer	auUCUUA--AAGAAAGAAGUGUu	| ||||| |||| |||||||	uuAGAAUCAGUCUUCCUUCACAa	1.8204	0.037	3	HEK293T
MIMAT0017988	hsa-miR-3611	ENSG00000281477	LINC01955	lincRNA	chr2	87476656	87476676	-	1	0	AGO2	7mer-m8	auucuuaaagaaAGAAGUGUu	|| | ||||||||	acagcagaaaagUCUUCACAu	0.5912	-0.481	0	HeLa
MIMAT0017988	hsa-miR-3611	ENSG00000222041	CYTOR	lincRNA	chr2	87755101	87755125	+	7	0	AGO1-4,AGO2	7mer-m8	auucuuAAAGAA----AGAAGUGUu	| | |||| ||||||||	cgugccUGUCUUCAGAUCUUCACAg	0.8444	-0.359	1	MCF7,MDA-MB-231
MIMAT0017988	hsa-miR-3611	ENSG00000284879	AC133644.3	processed_transcript	chr2	87755101	87755125	+	7	0	AGO1-4,AGO2	7mer-m8	auucuuAAAGAA----AGAAGUGUu	| | |||| ||||||||	cgugccUGUCUUCAGAUCUUCACAg	0.8444	-0.359	0	MCF7,MDA-MB-231
MIMAT0017988	hsa-miR-3611	ENSG00000222041	CYTOR	lincRNA	chr2	87882875	87882896	+	3	0	AGO2	7mer-m8	auucuUAA-AGAAAGAAGUGUu	| ||| || |||||||	gcauuAUUGUCCCACUUCACAg	0.9663	-0.415	1	MDA-MB-231
MIMAT0017988	hsa-miR-3611	ENSG00000222041	CYTOR	lincRNA	chr2	87883129	87883151	+	1	0	AGO1-4	7mer-m8	auUCU-UAAAGA-AAGAAGUGUu	||| || | | | |||||||	acAGAUAUAUAUGUACUUCACAg	1.1765	-0.488	1	hNSC
MIMAT0017988	hsa-miR-3611	ENSG00000172965	MIR4435-2HG	lincRNA	chr2	111995710	111995730	-	4	0	AGO1-4,AGO2	7mer-m8	auucuuaaAGAAAGAAGUGUu	| | || |||||||	ccaccaccUCCAACUUCACAc	0.6469	-0.008	1	Huh-7.5
MIMAT0017988	hsa-miR-3611	ENSG00000172965	MIR4435-2HG	lincRNA	chr2	112252501	112252525	-	12	0	AGO1,AGO1-4,AGO2	7mer-m8	auucuuAAAGAA----AGAAGUGUu	| | |||| ||||||||	cgugccUGUCUUCAGAUCUUCACAg	0.8444	-0.311	1	Huh-7.5,MDA-MB-231,endothelial
MIMAT0017988	hsa-miR-3611	ENSG00000189223	PAX8-AS1	processed_transcript	chr2	113995332	113995352	+	1	0	AGO1-4	7mer-m8	auucuuaaagaaaGAAGUGUu	| |||||||	auuccccacauacCUUCACAc	-0.3556	-0.422	1	Huh-7.5
MIMAT0017988	hsa-miR-3611	ENSG00000236255	AC009404.1	lincRNA	chr2	118598462	118598486	+	1	0	AGO2	7mer-m8	auuCUUAA-AG--A-AAGAAGUGUu	| || || || | |||||||||	aauGACUUCUCAAUGUUCUUCACAu	1.2218	-0.227	1	MDA-MB-231
MIMAT0017988	hsa-miR-3611	ENSG00000236682	AC068282.1	lincRNA	chr2	128157328	128157348	+	1	0	AGO2	8mer	auucuuaaaGAAAGAAGUGUu	| | || |||||||	uggccaacaCUACCUUCACAa	0.5493	-0.076	1	BCBL-1
MIMAT0017988	hsa-miR-3611	ENSG00000279844	AC096656.1	TEC	chr2	161706209	161706232	-	1	0	AGO2	7mer-m8	auUCUUAA-AG--AAAGAAGUGUu	|:||:|| | | ||||||||	aaGGAGUUAACAAUCUCUUCACAg	1.1823	0.050	1	H1
MIMAT0017988	hsa-miR-3611	ENSG00000227403	LINC01806	lincRNA	chr2	162103517	162103537	+	2	0	AGO2	7mer-m8	auucuuaaagaaaGAAGUGUu	|| | |||||||	caauuggaacaagCUUCACAu	0.3332	0.605	0	HeLa
MIMAT0017988	hsa-miR-3611	ENSG00000213963	AC019080.1	sense_overlapping	chr2	178257370	178257390	-	1	0	AGO2	7mer-m8	auucuuaaagaaaGAAGUGUu	| | | | |||||||	caugcgucuggagCUUCACAu	0.6469	0.828	2	HeLa
MIMAT0017988	hsa-miR-3611	ENSG00000270277	AC009948.3	antisense	chr2	179413612	179413632	+	79	0	AGO1-4,AGO2	7mer-m8	auucuuaaagaaaGAAGUGUu	| | |||||||	auugugccagucaCUUCACAg	0.0963	3.274	0	Huh-7.5
MIMAT0017988	hsa-miR-3611	ENSG00000270277	AC009948.3	antisense	chr2	179414407	179414430	+	2	0	AGO1-4	7mer-m8	auUCUUAAAGAAA---GAAGUGUu	|| :| |||| |||||||	gcAGUGUAACUUUGGGCUUCACAu	1.1092	3.860	0	Huh-7.5
MIMAT0017988	hsa-miR-3611	ENSG00000279598	AC009948.5	TEC	chr2	179419796	179419816	+	5	0	AGO1-4,AGO2	7mer-m8	auucuuaaagaaaGAAGUGUu	| | | |||||||	ugccagcucugagCUUCACAg	0.4495	3.207	0	Huh-7.5
MIMAT0017988	hsa-miR-3611	ENSG00000271011	AC010680.3	antisense	chr2	179441947	179441967	+	1	0	AGO2	7mer-m8	auUCUUAAAGAAAGAAGUGUu	|||:| | :| |||||||	caAGGACUGUUACCUUCACAu	1.2520	4.241	0	BC-3
MIMAT0017988	hsa-miR-3611	ENSG00000226276	AC093382.1	lincRNA	chr2	216804292	216804313	-	1	0	AGO2	7mer-m8	auucuUA-AAGAAAGAAGUGUu	| || | | | |||||||	uuuuuAUCUGCCUACUUCACAc	0.7944	0.256	0	T-REx-293
MIMAT0017988	hsa-miR-3611	ENSG00000224376	AC017104.1	processed_transcript	chr2	232258943	232258963	+	1	0	AGO2	7mer-m8	auucuuaaagaaaGAAGUGUu	| |||||||	ugccugaaaggccCUUCACAu	-0.4286	-0.037	1	HeLa
MIMAT0017988	hsa-miR-3611	ENSG00000206573	THUMPD3-AS1	antisense	chr3	9437234	9437254	-	9	0	AGO1,AGO1-4,AGO2	7mer-m8	auucuuaaagaaAGAAGUGUu	| | | ||||||||	ugucccugaccgUCUUCACAg	0.4859	0.001	1	Huh-7.5,endothelial
MIMAT0017988	hsa-miR-3611	ENSG00000225733	FGD5-AS1	antisense	chr3	14985234	14985258	-	14	0	AGO1-4,AGO2	7mer-m8	auUC-UUAAAGAAA---GAAGUGUu	| || | |||| | |||||||	ucAGCACUUUCACUAAGCUUCACAg	1.2241	0.214	5	Huh-7.5
MIMAT0017988	hsa-miR-3611	ENSG00000224660	SH3BP5-AS1	antisense	chr3	15296796	15296816	+	2	0	AGO1-4,AGO2	7mer-m8	auucuuaaaGAAAGAAGUGUu	| | |||||||||	aguggcaacCAUUCUUCACAu	0.4510	1.013	2	Huh-7.5,TrHBMEC
MIMAT0017988	hsa-miR-3611	ENSG00000224660	SH3BP5-AS1	antisense	chr3	15298357	15298376	+	5	0	AGO1-4,AGO2	7mer-m8	auucuuaAAGAAAGAAGUGUu	| ||| | |||||||	caccucgUUC-UACUUCACAu	0.7100	4.456	2	Huh-7.5
MIMAT0017988	hsa-miR-3611	ENSG00000261572	AC097639.1	sense_intronic	chr3	32278964	32278984	-	1	0	AGO1-4	7mer-m8	auUCUUAAAGAAAGAAGUGUu	|||:: :||||||||||	gaAGGGACAUUUUCUUCACAg	1.3670	0.192	1	Huh-7.5
MIMAT0017988	hsa-miR-3611	ENSG00000261786	AC006058.1	lincRNA	chr3	44159723	44159743	+	4	0	AGO2	8mer	auucuuAAAGAAAGAAGUGUu	| |||: | |||||||	acauccUUUUCUCCUUCACAa	0.9396	-0.470	2	MDA-MB-231
MIMAT0017988	hsa-miR-3611	ENSG00000272077	AC124045.1	lincRNA	chr3	44709629	44709649	+	6	0	AGO1-4,AGO2	7mer-m8	auucuuaaaGAAAGAAGUGUu	|| || ||||||||	ggagcuaccCUGUCUUCACAg	0.7076	0.037	1	HeLa,foreskin_fibroblast
MIMAT0017988	hsa-miR-3611	ENSG00000232455	LARS2-AS1	antisense	chr3	45536877	45536897	-	1	0	AGO2	8mer	auucuuaaagAAAGAAGUGUu	| | ||||||||	aauuggggcaUCUCUUCACAa	0.1283	-0.222	3	TZM-bl
MIMAT0017988	hsa-miR-3611	ENSG00000228980	LINC01205	lincRNA	chr3	109178740	109178760	+	1	0	AGO1-4	8mer	auucuuaaaGAAAGAAGUGUu	| | :||||||||||	uucccuuggUUUUCUUCACAa	0.7437	0.330	0	Huh-7.5
MIMAT0017988	hsa-miR-3611	ENSG00000279349	AC092692.1	TEC	chr3	112245735	112245755	-	2	0	AGO1	7mer-m8	auucuuaaagaaAGAAGUGUu	| ||||||||	aacaucacagggUCUUCACAc	-0.0952	0.083	0	endothelial
MIMAT0017988	hsa-miR-3611	ENSG00000261167	AC107027.3	sense_overlapping	chr3	131176096	131176116	-	3	0	AGO1-4,AGO2	7mer-m8	auucuuaaagaAAGAAGUGUu	| | |||||||||	augggaagaagUUCUUCACAu	0.6121	0.150	3	Huh-7.5
MIMAT0017988	hsa-miR-3611	ENSG00000273486	AC096992.2	antisense	chr3	136557378	136557398	-	1	0	AGO1-4	7mer-m8	auucuuaAAGAAAGAAGUGUu	| || |||||||||	gacaccgUUGAUUCUUCACAc	0.6879	0.057	2	MCF7
MIMAT0017988	hsa-miR-3611	ENSG00000244327	AC109992.2	sense_overlapping	chr3	142191048	142191068	-	2	1	AGO1-4	8mer	auucuuaaagaaAGAAGUGUu	| ||||||||	uucauugcagcaUCUUCACAa	-0.1905	0.209	2	Huh-7.5
MIMAT0017988	hsa-miR-3611	ENSG00000196810	CTBP1-AS2	antisense	chr4	1245779	1245799	+	7	1	AGO1-4,AGO2	7mer-m8	auucUUAAAGAAAGAAGUGUu	|| | || |||||||	ggccAACCUAUUACUUCACAc	0.7665	0.048	3	HS5,Huh-7.5
MIMAT0017988	hsa-miR-3611	ENSG00000263327	TAPT1-AS1	antisense	chr4	16228777	16228797	+	2	0	AGO1-4,AGO2	8mer	auucuuaaagaaaGAAGUGUu	|| | |||||||	ggagcuugggcagCUUCACAa	0.4286	0.307	1	Huh-7.5
MIMAT0017988	hsa-miR-3611	ENSG00000281501	SEPSECS-AS1	antisense	chr4	25201993	25202013	+	1	0	AGO1-4	7mer-m8	auucuuaaAGAAAGAAGUGUu	|| | || |||||||||	uaccaccaUCAUUCUUCACAg	1.0998	0.196	1	Huh-7.5
MIMAT0017988	hsa-miR-3611	ENSG00000248049	UBA6-AS1	antisense	chr4	68595857	68595877	+	1	0	AGO2	7mer-m8	auucUUAAAGAAAGAAGUGUu	:|| || |||||||	gccuGAUCUCGGACUUCACAg	0.7386	-0.126	0	TZM-bl
MIMAT0017988	hsa-miR-3611	ENSG00000248869	LINC02511	lincRNA	chr4	137719049	137719069	-	1	0	AGO2	7mer-m8	auucuuaaagaaaGAAGUGUu	| | | |||||||	acaaacauauggaCUUCACAg	0.4844	-0.023	1	HeLa
MIMAT0017988	hsa-miR-3611	ENSG00000247516	MIR4458HG	lincRNA	chr5	8460452	8460472	+	3	0	AGO2	7mer-m8	auucuuaaagaaaGAAGUGUu	| | |||||||	acacccuggagaaCUUCACAg	0.2114	0.162	0	Huh-7.5
MIMAT0017988	hsa-miR-3611	ENSG00000251487	AC106744.2	lincRNA	chr5	19036068	19036089	-	1	0	AGO2	7mer-m8	auUCUUAAAGA-AAGAAGUGUu	| ||| | | |||||||	acAUAAUCUAUCCCCUUCACAu	0.9466	-0.332	0	Huh-7.5
MIMAT0017988	hsa-miR-3611	ENSG00000249114	AC022447.5	sense_intronic	chr5	31738707	31738730	+	1	0	AGO2	8mer	auucuUAAAGAA---AGAAGUGUu	| :|||| | |||||||	cauccGUUUCAUGGGACUUCACAa	0.9117	-0.337	1	MDMs
MIMAT0017988	hsa-miR-3611	ENSG00000244968	LIFR-AS1	antisense	chr5	38559226	38559246	+	1	0	AGO2	7mer-m8	auucuuaaagaaaGAAGUGUu	|| | | |||||||	uaugcugugugagCUUCACAg	0.6515	0.092	2	22RV1
MIMAT0017988	hsa-miR-3611	ENSG00000247572	CKMT2-AS1	antisense	chr5	80534368	80534388	-	1	0	AGO2	7mer-m8	auucuuaaagaaAGAAGUGUu	||| ||||||||	aaagugacaaggUCUUCACAg	0.4901	-0.136	0	islets
MIMAT0017988	hsa-miR-3611	ENSG00000224032	EPB41L4A-AS1	lincRNA	chr5	111497867	111497887	+	10	0	AGO1-4,AGO2	8mer	auucUUAAAGAAAGAAGUGUu	| || ||: ||||||||	uugaAAAUUUGAUCUUCACAa	1.0719	0.274	3	Huh-7.5
MIMAT0017988	hsa-miR-3611	ENSG00000270177	AC104109.2	lincRNA	chr5	133563260	133563284	+	1	0	AGO1-4	7mer-m8	auucUUAA-A-GAAA--GAAGUGUu	| |||| | |||| |||||||	uugcAAUUCUGCUUUCCCUUCACAc	1.4971	0.343	0	MCF7
MIMAT0017988	hsa-miR-3611	ENSG00000224186	C5orf66	antisense	chr5	134679028	134679048	+	1	0	AGO2	7mer-m8	auucuuaaagaAAGAAGUGUu	| |||||||||	uuuuccagaagUUCUUCACAc	0.0476	5.407	1	HS27a
MIMAT0017988	hsa-miR-3611	ENSG00000271871	AC005740.4	antisense	chr5	141332701	141332721	+	1	0	AGO2	7mer-m8	auucuuaaagaaaGAAGUGUu	| | | |||||||	ucauucagggucaCUUCACAg	0.2154	0.314	3	T-REx-293
MIMAT0017988	hsa-miR-3611	ENSG00000249669	CARMN	lincRNA	chr5	148791307	148791327	+	1	0	AGO2	7mer-m8	auucuuaaagaAAGAAGUGUu	| | |||||||||	cuaaagacagcUUCUUCACAg	0.5517	0.172	4	HeLa
MIMAT0017988	hsa-miR-3611	ENSG00000249669	CARMN	lincRNA	chr5	148795096	148795116	+	1	0	AGO2	7mer-m8	auucuuaAAGAAAGAAGUGUu	| | ||||||||	acuauggUACACUCUUCACAg	0.2154	-0.067	4	HS27a
MIMAT0017988	hsa-miR-3611	ENSG00000249669	CARMN	lincRNA	chr5	148802960	148802979	+	2	0	AGO2	7mer-m8	auUCUUAAAGAAAGAAGUGUu	||:||| | |||||||	ccAGGAUUGC-AACUUCACAg	1.1289	-0.087	4	left_ventricle
MIMAT0017988	hsa-miR-3611	ENSG00000230551	AC021078.1	processed_transcript	chr5	148881877	148881897	-	1	0	AGO2	7mer-m8	auucuUAAAGAAAGAAGUGUu	| || |: ||||||||	uuuuuAUAUUACUCUUCACAg	0.8420	-0.131	3	islets
MIMAT0017988	hsa-miR-3611	ENSG00000230551	AC021078.1	processed_transcript	chr5	148883950	148883972	-	1	0	AGO1-4	7mer-m8	auUCUUA-AAGAAA-GAAGUGUu	||| | ||||| |||||||	auAGAUUAAUCUUUGCUUCACAu	1.6020	-0.026	3	MCF7
MIMAT0017988	hsa-miR-3611	ENSG00000251405	AC008676.2	sense_overlapping	chr5	156790479	156790499	-	1	0	AGO2	7mer-m8	auucuUAAAGAAAGAAGUGUu	:| | || |||||||	auccuGUGUAUUCCUUCACAg	0.6403	-0.297	2	HeLa
MIMAT0017988	hsa-miR-3611	ENSG00000241956	AC109466.1	antisense	chr5	164028488	164028508	+	1	0	AGO1-4	7mer-m8	auucuuaaagaAAGAAGUGUu	| | |||||||	aagugccagagUCCUUCACAu	-0.1098	0.068	1	hNSC
MIMAT0017988	hsa-miR-3611	ENSG00000254297	AC091820.1	antisense	chr5	166730288	166730308	-	1	0	AGO1	7mer-m8	auucuuaaagAAAGAAGUGUu	| | | ||||||||	uguuugguggUCUCUUCACAc	0.4169	-0.002	3	HEK293
MIMAT0017988	hsa-miR-3611	ENSG00000215022	AL008729.1	antisense	chr6	13280711	13280731	-	1	0	AGO2	7mer-m8	auucuuaaagaaaGAAGUGUu	|| | |||||||	agaggagaagaacCUUCACAg	0.3531	-0.143	1	HeLa
MIMAT0017988	hsa-miR-3611	ENSG00000272345	AL031775.1	antisense	chr6	24701414	24701434	-	2	0	AGO1-4,AGO2	7mer-m8	auucuUAAAGAAAGAAGUGUu	| ||||| |||||||	uuuacAUUUCCCACUUCACAu	1.1723	0.118	2	Huh-7,T98G
MIMAT0017988	hsa-miR-3611	ENSG00000281969	AL592158.1	TEC	chr6	39790659	39790679	+	1	0	AGO2	7mer-m8	auucuuaaagaaaGAAGUGUu	|||||||	cccagccagagccCUUCACAc	-0.6667	-0.336	0	T98G
MIMAT0017988	hsa-miR-3611	ENSG00000237686	AL109615.3	antisense	chr6	43963779	43963799	-	1	0	AGO2	7mer-m8	auucuuaaagaaaGAAGUGUu	|| | |||||||	caacauggaugaaCUUCACAg	0.2775	-0.253	0	HeLa
MIMAT0017988	hsa-miR-3611	ENSG00000272316	AL021368.2	lincRNA	chr6	58237040	58237060	-	1	0	AGO2	8mer	auucuuaaagaaaGAAGUGUu	|||||||	gugauggcaaaacCUUCACAa	-0.6667	-0.401	1	motor_cortex
MIMAT0017988	hsa-miR-3611	ENSG00000230910	AL391807.1	antisense	chr6	69342977	69342997	-	1	0	AGO2	7mer-m8	auUCUUAAAGAAAGAAGUGUu	||| : ||| |||||||	aaAGCGCUUCACCCUUCACAu	1.2660	2.192	2	motor_cortex
MIMAT0017988	hsa-miR-3611	ENSG00000232295	AL589935.1	processed_transcript	chr6	72005351	72005373	-	1	0	AGO2	7mer-m8	auucuuaaaGAA--AGAAGUGUu	||| ||||||||	auuuuccagCUUAGUCUUCACAg	0.0946	-0.121	3	H1
MIMAT0017988	hsa-miR-3611	ENSG00000279022	AL359715.4	TEC	chr6	81150800	81150822	+	1	0	AGO1-4	7mer-m8	auucuuAAAGAAA--GAAGUGUu	| | ||||| |||||||	cauucuUGUCUUUAACUUCACAu	1.1247	0.185	2	Huh-7.5
MIMAT0017988	hsa-miR-3611	ENSG00000231776	LINC01611	lincRNA	chr6	85180534	85180554	-	1	0	AGO2	8mer	auucuuaaagaaaGAAGUGUu	| |||||||	accaucuaaaacaCUUCACAa	-0.0872	0.552	0	H1
MIMAT0017988	hsa-miR-3611	ENSG00000271860	AL589740.1	lincRNA	chr6	98180335	98180355	+	1	0	AGO2	8mer	auucuuaaagaaaGAAGUGUu	| | |||||||	ccacauggagagcCUUCACAa	0.0755	0.208	2	Akata-LCLd3
MIMAT0017988	hsa-miR-3611	ENSG00000271789	AL080317.2	lincRNA	chr6	111618833	111618851	+	1	0	AGO1-4	7mer-m8	auUCUUAAAGAAAGAAGUGUu	| | || | | ||||||||	uuAAAACUGC--UCUUCACAu	1.0394	0.319	1	Huh-7.5
MIMAT0017988	hsa-miR-3611	ENSG00000272356	AL080317.3	antisense	chr6	111632087	111632106	+	2	0	AGO1-4,AGO2	7mer-m8	auUCUUAAAGAAAGAAGUGUu	||:||||| ||||||||	agAGGAUUUC-CUCUUCACAu	1.6276	0.190	1	Huh-7.5
MIMAT0017988	hsa-miR-3611	ENSG00000231889	TRAF3IP2-AS1	antisense	chr6	111897722	111897742	+	5	0	AGO1,AGO1-4,AGO2	8mer	auucuUAAAGAAAGAAGUGUu	||| | |||||||	guccuAUUACCAGCUUCACAa	0.6148	-0.086	2	TrHBMEC,endothelial,hNSC
MIMAT0017988	hsa-miR-3611	ENSG00000227489	AC006458.1	lincRNA	chr7	15108051	15108071	+	1	0	AGO2	7mer-m8	auucuuaAAGAAAGAAGUGUu	| | || | |||||||	uuaccuaUUGAUGCUUCACAg	0.7270	0.120	1	T-REx-293
MIMAT0017988	hsa-miR-3611	ENSG00000232759	AC002480.2	antisense	chr7	22612319	22612341	+	1	0	AGO1	7mer-m8	auucuuAAAGAAA--GAAGUGUu	| || || | |||||||	gcauccUUCCUGUGCCUUCACAu	0.7665	-0.045	1	endothelial
MIMAT0017988	hsa-miR-3611	ENSG00000273237	AC004520.1	antisense	chr7	26213699	26213720	-	1	0	AGO2	7mer-m8	auUC-UUAAAGAAAGAAGUGUu	||| | | || |||||||	caAGCACUCUCCCACUUCACAg	1.1486	-0.284	0	HeLa
MIMAT0017988	hsa-miR-3611	ENSG00000254369	HOXA-AS3	antisense	chr7	27190120	27190140	+	1	0	AGO2	7mer-m8	auucuuaaagaaaGAAGUGUu	| | | |||||||	ugcggccucugccCUUCACAg	0.4495	1.273	2	H1
MIMAT0017988	hsa-miR-3611	ENSG00000272638	AC006027.1	antisense	chr7	30464990	30465008	+	1	0	AGO2	7mer-m8	auUCUUAAAGAAAGAAGUGUu	|| || || ||||||||	caAUAAAGUC--UCUUCACAg	1.0986	-0.246	0	TDF
MIMAT0017988	hsa-miR-3611	ENSG00000281103	TRG-AS1	antisense	chr7	38416849	38416872	+	1	0	AGO2	7mer-m8	auUCUUAAAGAA---AGAAGUGUu	|:||| || | ||||||||	caGGAACGUCCUAGGUCUUCACAu	1.1765	-0.114	2	22RV1
MIMAT0017988	hsa-miR-3611	ENSG00000272768	AC004854.2	antisense	chr7	44924783	44924802	+	1	0	AGO2	7mer-m8	auucuuaAAGAAAGAAGUGUu	| ||| | |||||||	cuuggcgUUC-UGCUUCACAu	0.7619	3.469	1	H1
MIMAT0017988	hsa-miR-3611	ENSG00000179406	LINC00174	processed_transcript	chr7	65841136	65841158	-	2	0	AGO1-4,AGO2	7mer-m8	auucuUAAAGAAA--GAAGUGUu	||||:||| |||||||	cugucAUUUUUUUCACUUCACAc	1.1525	0.119	2	HEK293S,Huh-7.5
MIMAT0017988	hsa-miR-3611	ENSG00000234456	MAGI2-AS3	processed_transcript	chr7	79089246	79089266	+	6	0	AGO1,AGO2	7mer-m8	auucuuaaagaaaGAAGUGUu	| | |||||||	cuuuaccucaagaCUUCACAu	0.2590	0.225	5	HS5,endothelial
MIMAT0017988	hsa-miR-3611	ENSG00000234456	MAGI2-AS3	processed_transcript	chr7	79100203	79100223	+	1	0	AGO1	7mer-m8	auUCUUAAAGAAAGAAGUGUu	||| | || |||||||	cuAGACUCCCUACCUUCACAc	1.0615	0.083	5	endothelial
MIMAT0017988	hsa-miR-3611	ENSG00000228113	AC003991.1	antisense	chr7	87859030	87859055	+	2	0	AGO1-4,AGO2	7mer-m8	auUCUUAAAGAAA-----GAAGUGUu	|||| ||||| |||||||	aaAGAUAAUCUUUAGGCCCUUCACAu	1.3767	-0.332	0	Huh-7.5
MIMAT0017988	hsa-miR-3611	ENSG00000237819	AC002454.1	antisense	chr7	92546460	92546480	+	1	0	AGO2	7mer-m8	auucuuaaaGAAAGAAGUGUu	|| | | | |||||||	aaaacaaggCCUCCUUCACAu	0.7747	3.600	1	MDA-MB-231
MIMAT0017988	hsa-miR-3611	ENSG00000231764	DLX6-AS1	antisense	chr7	96590691	96590711	-	1	0	AGO2	7mer-m8	auucuuaaagaAAGAAGUGUu	|| | | |||||||	uauguggcaggUGCUUCACAg	0.3977	0.179	0	motor_cortex
MIMAT0017988	hsa-miR-3611	ENSG00000274272	AC069281.2	processed_transcript	chr7	100172606	100172626	-	21	0	AGO1,AGO1-4,AGO2	7mer-m8	auucuuaaagaaaGAAGUGUu	| |||||||	acuagugcaccccCUUCACAg	-0.2527	0.711	1	HCT116,MCF7,endothelial
MIMAT0017988	hsa-miR-3611	ENSG00000214188	ST7-OT4	sense_intronic	chr7	116594576	116594596	+	3	0	AGO1,AGO2	8mer	auucuuaaagaaAGAAGUGUu	||| | ||||||||	uaauuaacaggaUCUUCACAa	0.8037	0.057	2	endothelial,left_ventricle
MIMAT0017988	hsa-miR-3611	ENSG00000279419	AC004925.1	TEC	chr7	124383583	124383603	-	1	0	AGO2	7mer-m8	auucuuaaagaaaGAAGUGUu	|| | |||||||	guaggaagaagagCUUCACAg	0.3531	-0.304	1	HEK293S
MIMAT0017988	hsa-miR-3611	ENSG00000224897	POT1-AS1	antisense	chr7	124660442	124660464	+	1	0	AGO1-4	7mer-m8	auUCUUAAAGAA--AGAAGUGUu	| | | ||| | |||||||	ugAAACAUUCAUGAACUUCACAu	0.9942	2.026	2	hNSC
MIMAT0017988	hsa-miR-3611	ENSG00000280347	AC000123.3	TEC	chr7	127001388	127001409	-	5	0	AGO1-4,AGO2	8mer	auucuuaaaGAA-AGAAGUGUu	| | ||| |||||||	uccuccugaCUUGGCUUCACAa	0.6427	-0.032	4	Huh-7.5
MIMAT0017988	hsa-miR-3611	ENSG00000226380	AC016831.1	lincRNA	chr7	130564102	130564122	-	3	0	AGO1,AGO2	8mer	auucuuaaAGAAAGAAGUGUu	| | | | |||||||	ucacugccUGUCACUUCACAa	0.5056	-0.066	3	MDA-MB-231,endothelial
MIMAT0017988	hsa-miR-3611	ENSG00000271204	AC016831.5	lincRNA	chr7	130616765	130616785	-	3	0	AGO2	7mer-m8	auucUUAAAGAAAGAAGUGUu	| | | || ||||||||	ucucACUGCCUCUCUUCACAc	0.9175	-0.620	1	BCBL-1
MIMAT0017988	hsa-miR-3611	ENSG00000254936	AF131215.4	sense_intronic	chr8	10981019	10981040	-	1	0	AGO1-4	7mer-m8	auUCUUAA-AGAAAGAAGUGUu	||| || || |||||||	gaAGCUUUGUCAGGCUUCACAu	1.1683	0.110	2	MCF7
MIMAT0017988	hsa-miR-3611	ENSG00000254129	AC108449.1	antisense	chr8	28998010	28998031	+	1	0	AGO2	7mer-m8	auUCUUA-AAGAAAGAAGUGUu	|| :| || | |||||||	acAGCGUAUUGUAACUUCACAu	1.0116	4.680	1	H1
MIMAT0017988	hsa-miR-3611	ENSG00000253636	AC022893.1	antisense	chr8	73967231	73967251	+	2	0	AGO1-4,AGO2	7mer-m8	auucuuaaAGAAAGAAGUGUu	| | |||||||	ccuccuccUGUACCUUCACAg	-0.0146	0.094	1	Huh-7.5
MIMAT0017988	hsa-miR-3611	ENSG00000249395	CASC9	lincRNA	chr8	76136253	76136273	-	1	0	AGO2	7mer-m8	auUCUUAAAGAAAGAAGUGUu	| | | | | ||||||||	ucAUAUUACCAGUCUUCACAu	0.9327	0.274	1	HeLa
MIMAT0017988	hsa-miR-3611	ENSG00000251136	AF117829.1	lincRNA	chr8	90732577	90732594	-	1	0	AGO2	7mer-m8	auUCUUAAAGAAAGAAGUGUu	||||:| | |||||||	aaAGAGU---UGACUUCACAu	1.0000	0.107	1	TDF
MIMAT0017988	hsa-miR-3611	ENSG00000282961	PRNCR1	lincRNA	chr8	128093297	128093320	+	2	0	AGO1-4	7mer-m8	auUCUUAAAGA---AAGAAGUGUu	| :||| || |||||||	ccAUGAUUACUCACAGCUUCACAg	0.8908	-0.884	0	Huh-7.5
MIMAT0017988	hsa-miR-3611	ENSG00000249859	PVT1	lincRNA	chr8	129082535	129082555	+	3	0	AGO2	7mer-m8	auucuuaaagaaAGAAGUGUu	| | | ||||||||	ucugugauaagcUCUUCACAc	0.5924	-0.406	1	BCBL-1
MIMAT0017988	hsa-miR-3611	ENSG00000280303	ERICD	lincRNA	chr8	141647390	141647409	+	1	0	AGO2	7mer-m8	auucuuAAAGAAAGAAGUGUu	| | || | |||||||	ugccccUGUC-UCCUUCACAu	0.6403	-0.696	1	HeLa
MIMAT0017988	hsa-miR-3611	ENSG00000270547	LINC01235	lincRNA	chr9	13407148	13407167	-	2	0	AGO1	8mer	auUCUUAAAGAAAGAAGUGUu	||| || || |||||||	guAGACCUU-UUCCUUCACAa	1.1962	1.471	1	endothelial
MIMAT0017988	hsa-miR-3611	ENSG00000280683	LINC01242	lincRNA	chr9	30574699	30574720	-	2	0	AGO1-4,AGO2	7mer-m8	auucuuaaaGAAA-GAAGUGUu	| | |||| |||||||	cagccacaaCUUUGCUUCACAc	0.9524	0.211	0	Huh-7.5
MIMAT0017988	hsa-miR-3611	ENSG00000260947	AL356489.2	lincRNA	chr9	33700319	33700339	+	1	0	AGO2	7mer-m8	auucuuaaaGAAAGAAGUGUu	| | |||||||||	aggcaggcaCCUUCUUCACAg	0.4623	0.168	2	T-REx-293
MIMAT0017988	hsa-miR-3611	ENSG00000279608	AL353795.3	TEC	chr9	35042100	35042120	-	1	0	AGO2	7mer-m8	auUCUUAAAGAAAGAAGUGUu	|:| | ||| | |||||||	caGGCAAUUCAUGCUUCACAc	1.2996	-0.115	2	MDA-MB-231
MIMAT0017988	hsa-miR-3611	ENSG00000233178	AL161457.2	antisense	chr9	71008953	71008975	-	1	0	AGO2	7mer-m8	auucuuaAAGA--AAGAAGUGUu	| | |||| |||||||	uuaccugUUCUGAAACUUCACAg	0.8641	0.182	4	BCBL-1
MIMAT0017988	hsa-miR-3611	ENSG00000268364	SMC5-AS1	antisense	chr9	72809374	72809395	-	1	0	AGO2	7mer-m8	auUCUU-AAAGAAAGAAGUGUu	|:||| | | ||||||||	gaGGAACGCUAUGUCUUCACAu	1.1847	0.088	2	HeLa
MIMAT0017988	hsa-miR-3611	ENSG00000255036	AL512590.3	processed_transcript	chr9	100126320	100126340	+	2	0	AGO1-4	7mer-m8	auucuuaaagaaaGAAGUGUu	|||||||	cuuugucccacagCUUCACAc	-0.6667	0.656	2	Huh-7.5
MIMAT0017988	hsa-miR-3611	ENSG00000259953	AL138756.1	sense_overlapping	chr9	114796515	114796535	-	6	0	AGO1-4,AGO2	8mer	auucuuaaagaaaGAAGUGUu	| | |||||||	gagaaugaagaaaCUUCACAa	0.0755	0.231	3	Huh-7.5
MIMAT0017988	hsa-miR-3611	ENSG00000244757	AL137024.1	antisense	chr9	119080903	119080923	-	1	0	AGO1-4	7mer-m8	auucuuaaagaaaGAAGUGUu	| | |||||||	gguccgugggugaCUUCACAg	0.0963	1.109	0	Huh-7.5
MIMAT0017988	hsa-miR-3611	ENSG00000234771	SLC25A25-AS1	antisense	chr9	130880802	130880824	-	1	0	AGO2	7mer-m8	auucUUAAAGAAA--GAAGUGUu	| | || | || |||||||	ucucACUUCCCUUCCCUUCACAg	0.9291	0.121	1	22RV1
MIMAT0017988	hsa-miR-3611	ENSG00000223478	AL441992.1	antisense	chr9	131495271	131495292	+	2	0	AGO1-4	7mer-m8	auucuUAAAGA-AAGAAGUGUu	:||| | ||||||||	accauGUUUGUGAUCUUCACAu	0.7576	-0.616	0	Huh-7.5
MIMAT0017988	hsa-miR-3611	ENSG00000204054	LINC00963	processed_transcript	chr9	132267042	132267064	+	9	0	AGO1-4,AGO2	7mer-m8	auucUUAAAGA--AAGAAGUGUu	|| | || ||||||||	gcucAAAUGCUACCUCUUCACAg	0.7386	-0.177	1	Huh-7.5
MIMAT0017988	hsa-miR-3611	ENSG00000204054	LINC00963	processed_transcript	chr9	132270707	132270727	+	1	0	AGO2	7mer-m8	auucuUAAAGAAAGAAGUGUu	| || ||| ||||||||	auaccAUCUCUGUCUUCACAg	1.2044	0.169	1	HeLa
MIMAT0017988	hsa-miR-3611	ENSG00000176868	AL358781.1	antisense	chr9	134373743	134373763	-	2	0	AGO2	7mer-m8	auucuuaaagaaaGAAGUGUu	| | | |||||||	ugacugcaccgaaCUUCACAu	0.2937	1.646	0	TDF
MIMAT0017988	hsa-miR-3611	ENSG00000225361	PPP1R26-AS1	antisense	chr9	138355548	138355568	-	1	0	AGO2	7mer-m8	auucuuaaagaaaGAAGUGUu	|| | |||||||	caaccacagugccCUUCACAu	0.3531	-0.322	0	MCF7
MIMAT0017988	hsa-miR-3611	ENSG00000233117	LINC00702	lincRNA	chr10	4246564	4246582	-	1	0	AGO2	7mer-m8	auUCUUAAAGAAAGAAGUGUu	|| ||| || |||||||	aaAAAAUAUC--ACUUCACAg	1.1881	-0.326	4	HS5
MIMAT0017988	hsa-miR-3611	ENSG00000215244	AL137145.2	lincRNA	chr10	6373207	6373227	+	19	0	AGO1-4,AGO2	7mer-m8	auucuuaaagaaaGAAGUGUu	| | | |||||||	uguucaacgcgaaCUUCACAu	0.3670	-0.163	0	Huh-7.5
MIMAT0017988	hsa-miR-3611	ENSG00000239665	AL157392.3	processed_transcript	chr10	13673385	13673405	+	4	0	AGO1-4,AGO2	7mer-m8	auUCUUAAAGAAAGAAGUGUu	|||| ||| |||||||	gcAGAACUUCCAGCUUCACAu	1.3891	-0.471	1	BT474,Huh-7.5
MIMAT0017988	hsa-miR-3611	ENSG00000234961	AL133415.1	antisense	chr10	17276790	17276809	-	3	0	AGO2	7mer-m8	auUCUUAAAGAAAGAAGUGUu	||||:: || |||||||	uaAGGGCAUC-CACUUCACAg	1.3391	5.108	2	TDF
MIMAT0017988	hsa-miR-3611	ENSG00000226200	SGMS1-AS1	antisense	chr10	52391745	52391765	+	1	0	AGO1-4	8mer	auucuuaaagaaaGAAGUGUu	| |||||||	auuagcaaccaccCUUCACAa	-0.2527	0.370	3	Huh-7.5
MIMAT0017988	hsa-miR-3611	ENSG00000226200	SGMS1-AS1	antisense	chr10	52394344	52394364	+	1	0	AGO1-4	7mer-m8	auuCUUAAAGAAAGAAGUGUu	| || || ||||||||	gauGAUAUUAACUCUUCACAg	1.0116	0.334	3	fibroblasts
MIMAT0017988	hsa-miR-3611	ENSG00000237949	LINC00844	lincRNA	chr10	60761052	60761074	+	1	0	AGO2	7mer-m8	auUCUUAAAGA--AAGAAGUGUu	||||| || | |||||||||	gaAGAACUUAUAAUUCUUCACAg	1.6949	0.446	2	cingulate_gyrus
MIMAT0017988	hsa-miR-3611	ENSG00000260400	AL513534.1	sense_overlapping	chr10	70460011	70460031	+	1	0	AGO2	8mer	auucuuAAAGAAAGAAGUGUu	| ||| |||||||	aacacuUUUAAAACUUCACAa	0.6736	0.872	1	MCF7
MIMAT0017988	hsa-miR-3611	ENSG00000227540	AC016394.1	antisense	chr10	75012796	75012816	+	4	0	AGO1,AGO2	7mer-m8	auucuuaaagaaaGAAGUGUu	| | |||||||	uugcuaaggaagaCUUCACAg	0.0883	0.531	0	Huh-7.5,endothelial
MIMAT0017988	hsa-miR-3611	ENSG00000271816	BMS1P4	processed_transcript	chr10	75459022	75459041	-	2	0	AGO1	7mer-m8	auUCUUAAAGAAAGAAGUGUu	| | |:|| | | |||||||	ugACAGUUGC-UCCUUCACAu	1.1823	0.223	1	endothelial
MIMAT0017988	hsa-miR-3611	ENSG00000235823	OLMALINC	lincRNA	chr10	102141028	102141048	+	6	0	AGO1-4,AGO2	7mer-m8	auucuuaaagAAAGAAGUGUu	| | ||||||||||	uguuugguggUUUCUUCACAc	0.5794	-0.154	1	Huh-7.5
MIMAT0017988	hsa-miR-3611	ENSG00000260461	AL133355.1	sense_overlapping	chr10	105639115	105639135	-	1	0	AGO1	7mer-m8	auucuuaaAGAAAGAAGUGUu	| |:||||||||||	cuacuucgUUUUUCUUCACAg	0.8850	-0.137	3	endothelial
MIMAT0017988	hsa-miR-3611	ENSG00000229847	EMX2OS	antisense	chr10	119244379	119244399	-	2	0	AGO2	7mer-m8	auucuuaaagaAAGAAGUGUu	| | |||||||	auuccguaaggUGCUUCACAc	0.0487	0.292	1	HEK293S
MIMAT0017988	hsa-miR-3611	ENSG00000228485	GRK5-IT1	sense_intronic	chr10	120971046	120971066	+	2	0	AGO1-4,AGO2	7mer-m8	auucuuAAAGAAAGAAGUGUu	|| |||||||||||	ccgcuuUUCCUUUCUUCACAg	0.7617	0.389	3	HeLa,Huh-7.5
MIMAT0017988	hsa-miR-3611	ENSG00000269821	KCNQ1OT1	antisense	chr11	2671808	2671829	-	4	0	AGO1-4,AGO2	7mer-m8	auucuuaAAGAA-AGAAGUGUu	||||| |||||||	aggagccUUCUUGCCUUCACAg	0.7280	0.112	2	Huh-7.5
MIMAT0017988	hsa-miR-3611	ENSG00000269821	KCNQ1OT1	antisense	chr11	2672730	2672751	-	3	0	AGO1-4,AGO2	7mer-m8	auUCUUAA-AGAAAGAAGUGUu	| || ||| | |||||||||	uuAGCAUUCACGUUCUUCACAc	1.4343	-0.317	2	Huh-7.5,T-REx-293
MIMAT0017988	hsa-miR-3611	ENSG00000269821	KCNQ1OT1	antisense	chr11	2673547	2673568	-	4	0	AGO1-4,AGO2	7mer-m8	auucuUAAAGAA-AGAAGUGUu	| ||||| |||||||	gugccAGUUCUUAACUUCACAc	1.0182	1.682	2	Huh-7.5
MIMAT0017988	hsa-miR-3611	ENSG00000269821	KCNQ1OT1	antisense	chr11	2680138	2680158	-	4	0	AGO1-4,AGO2	7mer-m8	auucuuaaaGAAAGAAGUGUu	|| :|| |||||||	guagguaaaUUUGCUUCACAu	0.6600	0.138	2	Huh-7.5
MIMAT0017988	hsa-miR-3611	ENSG00000269821	KCNQ1OT1	antisense	chr11	2682608	2682628	-	6	0	AGO1-4,AGO2	7mer-m8	auucUUAAAGAAAGAAGUGUu	|| || |||||||	cuccAACAGCUGGCUUCACAu	0.5888	-0.616	2	Huh-7.5
MIMAT0017988	hsa-miR-3611	ENSG00000269821	KCNQ1OT1	antisense	chr11	2684435	2684455	-	3	0	AGO1-4,AGO2	7mer-m8	auucuuaaagaaAGAAGUGUu	| ||||||||	ucccuuggagccUCUUCACAc	-0.1905	-0.412	2	Huh-7.5,MCF7
MIMAT0017988	hsa-miR-3611	ENSG00000269821	KCNQ1OT1	antisense	chr11	2700441	2700461	-	3	0	AGO1-4,AGO2	7mer-m8	auucuuaaagaaaGAAGUGUu	| | |||||||	uccucuggaccagCUUCACAu	-0.0146	-0.040	2	22RV1,Huh-7.5
MIMAT0017988	hsa-miR-3611	ENSG00000269821	KCNQ1OT1	antisense	chr11	2716709	2716729	-	26	0	AGO1-4,AGO2	8mer	auucuuaaagaaaGAAGUGUu	| | | |||||||	gacuagauguacaCUUCACAa	0.4844	0.269	2	Huh-7.5
MIMAT0017988	hsa-miR-3611	ENSG00000260196	AC124798.1	antisense	chr11	17402622	17402643	+	7	0	AGO1-4,AGO2	7mer-m8	auucuuaaaGAAA-GAAGUGUu	| |||| |||||||	ccccccugcCUUUCCUUCACAg	0.6689	0.048	0	T-REx-293,foreskin_fibroblast
MIMAT0017988	hsa-miR-3611	ENSG00000254532	AC124657.1	lincRNA	chr11	30065638	30065658	-	3	0	AGO1-4	8mer	auUCUUAAAGAAAGAAGUGUu	||:: | : |||||||	ccAGGGAUCUGCACUUCACAa	0.8490	0.077	0	foreskin_fibroblast
MIMAT0017988	hsa-miR-3611	ENSG00000280798	LINC00294	lincRNA	chr11	33098929	33098949	+	8	0	AGO1-4,AGO2	7mer-m8	auuCUUAAAGAAAGAAGUGUu	| |||| || |||||||	cauGAAUAACUGGCUUCACAg	1.3194	-0.208	4	Huh-7.5,T-REx-293
MIMAT0017988	hsa-miR-3611	ENSG00000270060	AC090589.3	sense_intronic	chr11	47189980	47190005	-	6	0	AGO1-4,AGO2	7mer-m8	auUCUUAA-A----GAAAGAAGUGUu	||||||| | : | |||||||	aaAGAAUUCUGAGGUGUGCUUCACAg	1.4125	-0.445	1	Huh-7.5
MIMAT0017988	hsa-miR-3611	ENSG00000245532	NEAT1	lincRNA	chr11	65198219	65198239	+	33	0	AGO1,AGO1-4,AGO2	7mer-m8	auucuUAAAGAAAGAAGUGUu	|| || ||||||||	guuuuAUAACUCUCUUCACAg	0.7076	-0.231	1	Huh-7.5,endothelial
MIMAT0017988	hsa-miR-3611	ENSG00000251562	MALAT1	lincRNA	chr11	65271780	65271805	+	53	0	AGO1-4,AGO2	7mer-m8	auucuuAAAGAAA-----GAAGUGUu	| |||:||| |||||||	uuuuuuUUUUUUUACAGACUUCACAg	0.7716	2.254	2	Huh-7.5,foreskin_fibroblast
MIMAT0017988	hsa-miR-3611	ENSG00000258297	AP001157.1	antisense	chr11	66434219	66434239	+	8	0	AGO1-4,AGO2	7mer-m8	auUCUUAAAGAAAGAAGUGUu	| | :|| :|| |||||||	uuAAGAUCAUUUGCUUCACAc	1.2020	-0.395	1	Huh-7.5
MIMAT0017988	hsa-miR-3611	ENSG00000254721	AP000879.1	antisense	chr11	70052660	70052680	-	1	0	AGO2	7mer-m8	auucuuaaagaaAGAAGUGUu	| ||||||||	cuuccugcugggUCUUCACAg	-0.0146	-0.235	0	TDF
MIMAT0017988	hsa-miR-3611	ENSG00000256928	AP000763.4	antisense	chr11	73107083	73107103	-	1	0	AGO2	7mer-m8	auucuuaAAGAAAGAAGUGUu	| ||| |||||||	acgucucUCCUUACUUCACAg	0.4674	0.251	0	T98G
MIMAT0017988	hsa-miR-3611	ENSG00000255847	AP003717.1	antisense	chr11	73677238	73677258	-	1	0	AGO1-4	7mer-m8	auucuuaaagaaaGAAGUGUu	| |||||||	gccuccaaccgggCUUCACAu	-0.2527	4.127	1	C666
MIMAT0017988	hsa-miR-3611	ENSG00000278879	AP000560.1	TEC	chr11	74543430	74543450	-	2	0	AGO1-4,AGO2	7mer-m8	auucuuaaagaaAGAAGUGUu	| ||||||||	cuggggagaacaUCUUCACAu	0.0407	0.223	1	HS5,Huh-7.5
MIMAT0017988	hsa-miR-3611	ENSG00000254873	AP001267.1	antisense	chr11	118269213	118269233	-	2	0	AGO2	7mer-m8	auucuuaaagAAAGAAGUGUu	|| | || |||||||	uauucuuaaaUUACUUCACAg	0.7316	0.579	0	TDF
MIMAT0017988	hsa-miR-3611	ENSG00000233220	LINC00167	lincRNA	chr11	129873556	129873573	+	1	0	AGO2	8mer	auUCUUAAAGAAAGAAGUGUu	| | |||| | |||||||	uuAAAAUUGC---CUUCACAa	1.1568	0.095	1	MDA-MB-231
MIMAT0017988	hsa-miR-3611	ENSG00000280237	MIR4697HG	TEC	chr11	133770853	133770873	-	1	0	AGO2	7mer-m8	auUCUUAAAGAAAGAAGUGUu	|||| || |||||||	agAGAAAACCUGGCUUCACAg	1.1219	0.253	4	HEK293S
MIMAT0017988	hsa-miR-3611	ENSG00000256988	AC005833.3	lincRNA	chr12	4915811	4915831	-	1	0	AGO2	7mer-m8	auucuuaaagaaaGAAGUGUu	| |||||||	guucugugaugacCUUCACAu	-0.0872	0.402	0	MDMs
MIMAT0017988	hsa-miR-3611	ENSG00000255775	AC005845.1	lincRNA	chr12	6266771	6266791	-	1	0	AGO2	7mer-m8	auucuuaaagaaaGAAGUGUu	|| |||||||	aaaacugggaagaCUUCACAg	-0.0558	0.163	1	motor_cortex
MIMAT0017988	hsa-miR-3611	ENSG00000256967	AC018653.3	antisense	chr12	7282238	7282258	-	1	0	AGO2	7mer-m8	auucuuaaagaaaGAAGUGUu	| |||||||	gccuccaccccacCUUCACAg	-0.2527	-0.407	1	BT474
MIMAT0017988	hsa-miR-3611	ENSG00000253284	AC092828.1	sense_intronic	chr12	19305832	19305853	+	3	0	AGO1-4,AGO2	7mer-m8	auucuuaaaGAA-AGAAGUGUu	| | ||| |||||||	acauuguagCUUACCUUCACAu	0.7294	0.041	1	Huh-7.5,T-REx-293
MIMAT0017988	hsa-miR-3611	ENSG00000275476	AC009318.4	antisense	chr12	29430515	29430536	-	1	0	AGO2	7mer-m8	auuCUUAA-AGAAAGAAGUGUu	| :|| |:| ||||||||	gccGUGUUCUUUGUCUUCACAg	1.0325	-0.073	0	H1
MIMAT0017988	hsa-miR-3611	ENSG00000272369	AC008035.1	lincRNA	chr12	47046284	47046304	+	1	0	AGO1-4	7mer-m8	auucuuaaagaAAGAAGUGUu	|| | |||||||||	gaaacccguagUUCUUCACAc	0.6879	0.008	0	Huh-7.5
MIMAT0017988	hsa-miR-3611	ENSG00000257337	AC068888.1	antisense	chr12	53436769	53436789	-	3	0	AGO1-4,AGO2	7mer-m8	auucuuaaagaaaGAAGUGUu	| |||||||	cacauugaaaagcCUUCACAu	-0.3333	-0.312	2	Huh-7.5
MIMAT0017988	hsa-miR-3611	ENSG00000257698	AC084033.3	lincRNA	chr12	58329779	58329799	-	1	0	AGO1-4	8mer	auucuuaaaGAAAGAAGUGUu	| :||||||||||	cucuuaaaaUUUUCUUCACAa	0.6008	-0.288	0	hNSC
MIMAT0017988	hsa-miR-3611	ENSG00000197301	AC090673.1	antisense	chr12	66270735	66270755	-	1	0	AGO2	7mer-m8	auucuuaaagaaaGAAGUGUu	| | |||||||	ucuacuccuaaacCUUCACAc	0.0725	0.191	1	TDF
MIMAT0017988	hsa-miR-3611	ENSG00000257497	AC121761.1	antisense	chr12	75878297	75878317	-	1	0	AGO2	8mer	auucuuaaagAAAGAAGUGUu	| | | ||||||||	uguuugguggUCUCUUCACAa	0.4169	0.012	0	MDA-MB-231
MIMAT0017988	hsa-miR-3611	ENSG00000281344	HELLPAR	macro_lncRNA	chr12	102608320	102608340	+	1	0	AGO2	7mer-m8	auucuUAAAGAAAGAAGUGUu	:||||| ||||||||	auuuuGUUUCUCUCUUCACAu	1.2087	0.301	1	MDA-MB-231
MIMAT0017988	hsa-miR-3611	ENSG00000281344	HELLPAR	macro_lncRNA	chr12	102630071	102630097	+	1	0	AGO2	7mer-m8	auucuUAAAGA---AA---GAAGUGUu	| |||||| || |||||||	ucccuAUUUCUGCCUUCAACUUCACAu	1.0978	-0.370	1	MDA-MB-231
MIMAT0017988	hsa-miR-3611	ENSG00000281344	HELLPAR	macro_lncRNA	chr12	102633642	102633662	+	4	0	AGO1-4,AGO2	7mer-m8	auucUUAAAGAAAGAAGUGUu	|| ||| |||||||||||	uaccAAUGGCUUUCUUCACAg	1.5098	-0.028	1	Huh-7.5
MIMAT0017988	hsa-miR-3611	ENSG00000281344	HELLPAR	macro_lncRNA	chr12	102669108	102669129	+	2	0	AGO1-4,AGO2	7mer-m8	auUCU-UAAAGAAAGAAGUGUu	|||| | ||: |||||||||	aaAGAUAGUUUGUUCUUCACAg	1.6248	0.181	1	Huh-7.5
MIMAT0017988	hsa-miR-3611	ENSG00000281344	HELLPAR	macro_lncRNA	chr12	102713169	102713191	+	1	0	AGO1-4	7mer-m8	auucuuaAAGA--AAGAAGUGUu	|||| |||||||||	auuucuaUUCUAGUUCUUCACAc	0.6579	0.298	1	Huh-7.5
MIMAT0017988	hsa-miR-3611	ENSG00000281344	HELLPAR	macro_lncRNA	chr12	102715363	102715386	+	3	0	AGO1-4,AGO2	8mer	auucuUAAAGA---AAGAAGUGUu	:||||| | |||||||	ccccuGUUUCUCUCUCCUUCACAa	0.8138	-0.247	1	Huh-7.5
MIMAT0017988	hsa-miR-3611	ENSG00000281344	HELLPAR	macro_lncRNA	chr12	102745067	102745087	+	3	0	AGO1-4,AGO2	7mer-m8	auucuuaaagaAAGAAGUGUu	| | |||||||	cccagaaacaaUACUUCACAu	0.0588	0.135	1	Huh-7.5
MIMAT0017988	hsa-miR-3611	ENSG00000281344	HELLPAR	macro_lncRNA	chr12	102747453	102747473	+	2	0	AGO1-4,AGO2	7mer-m8	auucuUAAAGAAAGAAGUGUu	|| || || |||||||||	caaacAUGUCCUUCUUCACAu	1.3367	0.231	1	Huh-7.5
MIMAT0017988	hsa-miR-3611	ENSG00000281344	HELLPAR	macro_lncRNA	chr12	102749304	102749325	+	2	0	AGO1-4	7mer-m8	auUC-UUAAAGAAAGAAGUGUu	||| || | | |||||||	gaAGCAAACACGUCCUUCACAu	1.0940	0.176	1	Huh-7.5
MIMAT0017988	hsa-miR-3611	ENSG00000281344	HELLPAR	macro_lncRNA	chr12	102764712	102764732	+	1	0	AGO1-4	7mer-m8	auucuuaaAGAAAGAAGUGUu	|| | || |||||||||	caaacacaUCCUUCUUCACAu	1.1347	0.167	1	Huh-7.5
MIMAT0017988	hsa-miR-3611	ENSG00000255857	PXN-AS1	antisense	chr12	120649240	120649260	+	2	0	AGO2	7mer-m8	auucuuaaagaaaGAAGUGUu	| | |||||||	aguacaaagcaaaCUUCACAc	0.1653	0.981	0	TDF
MIMAT0017988	hsa-miR-3611	ENSG00000280138	AC027290.2	TEC	chr12	123363553	123363573	-	1	0	AGO2	7mer-m8	auucuuaaagaaAGAAGUGUu	| ||||||||	augcugcccccgUCUUCACAu	-0.1098	-0.237	1	HeLa
MIMAT0017988	hsa-miR-3611	ENSG00000256028	AC026362.1	processed_transcript	chr12	123463505	123463525	+	3	0	AGO1-4,AGO2	7mer-m8	auucuuaaagaaAGAAGUGUu	||||||||	ccuugggcaaggUCUUCACAg	-0.4286	3.689	1	22RV1,Huh-7.5
MIMAT0017988	hsa-miR-3611	ENSG00000189238	LINC00943	lincRNA	chr12	127230216	127230236	+	5	0	AGO1-4,AGO2	7mer-m8	auucuuaaagaaaGAAGUGUu	| | |||||||	gagacuucgaaaaCUUCACAu	0.1835	-0.179	1	MCF7
MIMAT0017988	hsa-miR-3611	ENSG00000280287	AC131212.3	TEC	chr12	133128099	133128119	+	1	0	AGO2	7mer-m8	auucuuaaagaaaGAAGUGUu	| || |||||||	ucaggccagugcaCUUCACAu	0.1823	-0.577	0	HEK293S
MIMAT0017988	hsa-miR-3611	ENSG00000278949	AC127070.4	TEC	chr12	133443750	133443770	-	2	0	AGO1	7mer-m8	auucuuaaAGAAAGAAGUGUu	| ||| ||||||||	gccguugcUCUGUCUUCACAc	0.7619	-0.273	1	endothelial
MIMAT0017988	hsa-miR-3611	ENSG00000277151	AL138820.1	lincRNA	chr13	33357760	33357782	+	1	0	AGO1-4	8mer	auucUUAAAG--AAAGAAGUGUu	| :|| || ||||||||||	uguuGAUCUCCAUUUCUUCACAa	1.1672	-0.087	4	Huh-7.5
MIMAT0017988	hsa-miR-3611	ENSG00000235903	CPB2-AS1	antisense	chr13	46687414	46687435	+	1	0	AGO2	7mer-m8	auuCUUA-AAGAAAGAAGUGUu	| |:|| || || |||||||	uguGGAUCUUGUUGCUUCACAc	1.3367	0.100	0	motor_cortex
MIMAT0017988	hsa-miR-3611	ENSG00000260388	LINC00562	lincRNA	chr13	48506641	48506661	-	2	0	AGO1-4,AGO2	7mer-m8	auUCUUAAAGAAAGAAGUGUu	||| || || ||||||||	uaACAAACACUGUCUUCACAg	1.3716	-0.302	5	Huh-7.5
MIMAT0017988	hsa-miR-3611	ENSG00000233672	RNASEH2B-AS1	antisense	chr13	51482202	51482222	-	1	0	AGO2	7mer-m8	auucuuaaagAAAGAAGUGUu	| ||||||||||	uggugcaagaUUUCUUCACAc	0.2857	0.239	2	MDMs
MIMAT0017988	hsa-miR-3611	ENSG00000227640	SOX21-AS1	lincRNA	chr13	95367941	95367961	+	1	0	AGO1-4	7mer-m8	auucuuaaagaaaGAAGUGUu	| |||||||	guuauuaaccagcCUUCACAc	-0.2527	-0.328	2	hNSC
MIMAT0017988	hsa-miR-3611	ENSG00000275216	AL161431.1	lincRNA	chr13	109923430	109923450	+	1	0	AGO1-4	7mer-m8	auucuuaaAGAAAGAAGUGUu	| | ||||||||	cuguuuggUGUCUCUUCACAc	0.1283	0.080	1	HeLa
MIMAT0017988	hsa-miR-3611	ENSG00000215256	DHRS4-AS1	antisense	chr14	24408799	24408819	-	2	0	AGO1,AGO2	7mer-m8	auucuuaaagAAAGAAGUGUu	| | ||||||||	cuguugguggUCUCUUCACAc	0.1956	0.089	1	HeLa,endothelial
MIMAT0017988	hsa-miR-3611	ENSG00000258525	AL049830.3	antisense	chr14	31354385	31354394	-	4	0	AGO1-4,AGO2	8mer	auucuuaaagaaAGAAGUGUu	||||||||	-----------aUCUUCACAa	-1.6190	0.238	1	Huh-7.5
MIMAT0017988	hsa-miR-3611	ENSG00000257831	AL136418.1	antisense	chr14	31771645	31771665	+	1	0	AGO2	7mer-m8	auucuuaaagaaaGAAGUGUu	| |||||||	ggcccccagguaaCUUCACAg	-0.3556	2.139	2	HEK293T
MIMAT0017988	hsa-miR-3611	ENSG00000258559	AC005519.1	sense_overlapping	chr14	74760131	74760152	-	1	0	AGO2	7mer-m8	auUCUUAAAGA-AAGAAGUGUu	|||:||| | |||||||||	cuAGAGUUUAUGUUCUUCACAc	1.5796	0.139	1	MDA-MB-231
MIMAT0017988	hsa-miR-3611	ENSG00000258301	VASH1-AS1	lincRNA	chr14	77248929	77248951	-	1	0	AGO2	7mer-m8	auucuUAAAGAA--AGAAGUGUu	| :|||| | |||||||	ggacuGUUUCCUGCCCUUCACAc	1.0221	-0.238	1	22RV1
MIMAT0017988	hsa-miR-3611	ENSG00000259058	AF111169.2	lincRNA	chr14	77389978	77390000	-	1	0	AGO1-4	8mer	auucuuAAAGA--AAGAAGUGUu	|| || ||||||||	guuuucUUACUGCGUCUUCACAa	0.4679	-0.474	0	hNSC
MIMAT0017988	hsa-miR-3611	ENSG00000214548	MEG3	lincRNA	chr14	101297981	101298001	+	1	0	AGO2	7mer-m8	auucuuaaaGAAAGAAGUGUu	|| |||||||	gucuuuacaCUCCCUUCACAg	-0.0704	-0.634	3	islets
MIMAT0017988	hsa-miR-3611	ENSG00000258701	LINC00638	lincRNA	chr14	105288128	105288148	+	1	0	AGO2	7mer-m8	auucuuaaagaaAGAAGUGUu	| ||||||||	ucucugcccgaaUCUUCACAu	-0.1905	0.073	1	MCF7
MIMAT0017988	hsa-miR-3611	ENSG00000226777	FAM30A	lincRNA	chr14	106388469	106388491	+	1	0	AGO2	7mer-m8	auucuuaaAGAA--AGAAGUGUu	|||| |||||||	accugugcUCUUGGACUUCACAg	0.2851	0.050	1	GM12891
MIMAT0017988	hsa-miR-3611	ENSG00000224078	SNHG14	processed_transcript	chr15	25223930	25223950	+	3	0	AGO2	7mer-m8	auuCUUAAAGAAAGAAGUGUu	|: | | | |||||||	aguGGUUGUGCUGCUUCACAc	0.6876	-0.348	2	left_ventricle
MIMAT0017988	hsa-miR-3611	ENSG00000279192	PWAR5	TEC	chr15	25231917	25231937	+	4	0	AGO1,AGO1-4,AGO2	7mer-m8	auucuuaaagaAAGAAGUGUu	| | | |||||||	uuguggggugaUACUUCACAg	0.1956	-0.458	4	BCBL-1,endothelial,hNSC
MIMAT0017988	hsa-miR-3611	ENSG00000224078	SNHG14	processed_transcript	chr15	25356427	25356454	+	2	0	AGO2	7mer-m8	auUCU-UAAAGAA------AGAAGUGUu	||| ||| ||| ||||||||	auAGAUAUUACUUAUGUAAUCUUCACAg	0.9744	-0.715	2	motor_cortex
MIMAT0017988	hsa-miR-3611	ENSG00000224078	SNHG14	processed_transcript	chr15	25366096	25366116	+	1	0	AGO2	8mer	auucuuaaagaAAGAAGUGUu	|| | | | |||||||	uauagacuaaaUCCUUCACAa	0.7398	0.269	2	cingulate_gyrus
MIMAT0017988	hsa-miR-3611	ENSG00000187951	ARHGAP11B	processed_transcript	chr15	31062077	31062097	+	1	0	AGO1-4	7mer-m8	auUCUUAAAGAAAGAAGUGUu	| :||:|| |||||||	uuGGAGUUAGCGCCUUCACAc	1.0789	-0.217	0	hNSC
MIMAT0017988	hsa-miR-3611	ENSG00000259326	AC116158.1	antisense	chr15	38795774	38795791	+	1	0	AGO2	7mer-m8	auUCUUAAAGAAAGAAGUGUu	|||: | | ||||||||	ccAGAG-UGC--UCUUCACAu	0.9942	-0.508	0	HeLa
MIMAT0017988	hsa-miR-3611	ENSG00000259345	AC013652.1	lincRNA	chr15	39711601	39711621	-	4	0	AGO1-4,AGO2	8mer	auucuuaaagaaAGAAGUGUu	| ||||||||	agugggagaaaaUCUUCACAa	0.0407	0.234	3	Huh-7.5
MIMAT0017988	hsa-miR-3611	ENSG00000276107	AC037198.1	sense_intronic	chr15	39878836	39878856	+	5	0	AGO1,AGO1-4,AGO2	7mer-m8	auucuuaaaGAAAGAAGUGUu	|| || |||||||	acagcucggCUGCCUUCACAc	0.5648	0.182	4	MDMs,endothelial,foreskin_fibroblast
MIMAT0017988	hsa-miR-3611	ENSG00000247556	OIP5-AS1	processed_transcript	chr15	41580691	41580711	+	3	0	AGO1-4,AGO2	7mer-m8	auUCUUAAAGAAAGAAGUGUu	| || | | ||||||||	gcAUAACUCCAGUCUUCACAu	0.9721	-0.132	2	22RV1,Huh-7.5
MIMAT0017988	hsa-miR-3611	ENSG00000247556	OIP5-AS1	processed_transcript	chr15	41598430	41598447	+	21	0	AGO1,AGO1-4,AGO2	7mer-m8	auUCUUAAAGAAAGAAGUGUu	| ||| | || |||||||	uuAGACUGUC---CUUCACAu	1.1010	-0.002	2	Huh-7.5,endothelial,foreskin_fibroblast
MIMAT0017988	hsa-miR-3611	ENSG00000247556	OIP5-AS1	processed_transcript	chr15	41601783	41601803	+	1	0	AGO2	8mer	auucuuaaagaaaGAAGUGUu	| |||||||	cuucuaaaaacagCUUCACAa	-0.1134	0.497	2	T98G
MIMAT0017988	hsa-miR-3611	ENSG00000277152	AC110048.2	lincRNA	chr15	67152765	67152785	+	2	0	AGO1-4,AGO2	8mer	auucuuaaagaaaGAAGUGUu	| | |||||||	aacuuuugcacaaCUUCACAa	0.1835	0.005	0	Huh-7.5
MIMAT0017988	hsa-miR-3611	ENSG00000281183	NPTN-IT1	sense_intronic	chr15	73860100	73860120	-	7	0	AGO1,AGO1-4,AGO2	7mer-m8	auucUUAAAGAAAGAAGUGUu	| | || ||||||||	cuccACUCUCCAUCUUCACAc	0.7468	0.212	4	Huh-7.5,endothelial
MIMAT0017988	hsa-miR-3611	ENSG00000271983	AC023302.1	lincRNA	chr15	80985978	80985998	-	1	0	AGO2	7mer-m8	auucuuaaagaaAGAAGUGUu	| ||||||||	acuuggugaaacUCUUCACAu	0.1509	0.227	1	TDF
MIMAT0017988	hsa-miR-3611	ENSG00000259416	AC021739.3	antisense	chr15	86298822	86298842	-	3	0	AGO1-4	7mer-m8	auucuuaaaGAAAGAAGUGUu	| |||||||||||	auggccgcaCUUUCUUCACAu	0.7549	-0.585	0	MCF7
MIMAT0017988	hsa-miR-3611	ENSG00000259527	LINC00052	lincRNA	chr15	88121691	88121711	+	2	0	AGO2	7mer-m8	auucuuaaAGAAAGAAGUGUu	| | | ||||||||	aucccacaUGUGUCUUCACAu	0.4859	-0.051	0	MCF7
MIMAT0017988	hsa-miR-3611	ENSG00000259275	AC087477.2	lincRNA	chr15	96935751	96935771	+	9	0	AGO1-4,AGO2	8mer	auucuuaaagaaaGAAGUGUu	|| | | |||||||	caaugacucagcaCUUCACAa	0.6864	-0.512	0	Huh-7.5
MIMAT0017988	hsa-miR-3611	ENSG00000259921	AC022819.1	sense_intronic	chr15	99698617	99698639	-	1	0	AGO2	7mer-m8	auucuUAAA--GAAAGAAGUGUu	|||| ||| |||||||	gugccAUUUAACUUCCUUCACAu	1.0178	-0.008	2	MDA-MB-231
MIMAT0017988	hsa-miR-3611	ENSG00000205913	SRRM2-AS1	antisense	chr16	2800354	2800374	-	1	0	AGO2	8mer	auucuuaaagaaaGAAGUGUu	| |||||||	uggugccccaaaaCUUCACAa	-0.4286	0.356	2	22RV1
MIMAT0017988	hsa-miR-3611	ENSG00000272079	AC004233.3	lincRNA	chr16	3056633	3056653	+	1	0	AGO2	7mer-m8	auucuuaAAGAAAGAAGUGUu	| :| |||||||	aggacccUGUUCCCUUCACAg	0.1677	-0.554	1	HeLa
MIMAT0017988	hsa-miR-3611	ENSG00000272079	AC004233.3	lincRNA	chr16	3056735	3056755	+	4	0	AGO2	7mer-m8	auucuuaaAGAAAGAAGUGUu	| || ||||||||	uuccugccUCCGUCUUCACAu	0.3977	-0.502	1	HeLa
MIMAT0017988	hsa-miR-3611	ENSG00000260352	AC092287.1	antisense	chr16	18938238	18938258	+	1	0	AGO2	8mer	auucuuaaagAAAGAAGUGUu	||||||||||	ccuuuuaccaUUUCUUCACAa	0.0476	-0.282	4	HeLa
MIMAT0017988	hsa-miR-3611	ENSG00000261759	AC099518.5	antisense	chr16	19132142	19132162	-	1	0	AGO2	7mer-m8	auucUUAAAGAAAGAAGUGUu	::|| || |||||||	cuuaGGUUAAUUCCUUCACAg	0.8338	0.019	0	H1
MIMAT0017988	hsa-miR-3611	ENSG00000280306	AC137056.2	TEC	chr16	20499577	20499599	+	1	0	AGO2	8mer	auucuuaAAGA--AAGAAGUGUu	| |||| |||||||	ucuuggcUUCUGGACCUUCACAa	0.5934	0.226	0	Huh-7.5
MIMAT0017988	hsa-miR-3611	ENSG00000263331	AC008551.1	antisense	chr16	21140650	21140669	+	1	0	AGO2	7mer-m8	auucUUAAAGAAAGAAGUGUu	||| || |||||||	cucaAAUGUC-ACCUUCACAg	0.8083	0.170	1	GM12892
MIMAT0017988	hsa-miR-3611	ENSG00000273553	AC016597.2	sense_intronic	chr16	27698566	27698586	+	1	0	AGO2	7mer-m8	auucuuAAAGAAAGAAGUGUu	|| | | |||||||||	uaucccUGUAAUUCUUCACAg	0.8896	0.015	0	HeLa
MIMAT0017988	hsa-miR-3611	ENSG00000275807	AC145285.6	antisense	chr16	28834051	28834071	-	1	0	AGO2	8mer	auucuuaaAGAAAGAAGUGUu	| | | |||||||	gcggccgcUGUCGCUUCACAa	0.3670	1.241	0	HeLa
MIMAT0017988	hsa-miR-3611	ENSG00000259810	AC002519.1	sense_intronic	chr16	31800942	31800962	+	3	0	AGO1-4,AGO2	8mer	auUCUUAAAGAAAGAAGUGUu	| |||| | |||||||	auAAAAUUCCCCACUUCACAa	1.1371	0.176	2	Huh-7.5
MIMAT0017988	hsa-miR-3611	ENSG00000261512	AC092368.3	lincRNA	chr16	46658056	46658076	-	1	0	AGO1-4	7mer-m8	auucuuaaagaAAGAAGUGUu	| | | |||||||	uccacccuggcUCCUUCACAg	0.2391	0.243	0	hNSC
MIMAT0017988	hsa-miR-3611	ENSG00000261386	AC027682.4	lincRNA	chr16	67583291	67583313	-	1	0	AGO2	8mer	auucuuAAAGAAA--GAAGUGUu	| ||||||| |||||||	caucuuUUUCUUUGCCUUCACAa	1.5623	1.925	1	HEK293
MIMAT0017988	hsa-miR-3611	ENSG00000261777	AC012184.3	processed_transcript	chr16	70380573	70380594	-	2	0	AGO1	7mer-m8	auucuUAA-AGAAAGAAGUGUu	||| ||| |||||||	cguuuAUUGCCUUACUUCACAc	0.9144	-0.268	0	endothelial
MIMAT0017988	hsa-miR-3611	ENSG00000276523	AC025287.3	antisense	chr16	75606141	75606161	-	1	0	AGO2	7mer-m8	auUCUUAAAGAAAGAAGUGUu	|||: || |||||||	ggAGAGGCACUGGCUUCACAg	0.9791	-0.131	1	HEK293T
MIMAT0017988	hsa-miR-3611	ENSG00000260417	AC092127.1	lincRNA	chr16	85626087	85626107	+	2	0	AGO1-4,AGO2	7mer-m8	auucuuaaagaaaGAAGUGUu	| | |||||||	aagucacagaggcCUUCACAc	0.1359	-0.327	0	Huh-7.5
MIMAT0017988	hsa-miR-3611	ENSG00000261744	AC116552.1	antisense	chr16	88596989	88597009	-	2	0	AGO2	7mer-m8	auucuuaaAGAAAGAAGUGUu	|| |||||||	ccucugcaUCCCGCUUCACAg	0.0249	-0.536	0	HeLa
MIMAT0017988	hsa-miR-3611	ENSG00000261373	VPS9D1-AS1	antisense	chr16	89783969	89783989	+	2	1	AGO1-4,AGO2	7mer-m8	auucuuaaagaaaGAAGUGUu	| |||||||	ccucccugcugccCUUCACAg	-0.0872	-0.249	2	MCF7
MIMAT0017988	hsa-miR-3611	ENSG00000227495	AC004771.1	antisense	chr17	4923310	4923334	-	1	0	AGO2	8mer	auucuUAAAGA----AAGAAGUGUu	| || ||| | |||||||	cacauAUGUCUCAGCUCCUUCACAa	0.6039	3.938	1	H1
MIMAT0017988	hsa-miR-3611	ENSG00000264772	AC016876.2	processed_transcript	chr17	7481581	7481601	+	2	0	AGO1,AGO2	7mer-m8	auucuuaaagaaaGAAGUGUu	| | |||||||	cacuccccuacccCUUCACAc	0.1509	-1.083	0	22RV1,endothelial
MIMAT0017988	hsa-miR-3611	ENSG00000280046	AC104581.4	TEC	chr17	7762864	7762884	+	7	0	AGO1,AGO2	7mer-m8	auucuuaaagaaaGAAGUGUu	|| | | |||||||	uauggacgguacaCUUCACAc	0.5156	1.617	3	HCT116,HEK293
MIMAT0017988	hsa-miR-3611	ENSG00000236088	COX10-AS1	processed_transcript	chr17	13937409	13937429	-	8	0	AGO1,AGO1-4,AGO2	7mer-m8	auuCUUAAAGAAAGAAGUGUu	||| |:| ||||||||	accGAAGAUUUCUCUUCACAu	1.0825	-0.060	2	HCT116,HEK293,Huh-7.5
MIMAT0017988	hsa-miR-3611	ENSG00000265401	AC093484.3	antisense	chr17	16285523	16285543	-	1	0	AGO2	7mer-m8	auuCUUAAAGAAAGAAGUGUu	|:|| |: |||||||	ccuGGAUCUUGGCCUUCACAu	0.8420	5.776	0	H1
MIMAT0017988	hsa-miR-3611	ENSG00000233098	CCDC144NL-AS1	antisense	chr17	20885374	20885394	+	2	0	AGO1-4,AGO2	8mer	auucuUAAAGAAAGAAGUGUu	| ||| | |||||||	cauccAUUACCAGCUUCACAa	0.8641	-0.271	1	HEK293T,hNSC
MIMAT0017988	hsa-miR-3611	ENSG00000258924	AC002094.1	processed_transcript	chr17	26687839	26687859	+	11	0	AGO1-4,AGO2	7mer-m8	auucuuaaAGAAAGAAGUGUu	||| | | ||||||||	gaagccaaUAUAUCUUCACAg	0.9593	4.865	1	HS5,Huh-7.5
MIMAT0017988	hsa-miR-3611	ENSG00000227543	SPAG5-AS1	processed_transcript	chr17	26939049	26939069	+	1	0	AGO2	7mer-m8	auucuuaaAGAAAGAAGUGUu	| | ||| |||||||	cacuuaacUCUACCUUCACAu	0.8444	2.923	1	GM12878
MIMAT0017988	hsa-miR-3611	ENSG00000264577	AC010761.1	antisense	chr17	27049866	27049886	-	1	0	AGO2	7mer-m8	auucuuaaagaAAGAAGUGUu	| | |||||||||	ugucauacagcUUCUUCACAg	0.5168	5.991	0	TDF
MIMAT0017988	hsa-miR-3611	ENSG00000265625	AC104564.5	sense_intronic	chr17	27972256	27972276	-	1	0	AGO1-4	7mer-m8	auucuuaaagAAAGAAGUGUu	| || |||||||	cccugagaagUUACUUCACAu	0.3000	0.723	2	Huh-7.5
MIMAT0017988	hsa-miR-3611	ENSG00000265784	AC006441.3	antisense	chr17	37077833	37077853	-	3	0	AGO2	7mer-m8	auuCUUAAAGAAAGAAGUGUu	| ||| | |||||||	gauGAACUGGCGGCUUCACAc	0.9187	1.068	0	TDF
MIMAT0017988	hsa-miR-3611	ENSG00000267160	AC091152.2	antisense	chr17	42751489	42751508	-	2	0	AGO1,AGO2	7mer-m8	auuCUUAAAGAAAGAAGUGUu	| |:| || | ||||||||	cauGGACUU-UAUCUUCACAg	1.1823	1.492	1	TDF,endothelial
MIMAT0017988	hsa-miR-3611	ENSG00000263798	AC018521.1	processed_transcript	chr17	46051368	46051388	+	3	0	AGO1-4,AGO2	7mer-m8	auucuuaaagaaAGAAGUGUu	| | ||||||||	uuuggccgauacUCUUCACAg	0.2184	5.230	0	Huh-7.5,MDA-MB-231
MIMAT0017988	hsa-miR-3611	ENSG00000257178	AC103702.1	sense_intronic	chr17	46657822	46657842	-	1	0	AGO2	7mer-m8	auucuuaaagaaaGAAGUGUu	| | |||||||	uuuauuacaccacCUUCACAc	-0.0146	1.915	2	HeLa
MIMAT0017988	hsa-miR-3611	ENSG00000279059	AC007485.2	TEC	chr17	53035586	53035607	-	2	0	AGO1-4,AGO2	7mer-m8	auucuuaaaGA-AAGAAGUGUu	|| |||||||||	ccccuggcaCUGUUCUUCACAg	0.1201	-0.083	0	HeLa,Huh-7.S10.3
MIMAT0017988	hsa-miR-3611	ENSG00000279207	AC015813.6	TEC	chr17	56178457	56178477	+	1	0	AGO1	8mer	auucUUAAAGAAAGAAGUGUu	| |||| | |||||||	uggcAAUUGAUAGCUUCACAa	1.0825	0.213	3	endothelial
MIMAT0017988	hsa-miR-3611	ENSG00000279035	AC022211.4	TEC	chr17	73127540	73127562	+	2	0	AGO2	7mer-m8	auUCUU-A-AAGAAAGAAGUGUu	| |||: | | | |||||||	ugAGAGCUCUGCGCCCUUCACAg	1.1092	-0.689	0	T98G
MIMAT0017988	hsa-miR-3611	ENSG00000264853	AC011933.2	sense_intronic	chr17	73368579	73368600	-	2	0	AGO1-4,AGO2	7mer-m8	auucuUAAAGAA-AGAAGUGUu	|| :| |||| |||||||	aaaucGUGUCUUCCCUUCACAu	1.3194	-0.080	1	Huh-7.5,islets
MIMAT0017988	hsa-miR-3611	ENSG00000267506	AC021683.2	lincRNA	chr17	75557059	75557079	+	1	0	AGO2	7mer-m8	auucuuaaagaaaGAAGUGUu	| |||||||	gcguaugaagcccCUUCACAu	-0.1498	-0.323	1	motor_cortex
MIMAT0017988	hsa-miR-3611	ENSG00000262580	AC087741.1	antisense	chr17	78175367	78175392	-	1	0	AGO2	7mer-m8	auUCUUAAAGAAA-----GAAGUGUu	|||: ||| | |||||||	ccAGAGCCUCUGUGGGGCCUUCACAc	0.8932	-0.299	1	22RV1
MIMAT0017988	hsa-miR-3611	ENSG00000262580	AC087741.1	antisense	chr17	78175649	78175669	-	1	0	AGO2	7mer-m8	auucuuaaagaaaGAAGUGUu	| | |||||||	cguccguguugacCUUCACAg	0.1509	2.132	1	HeLa
MIMAT0017988	hsa-miR-3611	ENSG00000185168	LINC00482	lincRNA	chr17	79278218	79278238	-	4	0	AGO2	7mer-m8	auucuuaaagaaaGAAGUGUu	||| | |||||||	acagacuggggagCUUCACAc	0.6609	-0.318	1	HeLa
MIMAT0017988	hsa-miR-3611	ENSG00000280407	AC132872.4	TEC	chr17	80209121	80209141	+	1	0	AGO2	8mer	auucuuaaagaaaGAAGUGUu	| | | |||||||	cuacacacuugccCUUCACAa	0.4495	-0.813	2	HeLa
MIMAT0017988	hsa-miR-3611	ENSG00000266708	AP001793.1	antisense	chr18	8636280	8636300	-	2	0	AGO2	7mer-m8	auucuuaaaGAAAGAAGUGUu	| ||| |||||||	uccuuggcaCUUGCUUCACAg	0.3803	6.662	3	TDF
MIMAT0017988	hsa-miR-3611	ENSG00000267702	AP005131.6	sense_intronic	chr18	13487671	13487692	+	1	0	AGO1-4	7mer-m8	auucUUAAAGAA-AGAAGUGUu	|| ||| |||||||	aguaAAACCCUUGCCUUCACAg	0.7061	0.011	0	Huh-7.5
MIMAT0017988	hsa-miR-3611	ENSG00000266010	GATA6-AS1	lincRNA	chr18	19748906	19748926	-	1	0	AGO2	7mer-m8	auucuuaaagaaaGAAGUGUu	| |||||||	ccccgccuagcccCUUCACAg	-0.0704	0.052	2	HeLa
MIMAT0017988	hsa-miR-3611	ENSG00000267504	AC090236.2	sense_intronic	chr18	56039137	56039157	+	1	0	AGO2	7mer-m8	auucuuAAAGAAAGAAGUGUu	| | || | ||||||||	uuauuuUUACCCUCUUCACAg	0.9372	-0.108	1	22RV1
MIMAT0017988	hsa-miR-3611	ENSG00000263711	AC079062.1	processed_transcript	chr18	70828444	70828463	-	3	0	AGO2	7mer-m8	auuCUUAAAGAAAGAAGUGUu	|| ||| | ||||||||||	uauGAA-GUAUUUCUUCACAg	1.4820	-0.177	0	EWS
MIMAT0017988	hsa-miR-3611	ENSG00000276097	AC006538.3	sense_intronic	chr19	2700902	2700922	-	1	0	AGO2	7mer-m8	auucuuaaagaaAGAAGUGUu	| ||||||||	cccagcuaagcgUCUUCACAc	0.1509	-0.152	1	HEK293S
MIMAT0017988	hsa-miR-3611	ENSG00000267274	AC008770.3	sense_overlapping	chr19	12064146	12064169	+	1	0	AGO2	8mer	auUCUUAAAGAA--A-GAAGUGUu	:|::| |||| | |||||||	cgGGGGUGUCUUGAUCCUUCACAa	1.2602	0.387	0	BT474
MIMAT0017988	hsa-miR-3611	ENSG00000267512	AC011446.1	antisense	chr19	13250625	13250645	-	1	0	AGO2	7mer-m8	auUCUUAAAGAAAGAAGUGUu	|| || || |||||||	gaAAAAAAACUGCCUUCACAu	1.0161	0.236	0	TDF
MIMAT0017988	hsa-miR-3611	ENSG00000267379	AC008569.1	antisense	chr19	14519447	14519467	-	1	0	AGO1-4	8mer	auucuuaaagaaaGAAGUGUu	|| | | |||||||	caacgucuacaacCUUCACAa	0.6039	0.107	0	Huh-7.5
MIMAT0017988	hsa-miR-3611	ENSG00000279977	AC008764.10	TEC	chr19	16721856	16721876	-	5	0	AGO1-4,AGO2	7mer-m8	auucuuaaAGAAAGAAGUGUu	| | | |||||||	gacaccacUGUCACUUCACAu	0.2937	-0.011	0	Huh-7.5
MIMAT0017988	hsa-miR-3611	ENSG00000266904	LINC00663	lincRNA	chr19	19882562	19882586	-	1	0	AGO1-4	7mer-m8	auUCU-UAAA-G-AA-AGAAGUGUu	||| :||| | || ||||||||	ggAGAUGUUUGCAUUGUCUUCACAu	1.4762	0.000	2	hNSC
MIMAT0017988	hsa-miR-3611	ENSG00000267481	AC011477.2	sense_intronic	chr19	19900809	19900833	-	1	0	AGO1-4	7mer-m8	auucUUAAAGAAA----GAAGUGUu	| ||||||||| |||||||	uuuaAAUUUCUUUUACACUUCACAu	2.0698	-0.042	2	Huh-7.5
MIMAT0017988	hsa-miR-3611	ENSG00000280079	AC011447.7	TEC	chr19	20331921	20331944	-	1	0	AGO2	7mer-m8	auucUUAAAGA---AAGAAGUGUu	||||||| |||||||	accaAAUUUCUACCAACUUCACAg	1.3242	0.036	0	TrHBMEC
MIMAT0017988	hsa-miR-3611	ENSG00000266985	AC010485.1	lincRNA	chr19	34046759	34046779	+	1	0	AGO2	8mer	auucuuaaaGAAAGAAGUGUu	| | | |||||||	agcaagacaCCUCCUUCACAa	0.3194	-0.073	0	22RV1
MIMAT0017988	hsa-miR-3611	ENSG00000236144	TMEM147-AS1	antisense	chr19	36031645	36031665	-	9	0	AGO1,AGO1-4,AGO2	8mer	auucuuaaagaaaGAAGUGUu	|| | |||||||	aaacucauguaacCUUCACAa	0.4611	-0.159	0	MCF7,MDA-MB-231,endothelial
MIMAT0017988	hsa-miR-3611	ENSG00000232677	LINC00665	lincRNA	chr19	36805637	36805657	-	1	0	AGO2	7mer-m8	auucuuaaagaaaGAAGUGUu	| | |||||||	cuuuaugcacaaaCUUCACAu	0.1765	0.139	1	T-REx-293
MIMAT0017988	hsa-miR-3611	ENSG00000232677	LINC00665	lincRNA	chr19	36806654	36806676	-	1	0	AGO2	7mer-m8	auucuuaaAGAAA--GAAGUGUu	| | || || |||||||	uuaucuccUCGUUGACUUCACAg	0.6797	0.173	1	BT474
MIMAT0017988	hsa-miR-3611	ENSG00000267470	ZNF571-AS1	antisense	chr19	38056971	38056991	+	1	0	AGO1-4	7mer-m8	auucuuaaaGAAAGAAGUGUu	| || :||||||||||	ucaguggccUUUUCUUCACAg	1.0871	-0.838	0	Huh-7.5
MIMAT0017988	hsa-miR-3611	ENSG00000268262	AC011445.1	sense_overlapping	chr19	39805345	39805368	-	4	0	AGO2	8mer	auUCUUAAAGAA---AGAAGUGUu	:|| ||| | |||||||	ggGGACCUUCGUGCAGCUUCACAa	0.8711	3.701	1	HeLa
MIMAT0017988	hsa-miR-3611	ENSG00000279539	AC006486.2	TEC	chr19	42748983	42749003	+	1	0	AGO2	8mer	auucuuaaaGAAAGAAGUGUu	| || |||||||	acacuuccgCUCCCUUCACAa	0.3134	0.011	0	HeLa
MIMAT0017988	hsa-miR-3611	ENSG00000213904	LIPE-AS1	antisense	chr19	42989622	42989642	+	4	0	AGO2	7mer-m8	auucuuaaagaaaGAAGUGUu	| |||||||	cugccagcagcacCUUCACAg	-0.1134	2.348	1	TDF
MIMAT0017988	hsa-miR-3611	ENSG00000266921	AC006213.1	antisense	chr19	44501212	44501232	-	2	0	AGO1,AGO2	7mer-m8	auucuuaaaGAAAGAAGUGUu	| |||||||||	cccuuuccaCAUUCUUCACAu	0.0330	0.079	1	TDF,endothelial
MIMAT0017988	hsa-miR-3611	ENSG00000269292	AC093503.2	antisense	chr19	47113986	47114006	-	4	0	AGO2	7mer-m8	auucuUAAAGAAAGAAGUGUu	| || |:||||||||||	gauauAUAUUUUUCUUCACAg	1.1753	3.859	0	TDF
MIMAT0017988	hsa-miR-3611	ENSG00000279541	AC005261.5	TEC	chr19	57804700	57804720	-	1	0	AGO2	7mer-m8	auucuuaaAGAAAGAAGUGUu	| || |||||||	auguauagUCAGCCUUCACAc	0.4065	-0.064	2	H1
MIMAT0017988	hsa-miR-3611	ENSG00000268895	A1BG-AS1	antisense	chr19	58859170	58859190	+	1	0	AGO2	7mer-m8	auucuuaaaGAAAGAAGUGUu	|| |||||||	cugcgcccgCUGCCUUCACAc	-0.0704	-0.938	2	HEK293T
MIMAT0017988	hsa-miR-3611	ENSG00000259974	LINC00261	lincRNA	chr20	22544186	22544206	-	6	0	AGO1-4	8mer	auUCUUAAAGAAAGAAGUGUu	| ||:| | : | |||||||	ugAGGACUGUGUGCUUCACAa	1.1823	0.107	0	Huh-7.5
MIMAT0017988	hsa-miR-3611	ENSG00000196756	SNHG17	processed_transcript	chr20	37057588	37057608	-	3	0	AGO2	7mer-m8	auucuuaaagaaaGAAGUGUu	| |||||||	guguuuuccacccCUUCACAg	-0.0872	0.084	0	HEK293S
MIMAT0017988	hsa-miR-3611	ENSG00000277449	CEBPB-AS1	antisense	chr20	48802780	48802801	-	1	0	AGO2	7mer-m8	auUCUUA-AAGAAAGAAGUGUu	|| |:| || |||||||	aaACAGUGCUCAACCUUCACAu	1.0313	-0.094	0	BCBL-1
MIMAT0017988	hsa-miR-3611	ENSG00000215386	MIR99AHG	lincRNA	chr21	17981750	17981770	+	1	0	AGO2	8mer	auucuuaaagaaaGAAGUGUu	|||||||	gcucuucgcaacaCUUCACAa	-0.6667	1.324	3	HeLa
MIMAT0017988	hsa-miR-3611	ENSG00000256073	URB1-AS1	lincRNA	chr21	33765753	33765773	+	1	0	AGO2	7mer-m8	auuCUUAAAGAAAGAAGUGUu	| ||| ||| |||||||	cauGAAGAGCUUGCUUCACAc	1.2590	-0.683	0	MCF7
MIMAT0017988	hsa-miR-3611	ENSG00000227456	LINC00310	lincRNA	chr21	35555058	35555078	+	1	0	AGO2	7mer-m8	auucuuAAAGAAAGAAGUGUu	|| | | |||||||	accuucUUCCCUGCUUCACAc	0.4760	-0.052	0	HeLa
MIMAT0017988	hsa-miR-3611	ENSG00000242553	AP001432.1	lincRNA	chr21	38609888	38609908	+	1	0	AGO1-4	7mer-m8	auUCUUAAAGAAAGAAGUGUu	|| | || :||||||||||	aaACACUUCUUUUCUUCACAg	1.4122	-0.335	2	Huh-7.5
MIMAT0017988	hsa-miR-3611	ENSG00000205622	AP001043.1	lincRNA	chr21	40285072	40285095	-	1	0	AGO2	7mer-m8	auucUUAAAGAAA---GAAGUGUu	|| |||| |||||||	cgcuAAAACCUUUGCCCUUCACAc	0.7537	-0.772	1	HeLa
MIMAT0017988	hsa-miR-3611	ENSG00000235123	DSCAM-AS1	antisense	chr21	41757041	41757061	+	4	0	AGO1-4,AGO2	7mer-m8	auucuuaaagaaaGAAGUGUu	| |||||||	cugugacaaugaaCUUCACAu	-0.1134	-0.161	0	MCF7
MIMAT0017988	hsa-miR-3611	ENSG00000225431	LINC01671	lincRNA	chr21	44020739	44020759	-	1	0	AGO1-4	7mer-m8	auucuuaaaGAAAGAAGUGUu	| | || |||||||	cgaaagagcCUGCCUUCACAu	0.5842	0.035	1	MCF7
MIMAT0017988	hsa-miR-3611	ENSG00000215424	MCM3AP-AS1	antisense	chr21	47661624	47661644	+	2	0	AGO2	7mer-m8	auUCUUAAAGAAAGAAGUGUu	|| | | ||||||||	ccAGUACUGACAUCUUCACAg	0.8292	-0.092	3	T98G
MIMAT0017988	hsa-miR-3611	ENSG00000236499	LINC00896	lincRNA	chr22	20195065	20195085	+	1	0	AGO2	7mer-m8	auucuuaaaGAAAGAAGUGUu	| | | |||||||	cgaugucccCAUCCUUCACAc	0.2740	-0.496	1	HCT116
MIMAT0017988	hsa-miR-3611	ENSG00000228315	GUSBP11	processed_transcript	chr22	24036937	24036956	-	2	0	AGO1-4,AGO2	7mer-m8	auucuUAAAGAAAGAAGUGUu	|| || |||||||	gccccAUCUC-CACUUCACAu	0.5369	0.077	1	HS5,Huh-7.5
MIMAT0017988	hsa-miR-3611	ENSG00000273000	AP000347.2	processed_transcript	chr22	24036937	24036956	-	2	0	AGO1-4,AGO2	7mer-m8	auucuUAAAGAAAGAAGUGUu	|| || |||||||	gccccAUCUC-CACUUCACAu	0.5369	0.077	1	HS5,Huh-7.5
MIMAT0017988	hsa-miR-3611	ENSG00000225783	MIAT	lincRNA	chr22	27061765	27061785	+	1	0	AGO1-4	7mer-m8	auuCUUAAAGAAAGAAGUGUu	|| |||| |||||||	gguGAUUUUCACACUUCACAu	1.1417	0.008	3	hNSC
MIMAT0017988	hsa-miR-3611	ENSG00000225783	MIAT	lincRNA	chr22	27064254	27064276	+	2	0	AGO1-4	7mer-m8	auUCUUAAAGAA--AGAAGUGUu	| | :|| || | ||||||||	ugAAGAUCUCAUCCUCUUCACAc	1.2218	-0.190	3	hNSC
MIMAT0017988	hsa-miR-3611	ENSG00000223704	LINC01422	lincRNA	chr22	27259064	27259085	+	2	0	AGO1-4	7mer-m8	auucUUAA-AGAAAGAAGUGUu	| |||| | || |||||||	uguaAAUUCUAUUGCUUCACAc	1.3321	0.369	1	foreskin_fibroblast
MIMAT0017988	hsa-miR-3611	ENSG00000235954	TTC28-AS1	processed_transcript	chr22	28394016	28394036	+	1	0	AGO1-4	8mer	auUCUUAAAGAAAGAAGUGUu	||:: || |||||||	gcAGGGCUUGAAGCUUCACAa	0.9360	-0.317	0	hNSC
MIMAT0017988	hsa-miR-3611	ENSG00000235954	TTC28-AS1	processed_transcript	chr22	28394777	28394797	+	1	0	AGO2	7mer-m8	auucuuaaagaaaGAAGUGUu	||| | | |||||||	caagcaccaccagCUUCACAg	0.8641	4.148	0	TDF
MIMAT0017988	hsa-miR-3611	ENSG00000225465	RFPL1S	antisense	chr22	29833091	29833111	-	1	0	AGO2	7mer-m8	auucuuAAAGAAAGAAGUGUu	| || | |||||||	uggaccUUGAGUACUUCACAc	0.4905	0.141	2	motor_cortex
MIMAT0017988	hsa-miR-3611	ENSG00000278920	AC005005.4	sense_overlapping	chr22	31453925	31453945	+	2	0	AGO1-4,AGO2	8mer	auucuuaaagaAAGAAGUGUu	| | |||||||	acuacgcuaagUGCUUCACAa	0.0179	0.017	0	Huh-7.5
MIMAT0017988	hsa-miR-3611	ENSG00000232081	LARGE-IT1	sense_intronic	chr22	34120886	34120898	-	2	0	AGO1-4,AGO2	8mer	auucuuaaaGAAAGAAGUGUu	:|| |||||||	--------aUUUCCUUCACAa	-0.6564	-0.440	0	Huh-7.5
MIMAT0017988	hsa-miR-3611	ENSG00000226328	NUP50-AS1	lincRNA	chr22	45548434	45548454	-	5	0	AGO1-4,AGO2	7mer-m8	auucuuaaagaaaGAAGUGUu	| | |||||||	ucucugcccccacCUUCACAu	-0.0146	0.123	1	Huh-7.5
MIMAT0017988	hsa-miR-3611	ENSG00000280383	Z95331.1	sense_overlapping	chr22	46075004	46075024	+	2	0	AGO2	7mer-m8	auucuuaaagaaaGAAGUGUu	|||||||	cucuuucaaagaaCUUCACAu	-0.6667	-0.184	2	Huh-7.5
MIMAT0017988	hsa-miR-3611	ENSG00000237341	SYP-AS1	antisense	chrX	49055426	49055446	+	2	0	AGO1-4,AGO2	8mer	auucuuaaagaaaGAAGUGUu	|||||||	cccauugcagcacCUUCACAa	-0.6667	3.824	1	Huh-7.5
MIMAT0017988	hsa-miR-3611	ENSG00000228906	AL353804.1	lincRNA	chrX	73169294	73169315	+	2	0	AGO2	8mer	auuCUUAA-AGAAAGAAGUGUu	|: || |: |||||||	auuGGCUUGUUGAACUUCACAa	0.7468	0.307	4	MDA-MB-231
MIMAT0017988	hsa-miR-3611	ENSG00000230590	FTX	lincRNA	chrX	73499845	73499865	-	4	0	AGO1,AGO1-4,AGO2	7mer-m8	auucuuaaagaaaGAAGUGUu	| | | | |||||||	uuacugucuggccCUUCACAg	0.6121	0.319	2	Huh-7.5,endothelial
MIMAT0017988	hsa-miR-3611	ENSG00000261409	AL035425.3	sense_overlapping	chrX	107963372	107963391	-	1	0	AGO2	7mer-m8	auucuUAAAGAAAGAAGUGUu	||||| | |||||||	cugcuAUUUC-UGCUUCACAg	1.0658	3.009	1	HEK293
MIMAT0017988	hsa-miR-3611	ENSG00000280322	AL035425.4	TEC	chrX	107969538	107969558	-	2	0	AGO2	7mer-m8	auucuuaaagaaaGAAGUGUu	| || | |||||||	ucucaaacugaaaCUUCACAu	0.6318	0.195	1	HEK293S
MIMAT0017988	hsa-miR-3611	ENSG00000224142	AMMECR1-IT1	sense_intronic	chrX	109550011	109550035	-	1	0	AGO2	8mer	auUCUUAAAG----AAAGAAGUGUu	||:||||||: | |||||||	uaGGAAUUUUGGGAAUCCUUCACAa	1.4857	0.518	0	Huh-7.5
MIMAT0017988	hsa-miR-3611	ENSG00000203930	LINC00632	lincRNA	chrX	139854285	139854309	+	1	0	AGO2	8mer	auuCUUAAAG----AAAGAAGUGUu	||:|| | | |||||||	ccuGAGUUCCACGAUCGCUUCACAa	0.4866	0.483	3	HEK293T
