# Supplementary material for: Identification of hub programmed cell death-related genes and immune infiltration in Crohn’s disease using bioinformatics
Source: Front Genet. 2024 Dec 18;15:1425062. doi: 10.3389/fgene.2024.1425062 (PMC11688285; doi:10.3389/fgene.2024.1425062)
Supplement: Supplementary file 2 [file DataSheet4.zip › Input data and script3/ceRNAnet/miRNA_lncRNA/hsa-miR-148b-3p.txt]

#please cite:
#Zhou KR, Liu S, Li B, Liu SR, Zheng WJ, Cai L, et al. An encyclopedia of RNA interactomes in ENCORI.
#2.Li JH, et al.starBase v2.0: decoding miRNA-ceRNA, miRNA-ncRNA and protein-RNA interaction networks from large-scale CLIP-Seq data , Nucleic Acids Res. 2014 Jan;42:D92-7.
miRNAid	miRNAname	geneID	geneName	geneType	chromosome	start	end	strand	clipExpNum	degraExpNum	RBP	merClass	miRseq	align	targetSeq	TDMDScore	phyloP	pancancerNum	cellline/tissue
MIMAT0000759	hsa-miR-148b-3p	ENSG00000230699	AL645608.3	lincRNA	chr1	848686	848706	+	3	0	AGO2	8mer	uguuucAAGACACUACGUGACu	| | ||| | |||||||	cccugcUGCUG-GCUGCACUGa	0.8248	0.145	6	HEK293S
MIMAT0000759	hsa-miR-148b-3p	ENSG00000223764	AL645608.1	lincRNA	chr1	853714	853735	-	1	0	AGO2	7mer-m8	uguuucAAGACACUACGUGACu	| | | | | |||||||	gggauaUGCAGGGUUGCACUGu	0.6563	-0.452	10	HeLa
MIMAT0000759	hsa-miR-148b-3p	ENSG00000223764	AL645608.1	lincRNA	chr1	855946	855967	-	2	0	AGO2	7mer-m8	uguuucaagacacUACGUGACu	|| | :|||||||	gugcagacaggauGUGCACUGc	0.3880	-0.278	10	HeLa
MIMAT0000759	hsa-miR-148b-3p	ENSG00000223823	LINC01342	lincRNA	chr1	1078791	1078812	+	2	0	AGO1-4,AGO2	7mer-m8	uguuucaagacacuACGUGACu	| | |||||||	uauucucccagcccUGCACUGc	-0.0594	-0.622	2	Huh-7.5
MIMAT0000759	hsa-miR-148b-3p	ENSG00000272141	AL390719.2	lincRNA	chr1	1105057	1105078	+	1	0	AGO2	7mer-m8	uguuucaagacacuACGUGACu	| | |||||||	gggccacgcagcccUGCACUGg	-0.0594	-0.856	5	HEK293T
MIMAT0000759	hsa-miR-148b-3p	ENSG00000280222	AL365209.1	TEC	chr1	18437279	18437305	+	1	0	AGO2	7mer-m8	uguuUCAAGACACU-----ACGUGACu	| ||||| || |||||||	gggcACUUCUGGGAAGUCCUGCACUGg	0.9294	0.122	6	cingulate_gyrus
MIMAT0000759	hsa-miR-148b-3p	ENSG00000117242	PINK1-AS	antisense	chr1	20976238	20976259	-	3	0	AGO1,AGO2	7mer-m8	uguuucaagacacuACGUGACu	| | |||||||	uugagacaaagacuUGCACUGu	0.0465	-0.014	5	HCT116,endothelial
MIMAT0000759	hsa-miR-148b-3p	ENSG00000242125	SNHG3	processed_transcript	chr1	28836536	28836557	+	5	0	AGO1,AGO2	7mer-m8	uguuucaagacacuACGUGACu	|||||||	uuugucaagcccccUGCACUGg	-0.7727	-0.008	8	HeLa,endothelial
MIMAT0000759	hsa-miR-148b-3p	ENSG00000233246	AL513327.2	antisense	chr1	33824498	33824519	+	3	0	AGO1-4,AGO2	7mer-m8	uguuuCAAGACACUACGUGACu	| | |:|| |||||||	aggccGCUUUGCUUUGCACUGc	0.7583	-0.165	3	Huh-7.5
MIMAT0000759	hsa-miR-148b-3p	ENSG00000230163	AL122010.1	antisense	chr1	35316449	35316471	+	2	0	AGO1-4,AGO2	8mer	uguUUCAAGACACU-ACGUGACu	| :| ||: || |||||||	ucuGACUUUGCAGACUGCACUGa	0.9778	-0.194	8	EWS,MCF7
MIMAT0000759	hsa-miR-148b-3p	ENSG00000238287	AL603839.3	antisense	chr1	40959182	40959204	-	3	0	AGO1-4,AGO2	8mer	ugUUUCAAGACACU-ACGUGACu	:|: ||:| | | |||||||	ggGAGUUUUUAUUAUUGCACUGa	1.0643	0.367	6	HEK293,MCF7
MIMAT0000759	hsa-miR-148b-3p	ENSG00000234694	AL139289.2	antisense	chr1	43820436	43820457	-	2	0	AGO2	7mer-m8	uguuucaagacacuACGUGACu	| |||||||	gccucagaggcacuUGCACUGu	-0.4545	0.017	3	MDA-MB-231
MIMAT0000759	hsa-miR-148b-3p	ENSG00000233203	AC096536.1	antisense	chr1	55354278	55354297	+	1	0	AGO2	7mer-m8	ugUUUCAAGACACUACGUGACu	|:|| | ||| |||||||	ugAGAGGU-UGU-UUGCACUGg	1.1230	0.034	7	HeLa
MIMAT0000759	hsa-miR-148b-3p	ENSG00000235501	AC105942.1	antisense	chr1	95428558	95428579	+	1	0	AGO2	8mer	uguuuCAAGACACUACGUGACu	| | |:|| |:|||||||	aucguGCUUUGAGGUGCACUGa	0.9856	-0.040	12	HS27a
MIMAT0000759	hsa-miR-148b-3p	ENSG00000232811	AL360270.1	antisense	chr1	111494873	111494896	+	1	0	AGO2	8mer	uguUUCA-AG-ACACUACGUGACu	|||| || | || |||||||	ugcAAGUAUCUUUUGCUGCACUGa	1.3092	2.784	5	TDF
MIMAT0000759	hsa-miR-148b-3p	ENSG00000260948	AL390195.2	sense_overlapping	chr1	111973972	111973992	-	1	0	AGO1-4	8mer	uguUUCAAGACACUACGUGACu	||| | | |||||||	gucAAGGACCCU-CUGCACUGa	0.6963	-0.169	9	hNSC
MIMAT0000759	hsa-miR-148b-3p	ENSG00000233396	LINC01719	lincRNA	chr1	145376182	145376202	-	1	0	AGO1-4	7mer-m8	uguUUCAAGACACUACGUGACu	| | | |:| | |||||||	uccAUGCUUU-UCCUGCACUGc	0.9091	-0.034	6	fibroblasts
MIMAT0000759	hsa-miR-148b-3p	ENSG00000234225	AC244394.2	lincRNA	chr1	146473626	146473646	-	1	0	AGO1-4	7mer-m8	uguUUCAAGACACUACGUGACu	| | | |:| | |||||||	uccAUGCUUU-UCCUGCACUGc	0.9091	0.142	2	fibroblasts
MIMAT0000759	hsa-miR-148b-3p	ENSG00000278811	LINC00624	antisense	chr1	146855215	146855235	-	1	0	AGO1-4	8mer	ugUUUCAAGACACUACGUGACu	|:| |:| ||||||||	caAGAAAUUU-ACAUGCACUGa	0.8260	-0.018	2	fibroblasts
MIMAT0000759	hsa-miR-148b-3p	ENSG00000278811	LINC00624	antisense	chr1	146855254	146855275	-	1	0	AGO1-4	7mer-m8	uguuucaagacacuACGUGACu	| | |||||||	augugacaauugccUGCACUGu	-0.0594	-0.036	2	fibroblasts
MIMAT0000759	hsa-miR-148b-3p	ENSG00000231196	LINC01138	lincRNA	chr1	147765034	147765056	-	1	0	AGO1-4	8mer	uguuUCAAGAC-ACUACGUGACu	:| |: | | |||||||	cucuGGCUUGGCUUCUGCACUGa	0.5843	0.363	3	fibroblasts
MIMAT0000759	hsa-miR-148b-3p	ENSG00000272068	AL365181.2	lincRNA	chr1	156609382	156609403	-	1	0	AGO2	7mer-m8	ugUUUCAAGACACUACGUGACu	|| | | | |||||||	ugAAUAAUAUCUACUGCACUGg	0.6940	-0.489	5	HEK293
MIMAT0000759	hsa-miR-148b-3p	ENSG00000226520	KIRREL1-IT1	sense_intronic	chr1	158000658	158000684	+	2	0	AGO1-4,AGO2	8mer	uguUUCAAGAC-----ACUACGUGACu	:||| ||| || |||||||	uguGAGUGCUGACUCAUGUUGCACUGa	0.6592	0.071	14	MDA-MB-231,hNSC
MIMAT0000759	hsa-miR-148b-3p	ENSG00000230630	DNM3OS	antisense	chr1	172109581	172109600	-	1	0	AGO1	8mer	uguuucAAGACACUACGUGACu	| | |||||| |||||||	auuacuUUCUGU--UGCACUGa	1.4471	0.936	20	endothelial
MIMAT0000759	hsa-miR-148b-3p	ENSG00000260360	AL353708.1	lincRNA	chr1	179922903	179922924	-	1	0	AGO2	7mer-m8	uguuucaagacaCUACGUGACu	| |||||||	ugucuccaggaaGCUGCACUGg	-0.6022	0.072	1	left_ventricle
MIMAT0000759	hsa-miR-148b-3p	ENSG00000243155	AL162431.2	antisense	chr1	180945585	180945606	-	25	0	AGO1-4,AGO2	8mer	uguuucaagacACUACGUGACu	|| || |||||||	uggaaacauacUGCUGCACUGa	0.3945	0.159	9	EWS,foreskin_fibroblast
MIMAT0000759	hsa-miR-148b-3p	ENSG00000235121	AL645504.1	antisense	chr1	201693661	201693683	-	1	0	AGO2	7mer-m8	uguuUCAAGACACU-ACGUGACu	||| ||| | |||||||	uggcAGUAGUGUUACUGCACUGg	1.0011	-0.131	7	TDF
MIMAT0000759	hsa-miR-148b-3p	ENSG00000234678	ELF3-AS1	antisense	chr1	201969223	201969247	-	6	0	AGO1-4,AGO2	8mer	ugUUUC--AAGACAC-UACGUGACu	| |||| |||| | :|||||||	auAAAGUAUUCUAAGCGUGCACUGa	1.5610	-0.522	3	Huh-7.5
MIMAT0000759	hsa-miR-148b-3p	ENSG00000240219	AL512306.2	lincRNA	chr1	204596028	204596049	+	1	0	AGO2	7mer-m8	uguuucaagacACUACGUGACu	| | | :|||||||	uacacacgcauUUGUGCACUGg	0.3770	-0.251	1	BT474
MIMAT0000759	hsa-miR-148b-3p	ENSG00000233461	AL445524.1	antisense	chr1	231664232	231664247	-	3	0	AGO1-4,AGO2	7mer-m8	uguuucaagacacUACGUGACu	| ||||||||	------ucacagcAUGCACUGu	-0.4847	-0.636	2	Huh-7.5
MIMAT0000759	hsa-miR-148b-3p	ENSG00000233461	AL445524.1	antisense	chr1	231664232	231664254	-	3	0	AGO1-4,AGO2	7mer-m8	ugUUUCAAGACAC-UACGUGACu	||||: || | ||||||||	acAAGCCUCACAGCAUGCACUGu	1.2982	-0.604	2	Huh-7.5
MIMAT0000759	hsa-miR-148b-3p	ENSG00000273058	AL359921.2	antisense	chr1	236699927	236699949	-	1	0	AGO1-4	7mer-m8	uguuucaagacaCU-ACGUGACu	| || |||||||	gacugcaacccaGACUGCACUGu	-0.0284	-0.380	3	Huh-7.5
MIMAT0000759	hsa-miR-148b-3p	ENSG00000269973	AC010969.2	lincRNA	chr2	10078303	10078324	+	1	0	AGO2	8mer	uguuucaagacacuACGUGACu	| |||||||	ucugcccaggcaccUGCACUGa	-0.4545	-0.473	6	HS5
MIMAT0000759	hsa-miR-148b-3p	ENSG00000205500	AC013472.1	processed_transcript	chr2	27235466	27235487	-	1	0	AGO2	7mer-m8	uguuUCAAGACACUACGUGACu	| ||| | ||||||||	ccccAGUGGGGACAUGCACUGg	0.8969	-0.369	8	Huh-7.5
MIMAT0000759	hsa-miR-148b-3p	ENSG00000272156	AC008280.3	lincRNA	chr2	54311922	54311943	+	2	0	AGO2	7mer-m8	uguuucaaGACACUACGUGACu	|| :|| |||||||	ucagcaacUUGCCUUGCACUGc	0.6034	0.665	7	MDA-MB-231
MIMAT0000759	hsa-miR-148b-3p	ENSG00000271894	AC007744.1	processed_transcript	chr2	56612392	56612415	+	4	0	AGO1,AGO2	7mer-m8	ugUUUCAAG--ACACUACGUGACu	||| ||: | |||||||	guAAACUUUAAAAUAUUGCACUGc	0.8393	2.854	1	GM12892,endothelial
MIMAT0000759	hsa-miR-148b-3p	ENSG00000279485	AC016734.2	TEC	chr2	63746131	63746157	-	1	0	AGO2	7mer-m8	uguUUCAAG-ACAC----UACGUGACu	| ::|| | |||| ||||||||	aguGGGUGCAUGUGUACCAUGCACUGg	1.2328	0.095	3	22RV1
MIMAT0000759	hsa-miR-148b-3p	ENSG00000179818	PCBP1-AS1	processed_transcript	chr2	70297737	70297758	-	2	0	AGO1-4,AGO2	7mer-m8	uguuucaagacacuACGUGACu	| | |||||||	uagagacaggauuuUGCACUGu	-0.0284	-0.318	3	T98G,hNSC
MIMAT0000759	hsa-miR-148b-3p	ENSG00000237737	DCTN1-AS1	antisense	chr2	74618907	74618929	+	1	0	AGO2	7mer-m8	uguuucaAGACA-CUACGUGACu	| || || |||||||	ucgcgccUCCGUACCUGCACUGu	0.5579	0.893	4	H1
MIMAT0000759	hsa-miR-148b-3p	ENSG00000232034	AC092168.2	sense_intronic	chr2	101440084	101440105	+	1	0	AGO2	8mer	ugUUUCAAGACACUACGUGACu	|||:|||:|| |||||||||	gcAAGGUUUUGGGAUGCACUGa	1.8370	0.045	4	left_ventricle
MIMAT0000759	hsa-miR-148b-3p	ENSG00000234177	LINC01114	lincRNA	chr2	105371192	105371213	-	1	0	AGO2	8mer	uguuucaagacacuACGUGACu	| |||||||	cuuuacaaucaaccUGCACUGa	-0.2794	-0.381	6	TDF
MIMAT0000759	hsa-miR-148b-3p	ENSG00000189223	PAX8-AS1	processed_transcript	chr2	113997134	113997155	+	3	0	AGO1	7mer-m8	uguuucaagacacuACGUGACu	||| |||||||	acaugaggggcccuUGCACUGg	0.0133	-0.511	5	endothelial
MIMAT0000759	hsa-miR-148b-3p	ENSG00000236859	NIFK-AS1	antisense	chr2	122408264	122408285	+	2	0	AGO2	7mer-m8	ugUUUCAAGACACUACGUGACu	:| || :|| |||||||||	uuGAUGUGUUGAGAUGCACUGc	1.2383	-0.219	13	HeLa
MIMAT0000759	hsa-miR-148b-3p	ENSG00000279166	AC009951.1	TEC	chr2	145251911	145251932	-	1	0	AGO1-4	7mer-m8	uguuucaagacaCUACGUGACu	| | | |||||||	auuuucacauagGUUGCACUGu	0.0582	0.284	6	hNSC
MIMAT0000759	hsa-miR-148b-3p	ENSG00000234350	AC007405.1	lincRNA	chr2	171597238	171597258	-	4	0	AGO1-4,AGO2	7mer-m8	uguuuCAAGACACUACGUGACu	|| ||| ||||||||	caccuGUGAUGU-AUGCACUGc	0.7875	-0.195	4	Huh-7.5
MIMAT0000759	hsa-miR-148b-3p	ENSG00000234350	AC007405.1	lincRNA	chr2	171597659	171597683	-	2	0	AGO1-4,AGO2	7mer-m8	ugUUUCAAGAC--ACU-ACGUGACu	||||:|| || ||| |||||||	acAAGGUGAUGAAUGACUGCACUGg	1.6818	0.361	4	Huh-7.5
MIMAT0000759	hsa-miR-148b-3p	ENSG00000279598	AC009948.5	TEC	chr2	179422170	179422192	+	1	0	AGO2	7mer-m8	uguuucaaGACACU-ACGUGACu	| || || |||||||	gugauagcCUACGACUGCACUGc	0.5432	4.347	3	HeLa
MIMAT0000759	hsa-miR-148b-3p	ENSG00000236432	AC097662.1	antisense	chr2	228110594	228110615	-	1	0	AGO2	8mer	uguuucaagacaCUACGUGACu	| ||| |||||||||	cccaagggaaaaGAUGCACUGa	0.8769	-0.609	4	HCT116
MIMAT0000759	hsa-miR-148b-3p	ENSG00000227252	AC105760.2	antisense	chr2	237993445	237993467	-	1	0	AGO2	8mer	ugUUUCAAGACACU-ACGUGACu	| | | | | | | |||||||	aaAUACUAAUAUAAGUGCACUGa	0.8903	0.104	9	HEK293T
MIMAT0000759	hsa-miR-148b-3p	ENSG00000234949	AC104667.2	antisense	chr2	238504156	238504177	+	1	0	AGO1-4	7mer-m8	uguUUCAAGACACUACGUGACu	| |:| | | ||||||||	gccAGGGGCAGACAUGCACUGg	0.9357	-0.600	1	MCF7
MIMAT0000759	hsa-miR-148b-3p	ENSG00000224957	LINC01266	lincRNA	chr3	884631	884652	+	1	0	AGO2	7mer-m8	uguuUCAAGACACUACGUGACu	| | | | |||||||	cauuAUUGCACUACUGCACUGc	0.4745	-0.093	13	motor_cortex
MIMAT0000759	hsa-miR-148b-3p	ENSG00000227110	LMCD1-AS1	antisense	chr3	8263086	8263107	-	1	0	AGO1-4	7mer-m8	uguUUCAAGACACUACGUGACu	| | | || ||||||||	ugcAUGGACAGUCAUGCACUGc	0.8304	-0.075	7	Huh-7.5
MIMAT0000759	hsa-miR-148b-3p	ENSG00000272498	AC090948.2	antisense	chr3	16381057	16381078	+	3	0	AGO1-4	8mer	uguuucaagacacuACGUGACu	| | |||||||	uccccaucagcaucUGCACUGa	0.0388	0.460	4	Huh-7.5
MIMAT0000759	hsa-miR-148b-3p	ENSG00000224822	THRB-IT1	sense_intronic	chr3	24500137	24500158	-	3	0	AGO1-4,AGO2	7mer-m8	uguuucaagACACUACGUGACu	| | | || |||||||	gcugauacaUUUGCUGCACUGu	0.6485	0.243	9	Huh-7.5
MIMAT0000759	hsa-miR-148b-3p	ENSG00000270194	AC097359.2	antisense	chr3	37284630	37284651	-	2	0	AGO2	7mer-m8	uguuucaagacaCUACGUGACu	| | |||||||	gcuuccgaacucGCUGCACUGg	-0.2486	-1.187	6	Akata-LCLd3
MIMAT0000759	hsa-miR-148b-3p	ENSG00000227398	KIF9-AS1	antisense	chr3	47210833	47210854	+	3	0	AGO1,AGO2	7mer-m8	uguuucaagacacUACGUGACu	|| || ||||||||	acuaaaaagaaccAUGCACUGu	0.5299	0.223	11	HeLa,endothelial
MIMAT0000759	hsa-miR-148b-3p	ENSG00000213600	U73169.1	sense_intronic	chr3	50277226	50277248	+	4	0	AGO1,AGO1-4	7mer-m8	uguuucaaGAC-ACUACGUGACu	| ||| ||:|||||||	aacucaggCUGUUGGUGCACUGc	0.6734	-0.168	7	Huh-7.5,endothelial
MIMAT0000759	hsa-miR-148b-3p	ENSG00000281358	RASSF1-AS1	antisense	chr3	50375266	50375287	+	1	0	AGO2	7mer-m8	uguuucaagacacuACGUGACu	| | |||||||	cccucgagaaugccUGCACUGu	-0.0066	-0.414	5	T-REx-293
MIMAT0000759	hsa-miR-148b-3p	ENSG00000271976	AC012467.2	antisense	chr3	53893098	53893119	-	1	0	AGO2	7mer-m8	ugUUUCAAGACACUACGUGACu	:|| || | |||||||	caGAACAUCCAUUUUGCACUGu	0.8370	-0.520	3	HEK293
MIMAT0000759	hsa-miR-148b-3p	ENSG00000241472	PTPRG-AS1	processed_transcript	chr3	62280300	62280322	-	1	0	AGO1	7mer-m8	ugUUUCAA-GACACUACGUGACu	|| || | | ||||||||	cuAAUUUUCCCAUUAUGCACUGc	0.9279	0.239	6	endothelial
MIMAT0000759	hsa-miR-148b-3p	ENSG00000239653	PSMD6-AS2	antisense	chr3	63997535	63997556	+	1	0	AGO2	7mer-m8	uguuucAAGACACUACGUGACu	| ||:| | ||||||||	agccguUUUUCUCAUGCACUGc	0.8385	-0.651	4	TZM-bl
MIMAT0000759	hsa-miR-148b-3p	ENSG00000244513	AC109587.1	antisense	chr3	69063234	69063255	+	1	0	AGO2	8mer	uguuucAAGACACUACGUGACu	||||| | |||||||	cgugucUUCUGCGUUGCACUGa	0.9515	-0.403	10	MCF7
MIMAT0000759	hsa-miR-148b-3p	ENSG00000241288	AC092902.2	processed_transcript	chr3	125605830	125605851	-	2	0	AGO1-4,AGO2	8mer	ugUUUCAAGACACUACGUGACu	::|| :|| |||||||	caGGAGACUUGGCUUGCACUGa	0.9201	-0.402	10	Huh-7.5
MIMAT0000759	hsa-miR-148b-3p	ENSG00000248932	AC097103.2	antisense	chr3	139138412	139138433	+	4	0	AGO1-4,AGO2	7mer-m8	uguuucaagacACUACGUGACu	| | || |||||||	ucuccacaccaUGCUGCACUGc	0.3901	0.073	6	Huh-7.5,T-REx-293
MIMAT0000759	hsa-miR-148b-3p	ENSG00000248932	AC097103.2	antisense	chr3	139141967	139141988	+	2	0	AGO1-4	7mer-m8	uguuucAAGACACUACGUGACu	|||| | |||||||	uggguuUUCUUUUUUGCACUGu	0.7028	-0.324	6	Huh-7.5
MIMAT0000759	hsa-miR-148b-3p	ENSG00000268129	AC026304.1	lincRNA	chr3	142720113	142720134	-	1	0	AGO1-4	7mer-m8	uguuucaagacacUACGUGACu	| | | :|||||||	gcuuuuuaaagacGUGCACUGg	0.3958	-0.230	5	Huh-7.5
MIMAT0000759	hsa-miR-148b-3p	ENSG00000226155	AC124944.1	antisense	chr3	195639028	195639049	+	1	0	AGO2	7mer-m8	uguUUCAAGACACUACGUGACu	| | |||| |||||||	uucAUGAGCUGUUUUGCACUGu	0.9878	-0.254	3	EWS
MIMAT0000759	hsa-miR-148b-3p	ENSG00000272620	AFAP1-AS1	antisense	chr4	7774471	7774491	+	1	0	AGO2	7mer-m8	uguuucaAGACACUACGUGACu	|||| |:|||||||	cauucucUCUG-GGUGCACUGg	0.6734	-1.095	6	BCBL-1
MIMAT0000759	hsa-miR-148b-3p	ENSG00000251615	AC104825.1	lincRNA	chr4	8357145	8357167	-	1	0	AGO2	7mer-m8	uguuucaaGACAC-UACGUGACu	| ||||| |||||||	cgcuggacCUGUGUCUGCACUGu	0.9076	-0.308	13	HEK293T
MIMAT0000759	hsa-miR-148b-3p	ENSG00000250497	AC007126.1	lincRNA	chr4	13780948	13780967	-	1	0	AGO2	7mer-m8	ugUUUCAAGACACU-ACGUGACu	||| ||| || |||||||	uuAAAAUUC---GACUGCACUGc	1.0321	-0.027	0	HEK293T
MIMAT0000759	hsa-miR-148b-3p	ENSG00000248228	SLIT2-IT1	sense_intronic	chr4	20396314	20396335	+	2	0	AGO1-4,AGO2	7mer-m8	uguuucaagacaCUACGUGACu	| |||||||	gacugucagcacGCUGCACUGu	-0.6022	1.291	2	HS27a,hNSC
MIMAT0000759	hsa-miR-148b-3p	ENSG00000248685	LINC02484	lincRNA	chr4	34122539	34122560	-	4	0	AGO1-4,AGO2	8mer	uguuucAAGACACUACGUGACu	||:| | |||||||	uauuucUUUUAUUUUGCACUGa	0.4998	0.108	3	Huh-7.5
MIMAT0000759	hsa-miR-148b-3p	ENSG00000272304	AC096721.1	lincRNA	chr4	66882043	66882063	+	10	0	AGO1-4,AGO2	8mer	ugUUUCAAGACACUACGUGACu	||| ||| || |||||||	caAAAAUUC-AUGUUGCACUGa	1.3181	0.163	2	Huh-7.5
MIMAT0000759	hsa-miR-148b-3p	ENSG00000248049	UBA6-AS1	antisense	chr4	68586948	68586969	+	2	0	AGO2	8mer	uguuucaagacacuACGUGACu	| | |||||||	aagcauccagccccUGCACUGa	-0.0976	0.207	2	T-REx-293
MIMAT0000759	hsa-miR-148b-3p	ENSG00000248049	UBA6-AS1	antisense	chr4	68597637	68597658	+	2	0	AGO2	7mer-m8	uguuucaagacacuACGUGACu	|| | |||||||	accagaaaagagccUGCACUGc	0.0377	-0.146	2	HeLa
MIMAT0000759	hsa-miR-148b-3p	ENSG00000273156	AC124016.2	lincRNA	chr4	83266112	83266133	-	9	0	AGO1-4,AGO2	8mer	ugUUUCAAGACACUACGUGACu	| |::|||:| |||||||	auAGGGUUUUAAUUUGCACUGa	1.2594	1.562	11	Huh-7.5
MIMAT0000759	hsa-miR-148b-3p	ENSG00000248019	FAM13A-AS1	antisense	chr4	89649049	89649070	+	1	0	AGO2	7mer-m8	ugUUUCAAGACACU-ACGUGACu	:||| | ||| |||||||	cuGAAGAU-GAUGACUGCACUGc	1.1253	-0.617	7	T98G
MIMAT0000759	hsa-miR-148b-3p	ENSG00000273247	AC097376.2	antisense	chr4	140372411	140372433	-	2	0	AGO1-4,AGO2	7mer-m8	ugUUUCAAGACA-CUACGUGACu	||: | || | | |||||||	gcAGUGAGCUAUAGUUGCACUGc	1.0565	0.081	7	Huh-7.5
MIMAT0000759	hsa-miR-148b-3p	ENSG00000278943	AC079228.1	TEC	chr4	146298270	146298291	+	8	0	AGO1-4,AGO2	7mer-m8	uguuucaaGACACUACGUGACu	||| :|||||||	gucuguaaCUGCUGUGCACUGc	0.2721	1.053	6	EWS,hNSC
MIMAT0000759	hsa-miR-148b-3p	ENSG00000278943	AC079228.1	TEC	chr4	146298579	146298600	+	2	0	AGO2	7mer-m8	uguuucaagacacUACGUGACu	|| ||||||||	cuucagagggaauAUGCACUGg	0.2128	-0.231	6	TrHBMEC
MIMAT0000759	hsa-miR-148b-3p	ENSG00000237125	HAND2-AS1	antisense	chr4	174504067	174504087	+	1	0	AGO2	8mer	uguuucAAGACACUACGUGACu	|| | ||| |||||||	ccaugaUACUG-CCUGCACUGa	0.9079	-0.387	16	left_ventricle
MIMAT0000759	hsa-miR-148b-3p	ENSG00000248266	AC108142.1	sense_intronic	chr4	183111510	183111530	+	2	0	AGO1-4,AGO2	7mer-m8	uguuucaagaCACUACGUGACu	| || ||||||||	uuugaaacaaGU-AUGCACUGu	0.3318	-0.031	0	T-REx-293,hNSC
MIMAT0000759	hsa-miR-148b-3p	ENSG00000225138	SLC9A3-AS1	processed_transcript	chr5	478960	478981	+	11	0	AGO1,AGO1-4,AGO2	7mer-m8	uguuucAAGACACUACGUGACu	| | ||| |||||||	ccuccuUCCUGAUCUGCACUGg	0.7339	-0.104	7	HEK293S,endothelial,hNSC
MIMAT0000759	hsa-miR-148b-3p	ENSG00000249740	OSMR-AS1	lincRNA	chr5	38715851	38715872	-	1	0	AGO1-4	7mer-m8	uguuucaagacaCUACGUGACu	| | |||||||	caagucaaagaaGCUGCACUGc	-0.1691	-0.033	16	Huh-7.5
MIMAT0000759	hsa-miR-148b-3p	ENSG00000280187	AC022107.1	TEC	chr5	68484817	68484835	-	2	0	AGO1-4,AGO2	7mer-m8	uguuUCAAGACACUACGUGACu	|||| | | |||||||	uuccAGUU-UCU--UGCACUGg	0.8248	-0.419	8	HeLa,MCF7
MIMAT0000759	hsa-miR-148b-3p	ENSG00000281398	SNHG4	lincRNA	chr5	138615685	138615705	+	3	0	AGO1-4,AGO2	7mer-m8	ugUUUCAAGACACUACGUGACu	| |||||| | | ||||||||	agAAAGUU-UAUUAUGCACUGc	1.8029	-0.010	3	HeLa,Huh-7.5
MIMAT0000759	hsa-miR-148b-3p	ENSG00000254226	LINC01933	lincRNA	chr5	151649584	151649607	+	1	0	AGO1-4	8mer	uguuuCAAGA-CA-CUACGUGACu	| ||| || |||||||||	ugccuGCUCUAGUAGAUGCACUGa	0.9427	0.123	7	fibroblasts
MIMAT0000759	hsa-miR-148b-3p	ENSG00000248469	AC139491.1	antisense	chr5	175477608	175477629	-	3	0	AGO2	7mer-m8	uguuucaagacaCUACGUGACu	|| | |||||||	cuggagccacaaGCUGCACUGu	0.1750	0.036	4	EWS
MIMAT0000759	hsa-miR-148b-3p	ENSG00000251666	ZNF346-IT1	sense_intronic	chr5	176479843	176479862	+	1	0	AGO2	7mer-m8	uguuUCAAGACACUACGUGACu	| |||| | |||||||	cuguACUUCUCU--UGCACUGc	0.8703	0.167	4	cingulate_gyrus
MIMAT0000759	hsa-miR-148b-3p	ENSG00000247679	AC139795.2	antisense	chr5	177038439	177038460	+	1	0	AGO2	7mer-m8	uguuucaagacacuACGUGACu	| || |||||||	ccuuccuuuccaccUGCACUGg	0.3037	0.004	7	HS5
MIMAT0000759	hsa-miR-148b-3p	ENSG00000249109	AC140125.2	antisense	chr5	177220449	177220470	+	3	0	AGO2	7mer-m8	uguuucaagacaCUACGUGACu	|| | |||||||	cuggagccacaaGCUGCACUGu	0.1750	0.206	7	EWS
MIMAT0000759	hsa-miR-148b-3p	ENSG00000272341	AL137003.2	lincRNA	chr6	16764893	16764914	+	2	0	AGO2	7mer-m8	uguuucaagacacuACGUGACu	| | |||||||	uggauaaauacuacUGCACUGu	-0.0284	0.116	12	HeLa
MIMAT0000759	hsa-miR-148b-3p	ENSG00000272168	CASC15	lincRNA	chr6	22151046	22151070	+	4	0	AGO1,AGO1-4	7mer-m8	uguuuCAA-GAC--ACUACGUGACu	| ||| ||| ||||||||	uccuuGUUGCUGACAUAUGCACUGc	1.0199	0.589	19	Huh-7.5,endothelial
MIMAT0000759	hsa-miR-148b-3p	ENSG00000225339	AL354740.1	lincRNA	chr6	34253003	34253026	+	1	0	AGO2	7mer-m8	uguuuCAAGACACU--ACGUGACu	||| | ||: |||||||	uuccuGUUGUAUGGGCUGCACUGu	0.7608	-0.040	5	H1
MIMAT0000759	hsa-miR-148b-3p	ENSG00000279289	AL136164.3	TEC	chr6	72099974	72099995	-	1	0	AGO1	7mer-m8	uguuucaagacacUACGUGACu	|| | ||||||||	acuauuccaaaauAUGCACUGc	0.2649	0.108	9	endothelial
MIMAT0000759	hsa-miR-148b-3p	ENSG00000225793	AL080250.1	lincRNA	chr6	76000876	76000894	+	1	0	AGO1-4	8mer	ugUUUCAAGACACUACGUGACu	| |||| ||| |||||||	agAAAGAACUG---UGCACUGa	1.2805	-0.059	10	hNSC
MIMAT0000759	hsa-miR-148b-3p	ENSG00000272189	AL024508.2	antisense	chr6	136872431	136872455	+	3	0	AGO1-4,AGO2	7mer-m8	ugUUUCAA---GACACUACGUGACu	|| :||| || ||||||||	gcAUGGUUACACUAAAAUGCACUGc	1.0299	0.436	1	BCBL-1,MCF7
MIMAT0000759	hsa-miR-148b-3p	ENSG00000272980	Z94721.2	processed_transcript	chr6	167550620	167550645	+	1	0	AGO2	7mer-m8	ugUUUCAAGAC----ACUACGUGACu	:|||| ||| | |||||||	caGAAGUCCUGGCUUUCCUGCACUGc	0.9490	2.984	2	Huh-7.5
MIMAT0000759	hsa-miR-148b-3p	ENSG00000273230	AC102953.2	lincRNA	chr7	1504551	1504572	-	2	0	AGO2	7mer-m8	uguuucaagacacuACGUGACu	|||||||	gagggccaggcaucUGCACUGu	-0.7727	-0.268	9	T98G
MIMAT0000759	hsa-miR-148b-3p	ENSG00000273230	AC102953.2	lincRNA	chr7	1505091	1505112	-	1	0	AGO1-4	7mer-m8	uguuucaagacacUACGUGACu	||||||||	gucucuacuaaaaAUGCACUGg	-0.5455	-0.127	9	Huh-7.5
MIMAT0000759	hsa-miR-148b-3p	ENSG00000228649	SNHG26	processed_transcript	chr7	22900536	22900555	+	3	0	AGO1,AGO1-4,AGO2	7mer-m8	ugUUUCAAGACACUACGUGACu	| ::|||| | | |||||||	auGGAGUU-UAU-CUGCACUGc	1.3049	0.379	14	Huh-7.5,endothelial
MIMAT0000759	hsa-miR-148b-3p	ENSG00000233429	HOTAIRM1	antisense	chr7	27139696	27139717	+	11	0	AGO1-4,AGO2	8mer	uguuucaagacacUACGUGACu	| | :|||||||	auggcuugaaccuGUGCACUGa	0.1644	1.075	16	Huh-7.5
MIMAT0000759	hsa-miR-148b-3p	ENSG00000240990	HOXA11-AS	antisense	chr7	27226627	27226648	+	3	0	AGO2	7mer-m8	uguuUCAAGACACUACGUGACu	| | | ||| |||||||	aucuAAUCGUGUAUUGCACUGg	0.8969	2.752	14	HEK293
MIMAT0000759	hsa-miR-148b-3p	ENSG00000196295	AC005154.1	processed_transcript	chr7	30591532	30591552	-	1	0	AGO1-4	7mer-m8	uguuucaAGACACUACGUGACu	||| ||:|||||||	ggcgcaaUCU-UGGUGCACUGc	0.5825	-0.212	9	hNSC
MIMAT0000759	hsa-miR-148b-3p	ENSG00000196295	AC005154.1	processed_transcript	chr7	30598934	30598955	-	2	0	AGO2	7mer-m8	uguuucaaGACACUACGUGACu	|||| :|||||||	ugcccaggCUGUAGUGCACUGg	0.4994	0.119	9	HeLa
MIMAT0000759	hsa-miR-148b-3p	ENSG00000250614	AC005522.1	antisense	chr7	76104091	76104112	-	1	0	AGO1-4	7mer-m8	uguuucaagacacuACGUGACu	| | |||||||	uuuagaacaagaucUGCACUGg	0.0465	0.637	2	Huh-7.5
MIMAT0000759	hsa-miR-148b-3p	ENSG00000225703	AC114737.1	lincRNA	chr7	76602183	76602204	-	1	0	AGO1-4	7mer-m8	uguuucaagacacuACGUGACu	| | |||||||	uuuagaacaagaucUGCACUGg	0.0465	0.679	1	Huh-7.5
MIMAT0000759	hsa-miR-148b-3p	ENSG00000234456	MAGI2-AS3	processed_transcript	chr7	79092709	79092730	+	2	0	AGO1-4,AGO2	7mer-m8	uguUUCAAGACACUACGUGACu	:| | :| | ||||||||	uauGAAUAUUUUUAUGCACUGu	0.8570	-0.018	19	hNSC,motor_cortex
MIMAT0000759	hsa-miR-148b-3p	ENSG00000228113	AC003991.1	antisense	chr7	87862276	87862296	+	1	0	AGO2	8mer	uguuucaaGACACUACGUGACu	|| | || || |||||||	accacugaCU-UGCUGCACUGa	0.9700	-0.178	5	HeLa
MIMAT0000759	hsa-miR-148b-3p	ENSG00000272752	STAG3L5P-PVRIG2P-PILRB	processed_transcript	chr7	99951230	99951250	+	7	0	AGO1,AGO2	7mer-m8	ugUUUCAAGACACUACGUGACu	||:|| || |||||||	gcAGAGGCCU-CCCUGCACUGg	1.0032	-0.314	7	T98G,endothelial
MIMAT0000759	hsa-miR-148b-3p	ENSG00000271344	AC018638.6	lincRNA	chr7	128330982	128331003	+	2	0	AGO1-4	8mer	ugUUUCA-AGACACUACGUGACu	:| || |:|| ||||||||	cuGAUGUGUUUG-AAUGCACUGa	1.1019	0.194	11	fibroblasts
MIMAT0000759	hsa-miR-148b-3p	ENSG00000231721	LINC-PINT	processed_transcript	chr7	130652236	130652259	-	1	0	AGO2	7mer-m8	ugUUUC-AAGACACU-ACGUGACu	| || | | || | | |||||||	aaAACGCUGCUUUCAGUGCACUGg	1.1662	-0.022	11	T98G
MIMAT0000759	hsa-miR-148b-3p	ENSG00000261842	AC073314.1	lincRNA	chr7	149120607	149120631	+	1	0	AGO2	8mer	uguuuCAAG-ACA-C-UACGUGACu	|||| | | | :|||||||	cauccGUUCAUUUCGCGUGCACUGa	0.8596	-0.253	5	HEK293T
MIMAT0000759	hsa-miR-148b-3p	ENSG00000239911	PRKAG2-AS1	antisense	chr7	151575688	151575709	+	1	0	AGO2	7mer-m8	uguuucaagacaCUACGUGACu	| |||||||||	cugacaggggcaGAUGCACUGg	0.1297	-0.388	4	BT474
MIMAT0000759	hsa-miR-148b-3p	ENSG00000234722	LINC01287	lincRNA	chr7	153110006	153110028	-	1	0	AGO1	7mer-m8	uguuucaAGA-CACUACGUGACu	| ||| | |||||||	gccgccaUCUCCUUCUGCACUGc	0.5868	0.085	2	endothelial
MIMAT0000759	hsa-miR-148b-3p	ENSG00000273117	AC144652.1	lincRNA	chr7	155087922	155087943	-	3	0	AGO1-4	7mer-m8	uguuucaaGACACUACGUGACu	| ||| |||||||	cuauccagCUGCUCUGCACUGg	0.5225	-0.836	5	Huh-7.5
MIMAT0000759	hsa-miR-148b-3p	ENSG00000182648	LINC01006	lincRNA	chr7	156397980	156398003	-	2	0	AGO1-4	7mer-m8	uguuucaaGAC-AC-UACGUGACu	| ||| || |||||||	cucacugcCUGCUGCCUGCACUGu	0.6740	-0.016	7	Huh-7.5
MIMAT0000759	hsa-miR-148b-3p	ENSG00000182648	LINC01006	lincRNA	chr7	156432255	156432278	-	1	1	AGO1	7mer-m8	ugUUUCAA--GACACUACGUGACu	||:| | | | |||||||	uuAAGGAUCACAGCCCUGCACUGc	0.7539	-0.262	7	endothelial
MIMAT0000759	hsa-miR-148b-3p	ENSG00000224903	AC005534.1	antisense	chr7	156450315	156450335	-	1	0	AGO1-4	7mer-m8	uguUUCAAGACACUACGUGACu	|| | | |:| | |||||||	acuAUGGUUUCU-CUGCACUGu	1.0831	-0.471	3	Huh-7.5
MIMAT0000759	hsa-miR-148b-3p	ENSG00000235029	MNX1-AS2	antisense	chr7	156799740	156799761	+	4	0	AGO1-4,AGO2	7mer-m8	uguuucaagacacuACGUGACu	| | | | |||||||	cgagacugcaccccUGCACUGu	0.5721	-0.415	4	HEK293T,Huh-7.5
MIMAT0000759	hsa-miR-148b-3p	ENSG00000231419	LINC00689	processed_transcript	chr7	158818757	158818778	+	1	0	AGO2	8mer	uguuucAAGACACUACGUGACu	||||| |:|||||||	uugugcUUCUGAGGUGCACUGa	1.0424	-0.212	7	BC-3
MIMAT0000759	hsa-miR-148b-3p	ENSG00000253982	AC100810.1	antisense	chr8	1710996	1711017	-	1	0	AGO1-4	7mer-m8	uguuucaagacacuACGUGACu	| | |||||||	cgauacagagcaucUGCACUGg	-0.0643	-0.389	7	MCF7
MIMAT0000759	hsa-miR-148b-3p	ENSG00000272505	AC104964.4	lincRNA	chr8	10345950	10345973	+	1	0	AGO2	8mer	ugUUUCAAG--ACACUACGUGACu	:::|| | || |||||||||	uuGGGGUCCAGUGAGAUGCACUGa	1.1618	-0.054	4	TDF
MIMAT0000759	hsa-miR-148b-3p	ENSG00000280453	AP006248.5	TEC	chr8	17356507	17356529	+	3	0	AGO1-4,AGO2	7mer-m8	uguuucAAG-ACACUACGUGACu	|| ||| || |||||||	ucacguUUCUUGCUUUGCACUGc	1.0365	-0.286	0	MCF7
MIMAT0000759	hsa-miR-148b-3p	ENSG00000254109	RBPMS-AS1	antisense	chr8	30239984	30240002	-	1	0	AGO2	7mer-m8	uguuUCAAGACACUACGUGACu	|| ||| | |||||||	uggcAGCUCU-U--UGCACUGc	0.7716	0.100	10	Huh-7.5
MIMAT0000759	hsa-miR-148b-3p	ENSG00000280064	AC130304.1	TEC	chr8	37718407	37718429	+	2	0	AGO2	7mer-m8	uguuucaagaCACU-ACGUGACu	| | | || |||||||	auccuggaaaGAGAUUGCACUGc	0.4789	-0.129	0	TDF
MIMAT0000759	hsa-miR-148b-3p	ENSG00000271966	AC021321.1	lincRNA	chr8	68256325	68256346	+	1	0	AGO2	7mer-m8	uguuucaagacacuACGUGACu	|| || |||||||	acuccuggcuacucUGCACUGg	0.4466	-0.387	5	HeLa
MIMAT0000759	hsa-miR-148b-3p	ENSG00000253706	AC011632.1	antisense	chr8	75711061	75711076	-	1	0	AGO2	7mer-m8	ugUUUCAAGACACUACGUGACu	|||||| |||||||	uuAAAGUU------UGCACUGu	0.8295	0.364	3	BCBL-1
MIMAT0000759	hsa-miR-148b-3p	ENSG00000253374	AC023644.1	antisense	chr8	82445416	82445438	+	5	0	AGO1-4,AGO2	7mer-m8	uguuucAAGACA-CUACGUGACu	|||| | |||||||	uauggcUUCUAUCUCUGCACUGu	0.6119	-0.138	6	Huh-7.5
MIMAT0000759	hsa-miR-148b-3p	ENSG00000254166	CASC19	processed_transcript	chr8	128231085	128231106	-	8	0	AGO2	8mer	uguUUCAAGACACUACGUGACu	| :| ||: | |||||||	aucGACUUUGAAGUUGCACUGa	0.8758	0.678	1	HeLa
MIMAT0000759	hsa-miR-148b-3p	ENSG00000249859	PVT1	lincRNA	chr8	128902970	128902991	+	5	0	AGO1,AGO2	7mer-m8	uguuucaagacacUACGUGACu	|| ||||||||	cgcugguggaaccAUGCACUGg	0.2475	-0.349	3	HCT116,endothelial
MIMAT0000759	hsa-miR-148b-3p	ENSG00000282164	PEG13	sense_intronic	chr8	141108239	141108260	-	1	0	AGO1-4	8mer	uguuucaagacacuACGUGACu	| | |||||||	gcugcugaauccccUGCACUGa	0.0237	-0.300	0	Huh-7.5
MIMAT0000759	hsa-miR-148b-3p	ENSG00000282164	PEG13	sense_intronic	chr8	141108735	141108756	-	1	0	AGO2	8mer	uguuucaagacacUACGUGACu	| | | ||||||||	ggaugcugaagccAUGCACUGa	0.4679	-0.512	0	BT474
MIMAT0000759	hsa-miR-148b-3p	ENSG00000236404	VLDLR-AS1	antisense	chr9	2635484	2635505	-	1	0	AGO2	7mer-m8	ugUUUCAAGACACUACGUGACu	|||: | | | :|||||||	acAGCGACCAUUUGUGCACUGg	1.1120	5.147	9	TZM-bl
MIMAT0000759	hsa-miR-148b-3p	ENSG00000281128	PTENP1-AS	antisense	chr9	33680956	33680977	+	1	0	AGO2	7mer-m8	uguuucaagacaCUACGUGACu	| | | |||||||	cacagacugaagGCUGCACUGu	0.2528	0.149	8	22RV1
MIMAT0000759	hsa-miR-148b-3p	ENSG00000279561	AL845472.2	TEC	chr9	45355317	45355338	-	1	0	AGO2	8mer	uguuucaAGACACUACGUGACu	| ||| | :|||||||	uaacuucUCUCUUGUGCACUGa	0.8060	-0.179	11	MDA-MB-231
MIMAT0000759	hsa-miR-148b-3p	ENSG00000223446	AL451065.1	antisense	chr9	95857229	95857251	-	1	0	AGO2	7mer-m8	uguuucaagACAC-UACGUGACu	| | | |||| ||||||||	cccacaugaUGUGAAUGCACUGg	1.2029	-0.718	2	MCF7
MIMAT0000759	hsa-miR-148b-3p	ENSG00000175611	LINC00476	lincRNA	chr9	98637357	98637378	-	3	0	AGO2	8mer	uguuucaagacacuACGUGACu	| |||||||	aacgcugagccgucUGCACUGa	-0.5455	-0.730	9	HS5
MIMAT0000759	hsa-miR-148b-3p	ENSG00000234229	LINC01505	lincRNA	chr9	109460247	109460267	+	1	0	AGO2	7mer-m8	uguuucaagaCACUACGUGACu	| | | ||| |||||||	aacaugccacGUG-UGCACUGg	0.8060	1.005	3	TDF
MIMAT0000759	hsa-miR-148b-3p	ENSG00000234323	LINC01505	lincRNA	chr9	109460247	109460267	+	1	0	AGO2	7mer-m8	uguuucaagaCACUACGUGACu	| | | ||| |||||||	aacaugccacGUG-UGCACUGg	0.8060	1.005	8	TDF
MIMAT0000759	hsa-miR-148b-3p	ENSG00000236901	MIR600HG	sense_intronic	chr9	125874463	125874484	-	2	0	AGO1-4,AGO2	7mer-m8	uguuucaaGACACUACGUGACu	| | | |||||||	caggccggCAGCGCUGCACUGu	0.0770	-0.507	9	Huh-7.5
MIMAT0000759	hsa-miR-148b-3p	ENSG00000234771	SLC25A25-AS1	antisense	chr9	130873224	130873246	-	3	0	AGO1-4,AGO2	7mer-m8	uguuucaagACA-CUACGUGACu	| | ||| |||||||||	gccuucuagUGUGGAUGCACUGg	0.8969	-0.013	5	22RV1,Huh-7.5
MIMAT0000759	hsa-miR-148b-3p	ENSG00000233901	LINC01503	lincRNA	chr9	132109640	132109659	+	2	0	AGO1-4,AGO2	7mer-m8	uguUUCAAGACACUACGUGACu	| :| | || | |||||||	gccGAAUACUCU--UGCACUGu	0.9013	-0.264	17	HeLa,Huh-7.5
MIMAT0000759	hsa-miR-148b-3p	ENSG00000204054	LINC00963	processed_transcript	chr9	132266902	132266923	+	2	0	AGO2	7mer-m8	uguuucaagacacuACGUGACu	| | |||||||	cugaugccucccauUGCACUGg	-0.0066	-0.649	8	22RV1
MIMAT0000759	hsa-miR-148b-3p	ENSG00000239665	AL157392.3	processed_transcript	chr10	13680714	13680736	+	2	0	AGO2	8mer	ugUUUCAA--GACACUACGUGACu	|| | | | || ||||||||	ugAAUGAUGCCCGU-AUGCACUGa	0.9279	-0.327	9	HeLa
MIMAT0000759	hsa-miR-148b-3p	ENSG00000239665	AL157392.3	processed_transcript	chr10	13689084	13689109	+	1	0	AGO2	8mer	uguUUCAAGACACU----ACGUGACu	::|||| | | |||||||	gauGGGUUCAGCCAGGCCUGCACUGa	0.8248	-0.762	9	22RV1
MIMAT0000759	hsa-miR-148b-3p	ENSG00000251413	AC068898.2	sense_intronic	chr10	49832253	49832276	-	1	0	AGO2	7mer-m8	uguuucaagaCACU--ACGUGACu	| | |||| |||||||	cugaccucagGUGAUCUGCACUGc	0.7539	-0.049	1	motor_cortex
MIMAT0000759	hsa-miR-148b-3p	ENSG00000236744	AC016822.1	sense_intronic	chr10	57335436	57335457	-	1	0	AGO2	7mer-m8	uguuucaagacacUACGUGACu	| | | ||||||||	aucuuggagaggaAUGCACUGc	0.3958	0.105	2	cingulate_gyrus
MIMAT0000759	hsa-miR-148b-3p	ENSG00000280166	AC016542.3	TEC	chr10	74490557	74490578	+	1	0	AGO2	7mer-m8	uguuucAAGACACUACGUGACu	| | | :|||||||	uauguaUGCAAUAGUGCACUGu	0.3070	0.229	3	left_ventricle
MIMAT0000759	hsa-miR-148b-3p	ENSG00000221817	PPP3CB-AS1	processed_transcript	chr10	75263942	75263963	+	2	0	AGO2	7mer-m8	uguuucaaGACACUACGUGACu	| || ||||||||	uggacaacCUUCAAUGCACUGg	0.4789	0.367	10	HeLa
MIMAT0000759	hsa-miR-148b-3p	ENSG00000244733	AL132656.2	lincRNA	chr10	81420667	81420686	+	2	0	AGO1-4,AGO2	8mer	uguuUCAAGACACUACGUGACu	||| | ||||||||||	ugucAGU--UAUGAUGCACUGa	0.8781	-0.165	10	C8166,hNSC
MIMAT0000759	hsa-miR-148b-3p	ENSG00000225484	NUTM2B-AS1	antisense	chr10	81574433	81574452	-	7	0	AGO1-4,AGO2	8mer	uguuUCAAGACACUACGUGACu	||| | ||||||||||	ugucAGU--UAUGAUGCACUGa	0.8781	-0.075	3	HEK293,Huh-7.5
MIMAT0000759	hsa-miR-148b-3p	ENSG00000237523	LINC00857	lincRNA	chr10	81978168	81978191	+	1	0	AGO2	7mer-m8	ugUUUCAAGACACU--ACGUGACu	| ||: | || | | |||||||	agAAGCUCCUUUCACCUGCACUGu	1.1208	-0.030	7	MDA-MB-231
MIMAT0000759	hsa-miR-148b-3p	ENSG00000279359	AL359195.2	TEC	chr10	82013394	82013415	+	1	0	AGO2	7mer-m8	uguuucaagacacuACGUGACu	| | | |||||||	guacugcagggcuuUGCACUGg	0.3193	-0.040	1	MDMs
MIMAT0000759	hsa-miR-148b-3p	ENSG00000223482	NUTM2A-AS1	antisense	chr10	89096607	89096626	-	28	0	AGO1-4,AGO2	8mer	uguuUCAAGACACUACGUGACu	||||: ||||||||||	ugucAGUUU--UGAUGCACUGa	1.0976	-0.054	4	Huh-7.5
MIMAT0000759	hsa-miR-148b-3p	ENSG00000260917	AL158212.3	sense_overlapping	chr10	114585141	114585163	+	1	0	AGO2	7mer-m8	uguuUCA-AGACACUACGUGACu	||| | | |||||||	cagcAGUCCCCAUCCUGCACUGg	0.6242	-0.356	12	T-REx-293
MIMAT0000759	hsa-miR-148b-3p	ENSG00000224023	AL158835.1	lincRNA	chr10	127395682	127395702	-	2	0	AGO1-4,AGO2	7mer-m8	ugUUUCAAGACACUACGUGACu	||:|| : || |||||||	gcAGAGGAUGGU-CUGCACUGg	1.0941	-0.150	4	MCF7,T98G
MIMAT0000759	hsa-miR-148b-3p	ENSG00000254559	AC069287.2	antisense	chr11	203794	203818	+	1	0	AGO2	7mer-m8	uguuucaagaCACU---ACGUGACu	| |||| |||||||	ugggugagaaGUGAGCUUGCACUGc	0.3984	-0.678	0	TDF
MIMAT0000759	hsa-miR-148b-3p	ENSG00000130600	H19	processed_transcript	chr11	2016692	2016710	-	19	0	AGO1-4,AGO2	7mer-m8	uguUUCAAGACACUACGUGACu	|| ||| || | |||||||	acuAAG-UCAUU--UGCACUGg	1.1607	2.192	8	HeLa,left_ventricle
MIMAT0000759	hsa-miR-148b-3p	ENSG00000269821	KCNQ1OT1	antisense	chr11	2671705	2671726	-	6	1	AGO1-4,AGO2	8mer	uguuucaagacacuACGUGACu	| | | | | |||||||	agacaccacacuucUGCACUGa	0.6563	-0.004	6	Huh-7.5
MIMAT0000759	hsa-miR-148b-3p	ENSG00000269821	KCNQ1OT1	antisense	chr11	2674513	2674534	-	2	0	AGO1-4,AGO2	7mer-m8	uguuucaaGACACUACGUGACu	||| |||||||	uagcuaaaCUGGUCUGCACUGc	0.1812	-0.701	6	Huh-7.5,hNSC
MIMAT0000759	hsa-miR-148b-3p	ENSG00000269821	KCNQ1OT1	antisense	chr11	2675485	2675510	-	4	0	AGO1-4,AGO2	7mer-m8	ugUUUCAAGACACU----ACGUGACu	||||| ||| |: |||||||	ccAAAGCCCUGCGGAUCCUGCACUGu	1.3929	0.510	6	Huh-7.5
MIMAT0000759	hsa-miR-148b-3p	ENSG00000269821	KCNQ1OT1	antisense	chr11	2688611	2688632	-	5	0	AGO1-4,AGO2	7mer-m8	uguuucaagacacUACGUGACu	| :|||||||	gagccuggccagaGUGCACUGg	-0.1048	-0.610	6	Huh-7.5
MIMAT0000759	hsa-miR-148b-3p	ENSG00000269821	KCNQ1OT1	antisense	chr11	2706688	2706709	-	9	0	AGO1-4,AGO2	7mer-m8	uguUUCAAGACACUACGUGACu	:|| | | | |||||||	uguGAGAUGGGAGUUGCACUGg	0.7849	-0.355	6	Huh-7.5
MIMAT0000759	hsa-miR-148b-3p	ENSG00000269821	KCNQ1OT1	antisense	chr11	2711890	2711910	-	28	0	AGO1-4,AGO2	8mer	uguuucaaGACACUACGUGACu	| | || || |||||||	cccuauacCUAUG-UGCACUGa	0.8226	-0.364	6	Huh-7.5
MIMAT0000759	hsa-miR-148b-3p	ENSG00000251381	LINC00958	lincRNA	chr11	12984227	12984246	-	2	0	AGO2	7mer-m8	uguUUCAAGACACUACGUGACu	| :||||: | |||||||	gcuGAGUUUCCU--UGCACUGc	1.1308	-0.219	5	HeLa
MIMAT0000759	hsa-miR-148b-3p	ENSG00000260196	AC124798.1	antisense	chr11	17402801	17402822	+	1	0	AGO2	7mer-m8	uguuucaagacacUACGUGACu	| | | ||||||||	agggaaguaacccAUGCACUGc	0.5200	-0.055	3	22RV1
MIMAT0000759	hsa-miR-148b-3p	ENSG00000256116	AP001453.1	antisense	chr11	63997169	63997188	-	1	0	AGO2	8mer	uguuucAAGACACUACGUGACu	| ||| | |||||||	ggaccuUUCCCU--UGCACUGa	0.6508	-0.002	6	TDF
MIMAT0000759	hsa-miR-148b-3p	ENSG00000256116	AP001453.1	antisense	chr11	63997226	63997247	-	1	0	AGO2	7mer-m8	uguuucaagacacuACGUGACu	| |||||||	gccucagagaccucUGCACUGu	-0.4545	0.156	6	T98G
MIMAT0000759	hsa-miR-148b-3p	ENSG00000245532	NEAT1	lincRNA	chr11	65194639	65194661	+	72	0	AGO1,AGO1-4,AGO2	7mer-m8	uguuuCAAGACA-CUACGUGACu	| ||||||| |||||||	ggacuGUUCUGUCCUUGCACUGc	1.5967	-0.105	10	Huh-7.5,endothelial
MIMAT0000759	hsa-miR-148b-3p	ENSG00000245532	NEAT1	lincRNA	chr11	65196241	65196262	+	34	0	AGO1,AGO1-4,AGO2	7mer-m8	uguuucaagacacuACGUGACu	| | | | | |||||||	aggaccuccagcccUGCACUGc	0.6896	-0.563	10	Huh-7.5,endothelial
MIMAT0000759	hsa-miR-148b-3p	ENSG00000245532	NEAT1	lincRNA	chr11	65201988	65202009	+	39	0	AGO1-4,AGO2	7mer-m8	uguuucaagacacuACGUGACu	| | |||||||	uuguuuucaacuucUGCACUGu	0.0010	-0.379	10	Huh-7.5
MIMAT0000759	hsa-miR-148b-3p	ENSG00000245532	NEAT1	lincRNA	chr11	65204089	65204110	+	45	0	AGO1,AGO1-4,AGO2	7mer-m8	uguuucaaGACACUACGUGACu	| |||| |||||||	cacacagcCUGUCUUGCACUGu	0.7727	-0.554	10	Huh-7.5,endothelial,foreskin_fibroblast
MIMAT0000759	hsa-miR-148b-3p	ENSG00000245532	NEAT1	lincRNA	chr11	65208695	65208716	+	33	0	AGO1,AGO1-4,AGO2	7mer-m8	uguuucaagacacuACGUGACu	| |||||||	aguucccaacccucUGCACUGc	-0.5455	-0.630	10	Huh-7.5,endothelial
MIMAT0000759	hsa-miR-148b-3p	ENSG00000245532	NEAT1	lincRNA	chr11	65210838	65210859	+	56	0	AGO1,AGO1-4,AGO2	7mer-m8	uguuucAAGACAC-UACGUGACu	| |||| || |||||||	gcugucUUCU-UGUUUGCACUGg	0.9988	-0.590	10	Huh-7.5,endothelial,foreskin_fibroblast
MIMAT0000759	hsa-miR-148b-3p	ENSG00000246889	AP000487.1	antisense	chr11	70220860	70220881	-	1	0	AGO1-4	8mer	uguuucaagACACUACGUGACu	| | | | || |||||||	agacaaccaUUUGCUGCACUGa	0.8037	-0.653	4	A549
MIMAT0000759	hsa-miR-148b-3p	ENSG00000260401	AP002761.4	sense_overlapping	chr11	72951062	72951086	+	1	0	AGO2	7mer-m8	uguuucaAGAC---ACUACGUGACu	| |||| ||||||||||	auccuccUCUGCCCUGAUGCACUGu	0.8391	-0.265	14	MCF7
MIMAT0000759	hsa-miR-148b-3p	ENSG00000279117	AP001972.5	TEC	chr11	74972840	74972861	-	3	0	AGO1,AGO2	7mer-m8	uguuucaagacacuACGUGACu	|| | | |||||||	ucaucuauacggccUGCACUGg	0.5122	-0.082	6	HEK293T,endothelial
MIMAT0000759	hsa-miR-148b-3p	ENSG00000261578	AP003119.3	sense_overlapping	chr11	76511871	76511892	+	2	0	AGO2	8mer	ugUUUCAAGACACUACGUGACu	| |:|| : | |:|||||||	agAGAGGGUAGAGGUGCACUGa	1.1552	0.156	7	Huh-7.5
MIMAT0000759	hsa-miR-148b-3p	ENSG00000254676	AP000873.4	sense_overlapping	chr11	82895140	82895163	+	1	0	AGO2	7mer-m8	uguUUCAAG-ACACU-ACGUGACu	| :||||| || | |||||||	gcuGAGUUCAUGCCACUGCACUGc	1.5081	-0.125	7	HeLa
MIMAT0000759	hsa-miR-148b-3p	ENSG00000255248	MIR100HG	processed_transcript	chr11	121960701	121960721	-	5	0	AGO1,AGO2	7mer-m8	uguuUCA-AGACACUACGUGACu	||| || | |||||||	uaucAGUAGCUUU--UGCACUGg	0.7261	-0.055	19	endothelial,motor_cortex
MIMAT0000759	hsa-miR-148b-3p	ENSG00000245498	AP000866.1	antisense	chr11	124676035	124676058	+	1	0	AGO2	7mer-m8	ugUUUCAAGA--CACUACGUGACu	|::| ||| || :|||||||	caAGGGAUCUAGGUUGUGCACUGu	1.1951	-0.349	8	22RV1
MIMAT0000759	hsa-miR-148b-3p	ENSG00000255455	AP003486.1	lincRNA	chr11	130739212	130739233	-	1	0	AGO2	8mer	uguuucAAGACACU-ACGUGACu	| | || | | |||||||	ccuuuuUACU-UAACUGCACUGa	0.6674	-0.018	13	BCBL-1
MIMAT0000759	hsa-miR-148b-3p	ENSG00000256197	TSPAN9-IT1	sense_intronic	chr12	3260274	3260295	+	2	0	AGO1-4,AGO2	7mer-m8	uguuuCAAGACACUACGUGACu	| |:||| :|||||||	cauguGGUUUGUAGUGCACUGu	0.8596	-0.027	3	Huh-7.5
MIMAT0000759	hsa-miR-148b-3p	ENSG00000256146	AC006206.1	lincRNA	chr12	5426872	5426893	+	1	0	AGO1-4	7mer-m8	ugUUUCAAGACACUACGUGACu	|||| | :|| |||||||	acAAUGGGUUGCUCUGCACUGg	1.3049	0.017	3	Huh-7.5
MIMAT0000759	hsa-miR-148b-3p	ENSG00000255966	AC006064.3	antisense	chr12	6641501	6641522	-	2	0	AGO1-4,AGO2	7mer-m8	uguuucaagacacUACGUGACu	| | :|||||||	gaggggccauccuGUGCACUGc	0.2032	-0.200	6	HeLa,hNSC
MIMAT0000759	hsa-miR-148b-3p	ENSG00000284634	AC092821.3	processed_transcript	chr12	9809809	9809835	+	4	0	AGO1-4,AGO2	8mer	ugUUUCAAG--ACA---CUACGUGACu	:|| ||: ||| |||||||||	ugGAACUUUGAUGUUAAGAUGCACUGa	1.1230	0.084	0	Huh-7.5
MIMAT0000759	hsa-miR-148b-3p	ENSG00000257027	AC010186.3	sense_intronic	chr12	9812737	9812758	+	3	0	AGO1,AGO1-4	7mer-m8	uguuucaagacacuACGUGACu	| || |||||||	ucucuauuggccacUGCACUGc	0.3037	-0.031	8	Huh-7.5,endothelial
MIMAT0000759	hsa-miR-148b-3p	ENSG00000245648	AC022075.1	antisense	chr12	10526652	10526672	+	1	0	AGO1-4	7mer-m8	uguUUCAAGACACUACGUGACu	| ||| ||| :|||||||	gccAAG-GCUGGAGUGCACUGg	1.2539	0.049	5	Huh-7.5
MIMAT0000759	hsa-miR-148b-3p	ENSG00000253284	AC092828.1	sense_intronic	chr12	19304817	19304838	+	1	0	AGO2	7mer-m8	uguuucaagaCACUACGUGACu	| || |||||||	uugagacaggGUCUUGCACUGu	0.2205	-0.288	3	22RV1
MIMAT0000759	hsa-miR-148b-3p	ENSG00000257337	AC068888.1	antisense	chr12	53436704	53436725	-	1	0	AGO2	7mer-m8	uguuucaagacacUACGUGACu	| || ||||||||	agaacagagauaaAUGCACUGg	0.2649	-0.453	6	MCF7
MIMAT0000759	hsa-miR-148b-3p	ENSG00000228630	HOTAIR	antisense	chr12	54356219	54356239	-	1	0	AGO2	7mer-m8	uguuucAAGACACUACGUGACu	||:| || |||||||	gaugcaUUUUCUG-UGCACUGg	0.6284	0.154	6	Huh-7.5
MIMAT0000759	hsa-miR-148b-3p	ENSG00000260597	AC012531.1	lincRNA	chr12	54414492	54414512	+	2	0	AGO2	8mer	ugUUUCAAGACACUACGUGACu	:|:| | | |:|||||||	ugGAGGCACCG-GGUGCACUGa	0.9169	0.097	3	22RV1
MIMAT0000759	hsa-miR-148b-3p	ENSG00000258199	AC073896.4	sense_overlapping	chr12	56556306	56556327	-	8	1	AGO1-4,AGO2	7mer-m8	uguuucaagacacuACGUGACu	| | |||||||	gugacuccaggcucUGCACUGg	0.0465	0.264	7	Huh-7.5
MIMAT0000759	hsa-miR-148b-3p	ENSG00000257893	LINC02404	lincRNA	chr12	92273348	92273369	+	2	0	AGO1,AGO2	7mer-m8	ugUUUCAAGACACUACGUGACu	| :|||| | | ||||||||	agGAAGUACAAUCAUGCACUGg	1.4036	0.061	3	Huh-7.5,endothelial
MIMAT0000759	hsa-miR-148b-3p	ENSG00000281344	HELLPAR	macro_lncRNA	chr12	102610167	102610188	+	5	0	AGO1-4,AGO2	7mer-m8	uguuucaagacacUACGUGACu	| | | ||||||||	uguacauaaucauAUGCACUGu	0.5012	0.172	3	Huh-7.5
MIMAT0000759	hsa-miR-148b-3p	ENSG00000281344	HELLPAR	macro_lncRNA	chr12	102780565	102780586	+	3	0	AGO1-4,AGO2	7mer-m8	uguuucaagacACUACGUGACu	| ||||||||||	gaccuggcaaaUGAUGCACUGu	0.4372	0.089	3	Huh-7.5
MIMAT0000759	hsa-miR-148b-3p	ENSG00000281344	HELLPAR	macro_lncRNA	chr12	102785504	102785524	+	1	0	AGO1-4	7mer-m8	ugUUUCAAGACACUACGUGACu	|||:| | ||| |||||||	acAGAAUGCUG-CUUGCACUGg	1.3902	-0.291	3	Huh-7.5
MIMAT0000759	hsa-miR-148b-3p	ENSG00000256560	LINC01486	lincRNA	chr12	109791960	109791982	-	1	0	AGO2	8mer	uguUUCAAGAC-ACUACGUGACu	| :| ||:|| | |||||||	ucuGAAUUUUGCUAUUGCACUGa	1.1662	0.147	1	EWS
MIMAT0000759	hsa-miR-148b-3p	ENSG00000276292	AC131159.1	antisense	chr12	118475687	118475713	+	1	0	AGO2	8mer	ugUUUCAAG----ACACU-ACGUGACu	||||||||| || | |||||||	acAAAGUUCAACAAGUAACUGCACUGa	2.0067	0.111	0	T-REx-293
MIMAT0000759	hsa-miR-148b-3p	ENSG00000277283	AC004812.2	antisense	chr12	120556664	120556684	+	1	0	AGO2	8mer	uguUUCAAGACACUACGUGACu	||| || | |||||||	cucAAGGUC-AUUUUGCACUGa	0.9079	0.082	6	HeLa
MIMAT0000759	hsa-miR-148b-3p	ENSG00000212694	LINC01089	lincRNA	chr12	122233246	122233267	-	10	0	AGO1-4,AGO2	7mer-m8	uguuucaagacacuACGUGACu	|| |||||||	cuuccaaccuccauUGCACUGc	-0.0217	-0.144	5	Huh-7.5,TrHBMEC
MIMAT0000759	hsa-miR-148b-3p	ENSG00000256546	AC156455.1	processed_transcript	chr12	122503254	122503274	+	1	0	AGO2	7mer-m8	uguuucaagACACUACGUGACu	| || |||||||||	ugguacccaUG-GAUGCACUGg	0.5244	0.352	6	22RV1
MIMAT0000759	hsa-miR-148b-3p	ENSG00000280138	AC027290.2	TEC	chr12	123373194	123373217	-	3	0	AGO2	7mer-m8	uguuucaagaCA-CU-ACGUGACu	| || || |||||||	gaacccagaaGUAGACUGCACUGu	0.3075	-0.234	8	HeLa
MIMAT0000759	hsa-miR-148b-3p	ENSG00000235423	AC068768.1	antisense	chr12	123743323	123743343	-	2	0	AGO1-4,AGO2	7mer-m8	uguuucaagACACUACGUGACu	||| ||||||||	gugcuuggaUGU-AUGCACUGg	0.1812	-0.568	3	HeLa,Huh-7.5
MIMAT0000759	hsa-miR-148b-3p	ENSG00000274427	AC145423.2	sense_intronic	chr12	123999897	123999918	-	2	0	AGO1,AGO1-4	7mer-m8	uguuucaagacacuACGUGACu	| |||||||	ugcuucacccccacUGCACUGc	-0.1957	0.062	7	endothelial,hNSC
MIMAT0000759	hsa-miR-148b-3p	ENSG00000247373	AC055713.1	lincRNA	chr12	124060957	124060978	-	2	0	AGO1,AGO2	8mer	uguuucaagacacuACGUGACu	| | | |||||||	caagaucgcaccacUGCACUGa	0.3836	0.059	2	MDA-MB-231,endothelial
MIMAT0000759	hsa-miR-148b-3p	ENSG00000269997	AC068790.3	sense_intronic	chr12	124451040	124451061	-	1	0	AGO1-4	8mer	uguuucaagACACUACGUGACu	|| | || |||||||||	accugggaaUGAGAUGCACUGa	0.9711	-0.740	2	hNSC
MIMAT0000759	hsa-miR-148b-3p	ENSG00000279233	AC122688.3	TEC	chr12	125625554	125625574	+	1	0	AGO1-4	8mer	ugUUUCAAGACACUACGUGACu	:||| | |||| |||||||	cuGAAGCUGUGUG-UGCACUGa	1.4623	-0.579	6	hNSC
MIMAT0000759	hsa-miR-148b-3p	ENSG00000279233	AC122688.3	TEC	chr12	125625813	125625836	+	1	0	AGO1-4	7mer-m8	uguuucaAGAC--ACUACGUGACu	| |||| ||||||||	auucccaUCUGGAAUAUGCACUGc	0.6573	-0.105	6	hNSC
MIMAT0000759	hsa-miR-148b-3p	ENSG00000214043	LINC02347	lincRNA	chr12	126942957	126942978	+	2	0	AGO2	7mer-m8	uguuucaagacacuACGUGACu	|| |||||||	gacucccgcuucccUGCACUGc	-0.0217	-0.474	3	EWS
MIMAT0000759	hsa-miR-148b-3p	ENSG00000204603	LINC01257	lincRNA	chr12	131692413	131692435	+	1	0	AGO2	7mer-m8	ugUUUCAAGAC-ACUACGUGACu	|| | | | | || |||||||	ccACACUGCCGCUGCUGCACUGu	1.1208	-0.280	1	MCF7
MIMAT0000759	hsa-miR-148b-3p	ENSG00000280287	AC131212.3	TEC	chr12	133130261	133130279	+	3	0	AGO1-4,AGO2	7mer-m8	ugUUUCAAGACACUACGUGACu	|:: |||| |||||||	ugAGGCUUCU---CUGCACUGg	0.9678	-0.305	4	Huh-7.5,T98G
MIMAT0000759	hsa-miR-148b-3p	ENSG00000280287	AC131212.3	TEC	chr12	133130635	133130656	+	2	0	AGO1-4,AGO2	7mer-m8	ugUUUCAAGACACUACGUGACu	| :||| |:| |||||||||	agGAAGAUUUAGGAUGCACUGg	1.4224	-0.151	4	Huh-7.5,T98G
MIMAT0000759	hsa-miR-148b-3p	ENSG00000274929	AL157813.1	sense_intronic	chr13	49106641	49106662	-	1	0	AGO2	7mer-m8	uguuucaagacaCUACGUGACu	| || | |||||||	ccuaacccacucGCUGCACUGc	0.3341	-0.882	4	HEK293T
MIMAT0000759	hsa-miR-148b-3p	ENSG00000274605	AL355338.1	lincRNA	chr13	100738580	100738600	-	3	0	AGO1-4,AGO2	7mer-m8	uguuucAAGACACUACGUGACu	|| ||||| | |||||||	ucauucUUCUGAG-UGCACUGc	1.3839	0.054	4	HeLa,hNSC
MIMAT0000759	hsa-miR-148b-3p	ENSG00000255874	LINC00346	lincRNA	chr13	111517536	111517557	-	1	0	AGO2	7mer-m8	uguuucaagacacuACGUGACu	| | | |||||||	ucccacugacagcuUGCACUGu	0.2539	0.088	11	T-REx-293
MIMAT0000759	hsa-miR-148b-3p	ENSG00000233695	GAS6-AS1	antisense	chr13	114542792	114542813	+	1	0	AGO2	7mer-m8	ugUUUCAAGACACUACGUGACu	||::| |: | :|||||||	gcAGGGGUUGGGCGUGCACUGg	1.1474	3.428	9	22RV1
MIMAT0000759	hsa-miR-148b-3p	ENSG00000279656	AL132780.4	TEC	chr14	23492436	23492457	-	1	0	AGO2	7mer-m8	uguuucaagacacUACGUGACu	| | :|||||||	guggggaguagcaGUGCACUGu	0.1578	-0.537	5	motor_cortex
MIMAT0000759	hsa-miR-148b-3p	ENSG00000258727	AL135999.1	antisense	chr14	24035338	24035357	+	1	0	AGO2	7mer-m8	uguuUCAAGACACUACGUGACu	:| || || |||||||	uuccGGAUC-AUG-UGCACUGc	0.7050	4.685	6	T-REx-293
MIMAT0000759	hsa-miR-148b-3p	ENSG00000258727	AL135999.1	antisense	chr14	24036375	24036394	+	5	0	AGO1-4,AGO2	7mer-m8	uguuUCAAGACACUACGUGACu	:|| | || |||||||	ugccGGUGC-CUG-UGCACUGg	0.7050	2.530	6	Huh-7.5
MIMAT0000759	hsa-miR-148b-3p	ENSG00000215256	DHRS4-AS1	antisense	chr14	24410187	24410208	-	1	0	AGO2	8mer	uguuucaagacaCUACGUGACu	|| | |||||||||	ucagaacaucaaGAUGCACUGa	0.5831	-0.206	3	HeLa
MIMAT0000759	hsa-miR-148b-3p	ENSG00000258526	AL049875.1	lincRNA	chr14	39961611	39961633	+	1	0	AGO1-4	7mer-m8	uguuucaagaCACU-ACGUGACu	| | | || |||||||	aacguggaaaGAGAGUGCACUGc	0.4789	0.103	3	hNSC
MIMAT0000759	hsa-miR-148b-3p	ENSG00000282885	AL627171.2	lincRNA	chr14	50328766	50328787	-	1	0	AGO2	8mer	uguuucaagacacuACGUGACu	| | | | |||||||	caacauuauuccccUGCACUGa	0.5533	-0.329	0	GM12892
MIMAT0000759	hsa-miR-148b-3p	ENSG00000186615	KTN1-AS1	antisense	chr14	56043919	56043935	-	1	0	AGO1-4	7mer-m8	ugUUUCAAGACACUACGUGACu	| |||| || |||||||	auAAAGGUC-----UGCACUGu	1.0055	0.172	12	hNSC
MIMAT0000759	hsa-miR-148b-3p	ENSG00000279594	AL049780.3	TEC	chr14	75479067	75479093	-	5	0	AGO1-4	7mer-m8	ugUUUCA-AGACA---CU-ACGUGACu	| ||||| ||| | | |||||||	aaAAAGUGUCUUUACAAACUGCACUGu	1.3984	0.715	7	Huh-7.5
MIMAT0000759	hsa-miR-148b-3p	ENSG00000205562	AL049775.1	lincRNA	chr14	85991677	85991699	-	2	1	AGO1-4,AGO2	7mer-m8	ugUUUCAAGACACU-ACGUGACu	|| |||| | |||||||	caAACAUUCUCCAACUGCACUGg	1.0521	0.759	17	Huh-7.5,motor_cortex
MIMAT0000759	hsa-miR-148b-3p	ENSG00000258867	LINC01146	lincRNA	chr14	88563258	88563277	+	2	0	AGO1-4	7mer-m8	ugUUUCAAGACACUACGUGACu	:| |||| || |||||||	caGAUGUUC-CUG-UGCACUGc	1.2139	-0.048	3	Huh-7.5
MIMAT0000759	hsa-miR-148b-3p	ENSG00000260806	AL163051.1	antisense	chr14	96967947	96967968	-	1	0	AGO2	7mer-m8	uguuucaagacACUACGUGACu	||||||||||	uuuugaacaaaUGAUGCACUGg	-0.0909	-0.344	3	MCF7
MIMAT0000759	hsa-miR-148b-3p	ENSG00000269958	AL049840.4	sense_intronic	chr14	104162872	104162892	+	22	0	AGO1-4,AGO2	8mer	uguUUCAAGACACUACGUGACu	| |: |||||| |||||||	auuAGCUUCUGU-UUGCACUGa	1.6022	-0.412	12	HEK293S,Huh-7.5
MIMAT0000759	hsa-miR-148b-3p	ENSG00000270816	LINC00221	lincRNA	chr14	106976900	106976920	+	1	0	AGO2	8mer	uguuucaagACACUACGUGACu	||| || | |||||||	ucaaccacaUG-GCUGCACUGa	0.8063	-0.113	2	TZM-bl
MIMAT0000759	hsa-miR-148b-3p	ENSG00000224078	SNHG14	processed_transcript	chr15	25266376	25266397	+	5	0	AGO1-4,AGO2	7mer-m8	uguuucaagacacuACGUGACu	| |||||||	gagagcgagacccuUGCACUGc	-0.3248	-0.242	9	hNSC,motor_cortex
MIMAT0000759	hsa-miR-148b-3p	ENSG00000224078	SNHG14	processed_transcript	chr15	25266607	25266628	+	5	0	AGO1-4,AGO2	7mer-m8	uguuucaagacaCUACGUGACu	| | | | |||||||	ucuauaacauaaGCUGCACUGu	0.4183	-0.156	9	Huh-7.5,cingulate_gyrus
MIMAT0000759	hsa-miR-148b-3p	ENSG00000224078	SNHG14	processed_transcript	chr15	25349038	25349059	+	1	0	AGO2	8mer	uguuucaagacACUACGUGACu	| ||||||||||	ugcugaaccaaUGAUGCACUGa	0.2134	-0.833	9	cingulate_gyrus
MIMAT0000759	hsa-miR-148b-3p	ENSG00000224078	SNHG14	processed_transcript	chr15	25357015	25357038	+	2	0	AGO2	7mer-m8	ugUUUCAAG--ACACUACGUGACu	|||| || |||||||||	ggAAAGAUCAAAACGAUGCACUGc	1.1685	-0.023	9	motor_cortex
MIMAT0000759	hsa-miR-148b-3p	ENSG00000224078	SNHG14	processed_transcript	chr15	25430694	25430715	+	1	0	AGO2	8mer	uguuucaagACACUACGUGACu	|| | | | |||||||	ucauccuggUAUCCUGCACUGa	0.6940	-0.340	9	HeLa
MIMAT0000759	hsa-miR-148b-3p	ENSG00000224078	SNHG14	processed_transcript	chr15	25438345	25438366	+	1	0	AGO2	8mer	uguuucaagacACUACGUGACu	| ||:|||||||	ugcugagccccUGGUGCACUGa	0.1679	-0.298	9	cingulate_gyrus
MIMAT0000759	hsa-miR-148b-3p	ENSG00000224078	SNHG14	processed_transcript	chr15	25451322	25451346	+	1	0	AGO2	8mer	ugUUUCAAGAC---ACUACGUGACu	||| | ||| | |||||||	ccAACGCCCUGGUCUCCUGCACUGa	0.9490	-0.554	9	cingulate_gyrus
MIMAT0000759	hsa-miR-148b-3p	ENSG00000224078	SNHG14	processed_transcript	chr15	25467372	25467392	+	1	0	AGO2	8mer	uguuUCAAGACACUACGUGACu	| || || | |||||||	gcucAGCUCCCAG-UGCACUGa	0.8226	0.078	9	islets
MIMAT0000759	hsa-miR-148b-3p	ENSG00000224078	SNHG14	processed_transcript	chr15	25467412	25467431	+	1	0	AGO2	8mer	uguuuCAAGACACUACGUGACu	| | ||| | |||||||	ucccuGGUCUCU--UGCACUGa	0.8248	-0.287	9	islets
MIMAT0000759	hsa-miR-148b-3p	ENSG00000259408	AC010809.2	antisense	chr15	34144039	34144060	-	1	0	AGO2	7mer-m8	uguuucAAGACACUACGUGACu	| ||:| | ||||||||	ccuugaUUUUUUUAUGCACUGc	0.8946	0.537	5	22RV1
MIMAT0000759	hsa-miR-148b-3p	ENSG00000247556	OIP5-AS1	processed_transcript	chr15	41598708	41598730	+	27	0	AGO1-4,AGO2	8mer	uguUUCAAGACAC-UACGUGACu	| | | ||| | ||||||||	agcAUGGGCUGAGAAUGCACUGa	1.1120	3.441	11	Huh-7.5
MIMAT0000759	hsa-miR-148b-3p	ENSG00000285410	GABPB1-IT1	sense_intronic	chr15	50646428	50646450	-	10	0	AGO1,AGO1-4,AGO2	7mer-m8	uguUUCAAGAC-ACUACGUGACu	| :|| ||| |:|||||||	gccGAGAACUGCGGGUGCACUGc	1.2139	0.454	0	Huh-7.5,endothelial
MIMAT0000759	hsa-miR-148b-3p	ENSG00000244879	GABPB1-AS1	antisense	chr15	50660699	50660721	+	2	0	AGO2	8mer	ugUUUCAAGACACU-ACGUGACu	||::| : | |: |||||||	ccAGGGGGUGGAGGUUGCACUGa	1.0377	0.035	6	22RV1
MIMAT0000759	hsa-miR-148b-3p	ENSG00000259668	AC066613.1	antisense	chr15	51749595	51749616	+	2	0	AGO2	7mer-m8	uguuucaagacACUACGUGACu	| | | || |||||||	gcugaauaggaUGUUGCACUGg	0.6485	1.610	5	H1
MIMAT0000759	hsa-miR-148b-3p	ENSG00000259673	IQCH-AS1	lincRNA	chr15	67698584	67698605	-	1	0	AGO2	7mer-m8	ugUUUCAAGACACU-ACGUGACu	::||| | || |||||||	caGGAGUGAU-CGACUGCACUGg	1.0321	-0.249	1	BCBL-1
MIMAT0000759	hsa-miR-148b-3p	ENSG00000261775	AC012435.2	lincRNA	chr15	74782014	74782035	+	2	0	AGO1-4,AGO2	7mer-m8	uguUUCAAGACACUACGUGACu	| |: | | | ||||||||	cccAGCUACAUUCAUGCACUGg	0.9357	0.082	5	cingulate_gyrus,hNSC
MIMAT0000759	hsa-miR-148b-3p	ENSG00000260288	AC019294.2	processed_transcript	chr15	76051674	76051696	+	1	0	AGO1-4	7mer-m8	uguuucAAGAC-ACUACGUGACu	|| ||||| |||||||	ucacccUUCUGACCUUGCACUGu	1.2021	0.134	8	Huh-7.5
MIMAT0000759	hsa-miR-148b-3p	ENSG00000259420	AC046168.2	lincRNA	chr15	77865266	77865288	+	1	0	AGO2	8mer	uguuucaagaCACU-ACGUGACu	| || | || |||||||	aaggaggaggGAGACUGCACUGa	0.6984	0.329	5	Huh-7.5
MIMAT0000759	hsa-miR-148b-3p	ENSG00000260619	AC068870.1	lincRNA	chr15	81283791	81283813	-	2	0	AGO1	7mer-m8	ugUUUC-AAGACACUACGUGACu	|:|| |:| |||||||	ugAGAGAAUUUAAAUUGCACUGg	0.8370	-0.283	5	endothelial
MIMAT0000759	hsa-miR-148b-3p	ENSG00000259527	LINC00052	lincRNA	chr15	88122042	88122063	+	2	0	AGO1-4	7mer-m8	uguUUCA-AGACACUACGUGACu	|||| | | ||||||||	uucAAGUAAAUAU-AUGCACUGg	0.9878	2.189	1	MCF7
MIMAT0000759	hsa-miR-148b-3p	ENSG00000259291	ZNF710-AS1	antisense	chr15	90624993	90625014	-	1	0	AGO2	7mer-m8	uguuucaagacacuACGUGACu	| | |||||||	aagaccaaggccacUGCACUGg	-0.1552	0.901	9	T-REx-293
MIMAT0000759	hsa-miR-148b-3p	ENSG00000278022	AC118658.2	sense_intronic	chr15	99203564	99203586	+	2	0	AGO1,AGO2	8mer	uguuucaagacACU-ACGUGACu	| | ||| |||||||	ugcaugcagaaUGAUUGCACUGa	0.5347	-0.548	6	HeLa,endothelial
MIMAT0000759	hsa-miR-148b-3p	ENSG00000270127	AC027020.2	lincRNA	chr15	101088098	101088119	-	3	0	AGO1-4	7mer-m8	uguuucaagacacUACGUGACu	:|||||||	cauguagaggaaaGUGCACUGg	-0.5909	0.050	4	Huh-7.5
MIMAT0000759	hsa-miR-148b-3p	ENSG00000277210	AC090164.3	lincRNA	chr15	102063652	102063675	-	2	0	AGO1-4,AGO2	7mer-m8	uguUUC--AAGACACUACGUGACu	||| ||| | ||||||||	cucAAGCUUUCAUUCAUGCACUGg	1.0544	-0.251	0	Huh-7.5
MIMAT0000759	hsa-miR-148b-3p	ENSG00000259780	AC009065.1	lincRNA	chr16	2286384	2286405	-	2	0	AGO1-4,AGO2	7mer-m8	ugUUUCAAGACACUACGUGACu	:|:| | | | |||||||	ggGAGGGGCCGGGCUGCACUGg	0.8714	-0.323	6	22RV1,Huh-7.5
MIMAT0000759	hsa-miR-148b-3p	ENSG00000279520	AC093525.8	TEC	chr16	2567159	2567180	+	5	0	AGO1,AGO1-4,AGO2	7mer-m8	uguuucaaGACACUACGUGACu	| || ||||||||	ggagccccCUAAAAUGCACUGu	0.4560	-0.128	2	HeLa,Huh-7.5,endothelial
MIMAT0000759	hsa-miR-148b-3p	ENSG00000279520	AC093525.8	TEC	chr16	2567197	2567218	+	4	0	AGO1-4,AGO2	7mer-m8	uguuucaagacacUACGUGACu	|| ||||||||	ugccagggaaaaaAUGCACUGu	0.2128	-0.009	2	HeLa,Huh-7.5
MIMAT0000759	hsa-miR-148b-3p	ENSG00000279520	AC093525.8	TEC	chr16	2567258	2567279	+	5	0	AGO1,AGO2	7mer-m8	uguuUCAAGAC-ACUACGUGACu	| || |||| |:|||||||	ccccAG-UCUGCAGGUGCACUGg	1.3049	-0.629	2	HCT116,endothelial
MIMAT0000759	hsa-miR-148b-3p	ENSG00000269937	AC093525.7	antisense	chr16	2613232	2613253	-	3	0	AGO2	7mer-m8	uguuuCAAGACACUACGUGACu	|||| |||||||	cucguGUUCACCCCUGCACUGg	0.6323	-0.713	4	22RV1
MIMAT0000759	hsa-miR-148b-3p	ENSG00000261971	MMP25-AS1	antisense	chr16	3104994	3105013	-	1	0	AGO2	7mer-m8	uguUUCAAGACACUACGUGACu	|| ||| |:|||||||	uguAACUUC--CGGUGCACUGg	0.9534	-0.048	7	HCT116
MIMAT0000759	hsa-miR-148b-3p	ENSG00000261971	MMP25-AS1	antisense	chr16	3107748	3107769	-	2	0	AGO2	7mer-m8	uguuucaagacacuACGUGACu	| | |||||||	caugaucacaccacUGCACUGc	0.1685	-0.192	7	HCT116
MIMAT0000759	hsa-miR-148b-3p	ENSG00000261938	AC006111.1	lincRNA	chr16	3631213	3631235	+	1	0	AGO2	7mer-m8	uguuucaagacACU-ACGUGACu	|| | ||| |||||||	ucauauaaaacUGACUGCACUGu	0.6950	0.813	0	H1
MIMAT0000759	hsa-miR-148b-3p	ENSG00000280153	AC133065.3	TEC	chr16	11029551	11029572	+	1	0	AGO2	8mer	uguuucaagacaCUACGUGACu	| | |||||||||	gccucucgauaaGAUGCACUGa	0.2965	-0.870	9	HeLa
MIMAT0000759	hsa-miR-148b-3p	ENSG00000274925	AC008741.2	lincRNA	chr16	25272314	25272336	+	1	0	AGO2	7mer-m8	uguuucaagAC-ACUACGUGACu	|| | :|||||||	gucuuugaaUGCUAGUGCACUGc	0.0237	0.107	5	HEK293S
MIMAT0000759	hsa-miR-148b-3p	ENSG00000260280	SLX1B-SULT1A4	processed_transcript	chr16	29468216	29468237	+	2	0	AGO1-4	8mer	uguuucaagaCACUACGUGACu	| | || |||||||	guagaacaaaGUCCUGCACUGa	0.4560	0.205	3	Huh-7.5
MIMAT0000759	hsa-miR-148b-3p	ENSG00000247735	AC120114.1	antisense	chr16	29938386	29938407	+	1	0	AGO2	8mer	uguuucaagacaCUACGUGACu	|:|||||||	uguugacaagaaGGUGCACUGa	-0.3636	0.151	3	HeLa
MIMAT0000759	hsa-miR-148b-3p	ENSG00000213599	SLX1A-SULT1A3	processed_transcript	chr16	30207558	30207579	+	2	0	AGO1-4	8mer	uguuucaagaCACUACGUGACu	| | || |||||||	guagaacaaaGUCCUGCACUGa	0.4560	0.054	8	Huh-7.5
MIMAT0000759	hsa-miR-148b-3p	ENSG00000260852	FBXL19-AS1	antisense	chr16	30931258	30931281	-	2	0	AGO1-4,AGO2	7mer-m8	uguUUCAAGACAC-U-ACGUGACu	| ||| || | | |||||||	gccAAGAUCACAGCACUGCACUGc	1.0443	-0.025	2	HeLa,hNSC
MIMAT0000759	hsa-miR-148b-3p	ENSG00000279722	AC007342.7	TEC	chr16	53522639	53522661	-	1	0	AGO2	8mer	uguUUCAAGACACU-ACGUGACu	| |||| | | |||||||	aacAAGUCAUACCAGUGCACUGa	1.0144	0.241	14	22RV1
MIMAT0000759	hsa-miR-148b-3p	ENSG00000280392	AC007496.3	TEC	chr16	54028181	54028200	+	1	0	AGO2	7mer-m8	ugUUUCAAGACACUACGUGACu	||| || | | ||||||||	uuAAACUU-UAU-AUGCACUGu	1.1685	-0.835	6	Huh-7.5
MIMAT0000759	hsa-miR-148b-3p	ENSG00000272372	AC009102.2	antisense	chr16	56387367	56387388	-	1	0	AGO2	7mer-m8	uguuucaagacacuACGUGACu	| |||||||	cuccauggggccacUGCACUGg	-0.2794	-0.478	16	HUVEC
MIMAT0000759	hsa-miR-148b-3p	ENSG00000187185	AC092118.1	lincRNA	chr16	57832310	57832331	+	1	0	AGO2	7mer-m8	uguuucaagacacuACGUGACu	|| |||||||	gcagcagcuccaacUGCACUGu	-0.1896	-0.335	10	Huh-7.5
MIMAT0000759	hsa-miR-148b-3p	ENSG00000259972	AC009120.2	processed_transcript	chr16	74341493	74341514	-	2	0	AGO1,AGO2	7mer-m8	uguuUCAAGACACUACGUGACu	| ||| | :|||||||	ugucAAUUCAGGUGUGCACUGg	0.8248	-0.002	10	HeLa,endothelial
MIMAT0000759	hsa-miR-148b-3p	ENSG00000279887	AC046158.4	TEC	chr16	78560119	78560140	-	1	0	AGO2	8mer	uguuucaagaCACUACGUGACu	|| |||||||	ggccuccggcGUCCUGCACUGa	-0.2109	-0.569	3	TDF
MIMAT0000759	hsa-miR-148b-3p	ENSG00000278058	AC009159.3	lincRNA	chr16	79640359	79640379	+	2	0	AGO1-4	8mer	uguuucAAGACACUACGUGACu	| ||:| || |||||||	auguguUUUUCUG-UGCACUGa	0.8307	-0.217	11	Huh-7.5
MIMAT0000759	hsa-miR-148b-3p	ENSG00000260213	AC092718.2	antisense	chr16	81058041	81058062	-	1	0	AGO1-4	7mer-m8	uguuucaagacacuACGUGACu	| | | |||||||	ucuacggaagcauuUGCACUGu	0.1818	-0.298	1	Huh-7.5
MIMAT0000759	hsa-miR-148b-3p	ENSG00000261218	AC099524.1	lincRNA	chr16	81801108	81801129	+	1	0	AGO2	8mer	uguuucaagacacuACGUGACu	| | | |||||||	aagccuucccaaccUGCACUGa	0.3008	0.364	8	GM12891
MIMAT0000759	hsa-miR-148b-3p	ENSG00000268388	FENDRR	lincRNA	chr16	86511502	86511527	-	2	0	AGO1-4,AGO2	7mer-m8	uguuUCAAGACACU----ACGUGACu	| || |||| | |||||||	gcccAGCUCUGCCAGCAGUGCACUGu	0.9678	-0.406	12	HeLa
MIMAT0000759	hsa-miR-148b-3p	ENSG00000260630	SNAI3-AS1	antisense	chr16	88738326	88738346	+	1	0	AGO2	7mer-m8	uguuucaaGACACUACGUGACu	| ||| | |||||||	gugcggggCUGCG-UGCACUGc	0.6135	-0.206	6	motor_cortex
MIMAT0000759	hsa-miR-148b-3p	ENSG00000260121	AC138028.4	antisense	chr16	88786415	88786436	+	3	0	AGO1-4,AGO2	7mer-m8	uguuucaagacacuACGUGACu	| |||||||	cagggcccccagccUGCACUGc	-0.1957	-0.228	8	Huh-7.5,TDF
MIMAT0000759	hsa-miR-148b-3p	ENSG00000275734	AC010538.1	antisense	chr16	89751372	89751393	+	2	0	AGO2	7mer-m8	uguUUCAAGACACUACGUGACu	| || ||| || |||||||	aacAAAAUCUCUGCUGCACUGu	1.2782	0.177	3	HeLa
MIMAT0000759	hsa-miR-148b-3p	ENSG00000262903	AC027796.4	antisense	chr17	3561148	3561169	-	2	0	AGO2	7mer-m8	uguUUCAAGACACUACGUGACu	||| | | | |||||||	ugcAAGGUGGGGGCUGCACUGg	0.8969	-0.171	7	T98G
MIMAT0000759	hsa-miR-148b-3p	ENSG00000280046	AC104581.4	TEC	chr17	7769060	7769081	+	1	0	AGO2	7mer-m8	uguuucaaGACACUACGUGACu	| | | |||||||||	caauccacCAGAGAUGCACUGg	0.5547	0.110	3	HEK293S
MIMAT0000759	hsa-miR-148b-3p	ENSG00000175061	LRRC75A-AS1	processed_transcript	chr17	16367160	16367183	+	3	0	AGO1,AGO1-4,AGO2	7mer-m8	uguUUCAAGAC-ACU-ACGUGACu	| |||||| || |||||||	ggcAUGUUCUGCAGAUUGCACUGc	1.5157	-0.285	5	22RV1,Huh-7.5,endothelial
MIMAT0000759	hsa-miR-148b-3p	ENSG00000278864	AC055811.4	TEC	chr17	17085552	17085573	+	3	0	AGO2	8mer	uguuucaAGACACUACGUGACu	|||| :|||||||	uguggcaUCUGAUGUGCACUGa	0.5825	-0.560	5	T-REx-293
MIMAT0000759	hsa-miR-148b-3p	ENSG00000264167	AC122129.2	sense_intronic	chr17	17681123	17681145	+	2	0	AGO2	7mer-m8	uguuucaAGACA-CUACGUGACu	|| |:| | :|||||||	acugcucUUUAUCCGUGCACUGc	0.7021	-0.417	0	T-REx-293
MIMAT0000759	hsa-miR-148b-3p	ENSG00000273018	AC107983.2	processed_transcript	chr17	18414734	18414757	-	6	1	AGO1-4,AGO2	8mer	ugUUUCAA-GAC-ACUACGUGACu	||| || :|| ||||||||	uaAAACUUGUUGACAAUGCACUGa	1.2061	4.082	5	MCF7,motor_cortex
MIMAT0000759	hsa-miR-148b-3p	ENSG00000266385	AC005899.5	lincRNA	chr17	30739379	30739401	+	2	0	AGO2	7mer-m8	uguuUCAAGACACU-ACGUGACu	| ||| | | |||||||	cuucACUUCACUCACUGCACUGc	0.7605	0.025	6	motor_cortex
MIMAT0000759	hsa-miR-148b-3p	ENSG00000262879	AC068152.1	processed_transcript	chr17	45083026	45083048	-	2	0	AGO1-4,AGO2	7mer-m8	uguuucaAGAC-ACUACGUGACu	| || | | :|||||||	uuaccucUCAGCUCGUGCACUGu	0.6485	-0.015	5	HEK293T,Huh-7.5
MIMAT0000759	hsa-miR-148b-3p	ENSG00000230532	AC091133.1	antisense	chr17	47010382	47010400	+	2	0	AGO2	7mer-m8	uguuUCAAGACACUACGUGACu	| ||| || | |||||||	gcccAGUGCU-U--UGCACUGu	0.9867	0.229	0	TDF
MIMAT0000759	hsa-miR-148b-3p	ENSG00000204584	AC027801.1	antisense	chr17	47925192	47925214	+	1	0	AGO2	7mer-m8	uguuucAAGAC-ACUACGUGACu	| ||||| |||||||	gggaucUUCUGCCUCUGCACUGc	1.0093	-0.279	3	HEK293S
MIMAT0000759	hsa-miR-148b-3p	ENSG00000204584	AC027801.1	antisense	chr17	47925371	47925395	+	2	0	AGO2	7mer-m8	uguuUCAAGACACU---ACGUGACu	| || : |||| |||||||	aggcAGCAUGGUGAGCCUGCACUGu	0.9800	0.524	3	HEK293S
MIMAT0000759	hsa-miR-148b-3p	ENSG00000279059	AC007485.2	TEC	chr17	53035711	53035732	-	6	0	AGO1-4,AGO2	8mer	uguuucAAGACACUACGUGACu	| ||:| ||||||||	augugcUUUUCAAAUGCACUGa	0.7021	-0.191	5	Huh-7.5
MIMAT0000759	hsa-miR-148b-3p	ENSG00000279207	AC015813.6	TEC	chr17	56177426	56177447	+	1	0	AGO2	7mer-m8	uguuucaaGACACUACGUGACu	||| :|||||||	cacccaggCUGAAGUGCACUGg	0.2721	0.058	8	HeLa
MIMAT0000759	hsa-miR-148b-3p	ENSG00000267009	AC007780.1	processed_transcript	chr17	66511641	66511662	+	41	0	AGO1,AGO1-4,AGO2	7mer-m8	uguuuCAAGACACUACGUGACu	| || | || :|||||||	cuauuGUGCAGUUGUGCACUGc	0.9922	5.205	4	Huh-7.5,endothelial,foreskin_fibroblast
MIMAT0000759	hsa-miR-148b-3p	ENSG00000263843	AC022211.2	antisense	chr17	73268615	73268636	+	1	0	AGO2	8mer	uguuucaagACACUACGUGACu	| || |||||||	cccgcagcaUGCUCUGCACUGa	0.1978	-0.622	3	BCBL-1
MIMAT0000759	hsa-miR-148b-3p	ENSG00000264853	AC011933.2	sense_intronic	chr17	73368848	73368871	-	3	0	AGO1,AGO2	7mer-m8	ugUUUCA--AGACACUACGUGACu	||| ||| ||| | |||||||	acAUAGUACUCUAAGCUGCACUGu	1.4834	0.075	1	HeLa,endothelial
MIMAT0000759	hsa-miR-148b-3p	ENSG00000234912	SNHG20	processed_transcript	chr17	75089956	75089977	+	1	0	AGO2	7mer-m8	uguuucaagacacuACGUGACu	| |||||||	caggcaugagccacUGCACUGg	-0.2196	0.115	5	HeLa
MIMAT0000759	hsa-miR-148b-3p	ENSG00000262580	AC087741.1	antisense	chr17	78177663	78177684	-	1	0	AGO2	7mer-m8	uguuucaagacaCUACGUGACu	| |:|||||||	cuugcgggucacGGUGCACUGc	0.1644	0.957	5	22RV1
MIMAT0000759	hsa-miR-148b-3p	ENSG00000279273	AC120024.4	TEC	chr17	78438918	78438939	-	1	0	AGO2	7mer-m8	uguuucaagacacuACGUGACu	|||||||	cagccuccucaaauUGCACUGg	-0.7727	-0.512	1	HEK293S
MIMAT0000759	hsa-miR-148b-3p	ENSG00000226137	BAIAP2-AS1	lincRNA	chr17	79005948	79005968	-	2	0	AGO2	7mer-m8	uguuucAAGACACUACGUGACu	| |||| | |||||||	gucaccUUCU-UCCUGCACUGg	0.9424	-0.812	11	22RV1
MIMAT0000759	hsa-miR-148b-3p	ENSG00000264635	AP001020.2	sense_intronic	chr18	739559	739580	-	2	0	AGO2	8mer	ugUUUCAAGACACUACGUGACu	::| | | |||:|||||||	guGGAAUGCAGUGGUGCACUGa	1.1364	-0.274	2	HeLa
MIMAT0000759	hsa-miR-148b-3p	ENSG00000263753	LINC00667	lincRNA	chr18	5238674	5238698	+	9	0	AGO1-4,AGO2	7mer-m8	uguUUCAAGACAC---UACGUGACu	| || ||| || |||||||	gccAAUCUCUAUGCCUUUGCACUGc	1.0243	-0.027	6	22RV1,Huh-7.5
MIMAT0000759	hsa-miR-148b-3p	ENSG00000267702	AP005131.6	sense_intronic	chr18	13489564	13489585	+	5	0	AGO1-4,AGO2	7mer-m8	uguUUCAAGACACUACGUGACu	|| | | | |||||||	cucAAAUCCAGCUCUGCACUGg	0.7128	0.110	10	Huh-7.5
MIMAT0000759	hsa-miR-148b-3p	ENSG00000264247	LINC00909	lincRNA	chr18	72260360	72260381	-	2	1	AGO1-4	7mer-m8	uguuucaagacacUACGUGACu	| | ||||||||	aagacaacaaaauAUGCACUGg	0.0721	-0.211	4	Huh-7.S10.3
MIMAT0000759	hsa-miR-148b-3p	ENSG00000275763	C18orf65	lincRNA	chr18	74208628	74208649	+	1	0	AGO2	8mer	uguuucaagacacuACGUGACu	| | | |||||||	ugugacuaacgaccUGCACUGa	0.3049	1.312	3	MCF7
MIMAT0000759	hsa-miR-148b-3p	ENSG00000261126	RBFADN	lincRNA	chr18	77807400	77807420	+	2	0	AGO2	7mer-m8	ugUUUCAAGACACUACGUGACu	| |||| | || |||||||	agAAAGCUGCAUG-UGCACUGu	1.2716	-0.289	7	T98G
MIMAT0000759	hsa-miR-148b-3p	ENSG00000280332	AC020917.4	TEC	chr19	16468789	16468813	-	2	0	AGO1-4,AGO2	7mer-m8	ugUUUCA-AGACA--CUACGUGACu	:|:|| | || | |||||||	guGAGGUCCCCGUCAGCUGCACUGu	0.9279	-0.256	8	Huh-7.5
MIMAT0000759	hsa-miR-148b-3p	ENSG00000279529	AC008764.8	antisense	chr19	16684425	16684446	+	1	0	AGO2	7mer-m8	uguuucaagacacuACGUGACu	| | |||||||	uaugauggcgccacUGCACUGc	0.1685	-0.300	5	TDF
MIMAT0000759	hsa-miR-148b-3p	ENSG00000267481	AC011477.2	sense_intronic	chr19	19899842	19899867	-	1	0	AGO2	8mer	uguUUCAAGA-CACU---ACGUGACu	| |:|| | |||| |||||||	aacAGGUGAUGGUGACACUGCACUGa	1.1951	0.033	9	cingulate_gyrus
MIMAT0000759	hsa-miR-148b-3p	ENSG00000268362	AC092279.1	lincRNA	chr19	24249214	24249237	+	8	0	AGO1,AGO1-4,AGO2	8mer	ugUUUCAAGACAC--UACGUGACu	||| | | ||| | |||||||	acAUAUUGCUGGGCCCUGCACUGa	1.2993	0.036	4	Huh-7.5,endothelial
MIMAT0000759	hsa-miR-148b-3p	ENSG00000267575	AC006504.5	lincRNA	chr19	28286842	28286863	+	3	0	AGO1-4	8mer	uguUUCAAGACACUACGUGACu	::|| :|| |||||||	uguGGGUGUUGGCUUGCACUGa	0.9057	0.032	3	Huh-7.5
MIMAT0000759	hsa-miR-148b-3p	ENSG00000236144	TMEM147-AS1	antisense	chr19	36034047	36034074	-	3	0	AGO2	7mer-m8	ugUUUCAAGA--CACU----ACGUGACu	|||: |||:| |||| |||||||	acAGUGUUUUAAGUGACUUCUGCACUGg	1.5477	0.101	7	HeLa
MIMAT0000759	hsa-miR-148b-3p	ENSG00000276846	AC016590.3	antisense	chr19	37806420	37806441	-	1	0	AGO2	7mer-m8	uguuucaagacacuACGUGACu	| | | | |||||||	uccauuggcacucuUGCACUGu	0.4745	-0.301	12	T-REx-293
MIMAT0000759	hsa-miR-148b-3p	ENSG00000267152	AC093227.1	lincRNA	chr19	38221525	38221544	-	2	0	AGO2	7mer-m8	uguUUCAAGACACUACGUGACu	||| | || :|||||||	-acAAGAU-UGACGUGCACUGu	0.9867	0.244	10	22RV1
MIMAT0000759	hsa-miR-148b-3p	ENSG00000205041	AC118344.1	sense_intronic	chr19	40780487	40780508	-	5	0	AGO2	8mer	uguuucaagacacuACGUGACu	| |||||||	cugcucccuuucccUGCACUGa	-0.2866	-0.385	9	MDA-MB-231
MIMAT0000759	hsa-miR-148b-3p	ENSG00000273189	AC010619.2	processed_transcript	chr19	49983671	49983694	+	2	0	AGO2	7mer-m8	uguuucaaGA-CAC-UACGUGACu	| || ||| |||||||	gccgcugcCUGGUGCCUGCACUGg	0.6041	0.169	9	HeLa
MIMAT0000759	hsa-miR-148b-3p	ENSG00000275632	AL035461.2	lincRNA	chr20	5981236	5981257	+	1	0	AGO2	8mer	ugUUUCAAGACACU-ACGUGACu	::|||| || |: |||||||	caGGAGUU-UGAGGCUGCACUGa	1.3691	0.117	5	Huh-7.5
MIMAT0000759	hsa-miR-148b-3p	ENSG00000225280	AL158013.1	antisense	chr20	21379933	21379954	+	2	0	AGO2	7mer-m8	uguuucaagacacuACGUGACu	| | || |||||||	ucuucauccucaccUGCACUGg	0.5310	0.923	4	HEK293
MIMAT0000759	hsa-miR-148b-3p	ENSG00000259974	LINC00261	lincRNA	chr20	22541996	22542017	-	2	0	AGO1-4,AGO2	7mer-m8	uguuucaagacacuACGUGACu	| | | |||||||	aucuaacauagauuUGCACUGu	0.2487	-0.177	1	Huh-7.5
MIMAT0000759	hsa-miR-148b-3p	ENSG00000278383	AL031673.1	antisense	chr20	25661417	25661438	+	3	0	AGO1-4,AGO2	8mer	uguuucAAGACACU--ACGUGACu	| |||| | |||||||	--caccUUCUCAUACCUGCACUGa	0.6774	0.281	5	Huh-7.5
MIMAT0000759	hsa-miR-148b-3p	ENSG00000231795	ITCH-IT1	sense_intronic	chr20	33042272	33042293	+	2	0	AGO1,AGO1-4	8mer	uguuucaagacACUACGUGACu	| | ||||||||	uggugauaagcUUAUGCACUGa	0.1374	0.424	5	Huh-7.5,endothelial
MIMAT0000759	hsa-miR-148b-3p	ENSG00000235590	GNAS-AS1	antisense	chr20	57413930	57413949	-	4	0	AGO1,AGO1-4,AGO2	8mer	uguUUCAAGACACUACGUGACu	| ||| ||| :|||||||	cccAAG--CUGGAGUGCACUGa	1.1708	-0.334	6	Huh-7.5,T-REx-293,endothelial
MIMAT0000759	hsa-miR-148b-3p	ENSG00000275437	AL121832.3	sense_intronic	chr20	60979420	60979441	-	2	0	AGO1-4,AGO2	7mer-m8	uguuucaAGACACUACGUGACu	|| | |||||||	cuuggaaUCCCAGCUGCACUGu	0.1457	-0.521	5	HeLa,Huh-7.5
MIMAT0000759	hsa-miR-148b-3p	ENSG00000275620	AL121827.2	antisense	chr20	61889570	61889591	+	2	0	AGO2	7mer-m8	uguUUCAAGACACUACGUGACu	| | | | | |||||||	gguAUGGGCAGGGUUGCACUGc	0.6563	0.099	16	WA-09
MIMAT0000759	hsa-miR-148b-3p	ENSG00000232623	AP000266.1	antisense	chr21	33679105	33679126	-	1	0	AGO2	7mer-m8	uguuucaagacacuACGUGACu	| | |||||||	agggauacucaaccUGCACUGu	-0.0976	-0.142	1	HeLa
MIMAT0000759	hsa-miR-148b-3p	ENSG00000184441	AP001062.1	antisense	chr21	45751940	45751961	+	1	0	AGO2	7mer-m8	uguuucaagacacUACGUGACu	|| ||||||||	acgugcaggccacAUGCACUGc	-0.0533	-1.135	5	TZM-bl
MIMAT0000759	hsa-miR-148b-3p	ENSG00000182912	TSPEAR-AS2	antisense	chr21	45939862	45939883	+	1	0	AGO2	8mer	uguuucaagacacUACGUGACu	|| :|||||||	acccccaaucccaGUGCACUGa	-0.0987	0.075	1	Huh-7.5
MIMAT0000759	hsa-miR-148b-3p	ENSG00000215424	MCM3AP-AS1	antisense	chr21	47661130	47661151	+	1	0	AGO1	7mer-m8	uguuucaagacacuACGUGACu	||| |||||||	gggaaggcagccccUGCACUGu	0.2339	-0.155	4	endothelial
MIMAT0000759	hsa-miR-148b-3p	ENSG00000236499	LINC00896	lincRNA	chr22	20194343	20194363	+	2	0	AGO1	8mer	uguuucaaGACACUACGUGACu	| || || |||||||	ugccugggCU-UGCUGCACUGa	0.5846	-0.661	5	endothelial
MIMAT0000759	hsa-miR-148b-3p	ENSG00000285314	AC002470.2	processed_transcript	chr22	21346043	21346064	+	4	0	AGO1-4,AGO2	7mer-m8	uguuucaagaCACUACGUGACu	| | | |||||||	gcugcccaacGAGCUGCACUGc	0.0770	4.104	0	HCT116,Huh-7.5
MIMAT0000759	hsa-miR-148b-3p	ENSG00000279110	AL022323.4	antisense	chr22	25455110	25455131	-	5	0	AGO1-4	8mer	uguUUCAAGACACUACGUGACu	| |: ||| |||||||	ccuAGCUUCAACUCUGCACUGa	0.9224	0.226	5	foreskin_fibroblast
MIMAT0000759	hsa-miR-148b-3p	ENSG00000236464	LINC02559	lincRNA	chr22	26560133	26560156	+	2	0	AGO2	7mer-m8	uguUUCAA-GAC-ACUACGUGACu	| | ||| | | ||:|||||||	uccACGUUCCCGAUGGUGCACUGg	1.2860	-0.527	3	Akata-LCLd3
MIMAT0000759	hsa-miR-148b-3p	ENSG00000225783	MIAT	lincRNA	chr22	27065020	27065040	+	1	0	AGO1-4	7mer-m8	uguuucAAGACACUACGUGACu	|||| | |||||||	cgcugcUUCU-AGUUGCACUGc	0.6573	-0.887	7	hNSC
MIMAT0000759	hsa-miR-148b-3p	ENSG00000253352	TUG1	bidirectional_promoter_lncRNA	chr22	31372748	31372770	+	15	0	AGO1-4,AGO2	7mer-m8	uguuucaagacAC-UACGUGACu	| | | || ||||||||	agcuacucgaaUGAAUGCACUGg	0.6607	0.856	9	Huh-7.5
MIMAT0000759	hsa-miR-148b-3p	ENSG00000278920	AC005005.4	sense_overlapping	chr22	31451720	31451743	+	3	0	AGO1-4,AGO2	7mer-m8	ugUUUCA-AGACAC-UACGUGACu	| || || |||| |||||||	agAAUGUGAAUGUGUUUGCACUGc	1.3425	2.561	1	Huh-7.5
MIMAT0000759	hsa-miR-148b-3p	ENSG00000237316	Z82196.2	lincRNA	chr22	35120873	35120894	-	1	0	AGO2	7mer-m8	uguuucaAGACACUACGUGACu	| | | | |||||||	aucucucUAUAUACUGCACUGc	0.3713	-0.183	1	HEK293
MIMAT0000759	hsa-miR-148b-3p	ENSG00000279738	AL022311.1	sense_overlapping	chr22	38275448	38275471	+	1	0	AGO2	7mer-m8	uguUUCAAGACAC-U-ACGUGACu	| :|| || || | |||||||	gcuGAGAUCGCUGCACUGCACUGu	1.1396	-0.204	8	22RV1
MIMAT0000759	hsa-miR-148b-3p	ENSG00000278948	AL031587.5	TEC	chr22	38339448	38339468	+	1	0	AGO1-4	7mer-m8	uguuUCAAGACACUACGUGACu	| | ||| ||||||||	uuuuAAUCCUG-AAUGCACUGc	0.8248	-0.262	22	hNSC
MIMAT0000759	hsa-miR-148b-3p	ENSG00000279175	AL033543.1	sense_intronic	chr22	44506517	44506539	+	1	0	AGO2	7mer-m8	uguuuCAA-GACACUACGUGACu	| ||| ||| :|||||||	gcucuGUUGCUGGAGUGCACUGg	1.1563	0.064	3	HeLa
MIMAT0000759	hsa-miR-148b-3p	ENSG00000234869	AL021392.1	antisense	chr22	46938353	46938374	+	1	0	AGO2	7mer-m8	uguuucaAGACACUACGUGACu	| | || | | |||||||	gcccaucUCAGGGCUGCACUGg	0.8636	0.310	10	TDF
MIMAT0000759	hsa-miR-148b-3p	ENSG00000224271	AL117329.1	lincRNA	chr22	48134286	48134307	+	6	0	AGO1-4,AGO2	7mer-m8	uguuucaagacaCUACGUGACu	| | |||||||||	agcccugacaaaGAUGCACUGc	0.2965	-0.048	1	Huh-7.5
MIMAT0000759	hsa-miR-148b-3p	ENSG00000188511	C22orf34	lincRNA	chr22	49808322	49808345	-	2	0	AGO2	7mer-m8	uguUUCAAGACA-C-UACGUGACu	| ::|| : || | ||||||||	gcuGGGUGUGGUAGUAUGCACUGu	1.1850	-0.153	5	HeLa
MIMAT0000759	hsa-miR-148b-3p	ENSG00000273192	AL671710.1	lincRNA	chr22	50295879	50295899	+	1	0	AGO2	7mer-m8	uguuucaagaCACUACGUGACu	||| |||||||	gugugugcacGUG-UGCACUGu	-0.0534	0.000	5	HEK293S
MIMAT0000759	hsa-miR-148b-3p	ENSG00000273192	AL671710.1	lincRNA	chr22	50295908	50295929	+	1	0	AGO2	7mer-m8	uguuuCAAG-ACACUACGUGACu	|| | |||| |||||||	gguguGUGCAUGUG-UGCACUGu	0.9427	0.000	5	HEK293S
MIMAT0000759	hsa-miR-148b-3p	ENSG00000273192	AL671710.1	lincRNA	chr22	50296042	50296068	+	2	0	AGO1,AGO1-4	7mer-m8	uguUUCAAGACAC-----UACGUGACu	| | | |||| :|||||||	ugcAUGGUGUGUGCACAUGUGCACUGu	0.7794	0.000	5	endothelial,hNSC
MIMAT0000759	hsa-miR-148b-3p	ENSG00000273192	AL671710.1	lincRNA	chr22	50296078	50296098	+	2	0	AGO1,AGO1-4	7mer-m8	uguuucaagaCACUACGUGACu	||| |||||||	gugugugcacGUG-UGCACUGu	-0.0534	0.059	5	endothelial,hNSC
MIMAT0000759	hsa-miR-148b-3p	ENSG00000273192	AL671710.1	lincRNA	chr22	50296602	50296622	+	1	0	AGO2	7mer-m8	uguuucaagaCACUACGUGACu	||| |||||||	gugugugcacGUG-UGCACUGu	-0.0534	-0.555	5	22RV1
MIMAT0000759	hsa-miR-148b-3p	ENSG00000272821	U62317.3	antisense	chr22	50962355	50962366	+	1	0	AGO2	7mer-m8	uguuucaagacaCUACGUGACu	| |||||||	----------agGCUGCACUGg	-1.4250	1.946	8	TDF
MIMAT0000759	hsa-miR-148b-3p	ENSG00000224294	PINCR	lincRNA	chrX	43084678	43084700	+	1	0	AGO2	7mer-m8	uguuUCAAGACACU-ACGUGACu	|| ||| | |||||||	uuguAGCUCUAAAAUUGCACUGu	0.7649	0.217	2	EWS
MIMAT0000759	hsa-miR-148b-3p	ENSG00000234390	USP27X-AS1	lincRNA	chrX	49642021	49642042	-	3	0	AGO1-4,AGO2	8mer	ugUUUCAAGACACUACGUGACu	||||| |:| | |||||||	acAAAUGUUUAUUCUGCACUGa	1.5159	0.297	6	Huh-7.5
MIMAT0000759	hsa-miR-148b-3p	ENSG00000229807	XIST	lincRNA	chrX	73070498	73070519	-	38	0	AGO1-4,AGO2	7mer-m8	uguuuCAAGACACUACGUGACu	| | |||| |||||||	ccucuGGUCUGCCCUGCACUGc	1.0066	0.207	0	Huh-7.5
MIMAT0000759	hsa-miR-148b-3p	ENSG00000239407	Z68871.1	lincRNA	chrX	102152552	102152573	+	2	0	AGO2	7mer-m8	uguuucaagacacuACGUGACu	| |||||||	gaucugaaaaccccUGCACUGg	-0.2447	0.116	2	HeLa
MIMAT0000759	hsa-miR-148b-3p	ENSG00000239407	Z68871.1	lincRNA	chrX	102160634	102160657	+	3	0	AGO2	7mer-m8	uguUUCAAGAC-ACU-ACGUGACu	| | |||| || |||||||	cgcAUGAUCUGAAGACUGCACUGg	1.1352	0.026	2	HeLa
MIMAT0000759	hsa-miR-148b-3p	ENSG00000241769	LINC00893	antisense	chrX	148620306	148620329	-	2	0	AGO2	7mer-m8	uguuuCAAGACACU---ACGUGACu	| |||| || |||||||	cucguGGUCUG-GAGCCUGCACUGu	0.7608	-0.272	6	HeLa
MIMAT0000759	hsa-miR-148b-3p	ENSG00000235703	LINC00894	antisense	chrX	149109385	149109408	+	1	0	AGO2	7mer-m8	uguuuCAAGACACU---ACGUGACu	| |||| || |||||||	cucguGGUCUG-GAGCCUGCACUGu	0.7608	-0.346	7	HeLa
MIMAT0000759	hsa-miR-148b-3p	ENSG00000235703	LINC00894	antisense	chrX	149120891	149120913	+	1	0	AGO2	8mer	ugUUUCAAGACAC-UACGUGACu	|| || ||| ||||||||	caAAUAUUAAGUGAAUGCACUGa	1.1685	0.589	7	HeLa
