# Supplementary material for: Identification of hub programmed cell death-related genes and immune infiltration in Crohn’s disease using bioinformatics
Source: Front Genet. 2024 Dec 18;15:1425062. doi: 10.3389/fgene.2024.1425062 (PMC11688285; doi:10.3389/fgene.2024.1425062)
Supplement: Supplementary file 2 [file DataSheet4.zip › Input data and script3/ceRNAnet/miRNA_lncRNA/hsa-miR-196a-5p.txt]

#please cite:
#Zhou KR, Liu S, Li B, Liu SR, Zheng WJ, Cai L, et al. An encyclopedia of RNA interactomes in ENCORI.
#2.Li JH, et al.starBase v2.0: decoding miRNA-ceRNA, miRNA-ncRNA and protein-RNA interaction networks from large-scale CLIP-Seq data , Nucleic Acids Res. 2014 Jan;42:D92-7.
miRNAid	miRNAname	geneID	geneName	geneType	chromosome	start	end	strand	clipExpNum	degraExpNum	RBP	merClass	miRseq	align	targetSeq	TDMDScore	phyloP	pancancerNum	cellline/tissue
MIMAT0000226	hsa-miR-196a-5p	ENSG00000228526	MIR34AHG	lincRNA	chr1	9242092	9242112	-	1	0	AGO2	7mer-m8	ggguugUUGUACUUUGAUGGAu	|| |:| || |||||||	ccuggaAGCCUG-CACUACCUg	0.8868	0.271	1	motor_cortex
MIMAT0000226	hsa-miR-196a-5p	ENSG00000242125	SNHG3	processed_transcript	chr1	28836447	28836473	+	7	0	AGO1-4,AGO2	7mer-m8	gggUUGUUGUACUU-----UGAUGGAu	|:: ::||||: |||||||	augAGUUGUAUGAGCCUCUACUACCUg	0.9079	-0.504	4	HCT116,MCF7
MIMAT0000226	hsa-miR-196a-5p	ENSG00000272371	AL591167.1	lincRNA	chr1	53020865	53020886	+	1	0	AGO2	7mer-m8	ggguuguuguacuuUGAUGGAu	|| | |||||||	agauacucucuucuACUACCUu	0.2971	0.328	0	HeLa
MIMAT0000226	hsa-miR-196a-5p	ENSG00000226476	LINC01748	lincRNA	chr1	60989322	60989344	-	2	0	AGO1-4,AGO2	8mer	gggUUGUUGU-ACUUUGAUGGAu	|| : || | | |||||||	ugaAAGGUCAUUUACACUACCUa	0.8868	-0.055	0	Huh-7.5
MIMAT0000226	hsa-miR-196a-5p	ENSG00000260464	AL049796.1	bidirectional_promoter_lncRNA	chr1	94313622	94313644	+	1	0	AGO2	7mer-m8	ggguUGUUGUAC-UUUGAUGGAu	| :|: ::|| :|||||||	gcguGCGCUGUGCUGACUACCUc	0.9922	-0.736	10	HeLa
MIMAT0000226	hsa-miR-196a-5p	ENSG00000273382	AL356488.3	antisense	chr1	109630705	109630725	-	2	0	AGO1-4	8mer	ggGUUGUUGUACUUUGAUGGAu	::|||:|| |||||||	uuUGACAGCA-ACCACUACCUa	1.0964	-0.059	4	MCF7
MIMAT0000226	hsa-miR-196a-5p	ENSG00000234222	LIX1L-AS1	antisense	chr1	145486257	145486278	-	1	0	AGO1-4	7mer-m8	gggUUGUUGUACUUUGAUGGAu	|: :|:: |: |||||||	uugAGGGAUGAGGUACUACCUu	0.8758	0.203	1	fibroblasts
MIMAT0000226	hsa-miR-196a-5p	ENSG00000227733	AC239809.3	sense_intronic	chr1	146147636	146147657	-	1	0	AGO1-4	8mer	ggguuguuguacuuUGAUGGAu	| |||||||	auucuuuuccauuuACUACCUa	-0.1957	0.942	4	fibroblasts
MIMAT0000226	hsa-miR-196a-5p	ENSG00000271721	RP11-337C18.9	antisense	chr1	146649099	146649121	+	1	0	AGO1-4	7mer-m8	gggUUGUUGUACUU-UGAUGGAu	|: |: | ||| |||||||	gaaAGGAGGAAGAACACUACCUc	1.0066	0.034	3	Huh-7.5
MIMAT0000226	hsa-miR-196a-5p	ENSG00000260766	RP11-226L15.5	sense_overlapping	chr1	159994812	159994834	-	1	0	AGO2	7mer-m8	gggUUG-UUGUACUUUGAUGGAu	||: ||::| :|||||||	uaaAAUAAAUGUUUGACUACCUu	1.0420	0.055	2	HEK293
MIMAT0000226	hsa-miR-196a-5p	ENSG00000234741	GAS5	processed_transcript	chr1	173834448	173834469	-	4	0	AGO1-4,AGO2	8mer	gggUUGUUGUACUUUGAUGGAu	| | || | |||||||	gaaAUCCACCUAUUACUACCUa	0.7128	-0.549	5	HCT116,hNSC
MIMAT0000226	hsa-miR-196a-5p	ENSG00000260977	AC016722.3	lincRNA	chr2	47006454	47006477	+	1	0	AGO1-4	7mer-m8	ggGUUGUUG-UACUU-UGAUGGAu	|::|:||| :||:: |||||||	acUGAUAACUGUGGGCACUACCUg	1.5432	-0.209	5	fibroblasts
MIMAT0000226	hsa-miR-196a-5p	ENSG00000270696	AC005034.3	antisense	chr2	75888633	75888654	+	10	0	AGO1,AGO1-4,AGO2	7mer-m8	ggguuguuguacUUUGAUGGAu	| |||||||||	uguauauuuucuAAACUACCUu	0.1297	0.310	1	MCF7,MDA-MB-231,endothelial
MIMAT0000226	hsa-miR-196a-5p	ENSG00000172965	MIR4435-2HG	lincRNA	chr2	111966217	111966238	-	1	0	AGO2	8mer	gggUUGUUGUACUUUGAUGGAu	|: |: | ||:|||||||	gaaAGGAGAAAGAGACUACCUa	0.9479	-0.685	2	HeLa
MIMAT0000226	hsa-miR-196a-5p	ENSG00000236682	AC068282.1	lincRNA	chr2	128157318	128157343	+	1	0	AGO2	7mer-m8	gggUUGUUGUAC---UU-UGAUGGAu	|: ||| || || |||||||	uggAGAAACCUGGCCAACACUACCUu	0.8868	0.233	0	BCBL-1
MIMAT0000226	hsa-miR-196a-5p	ENSG00000237220	AC104777.3	lincRNA	chr2	151423463	151423483	+	1	0	AGO2	7mer-m8	ggGUUGUUGUACUUUGAUGGAu	|| : ||| |||||||||	agCAUGGCCAU-AAACUACCUc	1.1497	-0.189	3	HS5
MIMAT0000226	hsa-miR-196a-5p	ENSG00000228222	AC073050.1	lincRNA	chr2	168414692	168414711	+	1	0	AGO2	7mer-m8	ggGUUGUUGUACUUUGAUGGAu	:| ||: | |||||||||	guUAUCAGAA--AAACUACCUu	0.9734	0.221	0	T-REx-293
MIMAT0000226	hsa-miR-196a-5p	ENSG00000259793	AC013726.1	antisense	chr2	234260084	234260106	-	1	0	AGO1-4	8mer	ggGUUGUUGUACU--UUGAUGGAu	::| :|: ||| ||||||||	ggUGAGGAU-UGAAGAACUACCUa	1.1042	-0.050	1	Huh-7.5
MIMAT0000226	hsa-miR-196a-5p	ENSG00000233912	AC026202.2	antisense	chr3	5228795	5228816	-	1	0	AGO2	7mer-m8	gggUUGUUGUACUUUGAUGGAu	:| :::: || |||||||	ggaGAGGGUGGGAUACUACCUu	0.9922	-0.446	7	HeLa
MIMAT0000226	hsa-miR-196a-5p	ENSG00000227110	LMCD1-AS1	antisense	chr3	8263792	8263813	-	1	0	AGO1-4	7mer-m8	ggguuguUGUACUUUGAUGGAu	:|| |||||||||	uugcuguGCAGCAAACUACCUc	0.4250	0.068	4	MCF7
MIMAT0000226	hsa-miR-196a-5p	ENSG00000225733	FGD5-AS1	antisense	chr3	14984962	14984984	-	21	2	AGO1,AGO1-4,AGO2	7mer-m8	ggGUUGU-UGUACUUUGAUGGAu	||:|| :| | |||||||	uuCAGCACUUAACACACUACCUg	0.9922	-0.309	2	HEK293,Huh-7.5
MIMAT0000226	hsa-miR-196a-5p	ENSG00000280739	EIF1B-AS1	processed_transcript	chr3	40331404	40331425	-	1	0	AGO2	7mer-m8	gggUUGUUGUACUUUGAUGGAu	|: :||| ||||||||	uggAGAGACAGUUAACUACCUg	0.9612	0.036	12	HS27a
MIMAT0000226	hsa-miR-196a-5p	ENSG00000241111	PRICKLE2-AS1	antisense	chr3	64084548	64084568	+	2	0	AGO2	8mer	ggGUUGUUGUACUUUGAUGGAu	|||| ||| || :|||||||	gcCAAGAAC-UGUGACUACCUa	1.6552	1.597	5	H1
MIMAT0000226	hsa-miR-196a-5p	ENSG00000242759	LINC00882	lincRNA	chr3	106556928	106556951	-	1	0	AGO2	7mer-m8	ggGUUGUUGUACU--UUGAUGGAu	||::|: || | | :|||||||	ccUGAUUACCUAACUGACUACCUg	1.2760	0.121	12	motor_cortex
MIMAT0000226	hsa-miR-196a-5p	ENSG00000273033	LINC02035	lincRNA	chr3	122607518	122607538	+	1	0	AGO2	7mer-m8	ggGUUGU-UGUACUUUGAUGGAu	|| ||| |||| ||||||||	gcCUACACACAU--AACUACCUg	1.5642	-0.597	9	HeLa
MIMAT0000226	hsa-miR-196a-5p	ENSG00000261763	AC110716.2	lincRNA	chr3	139398453	139398474	-	1	0	AGO2	7mer-m8	ggguuguuguacuuUGAUGGAu	| |||||||	aagcuuuagucuucACUACCUc	-0.2035	0.185	2	TZM-bl
MIMAT0000226	hsa-miR-196a-5p	ENSG00000229619	MBNL1-AS1	antisense	chr3	151981676	151981696	-	1	0	AGO2	8mer	ggguugUUGUACUUUGAUGGAu	|||| |||||||||	auggugAACA-AAAACUACCUa	0.7937	-0.249	9	Akata-LCLd3
MIMAT0000226	hsa-miR-196a-5p	ENSG00000272087	AC080013.4	lincRNA	chr3	158411518	158411539	-	1	0	AGO2	8mer	gggUUGUUGUACUUUGAUGGAu	| ||::| | |||||||	ggaAUCAGUACAAUACUACCUa	0.8946	-0.302	6	H1
MIMAT0000226	hsa-miR-196a-5p	ENSG00000248221	STX18-IT1	sense_intronic	chr4	4479633	4479655	-	1	0	AGO1-4	7mer-m8	gggUUGUU--GUACUUUGAUGGAu	| |:||: :||| |||||||	ucaAGCAGUUUAUG-CACUACCUg	1.1497	-0.721	0	Huh-7.5
MIMAT0000226	hsa-miR-196a-5p	ENSG00000263327	TAPT1-AS1	antisense	chr4	16258787	16258808	+	2	0	AGO1-4	7mer-m8	ggguuguuguacuuUGAUGGAu	| |||||||	ugguucccagauuuACUACCUc	-0.2447	0.092	3	Huh-7.5
MIMAT0000226	hsa-miR-196a-5p	ENSG00000263327	TAPT1-AS1	antisense	chr4	16290559	16290578	+	1	0	AGO1-4	7mer-m8	gggUUGUUGUACUUUGAUGGAu	:| |:| | ||||||||	uugGAAAGCUU--AACUACCUu	0.7661	-0.066	3	Huh-7.5
MIMAT0000226	hsa-miR-196a-5p	ENSG00000249330	AC095060.1	antisense	chr4	46392976	46392997	+	1	0	AGO2	7mer-m8	ggguuguuguacuuUGAUGGAu	|| | |||||||	ccugcuguguuucuACUACCUc	0.1147	-0.337	2	T98G
MIMAT0000226	hsa-miR-196a-5p	ENSG00000271781	AC026740.1	antisense	chr5	675941	675960	+	2	0	AGO2	8mer	ggguuguUGUACUUUGAUGGAu	| :|||| |||||||	caagguuGCAUG--ACUACCUa	0.7028	-1.081	1	HeLa
MIMAT0000226	hsa-miR-196a-5p	ENSG00000152931	PART1	lincRNA	chr5	59819281	59819303	+	1	0	AGO2	7mer-m8	ggguuGUUGU-ACUUUGAUGGAu	|| | ||| | ||||||||	ucccuCCACAUUCCAACUACCUg	1.1685	-0.238	10	motor_cortex
MIMAT0000226	hsa-miR-196a-5p	ENSG00000152931	PART1	lincRNA	chr5	59819853	59819875	+	1	0	AGO2	7mer-m8	ggguuguUGUAC-UUUGAUGGAu	| || || | |||||||	gugauuuACUUGCACACUACCUu	0.7438	0.077	10	motor_cortex
MIMAT0000226	hsa-miR-196a-5p	ENSG00000245556	SCAMP1-AS1	lincRNA	chr5	77654695	77654717	-	4	0	AGO1-4,AGO2	7mer-m8	ggguuGUU-GUACUUUGAUGGAu	||| : ||| |||||||	aauccCAAUUCUGAUACUACCUg	0.9183	0.054	9	Huh-7.5
MIMAT0000226	hsa-miR-196a-5p	ENSG00000250874	AC010595.1	lincRNA	chr5	84960239	84960257	+	1	0	AGO1-4	7mer-m8	ggGUUGUUGUACUUUGAUGGAu	:|| ||||| |||||||	uaUAAAAACAU---ACUACCUg	1.2809	-0.124	0	MCF7
MIMAT0000226	hsa-miR-196a-5p	ENSG00000224186	C5orf66	antisense	chr5	134690964	134690985	+	1	0	AGO2	7mer-m8	ggguuguuguacuuUGAUGGAu	| |||||||	cuuccuuuggacucACUACCUu	-0.5455	-0.123	1	TDF
MIMAT0000226	hsa-miR-196a-5p	ENSG00000281398	SNHG4	lincRNA	chr5	138614113	138614133	+	15	0	AGO1,AGO1-4,AGO2	7mer-m8	ggguuGUUGUACUUUGAUGGAu	| |||||| :|||||||	cauucCAACAU-UGACUACCUc	1.3872	-0.265	0	Huh-7.5,endothelial
MIMAT0000226	hsa-miR-196a-5p	ENSG00000272097	AL024498.1	lincRNA	chr6	10744225	10744247	-	3	0	AGO2	7mer-m8	ggguuguuGUAC-UUUGAUGGAu	| || | | |||||||	auggccucCAGGUAUACUACCUc	0.5014	-0.189	6	TDF
MIMAT0000226	hsa-miR-196a-5p	ENSG00000272462	U91328.1	lincRNA	chr6	26000741	26000762	+	1	0	AGO1-4	7mer-m8	ggGUUGUUG-UACUUUGAUGGAu	:|:| :| || |||||||||	auUAGCUGCUAU-AAACUACCUg	1.1552	-0.028	7	A549
MIMAT0000226	hsa-miR-196a-5p	ENSG00000272316	AL021368.2	lincRNA	chr6	58238835	58238856	-	1	0	AGO1-4	8mer	ggguuguuguacuuUGAUGGAu	| | |||||||	ucuuuguauccaucACUACCUa	0.0735	-0.493	7	hNSC
MIMAT0000226	hsa-miR-196a-5p	ENSG00000272316	AL021368.2	lincRNA	chr6	58239356	58239375	-	1	0	AGO1-4	7mer-m8	ggGUUGUUGUACUUUGAUGGAu	||| ||:|| |||||||	uaCAA-AAUAU-UUACUACCUg	1.1607	-0.044	7	Huh-7.5
MIMAT0000226	hsa-miR-196a-5p	ENSG00000233237	LINC00472	lincRNA	chr6	72126039	72126059	-	7	0	AGO2	7mer-m8	ggguuguUGUACUUUGAUGGAu	|| || || |||||||	ccuccuuACUUG-UACUACCUu	0.7774	0.245	9	left_ventricle
MIMAT0000226	hsa-miR-196a-5p	ENSG00000272356	AL080317.3	antisense	chr6	111631982	111632005	+	6	0	AGO1-4,AGO2	8mer	gggUUGUUGUACUU--UGAUGGAu	|||||:|| || |||||||	uagAACAAUAUUAAGGACUACCUa	1.5125	0.296	3	Huh-7.5
MIMAT0000226	hsa-miR-196a-5p	ENSG00000232949	AC002480.3	antisense	chr7	22629354	22629375	+	1	0	AGO1	7mer-m8	ggguuguuguacuuUGAUGGAu	| |||||||	uggcuuggcugcccACUACCUc	-0.1957	0.533	5	endothelial
MIMAT0000226	hsa-miR-196a-5p	ENSG00000253187	HOXA10-AS	antisense	chr7	27209147	27209168	+	9	2	AGO2	8mer	ggGUUGUUGUACUUUGAUGGAu	|||||||||| ||||||||||	ccCAACAACAGGAAACUACCUa	2.9517	6.924	0	TDF
MIMAT0000226	hsa-miR-196a-5p	ENSG00000234336	JAZF1-AS1	antisense	chr7	28280911	28280930	+	1	0	AGO2	7mer-m8	ggGUUGUUGUACUUUGAUGGAu	||: : | || |||||||	gaCAGGGCCCUG--ACUACCUc	0.8747	-0.139	5	T-REx-293
MIMAT0000226	hsa-miR-196a-5p	ENSG00000281103	TRG-AS1	antisense	chr7	38418095	38418115	+	3	0	AGO2	7mer-m8	ggGUUGUUGUACUUUGAUGGAu	:|| |||| | ||||||||	agUAAAAACA-GCAACUACCUc	1.3958	0.019	3	T98G
MIMAT0000226	hsa-miR-196a-5p	ENSG00000279086	AC073130.3	TEC	chr7	115851429	115851453	-	1	0	AGO2	7mer-m8	ggGUUGUUG---UACUUUGAUGGAu	|||| :| ||::|||||||	gaCAACCGCCCUUUGGGACUACCUg	1.1763	-0.034	6	MDMs
MIMAT0000226	hsa-miR-196a-5p	ENSG00000224899	AC019155.3	lincRNA	chr7	124791470	124791498	-	2	0	AGO1-4,AGO2	7mer-m8	ggGUUGUUGU--ACUU-----UGAUGGAu	||||||::| ||:| |||||||	gcCAACAGUAGUUGGAAGAUUACUACCUg	1.5035	-0.094	2	BCBL-1,MCF7
MIMAT0000226	hsa-miR-196a-5p	ENSG00000280347	AC000123.3	TEC	chr7	127000225	127000246	-	2	0	AGO1-4,AGO2	7mer-m8	ggguuguuguacuUUGAUGGAu	| ||||||||	uauauuuuguaccAACUACCUg	-0.0976	-0.078	1	HEK293T,Huh-7.5
MIMAT0000226	hsa-miR-196a-5p	ENSG00000280347	AC000123.3	TEC	chr7	127001141	127001162	-	4	0	AGO1,AGO1-4,AGO2	7mer-m8	ggGUUGUUGUACUUUGAUGGAu	| |:: : || ||||||||	uaCCAUGUUUUGUAACUACCUg	1.0377	-0.123	1	Huh-7.5,MCF7,endothelial
MIMAT0000226	hsa-miR-196a-5p	ENSG00000280347	AC000123.3	TEC	chr7	127004345	127004367	-	3	0	AGO1,AGO2	7mer-m8	ggguuGUUGUAC-UUUGAUGGAu	|| || : || :||||||||	ccauuCACUUUGUGAACUACCUg	1.1518	0.182	1	cingulate_gyrus,endothelial
MIMAT0000226	hsa-miR-196a-5p	ENSG00000280347	AC000123.3	TEC	chr7	127004616	127004637	-	5	0	AGO1,AGO1-4,AGO2	7mer-m8	ggguuguuguacUUUGAUGGAu	| | | |||||||	aacuucucuucuAUACUACCUu	0.1973	0.306	1	Huh-7.5,endothelial
MIMAT0000226	hsa-miR-196a-5p	ENSG00000236753	MKLN1-AS	processed_transcript	chr7	130995187	130995210	-	1	0	AGO2	7mer-m8	ggGUUGUUG--UACUUUGAUGGAu	|||::|| :| ::|||||||	auCAAUGACUGGUAGGACUACCUg	1.2406	0.194	2	islets
MIMAT0000226	hsa-miR-196a-5p	ENSG00000280144	AC073308.1	TEC	chr7	145747238	145747261	+	2	0	AGO1-4,AGO2	7mer-m8	ggguuGUUGUACU--UUGAUGGAu	||:: ||: |||||||	uuagcCAGUCUGGCCCACUACCUg	0.6222	-0.210	1	Huh-7.5
MIMAT0000226	hsa-miR-196a-5p	ENSG00000253125	AC055854.1	processed_transcript	chr8	22614917	22614938	+	1	0	AGO2	7mer-m8	ggGUUGUUGUACUUUGAUGGAu	|| | || || | |||||||	acCCAGAAGAUAAUACUACCUu	1.2493	0.720	2	MCF7
MIMAT0000226	hsa-miR-196a-5p	ENSG00000254377	MIR124-2HG	lincRNA	chr8	65294254	65294274	+	1	0	AGO1-4	7mer-m8	ggguUGUUGUACUUUGAUGGAu	| | ||: | | |||||||	cuuuAGAAU-UCAUACUACCUc	0.8946	0.514	1	hNSC
MIMAT0000226	hsa-miR-196a-5p	ENSG00000246366	LACTB2-AS1	antisense	chr8	71520952	71520974	+	1	0	AGO2	7mer-m8	ggGUUGUUGUACUU-UGAUGGAu	|:|| | :| ||| |||||||	ucUAAAACUACGAAUACUACCUg	1.3691	-0.272	4	cingulate_gyrus
MIMAT0000226	hsa-miR-196a-5p	ENSG00000246263	UBR5-AS1	antisense	chr8	103264218	103264239	+	1	0	AGO2	7mer-m8	ggGUUGUUGUAC-UUUGAUGGAu	| :|: ||: || :|||||||	caUAGGAAU-UGCUGACUACCUu	1.1662	0.113	7	GM12891
MIMAT0000226	hsa-miR-196a-5p	ENSG00000245149	RNF139-AS1	lincRNA	chr8	125485715	125485737	-	1	0	AGO2	7mer-m8	gggUUGUUGUACU-UUGAUGGAu	| :|::||| |: |||||||	caaGAUGACAAGGUUACUACCUu	1.2406	-0.098	1	cingulate_gyrus
MIMAT0000226	hsa-miR-196a-5p	ENSG00000246228	CASC8	antisense	chr8	128455737	128455760	-	1	0	AGO1-4	7mer-m8	ggguugUUGUACU--UUGAUGGAu	| | |:| | | :|||||||	cugaugAGCCUCACUGACUACCUu	0.8260	-0.066	2	Huh-7.5
MIMAT0000226	hsa-miR-196a-5p	ENSG00000253507	AC104257.1	lincRNA	chr8	132328082	132328103	+	2	0	AGO2	8mer	ggguuguUGUACUUUGAUGGAu	| | :|||||||||||||	cggauguGCAUGAAACUACCUa	1.2084	-0.147	2	HEK293T
MIMAT0000226	hsa-miR-196a-5p	ENSG00000254389	RHPN1-AS1	antisense	chr8	144450297	144450318	-	2	0	AGO2	7mer-m8	ggguuguuguacUUUGAUGGAu	| | :||||||||	cacgugcuuucaGAACUACCUg	0.1818	0.037	3	HeLa
MIMAT0000226	hsa-miR-196a-5p	ENSG00000240498	CDKN2B-AS1	antisense	chr9	22046404	22046423	+	1	0	AGO2	7mer-m8	ggGUUGUUGUACUUUGAUGGAu	| :||| || || :|||||||	cuUAACCAC-UG-GACUACCUg	1.4068	-0.220	3	22RV1
MIMAT0000226	hsa-miR-196a-5p	ENSG00000260412	AL353746.1	sense_overlapping	chr9	27938435	27938457	-	2	0	AGO2	8mer	gggUUGUU-GUACUUUGAUGGAu	| ||:|| ||| | |||||||	caaAAUAACCAUAACACUACCUa	1.4334	1.515	9	cingulate_gyrus
MIMAT0000226	hsa-miR-196a-5p	ENSG00000226562	CYP4F26P	lincRNA	chr9	33603362	33603382	+	4	0	AGO2	7mer-m8	gggUUGUUGUACUUUGAUGGAu	:|| | || |||||||	augGACUUCCUG-UACUACCUc	0.7771	0.296	6	22RV1
MIMAT0000226	hsa-miR-196a-5p	ENSG00000272934	AL390726.4	processed_transcript	chr9	38542474	38542494	-	2	1	AGO2	7mer-m8	gggUUGUUGUACUUUGAUGGAu	| :|| | || |||||||	acaGACUUCCUG-UACUACCUc	0.9656	0.150	0	HeLa
MIMAT0000226	hsa-miR-196a-5p	ENSG00000233178	AL161457.2	antisense	chr9	71012811	71012836	-	2	0	AGO1,AGO1-4	7mer-m8	ggGUUG-UUGU--AC-UUUGAUGGAu	|||| ||:| || |:|||||||	ggCAACAAAUAGCUGUAGACUACCUu	1.4412	0.493	3	Huh-7.5,endothelial
MIMAT0000226	hsa-miR-196a-5p	ENSG00000268926	AL354861.3	lincRNA	chr9	98535850	98535872	+	1	0	AGO2	7mer-m8	ggguUGUUGU-ACUUUGAUGGAu	||:||| ||||||||	uaauACGACAGCCCAACUACCUu	0.9079	-0.515	5	22RV1
MIMAT0000226	hsa-miR-196a-5p	ENSG00000284977	AL160272.1	lincRNA	chr9	120610401	120610424	+	1	0	AGO2	8mer	gggUUGUUGUACU--UUGAUGGAu	|||::||| : ||||||||	gagAACGGCAUUGUUAACUACCUa	1.2660	-0.078	0	HEK293
MIMAT0000226	hsa-miR-196a-5p	ENSG00000236901	MIR600HG	sense_intronic	chr9	125873094	125873112	-	3	0	AGO1-4,AGO2	7mer-m8	ggGUUGUUGUACUUUGAUGGAu	| || || | |||||||	ugCUACUACUU---ACUACCUu	0.7838	-0.471	7	GM12878,Huh-7.5
MIMAT0000226	hsa-miR-196a-5p	ENSG00000176868	AL358781.1	antisense	chr9	134373959	134373980	-	2	0	AGO2	7mer-m8	ggguuGUUGUACUUUGAUGGAu	| ||:| |||||||	agaccCUACGUCCUACUACCUu	0.5657	0.807	0	H1
MIMAT0000226	hsa-miR-196a-5p	ENSG00000203993	ARRDC1-AS1	antisense	chr9	140512552	140512574	-	3	0	AGO1-4,AGO2	8mer	ggGUUGUUGU-ACUUUGAUGGAu	||||:|| || ||||||||||	ccCAGCACCACGGAAACUACCUa	1.8159	-0.318	5	hMSC,hNSC
MIMAT0000226	hsa-miR-196a-5p	ENSG00000223808	AC044784.1	lincRNA	chr10	9015396	9015417	+	2	0	AGO1-4	7mer-m8	ggguuguuGUACUUUGAUGGAu	| :|| |||||||||	cgagcuccUAUCAAACUACCUu	0.5614	-0.117	0	MCF7
MIMAT0000226	hsa-miR-196a-5p	ENSG00000272983	AL117339.4	lincRNA	chr10	38433212	38433233	+	1	0	AGO1-4	7mer-m8	ggGUUGUUGUACUUUGAUGGAu	| | ||| | |||||||	uaCUAGAACUUCUUACUACCUu	0.9490	0.080	5	hNSC
MIMAT0000226	hsa-miR-196a-5p	ENSG00000279088	AC022400.7	TEC	chr10	75502938	75502956	-	5	0	AGO1,AGO1-4,AGO2	8mer	gggUUGUUGUACUUUGAUGGAu	| ||:| || |||||||	uggAUCAGC-UG--ACUACCUa	0.8414	0.196	5	MCF7,endothelial
MIMAT0000226	hsa-miR-196a-5p	ENSG00000237280	AL136982.3	sense_intronic	chr10	88873966	88873987	+	1	0	AGO2	7mer-m8	gggUUGUUGUACUUUGAUGGAu	||:| : || |||||||	gagAAUACUCUGUUACUACCUu	0.9323	0.209	2	22RV1
MIMAT0000226	hsa-miR-196a-5p	ENSG00000196566	AL138767.1	antisense	chr10	89369942	89369963	-	1	0	AGO2	7mer-m8	ggGUUGUUGUACUUUGAUGGAu	:::| | : :||||||||	ugUGGCCAGGCCGAACUACCUu	0.9424	-0.247	2	EWS
MIMAT0000226	hsa-miR-196a-5p	ENSG00000130600	H19	processed_transcript	chr11	2017128	2017147	-	29	0	AGO1-4,AGO2	7mer-m8	ggGUUGUUGUACUUUGAUGGAu	|||| || || |||||||	uaCAACCAC-UG-CACUACCUg	1.2971	0.101	2	HeLa,left_ventricle
MIMAT0000226	hsa-miR-196a-5p	ENSG00000269821	KCNQ1OT1	antisense	chr11	2672680	2672702	-	6	0	AGO1-4,AGO2	7mer-m8	ggguuguuGUACUU-UGAUGGAu	| ||| |: |||||||	gauacuuuCAUAAGCACUACCUc	0.6818	-0.388	0	Huh-7.5
MIMAT0000226	hsa-miR-196a-5p	ENSG00000269821	KCNQ1OT1	antisense	chr11	2696382	2696404	-	2	0	AGO1-4	7mer-m8	ggguuGUUGUACUU-UGAUGGAu	| :| ||: |||||||	uuuccCCGCUAGAGCACUACCUc	0.5469	-0.185	0	Huh-7.5
MIMAT0000226	hsa-miR-196a-5p	ENSG00000269821	KCNQ1OT1	antisense	chr11	2697759	2697782	-	15	0	AGO1-4,AGO2	7mer-m8	ggguuguuGUACUU--UGAUGGAu	| || | |||||||	agaccuuuCCUGUACCACUACCUc	0.0692	-0.330	0	Huh-7.5
MIMAT0000226	hsa-miR-196a-5p	ENSG00000269821	KCNQ1OT1	antisense	chr11	2716021	2716042	-	15	0	AGO1,AGO1-4,AGO2	7mer-m8	ggGUUGUUGUACU-UUGAUGGAu	| || :|:| ||| :|||||||	cuCACUAGC-UGACGACUACCUu	1.4146	-0.180	0	Huh-7.5,endothelial
MIMAT0000226	hsa-miR-196a-5p	ENSG00000285338	AC091564.7	processed_transcript	chr11	6632654	6632675	-	15	0	AGO1-4,AGO2	7mer-m8	ggGUUGUUGUACUUUGAUGGAu	||:::|| | |||||||	ugCAGUGACUGGUUACUACCUg	1.0898	4.971	0	HeLa,left_ventricle
MIMAT0000226	hsa-miR-196a-5p	ENSG00000246273	SBF2-AS1	antisense	chr11	9832758	9832777	+	2	0	AGO2	8mer	gggUUGUUGUACUUUGAUGGAu	:|:|: | |||||||||	gagGAUAGAA--AAACUACCUa	0.8570	0.249	5	GM12892
MIMAT0000226	hsa-miR-196a-5p	ENSG00000280798	LINC00294	lincRNA	chr11	33098950	33098971	+	11	0	AGO2	7mer-m8	ggguuguuguacuuUGAUGGAu	| | |||||||	acucuuggccgcccACUACCUc	0.0986	-0.538	5	T-REx-293
MIMAT0000226	hsa-miR-196a-5p	ENSG00000245532	NEAT1	lincRNA	chr11	65203680	65203701	+	41	0	AGO1,AGO1-4,AGO2	7mer-m8	ggguuguuguacuuUGAUGGAu	|| |||||||	gccucgguggacuuACUACCUc	-0.1896	-0.424	6	Huh-7.5,endothelial,foreskin_fibroblast
MIMAT0000226	hsa-miR-196a-5p	ENSG00000278879	AP000560.1	TEC	chr11	74543454	74543475	-	2	0	AGO1-4,AGO2	7mer-m8	ggguUGUUGUACU-UUGAUGGAu	|||| |||| ||||||||	auacACAA-AUGACAACUACCUg	1.4290	0.173	1	HS5,Huh-7.5
MIMAT0000226	hsa-miR-196a-5p	ENSG00000280339	AP001528.3	TEC	chr11	86622487	86622508	-	1	0	AGO2	7mer-m8	ggGUUGUUGUACUUUGAUGGAu	|||: : :: |||||||||	gcCAGGGUUGAAAAACUACCUg	1.2139	0.023	11	HeLa
MIMAT0000226	hsa-miR-196a-5p	ENSG00000271751	AP003392.5	lincRNA	chr11	118936171	118936192	-	1	0	AGO1-4	7mer-m8	ggguuguuguacuuUGAUGGAu	|| |||||||	accucuucagacuuACUACCUu	-0.1896	0.597	2	Huh-7.5
MIMAT0000226	hsa-miR-196a-5p	ENSG00000273415	AP000904.1	lincRNA	chr11	128052737	128052757	+	1	0	AGO2	8mer	ggguugUUGUACUUUGAUGGAu	| :||| | |||||||	aacuugGACA-AACACUACCUa	0.8060	0.253	3	HeLa
MIMAT0000226	hsa-miR-196a-5p	ENSG00000261799	AC007406.5	sense_overlapping	chr12	385380	385401	-	5	0	AGO1,AGO1-4,AGO2	7mer-m8	ggguuguuguacuuUGAUGGAu	| | |||||||	uaccuuuucuccuuACUACCUu	0.1456	0.168	4	HeLa,endothelial,hNSC
MIMAT0000226	hsa-miR-196a-5p	ENSG00000272917	AC010186.4	processed_transcript	chr12	9809645	9809666	+	6	0	AGO1-4,AGO2	8mer	ggguuGUUGUACUUUGAUGGAu	| || :: || |||||||	gucccCACUGGGAUACUACCUa	0.9656	0.117	2	Huh-7.5
MIMAT0000226	hsa-miR-196a-5p	ENSG00000284634	AC092821.3	processed_transcript	chr12	9809645	9809666	+	6	0	AGO1-4,AGO2	8mer	ggguuGUUGUACUUUGAUGGAu	| || :: || |||||||	gucccCACUGGGAUACUACCUa	0.9656	0.117	0	Huh-7.5
MIMAT0000226	hsa-miR-196a-5p	ENSG00000255871	AC007529.1	lincRNA	chr12	16847794	16847815	+	1	0	AGO2	7mer-m8	ggguugUUGUACUUUGAUGGAu	|| |||:||||||||	aaauugAAGAUGGAACUACCUu	0.7726	-0.037	1	HCT116
MIMAT0000226	hsa-miR-196a-5p	ENSG00000277342	AC048344.4	sense_intronic	chr12	32262328	32262349	+	2	0	AGO1-4,AGO2	7mer-m8	ggguuguugUACUUUGAUGGAu	| | || |||||||||	cagauguuaAUAAAACUACCUg	0.7287	-0.034	1	Huh-7.5,MDMs
MIMAT0000226	hsa-miR-196a-5p	ENSG00000257354	AC048341.1	lincRNA	chr12	63010394	63010414	+	2	0	AGO2	8mer	ggguuGUUGUACUUUGAUGGAu	|| ||:|| | ||||||||	acccuCAGCAAG-AACUACCUa	1.2760	0.239	1	HeLa
MIMAT0000226	hsa-miR-196a-5p	ENSG00000274979	AC020656.2	lincRNA	chr12	69722876	69722897	-	3	0	AGO1-4,AGO2	8mer	ggguuguuguacuuUGAUGGAu	| | |||||||	cucucacuuuaccuACUACCUa	-0.2273	0.187	2	Huh-7.5
MIMAT0000226	hsa-miR-196a-5p	ENSG00000281344	HELLPAR	macro_lncRNA	chr12	102651535	102651556	+	2	0	AGO1-4	7mer-m8	gggUUGUUGUACUUUGAUGGAu	:|: | | |::|||||||	gugGAUUAAAGGGGACUACCUu	0.9024	0.268	0	Huh-7.5
MIMAT0000226	hsa-miR-196a-5p	ENSG00000281344	HELLPAR	macro_lncRNA	chr12	102716593	102716614	+	1	0	AGO1-4	7mer-m8	ggGUUGUUGUACUUUGAUGGAu	::|| :: | :|||||||	uuUGACUGUUUCUGACUACCUu	0.9656	0.063	0	Huh-7.5
MIMAT0000226	hsa-miR-196a-5p	ENSG00000264043	SNORA40	lincRNA	chr12	109172395	109172418	-	1	0	AGO2	8mer	ggguuGUUGUAC--UUUGAUGGAu	||| | :| || | |||||||	cccuuCUGCCUGGCACACUACCUa	1.1308	-0.052	0	GM12878
MIMAT0000226	hsa-miR-196a-5p	ENSG00000249550	LINC01234	lincRNA	chr12	114183667	114183688	-	1	1	AGO1-4	7mer-m8	ggguuguugUACUUUGAUGGAu	| | |: |||||||	uucccuuugAAGGCACUACCUc	0.3070	0.068	1	hNSC
MIMAT0000226	hsa-miR-196a-5p	ENSG00000257654	AC125603.1	lincRNA	chr12	117140903	117140924	+	1	0	AGO2	7mer-m8	ggGUUGUUGUACUUUGAUGGAu	:|::| : || |||||||	uuUAGUAUUUAGACACUACCUc	0.9734	0.184	1	BT474
MIMAT0000226	hsa-miR-196a-5p	ENSG00000189238	LINC00943	lincRNA	chr12	127227401	127227422	+	1	0	AGO1-4	7mer-m8	gggUUGUUGUACUUUGAUGGAu	:| |: || | |||||||	aaaGAAAGAAUUAUACUACCUu	0.8946	-0.029	1	MCF7
MIMAT0000226	hsa-miR-196a-5p	ENSG00000189238	LINC00943	lincRNA	chr12	127229730	127229751	+	2	0	AGO2	8mer	ggGUUGUUGUACUUUGAUGGAu	|| :| || | |||||||	acCUGCCACCUCCUACUACCUa	1.0299	-0.117	1	HeLa
MIMAT0000226	hsa-miR-196a-5p	ENSG00000259862	AC026336.2	lincRNA	chr12	130751120	130751141	+	1	0	AGO2	7mer-m8	ggguuguuguacUUUGAUGGAu	| | |||||||||	cgaggguugaaaAAACUACCUg	0.2134	-0.005	2	T-REx-293
MIMAT0000226	hsa-miR-196a-5p	ENSG00000274317	LINC02334	lincRNA	chr13	38619027	38619052	+	1	0	AGO1-4	7mer-m8	ggGUUGUUGUACU----UUGAUGGAu	||:::::|||: |||||||	ugCAGUGGUAUGGCCCUUACUACCUu	1.1859	0.056	2	hNSC
MIMAT0000226	hsa-miR-196a-5p	ENSG00000278727	AC000403.1	lincRNA	chr13	77463590	77463611	+	1	0	AGO1	7mer-m8	ggguuguuguacuuUGAUGGAu	|| |||||||	ccgugugcuuauucACUACCUg	-0.2805	-0.404	6	endothelial
MIMAT0000226	hsa-miR-196a-5p	ENSG00000157306	ZFHX2-AS1	processed_transcript	chr14	24012160	24012181	+	11	0	AGO1-4,AGO2	7mer-m8	ggguuguuguacuUUGAUGGAu	| | | :|||||||	gucucuaucuccuGACUACCUg	0.4745	-0.209	4	Huh-7.5,foreskin_fibroblast
MIMAT0000226	hsa-miR-196a-5p	ENSG00000258526	AL049875.1	lincRNA	chr14	39962636	39962659	+	2	0	AGO1-4,AGO2	7mer-m8	ggGUUGU-UGUA-CUUUGAUGGAu	::|:| ::|| ||||||||	uuUGAUAUGUAUCUCAACUACCUg	1.0565	0.506	5	Huh-7.5
MIMAT0000226	hsa-miR-196a-5p	ENSG00000258377	AL139099.1	antisense	chr14	50088552	50088575	-	1	0	AGO2	7mer-m8	ggGUUGUUGUACUU--UGAUGGAu	|||: | |:: |||||||	gaCAAUCUCUAGGGUCACUACCUg	0.8847	4.903	0	TDF
MIMAT0000226	hsa-miR-196a-5p	ENSG00000232774	AL355916.1	lincRNA	chr14	62121388	62121408	+	1	0	AGO2	7mer-m8	ggGUUGUUGUACUUUGAUGGAu	| | ||||| | |||||||	caCCACAAC-UCCUACUACCUg	1.3984	-0.343	10	MDA-MB-231
MIMAT0000226	hsa-miR-196a-5p	ENSG00000258777	HIF1A-AS1	lincRNA	chr14	62147813	62147835	-	1	0	AGO2	7mer-m8	ggGUUGUUGUA-CUUUGAUGGAu	| :|| :|| | ||||||||||	cuUAAGGACUUGGAAACUACCUc	1.4389	0.331	3	TDF
MIMAT0000226	hsa-miR-196a-5p	ENSG00000258301	VASH1-AS1	lincRNA	chr14	77252848	77252869	-	5	0	AGO1-4,AGO2	7mer-m8	ggguuguuGUACUUUGAUGGAu	||| : |||||||	guugcuucCAUUGCACUACCUg	0.2721	0.358	4	MCF7,MDA-MB-231
MIMAT0000226	hsa-miR-196a-5p	ENSG00000258867	LINC01146	lincRNA	chr14	88511136	88511156	+	2	0	AGO1-4,AGO2	7mer-m8	ggguugUUGUACUUUGAUGGAu	|||| |:|||||||	auuuggAACA-AAGACUACCUu	0.7482	0.038	5	Huh-7.5
MIMAT0000226	hsa-miR-196a-5p	ENSG00000224078	SNHG14	processed_transcript	chr15	25228193	25228214	+	6	0	AGO2	7mer-m8	ggGUUGUUGUAC-UUUGAUGGAu	|||:| || || |||||||	acCAGC-ACUUGUUUACUACCUu	1.2704	-0.061	10	22RV1
MIMAT0000226	hsa-miR-196a-5p	ENSG00000224078	SNHG14	processed_transcript	chr15	25267600	25267621	+	3	0	AGO2	7mer-m8	ggguuguuguacuuUGAUGGAu	|| |||||||	guggucauuuaucuACUACCUu	0.0203	0.084	10	22RV1
MIMAT0000226	hsa-miR-196a-5p	ENSG00000259326	AC116158.1	antisense	chr15	38795636	38795657	+	3	0	AGO1,AGO2	7mer-m8	ggguuguuguacuuUGAUGGAu	| | | |||||||	cucuuucuuuucccACUACCUg	0.1601	0.250	3	HeLa,endothelial
MIMAT0000226	hsa-miR-196a-5p	ENSG00000260648	AC020658.3	sense_intronic	chr15	40524482	40524503	+	1	0	AGO2	8mer	ggGUUGUUGUACUUUGAUGGAu	|:::| | | : |||||||	ucUGGCUCCUUUGCACUACCUa	0.9878	-0.169	1	EWS
MIMAT0000226	hsa-miR-196a-5p	ENSG00000276533	AC018926.2	sense_intronic	chr15	55581436	55581459	-	1	0	AGO1-4	7mer-m8	ggGUUGUUGU-AC-UUUGAUGGAu	||:: | | || |||||||||	guCAGUUAGACUGAAAACUACCUg	1.2117	0.096	2	Huh-7.5
MIMAT0000226	hsa-miR-196a-5p	ENSG00000259673	IQCH-AS1	lincRNA	chr15	67699014	67699034	-	7	0	AGO1-4,AGO2	7mer-m8	ggGUUGUUGUACUUUGAUGGAu	||||: || : |||||||||	ccCAGGAA-GCCAAACUACCUc	1.5055	0.110	7	Huh-7.5,T98G
MIMAT0000226	hsa-miR-196a-5p	ENSG00000261801	LOXL1-AS1	antisense	chr15	74210524	74210547	-	3	0	AGO1-4,AGO2	7mer-m8	ggguuGUUGUACU--UUGAUGGAu	| | :::||: ||||||||	cugcuCUGUGUGGUCAACUACCUg	0.9013	0.081	4	MCF7,MDA-MB-231
MIMAT0000226	hsa-miR-196a-5p	ENSG00000261821	AC090826.1	antisense	chr15	74661539	74661561	+	1	0	AGO2	7mer-m8	ggGUUGUUGUACU-UUGAUGGAu	|||: ::: :||| |||||||	ccCGCUGGAGUGACCACUACCUc	1.4878	-0.361	3	Huh-7.5
MIMAT0000226	hsa-miR-196a-5p	ENSG00000247240	UBL7-AS1	antisense	chr15	74754235	74754262	+	6	0	AGO1-4,AGO2	7mer-m8	ggGUUGUUGU-ACUU-----UGAUGGAu	||:| ||:| |||| |||||||	acCGAAAAUACUGAAGAAAGACUACCUc	1.3159	0.183	1	Huh-7.5,T-REx-293
MIMAT0000226	hsa-miR-196a-5p	ENSG00000269937	AC093525.7	antisense	chr16	2613941	2613968	-	1	0	AGO2	7mer-m8	ggGUUGUUGUACUU------UGAUGGAu	||| :|| ||:| |||||||	gaCAAAGACCUGGAGUUCCCACUACCUg	0.7516	0.185	1	T98G
MIMAT0000226	hsa-miR-196a-5p	ENSG00000261067	AC109460.3	processed_transcript	chr16	28995738	28995759	+	5	0	AGO2	7mer-m8	ggGUUGUUGUACUUUGAUGGAu	|||:| | || |||||||	gcCAGCUCCCAGACACUACCUg	1.1951	0.791	2	MDA-MB-231
MIMAT0000226	hsa-miR-196a-5p	ENSG00000280180	AC023824.6	TEC	chr16	34386428	34386450	+	1	0	AGO2	7mer-m8	ggGUUGUUGUACU-UUGAUGGAu	| |: :::| | |||||||	uuCCAUUGUGUCACCACUACCUc	0.8969	-0.094	1	T-REx-293
MIMAT0000226	hsa-miR-196a-5p	ENSG00000270165	AC010530.1	sense_intronic	chr16	67772661	67772681	-	1	0	AGO1-4	8mer	ggguuGUUGUACUUUGAUGGAu	:||: | |||||||||	uggucUAAU-UAAAACUACCUa	0.7475	0.480	2	Huh-7.5
MIMAT0000226	hsa-miR-196a-5p	ENSG00000262514	AC020978.6	sense_intronic	chr16	68234605	68234626	+	1	0	AGO2	7mer-m8	ggguuguuguacuuUGAUGGAu	| |||||||	uuuauauuuucuucACUACCUc	-0.3248	0.189	0	Huh-7.5
MIMAT0000226	hsa-miR-196a-5p	ENSG00000233223	AC016876.1	antisense	chr17	7486356	7486376	-	3	0	AGO1-4,AGO2	7mer-m8	gggUUGUUGUACUUUGAUGGAu	::|| | || :|||||||	aagGGCACCUUG-GACUACCUg	0.9966	-0.890	4	Huh-7.5,motor_cortex
MIMAT0000226	hsa-miR-196a-5p	ENSG00000264739	AC093484.2	antisense	chr17	16319938	16319961	-	1	0	AGO2	7mer-m8	ggGUUGUUGUA-CUU-UGAUGGAu	|::| ::||| ||| |||||||	ucUGAAGGCAUCGAAUACUACCUu	1.5642	-0.288	2	Akata-LCLd3
MIMAT0000226	hsa-miR-196a-5p	ENSG00000266664	AC007952.9	sense_intronic	chr17	19053609	19053631	+	1	0	AGO2	7mer-m8	gggUUGUUGUACU-UUGAUGGAu	|| :| |||: ||||||||	gaaAAAGAAAUGGUAACUACCUg	1.1807	-0.383	2	TrHBMEC
MIMAT0000226	hsa-miR-196a-5p	ENSG00000264098	CTD-2350C19.1	antisense	chr17	26729843	26729867	+	1	0	AGO2	7mer-m8	ggguugUUGUAC--UU-UGAUGGAu	||| ||| || || |||||||	cccuggAACCUGUAAAUACUACCUu	1.3303	0.184	0	GM12891
MIMAT0000226	hsa-miR-196a-5p	ENSG00000259623	AC125257.1	sense_overlapping	chr17	40007006	40007027	-	4	0	AGO1,AGO2	7mer-m8	ggguuguuguacuuUGAUGGAu	|| | |||||||	ugucccaucccaccACUACCUu	0.3385	-0.017	4	HEK293,HeLa
MIMAT0000226	hsa-miR-196a-5p	ENSG00000267002	AC060780.1	lincRNA	chr17	41300460	41300481	-	5	0	AGO2	8mer	ggguuguuguacuuUGAUGGAu	| | | |||||||	acuguaauuuuuccACUACCUa	0.3049	0.160	5	HeLa
MIMAT0000226	hsa-miR-196a-5p	ENSG00000279059	AC007485.2	TEC	chr17	53034804	53034826	-	9	0	AGO1-4,AGO2	7mer-m8	ggGUUGUUG-UACUUUGAUGGAu	||| ||| | |||||||	auCAAGAACUUUUCCACUACCUg	1.0987	-0.182	6	Huh-7.5
MIMAT0000226	hsa-miR-196a-5p	ENSG00000215769	ARHGAP27P1-BPTFP1-KPNA2P3	processed_transcript	chr17	62746089	62746109	-	6	3	AGO1-4,AGO2	7mer-m8	ggguuguuGUACUUUGAUGGAu	| || ||||||||||	cguugugcCA-GAAACUACCUc	0.5614	3.645	4	MCF7,MDA-MB-231
MIMAT0000226	hsa-miR-196a-5p	ENSG00000280299	AC037487.4	processed_transcript	chr17	62950007	62950030	+	11	0	AGO1-4,AGO2	7mer-m8	ggGUUGUUGUACU--UUGAUGGAu	| ||: |::| | ||||||||	cuCAGGAGUAGAACUAACUACCUc	1.1286	4.324	2	HeLa
MIMAT0000226	hsa-miR-196a-5p	ENSG00000278873	AC005495.1	TEC	chr17	67230134	67230156	-	1	0	AGO2	7mer-m8	ggGUUGUU-GUACUUUGAUGGAu	| |||| || :||||||||	ugCUACAAUCAAUGAACUACCUc	1.3503	0.167	1	motor_cortex
MIMAT0000226	hsa-miR-196a-5p	ENSG00000163597	SNHG16	processed_transcript	chr17	74560630	74560652	+	30	1	AGO1,AGO1-4,AGO2	7mer-m8	ggguUGUUGUACU-UUGAUGGAu	| || | | || |||||||	cuuuACUAAAAGAUCACUACCUu	0.9323	0.074	4	MDA-MB-231,endothelial,foreskin_fibroblast
MIMAT0000226	hsa-miR-196a-5p	ENSG00000279886	AC087645.3	TEC	chr17	76246691	76246711	-	1	0	AGO1-4	8mer	ggguuguuGUACUUUGAUGGAu	| | ||| ||||||||	auccucccCAU-CAACUACCUa	0.8659	1.429	0	hNSC
MIMAT0000226	hsa-miR-196a-5p	ENSG00000262580	AC087741.1	antisense	chr17	78174880	78174900	-	4	0	AGO2	7mer-m8	ggGUUGUUGUACUUUGAUGGAu	| | :: :| || ||||||||	cuCUGUUGCUUG-AACUACCUc	1.1474	-0.052	3	T-REx-293
MIMAT0000226	hsa-miR-196a-5p	ENSG00000263884	AP000845.1	lincRNA	chr18	270180	270200	+	1	0	AGO1-4	7mer-m8	gggUUGUUG-UACUUUGAUGGAu	|||||: ||| |||||||	gugAACAAUAAUG--ACUACCUg	1.4050	0.204	2	Huh-7.5
MIMAT0000226	hsa-miR-196a-5p	ENSG00000263753	LINC00667	lincRNA	chr18	5245341	5245362	+	4	1	AGO1-4,AGO2	8mer	ggGUUGUUGUACUUUGAUGGAu	:| ||:| ::|||||||	aaUACCAGCCCUGGACUACCUa	0.9734	0.313	9	Huh-7.5,left_ventricle
MIMAT0000226	hsa-miR-196a-5p	ENSG00000279479	AP005205.3	TEC	chr18	6728105	6728124	+	2	0	AGO2	8mer	gggUUGUUGUACUUUGAUGGAu	:|:||:| | |||||||	uggGAUAAUA--AUACUACCUa	0.8570	-0.190	3	EWS
MIMAT0000226	hsa-miR-196a-5p	ENSG00000278986	AC091060.1	TEC	chr18	33552688	33552712	+	11	0	AGO1,AGO2	7mer-m8	ggGUUGUUGU-ACUU--UGAUGGAu	|:|::| | ||| |||||||	ggCGAUGAGACAGAAGCACUACCUu	1.1042	0.945	5	HeLa,endothelial
MIMAT0000226	hsa-miR-196a-5p	ENSG00000280079	AC011447.7	TEC	chr19	20332418	20332441	-	2	0	AGO1-4	7mer-m8	ggguuGUUGUAC--UUUGAUGGAu	| ||| || |||||||||	ggcuuCAAGCUGCUAAACUACCUc	1.0399	0.065	4	MCF7
MIMAT0000226	hsa-miR-196a-5p	ENSG00000266976	AC079466.1	lincRNA	chr19	29102984	29103002	+	1	0	AGO1	8mer	gggUUGUUGUACUUUGAUGGAu	||| |||| |||||||	ggaAACUACAU---ACUACCUa	1.1109	0.159	2	endothelial
MIMAT0000226	hsa-miR-196a-5p	ENSG00000267498	AC007786.1	lincRNA	chr19	29706602	29706623	+	1	0	AGO2	7mer-m8	ggguuguuguacuuUGAUGGAu	| | | |||||||	cagcucugccccuuACUACCUg	0.3382	-0.247	6	MCF7
MIMAT0000226	hsa-miR-196a-5p	ENSG00000279329	AC020910.5	TEC	chr19	35166872	35166893	-	2	0	AGO1-4,AGO2	7mer-m8	ggguuguuguacuuUGAUGGAu	| | |||||||	cucuuugggucugcACUACCUu	-0.2273	0.140	2	Huh-7.5
MIMAT0000226	hsa-miR-196a-5p	ENSG00000226686	LINC01535	lincRNA	chr19	37747632	37747655	+	1	0	AGO2	7mer-m8	ggguuguuGUACU--UUGAUGGAu	| | || || |||||||	cuggagcuCAGGACCCACUACCUc	0.6529	-0.177	7	T-REx-293
MIMAT0000226	hsa-miR-196a-5p	ENSG00000267107	PCAT19	lincRNA	chr19	41961913	41961933	-	3	0	AGO1	7mer-m8	ggGUUGUUGUACUUUGAUGGAu	| ||: :|| |||||||||||	cuCAGGGAC-UGAAACUACCUu	1.4844	0.231	7	endothelial
MIMAT0000226	hsa-miR-196a-5p	ENSG00000279095	AC243964.3	TEC	chr19	45169318	45169338	+	13	0	AGO1,AGO1-4,AGO2	7mer-m8	ggGUUGUUGUACUUUGAUGGAu	:| ||:|| | :|||||||	guUACCAGCA-GUGACUACCUc	1.1474	-0.020	3	Huh-7.5,endothelial
MIMAT0000226	hsa-miR-196a-5p	ENSG00000279407	AC007191.1	TEC	chr19	46220086	46220105	-	3	0	AGO1-4,AGO2	7mer-m8	ggGUUGUUGUACUUUGAUGGAu	|| :||:| | |||||||	ggCAUUAAUA--ACACUACCUg	0.9734	-0.459	3	22RV1,hNSC
MIMAT0000226	hsa-miR-196a-5p	ENSG00000273189	AC010619.2	processed_transcript	chr19	49979394	49979413	+	1	0	AGO2	7mer-m8	ggGUUGUUGUACUUUGAUGGAu	|| :||:: || |||||||	ucCCGCAGUCUG--ACUACCUg	1.1772	1.274	0	HeLa
MIMAT0000226	hsa-miR-196a-5p	ENSG00000227927	MACROD2-IT1	sense_intronic	chr20	14602481	14602502	+	1	0	AGO2	7mer-m8	ggguuguUGUACUUUGAUGGAu	| |:| | :|||||||	cauguuuAUACGUGACUACCUg	0.5531	0.479	1	22RV1
MIMAT0000226	hsa-miR-196a-5p	ENSG00000213742	ZNF337-AS1	antisense	chr20	25612866	25612887	+	1	0	AGO1-4	7mer-m8	ggguuguuguacuUUGAUGGAu	|| | ||||||||	ccuggcccuucccAACUACCUc	0.3946	0.126	3	MCF7
MIMAT0000226	hsa-miR-196a-5p	ENSG00000232907	DLGAP4-AS1	antisense	chr20	35136271	35136292	-	1	0	AGO2	7mer-m8	ggguUGU-UGUACUUUGAUGGAu	||| ||:| ||||||||	aggcACACACGU-UAACUACCUu	0.9988	-0.033	2	T-REx-293
MIMAT0000226	hsa-miR-196a-5p	ENSG00000233508	AL021395.1	lincRNA	chr20	41830915	41830936	+	1	0	AGO2	7mer-m8	ggguuguuguacuuUGAUGGAu	| | |||||||	aaugauuccuauuuACUACCUu	0.1685	2.808	4	cingulate_gyrus
MIMAT0000226	hsa-miR-196a-5p	ENSG00000237595	AL161937.2	lincRNA	chr20	48779348	48779369	-	1	0	AGO2	7mer-m8	ggguuguuguacUUUGAUGGAu	| | |||||||	guggauucugccACACUACCUc	-0.0738	0.190	2	TZM-bl
MIMAT0000226	hsa-miR-196a-5p	ENSG00000235590	GNAS-AS1	antisense	chr20	57414324	57414346	-	4	0	AGO1-4,AGO2	7mer-m8	ggGUUGUU-GUACUUUGAUGGAu	||| :|| |||||||||||||	gcCAUUAAUCAUGAAACUACCUu	1.6873	0.411	5	Huh-7.5
MIMAT0000226	hsa-miR-196a-5p	ENSG00000248476	BACH1-IT1	sense_intronic	chr21	30733878	30733899	+	2	0	AGO1-4,AGO2	8mer	ggGUUGUUGUACUUUGAUGGAu	:::||:|| |||||||	gaUGGCAGCACACCACUACCUa	1.0631	1.648	3	Huh-7.5,MDMs
MIMAT0000226	hsa-miR-196a-5p	ENSG00000184441	AP001062.1	antisense	chr21	45751532	45751555	+	1	0	AGO2	7mer-m8	ggGUUGUUGUACUU---UGAUGGAu	|| :| || |||| |||||||	acCUGCCAC-UGAAAUCACUACCUg	1.3159	-0.347	3	BC-3
MIMAT0000226	hsa-miR-196a-5p	ENSG00000272977	AL008721.2	sense_intronic	chr22	25872780	25872801	+	4	0	AGO1-4,AGO2	7mer-m8	ggguuguuguacuUUGAUGGAu	||| | ||||||||	aucaaauccccacAACUACCUg	0.7605	-0.351	3	Huh-7.5
MIMAT0000226	hsa-miR-196a-5p	ENSG00000253352	TUG1	bidirectional_promoter_lncRNA	chr22	31368869	31368890	+	13	1	AGO1-4,AGO2	7mer-m8	ggguugUUGUACUUUGAUGGAu	|| | | | :|||||||	accuggACCUUCUGACUACCUu	0.8037	1.458	2	EWS,Huh-7.5
MIMAT0000226	hsa-miR-196a-5p	ENSG00000253352	TUG1	bidirectional_promoter_lncRNA	chr22	31372958	31372979	+	14	0	AGO1,AGO1-4,AGO2	7mer-m8	ggGUUGUUGUACUUUGAUGGAu	|: |||: | |||||||	auCGUCAAUUUUCUACUACCUu	0.9945	0.454	2	MCF7,endothelial,foreskin_fibroblast
MIMAT0000226	hsa-miR-196a-5p	ENSG00000280383	Z95331.1	sense_overlapping	chr22	46071482	46071505	+	4	0	AGO1-4,AGO2	7mer-m8	ggGUUGUUGUACU--UUGAUGGAu	||:| |::||| ||||||||	aaCAGCCAUGUGAUGAACUACCUu	1.3691	-0.348	1	HeLa,Huh-7.5
MIMAT0000226	hsa-miR-196a-5p	ENSG00000260822	AC004656.1	sense_overlapping	chrX	24567958	24567979	+	7	0	AGO1-4,AGO2	8mer	gggUUGUUGUACUUUGAUGGAu	|||||| || :|||||||	uaaAACAACUUGUGACUACCUa	1.6521	0.429	4	HEK293S,Huh-7.5
MIMAT0000226	hsa-miR-196a-5p	ENSG00000269902	AC234772.3	lincRNA	chrX	45624327	45624347	-	1	0	AGO1-4	7mer-m8	ggguuguuGUACUUUGAUGGAu	| :||| ||||||||	uugcauuuUAUG-AACUACCUu	0.7273	0.407	4	hNSC
MIMAT0000226	hsa-miR-196a-5p	ENSG00000235437	LINC01278	processed_transcript	chrX	62780845	62780868	-	1	0	AGO1	7mer-m8	ggGUUGUU-GUAC-UUUGAUGGAu	|| ||| :| | :|||||||	ggCAUCAAGUAAGCCGACUACCUc	1.1230	-0.190	5	endothelial
MIMAT0000226	hsa-miR-196a-5p	ENSG00000229807	XIST	lincRNA	chrX	73061761	73061782	-	25	0	AGO1-4,AGO2	8mer	ggguuguuguacUUUGAUGGAu	| |||||||||	ucacuuuuagaaAAACUACCUa	0.0000	0.630	2	Huh-7.5
MIMAT0000226	hsa-miR-196a-5p	ENSG00000229807	XIST	lincRNA	chrX	73068702	73068722	-	16	0	AGO1-4,AGO2	8mer	gggUUGUUGUACUUUGAUGGAu	| :|:|:::|| ||||||||	cuaGAUAGUGUG-AACUACCUa	1.3437	-0.156	2	Huh-7.5
MIMAT0000226	hsa-miR-196a-5p	ENSG00000229807	XIST	lincRNA	chrX	73068939	73068959	-	50	0	AGO1-4,AGO2	7mer-m8	gggUUGUUGU-ACUUUGAUGGAu	::||:|: || |||||||	ugaGGCAGCGCUG--ACUACCUg	0.9511	0.310	2	Huh-7.5
MIMAT0000226	hsa-miR-196a-5p	ENSG00000230590	FTX	lincRNA	chrX	73422558	73422581	-	5	0	AGO1-4,AGO2	8mer	ggguUGU-UGUACU-UUGAUGGAu	:|| :|:| | |||||||	uuguGCAGGCGUUACCACUACCUa	0.7583	0.542	2	Huh-7.5
MIMAT0000226	hsa-miR-196a-5p	ENSG00000230590	FTX	lincRNA	chrX	73499236	73499257	-	4	0	AGO1-4,AGO2	7mer-m8	ggguuguuguacuuUGAUGGAu	| |||||||	aguuuuguguuauuACUACCUc	-0.3849	0.168	2	HeLa,hNSC
MIMAT0000226	hsa-miR-196a-5p	ENSG00000230590	FTX	lincRNA	chrX	73512105	73512126	-	2	0	AGO1-4,AGO2	7mer-m8	ggguuguUGUACUUUGAUGGAu	:|| :||||||||	aggccuuGCAGAGAACUACCUu	0.3796	0.238	2	HeLa,Huh-7.5
MIMAT0000226	hsa-miR-196a-5p	ENSG00000272294	RP3-326L13.3	lincRNA	chrX	82766444	82766464	+	1	0	AGO1-4	8mer	ggGUUGUUGUACUUUGAUGGAu	||| |:| | |||||||||	gaCAA-AGCUUCAAACUACCUa	1.2672	2.084	0	hNSC
MIMAT0000226	hsa-miR-196a-5p	ENSG00000235703	LINC00894	antisense	chrX	149111902	149111923	+	8	0	AGO2	7mer-m8	ggguuguuguacuuUGAUGGAu	| | |||||||	aaucucggcucaccACUACCUc	0.1456	-0.038	6	HEK293S
