# Supplementary material for: Identification of hub programmed cell death-related genes and immune infiltration in Crohn’s disease using bioinformatics
Source: Front Genet. 2024 Dec 18;15:1425062. doi: 10.3389/fgene.2024.1425062 (PMC11688285; doi:10.3389/fgene.2024.1425062)
Supplement: Supplementary file 2 [file DataSheet4.zip › Input data and script3/ceRNAnet/miRNA_lncRNA/hsa-miR-19a-3p.txt]

#please cite:
#Zhou KR, Liu S, Li B, Liu SR, Zheng WJ, Cai L, et al. An encyclopedia of RNA interactomes in ENCORI.
#2.Li JH, et al.starBase v2.0: decoding miRNA-ceRNA, miRNA-ncRNA and protein-RNA interaction networks from large-scale CLIP-Seq data , Nucleic Acids Res. 2014 Jan;42:D92-7.
miRNAid	miRNAname	geneID	geneName	geneType	chromosome	start	end	strand	clipExpNum	degraExpNum	RBP	merClass	miRseq	align	targetSeq	TDMDScore	phyloP	pancancerNum	cellline/tissue
MIMAT0000073	hsa-miR-19a-3p	ENSG00000228794	LINC01128	processed_transcript	chr1	790888	790908	+	1	0	AGO2	7mer-m8	agUCAAAACGUAUCUAAACGUGu	| || |||| :|||||||	guAUUUAAGCAU--GUUUGCACg	1.0997	-0.031	8	HEK293
MIMAT0000073	hsa-miR-19a-3p	ENSG00000228526	MIR34AHG	lincRNA	chr1	9210406	9210428	-	5	0	AGO1,AGO1-4,AGO2	7mer-m8	agucaaaacguaucuAAACGUGu	| | |||||||	cugggcccaucuuucUUUGCACc	-0.0706	-0.285	6	HeLa,Huh-7.5,endothelial
MIMAT0000073	hsa-miR-19a-3p	ENSG00000228526	MIR34AHG	lincRNA	chr1	9211528	9211550	-	4	0	AGO2	7mer-m8	agucaaAACGUAUCUAAACGUGu	| | | | | | :|||||||	uuuggcUGGGAGAAGUUUGCACg	0.8335	-0.152	6	HeLa
MIMAT0000073	hsa-miR-19a-3p	ENSG00000175147	TMEM51-AS1	antisense	chr1	15442445	15442467	-	3	0	AGO2	8mer	agucaAAACGUAUCUAAACGUGu	||| | | |||||||	auuucUUUUCUUCCUUUUGCACa	0.6048	-0.314	3	HeLa
MIMAT0000073	hsa-miR-19a-3p	ENSG00000204362	AL590644.1	lincRNA	chr1	17520989	17521011	+	1	0	AGO2	7mer-m8	agucaaaacguaucuAAACGUGu	| | | | |||||||	uugucucagucucucUUUGCACc	0.3924	-0.126	2	HeLa
MIMAT0000073	hsa-miR-19a-3p	ENSG00000233246	AL513327.2	antisense	chr1	33824495	33824517	+	3	0	AGO1-4,AGO2	7mer-m8	agucaaaaCGUAUCUAAACGUGu	|| | | |||||||	aucaggccGCUUUGCUUUGCACu	0.1966	-0.149	1	Huh-7.5
MIMAT0000073	hsa-miR-19a-3p	ENSG00000272145	NFYC-AS1	antisense	chr1	41157373	41157395	-	3	0	AGO1,AGO2	7mer-m8	agucaaaacguaucUAAACGUGu	| :|||||||	auggcggccacgccGUUUGCACc	-0.2672	2.336	1	HeLa,endothelial
MIMAT0000073	hsa-miR-19a-3p	ENSG00000230896	AL604028.1	sense_intronic	chr1	46162586	46162607	-	1	0	AGO1-4	8mer	agucaaaaCGUAUCUAAACGUGu	| |::| | |||||||	uugaagggGUGU-GCUUUGCACa	0.3885	0.277	4	Huh-7.5
MIMAT0000073	hsa-miR-19a-3p	ENSG00000233203	AC096536.1	antisense	chr1	55354273	55354295	+	1	0	AGO2	7mer-m8	agucaaaacguaucUAAACGUGu	| | :|||||||	aagaaugagagguuGUUUGCACu	0.1828	0.063	5	HeLa
MIMAT0000073	hsa-miR-19a-3p	ENSG00000226891	LINC01359	processed_transcript	chr1	65453178	65453202	-	2	0	AGO1-4	7mer-m8	agucaaaAC-GUAU-CUAAACGUGu	|| |||: |||||||	cuucaaaUGUCAUGCCCUUUGCACu	0.4193	0.185	5	Huh-7.5
MIMAT0000073	hsa-miR-19a-3p	ENSG00000225206	MIR137HG	lincRNA	chr1	98510444	98510465	-	1	0	AGO2	7mer-m8	agUCAAAACGUAUCUAAACGUGu	||| ||||| || |||||||	acAGCUUUGC-CAGCUUUGCACc	1.6907	0.013	5	HeLa
MIMAT0000073	hsa-miR-19a-3p	ENSG00000226053	LINC01776	lincRNA	chr1	98737246	98737270	+	1	0	AGO1-4	8mer	agUCAAAACG-UAUCU-AAACGUGu	|| ||| | ||| |||||||	auAGGAAUGCUAGAGAUUUUGCACa	1.1675	0.101	2	Huh-7.5
MIMAT0000073	hsa-miR-19a-3p	ENSG00000273382	AL356488.3	antisense	chr1	109631801	109631824	-	1	0	AGO1-4	8mer	agUC-AAAACGUAUCUAAACGUGu	|||| || | :||| :|||||||	ucAGAUUAUAUAUAUGUUUGCACa	1.7136	-0.256	6	Huh-7.5
MIMAT0000073	hsa-miR-19a-3p	ENSG00000224699	LAMTOR5-AS1	processed_transcript	chr1	110889738	110889748	+	6	0	AGO1-4,AGO2	7mer-m8	agucaaaacguaUCUAAACGUGu	| ||||||||	------------ACAUUUGCACc	-1.7608	3.119	0	EWS,HeLa
MIMAT0000073	hsa-miR-19a-3p	ENSG00000259834	AL365361.1	lincRNA	chr1	111197205	111197227	-	1	0	AGO2	8mer	agucaaaacGUAUCUAAACGUGu	| :||| :|||||||	accuaaacaUAUAAGUUUGCACa	0.5137	0.003	10	HS5
MIMAT0000073	hsa-miR-19a-3p	ENSG00000226419	SLC16A1-AS1	antisense	chr1	113512760	113512781	+	3	0	AGO2	7mer-m8	agucaaaACGUAUCUAAACGUGu	| ||| |||||||	ggcucacUUCAU-CUUUUGCACu	0.2963	-0.030	0	Huh-7.5
MIMAT0000073	hsa-miR-19a-3p	ENSG00000231365	AL359915.2	antisense	chr1	119725947	119725968	+	1	0	AGO2	7mer-m8	agUCAAAACGUAUCUAAACGUGu	| || || ||| |||||||	uaAGGGUUCCAU-UUUUUGCACg	1.1537	0.108	2	BC-3
MIMAT0000073	hsa-miR-19a-3p	ENSG00000273131	RP6-42F4.1	processed_transcript	chr1	120693459	120693484	-	2	0	AGO2	8mer	agucAAAACGU---AUCUAAACGUGu	|| ||||||: | :|||||||	ucuaUUUUGCGCUUUUUGUUUGCACa	1.4254	0.059	0	MDA-MB-231
MIMAT0000073	hsa-miR-19a-3p	ENSG00000269996	RP11-343N15.5	lincRNA	chr1	121133927	121133949	+	4	0	AGO1-4,AGO2	8mer	agUCAAAACGUAUCUAAACGUGu	| || | :|| ||||||||	ggAUUUAAGAGUAUAUUUGCACa	1.0360	0.070	0	Huh-7.5,T-REx-293
MIMAT0000073	hsa-miR-19a-3p	ENSG00000237188	AC242426.2	antisense	chr1	146682855	146682876	+	1	0	AGO2	8mer	agucaaaACGUAUCUAAACGUGu	|| | || | |||||||	uccccacUCCACA-UUUUGCACa	0.6641	-0.021	8	cingulate_gyrus
MIMAT0000073	hsa-miR-19a-3p	ENSG00000264207	AC239868.2	antisense	chr1	149803417	149803440	-	1	0	AGO1-4	8mer	agucaaAACGUAUC-UAAACGUGu	| | ||:||| ||||||||	agaaagUGGCGUAGUAUUUGCACa	1.1113	0.178	3	MCF7
MIMAT0000073	hsa-miR-19a-3p	ENSG00000236427	AL589986.2	lincRNA	chr1	152178406	152178429	+	1	0	AGO2	8mer	agUCAAAACGU-AUCUAAACGUGu	| || || |: |||||||	cuAUUUCCUCAGUGUCUUUGCACa	0.7868	-0.084	0	MDA-MB-231
MIMAT0000073	hsa-miR-19a-3p	ENSG00000272906	AL353708.3	lincRNA	chr1	179851032	179851054	-	1	0	AGO2	8mer	agucaaaacguaucuAAACGUGu	| | | |||||||	gccagagagagaacuUUUGCACa	0.1314	0.018	0	T-REx-293
MIMAT0000073	hsa-miR-19a-3p	ENSG00000232860	SMG7-AS1	processed_transcript	chr1	183441175	183441197	-	1	0	AGO2	7mer-m8	agucaaaacguaucuAAACGUGu	| |||||||	auuucccucuuccuuUUUGCACg	-0.3251	0.810	5	GM12891
MIMAT0000073	hsa-miR-19a-3p	ENSG00000203709	MIR29B2CHG	lincRNA	chr1	207979283	207979305	-	1	0	AGO2	8mer	agucaaaacguAUCUAAACGUGu	| |:|||||||||	uucccacguucUGGAUUUGCACa	0.1739	0.482	8	HEK293S
MIMAT0000073	hsa-miR-19a-3p	ENSG00000274895	AC011700.1	antisense	chr1	214159058	214159079	-	3	0	AGO2	8mer	agucaaaACGUAUCUAAACGUGu	| |||| | |||||||	gcuugaaUGCA-CGUUUUGCACa	0.7787	0.549	3	Huh-7.5
MIMAT0000073	hsa-miR-19a-3p	ENSG00000276255	AL136379.1	lincRNA	chr1	228263419	228263441	-	1	0	AGO1-4	7mer-m8	agucaaaacguaucuAAACGUGu	| || |||||||	ccucagaugauccucUUUGCACc	0.1933	-0.331	3	Huh-7.5
MIMAT0000073	hsa-miR-19a-3p	ENSG00000240963	AL645465.1	antisense	chr1	244538750	244538772	-	1	0	AGO2	7mer-m8	agucaaaacguaucuAAACGUGu	| | |||||||	caccugggagcucucUUUGCACu	-0.0425	0.671	0	T98G
MIMAT0000073	hsa-miR-19a-3p	ENSG00000236989	AC130710.1	lincRNA	chr2	16225414	16225435	-	1	0	AGO2	7mer-m8	agucAAAACGUAUCUAAACGUGu	|| | ||| |||||||	cuccUUGUUCAU-UUUUUGCACu	0.7815	0.632	0	Huh-7.5
MIMAT0000073	hsa-miR-19a-3p	ENSG00000260977	AC016722.3	lincRNA	chr2	47006029	47006053	+	1	0	AGO2	7mer-m8	agucaaaacgUAUCU--AAACGUGu	| ||| | |||||||	uugagcccuaAUAAAAUUUUGCACc	0.1298	0.232	3	HeLa
MIMAT0000073	hsa-miR-19a-3p	ENSG00000179818	PCBP1-AS1	processed_transcript	chr2	70272464	70272486	-	1	0	AGO1-4	8mer	agUCA-AAACGUAUCUAAACGUGu	||| || ||| |||||||	aaAGUAUUCCCAU-UUUUUGCACa	1.1124	-0.143	2	Huh-7.5
MIMAT0000073	hsa-miR-19a-3p	ENSG00000179818	PCBP1-AS1	processed_transcript	chr2	70297739	70297767	-	2	0	AGO1-4,AGO2	7mer-m8	agucAAAACGUAUCU------AAACGUGu	| ||| |:| ||| |||||||	uuuuUUUAGUAGAGACAGGAUUUUGCACu	0.7147	-0.306	2	T98G,hNSC
MIMAT0000073	hsa-miR-19a-3p	ENSG00000273445	AC133644.2	antisense	chr2	87777056	87777078	-	3	0	AGO2	7mer-m8	agucaaaacGUAUCUAAACGUGu	| | || | ||||||||	cuggaaucuCACAAAUUUGCACc	0.7328	0.393	2	BCBL-1
MIMAT0000073	hsa-miR-19a-3p	ENSG00000232931	LINC00342	lincRNA	chr2	96481015	96481037	-	2	0	AGO1-4,AGO2	8mer	agucaaaacguaUCUAAACGUGu	| || |||||||	ggaugcccuuccAGUUUUGCACa	-0.0388	0.088	3	Huh-7.5
MIMAT0000073	hsa-miR-19a-3p	ENSG00000232931	LINC00342	lincRNA	chr2	96481187	96481214	-	5	0	AGO1-4,AGO2	8mer	agucAAA--ACGUAUCU---AAACGUGu	||| ||| :|| |||||||	cugcUUUACUGCUAGGAAUUUUUGCACa	0.7837	-0.081	3	Huh-7.5
MIMAT0000073	hsa-miR-19a-3p	ENSG00000277701	AC159540.2	lincRNA	chr2	97949109	97949130	+	1	0	AGO2	8mer	agucaaAACGUAUCUAAACGUGu	| |:| | |||||||	gacugcUAGUA-AUUUUUGCACa	0.3551	-0.058	5	islets
MIMAT0000073	hsa-miR-19a-3p	ENSG00000230606	AC159540.1	lincRNA	chr2	98087911	98087933	-	2	0	AGO2	7mer-m8	agucaaaacguaucuAAACGUGu	| || || |||||||	uuaggccagcuacucUUUGCACu	0.6309	0.288	3	EWS
MIMAT0000073	hsa-miR-19a-3p	ENSG00000230606	AC159540.1	lincRNA	chr2	98090162	98090183	-	1	0	AGO2	8mer	agucaaAACGUAUCUAAACGUGu	| |:| | |||||||	gacugcUAGUA-AUUUUUGCACa	0.3551	0.047	3	islets
MIMAT0000073	hsa-miR-19a-3p	ENSG00000272994	AC012360.3	lincRNA	chr2	105953082	105953103	-	3	0	AGO1,AGO2	8mer	agucaaaacgUAUCUAAACGUGu	| | ||| |||||||	auaucccuaaAUA-UUUUGCACa	0.5790	0.107	1	HEK293
MIMAT0000073	hsa-miR-19a-3p	ENSG00000227359	AC017074.1	lincRNA	chr2	114461389	114461412	-	1	0	AGO2	8mer	agucaaAACGUAUCU-AAACGUGu	| | | :|:|| |||||||	uucuccUGGAGUGGACUUUGCACa	0.7585	0.030	3	HEK293
MIMAT0000073	hsa-miR-19a-3p	ENSG00000279227	AC009303.4	TEC	chr2	118772956	118772978	+	4	0	AGO1,AGO1-4,AGO2	7mer-m8	agUCAAAACGUAUCUAAACGUGu	| ||| : || |||||||	cuAUUUUAUUUUAUUUUUGCACc	0.9692	-0.137	1	Huh-7.5,endothelial
MIMAT0000073	hsa-miR-19a-3p	ENSG00000233221	AC133785.1	antisense	chr2	131594171	131594191	-	3	0	AGO1-4,AGO2	8mer	agucAAAACGUAUCUAAACGUGu	| |||| : ||||||||	cgcuUCUUGC--GCAUUUGCACa	0.8399	-1.270	2	MCF7,MDA-MB-231
MIMAT0000073	hsa-miR-19a-3p	ENSG00000226383	LINC01876	lincRNA	chr2	156877928	156877950	-	3	0	AGO2	7mer-m8	agucaaaacguAUCUAAACGUGu	| |:|||||||	augcaggaaauUUGGUUUGCACu	-0.2950	0.022	2	Huh-7.5
MIMAT0000073	hsa-miR-19a-3p	ENSG00000224152	AC009506.1	antisense	chr2	160473228	160473251	+	1	0	AGO2	7mer-m8	agUCAAAACGUAUCU-AAACGUGu	| | | || | || |||||||	auACUGUAGCUUUGAGUUUGCACc	1.0105	1.155	10	Huh-7.5
MIMAT0000073	hsa-miR-19a-3p	ENSG00000224189	HAGLR	antisense	chr2	177042075	177042098	-	6	0	AGO1-4,AGO2	7mer-m8	agucaaAACGUAUC-UAAACGUGu	|| :|| | |||||||	gggcccUUAUAUUGUCUUUGCACu	0.5141	0.413	12	Huh-7.5
MIMAT0000073	hsa-miR-19a-3p	ENSG00000273456	AC064836.3	lincRNA	chr2	203240117	203240139	-	1	0	AGO2	7mer-m8	agUCAAAACGUAUCUAAACGUGu	|| | | || |||||||	agAGAGUGGGAUCAUUUUGCACu	0.8186	-0.207	2	motor_cortex
MIMAT0000073	hsa-miR-19a-3p	ENSG00000229321	AC008269.1	lincRNA	chr2	207731587	207731608	+	1	0	AGO2	7mer-m8	agUCAAAACGUAUCUAAACGUGu	| | || |||: :|||||||	agAAUAUU-CAUGAGUUUGCACc	1.1612	1.770	5	cingulate_gyrus
MIMAT0000073	hsa-miR-19a-3p	ENSG00000229127	AC007038.1	antisense	chr2	210895814	210895840	+	2	0	AGO2	7mer-m8	agUCAAA-ACGUAUC--U-AAACGUGu	|||||| ||:| :| | |||||||	acAGUUUCUGUAAGGCAACUUUGCACu	1.6810	-0.133	1	T-REx-293
MIMAT0000073	hsa-miR-19a-3p	ENSG00000206573	THUMPD3-AS1	antisense	chr3	9427003	9427025	-	5	0	AGO1,AGO1-4,AGO2	7mer-m8	agucaaaaCGUAUCUAAACGUGu	| | | :||| |||||||	uugggccaGGGUAGUUUUGCACu	0.8579	-0.065	1	Huh-7.5,endothelial
MIMAT0000073	hsa-miR-19a-3p	ENSG00000225733	FGD5-AS1	antisense	chr3	14985567	14985589	-	25	0	AGO1-4,AGO2	8mer	agucaaaacguaucuAAACGUGu	| | |||||||	agcacguaaaaggccUUUGCACa	0.0010	-0.277	14	Huh-7.5
MIMAT0000073	hsa-miR-19a-3p	ENSG00000261468	AC096921.2	sense_overlapping	chr3	30740832	30740854	+	1	0	AGO1-4	8mer	agucAAAACGUAUCUAAACGUGu	|| | :| | :|||||||	cucuUUAUCUAAAUGUUUGCACa	0.7688	-0.224	13	Huh-7
MIMAT0000073	hsa-miR-19a-3p	ENSG00000227398	KIF9-AS1	antisense	chr3	47287371	47287393	+	1	0	AGO2	7mer-m8	agucaAAACGUAUCUAAACGUGu	| || :|| :|||||||	cagacUAUGGGUAUGUUUGCACc	0.7511	-0.056	4	HeLa
MIMAT0000073	hsa-miR-19a-3p	ENSG00000280173	AC104447.1	TEC	chr3	47388490	47388517	+	1	0	AGO2	7mer-m8	agucaAAACGUAUC-----UAAACGUGu	| | |||| || ||||||||	aaaaaUAUGCAAAGACUUCAUUUGCACu	0.9258	-0.309	8	MCF7
MIMAT0000073	hsa-miR-19a-3p	ENSG00000271976	AC012467.2	antisense	chr3	53893100	53893123	-	1	0	AGO2	7mer-m8	agucaaaacGUAUCU-AAACGUGu	||| | |||||||	cacucagaaCAUCCAUUUUGCACu	0.0684	-0.392	2	HEK293
MIMAT0000073	hsa-miR-19a-3p	ENSG00000261159	AC112484.3	lincRNA	chr3	128578682	128578703	-	1	0	AGO1-4	7mer-m8	agucaaaaCGUAUCUAAACGUGu	| ||| || |||||||	cccaccccGCA-AGUUUUGCACc	0.6647	-0.202	1	Huh-7.5
MIMAT0000073	hsa-miR-19a-3p	ENSG00000250608	AC010210.1	processed_transcript	chr3	131046355	131046377	-	1	0	AGO2	7mer-m8	agucaaaaCGUAUCUAAACGUGu	| | | | :|||||||	accuggaaGAACAAGUUUGCACu	0.3986	0.504	4	BC-3
MIMAT0000073	hsa-miR-19a-3p	ENSG00000248932	AC097103.2	antisense	chr3	139141967	139141986	+	2	0	AGO1-4	7mer-m8	agUCAAAACGUAUCUAAACGUGu	| :||||| : | |||||||	ugGGUUUUCUUU---UUUGCACu	1.2506	-0.341	4	Huh-7.5
MIMAT0000073	hsa-miR-19a-3p	ENSG00000229619	MBNL1-AS1	antisense	chr3	151985979	151986000	-	1	0	AGO1	7mer-m8	aguCAAAACGUAUCUAAACGUGu	| || || | | |||||||	acuGUAUU-CCCAACUUUGCACc	0.9236	0.075	18	endothelial
MIMAT0000073	hsa-miR-19a-3p	ENSG00000243069	ARHGEF26-AS1	processed_transcript	chr3	153802892	153802912	-	1	0	AGO2	8mer	agucaAAACGUAUCUAAACGUGu	| || || |||||||	aagaaUAUGAAU--CUUUGCACa	0.4902	0.090	8	EWS
MIMAT0000073	hsa-miR-19a-3p	ENSG00000226155	AC124944.1	antisense	chr3	195639025	195639047	+	1	0	AGO2	7mer-m8	agucaaaACGUAUCUAAACGUGu	|| | || : | |||||||	uccuucaUGAGCUGUUUUGCACu	0.8876	0.037	3	EWS
MIMAT0000073	hsa-miR-19a-3p	ENSG00000235897	TM4SF19-AS1	antisense	chr3	196051617	196051645	+	1	0	AGO1-4	8mer	agUCAAAACGUA---UCU---AAACGUGu	||| || |||| | | |||||||	gcAGCUUGGCAUCACAAACCUUUUGCACa	1.1357	0.041	7	Huh-7.5
MIMAT0000073	hsa-miR-19a-3p	ENSG00000246095	LINC01096	lincRNA	chr4	13547920	13547941	-	2	0	AGO2	8mer	agucaaaACGUAUCUAAACGUGu	| || ||:|||||||	gguacccUACA-AGGUUUGCACa	0.4500	-0.562	4	hMSC
MIMAT0000073	hsa-miR-19a-3p	ENSG00000248685	LINC02484	lincRNA	chr4	34122541	34122564	-	4	0	AGO1-4,AGO2	7mer-m8	aguCAAAACGUAUCU-AAACGUGu	|| || | | | |||||||	cauGUAUUUCUUUUAUUUUGCACu	0.8303	0.077	4	Huh-7.5
MIMAT0000073	hsa-miR-19a-3p	ENSG00000260918	AC107398.3	sense_overlapping	chr4	47436377	47436398	+	1	0	AGO2	8mer	agucaaaaCGUAUCUAAACGUGu	| | | || |||||||	auauagaaGGAAAG-UUUGCACa	0.4796	-0.079	4	cingulate_gyrus
MIMAT0000073	hsa-miR-19a-3p	ENSG00000260918	AC107398.3	sense_overlapping	chr4	47436987	47437009	+	1	0	AGO1-4	8mer	agucaaaacguaucUAAACGUGu	| | | ||||||||	auaauagacaguuuAUUUGCACa	0.2937	-0.146	4	hNSC
MIMAT0000073	hsa-miR-19a-3p	ENSG00000259959	AC107068.1	lincRNA	chr4	47843119	47843145	-	5	0	AGO1-4,AGO2	8mer	agUCAAAACGUA---UC-UAAACGUGu	:|| |||| || |||||||	gaGGUGAGGCAUCUCAGUUUUUGCACa	0.8738	0.227	0	Huh-7.5
MIMAT0000073	hsa-miR-19a-3p	ENSG00000226950	DANCR	processed_transcript	chr4	53586378	53586403	+	1	0	AGO2	8mer	agucaaaACGUAU---CUAAACGUGu	|| ||: | |||||||	gggugacUGGAUGACCGCUUUGCACa	0.1690	-0.184	0	MCF7
MIMAT0000073	hsa-miR-19a-3p	ENSG00000273156	AC124016.2	lincRNA	chr4	83266114	83266136	-	9	0	AGO1-4,AGO2	7mer-m8	agucaaaaCGUAUCUAAACGUGu	| | |: | ||||||||	uucauaggGUUUUAAUUUGCACu	0.6395	1.516	1	Huh-7.5
MIMAT0000073	hsa-miR-19a-3p	ENSG00000260244	AC104083.1	sense_overlapping	chr4	156655674	156655696	+	1	0	AGO2	7mer-m8	agucAAAACGUAUCUAAACGUGu	| ||| | | |||||||	uuuaUUUCACCUCAUUUUGCACu	0.8144	-0.505	14	HEK293
MIMAT0000073	hsa-miR-19a-3p	ENSG00000246859	STARD4-AS1	antisense	chr5	111068103	111068124	+	1	0	AGO2	8mer	agucaaaaCGUAUCUAAACGUGu	| |||| |||||||	agcauacaGCAU-UUUUUGCACa	0.6522	-0.298	7	TDF
MIMAT0000073	hsa-miR-19a-3p	ENSG00000197536	C5orf56	processed_transcript	chr5	131811551	131811573	+	2	0	AGO2	7mer-m8	agucaaaacgUAUCUAAACGUGu	||: :|||||||	gagugaaaaaAUGUGUUUGCACc	-0.0713	-0.166	6	BCBL-1
MIMAT0000073	hsa-miR-19a-3p	ENSG00000197536	C5orf56	processed_transcript	chr5	131811652	131811675	+	14	0	AGO1,AGO2,AGO3	8mer	aguCAAAACGUAU-CUAAACGUGu	|| || || | || |||||||	ucuGUAUUUCUUACUCUUUGCACa	1.2310	0.682	6	HEK293,left_ventricle
MIMAT0000073	hsa-miR-19a-3p	ENSG00000271737	AC008608.2	lincRNA	chr5	133341133	133341156	+	1	0	AGO2	7mer-m8	agucaAAACGUAUCU-AAACGUGu	| | |||: || |||||||	accccUGUGCGCCGAUUUUGCACu	0.9809	-0.071	3	HeLa
MIMAT0000073	hsa-miR-19a-3p	ENSG00000230551	AC021078.1	processed_transcript	chr5	148875020	148875042	-	19	0	AGO1,AGO1-4,AGO2	7mer-m8	agucaaaacguaucuAAACGUGu	| | | |||||||	uuccucucaaucuucUUUGCACg	0.0806	0.708	3	EWS,endothelial,foreskin_fibroblast
MIMAT0000073	hsa-miR-19a-3p	ENSG00000260604	AL590004.4	lincRNA	chr6	3908546	3908567	-	2	0	AGO1-4	7mer-m8	agucaaaacGUAUCUAAACGUGu	::||| |||||||	auucgaaacUGUAG-UUUGCACu	0.1913	-0.128	6	Huh-7.5
MIMAT0000073	hsa-miR-19a-3p	ENSG00000260604	AL590004.4	lincRNA	chr6	3909659	3909681	-	1	0	AGO2	8mer	agucaaaACGUAUCUAAACGUGu	| ||::|: :|||||||	gaauaggUGUGUGUGUUUGCACa	0.8123	0.053	6	MDA-MB-231
MIMAT0000073	hsa-miR-19a-3p	ENSG00000261116	AL049555.1	sense_overlapping	chr6	54808806	54808830	+	4	0	AGO2	8mer	agucaaaAC-GUAUCU-AAACGUGu	| | || | |||: |||||||	ugacaggUGACUUAGGCUUUGCACa	0.9989	-0.193	5	HEK293
MIMAT0000073	hsa-miR-19a-3p	ENSG00000232295	AL589935.1	processed_transcript	chr6	72017723	72017745	-	1	0	AGO1	8mer	agucaaAACGUAUCUAAACGUGu	| | | || :|||||||	uauuaaUGGGAUCUGUUUGCACa	0.6281	0.201	7	endothelial
MIMAT0000073	hsa-miR-19a-3p	ENSG00000272129	AL359715.3	lincRNA	chr6	81065449	81065472	+	1	0	AGO1-4	8mer	agucaaaacGUAUC-UAAACGUGu	| || :| ||||||||	uuucaaacaCAAGGAAUUUGCACa	0.3271	0.135	5	Huh-7.5
MIMAT0000073	hsa-miR-19a-3p	ENSG00000231776	LINC01611	lincRNA	chr6	85180559	85180582	-	2	0	AGO1-4,AGO2	7mer-m8	agucaaaaCGU-AUCUAAACGUGu	| ||| | | |||||||	gacuuacaGCAUUUGCUUUGCACc	0.6522	0.461	2	H1,Huh-7.5
MIMAT0000073	hsa-miR-19a-3p	ENSG00000227954	TARID	antisense	chr6	133857316	133857339	-	2	0	AGO2	8mer	agucaaaACGUA-UCUAAACGUGu	| | ||: | | :|||||||	acuaugcUGUCUCAAGUUUGCACa	0.8696	-0.185	11	T-REx-293
MIMAT0000073	hsa-miR-19a-3p	ENSG00000283122	HYMAI	non_coding	chr6	144328835	144328857	-	4	0	AGO2	7mer-m8	agucaaaaCGUAUCUAAACGUGu	| |:| :|||||||	acuagacaGUAACUGUUUGCACu	0.3551	-0.001	0	HeLa
MIMAT0000073	hsa-miR-19a-3p	ENSG00000279355	AGPAT4-IT1	TEC	chr6	161582963	161582985	-	1	0	AGO1-4	8mer	agUCAAAACGUAUCUAAACGUGu	||| |||||| |||||||	gcAGCAUUGCAUUUCUUUGCACa	1.6757	0.084	5	hNSC
MIMAT0000073	hsa-miR-19a-3p	ENSG00000272732	AC004982.1	lincRNA	chr7	7590522	7590545	-	2	0	AGO1-4,AGO2	8mer	agucaaaACGUAUC-UAAACGUGu	| | || : || ||||||||	uguaucaUGAGAAGUAUUUGCACa	0.9172	-0.264	4	cingulate_gyrus,hNSC
MIMAT0000073	hsa-miR-19a-3p	ENSG00000273237	AC004520.1	antisense	chr7	26214139	26214161	-	3	0	AGO1-4,AGO2	8mer	agucaaaacguaucuAAACGUGu	| | | |||||||	caaucagucucucccUUUGCACa	0.2301	-0.598	2	BT474,Huh-7.5
MIMAT0000073	hsa-miR-19a-3p	ENSG00000253187	HOXA10-AS	antisense	chr7	27211069	27211091	+	2	0	AGO2	7mer-m8	agucaaaacguaucuAAACGUGu	| | | |||||||	cccgguggcggcuccUUUGCACc	0.0435	0.846	3	22RV1
MIMAT0000073	hsa-miR-19a-3p	ENSG00000240990	HOXA11-AS	antisense	chr7	27225465	27225486	+	1	0	AGO2	7mer-m8	agucaaAACGUAUCUAAACGUGu	| |||: |||||||||	gguggcUUGU-CCGAUUUGCACg	0.8579	2.625	5	HeLa
MIMAT0000073	hsa-miR-19a-3p	ENSG00000279043	AC004014.2	TEC	chr7	108543794	108543816	-	1	0	AGO2	8mer	agucaaaacguaucuAAACGUGu	| |||||||	cuccagagcccauccUUUGCACa	-0.3177	0.018	0	HeLa
MIMAT0000073	hsa-miR-19a-3p	ENSG00000246089	AC016065.1	antisense	chr8	6262180	6262198	-	2	0	AGO2	8mer	agUCAAAACGUAUCUAAACGUGu	| || | ||| |||||||	cgACUUCU-CAU---UUUGCACa	0.8568	0.121	0	HEK293
MIMAT0000073	hsa-miR-19a-3p	ENSG00000280453	AP006248.5	TEC	chr8	17356506	17356527	+	3	0	AGO1-4,AGO2	7mer-m8	agucaaAACGUAUCUAAACGUGu	| || | | | |||||||	uucacgUUUC-UUGCUUUGCACu	0.6281	-0.250	0	MCF7
MIMAT0000073	hsa-miR-19a-3p	ENSG00000253125	AC055854.1	processed_transcript	chr8	22613320	22613342	+	3	0	AGO1-4,AGO2	8mer	agUCAAAACGUAUCUAAACGUGu	:| | ||| | |||||||	cuGGCUGUGCCAACCUUUGCACa	0.9332	-0.254	3	Huh-7.5
MIMAT0000073	hsa-miR-19a-3p	ENSG00000246130	AC107959.2	antisense	chr8	22940598	22940620	+	1	0	AGO2	7mer-m8	agUCAAAACGUAUC-UAAACGUGu	|| || | |:| |||||||	guAGCCUUUC-UGGUCUUUGCACu	0.9056	-0.887	1	TZM-bl
MIMAT0000073	hsa-miR-19a-3p	ENSG00000254109	RBPMS-AS1	antisense	chr8	30239986	30240008	-	1	0	AGO2	7mer-m8	agucaaAACGUAUCUAAACGUGu	| ||| |||||||	cuuaacUGGCAGCUCUUUGCACu	0.4113	-0.103	13	Huh-7.5
MIMAT0000073	hsa-miR-19a-3p	ENSG00000254109	RBPMS-AS1	antisense	chr8	30240029	30240052	-	2	0	AGO2	7mer-m8	agucaaaACGUAUCU-AAACGUGu	||:: | | |||||||	cagugaaUGUGGAAACUUUGCACg	0.3811	0.011	13	Huh-7.5
MIMAT0000073	hsa-miR-19a-3p	ENSG00000167912	AC090152.1	antisense	chr8	60032565	60032587	+	1	0	AGO2	7mer-m8	agucaaaacguaucuAAACGUGu	| | | |||||||	agggagugcgaccccUUUGCACg	0.2736	0.075	4	cingulate_gyrus
MIMAT0000073	hsa-miR-19a-3p	ENSG00000253636	AC022893.1	antisense	chr8	73967443	73967465	+	4	0	AGO1-4,AGO2	8mer	agucaaaacguaucUAAACGUGu	|| || ||||||||	ucuaauuacugauuAUUUGCACa	0.5005	0.454	4	Huh-7.5
MIMAT0000073	hsa-miR-19a-3p	ENSG00000253706	AC011632.1	antisense	chr8	75711063	75711088	-	1	0	AGO2	7mer-m8	aguCAAA-ACGUA--UCUAAACGUGu	|||| |||| | :|||||||	auuGUUUAAGCAUUAAAGUUUGCACu	1.2874	0.200	1	BCBL-1
MIMAT0000073	hsa-miR-19a-3p	ENSG00000272264	AC009686.2	lincRNA	chr8	80945007	80945029	-	4	0	AGO1-4,AGO2	8mer	agucAAAACGUAUCUAAACGUGu	||| : | |:|||||||	auccUUUCUUCUUGGUUUGCACa	0.8144	0.005	4	Huh-7.5
MIMAT0000073	hsa-miR-19a-3p	ENSG00000251136	AF117829.1	lincRNA	chr8	90732804	90732825	-	1	0	AGO2	7mer-m8	agUCAAAACGUAUCUAAACGUGu	|| | ||| | | |||||||	ccAUUGCUGCUUUG-UUUGCACg	1.1177	0.124	1	MDA-MB-231
MIMAT0000073	hsa-miR-19a-3p	ENSG00000272871	AL159169.2	lincRNA	chr9	14589855	14589882	-	1	0	AGO1	7mer-m8	agucAAAACGUAUCU-----AAACGUGu	||||| | || |||||||	agcaUUUUGGAGUGACUGCUUUUGCACu	0.8275	-0.202	1	endothelial
MIMAT0000073	hsa-miR-19a-3p	ENSG00000260912	AL158206.1	sense_overlapping	chr9	19454927	19454953	+	11	0	AGO1-4,AGO2	7mer-m8	agucAAAACGU-AUCU---AAACGUGu	||||| | |:|| |||||||	ggccUUUUGAAGUGGAGCUUUUGCACu	1.1499	1.118	6	Huh-7.5,MCF7
MIMAT0000073	hsa-miR-19a-3p	ENSG00000229587	AL158825.2	sense_intronic	chr9	77624864	77624886	-	3	0	AGO1,AGO2	7mer-m8	agucaaaacguaucuAAACGUGu	| | | |||||||	auacaugaucuaccuUUUGCACu	0.3054	-0.036	3	22RV1,HEK293
MIMAT0000073	hsa-miR-19a-3p	ENSG00000231528	FAM225A	lincRNA	chr9	115881868	115881891	+	1	0	AGO2	8mer	agucaaaacgUA-UCUAAACGUGu	||| || || |||||||	gcaggcccagAUCAGCUUUGCACa	0.7877	-0.685	5	HEK293S
MIMAT0000073	hsa-miR-19a-3p	ENSG00000179082	C9orf106	lincRNA	chr9	132084335	132084356	+	1	0	AGO2	8mer	agucaaAACGUAUCUAAACGUGu	| |||| | | |||||||	cccugaUUGCCU-GCUUUGCACa	0.9629	-0.708	10	MCF7
MIMAT0000073	hsa-miR-19a-3p	ENSG00000282390	AL392083.1	sense_intronic	chr10	1333167	1333189	-	1	0	AGO2	7mer-m8	agucaaaacGUAUCUAAACGUGu	|| ||| :|||||||	ggaggaccuCAUCUGUUUGCACc	0.7098	1.433	0	HeLa
MIMAT0000073	hsa-miR-19a-3p	ENSG00000237943	PRKCQ-AS1	processed_transcript	chr10	6626089	6626111	+	2	0	AGO2	7mer-m8	agucaaaacguaucUAAACGUGu	| | :|||||||	cuuggaggaaaccaGUUUGCACu	0.0879	0.141	0	HEK293
MIMAT0000073	hsa-miR-19a-3p	ENSG00000237036	ZEB1-AS1	antisense	chr10	31608725	31608747	-	1	0	AGO2	7mer-m8	agucaaaacguaucuAAACGUGu	| |||||||	gcgcgcggaagccacUUUGCACg	-0.5652	0.805	6	EWS
MIMAT0000073	hsa-miR-19a-3p	ENSG00000185904	LINC00839	lincRNA	chr10	42989954	42989976	+	4	0	AGO2	7mer-m8	agucaaaacguaucuAAACGUGu	| | |||||||	cccccugauucccacUUUGCACu	-0.1368	0.152	2	BCBL-1
MIMAT0000073	hsa-miR-19a-3p	ENSG00000244393	RP11-592B15.3	processed_transcript	chr10	51314983	51315005	-	1	0	AGO2	7mer-m8	aguCAAAACGUAUCUAAACGUGu	|| || | || | ||||||||	ucuGUCUGCCAAAUAUUUGCACc	1.2640	3.295	0	Huh-7.5
MIMAT0000073	hsa-miR-19a-3p	ENSG00000270087	AC010997.3	lincRNA	chr10	77160910	77160932	-	15	0	AGO1,AGO2	7mer-m8	agucaaaacguaucuAAACGUGu	| | || |||||||	acgaacuggccacauUUUGCACc	0.4644	5.008	4	HEK293,HeLa
MIMAT0000073	hsa-miR-19a-3p	ENSG00000225484	NUTM2B-AS1	antisense	chr10	81428001	81428023	-	1	0	AGO2	7mer-m8	agucaaaacgUAUCUAAACGUGu	| | | | ||||||||	guacccuaagACAUAUUUGCACu	0.5345	0.460	1	T98G
MIMAT0000073	hsa-miR-19a-3p	ENSG00000279359	AL359195.2	TEC	chr10	82013391	82013413	+	1	0	AGO2	7mer-m8	aguCAAAACGUAUCUAAACGUGu	|| |||| :| |||||||	auuGUACUGCAGGGCUUUGCACu	1.1548	-0.092	0	MDMs
MIMAT0000073	hsa-miR-19a-3p	ENSG00000279672	AP006621.5	TEC	chr11	780701	780722	+	3	0	AGO1,AGO2	7mer-m8	agucaaAACGUAUCUAAACGUGu	| ||||| : |||||||	uuucccUUGCA-GCCUUUGCACu	0.9731	-0.644	1	HeLa,endothelial
MIMAT0000073	hsa-miR-19a-3p	ENSG00000130600	H19	processed_transcript	chr11	2016694	2016720	-	18	0	AGO1-4,AGO2	7mer-m8	agucaAAACGU-A-UC--UAAACGUGu	| |||||| | || ||||||||	uuuaaUUUGCACUAAGUCAUUUGCACu	1.4498	1.873	2	HeLa,left_ventricle
MIMAT0000073	hsa-miR-19a-3p	ENSG00000269821	KCNQ1OT1	antisense	chr11	2695013	2695035	-	11	0	AGO1-4,AGO2	7mer-m8	agucaaaacguaucuAAACGUGu	| | |||||||	gggccaucacugcccUUUGCACc	0.0328	-0.114	4	Huh-7.5
MIMAT0000073	hsa-miR-19a-3p	ENSG00000269821	KCNQ1OT1	antisense	chr11	2710414	2710438	-	4	0	AGO1-4,AGO2	8mer	agucaaaaCGUAUC--UAAACGUGu	|| || :|||||||	gucagcaaGCUGAGCUGUUUGCACa	0.1277	0.277	4	Huh-7.5
MIMAT0000073	hsa-miR-19a-3p	ENSG00000269821	KCNQ1OT1	antisense	chr11	2713882	2713906	-	11	0	AGO1-4,AGO2	7mer-m8	agUCAAAACGUAUCU---AAACGUGu	| | ||| | :|| |||||||	cuAAUGUUG-AAGGACCGUUUGCACc	0.9438	-0.524	4	Huh-7.5
MIMAT0000073	hsa-miR-19a-3p	ENSG00000177112	MRVI1-AS1	antisense	chr11	10621381	10621405	+	1	0	AGO2	8mer	agucaAAACGUA-UC-UAAACGUGu	||| | | || |||||||	cucucUUUACCUCAGCUUUUGCACa	0.7278	-0.444	9	HS5
MIMAT0000073	hsa-miR-19a-3p	ENSG00000261340	LINC01616	lincRNA	chr11	30002368	30002390	-	1	0	AGO2	7mer-m8	agucaaaacguaucUAAACGUGu	| ||||||||	aauuagaaacuccuAUUUGCACg	-0.1872	0.730	8	left_ventricle
MIMAT0000073	hsa-miR-19a-3p	ENSG00000245532	NEAT1	lincRNA	chr11	65210838	65210857	+	56	0	AGO1,AGO1-4,AGO2	7mer-m8	aguCAAAACGUAUCUAAACGUGu	| || || | | :|||||||	gcuGUCUU-CUU--GUUUGCACu	0.9416	-0.705	3	Huh-7.5,endothelial,foreskin_fibroblast
MIMAT0000073	hsa-miR-19a-3p	ENSG00000251143	AP002490.1	antisense	chr11	71728670	71728692	+	1	0	AGO2	8mer	agucaaaacguaUCUAAACGUGu	| | | | || |||||||	uaaacuggacucAGCUUUGCACa	0.7328	-0.081	4	TDF
MIMAT0000073	hsa-miR-19a-3p	ENSG00000246067	RAB30-AS1	lincRNA	chr11	82784256	82784278	+	3	0	AGO1-4,AGO2	8mer	agucAAAACGUAUCUAAACGUGu	| ||||| :|: |||||||	ugucUUUUGAGUGAUUUUGCACa	1.3312	0.116	3	Huh-7.5
MIMAT0000073	hsa-miR-19a-3p	ENSG00000260966	AP001486.2	sense_overlapping	chr11	102923603	102923623	-	3	0	AGO1-4,AGO2	7mer-m8	agucaaAACGUAUCUAAACGUGu	|||| | ||||||||	cacuacUUGC--ACAUUUGCACc	0.6362	-0.157	7	Huh-7.5,MDA-MB-231
MIMAT0000073	hsa-miR-19a-3p	ENSG00000261098	AP000766.1	lincRNA	chr11	107185382	107185404	-	1	0	AGO2	7mer-m8	agucaaaACGUAUCUAAACGUGu	| | :||| |||||||	aagauacUUUAUAUUUUUGCACc	0.7275	0.037	13	HeLa
MIMAT0000073	hsa-miR-19a-3p	ENSG00000270179	AP002840.2	sense_intronic	chr11	113239573	113239597	+	1	0	AGO1-4	7mer-m8	agucaaaACGU--AUCUAAACGUGu	| |||| | |||||||	caaaaacUGCAAUUUCUUUUGCACu	0.6480	-0.131	6	Huh-7.5
MIMAT0000073	hsa-miR-19a-3p	ENSG00000255248	MIR100HG	processed_transcript	chr11	121960703	121960730	-	5	0	AGO1,AGO2	7mer-m8	agUCAA---AACGU-AUC-UAAACGUGu	||||| | || ||| |||||||	ccAGUUCACUAUCAGUAGCUUUUGCACu	1.3121	0.062	17	endothelial,motor_cortex
MIMAT0000073	hsa-miR-19a-3p	ENSG00000255087	AP001993.1	lincRNA	chr11	126969621	126969647	+	1	0	AGO1-4	7mer-m8	agUCAAAACG--UAUC--UAAACGUGu	||||| | | |||| ||||||||	ucAGUAUCUCAAAUAGAUAUUUGCACc	1.6441	0.166	3	MCF7
MIMAT0000073	hsa-miR-19a-3p	ENSG00000177406	AC021054.1	antisense	chr12	754424	754444	+	6	0	AGO1-4,AGO2	8mer	agUCAAAACGUAUCUAAACGUGu	|| | || |: |||||||	cuAGCUAUG--UGACUUUGCACa	0.8006	0.529	9	Huh-7.5
MIMAT0000073	hsa-miR-19a-3p	ENSG00000272173	U47924.2	antisense	chr12	7053079	7053102	-	1	0	AGO2	8mer	agucaaaacGUA-UCUAAACGUGu	| | ||| | |||||||	aaaacuaccCAUAAUUUUUGCACa	0.7095	-1.764	3	HEK293
MIMAT0000073	hsa-miR-19a-3p	ENSG00000275764	AC092747.4	lincRNA	chr12	27191776	27191795	+	20	0	AGO1-4,AGO2	8mer	agUCAAAACGUAUCUAAACGUGu	| || | || || :|||||||	uuAGAUGUG-AU--GUUUGCACa	1.1081	0.327	5	Huh-7.5
MIMAT0000073	hsa-miR-19a-3p	ENSG00000205056	LINC02397	lincRNA	chr12	92877228	92877250	+	2	0	AGO2	8mer	agucaaaACGUAUCUAAACGUGu	| ::| | |||||||	auguggcUAUGUUGUUUUGCACa	0.3016	0.165	6	GM12878
MIMAT0000073	hsa-miR-19a-3p	ENSG00000266923	AC063949.2	antisense	chr12	92877228	92877250	+	2	0	AGO2	8mer	agucaaaACGUAUCUAAACGUGu	| ::| | |||||||	auguggcUAUGUUGUUUUGCACa	0.3016	0.165	0	GM12878
MIMAT0000073	hsa-miR-19a-3p	ENSG00000255794	RMST	processed_transcript	chr12	97926791	97926810	+	1	0	AGO1-4	7mer-m8	agUCAAAACGUAUCUAAACGUGu	| | |||| ||| |||||||	uuAAUUUU-CAU--UUUUGCACu	1.3298	1.533	5	hNSC
MIMAT0000073	hsa-miR-19a-3p	ENSG00000281344	HELLPAR	macro_lncRNA	chr12	102637969	102637991	+	1	0	AGO2	8mer	agucaaaACGUAUCUAAACGUGu	|| | :||: |||||||	ucuccaaUUUAUGUUUUUGCACa	0.7511	-0.008	0	GM12878
MIMAT0000073	hsa-miR-19a-3p	ENSG00000281344	HELLPAR	macro_lncRNA	chr12	102646729	102646750	+	3	0	AGO1-4,AGO2	8mer	agucaaAACGUAUCUAAACGUGu	| |||:: | |||||||	gaaugcUUGUG-AUUUUUGCACa	0.8324	0.172	0	Huh-7.5
MIMAT0000073	hsa-miR-19a-3p	ENSG00000281344	HELLPAR	macro_lncRNA	chr12	102737691	102737716	+	1	0	AGO2	8mer	agucaaaaCGU-AUCU--AAACGUGu	| | ||| |:|| |||||||	uucugugaGCAGUGGAAGUUUGCACa	0.8939	0.062	0	T-REx-293
MIMAT0000073	hsa-miR-19a-3p	ENSG00000281344	HELLPAR	macro_lncRNA	chr12	102741944	102741966	+	1	0	AGO2	8mer	aguCAAAACGUAUCUAAACGUGu	| || | :|:| |||||||	guuGCUUAGGGUGGUUUUGCACa	0.9427	0.837	0	22RV1
MIMAT0000073	hsa-miR-19a-3p	ENSG00000281344	HELLPAR	macro_lncRNA	chr12	102786280	102786303	+	1	0	AGO2	7mer-m8	agucAAAACGU-AUCUAAACGUGu	| || || | ||:|||||||	uucuUUCUGAAGGAGGUUUGCACc	1.0657	-0.237	0	GM12878
MIMAT0000073	hsa-miR-19a-3p	ENSG00000260329	AC007541.1	antisense	chr12	107347919	107347942	-	2	0	AGO2	7mer-m8	aguCAAA-ACGUAUCUAAACGUGu	|||| | | | |||||||	cuuGUUUCUUCUUCCCUUUGCACg	0.9629	0.182	6	HeLa
MIMAT0000073	hsa-miR-19a-3p	ENSG00000196668	LINC00173	processed_transcript	chr12	116973044	116973066	+	1	0	AGO2	7mer-m8	agucaaAACGUAUCUAAACGUGu	| | |:: | |||||||	ccuuccUGGUGGAAUUUUGCACu	0.6203	-0.070	3	TZM-bl
MIMAT0000073	hsa-miR-19a-3p	ENSG00000277283	AC004812.2	antisense	chr12	120556657	120556682	+	1	0	AGO2	7mer-m8	aguCAAAACGUAUC--U-AAACGUGu	||| || :| | |||||||	aauGUUACUCAAGGUCAUUUUGCACu	0.7391	-0.002	4	HeLa
MIMAT0000073	hsa-miR-19a-3p	ENSG00000280138	AC027290.2	TEC	chr12	123369420	123369440	-	2	0	AGO2	7mer-m8	agucaaAACGUAUCUAAACGUGu	|| | | ||||||||	aggcacUUUCUU--AUUUGCACc	0.3912	-0.004	2	HEK293S
MIMAT0000073	hsa-miR-19a-3p	ENSG00000280138	AC027290.2	TEC	chr12	123371644	123371662	-	1	0	AGO2	8mer	agUCAAAACGUAUCUAAACGUGu	| ||| |||| | |||||||	ugAGUCUUGC-U---UUUGCACa	1.2863	0.030	2	HS27a
MIMAT0000073	hsa-miR-19a-3p	ENSG00000279283	AC131009.4	TEC	chr12	132382067	132382088	+	1	0	AGO2	7mer-m8	agucaaaaCGUAUCUAAACGUGu	| |:|||| |||||||	acuuaagaGUAUAG-UUUGCACu	0.8026	0.020	5	HEK293S
MIMAT0000073	hsa-miR-19a-3p	ENSG00000243008	AL359538.1	processed_transcript	chr13	25161363	25161384	+	1	0	AGO2	8mer	agucAAAACGUAUCUAAACGUGu	| ||| ||| |||||||	gauaUGUUGGAUA-UUUUGCACa	0.9756	0.932	2	EWS
MIMAT0000073	hsa-miR-19a-3p	ENSG00000279025	AL356863.1	TEC	chr13	38947332	38947354	+	1	0	AGO1-4	7mer-m8	agucaaaacguaucuAAACGUGu	| | |||||||	cugggagaaacuguuUUUGCACc	-0.0706	-0.166	1	Huh-7.5
MIMAT0000073	hsa-miR-19a-3p	ENSG00000237361	TUSC8	lincRNA	chr13	44978598	44978622	-	1	0	AGO2	7mer-m8	agucAAAACGUA--UCUAAACGUGu	|| ||| | | |||||||	cacaUUCUGCCUCCACCUUUGCACu	0.7455	-0.245	1	MDA-MB-231
MIMAT0000073	hsa-miR-19a-3p	ENSG00000217576	AL158066.1	processed_transcript	chr13	52803541	52803562	-	1	0	AGO2	8mer	agucAAAACGUAUCUAAACGUGu	| ||| ||| |||||||	gauaUGUUGGAUA-UUUUGCACa	0.9756	1.954	2	EWS
MIMAT0000073	hsa-miR-19a-3p	ENSG00000278238	AL359513.1	lincRNA	chr13	53029086	53029108	-	1	0	AGO2	8mer	agucaAAACGUAUCUAAACGUGu	||||: | :|||||||	gguugUUUGUCCACGUUUGCACa	0.8477	0.322	1	HeLa
MIMAT0000073	hsa-miR-19a-3p	ENSG00000233009	NALCN-AS1	antisense	chr13	101707741	101707765	+	1	0	AGO1-4	8mer	agUCA-AAACGUAUCU-AAACGUGu	||||| | | :| | |||||||	ucAGUCAUGGGGUUCAUUUUGCACa	1.3631	5.054	1	MCF7
MIMAT0000073	hsa-miR-19a-3p	ENSG00000233695	GAS6-AS1	antisense	chr13	114545214	114545235	+	6	0	AGO2	8mer	agucaAAACGUAUCUAAACGUGu	||||| | | |||||||	cuccgUUUGC-UUGUUUUGCACa	1.0166	0.472	6	T-REx-293
MIMAT0000073	hsa-miR-19a-3p	ENSG00000280078	AC016526.3	TEC	chr14	76749254	76749281	+	1	0	AGO2	7mer-m8	agUCAAAA--CGUA---UCUAAACGUGu	| ||| || || | || |||||||	ugAGUCUUGAGCCUGCCAGCUUUGCACu	1.0720	0.057	1	BCBL-1
MIMAT0000073	hsa-miR-19a-3p	ENSG00000259143	AL356017.1	sense_overlapping	chr14	95651527	95651550	-	3	0	AGO2	8mer	agucaAAACGUAUCU-AAACGUGu	|||||||:|| |||||||	cagacUUUGCAUGGACUUUGCACa	1.6261	-0.984	0	MDA-MB-231
MIMAT0000073	hsa-miR-19a-3p	ENSG00000214548	MEG3	lincRNA	chr14	101302332	101302352	+	1	0	AGO1	7mer-m8	agucaaAACGUAUCUAAACGUGu	|||| | | |||||||	agcccgUUGC-U-GCUUUGCACc	0.6722	-0.525	5	endothelial
MIMAT0000073	hsa-miR-19a-3p	ENSG00000225746	MEG8	lincRNA	chr14	101421231	101421252	+	2	0	AGO1	7mer-m8	agucaaAACGUAUCUAAACGUGu	|| : | | |||||||	guuaccUUCUCU-GCUUUGCACu	0.3912	-0.662	6	endothelial
MIMAT0000073	hsa-miR-19a-3p	ENSG00000225746	MEG8	lincRNA	chr14	101433018	101433040	+	2	0	AGO2	7mer-m8	agucaaaacguaucUAAACGUGu	| :|||||||	aggucacauacucuGUUUGCACc	-0.4254	-1.780	6	islets
MIMAT0000073	hsa-miR-19a-3p	ENSG00000278071	AL161669.3	lincRNA	chr14	103675083	103675104	+	1	0	AGO2	8mer	agUCAAAACGUAUCUAAACGUGu	| |||| | ::| ||||||||	ugAGUUGUUUGU-CAUUUGCACa	1.3786	0.095	10	HeLa
MIMAT0000073	hsa-miR-19a-3p	ENSG00000269958	AL049840.4	sense_intronic	chr14	104162868	104162890	+	25	0	AGO1-4,AGO2	7mer-m8	agucaAAACGUAUCUAAACGUGu	| || || | :|||||||	ugucaUUAGCUUCUGUUUGCACu	0.8483	-0.493	2	HEK293S,Huh-7.5
MIMAT0000073	hsa-miR-19a-3p	ENSG00000224078	SNHG14	processed_transcript	chr15	25333349	25333376	+	5	0	AGO1-4,AGO2	7mer-m8	aguCAAAAC----GUAUCU-AAACGUGu	|||||| |||: | |||||||	cguGUUUUGAGGACAUGUAUUUUGCACg	1.2399	-0.451	10	22RV1,hNSC
MIMAT0000073	hsa-miR-19a-3p	ENSG00000261069	AC124312.3	lincRNA	chr15	25333349	25333376	+	5	0	AGO1-4,AGO2	7mer-m8	aguCAAAAC----GUAUCU-AAACGUGu	|||||| |||: | |||||||	cguGUUUUGAGGACAUGUAUUUUGCACg	1.2399	-0.451	10	22RV1,hNSC
MIMAT0000073	hsa-miR-19a-3p	ENSG00000224078	SNHG14	processed_transcript	chr15	25356980	25357000	+	1	0	AGO1-4	7mer-m8	aguCAAAACGUAUCUAAACGUGu	| ||||| ::| ||||||||	acuGUUUU-UGU-CAUUUGCACc	1.4426	0.011	10	hNSC
MIMAT0000073	hsa-miR-19a-3p	ENSG00000224078	SNHG14	processed_transcript	chr15	25357181	25357206	+	1	0	AGO2	8mer	agucaaaacGUAUCU---AAACGUGu	| | | |||| |||||||	uuuuccucuCCUAGAAUUUUUGCACa	0.6737	-0.485	10	motor_cortex
MIMAT0000073	hsa-miR-19a-3p	ENSG00000175746	C15orf54	lincRNA	chr15	39544677	39544701	+	4	0	AGO1	8mer	agUCAAAACGU-AU-CUAAACGUGu	|:| || || || |||||||	gcGGAUUGACAUUACUCUUUGCACa	1.0466	0.278	6	endothelial
MIMAT0000073	hsa-miR-19a-3p	ENSG00000260648	AC020658.3	sense_intronic	chr15	40524477	40524498	+	1	0	AGO2	7mer-m8	agucAAAACGUAUCUAAACGUGu	| || || | |||||||	ugucUUCUGGCU-CCUUUGCACu	0.7433	-0.168	0	EWS
MIMAT0000073	hsa-miR-19a-3p	ENSG00000261771	DNAAF4-CCPG1	processed_transcript	chr15	55647883	55647905	-	5	0	AGO2	8mer	agucAAAACGUAUCUAAACGUGu	| || || | |||||||	uuucUUGUGAAAUUUUUUGCACa	0.8048	2.742	5	Huh-7.5
MIMAT0000073	hsa-miR-19a-3p	ENSG00000276772	AC025271.4	lincRNA	chr15	57846365	57846387	+	1	0	AGO1-4	7mer-m8	agucaaaacguaucuAAACGUGu	| | | |||||||	acgggccaagaaucuUUUGCACu	0.1812	0.002	6	Huh-7.5
MIMAT0000073	hsa-miR-19a-3p	ENSG00000277152	AC110048.2	lincRNA	chr15	67152754	67152776	+	2	0	AGO1-4,AGO2	8mer	agucaaaacGUAUCUAAACGUGu	||| :| | |||||||	ucaugacauUAAACUUUUGCACa	0.6287	0.136	6	Huh-7.5
MIMAT0000073	hsa-miR-19a-3p	ENSG00000245750	DRAIC	lincRNA	chr15	69863375	69863402	+	1	0	AGO2	7mer-m8	agUCAAAACG-UAUC---U-AAACGUGu	||| ||: ||:| | |||||||	gaAGUGCUGUGAUGGUUCAUUUUGCACg	0.9491	-0.215	3	22RV1
MIMAT0000073	hsa-miR-19a-3p	ENSG00000274937	AC090826.2	lincRNA	chr15	74667269	74667291	+	1	0	AGO2	8mer	agucaaaacGUAUCUAAACGUGu	| | :| || |||||||	uacaucacaUACAGCUUUGCACa	0.6320	-0.245	1	HEK293
MIMAT0000073	hsa-miR-19a-3p	ENSG00000247240	UBL7-AS1	antisense	chr15	74754200	74754222	+	9	0	AGO1-4,AGO2	8mer	agucaaaacgUAUCUAAACGUGu	| || |||||||	uggaacagaaAUUUUUUUGCACa	-0.0208	-0.152	2	Huh-7.5
MIMAT0000073	hsa-miR-19a-3p	ENSG00000261229	AC021483.2	lincRNA	chr15	80136329	80136351	-	1	0	AGO1-4	8mer	agucaaaacguaucuAAACGUGu	| | | |||||||	ugcaggcuucugcccUUUGCACa	0.1812	-0.182	13	Huh-7.5
MIMAT0000073	hsa-miR-19a-3p	ENSG00000279834	AC068870.3	TEC	chr15	81355469	81355492	+	1	0	AGO2	7mer-m8	agucaaaacGUAUC-UAAACGUGu	| || :| |||||||	cuucugcccCAGGGCCUUUGCACu	0.3711	0.334	0	Huh-7.5
MIMAT0000073	hsa-miR-19a-3p	ENSG00000259291	ZNF710-AS1	antisense	chr15	90625339	90625361	-	3	0	AGO2	8mer	agucaaaaCGUAUCUAAACGUGu	| |:| :| |||||||	aaaacacaGUAGGGCUUUGCACa	0.5306	3.581	7	Huh-7.5
MIMAT0000073	hsa-miR-19a-3p	ENSG00000279645	AC016251.1	TEC	chr15	96829328	96829350	-	2	0	AGO1	7mer-m8	agucaaaacguaucuAAACGUGu	|| | |||||||	ggagcugccaggccuUUUGCACc	0.0615	0.469	5	endothelial
MIMAT0000073	hsa-miR-19a-3p	ENSG00000260293	AC106820.4	sense_intronic	chr16	2531809	2531829	+	1	0	AGO2	7mer-m8	agUCAAAACGUAUCUAAACGUGu	||||| || | :|||||||	acAGUUAGGC--ACGUUUGCACu	1.3196	0.087	3	HeLa
MIMAT0000073	hsa-miR-19a-3p	ENSG00000260276	AC022167.2	antisense	chr16	8942315	8942338	+	5	0	AGO1-4,AGO2	7mer-m8	agucaaaacGUAUCU-AAACGUGu	:| :|| |||||||	agcagacccUAGGGAGUUUGCACc	0.0662	-0.145	1	Huh-7.5,left_ventricle
MIMAT0000073	hsa-miR-19a-3p	ENSG00000280153	AC133065.3	TEC	chr16	11027904	11027927	+	1	0	AGO2	7mer-m8	agucaaAACGUA-UCUAAACGUGu	| | || | :|||||||||	caaaccUGGCUUCGGAUUUGCACg	0.8812	-0.578	5	TDF
MIMAT0000073	hsa-miR-19a-3p	ENSG00000280153	AC133065.3	TEC	chr16	11028912	11028933	+	1	0	AGO2	8mer	agucaaaacguAUCUAAACGUGu	| || ||||||||	cuaucccaaucUA-AUUUGCACa	0.1351	-0.237	5	HEK293
MIMAT0000073	hsa-miR-19a-3p	ENSG00000261487	AC135048.1	processed_transcript	chr16	30964593	30964615	+	9	0	AGO2	7mer-m8	agUCAAAACGUAUCUAAACGUGu	:| | |||| |||||||	guGGCUGUGCACCUCUUUGCACu	1.0382	5.763	3	MDA-MB-231
MIMAT0000073	hsa-miR-19a-3p	ENSG00000278133	AC135050.6	sense_intronic	chr16	31135198	31135220	+	25	0	AGO1,AGO1-4,AGO2,AGO3	7mer-m8	agucaaaacguauCUAAACGUGu	| | | | | | |||||||	uaauuccucaacuGUUUUGCACu	0.7286	0.100	2	C666,HCT116,HEK293
MIMAT0000073	hsa-miR-19a-3p	ENSG00000263126	AC040162.3	lincRNA	chr16	67917149	67917171	+	2	0	AGO1-4	7mer-m8	agucaaaacguaucuAAACGUGu	| | |||||||	acuccacccaccaccUUUGCACc	-0.2812	-0.262	1	Huh-7.5
MIMAT0000073	hsa-miR-19a-3p	ENSG00000259768	AC004943.2	antisense	chr16	72823307	72823329	+	1	0	AGO2	7mer-m8	agucaaaacguaucUAAACGUGu	|| | | ||||||||	ucuagcuggggcccAUUUGCACc	0.5949	0.475	3	HeLa
MIMAT0000073	hsa-miR-19a-3p	ENSG00000280152	AC009078.3	TEC	chr16	75280817	75280840	-	3	0	AGO1,AGO1-4,AGO2	7mer-m8	agucaaaACGU-AUCUAAACGUGu	|| | |:| |||||||	guccaccUGGACUGGCUUUGCACc	0.4066	-0.283	2	HeLa,Huh-7.5,endothelial
MIMAT0000073	hsa-miR-19a-3p	ENSG00000277954	AC092376.2	antisense	chr16	79240207	79240229	-	1	0	AGO1-4	7mer-m8	agucaaaacGUAUCUAAACGUGu	| || || | ||||||||	uaugugacaCAAAUAUUUGCACg	0.8738	-0.709	17	hNSC
MIMAT0000073	hsa-miR-19a-3p	ENSG00000261390	MAFTRR	lincRNA	chr16	79749189	79749211	-	1	0	AGO2	8mer	agucaaaacguaUCUAAACGUGu	| | | | ||||||||	uagcucaaggccAUAUUUGCACa	0.5027	1.501	4	Huh-7.5
MIMAT0000073	hsa-miR-19a-3p	ENSG00000260213	AC092718.2	antisense	chr16	81058043	81058065	-	1	0	AGO1-4	7mer-m8	agucaaaaCGUAUCUAAACGUGu	| | | | : ||||||||	gaaucuacGGAAGCAUUUGCACu	0.6851	-0.359	2	Huh-7.5
MIMAT0000073	hsa-miR-19a-3p	ENSG00000279294	AC092135.1	TEC	chr16	81652409	81652432	+	1	0	AGO2	7mer-m8	agucaAAACGUAUC-UAAACGUGu	| ||||:: || :|||||||	cccugUUUGUGGAGUGUUUGCACg	1.2778	-0.420	1	T98G
MIMAT0000073	hsa-miR-19a-3p	ENSG00000276337	AC105429.1	sense_intronic	chr16	87504406	87504426	-	1	0	AGO1-4	8mer	agucaaaACGUAUCUAAACGUGu	| ||| | :|||||||	uucucagUGCCU--GUUUGCACa	0.5418	-0.157	1	Huh-7.5
MIMAT0000073	hsa-miR-19a-3p	ENSG00000260923	LINC02193	lincRNA	chr16	90288817	90288839	+	1	0	AGO2	7mer-m8	agucaaaacguaucuAAACGUGu	| | |||||||	agaacccagugacuuUUUGCACc	0.0088	0.080	5	BCBL-1
MIMAT0000073	hsa-miR-19a-3p	ENSG00000279432	AC015799.1	TEC	chr17	2543320	2543344	+	2	0	AGO1-4,AGO2	7mer-m8	agucaAAACG-UAU-CUAAACGUGu	| ||||| || ||||||||	uaccaUUUGCUUUAUCAUUUGCACu	1.2368	0.608	1	Huh-7.5
MIMAT0000073	hsa-miR-19a-3p	ENSG00000266378	AC005224.3	lincRNA	chr17	14232238	14232260	+	2	0	AGO1-4,AGO2	7mer-m8	agucaaaaCGUAUCUAAACGUGu	| :| ||||||||	gauaacggGGGUUUAUUUGCACu	0.1171	0.721	1	Huh-7.5
MIMAT0000073	hsa-miR-19a-3p	ENSG00000273018	AC107983.2	processed_transcript	chr17	18415646	18415671	-	2	0	AGO2	7mer-m8	agucAAAACGUAU---CUAAACGUGu	|||| |||: | |||||||	guucUUUUCCAUGUUUGUUUUGCACu	0.9629	1.101	3	T-REx-293
MIMAT0000073	hsa-miR-19a-3p	ENSG00000264215	AC126365.1	lincRNA	chr17	20692028	20692050	+	2	0	AGO2	7mer-m8	agucAAAACGUAUCUAAACGUGu	| | | | || |||||||	ccucUGUGGAAUCCCUUUGCACc	0.8006	0.163	2	HS5
MIMAT0000073	hsa-miR-19a-3p	ENSG00000233098	CCDC144NL-AS1	antisense	chr17	20834994	20835016	+	4	0	AGO1-4	7mer-m8	agucaAAACGUAUCUAAACGUGu	| || | : ||||||||	cucacUGUGAAAGAAUUUGCACc	0.6281	0.095	10	foreskin_fibroblast
MIMAT0000073	hsa-miR-19a-3p	ENSG00000272780	AC233702.9	processed_transcript	chr17	21437325	21437347	-	2	0	AGO2	7mer-m8	aguCAAAACGUAUCUAAACGUGu	||||| :|:|:|||||||	aauGUUUUCAGUGGGUUUGCACc	1.4182	2.006	13	MDA-MB-231
MIMAT0000073	hsa-miR-19a-3p	ENSG00000279602	AC109326.1	TEC	chr17	41438360	41438385	-	5	0	AGO1-4,AGO2	7mer-m8	agucaAAACGU---AUCUAAACGUGu	| |||: || :|||||||	ggccgUGUGCGCUUUACGUUUGCACc	0.5846	-0.348	1	Huh-7.5
MIMAT0000073	hsa-miR-19a-3p	ENSG00000264589	MAPT-AS1	antisense	chr17	43921051	43921077	-	1	0	AGO2	7mer-m8	agUCAAAAC----GUAUCUAAACGUGu	:|||||| :: ||:|||||||	caGGUUUUGGCUCUGCAGGUUUGCACc	1.2770	-0.188	5	HEK293
MIMAT0000073	hsa-miR-19a-3p	ENSG00000278963	AC005921.3	TEC	chr17	48800297	48800317	+	1	0	AGO1-4	7mer-m8	aguCAAAACGUAUCUAAACGUGu	|||||| | |||||||	auuGUUUUGGUU--UUUUGCACu	1.1784	-0.050	1	MCF7
MIMAT0000073	hsa-miR-19a-3p	ENSG00000247011	AC005920.1	lincRNA	chr17	49021292	49021314	-	2	0	AGO1-4,AGO2	8mer	agucaaaACGUAUCUAAACGUGu	| || | : ||||||||	guacaacUGAAAGAAUUUGCACa	0.6638	-0.148	6	MCF7
MIMAT0000073	hsa-miR-19a-3p	ENSG00000279089	AC005839.1	TEC	chr17	49262170	49262191	-	1	0	AGO2	7mer-m8	agUCAAAACGUAUCUAAACGUGu	| |||||| : | |||||||	uaAGUUUU-UUUCUUUUUGCACu	1.5071	0.203	0	HEK293
MIMAT0000073	hsa-miR-19a-3p	ENSG00000279089	AC005839.1	TEC	chr17	49262471	49262495	-	1	0	AGO2	7mer-m8	agucaAAACG--UAUCUAAACGUGu	| ||||| ||| |||||||	uucugUUUGCUAAUAUUUUUGCACc	1.2645	0.506	0	HeLa
MIMAT0000073	hsa-miR-19a-3p	ENSG00000280299	AC037487.4	processed_transcript	chr17	62950200	62950222	+	3	0	AGO2	7mer-m8	agucaaaacguaucuAAACGUGu	| || |||||||	gcgacacugugauucUUUGCACc	0.1933	4.792	3	22RV1
MIMAT0000073	hsa-miR-19a-3p	ENSG00000279361	AC079331.1	TEC	chr17	65634077	65634099	+	1	0	AGO1-4	7mer-m8	agUCAAAACGUAUCUAAACGUGu	||| | | :|||||||	agAGUCAUAAAGCUGUUUGCACc	0.7848	-0.356	1	hNSC
MIMAT0000073	hsa-miR-19a-3p	ENSG00000234912	SNHG20	processed_transcript	chr17	75090856	75090880	+	11	0	AGO2	8mer	agucAAAACGUA--UCUAAACGUGu	|||| | | :|||||||	guuuUUUUACCUCCUUGUUUGCACa	0.7890	-0.385	0	HeLa
MIMAT0000073	hsa-miR-19a-3p	ENSG00000262580	AC087741.1	antisense	chr17	78178641	78178663	-	1	0	AGO2	7mer-m8	agucaaaacguaucuAAACGUGu	| | |||||||	uggcugagcggcuccUUUGCACg	-0.2238	-0.863	2	22RV1
MIMAT0000073	hsa-miR-19a-3p	ENSG00000260369	AC120024.1	lincRNA	chr17	78427811	78427837	-	2	0	AGO1-4	7mer-m8	aguCAAAACGUA-UCU---AAACGUGu	| || ||| | ||: |||||||	cccGUCCUGCCUCAGGGCCUUUGCACc	1.0667	0.093	2	Huh-7.5
MIMAT0000073	hsa-miR-19a-3p	ENSG00000266171	AP001020.3	antisense	chr18	736854	736873	+	1	0	AGO2	8mer	agUCAAAACGUAUCUAAACGUGu	|| | ||| || |||||||	aaAG-UCUGC-UA-UUUUGCACa	1.0667	5.876	2	H1
MIMAT0000073	hsa-miR-19a-3p	ENSG00000177337	DLGAP1-AS1	antisense	chr18	3597148	3597170	+	4	0	AGO1,AGO2	8mer	aguCAAAACGUAUCUAAACGUGu	|| || | ::| :|||||||	ucuGUACUCUGUCUGUUUGCACa	1.1155	-0.108	5	T98G,endothelial
MIMAT0000073	hsa-miR-19a-3p	ENSG00000177337	DLGAP1-AS1	antisense	chr18	3597683	3597705	+	7	0	AGO1-4,AGO2	8mer	agucaaaacguaucuAAACGUGu	| | | |||||||	ccugguacaggagcuUUUGCACa	0.0435	0.129	5	HeLa,Huh-7.5
MIMAT0000073	hsa-miR-19a-3p	ENSG00000263753	LINC00667	lincRNA	chr18	5238674	5238696	+	9	0	AGO1-4,AGO2	7mer-m8	agucaAAACGUAUCUAAACGUGu	| | | :||: |||||||	gccaaUCUCUAUGCCUUUGCACu	0.8123	-0.041	4	22RV1,Huh-7.5
MIMAT0000073	hsa-miR-19a-3p	ENSG00000263753	LINC00667	lincRNA	chr18	5241684	5241709	+	5	0	AGO1,AGO1-4,AGO2	8mer	agucaaAACGUAUCU---AAACGUGu	| | || | ||| |||||||	uuugccUUCCCCAGAUCCUUUGCACa	0.8643	-0.057	4	Huh-7.5,endothelial,islets
MIMAT0000073	hsa-miR-19a-3p	ENSG00000263753	LINC00667	lincRNA	chr18	5244859	5244885	+	13	0	AGO1-4,AGO2	8mer	agUCA-AAACGUAUCU---AAACGUGu	|||| |||||||| | |||||||	acAGUAUUUGCAUAUAACCUUUGCACa	2.2567	0.145	4	Huh-7.5
MIMAT0000073	hsa-miR-19a-3p	ENSG00000267503	AP005131.3	antisense	chr18	13561649	13561671	-	1	0	AGO2	8mer	agucaaaacguaucuAAACGUGu	| | |||||||	gucaucacguccgucUUUGCACa	0.0308	-0.144	6	T-REx-293
MIMAT0000073	hsa-miR-19a-3p	ENSG00000277534	AC007996.1	sense_intronic	chr18	24124767	24124785	-	1	0	AGO2	8mer	agUCAAAACGUAUCUAAACGUGu	|||||| || :|||||||	aaAGUUUU-CA---GUUUGCACa	1.3947	0.215	5	HeLa
MIMAT0000073	hsa-miR-19a-3p	ENSG00000261521	RP11-408H20.1	lincRNA	chr18	28639123	28639145	-	1	0	AGO2	8mer	agucaaaacguaucuAAACGUGu	| | | |||||||	caaucacaguuaaucUUUGCACa	0.1764	0.036	0	HEK293
MIMAT0000073	hsa-miR-19a-3p	ENSG00000267391	AC105105.2	lincRNA	chr18	56118484	56118504	+	10	0	AGO1-4,AGO2	7mer-m8	agUCAAAACGUAUCUAAACGUGu	||| | || | |||||||	aaAGUCUGGC-U-CUUUUGCACu	0.9438	0.056	0	Huh-7.5
MIMAT0000073	hsa-miR-19a-3p	ENSG00000266952	LINC01538	lincRNA	chr18	61881882	61881905	-	2	0	AGO2	7mer-m8	agucaaAACGUAUC-UAAACGUGu	|||: || :|||||||	gaccacUUGUUAAGUGUUUGCACc	0.6467	-0.327	0	HEK293
MIMAT0000073	hsa-miR-19a-3p	ENSG00000276934	AC009704.2	sense_intronic	chr18	72172078	72172100	+	4	0	AGO1-4,AGO2	8mer	agucaaaacguaUCUAAACGUGu	| || |||||||	cauggccacaggAGUUUUGCACa	0.0164	-0.601	2	Huh-7.5
MIMAT0000073	hsa-miR-19a-3p	ENSG00000268798	AC027307.3	lincRNA	chr19	1441140	1441161	+	2	0	AGO1-4,AGO2	8mer	agUCAAAACGUAUCUAAACGUGu	||| | ||: | |||||||	ccAGCUCUGUCU-CCUUUGCACa	1.0922	-0.170	5	HUVEC,Huh-7.5
MIMAT0000073	hsa-miR-19a-3p	ENSG00000261526	AC012615.1	lincRNA	chr19	1875866	1875888	-	1	0	AGO2	7mer-m8	agucaaaacguaucuAAACGUGu	| | |||||||	gcugaccacggggccUUUGCACg	-0.2609	-0.038	0	22RV1
MIMAT0000073	hsa-miR-19a-3p	ENSG00000267030	AC011498.2	antisense	chr19	4448097	4448119	+	12	0	AGO1,AGO1-4,AGO2	8mer	agucaaaacguaucuAAACGUGu	| | |||||||	cuucaacaccuucauUUUGCACa	-0.1872	-0.502	0	C666,EWS,HEK293
MIMAT0000073	hsa-miR-19a-3p	ENSG00000269397	AC011503.2	sense_intronic	chr19	24111454	24111476	+	4	0	AGO1,AGO1-4,AGO2	7mer-m8	agucaaaACGUAUCUAAACGUGu	| || : |||||||	cauaaaaUACAGGUUUUUGCACu	0.2326	0.128	2	HEK293,foreskin_fibroblast
MIMAT0000073	hsa-miR-19a-3p	ENSG00000283403	AC005394.2	processed_transcript	chr19	28926896	28926921	-	3	0	AGO1,AGO2	8mer	agucaAAACGUAUCU---AAACGUGu	| ||:| ||: |||||||	aauccUGUGUAAAGGGCUUUUGCACa	0.6206	0.462	0	HEK293,endothelial
MIMAT0000073	hsa-miR-19a-3p	ENSG00000276631	AC007786.3	lincRNA	chr19	29713479	29713498	+	1	0	AGO1-4	7mer-m8	agucAAAACGUAUCUAAACGUGu	|| |||| :|||||||	gggaUUCUGCA---GUUUGCACu	0.8685	-0.265	3	Huh-7
MIMAT0000073	hsa-miR-19a-3p	ENSG00000267296	CEBPA-AS1	antisense	chr19	33795345	33795366	+	2	0	AGO2	8mer	aguCAAAACGUAUCUAAACGUGu	|| | || | |||||||	gauGUCUGGCCU-UUUUUGCACa	0.7613	-0.604	5	Huh-7.5
MIMAT0000073	hsa-miR-19a-3p	ENSG00000276071	AC074138.1	lincRNA	chr19	37159720	37159743	+	1	0	AGO2	7mer-m8	aguCA-AAACGUAUCUAAACGUGu	|| | || : |:|||||||	cauGUAUGUGAGAUGGUUUGCACu	0.8918	0.002	3	GM12891
MIMAT0000073	hsa-miR-19a-3p	ENSG00000276846	AC016590.3	antisense	chr19	37805868	37805887	-	1	0	AGO1-4	8mer	aguCAAAACGUAUCUAAACGUGu	| || ||| | :|||||||	acuGUGGUGC-U--GUUUGCACa	0.9872	0.168	7	MCF7
MIMAT0000073	hsa-miR-19a-3p	ENSG00000259974	LINC00261	lincRNA	chr20	22541998	22542020	-	2	0	AGO1-4,AGO2	7mer-m8	agUCAAAACGUAUCUAAACGUGu	| | | |||||||||||||	aaAAUCUAACAUAGAUUUGCACu	1.1559	-0.180	2	Huh-7.5
MIMAT0000073	hsa-miR-19a-3p	ENSG00000196756	SNHG17	processed_transcript	chr20	37056458	37056482	-	2	0	AGO1-4,AGO2	7mer-m8	agucaAAAC-GUAU-CUAAACGUGu	| || || | ||||||||	gugccUGUGCCACAUUAUUUGCACg	0.6641	-0.473	0	Huh-7.5,MDA-MB-231
MIMAT0000073	hsa-miR-19a-3p	ENSG00000196756	SNHG17	processed_transcript	chr20	37057059	37057079	-	2	0	AGO2	7mer-m8	agUCAAAACGUAUCUAAACGUGu	| ||||| | |||||||	ggAAUUUUGGCU--UUUUGCACc	1.0842	-0.346	0	HeLa
MIMAT0000073	hsa-miR-19a-3p	ENSG00000232884	AF127936.2	lincRNA	chr21	16120157	16120178	-	1	0	AGO2	7mer-m8	agucAAAACGUAUCUAAACGUGu	| ||| | | ||||||||	cuuuUCUUG-AAACAUUUGCACu	0.8759	0.388	4	BC-3
MIMAT0000073	hsa-miR-19a-3p	ENSG00000232401	LINC00112	antisense	chr21	43136643	43136665	+	1	0	AGO2	8mer	agucaaaacguauCUAAACGUGu	| | | | |||||||	accaccucacucuGCUUUGCACa	0.3606	-0.209	0	T-REx-293
MIMAT0000073	hsa-miR-19a-3p	ENSG00000228709	LINC02575	lincRNA	chr21	45905693	45905715	+	2	0	AGO1-4,AGO2	7mer-m8	agucaaaacguaucuAAACGUGu	|| | | |||||||	uccacucaauaacacUUUGCACu	0.4146	0.121	1	Huh-7.5
MIMAT0000073	hsa-miR-19a-3p	ENSG00000215424	MCM3AP-AS1	antisense	chr21	47660993	47661015	+	2	0	AGO1-4,AGO2	8mer	agucaAAACGUAUCUAAACGUGu	| | ||| ||||||||	aagcaUGUAGAUACAUUUGCACa	0.7172	-0.112	1	HeLa,Huh-7.5
MIMAT0000073	hsa-miR-19a-3p	ENSG00000215424	MCM3AP-AS1	antisense	chr21	47661680	47661702	+	1	0	AGO2	8mer	agUCAAAACGUAUCUAAACGUGu	:||| | | |||||||	auGGUUCAGGUUUCCUUUGCACa	0.7848	-0.085	1	T98G
MIMAT0000073	hsa-miR-19a-3p	ENSG00000215424	MCM3AP-AS1	antisense	chr21	47669660	47669685	+	3	0	AGO1-4,AGO2	7mer-m8	agucaAAACGU---AUCUAAACGUGu	| | |||| |: :|||||||	uguccUGUGCAGUCUGUGUUUGCACu	0.8197	-0.711	1	22RV1,MCF7
MIMAT0000073	hsa-miR-19a-3p	ENSG00000215424	MCM3AP-AS1	antisense	chr21	47671053	47671075	+	23	0	AGO1-4,AGO2	7mer-m8	agucaaaaCGUAUCUAAACGUGu	| | : ||||||||	aggaaaagGGAAGAAUUUGCACc	0.1171	0.068	1	Huh-7.5,MCF7
MIMAT0000073	hsa-miR-19a-3p	ENSG00000093100	AC016026.1	processed_transcript	chr22	18272653	18272675	-	8	0	AGO1-4,AGO2	7mer-m8	aguCAAAACGUAUCUAAACGUGu	||||| | |: :|||||||	cguGUUUUUCCUGUGUUUGCACg	1.3312	2.290	3	Huh-7.5
MIMAT0000073	hsa-miR-19a-3p	ENSG00000225783	MIAT	lincRNA	chr22	27069916	27069938	+	2	0	AGO1-4,AGO2	8mer	agucaaaACGU-AUCUAAACGUGu	| | | || ||| |||||||	uuauagcUACAGUAG-UUUGCACa	0.9554	-0.575	4	hNSC,motor_cortex
MIMAT0000073	hsa-miR-19a-3p	ENSG00000235954	TTC28-AS1	processed_transcript	chr22	28320780	28320804	+	2	0	AGO2	7mer-m8	agucaaaACGU--AUCUAAACGUGu	|| |||| || |||||||	ccaaaaaUGCAAUUACUUUUGCACc	0.9989	0.099	1	Huh-7.5
MIMAT0000073	hsa-miR-19a-3p	ENSG00000278920	AC005005.4	sense_overlapping	chr22	31451719	31451741	+	3	0	AGO1-4,AGO2	7mer-m8	agucaAAACGUAUCUAAACGUGu	| || ||: :|||||||	aagaaUGUGAAUGUGUUUGCACu	0.7511	2.711	0	Huh-7.5
MIMAT0000073	hsa-miR-19a-3p	ENSG00000279738	AL022311.1	sense_overlapping	chr22	38284268	38284291	+	2	0	AGO1-4,AGO2	8mer	agucaaaAC-GUAUCUAAACGUGu	| || || :| |||||||	auaugaaUGUCACGGCUUUGCACa	0.7433	-0.574	1	MDA-MB-231,hNSC
MIMAT0000073	hsa-miR-19a-3p	ENSG00000184068	AL021453.1	antisense	chr22	42228523	42228549	-	1	0	AGO1-4	7mer-m8	agucAAAACGUA----UCUAAACGUGu	|||| |:| | |||||||	aggaUUUUACGUCUUCUGCUUUGCACc	0.5589	-0.045	0	hNSC
MIMAT0000073	hsa-miR-19a-3p	ENSG00000182057	OGFRP1	lincRNA	chr22	42665987	42666009	+	1	0	AGO2	7mer-m8	agucaaaacguaucuAAACGUGu	|||||||	cucacacccgccgccUUUGCACc	-0.8696	0.439	3	TDF
MIMAT0000073	hsa-miR-19a-3p	ENSG00000236117	LINC01639	lincRNA	chr22	43805359	43805381	+	1	0	AGO2	8mer	agucaaaacguaucuAAACGUGu	| | |||||||	uggagccucugagccUUUGCACa	-0.1231	-0.597	0	HEK293
MIMAT0000073	hsa-miR-19a-3p	ENSG00000234869	AL021392.1	antisense	chr22	46937392	46937409	+	1	0	AGO2	7mer-m8	agucaAAACGUAUCUAAACGUGu	| ||||:|| |||||||	--augUUUGUAU---UUUGCACu	0.9512	0.032	4	Huh-7.5
MIMAT0000073	hsa-miR-19a-3p	ENSG00000235111	Z97192.3	sense_intronic	chr22	50009236	50009258	-	2	0	AGO2	7mer-m8	agucaaaacguaucuAAACGUGu	| |||||||	gcguggacuuucuucUUUGCACg	-0.5652	-0.239	0	HeLa
MIMAT0000073	hsa-miR-19a-3p	ENSG00000229807	XIST	lincRNA	chrX	73067820	73067844	-	65	0	AGO1,AGO1-4,AGO2	7mer-m8	agucAAAACGUAUCU--AAACGUGu	| | |: ||| |||||||	gaccUCUAGUCAAGACCUUUGCACu	0.6840	-0.025	1	Huh-7.5,endothelial
MIMAT0000073	hsa-miR-19a-3p	ENSG00000229807	XIST	lincRNA	chrX	73068395	73068418	-	39	0	AGO1-4,AGO2	7mer-m8	agucaAAACGUA-UCUAAACGUGu	| ||:|| ||||||||	gggacUCUGUAUCCUAUUUGCACg	0.7076	0.129	1	Huh-7.5,MDMs
MIMAT0000073	hsa-miR-19a-3p	ENSG00000229807	XIST	lincRNA	chrX	73068452	73068478	-	24	0	AGO1-4,AGO2	8mer	agUC-AAAACGUAUC---UAAACGUGu	||| | ||| | || ||||||||	acAGCUCUUGAACAGUUAAUUUGCACa	1.3223	0.305	1	Huh-7.5
MIMAT0000073	hsa-miR-19a-3p	ENSG00000225470	JPX	lincRNA	chrX	73164184	73164205	+	3	0	AGO1-4,AGO2	7mer-m8	agucaaAACGUAUCUAAACGUGu	| | | ||: : :|||||||	uuaagaUGGCG-GCGUUUGCACg	0.8557	0.446	3	BC-3,hNSC
MIMAT0000073	hsa-miR-19a-3p	ENSG00000225470	JPX	lincRNA	chrX	73164186	73164205	+	3	0	AGO1-4,AGO2	7mer-m8	agucaaAACGUAUCUAAACGUGu	| | ||: : :|||||||	--aagaUGGCG-GCGUUUGCACg	0.6023	0.545	3	BC-3,hNSC
MIMAT0000073	hsa-miR-19a-3p	ENSG00000230590	FTX	lincRNA	chrX	73421438	73421457	-	1	0	AGO2	8mer	agUCAAAACGUAUCUAAACGUGu	| || | ||:| ||||||||	uuAGAUAUGUA---AUUUGCACa	1.0720	0.276	8	HeLa
MIMAT0000073	hsa-miR-19a-3p	ENSG00000271533	Z83843.1	sense_intronic	chrX	73430272	73430295	-	8	0	AGO1,AGO1-4,AGO2	7mer-m8	agucAAAACGUAUC-UAAACGUGu	| | |||||| | |||||||	uuuuUAUUGCAUUGCUUUUGCACu	1.4573	0.186	4	HeLa,Huh-7.5,endothelial
MIMAT0000073	hsa-miR-19a-3p	ENSG00000231830	AC245140.1	antisense	chrX	153562353	153562376	-	1	0	AGO2	7mer-m8	agUCAAAACGUA-UCUAAACGUGu	| | || |:|| |||||||	uuACUUCAGUAUCCCUUUUGCACu	0.9671	-0.012	1	HeLa
