# Supplementary material for: Identification of hub programmed cell death-related genes and immune infiltration in Crohn’s disease using bioinformatics
Source: Front Genet. 2024 Dec 18;15:1425062. doi: 10.3389/fgene.2024.1425062 (PMC11688285; doi:10.3389/fgene.2024.1425062)
Supplement: Supplementary file 2 [file DataSheet4.zip › Input data and script3/ceRNAnet/miRNA_lncRNA/hsa-miR-2682-5p.txt]

#please cite:
#Zhou KR, Liu S, Li B, Liu SR, Zheng WJ, Cai L, et al. An encyclopedia of RNA interactomes in ENCORI.
#2.Li JH, et al.starBase v2.0: decoding miRNA-ceRNA, miRNA-ncRNA and protein-RNA interaction networks from large-scale CLIP-Seq data , Nucleic Acids Res. 2014 Jan;42:D92-7.
miRNAid	miRNAname	geneID	geneName	geneType	chromosome	start	end	strand	clipExpNum	degraExpNum	RBP	merClass	miRseq	align	targetSeq	TDMDScore	phyloP	pancancerNum	cellline/tissue
MIMAT0013517	hsa-miR-2682-5p	ENSG00000272512	AL645608.8	lincRNA	chr1	931426	931448	-	1	0	AGO2	7mer-m8	cugcaGACUUGUCAGUGACGGAc	| :| | | |||||||||	uccagUUCAUCUCUCACUGCCUc	0.8335	-0.419	1	HEK293S
MIMAT0013517	hsa-miR-2682-5p	ENSG00000223823	LINC01342	lincRNA	chr1	1078746	1078768	+	1	0	AGO2	7mer-m8	cugcagacuugucaGUGACGGAc	| | | ||||||||	uucucccagccccgCACUGCCUg	0.3924	-0.307	5	Akata-LCLd3
MIMAT0013517	hsa-miR-2682-5p	ENSG00000223823	LINC01342	lincRNA	chr1	1078792	1078815	+	2	0	AGO1-4,AGO2	7mer-m8	cugcAGACUUGUCA-GUGACGGAc	|| |:| | ||||||||	auucUCCCAGCCCUGCACUGCCUg	0.6893	-0.622	5	Huh-7.5
MIMAT0013517	hsa-miR-2682-5p	ENSG00000117242	PINK1-AS	antisense	chr1	20976766	20976788	-	4	0	AGO2	7mer-m8	cugcagacUUGUCAGUGACGGAc	:||| :|||||||	acucagguGACAAAUACUGCCUg	0.3038	-0.204	2	22RV1
MIMAT0013517	hsa-miR-2682-5p	ENSG00000261326	LINC01355	lincRNA	chr1	23610496	23610519	-	4	1	AGO1,AGO1-4,AGO2	7mer-m8	cugCAGAC-UUGUCAGUGACGGAc	||| | || : | |||||||	ccaGUCAGCAAGGAUAACUGCCUg	0.9989	0.999	4	HeLa,Huh-7.5,endothelial
MIMAT0013517	hsa-miR-2682-5p	ENSG00000242125	SNHG3	processed_transcript	chr1	28833159	28833182	+	5	1	AGO1-4,AGO2	7mer-m8	cugcaGACUUGU-CAGUGACGGAc	| ||| :| |:|||||||	ccccaCUGUUUAUCUUACUGCCUc	0.9152	-0.162	2	HCT116,hNSC
MIMAT0013517	hsa-miR-2682-5p	ENSG00000229167	AC114488.1	antisense	chr1	32037232	32037255	-	2	0	AGO1-4	7mer-m8	cugcagacuuGUC-AGUGACGGAc	| ||| ||||||||	cugaggucccCAGCACACUGCCUc	0.4050	-0.210	4	Huh-7.5
MIMAT0013517	hsa-miR-2682-5p	ENSG00000224409	AC114489.1	antisense	chr1	33190770	33190791	-	1	0	AGO1-4	7mer-m8	cugCAGACUUGUCAGUGACGGAc	| || :| | |||||||	cuaGCCUUUGCUG-GACUGCCUc	0.6638	0.569	0	hNSC
MIMAT0013517	hsa-miR-2682-5p	ENSG00000281207	SLFNL1-AS1	antisense	chr1	41483206	41483230	+	3	0	AGO1-4,AGO2	7mer-m8	cuGCA--GAC-UUGUCAGUGACGGAc	||| ||| ||| ||||||||	ccCGUCCCUGCCCCAG-CACUGCCUg	1.2270	-0.756	2	HeLa,Huh-7.5
MIMAT0013517	hsa-miR-2682-5p	ENSG00000228192	AL512353.1	antisense	chr1	43302783	43302805	-	1	0	AGO2	7mer-m8	cugcagacuuguCAGUGACGGAc	| | ||||||||	augagauuuuuuGCCACUGCCUu	0.0342	0.419	3	HeLa
MIMAT0013517	hsa-miR-2682-5p	ENSG00000233602	ERI3-IT1	sense_intronic	chr1	44709634	44709659	-	1	0	AGO2	8mer	cugCAGACUUG--UCA-GUGACGGAc	|||| |:: ||| |||||||	ugaGUCUCAGUGAAGUGAACUGCCUa	1.1750	0.204	1	HeLa
MIMAT0013517	hsa-miR-2682-5p	ENSG00000237424	FOXD2-AS1	lincRNA	chr1	47898807	47898830	-	2	0	AGO1-4,AGO2	7mer-m8	cugcagACUU--GUCAGUGACGGAc	| ||:| ||| |||||||	acagagUGGACCCAG-GACUGCCUg	0.8144	-0.096	1	BC-3,Huh-7.5
MIMAT0013517	hsa-miR-2682-5p	ENSG00000228971	AL356479.1	lincRNA	chr1	95979923	95979947	+	2	0	AGO2	7mer-m8	cugcaGAC-UUGU-CAGUGACGGAc	| :|| || | ||:|||||||	gugaaUUGCAAAAUGUUACUGCCUc	1.0222	-0.067	0	cingulate_gyrus
MIMAT0013517	hsa-miR-2682-5p	ENSG00000260879	AL359258.2	antisense	chr1	108743637	108743660	+	1	0	AGO2	8mer	cugCAGACUUG-UCAGUGACGGAc	| | | |||| |:|||||||	caaGACAGAACUUAUUACUGCCUa	1.2301	0.047	0	MDMs
MIMAT0013517	hsa-miR-2682-5p	ENSG00000280186	AL359258.3	TEC	chr1	108743637	108743660	+	1	0	AGO2	8mer	cugCAGACUUG-UCAGUGACGGAc	| | | |||| |:|||||||	caaGACAGAACUUAUUACUGCCUa	1.2301	0.047	4	MDMs
MIMAT0013517	hsa-miR-2682-5p	ENSG00000258634	AL160006.1	antisense	chr1	110601501	110601522	+	1	0	AGO2	7mer-m8	cugcagacuuGUCAGUGACGGAc	| | || |:|||||||	gccccaauuuCA-UUACUGCCUg	0.4500	-0.223	1	HEK293S
MIMAT0013517	hsa-miR-2682-5p	ENSG00000243960	AL390195.1	sense_overlapping	chr1	111983552	111983575	-	7	0	AGO1-4,AGO2	7mer-m8	cuGCAGACUUG-UCAGUGACGGAc	|| ||| | | ||||||||	uaCAUCUUCCCUAAGCACUGCCUc	1.0424	0.031	2	Huh-7.5
MIMAT0013517	hsa-miR-2682-5p	ENSG00000224950	AL390066.1	lincRNA	chr1	117037090	117037112	-	1	0	AGO2	7mer-m8	cugcagacuuGUCAGUGACGGAc	| | ::|| |||||||	aaggaucacuUGGUAACUGCCUg	0.5396	0.001	2	HeLa
MIMAT0013517	hsa-miR-2682-5p	ENSG00000231365	AL359915.2	antisense	chr1	119725656	119725678	+	4	0	AGO1-4,AGO2	7mer-m8	cugcagacUUGUCAGUGACGGAc	| | ||::| ||||||||	ggagcagcAAUGGACACUGCCUc	0.8992	-0.184	1	Huh-7.5
MIMAT0013517	hsa-miR-2682-5p	ENSG00000233396	LINC01719	lincRNA	chr1	145373151	145373170	-	1	0	AGO1-4	7mer-m8	cuGCAGACUUGUCAGUGACGGAc	|:||:| | | ||||||||	aaUGUUUAAUC---CACUGCCUu	0.9925	-0.051	0	fibroblasts
MIMAT0013517	hsa-miR-2682-5p	ENSG00000244619	AC243547.1	antisense	chr1	145541857	145541879	-	1	0	AGO1-4	8mer	cugcagacuugUCAGUGACGGAc	| || :| ||||||||	caacccucccaGGACACUGCCUa	0.6320	3.796	1	fibroblasts
MIMAT0013517	hsa-miR-2682-5p	ENSG00000227733	AC239809.3	sense_intronic	chr1	146147761	146147784	-	1	0	AGO1-4	7mer-m8	cuGCAGACUUGUCA-GUGACGGAc	|:||: |||| | |||||||	caUGUUCAAACAAUGAACUGCCUg	1.3351	0.115	5	fibroblasts
MIMAT0013517	hsa-miR-2682-5p	ENSG00000227733	AC239809.3	sense_intronic	chr1	146148190	146148212	-	1	0	AGO1-4	7mer-m8	cugcagacuugucAGUGACGGAc	|||||||||	acuuaaaucuuuaUCACUGCCUc	-0.4348	1.282	5	fibroblasts
MIMAT0013517	hsa-miR-2682-5p	ENSG00000227733	AC239809.3	sense_intronic	chr1	146148317	146148341	-	1	0	AGO1-4	7mer-m8	cugcagacuUGUCA--GUGACGGAc	|| ||||| ||||||||	aacucagcuACAGUUACACUGCCUu	0.9896	0.943	5	fibroblasts
MIMAT0013517	hsa-miR-2682-5p	ENSG00000278811	LINC00624	antisense	chr1	146856255	146856279	-	1	0	AGO1-4	7mer-m8	cugcagacUUGUCA--GUGACGGAc	| | ||:| | :|||||||	gucaaggaAAUACUUCUACUGCCUc	0.6716	0.382	4	fibroblasts
MIMAT0013517	hsa-miR-2682-5p	ENSG00000272993	AC239868.3	lincRNA	chr1	149817726	149817747	+	3	1	AGO1-4,AGO2	7mer-m8	cugcagacuuGUCAGUGACGGAc	| | ||| |||||||	ucccccccgcCAG-GACUGCCUc	0.5790	-0.076	0	Huh-7.5,MCF7
MIMAT0013517	hsa-miR-2682-5p	ENSG00000203288	TDRKH-AS1	antisense	chr1	151763939	151763963	+	2	0	AGO2	7mer-m8	cuGCAGACUU--GUCAGUGACGGAc	||| :||:: | | :|||||||	aaCGGUUGGGUCCUGCUACUGCCUc	1.2046	0.617	4	HeLa
MIMAT0013517	hsa-miR-2682-5p	ENSG00000235919	ASH1L-AS1	antisense	chr1	155532932	155532954	+	1	0	AGO2	8mer	cugcaGACUUGUCAGUGACGGAc	| | || |: |||||||	gcgagCGGAUCGAGGACUGCCUa	0.6818	-0.290	1	HeLa
MIMAT0013517	hsa-miR-2682-5p	ENSG00000272068	AL365181.2	lincRNA	chr1	156610705	156610727	-	2	0	AGO1-4,AGO2	7mer-m8	cugcagacuugucaGUGACGGAc	| | ||||||||	acgcccccacucacCACUGCCUg	0.2262	-0.272	7	22RV1,Huh-7.5
MIMAT0013517	hsa-miR-2682-5p	ENSG00000259788	AL596325.1	antisense	chr1	162530292	162530314	-	1	0	AGO2	7mer-m8	cugcagACUUGUCAGUGACGGAc	| | | || ||||||||	auugcaUAAUCACCCACUGCCUc	0.7508	0.195	1	BCBL-1
MIMAT0013517	hsa-miR-2682-5p	ENSG00000230630	DNM3OS	antisense	chr1	172108723	172108746	-	1	0	AGO1	7mer-m8	cugcaGACUUGUCAG-UGACGGAc	:| |:| | |||||||	auaacUUAAGCUCACAACUGCCUu	0.4118	0.484	0	endothelial
MIMAT0013517	hsa-miR-2682-5p	ENSG00000234741	GAS5	processed_transcript	chr1	173833104	173833124	-	40	4	AGO1,AGO1-4,AGO2	7mer-m8	cugCAGACUUGUCAGUGACGGAc	| |||| ::|| |||||||	gugGUCUUUGUAG--ACUGCCUg	1.2046	0.078	6	Huh-7.5,endothelial
MIMAT0013517	hsa-miR-2682-5p	ENSG00000224717	AC098936.1	lincRNA	chr1	205436344	205436365	+	1	0	AGO2	7mer-m8	cugCAGACUUGUCAGUGACGGAc	| |||:|: | |||||||	aggGGCUGGAUUG-GACUGCCUc	0.9629	-0.006	2	Akata-LCLd3
MIMAT0013517	hsa-miR-2682-5p	ENSG00000203709	MIR29B2CHG	lincRNA	chr1	207979315	207979338	-	1	0	AGO2	7mer-m8	cugcAGACUU--GUCAGUGACGGAc	|| | | ||| ||||||||	ugacUCAGCACCCAG-CACUGCCUu	0.8324	2.125	7	HEK293S
MIMAT0013517	hsa-miR-2682-5p	ENSG00000279306	AL139288.1	TEC	chr1	228674765	228674788	-	1	0	AGO1-4	7mer-m8	cugcagacuuGUCAG-UGACGGAc	| || || |||||||	cugcgcgcuuCACUCUACUGCCUg	0.3969	-0.096	1	Huh-7.5
MIMAT0013517	hsa-miR-2682-5p	ENSG00000260855	AL591848.4	lincRNA	chr1	246936162	246936185	+	3	0	AGO1-4,AGO2	7mer-m8	cugcAGACUUGUC-AGUGACGGAc	||| :| || ||||||||	cugcUCUAGAGAGCCCACUGCCUg	0.9554	-0.253	4	Huh-7.5
MIMAT0013517	hsa-miR-2682-5p	ENSG00000260855	AL591848.4	lincRNA	chr1	246937985	246938005	+	2	0	AGO1	7mer-m8	cugcaGACUUGUCAGUGACGGAc	|| || | | |:|||||||	aacacCUUACC--UUACUGCCUc	0.9671	-0.127	4	endothelial
MIMAT0013517	hsa-miR-2682-5p	ENSG00000269973	AC010969.2	lincRNA	chr2	10076625	10076643	+	1	0	AGO1-4	8mer	cugcaGACUUGUCAGUGACGGAc	| ||| ||| |||||||	aucacCUG--CAG--ACUGCCUa	0.8664	0.094	5	A549
MIMAT0013517	hsa-miR-2682-5p	ENSG00000163009	C2orf48	lincRNA	chr2	10350739	10350761	+	1	0	AGO2	7mer-m8	cugcagacuUGUCAGUGACGGAc	||| ||||||||	cuuucaaucACACCCACUGCCUc	0.1733	-0.379	1	22RV1
MIMAT0013517	hsa-miR-2682-5p	ENSG00000279663	AC104623.2	TEC	chr2	16725526	16725549	-	1	0	AGO2	7mer-m8	cugcagacUUGUCA-GUGACGGAc	| || :|| |||||||	auggaggcAAGGGUGAACUGCCUu	0.5811	-0.473	1	Huh-7.5
MIMAT0013517	hsa-miR-2682-5p	ENSG00000227292	AC009229.1	lincRNA	chr2	38466370	38466391	-	1	0	AGO2	7mer-m8	cugCAGACUUGUCAGUGACGGAc	| ||||| :| ||||||||	ccaGACUGAA-GGCCACUGCCUg	1.3312	-0.847	1	HeLa
MIMAT0013517	hsa-miR-2682-5p	ENSG00000273035	AC007684.1	sense_intronic	chr2	39550587	39550609	-	1	0	AGO1	8mer	cugcagacUUGUCAGUGACGGAc	| |||| |||||||	agcuguaaAACAAGGACUGCCUa	0.6737	-0.093	2	endothelial
MIMAT0013517	hsa-miR-2682-5p	ENSG00000272735	AC007881.3	lincRNA	chr2	71294787	71294809	-	1	0	AGO1-4	7mer-m8	cugcagacuugucAGUGACGGAc	| | | | |||||||	acucugucccccuUGACUGCCUg	0.3606	-0.705	2	Huh-7.5
MIMAT0013517	hsa-miR-2682-5p	ENSG00000273445	AC133644.2	antisense	chr2	87777080	87777103	-	2	0	AGO2	7mer-m8	cugcaGACUUGUCA-GUGACGGAc	| ||| || | |||||||	uccagCUGCUCAUUGAACUGCCUg	0.9078	-0.030	2	BCBL-1
MIMAT0013517	hsa-miR-2682-5p	ENSG00000233639	LINC01158	processed_transcript	chr2	105428946	105428968	-	1	0	AGO1-4	7mer-m8	cugcagacuugucAGUGACGGAc	| | |||||||	ugaccacauccucUAACUGCCUc	-0.2992	-0.648	1	hNSC
MIMAT0013517	hsa-miR-2682-5p	ENSG00000224152	AC009506.1	antisense	chr2	160473500	160473523	+	1	0	AGO2	7mer-m8	cugcagacUUGUCAG-UGACGGAc	|| || | || |||||||	cccgggguAAAAUUCUACUGCCUu	0.8228	0.624	4	GM12891
MIMAT0013517	hsa-miR-2682-5p	ENSG00000279598	AC009948.5	TEC	chr2	179422174	179422195	+	3	0	AGO1-4,AGO2	7mer-m8	cugcagacUUGUCAGUGACGGAc	| :|| | ||||||||	uagccuacGACUG-CACUGCCUc	0.5216	4.321	1	HeLa,Huh-7.5
MIMAT0013517	hsa-miR-2682-5p	ENSG00000237298	TTN-AS1	antisense	chr2	179448533	179448555	+	1	0	AGO2	7mer-m8	cugcagacuugucAGUGACGGAc	| | | |:|||||||	auagccaauaauuUUACUGCCUc	0.5090	4.877	2	HeLa
MIMAT0013517	hsa-miR-2682-5p	ENSG00000222035	AC079354.1	antisense	chr2	202978610	202978632	-	1	0	AGO2	7mer-m8	cugcagacuuGUCAGUGACGGAc	|| | | ::| |||||||	gaaggguuuuUGGAAACUGCCUu	0.8123	1.338	0	islets
MIMAT0013517	hsa-miR-2682-5p	ENSG00000279348	AC012513.3	TEC	chr2	217076264	217076287	+	3	0	AGO1-4,AGO2	7mer-m8	cugCAGA-CUUGUCAGUGACGGAc	|||| | | ||||||||	agaGUCUCUUCCUGCCACUGCCUg	0.9130	-0.517	3	Huh-7.5
MIMAT0013517	hsa-miR-2682-5p	ENSG00000260804	LINC01963	lincRNA	chr2	217082756	217082778	+	5	0	AGO1-4,AGO2	7mer-m8	cugCAGACUUGUCAGUGACGGAc	| |||:| |||||||	cgaGCCUGGAAUCAAACUGCCUc	0.7890	-0.245	3	Huh-7.5
MIMAT0013517	hsa-miR-2682-5p	ENSG00000273466	AC012510.1	antisense	chr2	219498232	219498254	-	2	0	AGO2	7mer-m8	cugcagacuugucaGUGACGGAc	||||||||	ccuaaaccucugccCACUGCCUc	-0.6522	1.148	2	HeLa
MIMAT0013517	hsa-miR-2682-5p	ENSG00000227110	LMCD1-AS1	antisense	chr3	8263083	8263109	-	1	0	AGO1-4	8mer	cugcagACUUGUCA----GUGACGGAc	| ||:||||| ||||||||	uuugcaUGGACAGUCAUGCACUGCCUa	1.1753	-0.096	2	Huh-7.5
MIMAT0013517	hsa-miR-2682-5p	ENSG00000228956	SATB1-AS1	processed_transcript	chr3	18504730	18504752	+	1	0	AGO2	7mer-m8	cugcagACUUGUCAGUGACGGAc	| ||::| |||||||	agagcaUGGGCUCAGACUGCCUg	0.6818	-0.092	3	motor_cortex
MIMAT0013517	hsa-miR-2682-5p	ENSG00000224822	THRB-IT1	sense_intronic	chr3	24496627	24496648	-	12	0	AGO1-4,AGO2	7mer-m8	cugcaGACUUGUCAGUGACGGAc	|| || | |||||||	acuucCUACUCAAU-ACUGCCUu	0.4838	0.001	3	Huh-7.5
MIMAT0013517	hsa-miR-2682-5p	ENSG00000270194	AC097359.2	antisense	chr3	37283775	37283794	-	1	0	AGO2	7mer-m8	cugCAGACUUGUCAGUGACGGAc	| | |||:| | ||||||||	gggGCCUGGA-A--CACUGCCUu	1.0817	-0.052	4	22RV1
MIMAT0013517	hsa-miR-2682-5p	ENSG00000280173	AC104447.1	TEC	chr3	47388616	47388638	+	2	0	AGO2	7mer-m8	cuGCAGACUUGUCAGUGACGGAc	:| ||| :: | |||||||	ugUGGCUGCCUGUUGACUGCCUg	0.9947	0.188	0	HeLa
MIMAT0013517	hsa-miR-2682-5p	ENSG00000244380	AC134772.1	antisense	chr3	48482240	48482264	-	1	0	AGO1-4	7mer-m8	cugcagACUUGUCAG---UGACGGAc	| | ||:| || | |||||||	aaggaaUGGA-AGCCCAGACUGCCUg	0.8801	-0.181	2	hNSC
MIMAT0013517	hsa-miR-2682-5p	ENSG00000241472	PTPRG-AS1	processed_transcript	chr3	62303487	62303510	-	2	0	AGO2	7mer-m8	cuGCAGAC-UUGUCAGUGACGGAc	| || | ||| | |||||||	auCCUCAGCAACCGGAACUGCCUg	1.0742	0.483	0	MDA-MB-231
MIMAT0013517	hsa-miR-2682-5p	ENSG00000242094	FOXP1-IT1	sense_intronic	chr3	71619792	71619815	-	2	0	AGO1-4	7mer-m8	cugcagacuugucAG-UGACGGAc	|| || |||||||	ucuguucuuuucuUCAACUGCCUc	0.0959	1.163	1	MCF7
MIMAT0013517	hsa-miR-2682-5p	ENSG00000270562	AC097634.1	lincRNA	chr3	71635530	71635552	+	2	0	AGO2	7mer-m8	cugcAGACUUGUCAGUGACGGAc	|||| |: | |||||||	ugauUCUGCAUUUUAACUGCCUu	0.9449	1.085	1	HeLa
MIMAT0013517	hsa-miR-2682-5p	ENSG00000243701	DUBR	lincRNA	chr3	106965311	106965337	+	3	0	AGO2	7mer-m8	cuGCAGACUUGUCA----GUGACGGAc	| |: |::|| | ||||||||	ucCUUUGGGGCAUUAACCCACUGCCUc	0.8621	-0.301	1	hMSC
MIMAT0013517	hsa-miR-2682-5p	ENSG00000272758	AC083798.2	antisense	chr3	122135071	122135092	+	2	0	AGO2	7mer-m8	cugcagaCUUGUCAGUGACGGAc	| | ||| || |||||||	caaaugcGAA-AGCGACUGCCUu	0.9692	-1.903	6	HeLa
MIMAT0013517	hsa-miR-2682-5p	ENSG00000272758	AC083798.2	antisense	chr3	122135072	122135092	+	2	0	AGO2	7mer-m8	cugcagaCUUGUCAGUGACGGAc	| | ||| || |||||||	-aaaugcGAA-AGCGACUGCCUu	0.9258	-1.981	6	HeLa
MIMAT0013517	hsa-miR-2682-5p	ENSG00000261159	AC112484.3	lincRNA	chr3	128578730	128578749	-	1	0	AGO1-4	7mer-m8	cugCAGACUUGUCAGUGACGGAc	||:||| :| |||||||	acaGUUUGAUUA---ACUGCCUu	0.9119	0.121	3	Huh-7.5
MIMAT0013517	hsa-miR-2682-5p	ENSG00000271270	TMCC1-AS1	antisense	chr3	129624291	129624313	+	1	0	AGO2	8mer	cugcagacuugucagUGACGGAc	| | |||||||	uuuaaauuuuuugagACUGCCUa	-0.0963	0.082	1	HeLa
MIMAT0013517	hsa-miR-2682-5p	ENSG00000261167	AC107027.3	sense_overlapping	chr3	131176420	131176442	-	1	0	AGO2	7mer-m8	cugcagacuugucAGUGACGGAc	| |:|||||||	cuaaaaaugccuuUUACUGCCUg	-0.1943	-0.143	7	HEK293S
MIMAT0013517	hsa-miR-2682-5p	ENSG00000280399	AC022497.1	TEC	chr3	138201283	138201305	+	1	0	AGO2	7mer-m8	cugcagaCUUGUCAGUGACGGAc	| ||| | :|||||||	aucuauaGAAAUGCUACUGCCUc	0.7095	0.161	6	H1
MIMAT0013517	hsa-miR-2682-5p	ENSG00000244468	AC093001.1	antisense	chr3	149002643	149002665	+	1	0	AGO2	7mer-m8	cugcAGACUUGUCAGUGACGGAc	|:||::: ||||||||	acucUUUGGGUCCACACUGCCUu	0.8621	0.041	1	BT474
MIMAT0013517	hsa-miR-2682-5p	ENSG00000279891	AC022498.2	TEC	chr3	187898000	187898022	+	1	0	AGO1-4	7mer-m8	cuGCAGACUUGUCAGUGACGGAc	:| || || |||||||||	cuUGCCUUCUCACUCACUGCCUc	1.0042	-0.364	3	Huh-7.5
MIMAT0013517	hsa-miR-2682-5p	ENSG00000249673	NOP14-AS1	antisense	chr4	2938754	2938776	+	3	0	AGO1-4,AGO2	7mer-m8	cugcagacUUGUCAGUGACGGAc	| ::|||| |||||||	ccaaccgcGGCAGUAACUGCCUc	0.8657	-1.081	2	Huh-7.5
MIMAT0013517	hsa-miR-2682-5p	ENSG00000250038	AC109588.1	lincRNA	chr4	28395846	28395868	-	1	0	AGO1-4	8mer	cuGCA-GAC-UUGUCAGUGACGGAc	| :|| ||| | ||| |||||||	ggUGUCCUGUAUCAG--ACUGCCUa	1.3658	0.062	1	Huh-7.5
MIMAT0013517	hsa-miR-2682-5p	ENSG00000260918	AC107398.3	sense_overlapping	chr4	47435186	47435205	+	1	0	AGO2	8mer	cuGCAGACUUGUCAGUGACGGAc	| :|||| | | ||||||||	gcUGUCU---CUGCCACUGCCUa	1.0870	-0.042	2	motor_cortex
MIMAT0013517	hsa-miR-2682-5p	ENSG00000260918	AC107398.3	sense_overlapping	chr4	47438548	47438571	+	1	0	AGO2	8mer	cuGCAGACUUG-UCAGUGACGGAc	| :| | ||:: || ||||||||	ggUGACAGAGUGAGACACUGCCUa	1.3074	0.107	2	cingulate_gyrus
MIMAT0013517	hsa-miR-2682-5p	ENSG00000260265	LINC02562	lincRNA	chr4	76007435	76007457	-	1	0	AGO1-4	7mer-m8	cugcagacuugucaGUGACGGAc	|| | ||||||||	uacccacuaugcuaCACUGCCUc	0.4107	-0.121	2	Huh-7.5
MIMAT0013517	hsa-miR-2682-5p	ENSG00000180769	WDFY3-AS2	processed_transcript	chr4	85888071	85888093	+	4	0	AGO1-4,AGO2	7mer-m8	cugcagacuugucaGUGACGGAc	||| ||||||||	ucagucccucucccCACUGCCUu	0.3107	-0.685	3	MCF7,MDA-MB-231
MIMAT0013517	hsa-miR-2682-5p	ENSG00000269893	SNHG8	lincRNA	chr4	119199982	119200003	+	8	0	AGO1,AGO2	7mer-m8	cugCAGACUUGUCAGUGACGGAc	| | ||| | |:|||||||	uugGGCCGAA-ACUUACUGCCUu	1.0064	-0.590	7	T98G,endothelial
MIMAT0013517	hsa-miR-2682-5p	ENSG00000249464	LINC01091	lincRNA	chr4	124785894	124785913	+	1	0	AGO2	7mer-m8	cugcaGACUUGUCAGUGACGGAc	|| |:|| ||||||||	aguacCU-AGCA--CACUGCCUg	0.6641	0.207	2	Huh-7.5
MIMAT0013517	hsa-miR-2682-5p	ENSG00000261668	AC093591.2	antisense	chr4	128762634	128762656	-	3	0	AGO1,AGO1-4	7mer-m8	cugcaGACUUGUCAGUGACGGAc	|| |||: : :|||||||	cacaaCUGGUUUCAUACUGCCUu	1.0307	0.104	4	Huh-7.5,endothelial
MIMAT0013517	hsa-miR-2682-5p	ENSG00000248890	HHIP-AS1	antisense	chr4	145566894	145566916	-	1	0	AGO2	7mer-m8	cugcagacuugucaGUGACGGAc	| ||||||||	ccgcuuccccuccgCACUGCCUg	-0.1803	-0.005	1	HUVEC
MIMAT0013517	hsa-miR-2682-5p	ENSG00000271646	AC099343.3	bidirectional_promoter_lncRNA	chr4	185397875	185397900	+	1	0	AGO2	7mer-m8	cugCAGACUUGUC-A--GUGACGGAc	||: || ||| | ||||||||	cuaGUUGGACCAGCUAACACUGCCUg	1.1219	-0.178	5	T-REx-293
MIMAT0013517	hsa-miR-2682-5p	ENSG00000271646	AC099343.3	bidirectional_promoter_lncRNA	chr4	185398242	185398263	+	1	0	AGO1-4	7mer-m8	cuGCA-GACUUGUCAGUGACGGAc	||| || | :| ||||||||	ccCGUGCUCA--GGGCACUGCCUu	1.0382	-0.394	5	MCF7
MIMAT0013517	hsa-miR-2682-5p	ENSG00000249572	AC034231.1	antisense	chr5	33440484	33440505	-	1	0	AGO2	7mer-m8	cugcaGACUUGUCAGUGACGGAc	| |||| | || |||||||	cgcugCUGAUCUGU-ACUGCCUg	1.1866	-0.474	1	BCBL-1
MIMAT0013517	hsa-miR-2682-5p	ENSG00000279400	AC008957.3	TEC	chr5	36668504	36668529	+	3	0	AGO1-4,AGO2	7mer-m8	cugcaGACU--UGUCA-GUGACGGAc	|||| ||||| :|||||||	uugccCUGAUGACAGUGUACUGCCUu	1.2977	0.124	1	Huh-7.5
MIMAT0013517	hsa-miR-2682-5p	ENSG00000261604	AC114947.2	antisense	chr5	43288315	43288339	+	1	0	AGO2	7mer-m8	cuGCAGACUUG--UCAGUGACGGAc	| || | |: | |:|||||||	auCUUCAGCAUCAAAUUACUGCCUu	0.8950	0.241	2	TDF
MIMAT0013517	hsa-miR-2682-5p	ENSG00000152931	PART1	lincRNA	chr5	59819803	59819827	+	1	0	AGO2	7mer-m8	cugcaGACUUGUCA--GUGACGGAc	| | ||:| || ||||||||	ugcaaCAGAGCUGUCACACUGCCUc	0.9925	-0.096	6	motor_cortex
MIMAT0013517	hsa-miR-2682-5p	ENSG00000249835	VCAN-AS1	antisense	chr5	82837320	82837343	-	2	0	AGO2	7mer-m8	cuGCA-GACUUGUCAGUGACGGAc	:|| | ||: |||||||||	ugUGUCCAGAGGCUUCACUGCCUg	1.0540	1.175	2	TDF
MIMAT0013517	hsa-miR-2682-5p	ENSG00000245526	LINC00461	lincRNA	chr5	87961384	87961405	-	2	0	AGO1-4	7mer-m8	cugcagacuuGUCAGUGACGGAc	| || | |||||||	aagaaaguccCA-UGACUGCCUg	0.1531	0.494	1	hNSC
MIMAT0013517	hsa-miR-2682-5p	ENSG00000248309	MEF2C-AS1	antisense	chr5	88261907	88261929	+	1	0	AGO2	7mer-m8	cugcagacuugucagUGACGGAc	| |||||||	ccagcucuccuucaaACUGCCUu	-0.4411	0.016	4	GM12878
MIMAT0013517	hsa-miR-2682-5p	ENSG00000224186	C5orf66	antisense	chr5	134693203	134693229	+	2	0	AGO2	7mer-m8	cugcAGACUUGUC--AG--UGACGGAc	|| |||| || |||||||	agacUCAUCACAGCCUCAGACUGCCUu	0.7751	0.010	4	H1
MIMAT0013517	hsa-miR-2682-5p	ENSG00000279472	AC244517.8	processed_transcript	chr5	140561914	140561937	+	1	0	AGO2	8mer	cuGCAGACUUGUCAG-UGACGGAc	||:| | ||| | | |||||||	gaUGACGGAAAAUACAACUGCCUa	1.2916	-0.331	0	motor_cortex
MIMAT0013517	hsa-miR-2682-5p	ENSG00000278925	AC005753.1	lincRNA	chr5	141205708	141205729	-	1	0	AGO1-4	7mer-m8	cugcagacuuGUCAGUGACGGAc	| ||| |||||||	aguggaaaccCAG-GACUGCCUg	0.3180	0.212	3	hNSC
MIMAT0013517	hsa-miR-2682-5p	ENSG00000230551	AC021078.1	processed_transcript	chr5	148884170	148884193	-	2	0	AGO1,AGO1-4	7mer-m8	cugcAGACU-UGUCAGUGACGGAc	|:||: || |:|||||||	uuucUUUGGCACUCUUACUGCCUg	0.9352	0.202	3	endothelial,hNSC
MIMAT0013517	hsa-miR-2682-5p	ENSG00000247679	AC139795.2	antisense	chr5	177046705	177046723	+	2	0	AGO2	7mer-m8	cugcaGACUUGUCAGUGACGGAc	|||| || |||||||	acaugCUGA--AG--ACUGCCUu	0.6483	0.125	4	BC-3
MIMAT0013517	hsa-miR-2682-5p	ENSG00000269293	ZSCAN16-AS1	antisense	chr6	28093552	28093574	-	1	0	AGO1-4	7mer-m8	cugcaGACUUGUCAGUGACGGAc	| | | || ||||||||||	uccucCAGUACCGUCACUGCCUc	1.0435	1.052	4	hNSC
MIMAT0013517	hsa-miR-2682-5p	ENSG00000225339	AL354740.1	lincRNA	chr6	34248999	34249021	+	1	0	AGO2	7mer-m8	cugcagACUUGUCAGUGACGGAc	||:: |||||||||	ccaaggUGGGGCCUCACUGCCUc	0.5396	-0.237	1	MDA-MB-231
MIMAT0013517	hsa-miR-2682-5p	ENSG00000224984	AL512363.1	antisense	chr6	54705587	54705611	-	1	0	AGO2	7mer-m8	cugcaGAC--UUGUCAGUGACGGAc	| ||| ||| |||||||	guaaaCUGCCAACUCCAACUGCCUu	0.8091	0.004	4	MCF7
MIMAT0013517	hsa-miR-2682-5p	ENSG00000266680	AL135905.1	antisense	chr6	64281933	64281954	-	1	0	AGO2	7mer-m8	cugCAGACUUGUCAG-UGACGGAc	| ||| | || |||||||	cgaGCCUG--CUUUCUACUGCCUu	0.7710	0.005	4	HUVEC
MIMAT0013517	hsa-miR-2682-5p	ENSG00000279289	AL136164.3	TEC	chr6	72099100	72099122	-	1	0	AGO1-4	7mer-m8	cugcagacUUGUCAGUGACGGAc	| ::| ||:|||||||	ccagaaauGGCCGUUACUGCCUg	0.6575	0.188	1	hNSC
MIMAT0013517	hsa-miR-2682-5p	ENSG00000279289	AL136164.3	TEC	chr6	72099971	72099993	-	1	0	AGO1	7mer-m8	cugcagacUUGUCAGUGACGGAc	| | ||:| ||||||||	uauuccaaAAUAUGCACUGCCUu	0.8377	0.027	1	endothelial
MIMAT0013517	hsa-miR-2682-5p	ENSG00000261366	MANEA-AS1	antisense	chr6	96025162	96025189	-	3	0	AGO1	7mer-m8	cugcAGAC--UUGUC---AGUGACGGAc	| |||| |::|| |||||||||	uauuUCUGCAAGUAGAACUCACUGCCUu	1.2301	-0.822	2	endothelial
MIMAT0013517	hsa-miR-2682-5p	ENSG00000235142	LINC02532	lincRNA	chr6	107222868	107222879	-	1	0	AGO2	7mer-m8	cugcagacuuGUCAGUGACGGAc	||| |||||||	---------cCAG--ACUGCCUg	-0.8835	-0.495	4	Huh-7.5
MIMAT0013517	hsa-miR-2682-5p	ENSG00000273151	AC073957.3	antisense	chr7	924469	924488	-	2	0	AGO1-4,AGO2	8mer	cuGCAGACUUGUCAGUGACGGAc	|:| :|| || ||||||||	caUGAUUGCAC---CACUGCCUa	1.0286	-0.275	5	Huh-7.5
MIMAT0013517	hsa-miR-2682-5p	ENSG00000273230	AC102953.2	lincRNA	chr7	1504618	1504641	-	5	0	AGO1-4,AGO2	7mer-m8	cugcagacUUG-UCAGUGACGGAc	| ||| | |||||||	aaauaaaaAACAAAAAACUGCCUg	0.4548	-0.301	2	Huh-7.5
MIMAT0013517	hsa-miR-2682-5p	ENSG00000196295	AC005154.1	processed_transcript	chr7	30600417	30600439	-	2	0	AGO1-4,AGO2	8mer	cugcagacuugucagUGACGGAc	| | |||||||	ucagaaauucccuggACUGCCUa	0.0010	0.133	3	HeLa,hNSC
MIMAT0013517	hsa-miR-2682-5p	ENSG00000188185	LINC00265	lincRNA	chr7	39831457	39831479	+	2	0	AGO1-4,AGO2	7mer-m8	cuGCAGACUUGUCAG-UGACGGAc	|| | || || | |||||||	ucCG-CAGAUGAGGCUACUGCCUc	0.9851	0.045	4	22RV1,MCF7
MIMAT0013517	hsa-miR-2682-5p	ENSG00000214783	POLR2J4	processed_transcript	chr7	43982255	43982278	-	1	0	AGO1-4	8mer	cugcagaCU-UGUCAGUGACGGAc	|| || :|| | |||||||	cacccaaGAUGCAAUAACUGCCUa	0.9278	-0.521	5	Huh-7.5
MIMAT0013517	hsa-miR-2682-5p	ENSG00000235314	LINC00957	lincRNA	chr7	44079240	44079265	+	1	0	AGO2	7mer-m8	cugcagacuUGUCAG---UGACGGAc	| ||: || |||||||	auguugcccACGUUCUGGACUGCCUg	0.3637	3.277	4	BCBL-1
MIMAT0013517	hsa-miR-2682-5p	ENSG00000179406	LINC00174	processed_transcript	chr7	65842603	65842626	-	1	0	AGO2	7mer-m8	cugcagaCUUGUCAG-UGACGGAc	| |: ||| | |||||||	cucuauaGGCCAGGCUACUGCCUc	0.7710	0.151	3	MDA-MB-231
MIMAT0013517	hsa-miR-2682-5p	ENSG00000237310	AC008267.5	lincRNA	chr7	65958809	65958831	+	4	0	AGO2	7mer-m8	cuGCAGACUUGUCAGUGACGGAc	| :| ||| || :|||||||	gcUGCCUGUACUACUACUGCCUg	1.2227	-0.101	2	HEK293T
MIMAT0013517	hsa-miR-2682-5p	ENSG00000273142	AC073335.2	lincRNA	chr7	66369923	66369945	+	2	1	AGO1,AGO2	7mer-m8	cugcagacuuGUCAGUGACGGAc	| ||| :|||||||	acuccaggccCAGCUACUGCCUu	0.4087	-0.176	5	HeLa,endothelial
MIMAT0013517	hsa-miR-2682-5p	ENSG00000236453	AC003092.1	lincRNA	chr7	93695753	93695775	+	3	0	AGO2	7mer-m8	cuGCAGACUUGUCAGUGACGGAc	| ||| |: | |||||||	ucCAUCUCUUCGUUGACUGCCUu	0.9014	-0.150	0	Akata-LCLd3
MIMAT0013517	hsa-miR-2682-5p	ENSG00000225546	LINC02476	lincRNA	chr7	119344780	119344801	-	5	0	AGO1-4	7mer-m8	cugcAGACUUGUCAGUGACGGAc	|:| |:||| |||||||	uuauUUUCAGCAG-AACUGCCUu	0.9194	-0.043	1	Huh-7.5
MIMAT0013517	hsa-miR-2682-5p	ENSG00000273270	AC090114.2	lincRNA	chr7	128169812	128169834	-	1	0	AGO1	7mer-m8	cugcagacUUGUCAGUGACGGAc	|:| ||||||||	ucgaggccAGCCUCCACUGCCUg	0.1171	-0.378	3	endothelial
MIMAT0013517	hsa-miR-2682-5p	ENSG00000273329	AC078846.1	lincRNA	chr7	129246200	129246220	-	1	0	AGO2	7mer-m8	cuGCAGACUUGUCAGUGACGGAc	| |||| :|| |||||||	ccCUUCUG--UAGAAACUGCCUc	1.0817	0.498	4	T-REx-293
MIMAT0013517	hsa-miR-2682-5p	ENSG00000226380	AC016831.1	lincRNA	chr7	130564113	130564137	-	3	0	AGO1,AGO2	7mer-m8	cugcaGAC-UUGU-CAGUGACGGAc	| :|| ||:: ||||||||||	uccacUUGAAAUGUGUCACUGCCUg	1.1845	-0.416	1	MDA-MB-231,endothelial
MIMAT0013517	hsa-miR-2682-5p	ENSG00000271204	AC016831.5	lincRNA	chr7	130616774	130616796	-	3	0	AGO2	7mer-m8	cugcagacuugucAGUGACGGAc	|| | | |||||||||	gauccccucucucUCACUGCCUc	0.6755	-0.626	2	BCBL-1
MIMAT0013517	hsa-miR-2682-5p	ENSG00000220575	HTR5A-AS1	antisense	chr7	154860812	154860833	-	1	0	AGO2	7mer-m8	cugcaGACUUGUCAGUGACGGAc	|| ||| |::|| |||||||	aacagCUG-AUGGUGACUGCCUg	1.3456	0.088	1	motor_cortex
MIMAT0013517	hsa-miR-2682-5p	ENSG00000216895	AC009403.1	antisense	chr7	155435008	155435031	-	1	0	AGO2	7mer-m8	cuGCAGACUUGU-CA-GUGACGGAc	||| |||| ||| || |||||||	gaCCUCUG-ACAUGUAGACUGCCUc	1.7698	0.142	6	HeLa
MIMAT0013517	hsa-miR-2682-5p	ENSG00000182648	LINC01006	lincRNA	chr7	156397993	156398013	-	2	0	AGO1-4	7mer-m8	cugcaGACUUGUCAGUGACGGAc	| ||| | |||||||||	gggacCUGUCC--UCACUGCCUg	0.8144	-0.214	4	Huh-7.5
MIMAT0013517	hsa-miR-2682-5p	ENSG00000182648	LINC01006	lincRNA	chr7	156432252	156432275	-	1	1	AGO1	7mer-m8	cugcAGACUUGUCA-GUGACGGAc	|| |:| | ||||||||	aggaUCACAGCCCUGCACUGCCUg	0.6893	-0.166	4	endothelial
MIMAT0013517	hsa-miR-2682-5p	ENSG00000182648	LINC01006	lincRNA	chr7	156432851	156432873	-	2	0	AGO1-4,AGO2	7mer-m8	cugcagacuugucagUGACGGAc	|| | | |||||||	gaagcgcaggcgccgACUGCCUg	0.3477	-0.816	4	Huh-7.5,MDA-MB-231
MIMAT0013517	hsa-miR-2682-5p	ENSG00000253982	AC100810.1	antisense	chr8	1710885	1710906	-	1	0	AGO1	7mer-m8	cugcAGACUUGUCAGUGACGGAc	| | |||| | | |||||||	guacUAUGAAGA-UAACUGCCUu	1.1368	-0.401	2	endothelial
MIMAT0013517	hsa-miR-2682-5p	ENSG00000254936	AF131215.4	sense_intronic	chr8	10981341	10981365	-	2	0	AGO2	7mer-m8	cugcaGACUUGU--CAGUGACGGAc	||| | |:||| | |||||||	gaccaCGGGACACUGGAACUGCCUu	1.2323	-0.253	2	22RV1
MIMAT0013517	hsa-miR-2682-5p	ENSG00000254556	AF131215.2	sense_intronic	chr8	10994715	10994737	-	1	0	AGO1-4	8mer	cugcagacuugucaGUGACGGAc	||||||||	auacagcucuucucCACUGCCUa	-0.6522	0.133	3	hNSC
MIMAT0013517	hsa-miR-2682-5p	ENSG00000253775	AC100802.1	antisense	chr8	19975674	19975700	+	1	0	AGO2	7mer-m8	cugcaGACUU--GU--CAGUGACGGAc	| ||||| || | ||||||||	guuccCUGAAAUCAAGGACACUGCCUu	1.1213	0.156	0	MDMs
MIMAT0013517	hsa-miR-2682-5p	ENSG00000253200	AC037459.3	antisense	chr8	22472375	22472396	-	3	0	AGO2	7mer-m8	cugcagacUUGUCAGUGACGGAc	|| | | ||| ||||||||	cacccccaACCAG-CACUGCCUc	1.0997	4.273	3	TDF
MIMAT0013517	hsa-miR-2682-5p	ENSG00000253125	AC055854.1	processed_transcript	chr8	22614815	22614834	+	1	0	AGO1-4	7mer-m8	cugcAGACUUGUCAGUGACGGAc	| |||| ||| ||||||||	caguUCUG-ACA--CACUGCCUu	1.3118	0.247	4	MCF7
MIMAT0013517	hsa-miR-2682-5p	ENSG00000245025	AC107959.1	antisense	chr8	22863991	22864012	-	1	0	AGO2	7mer-m8	cugCAGACUUGUCAGUGACGGAc	| | | :|||| ||||||||	aaaGCCGUGACAG-CACUGCCUc	1.2556	-0.278	4	HEK293T
MIMAT0013517	hsa-miR-2682-5p	ENSG00000253363	AC090809.1	lincRNA	chr8	36622506	36622527	-	1	0	AGO2	7mer-m8	cugcAGACUUGUCAGUGACGGAc	| |||| ||| ||||||||	guucUCUGCUCAG-CACUGCCUc	1.3489	-0.214	2	Huh-7.5
MIMAT0013517	hsa-miR-2682-5p	ENSG00000274956	AC120042.3	lincRNA	chr8	63891068	63891091	+	1	0	AGO2	8mer	cugcAGACUUGUC-AGUGACGGAc	| |||: :| |||||||	acacUGUGAGGGGAAAACUGCCUa	0.7455	0.018	2	cingulate_gyrus
MIMAT0013517	hsa-miR-2682-5p	ENSG00000253374	AC023644.1	antisense	chr8	82445462	82445484	+	1	0	AGO2	8mer	cuGCAGACUUGUCAGUGACGGAc	|| || | ||| |||||||	caCAUCAGCUCAGAGACUGCCUa	1.1972	-0.175	1	hMSC
MIMAT0013517	hsa-miR-2682-5p	ENSG00000246263	UBR5-AS1	antisense	chr8	103264169	103264190	+	2	0	AGO2	7mer-m8	cugcagACUUGUCAGUGACGGAc	|| | ||:| | | |||||||	gaagcaUGGAAACU-ACUGCCUc	1.1410	-0.491	3	HeLa
MIMAT0013517	hsa-miR-2682-5p	ENSG00000282961	PRNCR1	lincRNA	chr8	128099044	128099067	+	1	0	AGO2	7mer-m8	cugcAGACU-UGUCAGUGACGGAc	| |: || ||:| |||||||	guacUUGGAGACGGGGACUGCCUu	1.0222	2.538	0	T-REx-293
MIMAT0013517	hsa-miR-2682-5p	ENSG00000254166	CASC19	processed_transcript	chr8	128220598	128220621	-	2	0	AGO2	7mer-m8	cugcaGACUUGU-CAGUGACGGAc	| :|| || |:|||||||	ccccaUUGCUCACCUUACUGCCUg	0.8876	-0.056	3	HeLa
MIMAT0013517	hsa-miR-2682-5p	ENSG00000249859	PVT1	lincRNA	chr8	129113377	129113399	+	9	0	AGO1-4,AGO2	7mer-m8	cugcagacuugucagUGACGGAc	|| || | |||||||	caccccuucccccaaACUGCCUu	0.6564	0.001	2	HeLa,Huh-7.5
MIMAT0013517	hsa-miR-2682-5p	ENSG00000225489	AL354707.1	lincRNA	chr9	6723564	6723585	+	1	0	AGO2	7mer-m8	cugCAGACUUGUCAGUGACGGAc	|| | | | ||||||||	cugGUGUCCUCUG-CACUGCCUu	0.6755	0.103	3	22RV1
MIMAT0013517	hsa-miR-2682-5p	ENSG00000274421	AL162390.1	sense_intronic	chr9	72926866	72926887	+	1	0	AGO2	7mer-m8	cugcaGACUUGUCAGUGACGGAc	|| || | || |||||||	cacugCUAUAAAG-AACUGCCUg	0.9416	-0.043	0	T-REx-293
MIMAT0013517	hsa-miR-2682-5p	ENSG00000273381	AL158071.4	lincRNA	chr9	93971361	93971386	-	1	0	AGO1-4	7mer-m8	cugCAGACUUGUCA---GUGACGGAc	| ||| || : | ||||||||	uagGUCCAAAAGCUGCCCACUGCCUc	0.9872	-0.188	4	Huh-7.5
MIMAT0013517	hsa-miR-2682-5p	ENSG00000225684	FAM225B	lincRNA	chr9	115867889	115867911	-	1	0	AGO2	7mer-m8	cugcagacuugucagUGACGGAc	| || | |||||||	ugaauaugcugugaaACUGCCUg	0.3711	-0.208	1	HS5
MIMAT0013517	hsa-miR-2682-5p	ENSG00000231528	FAM225A	lincRNA	chr9	115881222	115881244	+	1	0	AGO2	7mer-m8	cugcagacuugucagUGACGGAc	| || | |||||||	ugaauaugcugugaaACUGCCUg	0.3711	-0.745	1	HS5
MIMAT0013517	hsa-miR-2682-5p	ENSG00000236901	MIR600HG	sense_intronic	chr9	125875964	125875986	-	3	0	AGO1-4,AGO2	7mer-m8	cugcaGACUUGUCAGUGACGGAc	|| || ||||||||	acuucCUUCCCAUCCACUGCCUg	0.5273	0.203	7	Huh-7.5
MIMAT0013517	hsa-miR-2682-5p	ENSG00000234771	SLC25A25-AS1	antisense	chr9	130872751	130872771	-	2	0	AGO2	7mer-m8	cugcaGACUUGUCAGUGACGGAc	| ||||| | ||||||||	gcucaCUGAA-A-CCACUGCCUc	1.1573	-0.007	8	T-REx-293
MIMAT0013517	hsa-miR-2682-5p	ENSG00000261334	AL353803.4	lincRNA	chr9	132243234	132243254	-	4	0	AGO1-4	7mer-m8	cugcaGACUUGUCAGUGACGGAc	| |||||| | |||||||	gcaccCUGAAC--UAACUGCCUc	1.2473	-0.193	1	Huh-7.5
MIMAT0013517	hsa-miR-2682-5p	ENSG00000204054	LINC00963	processed_transcript	chr9	132265354	132265377	+	2	0	AGO1-4,AGO2	7mer-m8	cugCAGACUUGUCA-GUGACGGAc	| | :||| | |||||||	uggGGCCAGACACUGAACUGCCUu	0.8144	-0.312	2	HeLa,Huh-7.5
MIMAT0013517	hsa-miR-2682-5p	ENSG00000204054	LINC00963	processed_transcript	chr9	132267852	132267874	+	5	0	AGO2	7mer-m8	cugcagacuuGUCAGUGACGGAc	| || |||||||||	cagcggccccCAUUCACUGCCUc	0.3271	-0.265	2	HeLa
MIMAT0013517	hsa-miR-2682-5p	ENSG00000233016	SNHG7	antisense	chr9	139616096	139616118	-	1	0	AGO1-4	7mer-m8	cugcagacUUGUCAGUGACGGAc	| | || :| ||||||||	ggcacagcAAAGGCCACUGCCUg	0.7585	-0.278	5	Huh-7.5
MIMAT0013517	hsa-miR-2682-5p	ENSG00000233016	SNHG7	antisense	chr9	139619212	139619234	-	18	0	AGO1-4,AGO2	7mer-m8	cuGCAGACUUGUCAGUGACGGAc	:| ||| : |||||||	cgUGGCUGUUUUUGAACUGCCUg	0.7593	-0.160	5	Huh-7.5
MIMAT0013517	hsa-miR-2682-5p	ENSG00000233016	SNHG7	antisense	chr9	139619864	139619883	-	1	0	AGO2	7mer-m8	cugCAGACUUGUCAGUGACGGAc	| |||: || |||||||	ccaGCCUGGCCA---ACUGCCUg	0.8250	-0.024	5	Huh-7.5
MIMAT0013517	hsa-miR-2682-5p	ENSG00000224812	TMEM72-AS1	antisense	chr10	45306826	45306850	-	1	0	AGO1-4	7mer-m8	cugcAGAC-UUGUCAG-UGACGGAc	|||| |:| || |||||||	acaaUCUGCAGCCAUCAACUGCCUc	1.0678	-0.111	1	fibroblasts
MIMAT0013517	hsa-miR-2682-5p	ENSG00000273363	AL353801.3	sense_intronic	chr10	45454581	45454603	-	2	0	AGO1-4	7mer-m8	cugcagacuuGUCAGUGACGGAc	||||||||||||	cuuucucuccCAGUCACUGCCUc	0.2174	-0.172	3	MCF7
MIMAT0013517	hsa-miR-2682-5p	ENSG00000251413	AC068898.2	sense_intronic	chr10	49832250	49832271	-	1	0	AGO2	7mer-m8	cugcagACUUGUCAGUGACGGAc	| ||| | | ||||||||	cucaggUGAUCUG-CACUGCCUc	0.9014	-0.094	0	motor_cortex
MIMAT0013517	hsa-miR-2682-5p	ENSG00000260400	AL513534.1	sense_overlapping	chr10	70459335	70459357	+	5	0	AGO1-4,AGO2	8mer	cugcAGACUUGUCAGUGACGGAc	|| | |||| |||||||	ugauUCAGUUCAGUAACUGCCUa	1.0244	0.350	1	Huh-7.5
MIMAT0013517	hsa-miR-2682-5p	ENSG00000280401	AC022532.1	TEC	chr10	72194991	72195014	+	4	0	AGO1-4	7mer-m8	cugcagaCUUGUC-AGUGACGGAc	| |: ||| |:|||||||	cccccaaGGCCAGCUUACUGCCUc	0.8579	-0.186	3	Huh-7.5
MIMAT0013517	hsa-miR-2682-5p	ENSG00000229990	AC022400.2	antisense	chr10	75606233	75606254	+	3	0	AGO2	7mer-m8	cuGCAGACUUGUCAGUGACGGAc	|| |: |||| | |||||||	caCAUUGUAACA-UGACUGCCUg	1.2916	0.331	1	MDMs
MIMAT0013517	hsa-miR-2682-5p	ENSG00000225484	NUTM2B-AS1	antisense	chr10	81476745	81476767	-	1	0	AGO1-4	8mer	cugcagacuugucaGUGACGGAc	| | ||||||||	auuuuagcuucccaCACUGCCUa	0.1509	0.284	1	HeLa
MIMAT0013517	hsa-miR-2682-5p	ENSG00000225484	NUTM2B-AS1	antisense	chr10	81525836	81525856	-	1	0	AGO1-4	7mer-m8	cugcagACUUGUCAGUGACGGAc	| ||||||| |||||||	uugggaUGAACAG--ACUGCCUg	1.4519	-0.022	1	Huh-7.5
MIMAT0013517	hsa-miR-2682-5p	ENSG00000225484	NUTM2B-AS1	antisense	chr10	81586246	81586268	-	5	0	AGO2	7mer-m8	cugcagacuugucAGUGACGGAc	| || |||||||||	uuccuccauuaccUCACUGCCUc	0.4963	0.848	1	T98G
MIMAT0013517	hsa-miR-2682-5p	ENSG00000230091	TMEM254-AS1	antisense	chr10	81838490	81838510	-	1	0	AGO2	7mer-m8	cugcaGACUUGUCAGUGACGGAc	| |||||| |||||||	ugaacCAGAACAG--ACUGCCUc	1.0992	0.757	5	22RV1
MIMAT0013517	hsa-miR-2682-5p	ENSG00000272631	AC067750.1	antisense	chr10	88512592	88512615	-	1	0	AGO2	7mer-m8	cugCAGACUU-GUCAGUGACGGAc	| | || |: | ||||||||	caaGACUCAGCCUCCCACUGCCUc	0.9491	-0.137	4	HeLa
MIMAT0013517	hsa-miR-2682-5p	ENSG00000272734	ADIRF-AS1	processed_transcript	chr10	88729485	88729511	-	2	0	AGO1,AGO2	7mer-m8	cugCAGACUUGUC----AGUGACGGAc	| ||:| : ||| |:|||||||	gcaGUUUUGCCAGGUCCUUACUGCCUc	1.0742	-0.293	4	HeLa,endothelial
MIMAT0013517	hsa-miR-2682-5p	ENSG00000223482	NUTM2A-AS1	antisense	chr10	89102288	89102299	-	3	0	AGO1,AGO2	7mer-m8	cugcagacuugucAGUGACGGAc	|||||||||	-----------ucUCACUGCCUc	-1.6087	0.611	2	HEK293T,endothelial
MIMAT0013517	hsa-miR-2682-5p	ENSG00000223482	NUTM2A-AS1	antisense	chr10	89102288	89102310	-	3	0	AGO1,AGO2	7mer-m8	cugcagacuugucAGUGACGGAc	| || |||||||||	uuccuccauuaucUCACUGCCUc	0.4963	0.519	2	HEK293T,endothelial
MIMAT0013517	hsa-miR-2682-5p	ENSG00000224934	AL391684.1	lincRNA	chr10	101193310	101193332	+	2	0	AGO2	7mer-m8	cugcaGACUUGUCAGUGACGGAc	| :||| : ||||||||	uagaaUUGACUCAACACUGCCUc	0.8759	1.141	2	Huh-7.5
MIMAT0013517	hsa-miR-2682-5p	ENSG00000224934	AL391684.1	lincRNA	chr10	101193446	101193469	+	1	0	AGO1	7mer-m8	cugCAGACU-UGUCAGUGACGGAc	| |||: :: |||||||||	agaGCCUGGUGUUCUCACUGCCUc	1.0244	-0.142	2	endothelial
MIMAT0013517	hsa-miR-2682-5p	ENSG00000224934	AL391684.1	lincRNA	chr10	101196363	101196389	+	1	0	AGO2	7mer-m8	cuGCAGACUU----GUCAGUGACGGAc	| ||| || :| |||||||||	ugCUUCUAAAUUCUUAUUCACUGCCUu	0.8441	0.577	2	Huh-7.5
MIMAT0013517	hsa-miR-2682-5p	ENSG00000260461	AL133355.1	sense_overlapping	chr10	105639099	105639127	-	1	0	AGO1	8mer	cugcAGACUUGUCA------GUGACGGAc	||| ||||| :|||||||	uuuuUCUUCACAGUACUUGAUACUGCCUa	0.7172	-0.222	7	endothelial
MIMAT0013517	hsa-miR-2682-5p	ENSG00000279315	AL158212.4	TEC	chr10	114591428	114591450	+	3	0	AGO1-4,AGO2	8mer	cugcagACUUGUCAGUGACGGAc	| ||||:|| ||||||||	cccaagUGAAUAGACACUGCCUa	1.2852	5.708	0	HeLa,Huh-7.5
MIMAT0013517	hsa-miR-2682-5p	ENSG00000229847	EMX2OS	antisense	chr10	119248683	119248703	-	1	0	AGO2	7mer-m8	cugcagaCUUGUCAGUGACGGAc	| |:||| ||||||||	aagccagGGACA--CACUGCCUg	0.7352	0.140	4	HeLa
MIMAT0013517	hsa-miR-2682-5p	ENSG00000255108	AP006621.1	antisense	chr11	823765	823790	-	2	0	AGO1-4,AGO2	7mer-m8	cuGCAGACUUGUCA---GUGACGGAc	|| :||::|: | ||||||||	ucCGCUUGGGCGCUCUCCACUGCCUg	1.0720	-0.330	4	22RV1,fibroblasts
MIMAT0013517	hsa-miR-2682-5p	ENSG00000250397	AP006623.1	antisense	chr11	857388	857410	-	1	0	AGO2	7mer-m8	cugcagacUUGUCAGUGACGGAc	| ||| |||||||	aaaaaaaaAACCCAAACUGCCUg	0.4113	-0.200	2	TDF
MIMAT0013517	hsa-miR-2682-5p	ENSG00000255153	TOLLIP-AS1	antisense	chr11	1331894	1331916	+	1	0	AGO2	7mer-m8	cuGCAGACUUGUCAGUGACGGAc	| |:| | |||||||||	uuCUUUUAUUCCUUCACUGCCUu	0.8017	0.053	1	HEK293
MIMAT0013517	hsa-miR-2682-5p	ENSG00000269821	KCNQ1OT1	antisense	chr11	2655238	2655263	-	1	0	AGO1-4	7mer-m8	cugcaGACUU--GUCA-GUGACGGAc	|||:| || | ||||||||	ugaagCUGGAGGCACUACACUGCCUg	0.8222	0.132	0	Huh-7.5
MIMAT0013517	hsa-miR-2682-5p	ENSG00000269821	KCNQ1OT1	antisense	chr11	2663275	2663299	-	3	1	AGO1-4,AGO2	7mer-m8	cugCAGACU-UGU-CAGUGACGGAc	| ||: || :|| ||||||||	aaaGUUGGAUGCAUCACACUGCCUg	1.1515	0.156	0	Huh-7.5
MIMAT0013517	hsa-miR-2682-5p	ENSG00000269821	KCNQ1OT1	antisense	chr11	2666800	2666824	-	2	0	AGO1-4,AGO2	7mer-m8	cugcagACUUGUCAG--UGACGGAc	|| | || |: | | |||||||	gaagcaUGCAUUGCCCAACUGCCUg	1.0105	0.134	0	MCF7,hNSC
MIMAT0013517	hsa-miR-2682-5p	ENSG00000269821	KCNQ1OT1	antisense	chr11	2676663	2676685	-	3	0	AGO1-4,AGO2	8mer	cugcagacuugucagUGACGGAc	| | | |||||||	ggugcccuuugcugaACUGCCUa	0.0255	-0.274	0	Huh-7.5
MIMAT0013517	hsa-miR-2682-5p	ENSG00000269821	KCNQ1OT1	antisense	chr11	2686010	2686031	-	3	0	AGO1-4,AGO2	7mer-m8	cuGCAGACUUGUCAGUGACGGAc	|:||:| ::|| |||||||	aaUGUUU-UUUGGUAACUGCCUc	1.1590	0.321	0	GM12878,Huh-7.5
MIMAT0013517	hsa-miR-2682-5p	ENSG00000269821	KCNQ1OT1	antisense	chr11	2689463	2689485	-	6	0	AGO1-4,AGO2	7mer-m8	cugcagacUUGUCAGUGACGGAc	| | ||| |||||||	caaccuacACCAGAAACUGCCUg	0.5418	-0.428	0	Huh-7.5
MIMAT0013517	hsa-miR-2682-5p	ENSG00000269821	KCNQ1OT1	antisense	chr11	2691897	2691923	-	5	0	AGO1-4,AGO2	7mer-m8	cuGCAGACU--UGUC-A-GUGACGGAc	:|||| : || | | ||||||||	uuUGUCUUGUUACUGCUACACUGCCUu	1.1686	-0.379	0	Huh-7.5
MIMAT0013517	hsa-miR-2682-5p	ENSG00000269821	KCNQ1OT1	antisense	chr11	2715056	2715078	-	11	0	AGO1-4,AGO2	7mer-m8	cugcagacuugucaGUGACGGAc	| || | :|||||||	gggguggccucuaaUACUGCCUu	0.4796	-0.112	0	HEK293S,Huh-7.5
MIMAT0013517	hsa-miR-2682-5p	ENSG00000245522	AC026250.1	lincRNA	chr11	9777300	9777322	-	1	0	AGO2	7mer-m8	cugcagaCUUGUCAGUGACGGAc	|| || |||||||	ccuaagaGACCAUGGACUGCCUg	0.3121	-0.661	1	MCF7
MIMAT0013517	hsa-miR-2682-5p	ENSG00000251381	LINC00958	lincRNA	chr11	13007666	13007689	-	1	0	AGO2	7mer-m8	cuGCAGACUUGUCA-GUGACGGAc	| || |: || |||||||	ugCUUCCAUAUCGUAAACUGCCUu	0.7868	0.226	4	HeLa
MIMAT0013517	hsa-miR-2682-5p	ENSG00000283341	AC068205.2	processed_transcript	chr11	43852525	43852547	+	2	0	AGO1,AGO2	7mer-m8	cuGCAGACUUGUCAGUGACGGAc	||:| | ||: | :|||||||	gaUGACACAAUUGGUACUGCCUg	1.2279	4.148	0	HS5,endothelial
MIMAT0013517	hsa-miR-2682-5p	ENSG00000255267	AC018716.2	lincRNA	chr11	45394356	45394375	+	2	0	AGO2	7mer-m8	cuGCAGACUUGUCAGUGACGGAc	||:|||||: | |||||||	gaUGUCUGGUAA---ACUGCCUg	1.3991	-0.033	0	MDMs
MIMAT0013517	hsa-miR-2682-5p	ENSG00000279549	AP000437.1	TEC	chr11	60911943	60911965	-	2	0	AGO1-4,AGO2	7mer-m8	cugcagaCUUGUCAGUGACGGAc	| ||| | ||||||||	cccuauaGAAAAAACACUGCCUg	0.7710	-0.306	4	HEK293S,Huh-7.5
MIMAT0013517	hsa-miR-2682-5p	ENSG00000269176	AP001160.3	antisense	chr11	62553729	62553755	-	1	0	AGO2	7mer-m8	cugCA-GACUUG-UCA--GUGACGGAc	|| | |:|| || :|||||||	uggGUACAGGACUCGUUCUACUGCCUg	0.9278	4.431	4	T-REx-293
MIMAT0013517	hsa-miR-2682-5p	ENSG00000245532	NEAT1	lincRNA	chr11	65190500	65190525	+	50	0	AGO1,AGO1-4,AGO2	7mer-m8	cugCAGACUUGUCAG---UGACGGAc	| | ::| ||| |||||||	ccaGGCCAGGCUGUCCCUACUGCCUg	0.7455	0.107	3	Huh-7.5,endothelial
MIMAT0013517	hsa-miR-2682-5p	ENSG00000245532	NEAT1	lincRNA	chr11	65194601	65194625	+	58	0	AGO1,AGO1-4,AGO2	7mer-m8	cuGCAGACUUGUCAG--UGACGGAc	|| ||| ::| | |||||||	uaCAUCUUGGCUUGCAAACUGCCUc	1.0169	-0.527	3	Huh-7.5,endothelial
MIMAT0013517	hsa-miR-2682-5p	ENSG00000245532	NEAT1	lincRNA	chr11	65196242	65196265	+	34	0	AGO1,AGO1-4,AGO2	7mer-m8	cugcagacUUGUCA-GUGACGGAc	| |:| | ||||||||	ggaccuccAGCCCUGCACUGCCUu	0.3525	-0.468	3	Huh-7.5,endothelial
MIMAT0013517	hsa-miR-2682-5p	ENSG00000251562	MALAT1	lincRNA	chr11	65273825	65273845	+	13	0	AGO1-4,AGO2	7mer-m8	cugcaGACUUGUCAGUGACGGAc	|| ||:| | |||||||	agaacCU-AAUA-UAACUGCCUu	0.7076	-0.250	5	Huh-7.5
MIMAT0013517	hsa-miR-2682-5p	ENSG00000256508	MRGPRF-AS1	antisense	chr11	68785497	68785521	+	2	1	AGO1-4,AGO2	7mer-m8	cugcaGACU--UGUCAGUGACGGAc	|||| ||| :|||||||	cuuccCUGAUGCCAGAUACUGCCUg	0.9293	0.061	4	Huh-7.5
MIMAT0013517	hsa-miR-2682-5p	ENSG00000261098	AP000766.1	lincRNA	chr11	107184483	107184503	-	1	0	AGO1-4	7mer-m8	cuGCAGACUUGUCAGUGACGGAc	| | ||| ||| |||||||	ggCCUCUCUUCAG--ACUGCCUc	1.1060	0.087	3	hNSC
MIMAT0013517	hsa-miR-2682-5p	ENSG00000278768	BACE1-AS	antisense	chr11	117163852	117163873	+	1	0	AGO2	7mer-m8	cuGCAGACUUGUCAGUGACGGAc	| :|| | | ||| |||||||	ggUGUAU-ACCAGAGACUGCCUg	1.2227	4.885	4	MDA-MB-231
MIMAT0013517	hsa-miR-2682-5p	ENSG00000250073	AP000866.2	antisense	chr11	124635036	124635061	+	3	0	AGO2	7mer-m8	cugcagacUUGUCAG---UGACGGAc	| | :|::||| |||||||	ggcuaaaaGAUGGUCAAGACUGCCUc	0.7532	0.031	8	TrHBMEC
MIMAT0013517	hsa-miR-2682-5p	ENSG00000250132	AC004803.1	antisense	chr12	1084028	1084052	-	1	0	AGO2	8mer	cugCAGACUUGUC--AGUGACGGAc	| | ||| : || |||||||	cagGACUGCGGAGGAAGACUGCCUa	0.9618	0.425	2	22RV1
MIMAT0013517	hsa-miR-2682-5p	ENSG00000256150	AC092471.2	processed_transcript	chr12	2921813	2921834	-	1	0	AGO2	7mer-m8	cugcagacuUGUCAGUGACGGAc	| || ||||||||||	cagcaaguuAC-GUCACUGCCUg	0.4935	0.518	0	GM12892
MIMAT0013517	hsa-miR-2682-5p	ENSG00000258325	ITFG2-AS1	antisense	chr12	2921813	2921834	-	1	0	AGO2	7mer-m8	cugcagacuUGUCAGUGACGGAc	| || ||||||||||	cagcaaguuAC-GUCACUGCCUg	0.4935	0.518	4	GM12892
MIMAT0013517	hsa-miR-2682-5p	ENSG00000280202	AC005831.1	TEC	chr12	3719802	3719823	-	2	0	AGO1-4,AGO2	7mer-m8	cugcagacuuGUCAGUGACGGAc	| || || |:|||||||	cauguucuuuCA-UUACUGCCUu	0.7511	-0.034	1	GM12878,MCF7
MIMAT0013517	hsa-miR-2682-5p	ENSG00000260423	LINC02367	lincRNA	chr12	9520474	9520492	+	1	0	AGO1-4	7mer-m8	cugCAGACUUGUCAGUGACGGAc	| ||||| | |||||||	ugaGCCUGAA-A---ACUGCCUg	0.9834	0.220	4	Huh-7.5
MIMAT0013517	hsa-miR-2682-5p	ENSG00000205791	LOH12CR2	lincRNA	chr12	12508667	12508690	-	1	0	AGO2	7mer-m8	cugcagaCUUG-UCAGUGACGGAc	|| | |||| | |||||||	gaagauaGAACUAAAAACUGCCUg	1.1293	0.321	2	motor_cortex
MIMAT0013517	hsa-miR-2682-5p	ENSG00000257261	AC008014.1	lincRNA	chr12	46848882	46848904	+	2	0	AGO1-4,AGO2	7mer-m8	cugcagacuugucaGUGACGGAc	| | ||||||||	agccaucuucccucCACUGCCUc	0.0917	-0.760	4	Huh-7.5
MIMAT0013517	hsa-miR-2682-5p	ENSG00000250742	LINC02381	lincRNA	chr12	54525846	54525872	+	2	0	AGO2	7mer-m8	cugcagACUUGUC-A-G--UGACGGAc	|||:||| | | |||||||	ccuuggUGAGCAGCUGCAGACUGCCUg	0.7719	-0.034	5	T-REx-293
MIMAT0013517	hsa-miR-2682-5p	ENSG00000274979	AC020656.2	lincRNA	chr12	69722106	69722129	-	1	0	AGO1-4	8mer	cugcAGACUUGUCA-GUGACGGAc	| |||| | ||||||||	ucuuUGUGAAAUUUCCACUGCCUa	0.8696	0.087	4	Huh-7.5
MIMAT0013517	hsa-miR-2682-5p	ENSG00000236333	TRHDE-AS1	processed_transcript	chr12	72649491	72649513	-	1	0	AGO2	7mer-m8	cugcagACUUGUCAGUGACGGAc	| |: | |||||||	cugagaUAAGGAAGAACUGCCUg	0.2682	0.056	2	islets
MIMAT0013517	hsa-miR-2682-5p	ENSG00000271327	AC010201.2	lincRNA	chr12	89762543	89762565	+	1	0	AGO2	7mer-m8	cugcagacuugucagUGACGGAc	| | |||||||	uccacaucccacuaaACUGCCUg	-0.0678	0.084	6	motor_cortex
MIMAT0013517	hsa-miR-2682-5p	ENSG00000245904	AC025164.1	antisense	chr12	92581822	92581844	+	1	0	AGO2	7mer-m8	cugcagacuUGUCAGUGACGGAc	| |:| ||||||||	uccaguguuAUAAACACUGCCUu	0.3806	0.052	1	22RV1
MIMAT0013517	hsa-miR-2682-5p	ENSG00000205056	LINC02397	lincRNA	chr12	92875841	92875865	+	1	0	AGO2	7mer-m8	cugcaGACUUG--UCAGUGACGGAc	:||:|| | |||||||||	uugcaUUGGACCAAAUCACUGCCUu	0.8020	-0.115	3	cingulate_gyrus
MIMAT0013517	hsa-miR-2682-5p	ENSG00000266923	AC063949.2	antisense	chr12	92875841	92875865	+	1	0	AGO2	7mer-m8	cugcaGACUUG--UCAGUGACGGAc	:||:|| | |||||||||	uugcaUUGGACCAAAUCACUGCCUu	0.8020	-0.115	0	cingulate_gyrus
MIMAT0013517	hsa-miR-2682-5p	ENSG00000281344	HELLPAR	macro_lncRNA	chr12	102601625	102601649	+	7	0	AGO1-4,AGO2	7mer-m8	cuGCAGAC--UUGUCAGUGACGGAc	| :| ||| ::|| |||||||||	ggUGACUGUUGGCAUUCACUGCCUu	1.3786	-0.053	3	Huh-7.5
MIMAT0013517	hsa-miR-2682-5p	ENSG00000281344	HELLPAR	macro_lncRNA	chr12	102639579	102639601	+	1	0	AGO1-4	7mer-m8	cugcagacuugucAGUGACGGAc	| | | |||||||	aucuuucauguccUGACUGCCUu	0.0122	0.364	3	Huh-7.5
MIMAT0013517	hsa-miR-2682-5p	ENSG00000281344	HELLPAR	macro_lncRNA	chr12	102721284	102721306	+	2	0	AGO1-4	7mer-m8	cugCAGACUUGUCAGUGACGGAc	| || ||:| |||||||||	uagGUAUGGAAUUUCACUGCCUc	1.2025	0.422	3	Huh-7.5
MIMAT0013517	hsa-miR-2682-5p	ENSG00000281344	HELLPAR	macro_lncRNA	chr12	102723025	102723053	+	1	0	AGO1-4	7mer-m8	cugCAGACUUGUCAG------UGACGGAc	|| ||:||| | |||||||	cuaGUGGGAGCAGCCACUAGAACUGCCUc	0.5386	0.128	3	Huh-7.5
MIMAT0013517	hsa-miR-2682-5p	ENSG00000281344	HELLPAR	macro_lncRNA	chr12	102724253	102724280	+	2	0	AGO1-4,AGO2	7mer-m8	cugCAGACUU---GUCA--GUGACGGAc	||:| || | || ||||||||	augGUUUCAACUCCUGUUACACUGCCUu	0.7846	0.046	3	Huh-7.5
MIMAT0013517	hsa-miR-2682-5p	ENSG00000281344	HELLPAR	macro_lncRNA	chr12	102772152	102772174	+	1	0	AGO1-4	7mer-m8	cugcagacuugucAGUGACGGAc	| || |:|||||||	guuguaguuguucUUACUGCCUg	0.3658	-0.255	3	Huh-7.5
MIMAT0013517	hsa-miR-2682-5p	ENSG00000281344	HELLPAR	macro_lncRNA	chr12	102773789	102773812	+	1	0	AGO1-4	7mer-m8	cugcaGAC-UUGUCAGUGACGGAc	| | ||| ||: ||||||||	ggcuaCUGUAAUCUCCACUGCCUu	1.1612	0.948	3	Huh-7.5
MIMAT0013517	hsa-miR-2682-5p	ENSG00000257327	AC012555.1	lincRNA	chr12	104238360	104238383	+	3	1	AGO2	7mer-m8	cuGCAGACUUGUCAG-UGACGGAc	:|| | ||:|| | |||||||	ucUGUAUAAAUAGCCUACUGCCUc	1.2205	0.590	0	HeLa
MIMAT0013517	hsa-miR-2682-5p	ENSG00000256742	AC145422.1	lincRNA	chr12	122018861	122018883	+	1	0	AGO2	8mer	cugcagacuUGUCAGUGACGGAc	| | |:| |||||||	uccauaccuAUAAGGACUGCCUa	0.4974	0.665	0	HEK293T
MIMAT0013517	hsa-miR-2682-5p	ENSG00000212694	LINC01089	lincRNA	chr12	122233199	122233221	-	6	0	AGO1-4,AGO2	7mer-m8	cugCAGA-CUUGUCAGUGACGGAc	|| | || ||:|| |||||||	gaaGGCUGGAGCA-CAACUGCCUc	1.2745	0.335	6	HeLa,Huh-7.5
MIMAT0013517	hsa-miR-2682-5p	ENSG00000256028	AC026362.1	processed_transcript	chr12	123467170	123467190	+	6	0	AGO2	7mer-m8	cugcaGACUUGUCAGUGACGGAc	| | | ||: :| |||||||	gccacCCGAGGGG--ACUGCCUg	0.8876	3.030	3	MDMs
MIMAT0013517	hsa-miR-2682-5p	ENSG00000279500	AC108704.2	TEC	chr12	129298872	129298898	-	4	0	AGO1,AGO2	7mer-m8	cugcAGACUUGUCA----GUGACGGAc	| |:| || ||| ||||||||	gcucUUUAAAAAGUAAGCCACUGCCUc	0.9989	-0.055	2	GM12878,endothelial
MIMAT0013517	hsa-miR-2682-5p	ENSG00000279283	AC131009.4	TEC	chr12	132381453	132381474	+	5	0	AGO1-4,AGO2	7mer-m8	cugcaGACUUGUCAGUGACGGAc	|||::| ||||||||	ccaccCUGGGC-UACACUGCCUg	0.7532	-0.789	2	Huh-7.5
MIMAT0013517	hsa-miR-2682-5p	ENSG00000275964	AL355001.2	lincRNA	chr13	20438790	20438812	+	1	0	AGO2	7mer-m8	cugcagacuugucAGUGACGGAc	| | | |:|||||||	ugccuaggccuuuUUACUGCCUg	0.5727	-0.166	3	T-REx-293
MIMAT0013517	hsa-miR-2682-5p	ENSG00000281026	N4BP2L2-IT2	sense_intronic	chr13	33080028	33080050	-	6	0	AGO1-4,AGO2	7mer-m8	cugcagacUUGUCAGUGACGGAc	| |:|| |||||||	uuagaaaaAGCAUAGACUGCCUu	0.5016	0.179	5	Huh-7.5
MIMAT0013517	hsa-miR-2682-5p	ENSG00000276672	AL161891.1	sense_intronic	chr13	34420386	34420408	+	2	0	AGO1-4,AGO2	7mer-m8	cugcagacUUGUCAGUGACGGAc	|:|| :|||||||	agacauacAGCAAAUACUGCCUg	0.2401	-0.029	0	HEK293,Huh-7.5
MIMAT0013517	hsa-miR-2682-5p	ENSG00000276672	AL161891.1	sense_intronic	chr13	34420681	34420704	+	8	0	AGO1-4,AGO2	7mer-m8	cugcaGAC-UUGUCAGUGACGGAc	| ||| ||: :|||||||	ugcagCUGCAAUUUGUACUGCCUg	0.9692	0.290	0	Huh-7.5
MIMAT0013517	hsa-miR-2682-5p	ENSG00000274317	LINC02334	lincRNA	chr13	38619580	38619602	+	1	0	AGO2	7mer-m8	cugcaGAC-UUGUCAGUGACGGAc	| ||| |:|:|| |||||||	ugccaCUGCAGCGGU-ACUGCCUu	1.1866	0.059	2	H1
MIMAT0013517	hsa-miR-2682-5p	ENSG00000217576	AL158066.1	processed_transcript	chr13	52743192	52743217	-	1	0	AGO2	7mer-m8	cugCAGACUU-GUCAG--UGACGGAc	| || || :: || |||||||	ccgGCCUCAAGUGAUCCUACUGCCUu	0.9023	0.147	3	motor_cortex
MIMAT0013517	hsa-miR-2682-5p	ENSG00000227674	LINC00355	lincRNA	chr13	64608606	64608630	-	3	0	AGO1-4,AGO2	7mer-m8	cugcaGAC--UUGUCAGUGACGGAc	| ||| |:|| ||||||||	guuagCUGGCAGCAAACACUGCCUc	0.9629	-0.098	1	BC-3,Huh-7.5
MIMAT0013517	hsa-miR-2682-5p	ENSG00000279463	AL159972.1	sense_intronic	chr13	74418890	74418912	-	1	0	AGO1-4	7mer-m8	cugcagacuugucaGUGACGGAc	| | ||||||||	augaguacauaaaaCACUGCCUu	0.0122	0.510	1	Huh-7.5
MIMAT0013517	hsa-miR-2682-5p	ENSG00000234377	RNF219-AS1	antisense	chr13	79191026	79191048	+	1	0	AGO2	7mer-m8	cugcagacuugucAGUGACGGAc	|| | |||||||||	caccacauccuccUCACUGCCUu	0.4963	1.033	2	H1
MIMAT0013517	hsa-miR-2682-5p	ENSG00000247400	DNAJC3-AS1	lincRNA	chr13	96326118	96326138	-	1	0	AGO1-4	7mer-m8	cuGCAGACUUGUCAGUGACGGAc	|| |||| || |||||||	caCAUCUG--CAAAAACUGCCUu	1.1792	0.341	2	MCF7
MIMAT0013517	hsa-miR-2682-5p	ENSG00000275216	AL161431.1	lincRNA	chr13	109924523	109924547	+	3	0	AGO2	7mer-m8	cugcAGAC-UUGUCA-GUGACGGAc	| |||| ::|| ||||||||	uauaUCUGUUUUGGUCCACUGCCUc	1.2481	-0.104	0	MDA-MB-231
MIMAT0013517	hsa-miR-2682-5p	ENSG00000258458	AL160314.2	processed_transcript	chr14	23233823	23233844	-	1	0	AGO2	7mer-m8	cuGCAGACUUGUCAGUGACGGAc	||| ||| |: | |:|||||||	gaCUUCUCAG-ACUUACUGCCUg	1.5037	0.078	2	cingulate_gyrus
MIMAT0013517	hsa-miR-2682-5p	ENSG00000157306	ZFHX2-AS1	processed_transcript	chr14	24028016	24028043	+	2	0	AGO2	7mer-m8	cugCAGACUU----GUC-AGUGACGGAc	| | ||||| | | ||||||||	ggaGACUGAAGAUCCUGACCACUGCCUg	0.9590	0.351	3	22RV1
MIMAT0013517	hsa-miR-2682-5p	ENSG00000260669	AL096870.2	processed_transcript	chr14	24682209	24682231	-	1	0	AGO2	7mer-m8	cugcagaCUUGUCAGUGACGGAc	||| | |||||||	aggugaaGAAGAAAGACUGCCUu	0.3398	0.082	2	Huh-7.5
MIMAT0013517	hsa-miR-2682-5p	ENSG00000258038	LINC02327	lincRNA	chr14	29306614	29306639	+	1	0	AGO1	7mer-m8	cugcaGAC--UUG-UCAGUGACGGAc	||| |:| | |:|||||||	uguacCUGAUAGCAACUUACUGCCUc	0.7427	0.229	1	endothelial
MIMAT0013517	hsa-miR-2682-5p	ENSG00000248975	AL133372.2	lincRNA	chr14	30637090	30637111	-	3	0	AGO1-4,AGO2	7mer-m8	cuGCAGACUUGUCAGUGACGGAc	||:| | | || | |||||||	gaUGCCAGCACCAU-ACUGCCUg	1.1410	0.166	1	Huh-7.5
MIMAT0013517	hsa-miR-2682-5p	ENSG00000258655	ARHGAP5-AS1	antisense	chr14	32544678	32544700	-	1	0	AGO2	7mer-m8	cugcagacUUGUCAGUGACGGAc	| |||| |||||||	guaaagaaAACAAAAACUGCCUg	0.5572	2.049	1	Huh-7.5
MIMAT0013517	hsa-miR-2682-5p	ENSG00000258655	ARHGAP5-AS1	antisense	chr14	32545050	32545070	-	1	0	AGO1-4	7mer-m8	cuGCAGACUUGUCAGUGACGGAc	|||| : ||| | ||||||||	gaCGGUAGAA-A-CCACUGCCUu	1.4602	0.306	1	Huh-7.5
MIMAT0013517	hsa-miR-2682-5p	ENSG00000258655	ARHGAP5-AS1	antisense	chr14	32545186	32545206	-	3	0	AGO1,AGO2	7mer-m8	cugcAGACUUGUCAGUGACGGAc	|:| | :| :|||||||	uggcUUUUAUUA--UACUGCCUu	0.6023	0.767	1	HEK293,endothelial
MIMAT0013517	hsa-miR-2682-5p	ENSG00000258655	ARHGAP5-AS1	antisense	chr14	32545757	32545779	-	6	0	AGO1-4,AGO2	7mer-m8	cuGC-AGACUUGUCAGUGACGGAc	||| |:||:| || :|||||||	caCGCUUUGGA-AGCUACUGCCUu	1.4761	0.789	1	HeLa,Huh-7.5
MIMAT0013517	hsa-miR-2682-5p	ENSG00000282885	AL627171.2	lincRNA	chr14	50328575	50328596	-	2	0	AGO1-4,AGO2	7mer-m8	cugcagacuuGUCAGUGACGGAc	| || | |||||||	agaggaauccCACU-ACUGCCUc	0.2544	-0.327	0	Huh-7.5
MIMAT0013517	hsa-miR-2682-5p	ENSG00000269906	AL606834.1	sense_intronic	chr14	51129646	51129667	-	2	0	AGO2	8mer	cugcaGACUUGUCAGUGACGGAc	| | | ||| | |||||||	uagcaCAGCACA-UGACUGCCUa	0.9194	-0.147	2	HeLa
MIMAT0013517	hsa-miR-2682-5p	ENSG00000259319	AF111167.2	antisense	chr14	75893133	75893157	-	1	0	AGO2	7mer-m8	cugcagaCUUGUCA--GUGACGGAc	| |:|| || |||||||	aagccagGGACUGUGAAACUGCCUc	0.6206	0.297	3	T98G
MIMAT0013517	hsa-miR-2682-5p	ENSG00000235706	DICER1-AS1	antisense	chr14	95624142	95624165	+	1	0	AGO1-4	7mer-m8	cugcAGACUUGUCAG-UGACGGAc	|| ||| :: | || |||||||	gagcUCUCGGAAUUCGACUGCCUc	1.3021	-0.076	3	MCF7
MIMAT0013517	hsa-miR-2682-5p	ENSG00000235706	DICER1-AS1	antisense	chr14	95646050	95646072	+	1	1	AGO2	7mer-m8	cugcagacuugucAGUGACGGAc	| | |||||||||	ccgcccccgcccuUCACUGCCUc	0.2814	-0.560	3	HEK293T
MIMAT0013517	hsa-miR-2682-5p	ENSG00000260285	AL133367.1	antisense	chr14	103991665	103991687	-	1	0	AGO1-4	7mer-m8	cugcagacuugucagUGACGGAc	| |||||||	cugagauacgagaaaACUGCCUu	-0.3405	0.016	2	hNSC
MIMAT0013517	hsa-miR-2682-5p	ENSG00000279495	AL928654.4	TEC	chr14	105837301	105837323	+	2	0	AGO2	7mer-m8	cugCAGACUUGUCAGUGACGGAc	| ||||: : ||||||||	ucgGCCUGAGAGCACACUGCCUg	1.0933	-0.339	1	T98G
MIMAT0013517	hsa-miR-2682-5p	ENSG00000224078	SNHG14	processed_transcript	chr15	25360459	25360483	+	1	1	AGO2	7mer-m8	cugcaGACUUGUCAG--UGACGGAc	|| ||| : || |||||||	gauagCUGCCUUAUCCAACUGCCUc	0.9119	-0.027	4	BCBL-1
MIMAT0013517	hsa-miR-2682-5p	ENSG00000279912	AC068448.1	TEC	chr15	32476290	32476316	+	1	0	AGO2	7mer-m8	cugcAGA--CUUGUCAG--UGACGGAc	|| ||| ||||:| | |||||||	gagaUCUGAGAACGGGCAGACUGCCUc	1.4422	-0.135	0	T98G
MIMAT0013517	hsa-miR-2682-5p	ENSG00000259326	AC116158.1	antisense	chr15	38795258	38795283	+	1	0	AGO1-4	7mer-m8	cugcagaCUUGUCAG---UGACGGAc	||: || | |||||||	ucuugaaGAGGAGGCACAACUGCCUu	0.2687	-0.184	1	Huh-7.5
MIMAT0013517	hsa-miR-2682-5p	ENSG00000175746	C15orf54	lincRNA	chr15	39545485	39545507	+	2	0	AGO1	8mer	cugcagacuugucaGUGACGGAc	| | ||||||||	aguugccaacucaaCACUGCCUa	0.2262	-0.006	1	endothelial
MIMAT0013517	hsa-miR-2682-5p	ENSG00000247556	OIP5-AS1	processed_transcript	chr15	41598445	41598467	+	34	4	AGO1,AGO1-4,AGO2	7mer-m8	cugcagacuugucaGUGACGGAc	| | :|||||||	cauuauacuuuaccUACUGCCUu	-0.1003	0.079	10	Huh-7.5,endothelial,foreskin_fibroblast
MIMAT0013517	hsa-miR-2682-5p	ENSG00000247556	OIP5-AS1	processed_transcript	chr15	41601123	41601147	+	5	0	AGO1-4,AGO2	7mer-m8	cugcaGACUU-GUCA-GUGACGGAc	|| || :: | ||||||||	cugacCUCAAGUGAUCCACUGCCUc	0.7256	-0.300	10	Huh-7.5
MIMAT0013517	hsa-miR-2682-5p	ENSG00000278493	AC039056.2	sense_intronic	chr15	42200865	42200891	-	2	0	AGO1-4,AGO2	7mer-m8	cuGCAGA-C---UUGUCAGUGACGGAc	||||| | |:::||||||||||	ccCGUCUAGCCCAGUGGUCACUGCCUu	1.4935	-0.090	2	HeLa,Huh-7.5
MIMAT0013517	hsa-miR-2682-5p	ENSG00000285080	AC068724.3	antisense	chr15	43423290	43423313	-	1	0	AGO2	7mer-m8	cugcaGAC-UUGUCAGUGACGGAc	||| |::| ||||||||	acaagCUGCUAUGGCCACUGCCUg	0.8402	0.233	0	HEK293
MIMAT0013517	hsa-miR-2682-5p	ENSG00000285410	GABPB1-IT1	sense_intronic	chr15	50642273	50642299	-	3	0	AGO2	7mer-m8	cuGCAGACUUGUCA----GUGACGGAc	| || ||||| :|||||||	ucCAUCCCUACAGUGGGGUACUGCCUu	1.0449	-0.321	0	22RV1
MIMAT0013517	hsa-miR-2682-5p	ENSG00000285410	GABPB1-IT1	sense_intronic	chr15	50646425	50646447	-	6	0	AGO1,AGO1-4,AGO2	7mer-m8	cugcaGACUUGUCA-GUGACGGAc	|| ||| : :|| ||||||||	gagaaCUGCG-GGUGCACUGCCUc	1.2088	0.534	0	Huh-7.5,endothelial
MIMAT0013517	hsa-miR-2682-5p	ENSG00000244879	GABPB1-AS1	antisense	chr15	50654795	50654817	+	3	0	AGO1-4,AGO2	7mer-m8	cugcagacuUGUCAGUGACGGAc	| || ||||||||	ucucaccuuACCCCCACUGCCUu	0.3609	0.216	4	HeLa,MCF7
MIMAT0013517	hsa-miR-2682-5p	ENSG00000274528	AC090970.3	sense_intronic	chr15	52309474	52309495	-	2	0	AGO2	8mer	cugcAGACUUGUCAGUGACGGAc	||| ||| ||||||||	uugcUCUUAAC-UCCACUGCCUa	0.9756	0.027	2	HEK293T
MIMAT0013517	hsa-miR-2682-5p	ENSG00000274528	AC090970.3	sense_intronic	chr15	52310037	52310059	-	1	0	AGO1-4	7mer-m8	cugcagacuugucaGUGACGGAc	|| | ||||||||	cguaccuucagcccCACUGCCUc	0.3927	-0.289	2	MCF7
MIMAT0013517	hsa-miR-2682-5p	ENSG00000277152	AC110048.2	lincRNA	chr15	67157553	67157575	+	3	0	AGO1-4,AGO2	7mer-m8	cugcagacuugucaGUGACGGAc	| | ||||||||	guguagggcgugcaCACUGCCUg	0.0943	-0.689	2	HeLa,Huh-7.5
MIMAT0013517	hsa-miR-2682-5p	ENSG00000279394	AC015871.4	TEC	chr15	80169469	80169491	-	1	0	AGO2	7mer-m8	cuGCAGACUUGUCA-GUGACGGAc	:|||| | ||| ||||||||	ucUGUCUUUA-AGUACACUGCCUu	1.3807	0.208	0	GM12878
MIMAT0013517	hsa-miR-2682-5p	ENSG00000257060	AC091078.1	lincRNA	chr15	93865485	93865505	+	1	0	AGO1-4	7mer-m8	cugcagacUUGUCAGUGACGGAc	| :||:| |||||||	gggagagaGACGG--ACUGCCUc	0.3631	0.255	3	hNSC
MIMAT0013517	hsa-miR-2682-5p	ENSG00000258631	AC110023.1	lincRNA	chr15	94136543	94136565	+	1	0	AGO1-4	8mer	cugcagacuUGUCAGUGACGGAc	| | | |||:|||||||	guggaagccAAAGUUACUGCCUa	0.7045	-0.171	2	hNSC
MIMAT0013517	hsa-miR-2682-5p	ENSG00000259621	AC069029.1	antisense	chr15	99424060	99424080	-	1	0	AGO2	7mer-m8	cugcaGACUUGUCAGUGACGGAc	||| |||| |||||||	acaugCUG--CAGUAACUGCCUc	0.9293	-0.425	0	H1
MIMAT0013517	hsa-miR-2682-5p	ENSG00000260979	AC022167.3	lincRNA	chr16	9060719	9060743	+	1	0	AGO2	7mer-m8	cugcaGAC-UUGUC-AGUGACGGAc	|| ||| ||| | |:|||||||	cacccCUGCAACUGUUUACUGCCUg	1.4348	0.012	5	MDMs
MIMAT0013517	hsa-miR-2682-5p	ENSG00000274925	AC008741.2	lincRNA	chr16	25272313	25272339	+	1	0	AGO2	7mer-m8	cugcAGACUU---GUCA-GUGACGGAc	| |:|||| :||| ||||||||	ggucUUUGAAUGCUAGUGCACUGCCUu	1.2672	0.065	6	HEK293S
MIMAT0013517	hsa-miR-2682-5p	ENSG00000213599	SLX1A-SULT1A3	processed_transcript	chr16	30205448	30205471	+	2	0	AGO2	7mer-m8	cuGCAGACUUGUC-AG-UGACGGAc	| ||||| | | | || |||||||	ggCGUCU-ACCUGCUCUACUGCCUg	1.5475	3.638	1	T98G
MIMAT0013517	hsa-miR-2682-5p	ENSG00000261840	AC093249.6	antisense	chr16	30709646	30709667	-	2	0	AGO1-4,AGO2	7mer-m8	cuGCAGACUUGUCAGUGACGGAc	|| || :| ||||||||	acCGCCU-UGCCUCCACUGCCUc	0.8801	0.870	3	Huh-7.5,MDMs
MIMAT0013517	hsa-miR-2682-5p	ENSG00000261487	AC135048.1	processed_transcript	chr16	30965183	30965203	+	5	0	AGO1-4,AGO2	7mer-m8	cugcaGACUUGUCAGUGACGGAc	| ||| | || ||||||||	gcucaCUGCA-AG-CACUGCCUc	0.9989	0.316	4	HeLa,MCF7
MIMAT0013517	hsa-miR-2682-5p	ENSG00000275155	AC027348.1	sense_intronic	chr16	49881101	49881126	-	1	0	AGO1-4	7mer-m8	cugcAGAC--UUG-UCAGUGACGGAc	|:|| ||| |||||||||	aggcUUUGCAAACUCUUCACUGCCUc	0.8759	-0.252	6	hNSC
MIMAT0013517	hsa-miR-2682-5p	ENSG00000261291	AC007906.1	sense_intronic	chr16	53202475	53202497	+	1	0	AGO1-4	7mer-m8	cugcAGACU-UGUCAGUGACGGAc	| ||: || | |||||||	auucUAUGGUAC-CUAACUGCCUu	0.7179	0.078	1	hNSC
MIMAT0013517	hsa-miR-2682-5p	ENSG00000260345	AC009052.1	processed_transcript	chr16	57495037	57495055	+	6	0	AGO1,AGO1-4,AGO2	7mer-m8	cuGCAGACUUGUCAGUGACGGAc	| || ||| | |||||||	ccCCUCAGAA-A---ACUGCCUc	0.8568	0.489	0	Huh-7.5,endothelial
MIMAT0013517	hsa-miR-2682-5p	ENSG00000276166	AC092118.2	antisense	chr16	57793468	57793491	+	2	0	AGO1-4,AGO2	7mer-m8	cuGCAGACUUGUCAG-UGACGGAc	:||||| | | | |||||||	acUGUCUGCCCUGACUACUGCCUg	1.3016	-0.232	0	Huh-7.5
MIMAT0013517	hsa-miR-2682-5p	ENSG00000259972	AC009120.2	processed_transcript	chr16	74340331	74340354	-	3	0	AGO1,AGO1-4	7mer-m8	cuGCAGACUUGUC-AGUGACGGAc	| || |||| |||||||	cuCCUCACUACAGCAGACUGCCUg	0.9809	0.049	5	endothelial,hNSC
MIMAT0013517	hsa-miR-2682-5p	ENSG00000261218	AC099524.1	lincRNA	chr16	81801409	81801430	+	1	0	AGO2	7mer-m8	cuGCAGACUUGUCAGUGACGGAc	:||||| ||| ||||||||	ucUGUCUGUACA-ACACUGCCUc	1.5932	-0.449	1	GM12892
MIMAT0013517	hsa-miR-2682-5p	ENSG00000260417	AC092127.1	lincRNA	chr16	85627081	85627107	+	2	0	AGO2	7mer-m8	cugcagaCU-UGUCA---GUGACGGAc	|| | || :|||| ||||||||	gagggagGAUGCAGUUCCCACUGCCUu	1.2523	-0.343	0	HeLa
MIMAT0013517	hsa-miR-2682-5p	ENSG00000260630	SNAI3-AS1	antisense	chr16	88738012	88738034	+	2	0	AGO1-4	7mer-m8	cugcagacuugucAGUGACGGAc	|| |||||||||	ccuugcuuuugguUCACUGCCUu	0.3237	-0.092	1	Huh-7.5
MIMAT0013517	hsa-miR-2682-5p	ENSG00000264772	AC016876.2	processed_transcript	chr17	7482303	7482326	+	21	0	AGO1-4,AGO2	7mer-m8	cugcagACU-UGUCAGUGACGGAc	||| ::| |||||||	auaaaaUGACUUGGAAACUGCCUg	0.5163	3.229	3	MDMs,foreskin_fibroblast
MIMAT0013517	hsa-miR-2682-5p	ENSG00000262202	AC007952.4	lincRNA	chr17	19015374	19015396	-	3	0	AGO1,AGO2	7mer-m8	cugcAGACUUGUCAGUGACGGAc	|| |:|| |||||||	cggcUCCUAGCAACAACUGCCUc	0.6998	-0.128	2	MDA-MB-231,endothelial
MIMAT0013517	hsa-miR-2682-5p	ENSG00000265263	AC124066.1	antisense	chr17	19237958	19237983	-	1	0	AGO2	7mer-m8	cuGCAGACUUGUCAG---UGACGGAc	||| | ||| | |||||||	auCGUGUCCACACCCAGGACUGCCUg	0.9279	-0.057	0	TDF
MIMAT0013517	hsa-miR-2682-5p	ENSG00000265625	AC104564.5	sense_intronic	chr17	27972054	27972075	-	2	0	AGO1	7mer-m8	cugcagacUUGUCAGUGACGGAc	| | | || | |||||||	uccaugacAUCACU-ACUGCCUc	0.7073	0.566	2	endothelial
MIMAT0013517	hsa-miR-2682-5p	ENSG00000267080	ASB16-AS1	antisense	chr17	42253820	42253842	-	4	0	AGO1,AGO1-4	7mer-m8	cugcagacUUGUCAGUGACGGAc	| |::| |||||||||	ccagaaauAGUACUCACUGCCUc	0.7009	-0.183	8	Huh-7.5,endothelial
MIMAT0013517	hsa-miR-2682-5p	ENSG00000263798	AC018521.1	processed_transcript	chr17	46051297	46051319	+	4	0	AGO1,AGO1-4,AGO2	8mer	cugcAGACUUGUCAGUGACGGAc	|| || |||||||||	acauUCACUACUUUCACUGCCUa	0.7115	4.895	0	HeLa,Huh-7.5,endothelial
MIMAT0013517	hsa-miR-2682-5p	ENSG00000272763	AC103702.2	lincRNA	chr17	46713681	46713703	-	1	0	AGO2	7mer-m8	cuGCAGACUUGUCAGUGACGGAc	|||||| :: ||||||||	ugCGUCUGUGUCUACACUGCCUc	1.5071	0.181	2	HeLa
MIMAT0013517	hsa-miR-2682-5p	ENSG00000278963	AC005921.3	TEC	chr17	48800366	48800387	+	2	0	AGO1-4,AGO2	8mer	cuGCAGACUUGUCAGUGACGGAc	:| :|| | | | |||||||	ugUGAUUGUA-ACUAACUGCCUa	0.9311	0.194	3	Huh-7.5,islets
MIMAT0013517	hsa-miR-2682-5p	ENSG00000279133	AC018628.1	TEC	chr17	60081736	60081758	-	7	0	AGO1-4,AGO2	8mer	cugcAGACUUGUCAGUGACGGAc	||| | |||||||||	uuucUCUCCCAAAUCACUGCCUa	0.6957	0.147	5	Huh-7.5,MDA-MB-231
MIMAT0013517	hsa-miR-2682-5p	ENSG00000246731	AC100786.1	antisense	chr17	72207248	72207271	-	1	0	AGO2	8mer	cugcagacuUGUCA-GUGACGGAc	| | ||||| |||||||	cuggccaccACAGUGAACUGCCUa	1.0205	-0.641	2	motor_cortex
MIMAT0013517	hsa-miR-2682-5p	ENSG00000204282	TNRC6C-AS1	processed_transcript	chr17	76106491	76106511	-	4	0	AGO1-4,AGO2	7mer-m8	cugcAGACUUGUCAGUGACGGAc	||| ::| |||||||||	augaUCUCGGC--UCACUGCCUc	0.8939	-0.399	3	HeLa,Huh-7.5
MIMAT0013517	hsa-miR-2682-5p	ENSG00000262580	AC087741.1	antisense	chr17	78175421	78175439	-	1	0	AGO2	7mer-m8	cuGCAGACUUGUCAGUGACGGAc	| ||| |:|| ||||||||	gcCGU-AGGAC---CACUGCCUg	1.0922	-0.748	4	BCBL-1
MIMAT0013517	hsa-miR-2682-5p	ENSG00000262580	AC087741.1	antisense	chr17	78175573	78175594	-	1	0	AGO2	7mer-m8	cugcagacuuGUCAGUGACGGAc	||| |||||||	ucguguccucCAG-GACUGCCUu	-0.0946	1.693	4	T-REx-293
MIMAT0013517	hsa-miR-2682-5p	ENSG00000280351	AC127496.7	TEC	chr17	78978670	78978694	+	2	0	AGO1-4,AGO2	7mer-m8	cuGCAGACUU--GUCAGUGACGGAc	| | || | | || ||||||||	gcCCUCAGCAGCCACGCACUGCCUg	1.0360	-0.216	3	Huh-7.5,MCF7
MIMAT0013517	hsa-miR-2682-5p	ENSG00000185168	LINC00482	lincRNA	chr17	79278203	79278225	-	6	0	AGO2	7mer-m8	cugcagacUUGUCAGUGACGGAc	| ||||| |||||||	cuucacacAACAGAAACUGCCUc	0.9117	-0.231	3	Huh-7.5
MIMAT0013517	hsa-miR-2682-5p	ENSG00000185168	LINC00482	lincRNA	chr17	79283020	79283042	-	1	0	AGO2	7mer-m8	cugCAGACUUGUCAGUGACGGAc	| || | | | |||||||	gcgGUGUUACCCACGACUGCCUg	0.8006	-0.636	3	HeLa
MIMAT0013517	hsa-miR-2682-5p	ENSG00000278876	AC145207.9	TEC	chr17	79820755	79820774	+	3	0	AGO1-4,AGO2	7mer-m8	cuGCAGACUUGUCAGUGACGGAc	||||| | |||||||||	ucCGUCU---CCCUCACUGCCUg	1.0895	-1.044	3	GM12878,Huh-7.5
MIMAT0013517	hsa-miR-2682-5p	ENSG00000263551	AP005328.1	lincRNA	chr18	1159348	1159369	+	2	0	AGO1	7mer-m8	cugcaGACUUGUCAGUGACGGAc	| ||||:::| ||||||||	ggaagCUGAGUGG-CACUGCCUu	1.2736	0.549	0	endothelial
MIMAT0013517	hsa-miR-2682-5p	ENSG00000263753	LINC00667	lincRNA	chr18	5246221	5246243	+	2	0	AGO1-4,AGO2	7mer-m8	cugcagacuugucaGUGACGGAc	| | ||||||||	acucaguucuccucCACUGCCUu	0.1314	-0.066	3	Huh-7.5,cingulate_gyrus
MIMAT0013517	hsa-miR-2682-5p	ENSG00000264596	AP000897.1	sense_intronic	chr18	7815140	7815162	+	1	0	AGO1-4	7mer-m8	cugcagacUUGUCAGUGACGGAc	| | || :|||||||	ccuagcccACCACCUACUGCCUg	0.4796	0.112	1	Huh-7.5
MIMAT0013517	hsa-miR-2682-5p	ENSG00000267199	AP001029.2	antisense	chr18	12443930	12443952	+	1	0	AGO1-4	7mer-m8	cuGCAGACUUGUCAGUGACGGAc	| || ||: | ||||||||	ucCAUCAGAGGAACCACUGCCUg	1.0540	0.121	1	Huh-7
MIMAT0013517	hsa-miR-2682-5p	ENSG00000267702	AP005131.6	sense_intronic	chr18	13488314	13488336	+	3	0	AGO1-4,AGO2	7mer-m8	cugcagacuugucaGUGACGGAc	| || ||||||||	gggcccucgcauccCACUGCCUu	0.2905	-0.147	1	Huh-7.5
MIMAT0013517	hsa-miR-2682-5p	ENSG00000278983	AC048380.2	TEC	chr18	46091591	46091613	+	1	0	AGO2	7mer-m8	cugcaGACUUGUCAGUGACGGAc	| ||| | ||||||||	cagccCUGCUGUGGCACUGCCUu	0.7391	-0.708	1	T-REx-293
MIMAT0013517	hsa-miR-2682-5p	ENSG00000267270	PARD6G-AS1	antisense	chr18	77905937	77905957	+	5	0	AGO2	7mer-m8	cugcaGACUUGUCAGUGACGGAc	|||::|: ||||||||	cugccCUGGGCG--CACUGCCUu	0.7967	0.025	0	HeLa
MIMAT0013517	hsa-miR-2682-5p	ENSG00000272473	AC006273.1	lincRNA	chr19	781127	781149	-	1	0	AGO2	7mer-m8	cugcagacuugUCAGUGACGGAc	| | :| ||||||||	uccuccacccgGGCCACUGCCUc	0.4256	-0.115	0	HeLa
MIMAT0013517	hsa-miR-2682-5p	ENSG00000253392	AC119403.1	antisense	chr19	2926736	2926758	-	1	0	AGO2	7mer-m8	cuGCAGACUUGUCAGUGACGGAc	| :| :|| :||| ||||||||	ggUGCUUGUGCAGCCACUGCCUc	1.4400	-0.146	1	HeLa
MIMAT0013517	hsa-miR-2682-5p	ENSG00000267512	AC011446.1	antisense	chr19	13250630	13250652	-	2	0	AGO2	7mer-m8	cugcagaCUUGUCAGUGACGGAc	| ||| | |||||||	uaaaaaaGAAAAAAAACUGCCUu	0.6048	0.053	2	TDF
MIMAT0013517	hsa-miR-2682-5p	ENSG00000267886	AC074135.1	lincRNA	chr19	23278167	23278192	+	3	0	AGO1-4,AGO2	8mer	cuGCAGACU-UGUC-AG-UGACGGAc	:| :||| ::|| || |||||||	acUGGUUGAUGUAGCUCUACUGCCUa	1.3021	-0.222	0	HS5,Huh-7.5
MIMAT0013517	hsa-miR-2682-5p	ENSG00000284428	AC092329.4	processed_transcript	chr19	23444287	23444312	-	1	0	AGO2	7mer-m8	cugcAGACU-UG-UCAG-UGACGGAc	| |:||| || || |||||||	gugaUUUGACACUCCUCUACUGCCUg	1.1039	0.090	0	22RV1
MIMAT0013517	hsa-miR-2682-5p	ENSG00000261824	LINC00662	lincRNA	chr19	28237220	28237242	-	6	0	AGO1,AGO1-4,AGO2	7mer-m8	cugcagacuugucAGUGACGGAc	| | | |||||||||	caucgcgcuuccuUCACUGCCUu	0.5090	-0.197	1	HEK293,HeLa,hNSC
MIMAT0013517	hsa-miR-2682-5p	ENSG00000271109	AC008555.5	lincRNA	chr19	35340393	35340417	-	1	0	AGO2	7mer-m8	cuGCAGACU--UGUCAG-UGACGGAc	|| |||| || | |||||||	ucCG-CUGACUUCAACCAACUGCCUg	1.0562	0.048	6	MCF7
MIMAT0013517	hsa-miR-2682-5p	ENSG00000280106	AC008555.8	TEC	chr19	35441150	35441178	-	4	0	AGO1,AGO2	7mer-m8	cugcAGACUUGU-CA-----GUGACGGAc	| |:|||||| || ||||||||	gcacUUUGAACAUGUCAGCCCACUGCCUu	1.4063	0.375	4	HCT116,endothelial
MIMAT0013517	hsa-miR-2682-5p	ENSG00000267698	AC002116.2	antisense	chr19	36507731	36507752	+	1	0	AGO2	7mer-m8	cuGCAGACUUGUCAG--UGACGGAc	||| |||| :||| |||||||	gaCCUCUG---GGUCCAACUGCCUu	1.3733	-0.037	2	HEK293T
MIMAT0013517	hsa-miR-2682-5p	ENSG00000213904	LIPE-AS1	antisense	chr19	43156247	43156269	+	1	0	AGO2	7mer-m8	cugCAGACU-UGUCAGUGACGGAc	||| | ||| |||||||||	ucaGUCGCAGACA-UCACUGCCUg	1.1750	-0.171	2	HeLa
MIMAT0013517	hsa-miR-2682-5p	ENSG00000269487	AC008635.1	antisense	chr19	47235367	47235391	+	1	0	AGO2	7mer-m8	cugCA-GACUUGUCAG-UGACGGAc	| || || | ||| |||||||	gcaGUCCUUCAGUGUCGACUGCCUg	1.1177	-0.343	0	TDF
MIMAT0013517	hsa-miR-2682-5p	ENSG00000268205	AC005261.1	lincRNA	chr19	57818154	57818172	+	17	0	AGO1,AGO1-4,AGO2	8mer	cuGCAGACUUGUCAGUGACGGAc	:||| || || |||||||	uuUGUCAGA--AG--ACUGCCUa	0.9438	-0.011	4	Huh-7.5,endothelial,foreskin_fibroblast
MIMAT0013517	hsa-miR-2682-5p	ENSG00000268895	A1BG-AS1	antisense	chr19	58864241	58864265	+	1	0	AGO1-4	7mer-m8	cugcagacUUG--UCAGUGACGGAc	| ||| | ||||||||	cagucaacAACCUACCCACUGCCUc	0.4623	-0.632	1	hNSC
MIMAT0013517	hsa-miR-2682-5p	ENSG00000234684	SDCBP2-AS1	antisense	chr20	1358244	1358264	+	1	0	AGO1-4	7mer-m8	cugcagACUUGUCAGUGACGGAc	| | |||| ||||||||	acccaaUAAACA--CACUGCCUu	0.9449	-0.218	2	Huh-7.5
MIMAT0013517	hsa-miR-2682-5p	ENSG00000259974	LINC00261	lincRNA	chr20	22541458	22541480	-	7	0	AGO1-4,AGO2	7mer-m8	cugcagacuugucagUGACGGAc	|| | || |||||||	cacagcagacuuaagACUGCCUc	0.6192	-0.309	4	Huh-7.5
MIMAT0013517	hsa-miR-2682-5p	ENSG00000234832	AL096677.1	antisense	chr20	23327925	23327950	-	1	0	AGO2	7mer-m8	cugcAGACUU---GUCAGUGACGGAc	|||| | ||||:|||||||	cuucUCUGUACUUCAGUUACUGCCUc	1.0933	-0.057	2	HEK293S
MIMAT0013517	hsa-miR-2682-5p	ENSG00000213742	ZNF337-AS1	antisense	chr20	25656770	25656790	+	2	0	AGO1-4	7mer-m8	cugcAGACUUGUCAGUGACGGAc	| |:|| :| ||||||||	aaacUUUGCUUA--CACUGCCUg	0.8696	0.967	2	Huh-7.5
MIMAT0013517	hsa-miR-2682-5p	ENSG00000223891	OSER1-AS1	lincRNA	chr20	42839902	42839924	+	1	0	AGO2	7mer-m8	cuGCAGACUUGUCAGUGACGGAc	||:| : |||: |||||||	gaUGCUAGAAUCUGGACUGCCUg	1.1792	0.112	4	MDMs
MIMAT0013517	hsa-miR-2682-5p	ENSG00000177410	ZFAS1	antisense	chr20	47905738	47905762	+	25	0	AGO1,AGO1-4,AGO2	8mer	cugcAGACUUGUCAG--UGACGGAc	|:|||| || |||||||	agacUUUGAAAUUUCUAACUGCCUa	0.9056	-0.140	2	Huh-7.5,endothelial
MIMAT0013517	hsa-miR-2682-5p	ENSG00000275620	AL121827.2	antisense	chr20	61889568	61889594	+	2	0	AGO2	7mer-m8	cugCAGACUUGUC---A-GUGACGGAc	| || ||::||| | ||||||||	cagGUAUGGGCAGGGUUGCACUGCCUu	1.2205	0.008	1	WA-09
MIMAT0013517	hsa-miR-2682-5p	ENSG00000280213	UCKL1-AS1	antisense	chr20	62586072	62586092	+	2	0	AGO2	7mer-m8	cugcAGACUUGUCAGUGACGGAc	| ||| |: |||||||||	gcaaUCU--AUCCUCACUGCCUg	0.9269	-0.413	1	H1
MIMAT0013517	hsa-miR-2682-5p	ENSG00000234293	BACH1-IT3	sense_intronic	chr21	30868424	30868446	+	1	0	AGO2	7mer-m8	cugcagacuugucagUGACGGAc	| | | |||||||	uuacuuaguucuacaACUGCCUc	0.2620	-0.332	0	HeLa
MIMAT0013517	hsa-miR-2682-5p	ENSG00000270116	AP001429.1	sense_intronic	chr21	38473489	38473511	+	7	0	AGO1-4,AGO2	7mer-m8	cugcagacuUGUCAGUGACGGAc	| |:: | |||||||	acccaucacAUGAUAACUGCCUu	0.3551	-0.307	1	Huh-7.5,MDA-MB-231
MIMAT0013517	hsa-miR-2682-5p	ENSG00000185186	LINC00313	lincRNA	chr21	44890383	44890405	-	1	0	AGO2	7mer-m8	cugcagacuuGUCAGUGACGGAc	| | |: | |||||||	ugcaggagcuCGCUGACUGCCUg	0.4794	-0.019	0	HeLa
MIMAT0013517	hsa-miR-2682-5p	ENSG00000280191	LINC01669	lincRNA	chr21	44890383	44890405	-	1	0	AGO2	7mer-m8	cugcagacuuGUCAGUGACGGAc	| | |: | |||||||	ugcaggagcuCGCUGACUGCCUg	0.4794	-0.019	1	HeLa
MIMAT0013517	hsa-miR-2682-5p	ENSG00000182912	TSPEAR-AS2	antisense	chr21	45938578	45938599	+	2	0	AGO1-4,AGO2	8mer	cuGCAGACUUGUCAGUGACGGAc	||:| :||:| ||| |||||||	gaUGAUUGGA-AGUGACUGCCUa	1.5630	-0.525	2	Huh-7.5
MIMAT0013517	hsa-miR-2682-5p	ENSG00000233922	LINC01694	lincRNA	chr21	47019988	47020008	+	1	0	AGO2	7mer-m8	cuGCAGACUUGUCAGUGACGGAc	||||| | | ||||||||	cuCGUCU--CCUGGCACUGCCUc	1.1966	0.073	2	HEK293T
MIMAT0013517	hsa-miR-2682-5p	ENSG00000233922	LINC01694	lincRNA	chr21	47021232	47021252	+	3	0	AGO2	7mer-m8	cugcAGACUUGUCAGUGACGGAc	| ||| :| |||||||||	gugaUCUCUGC--UCACUGCCUg	0.9449	0.011	2	22RV1
MIMAT0013517	hsa-miR-2682-5p	ENSG00000215424	MCM3AP-AS1	antisense	chr21	47650239	47650263	+	1	0	AGO2	7mer-m8	cuGCAGA-CUUGU-CAGUGACGGAc	| ||| |: || | |||||||	agCCUCUAGGCCAUGAAACUGCCUc	1.0742	0.291	3	HS5
MIMAT0013517	hsa-miR-2682-5p	ENSG00000215424	MCM3AP-AS1	antisense	chr21	47654918	47654941	+	1	0	AGO2	7mer-m8	cugcAGACUUGUCA-GUGACGGAc	|| | | |:| | |||||||	gaaaUGUAAGCUCUAAACUGCCUc	0.9130	0.343	3	HeLa
MIMAT0013517	hsa-miR-2682-5p	ENSG00000215424	MCM3AP-AS1	antisense	chr21	47661165	47661187	+	1	0	AGO1	7mer-m8	cugcagaCUUGUCAGUGACGGAc	|| | |: | |||||||	cacagagGCAUUGAGACUGCCUg	0.6818	-0.216	3	endothelial
MIMAT0013517	hsa-miR-2682-5p	ENSG00000215424	MCM3AP-AS1	antisense	chr21	47664468	47664490	+	6	0	AGO1-4,AGO2	7mer-m8	cugcagacuuGUCAGUGACGGAc	| || |||||||	agugaacuccCAUGGACUGCCUu	0.1674	-0.188	3	Huh-7.5,MCF7
MIMAT0013517	hsa-miR-2682-5p	ENSG00000093100	AC016026.1	processed_transcript	chr22	18271313	18271339	-	5	0	AGO1-4,AGO2	7mer-m8	cuGCAGACUUGUC----AGUGACGGAc	||||| ||| || |||||||||	gaCGUGGGAAAAGACCUUCACUGCCUg	1.6292	0.358	1	Huh-7.5,islets
MIMAT0013517	hsa-miR-2682-5p	ENSG00000281530	DGCR12	sense_intronic	chr22	19049271	19049296	-	1	0	AGO1-4	7mer-m8	cugcagACUUGU-CA--GUGACGGAc	||| || || ||||||||	cggaggUGACCAUGUGCCACUGCCUg	0.7442	-0.695	1	Huh-7.5
MIMAT0013517	hsa-miR-2682-5p	ENSG00000285314	AC002470.2	processed_transcript	chr22	21351206	21351228	+	3	1	AGO1-4,AGO2	7mer-m8	cugcagACUUGUCAGUGACGGAc	|||| | ||||||||	uggacaUGAAGCGGCACUGCCUg	0.7412	6.112	0	Huh-7.5
MIMAT0013517	hsa-miR-2682-5p	ENSG00000224086	AC245452.1	antisense	chr22	22296848	22296865	+	3	0	AGO1-4,AGO2	7mer-m8	cuGCAGACUUGUCAGUGACGGAc	| ||||:| |||||||	agCCUCUGGA-----ACUGCCUu	0.8208	0.459	0	MCF7,MDMs
MIMAT0013517	hsa-miR-2682-5p	ENSG00000228315	GUSBP11	processed_transcript	chr22	24026013	24026036	-	4	0	AGO1-4,AGO2	7mer-m8	cuGCAGACUUGUCAG--UGACGGAc	||| || || | |||||||	ccCGU-GGACCACCCAGACUGCCUg	0.9618	2.933	6	Huh-7.5
MIMAT0013517	hsa-miR-2682-5p	ENSG00000273000	AP000347.2	processed_transcript	chr22	24026013	24026036	-	4	0	AGO1-4,AGO2	7mer-m8	cuGCAGACUUGUCAG--UGACGGAc	||| || || | |||||||	ccCGU-GGACCACCCAGACUGCCUg	0.9618	2.933	3	Huh-7.5
MIMAT0013517	hsa-miR-2682-5p	ENSG00000272977	AL008721.2	sense_intronic	chr22	25874739	25874760	+	2	0	AGO1-4,AGO2	7mer-m8	cugCAGACUUGUCAGUGACGGAc	| | ||| |:: |||||||	gggGACUG-AUGCCAACUGCCUg	1.0127	0.142	2	Huh-7.5
MIMAT0013517	hsa-miR-2682-5p	ENSG00000225783	MIAT	lincRNA	chr22	27069182	27069203	+	5	0	AGO1-4,AGO2	7mer-m8	cugcagaCUUGUCAGUGACGGAc	| |:|| ||||||||||	uucccacGGAC-GUCACUGCCUc	0.8812	-0.009	1	EWS,hNSC
MIMAT0013517	hsa-miR-2682-5p	ENSG00000278920	AC005005.4	sense_overlapping	chr22	31452589	31452608	+	1	0	AGO1-4	7mer-m8	cugcaGACUUGUCAGUGACGGAc	||||:|: |||||||	acuuaCUGAGCG---ACUGCCUu	0.7352	0.026	0	Huh-7.5
MIMAT0013517	hsa-miR-2682-5p	ENSG00000232081	LARGE-IT1	sense_intronic	chr22	34120870	34120888	-	3	0	AGO1-4,AGO2	7mer-m8	cugcAGACUUGUCAGUGACGGAc	| ||||| |||||||||	caacUCUGA----UCACUGCCUg	1.1457	-0.133	1	Huh-7.5
MIMAT0013517	hsa-miR-2682-5p	ENSG00000279927	Z95114.4	lincRNA	chr22	36465517	36465540	+	3	0	AGO2	7mer-m8	cugcaGACUUGU-CAGUGACGGAc	||| :: ||||||||||	cgaugCUGCCUGUGUCACUGCCUc	0.8222	-0.026	1	MDMs
MIMAT0013517	hsa-miR-2682-5p	ENSG00000279738	AL022311.1	sense_overlapping	chr22	38283744	38283768	+	1	0	AGO2	7mer-m8	cugcAGACUUGUC--AGUGACGGAc	| ||::::| |||||||||	cuaaUAUGGGUGGAUUCACUGCCUg	0.9925	1.301	3	T-REx-293
MIMAT0013517	hsa-miR-2682-5p	ENSG00000228274	AL021707.2	antisense	chr22	39072203	39072225	-	1	0	AGO2	7mer-m8	cugcagacuugucaGUGACGGAc	| | ||||||||	agcaauccucccacCACUGCCUc	0.0917	-0.399	3	HeLa
MIMAT0013517	hsa-miR-2682-5p	ENSG00000235159	AL121672.2	lincRNA	chr22	46465587	46465610	-	2	0	AGO2	7mer-m8	cugcagACUUGU-CAGUGACGGAc	| | |||| ||||||||	cccugaUAAACACACCACUGCCUc	0.9449	-0.139	1	HeLa
MIMAT0013517	hsa-miR-2682-5p	ENSG00000197182	MIRLET7BHG	lincRNA	chr22	46509620	46509643	+	150	0	AGO1,AGO1-4,AGO2,AGO3,AGO4	7mer-m8	cugcaGACUUGUCAG-UGACGGAc	|| || ||| | |||||||	gauaaCUAUACAACCUACUGCCUu	1.0424	4.419	3	HEK293,MDMs,endothelial,foreskin_fibroblast
MIMAT0013517	hsa-miR-2682-5p	ENSG00000280384	FP325332.1	sense_intronic	chr22	46559294	46559316	+	1	0	AGO1-4	7mer-m8	cugcaGACUUGUCAGUGACGGAc	:|||| | ||||||||	cuauaUUGAAGAUACACUGCCUg	0.9091	-0.761	5	MCF7
MIMAT0013517	hsa-miR-2682-5p	ENSG00000280384	FP325332.1	sense_intronic	chr22	46560245	46560268	+	2	0	AGO1	7mer-m8	cugcAGACUUGUCAG-UGACGGAc	| || : || || |||||||	ggguUCAAGCCAUUCUACUGCCUc	0.9533	-0.026	5	endothelial
MIMAT0013517	hsa-miR-2682-5p	ENSG00000234869	AL021392.1	antisense	chr22	46938320	46938342	+	2	0	AGO2	7mer-m8	cugcagacuUGUCAGUGACGGAc	| | || ||||||||	cccaugcucACCCACACUGCCUg	0.5769	-0.732	7	TDF
MIMAT0013517	hsa-miR-2682-5p	ENSG00000188511	C22orf34	lincRNA	chr22	50013561	50013583	-	2	0	AGO2	7mer-m8	cugcaGACUUGUCAGUGACGGAc	| ||| |: |||||||	aaaacCUGCAUCACGACUGCCUc	0.7890	0.070	1	HeLa
MIMAT0013517	hsa-miR-2682-5p	ENSG00000188511	C22orf34	lincRNA	chr22	50016335	50016357	-	1	0	AGO2	7mer-m8	cugCAGACUUGUCAGUGACGGAc	| || :: | |||||||	ccaGCCUCCGUCUUGACUGCCUu	0.6638	-0.128	1	C8166
MIMAT0013517	hsa-miR-2682-5p	ENSG00000235483	GYG2-AS1	antisense	chrX	2770913	2770935	-	3	0	AGO1-4,AGO2	7mer-m8	cugcagacuugucAGUGACGGAc	|| |||||||||	gaauguaauguguUCACUGCCUu	0.0360	3.869	0	HeLa,MCF7
MIMAT0013517	hsa-miR-2682-5p	ENSG00000260822	AC004656.1	sense_overlapping	chrX	24567252	24567275	+	2	0	AGO2	7mer-m8	cuGCAGACUUG-UCAGUGACGGAc	:| | ||| | |||||||	uuUGACAAAACUUGAGACUGCCUg	0.8463	0.024	4	Huh-7.5
MIMAT0013517	hsa-miR-2682-5p	ENSG00000236276	NDP-AS1	antisense	chrX	43808980	43809004	+	1	0	AGO2	7mer-m8	cugcaGACUUGUCAG--UGACGGAc	|||: ::||| |||||||	uuuccCUGGCUGGUCGAACUGCCUc	0.9399	0.222	0	HEK293
MIMAT0013517	hsa-miR-2682-5p	ENSG00000270069	MIR222HG	lincRNA	chrX	45605246	45605266	-	3	0	AGO1,AGO2	7mer-m8	cugCAGACUUGUCAGUGACGGAc	| | || | || :|||||||	caaGCCUAAUCA--UACUGCCUu	0.9851	0.033	0	MDA-MB-231,endothelial
MIMAT0013517	hsa-miR-2682-5p	ENSG00000270069	MIR222HG	lincRNA	chrX	45628248	45628270	-	4	0	AGO1,AGO2	7mer-m8	cugcagACUUGUCAGUGACGGAc	| | ||: :|| |||||||	aaagaaUGGUGGGUGACUGCCUg	0.9925	0.653	0	HeLa,endothelial
MIMAT0013517	hsa-miR-2682-5p	ENSG00000277541	ZNF630-AS1	antisense	chrX	47925740	47925762	+	1	0	AGO2	7mer-m8	cugcaGACUUGUCAGUGACGGAc	| | ||: || |||||||	aagagCAGAGAAGGAACUGCCUu	0.8918	0.419	2	HEK293S
MIMAT0013517	hsa-miR-2682-5p	ENSG00000270012	AC232271.1	lincRNA	chrX	49130389	49130411	+	1	0	AGO1	8mer	cugcagacuuGUCAGUGACGGAc	||| :| | |||||||	gacaagcauuUAUUGACUGCCUa	0.5572	0.754	7	endothelial
MIMAT0013517	hsa-miR-2682-5p	ENSG00000229807	XIST	lincRNA	chrX	73041849	73041871	-	24	2	AGO1-4,AGO2	8mer	cugcagacuUGUCAGUGACGGAc	||| ||||||||	cugacacauACAUACACUGCCUa	0.1733	0.120	1	Huh-7.5
MIMAT0013517	hsa-miR-2682-5p	ENSG00000271147	ARMCX5-GPRASP2	processed_transcript	chrX	101854736	101854758	+	2	0	AGO2	7mer-m8	cugcagacuugucagUGACGGAc	| | | |||||||	caaggaaauaagaaaACUGCCUc	0.2442	0.708	2	HEK293S
MIMAT0013517	hsa-miR-2682-5p	ENSG00000223546	LINC00630	lincRNA	chrX	102140001	102140023	+	2	0	AGO1,AGO2	7mer-m8	cugcagacuugucaGUGACGGAc	||||||||	cuaccuacccuuccCACUGCCUu	-0.6522	-0.634	0	HEK293T,endothelial
MIMAT0013517	hsa-miR-2682-5p	ENSG00000280322	AL035425.4	TEC	chrX	107969327	107969352	-	2	0	AGO2	8mer	cugcAGACUUGUCAG---UGACGGAc	|:|| | | |: |||||||	cuguUUUGUAAAUUUGAAACUGCCUa	0.6384	0.576	1	T-REx-293
MIMAT0013517	hsa-miR-2682-5p	ENSG00000235244	DANT2	lincRNA	chrX	115034214	115034237	-	1	0	AGO2	7mer-m8	cuGCAGACUUGUCAG-UGACGGAc	:|| ||| | || |||||||	ccUGUGGGAAGACUCAACUGCCUu	1.1792	0.126	0	HeLa
MIMAT0013517	hsa-miR-2682-5p	ENSG00000233864	TTTY15	lincRNA	chrY	14774533	14774560	+	1	0	AGO2	7mer-m8	cugcagACUU---GUCA--GUGACGGAc	|| |||| :||| |||||||	gaaaagUGAAGCCUAGUGAAACUGCCUu	0.9554	0.053	0	HS5
