# Supplementary material for: Identification of hub programmed cell death-related genes and immune infiltration in Crohn’s disease using bioinformatics
Source: Front Genet. 2024 Dec 18;15:1425062. doi: 10.3389/fgene.2024.1425062 (PMC11688285; doi:10.3389/fgene.2024.1425062)
Supplement: Supplementary file 2 [file DataSheet4.zip › Input data and script3/ceRNAnet/miRNA_lncRNA/hsa-miR-30d-5p.txt]

#please cite:
#Zhou KR, Liu S, Li B, Liu SR, Zheng WJ, Cai L, et al. An encyclopedia of RNA interactomes in ENCORI.
#2.Li JH, et al.starBase v2.0: decoding miRNA-ceRNA, miRNA-ncRNA and protein-RNA interaction networks from large-scale CLIP-Seq data , Nucleic Acids Res. 2014 Jan;42:D92-7.
miRNAid	miRNAname	geneID	geneName	geneType	chromosome	start	end	strand	clipExpNum	degraExpNum	RBP	merClass	miRseq	align	targetSeq	TDMDScore	phyloP	pancancerNum	cellline/tissue
MIMAT0000245	hsa-miR-30d-5p	ENSG00000224870	AL391244.1	processed_transcript	chr1	1336350	1336372	+	7	0	AGO1-4,AGO2	7mer-m8	gaagguCAGCCCCU-ACAAAUGu	| | ||| ||| |||||||	ccuguuGUCCAGGACUGUUUACc	1.1829	-0.356	3	Huh-7.5
MIMAT0000245	hsa-miR-30d-5p	ENSG00000272482	AC254633.1	lincRNA	chr1	12678983	12679004	-	6	0	AGO1-4,AGO2	8mer	gaaggucagccccuACAAAUGu	| || | |||||||	cgaauaggacguuuUGUUUACa	0.4789	0.782	5	Huh-7.5
MIMAT0000245	hsa-miR-30d-5p	ENSG00000236936	AL031005.1	antisense	chr1	21593718	21593739	+	1	0	AGO1-4	8mer	gaaggucagcccCUACAAAUGu	| | | |||||||	aaauaaauuucuGUUGUUUACa	0.2032	0.131	2	Huh-7.5
MIMAT0000245	hsa-miR-30d-5p	ENSG00000261326	LINC01355	lincRNA	chr1	23609623	23609644	-	4	0	AGO1-4,AGO2	7mer-m8	gaaggucagccccuACAAAUGu	|| | |||||||	uuuauguccuucccUGUUUACu	0.3385	2.657	1	Huh-7.5
MIMAT0000245	hsa-miR-30d-5p	ENSG00000270605	AL353622.1	antisense	chr1	28567319	28567340	-	1	0	AGO2	7mer-m8	gaaggucagccccUACAAAUGu	|| :|||||||	ugucuuuauaaaaGUGUUUACc	0.0643	0.449	2	HeLa
MIMAT0000245	hsa-miR-30d-5p	ENSG00000260920	AL031985.3	sense_overlapping	chr1	40932213	40932234	+	1	0	AGO2	7mer-m8	gaaggucagccccuACAAAUGu	| || |||||||	auauuuguguuuauUGUUUACu	0.3037	0.502	9	T-REx-293
MIMAT0000245	hsa-miR-30d-5p	ENSG00000226476	LINC01748	lincRNA	chr1	60986756	60986777	-	1	0	AGO1-4	8mer	gaaggucagcccCUACAAAUGu	| | | |||||||	aaauaaauuucuGUUGUUUACa	0.2032	-0.085	8	Huh-7.5
MIMAT0000245	hsa-miR-30d-5p	ENSG00000271200	AC099791.2	lincRNA	chr1	62207989	62208013	-	14	0	AGO2	7mer-m8	gaagGUCAGC---CCCUACAAAUGu	|:||:| || |||||||	aggaCGGUUGCCCUGGCUGUUUACg	0.6463	-0.495	2	T-REx-293
MIMAT0000245	hsa-miR-30d-5p	ENSG00000282057	AC092807.3	lincRNA	chr1	85959145	85959166	-	1	0	AGO2	8mer	gaaggucagccccuACAAAUGu	| | |||||||	uuggguuuuaauuuUGUUUACa	0.0735	1.106	0	H1
MIMAT0000245	hsa-miR-30d-5p	ENSG00000282057	AC092807.3	lincRNA	chr1	85961151	85961172	-	1	0	AGO2	8mer	gaaggucagccccuACAAAUGu	|| | | | |||||||	cuguuacccaagccUGUUUACa	0.6752	0.017	0	HS27a
MIMAT0000245	hsa-miR-30d-5p	ENSG00000223745	CCDC18-AS1	processed_transcript	chr1	93804870	93804891	-	4	0	AGO1,AGO1-4,AGO2	7mer-m8	gaaggucagccccuACAAAUGu	|| || | |||||||	auugaagcagaaacUGUUUACu	0.7649	0.354	1	Huh-7.5,MDA-MB-231,endothelial
MIMAT0000245	hsa-miR-30d-5p	ENSG00000235527	HIPK1-AS1	antisense	chr1	114471693	114471720	-	1	0	AGO2	8mer	gaAGGUCAGC-CCCU-----ACAAAUGu	|| | | || |||| |||||||	auUGCCGCCGUGGGAACCUGUGUUUACa	1.1341	0.156	4	22RV1
MIMAT0000245	hsa-miR-30d-5p	ENSG00000238107	AC245100.6	lincRNA	chr1	147767377	147767398	+	1	0	AGO1-4	7mer-m8	gaaggucagccccuACAAAUGu	| | |||||||	guggacucauagccUGUUUACg	-0.1503	-0.012	1	Huh-7.5
MIMAT0000245	hsa-miR-30d-5p	ENSG00000224259	LINC01133	lincRNA	chr1	159948587	159948608	+	1	0	AGO2	7mer-m8	gaaggucaGCCCCUACAAAUGu	| | :| | |||||||	agugccucUGAGUUUGUUUACu	0.6109	-0.446	12	HS27a
MIMAT0000245	hsa-miR-30d-5p	ENSG00000260766	RP11-226L15.5	sense_overlapping	chr1	159994925	159994946	-	3	0	AGO2	8mer	gaaggucagccccuACAAAUGu	| | | |||||||	auagaacaagucacUGUUUACa	0.3503	-0.163	3	MDA-MB-231
MIMAT0000245	hsa-miR-30d-5p	ENSG00000260766	RP11-226L15.5	sense_overlapping	chr1	159995319	159995340	-	1	0	AGO2	7mer-m8	gaaggucagccccuACAAAUGu	| |||||||	uuguguaauuucuuUGUUUACu	-0.4545	0.396	3	HeLa
MIMAT0000245	hsa-miR-30d-5p	ENSG00000232995	AL592435.1	antisense	chr1	163214471	163214492	-	1	0	AGO1-4	7mer-m8	gaaggucagccCCUACAAAUGu	| | || |||||||	ugacuauauuuGGUUGUUUACu	0.4227	0.190	2	Huh-7.5
MIMAT0000245	hsa-miR-30d-5p	ENSG00000203709	MIR29B2CHG	lincRNA	chr1	207984289	207984311	-	2	0	AGO1-4,AGO2	7mer-m8	gaaggucAGC-CCCUACAAAUGu	| |:| |||||||||||	ugccgcuUUGUGGGAUGUUUACc	0.8958	-0.162	1	BCBL-1,Huh-7.5
MIMAT0000245	hsa-miR-30d-5p	ENSG00000203709	MIR29B2CHG	lincRNA	chr1	207985500	207985525	-	1	0	AGO2	7mer-m8	gaAGGUC---AGCCC-CUACAAAUGu	||||| ||||| |||||||	gcUCCAGGGCUCGGGACUUGUUUACu	1.5374	0.313	1	HEK293S
MIMAT0000245	hsa-miR-30d-5p	ENSG00000153363	LINC00467	lincRNA	chr1	211606759	211606780	+	4	0	AGO2	8mer	gaaggucagccccUACAAAUGu	||||| | ||||||||	cuucccgcgucuuAUGUUUACa	1.2166	0.013	3	HeLa
MIMAT0000245	hsa-miR-30d-5p	ENSG00000272750	AL592148.3	antisense	chr1	222834255	222834276	-	2	0	AGO1-4	7mer-m8	gaaggucagccccUACAAAUGu	| :|||||||	ugcaucuuuacauGUGUUUACu	-0.0217	0.156	3	Huh-7.5
MIMAT0000245	hsa-miR-30d-5p	ENSG00000272750	AL592148.3	antisense	chr1	222834455	222834476	-	1	0	AGO1-4	7mer-m8	gaaggucagccccUACAAAUGu	| ||||||||	accaugagagauuAUGUUUACu	-0.1503	0.153	3	HeLa
MIMAT0000245	hsa-miR-30d-5p	ENSG00000272750	AL592148.3	antisense	chr1	222834675	222834696	-	8	0	AGO1-4,AGO2	8mer	gaaggucagcCCCUACAAAUGu	|| |||||||	acguguacauGGUCUGUUUACa	-0.2109	0.049	3	Huh-7.5
MIMAT0000245	hsa-miR-30d-5p	ENSG00000259865	AL390728.6	lincRNA	chr1	247351024	247351045	-	15	0	AGO1-4,AGO2	7mer-m8	gaaggucagccccUACAAAUGu	| | :|||||||	uuacguaauauuuGUGUUUACu	0.0455	0.412	3	Huh-7.5
MIMAT0000245	hsa-miR-30d-5p	ENSG00000236760	AC019118.2	lincRNA	chr2	3135386	3135409	-	1	0	AGO1-4	7mer-m8	gaaggUCAGCCCC-U-ACAAAUGu	|| ||||| | |||||||	ggaagAGACGGGGCAUUGUUUACu	1.1459	-0.399	0	Huh-7.5
MIMAT0000245	hsa-miR-30d-5p	ENSG00000273165	AL121652.1	lincRNA	chr2	32078359	32078380	-	2	0	AGO1-4	7mer-m8	gaaggucagcccCUACAAAUGu	| | |||||||	ugauauuuaacuGUUGUUUACu	-0.0738	0.223	1	Huh-7.5
MIMAT0000245	hsa-miR-30d-5p	ENSG00000276517	AL133243.3	sense_intronic	chr2	32754467	32754488	+	2	0	AGO2	7mer-m8	gaaggucagccccuACAAAUGu	| |||||||	aaugucuguuccuuUGUUUACg	-0.3825	-0.215	3	BCBL-1
MIMAT0000245	hsa-miR-30d-5p	ENSG00000279544	AL133243.4	TEC	chr2	32788577	32788598	+	3	0	AGO2	7mer-m8	gaaggucagccccUACAAAUGu	| | ||||||||	uaaaauauaugcaAUGUUUACu	0.1413	0.155	1	BCBL-1
MIMAT0000245	hsa-miR-30d-5p	ENSG00000222030	LINC01793	lincRNA	chr2	59504791	59504812	+	1	0	AGO2	7mer-m8	gaaggucagccccUACAAAUGu	| ||||||||	aaugacaauaaaaAUGUUUACc	-0.1552	1.485	7	motor_cortex
MIMAT0000245	hsa-miR-30d-5p	ENSG00000212978	AC016747.1	processed_transcript	chr2	61369695	61369716	-	5	0	AGO1-4,AGO2	7mer-m8	gaaggucagccccUACAAAUGu	| | ||||||||	aaaaaaaaagaaaAUGUUUACc	0.2487	-0.014	8	Huh-7.5
MIMAT0000245	hsa-miR-30d-5p	ENSG00000270696	AC005034.3	antisense	chr2	75888821	75888842	+	17	1	AGO1,AGO1-4,AGO2	8mer	gaaggucagccccUACAAAUGu	| ||||||||	uucauuucucuuaAUGUUUACa	-0.2273	0.001	3	MCF7,endothelial,left_ventricle
MIMAT0000245	hsa-miR-30d-5p	ENSG00000232034	AC092168.2	sense_intronic	chr2	101440105	101440126	+	1	0	AGO2	7mer-m8	gaAGGUCAGCCCCUACAAAUGu	||||||: | ||||||||	aaUCCAGUUCAGCAUGUUUACu	1.6289	-0.184	3	left_ventricle
MIMAT0000245	hsa-miR-30d-5p	ENSG00000235597	LINC01102	lincRNA	chr2	105122720	105122741	+	1	0	AGO1-4	8mer	gaaggucagccccuACAAAUGu	|| | |||||||	uccaaagcaagcccUGUUUACa	0.2864	0.095	4	hNSC
MIMAT0000245	hsa-miR-30d-5p	ENSG00000189223	PAX8-AS1	processed_transcript	chr2	113997318	113997339	+	4	0	AGO1-4,AGO2	7mer-m8	gaaggucagccccUACAAAUGu	|| :|||||||	agucuucaaauaaGUGUUUACg	0.0643	-0.039	3	HeLa,MCF7
MIMAT0000245	hsa-miR-30d-5p	ENSG00000189223	PAX8-AS1	processed_transcript	chr2	114032191	114032212	+	1	0	AGO1-4	7mer-m8	gaaggucagccccuACAAAUGu	| | |||||||	gugaaugauuaaacUGUUUACu	0.0388	2.764	3	Huh-7.5
MIMAT0000245	hsa-miR-30d-5p	ENSG00000233221	AC133785.1	antisense	chr2	131594021	131594041	-	2	0	AGO1-4,AGO2	7mer-m8	gaaGGUCAGCCCCUACAAAUGu	| |||| || |||||||	cgcCCAG-CGUUCUUGUUUACc	1.1685	-0.126	6	C666,HEK293
MIMAT0000245	hsa-miR-30d-5p	ENSG00000236283	AC019197.1	antisense	chr2	165848541	165848562	+	1	0	AGO2	7mer-m8	gaAGGUCAGCCCCU-ACAAAUGu	||| || | || | |||||||	cuUACA-UAGGCUAUUGUUUACu	1.2971	-0.266	3	Huh-7.5
MIMAT0000245	hsa-miR-30d-5p	ENSG00000271151	AC016737.1	lincRNA	chr2	174833472	174833494	+	2	0	AGO1-4,AGO2	8mer	gaagguCAGCCCCU-ACAAAUGu	| :|| | |||||||	uacuguGCUGGCCAUUGUUUACa	0.3901	0.269	3	hNSC,left_ventricle
MIMAT0000245	hsa-miR-30d-5p	ENSG00000237298	TTN-AS1	antisense	chr2	179448369	179448392	+	1	0	AGO1-4	7mer-m8	gaaggUCAGCCC--CUACAAAUGu	|| :||| ||||||||	ucagaAGGUGGGCUAAUGUUUACc	0.7608	4.585	1	Huh-7.5
MIMAT0000245	hsa-miR-30d-5p	ENSG00000273301	AC016717.2	lincRNA	chr2	226567187	226567208	+	3	0	AGO2	8mer	gaaggucagccccUACAAAUGu	| | :|||||||	aagauauacaauuGUGUUUACa	0.2365	0.810	5	HeLa
MIMAT0000245	hsa-miR-30d-5p	ENSG00000273301	AC016717.2	lincRNA	chr2	226567820	226567841	+	4	0	AGO1-4,AGO2	7mer-m8	gaaggucagccccUACAAAUGu	| | :|||||||	uugcacuaaaaauGUGUUUACg	0.0455	4.471	5	HeLa,T98G
MIMAT0000245	hsa-miR-30d-5p	ENSG00000273301	AC016717.2	lincRNA	chr2	226567845	226567864	+	1	0	AGO1-4	7mer-m8	gaagGUCAGCCCCUACAAAUGu	| ||||: | ||||||||	uuagCAGUU--GUAUGUUUACu	1.1386	3.620	5	HeLa
MIMAT0000245	hsa-miR-30d-5p	ENSG00000273301	AC016717.2	lincRNA	chr2	226567993	226568014	+	2	0	AGO2	7mer-m8	gaAGGUCAGCCCCUACAAAUGu	||||| | ||||||||	auUCCAAUAUAACAUGUUUACc	1.3075	2.702	5	HeLa
MIMAT0000245	hsa-miR-30d-5p	ENSG00000261096	AC073476.3	sense_overlapping	chr2	232676769	232676790	+	1	0	AGO2	7mer-m8	gaAGGUCAGCCCCUACAAAUGu	||: |:|||| |||||||	gcUCUUCUUGGGGUUGUUUACg	1.3769	-0.041	0	MDA-MB-231
MIMAT0000245	hsa-miR-30d-5p	ENSG00000235726	AC010148.1	processed_transcript	chr2	235791927	235791948	-	4	0	AGO1-4,AGO2	8mer	gaaggucagccccUACAAAUGu	| | ||||||||	aaaauugacaucuAUGUUUACa	0.2349	0.268	1	Huh-7.5
MIMAT0000245	hsa-miR-30d-5p	ENSG00000206573	THUMPD3-AS1	antisense	chr3	9436967	9436988	-	4	0	AGO1-4,AGO2	8mer	gaaGGUCAGCCCCUACAAAUGu	| |::| : | |||||||	uuaCUGGCUUGUACUGUUUACa	0.8825	0.358	1	HeLa,Huh-7.5
MIMAT0000245	hsa-miR-30d-5p	ENSG00000261786	AC006058.1	lincRNA	chr3	44159583	44159604	+	1	0	AGO2	7mer-m8	gaaggUCAGCCCCUACAAAUGu	:||: ||:|||||||	uggaaGGUUUAGGGUGUUUACu	0.7475	-0.107	5	cingulate_gyrus
MIMAT0000245	hsa-miR-30d-5p	ENSG00000280173	AC104447.1	TEC	chr3	47390110	47390133	+	2	0	AGO1-4,AGO2	7mer-m8	gaaGGUCAGCCCCU--ACAAAUGu	|| ||| | | || |||||||	cuaCCAUGCAGUGACCUGUUUACc	1.2516	0.023	0	Huh-7.5,MDA-MB-231
MIMAT0000245	hsa-miR-30d-5p	ENSG00000279349	AC092692.1	TEC	chr3	112246703	112246724	-	1	0	AGO1-4	8mer	gaaggucagCCCCUACAAAUGu	| ||||:|||||||	aauaucacaGGGGGUGUUUACa	0.7084	0.036	1	Huh-7.5
MIMAT0000245	hsa-miR-30d-5p	ENSG00000270096	AC078795.2	antisense	chr3	169513847	169513868	+	2	0	AGO1	7mer-m8	gaaggucagccccUACAAAUGu	| | | ||||||||	aauagaaauguaaAUGUUUACu	0.5012	0.603	0	endothelial
MIMAT0000245	hsa-miR-30d-5p	ENSG00000268220	AC008040.5	antisense	chr3	169807139	169807157	+	1	0	AGO2	7mer-m8	gaaGGUCAGCCCCUACAAAUGu	|| ||| || ||||||||	cucCCAUUC---AAUGUUUACc	1.1795	0.136	0	H1
MIMAT0000245	hsa-miR-30d-5p	ENSG00000268220	AC008040.5	antisense	chr3	169807182	169807203	+	1	0	AGO2	7mer-m8	gaaggucagccccUACAAAUGu	| | | ||||||||	auggaacuguuucAUGUUUACc	0.5388	0.081	0	TDF
MIMAT0000245	hsa-miR-30d-5p	ENSG00000279891	AC022498.2	TEC	chr3	187898424	187898445	+	1	0	AGO2	7mer-m8	gaaggucagccccuACAAAUGu	| | |||||||	uuagacacaagcauUGUUUACg	-0.0594	0.186	2	MDA-MB-231
MIMAT0000245	hsa-miR-30d-5p	ENSG00000229325	ACAP2-IT1	sense_intronic	chr3	195003428	195003450	-	3	0	AGO1,AGO2	7mer-m8	gaAGGUCA-GCCCCUACAAAUGu	|: ||| | | |||||||	ugUUGAGUGAUGAGUUGUUUACc	0.9302	0.476	1	cingulate_gyrus,endothelial
MIMAT0000245	hsa-miR-30d-5p	ENSG00000196810	CTBP1-AS2	antisense	chr4	1246308	1246329	+	9	0	AGO1-4,AGO2	8mer	gaaggucagccccuACAAAUGu	| | || |||||||	auacuuguauauauUGUUUACa	0.5188	-0.158	1	HeLa,Huh-7.5
MIMAT0000245	hsa-miR-30d-5p	ENSG00000196810	CTBP1-AS2	antisense	chr4	1246738	1246759	+	2	0	AGO1-4,AGO2	7mer-m8	gaaggucagccccuACAAAUGu	| | | |||||||	uauauacaccacauUGUUUACc	0.3981	0.162	1	HEK293,MCF7
MIMAT0000245	hsa-miR-30d-5p	ENSG00000249673	NOP14-AS1	antisense	chr4	2937624	2937646	+	6	0	AGO1-4,AGO2	7mer-m8	gaAGGU-CAGCCCCUACAAAUGu	| |||| | | |||||||	ccUCCAUGCCCUCCUUGUUUACu	1.1042	-0.111	3	HeLa,MCF7
MIMAT0000245	hsa-miR-30d-5p	ENSG00000247624	CPEB2-AS1	lincRNA	chr4	14995727	14995748	-	3	0	AGO1,AGO1-4,AGO2	7mer-m8	gaaggucagccccUACAAAUGu	| ||||||||	gcauuguuaccuuAUGUUUACu	0.0237	0.069	2	Huh-7.5,endothelial
MIMAT0000245	hsa-miR-30d-5p	ENSG00000280650	KCNIP4-IT1	lincRNA	chr4	21850320	21850341	-	1	0	AGO2	7mer-m8	gaAGGUCAGCCCCUACAAAUGu	||:| | ||||||||	aaUCUAACCCAUAAUGUUUACc	0.8182	-0.237	1	cingulate_gyrus
MIMAT0000245	hsa-miR-30d-5p	ENSG00000251442	LINC01094	lincRNA	chr4	79570826	79570846	+	1	0	AGO2	7mer-m8	gaaGGU-CAGCCCCUACAAAUGu	||| ||: | ||||||||	gagCCACGUU--GUAUGUUUACc	0.9612	-0.400	21	cingulate_gyrus
MIMAT0000245	hsa-miR-30d-5p	ENSG00000248161	AC098487.1	lincRNA	chr4	103339831	103339852	-	2	0	AGO1	7mer-m8	gaaggucagccccUACAAAUGu	|| | :|||||||	uuugugauaaacaGUGUUUACc	0.4856	-0.252	5	endothelial
MIMAT0000245	hsa-miR-30d-5p	ENSG00000260526	AC109347.1	antisense	chr4	113151703	113151724	-	1	0	AGO2	8mer	gaaggucagccccUACAAAUGu	| || ||||||||	aauucaacuauaaAUGUUUACa	0.4279	0.463	2	HEK293
MIMAT0000245	hsa-miR-30d-5p	ENSG00000273097	RP11-219C20.3	lincRNA	chr4	165992103	165992124	-	1	0	AGO1-4	7mer-m8	gaaggucagccccuACAAAUGu	| |||||||	gcauguaacuuacuUGUUUACu	-0.1957	0.188	0	Huh-7.5
MIMAT0000245	hsa-miR-30d-5p	ENSG00000237125	HAND2-AS1	antisense	chr4	174449340	174449361	+	1	0	AGO2	7mer-m8	gaaggucagccccUACAAAUGu	| ||||||||	aaguacuuauuuuAUGUUUACc	0.0237	0.370	14	T-REx-293
MIMAT0000245	hsa-miR-30d-5p	ENSG00000272323	AC026801.2	antisense	chr5	34838438	34838459	-	2	0	AGO1-4,AGO2	7mer-m8	gaaggucagcccCUACAAAUGu	| | |:|||||||	aaugugaaagauGGUGUUUACg	0.3070	0.181	0	Huh-7.5,MDA-MB-231
MIMAT0000245	hsa-miR-30d-5p	ENSG00000245526	LINC00461	lincRNA	chr5	87960457	87960478	-	2	0	AGO1-4	7mer-m8	gaaggucagccccuACAAAUGu	|| |||||||	cuggagaaaccuauUGUUUACu	-0.2805	4.151	4	hNSC
MIMAT0000245	hsa-miR-30d-5p	ENSG00000251023	AC114980.1	sense_intronic	chr5	93198076	93198097	-	2	0	AGO2	8mer	gaaggucagccccuACAAAUGu	|| |||||||	cugguucauuuuucUGUUUACa	-0.2805	0.319	0	hMSC
MIMAT0000245	hsa-miR-30d-5p	ENSG00000224032	EPB41L4A-AS1	lincRNA	chr5	111496788	111496809	+	8	0	AGO1,AGO2	8mer	gaAGGUCAGC-CCCUACAAAUGu	|:| |||| :|||||||	gcUUC-GUCGAUUUGUGUUUACa	1.0854	-0.856	3	HEK293,Huh-7.5
MIMAT0000245	hsa-miR-30d-5p	ENSG00000245937	LINC01184	lincRNA	chr5	127357659	127357683	-	2	0	AGO1-4	8mer	gaAGGUCAGCC---CCUACAAAUGu	||||| || | |||||||	uuUCCAAUCUGUCUUUCUGUUUACa	1.0270	0.541	2	Huh-7.5
MIMAT0000245	hsa-miR-30d-5p	ENSG00000238160	AC116366.2	antisense	chr5	131755212	131755233	-	1	0	AGO2	7mer-m8	gaaggucagccccuACAAAUGu	| | |||||||	aaauaacuuacacuUGUUUACu	0.0735	-0.043	9	T98G
MIMAT0000245	hsa-miR-30d-5p	ENSG00000230551	AC021078.1	processed_transcript	chr5	148875579	148875600	-	25	0	AGO1-4,AGO2	8mer	gaaggucagccccuACAAAUGu	| | |||||||	aaugggagcuuuuuUGUUUACa	0.1456	4.545	1	T-REx-293,foreskin_fibroblast
MIMAT0000245	hsa-miR-30d-5p	ENSG00000230551	AC021078.1	processed_transcript	chr5	148881199	148881220	-	4	0	AGO1,AGO1-4,AGO2	7mer-m8	gaaggucagccccuACAAAUGu	| || | |||||||	caucuuaacccaucUGUUUACu	0.5310	0.167	1	22RV1,endothelial,hNSC
MIMAT0000245	hsa-miR-30d-5p	ENSG00000250903	GMDS-AS1	lincRNA	chr6	2397479	2397500	+	1	0	AGO2	7mer-m8	gaaggucagccccuACAAAUGu	|| || |||||||	acacccuuccccucUGUUUACu	0.5953	0.603	1	MDA-MB-231
MIMAT0000245	hsa-miR-30d-5p	ENSG00000272341	AL137003.2	lincRNA	chr6	16765483	16765503	+	1	0	AGO1-4	8mer	gaaGGUCAGCCCCUACAAAUGu	|| |:| | |||||||	gcgCCUUUUGCUG-UGUUUACa	0.7206	-0.130	3	MCF7
MIMAT0000245	hsa-miR-30d-5p	ENSG00000272168	CASC15	lincRNA	chr6	22149511	22149535	+	1	0	AGO1-4	7mer-m8	gaAGGUCAGCC----CCUACAAAUGu	||| || || | ||||||||	ggUCC-GUAGGCUUAGAAUGUUUACu	0.8292	1.197	15	hNSC
MIMAT0000245	hsa-miR-30d-5p	ENSG00000228614	AL513211.1	antisense	chr6	53655935	53655957	-	1	0	AGO1-4	8mer	gaAGGUCAGCCCCU-ACAAAUGu	|||| | ||| |||||||	ugUCCAAGCAAGGAUUGUUUACa	1.2883	0.011	3	Huh-7.5
MIMAT0000245	hsa-miR-30d-5p	ENSG00000236740	AL033384.1	lincRNA	chr6	53862278	53862299	+	2	0	AGO1	8mer	gaaggucagCCCCUACAAAUGu	|| |||||||||	agaaaccaaGGAGAUGUUUACa	0.1601	0.163	9	endothelial
MIMAT0000245	hsa-miR-30d-5p	ENSG00000272316	AL021368.2	lincRNA	chr6	58234916	58234937	-	3	0	AGO2	7mer-m8	gaaggucagccCCUACAAAUGu	| | ||||||||	gugauuagaauGUAUGUUUACu	-0.0139	-0.503	1	Huh-7.5
MIMAT0000245	hsa-miR-30d-5p	ENSG00000272316	AL021368.2	lincRNA	chr6	58237790	58237811	-	1	0	AGO1-4	7mer-m8	gaaggucagccccUACAAAUGu	| ||||||||	caauugaaucaacAUGUUUACc	-0.3182	-0.279	1	Huh-7.5
MIMAT0000245	hsa-miR-30d-5p	ENSG00000236345	AL354719.2	antisense	chr6	64532483	64532505	+	2	0	AGO2	8mer	gaaggUCAGC-CCCUACAAAUGu	| |||:| ||||||||	aguaaAGUUGUUUUAUGUUUACa	0.9302	-0.125	8	HeLa
MIMAT0000245	hsa-miR-30d-5p	ENSG00000272129	AL359715.3	lincRNA	chr6	81065178	81065199	+	1	0	AGO1-4	7mer-m8	gaAGGUCAGCCCCUACAAAUGu	||||:| | | ||||||||	cuUCUAUUAAAGCAUGUUUACu	1.3703	-0.120	1	Huh-7.5
MIMAT0000245	hsa-miR-30d-5p	ENSG00000272008	AL139274.2	antisense	chr6	87863684	87863705	-	1	0	AGO2	7mer-m8	gaaggucagccccUACAAAUGu	|| | ||||||||	guuuaaucuucaaAUGUUUACu	0.4279	0.419	2	HeLa
MIMAT0000245	hsa-miR-30d-5p	ENSG00000279616	AL096817.1	TEC	chr6	88066841	88066862	+	1	0	AGO2	8mer	gaaGGUCAGCCCCUACAAAUGu	| || |: | :|||||||	augCCCUUUUGAUGUGUUUACa	0.9279	0.038	0	HeLa
MIMAT0000245	hsa-miR-30d-5p	ENSG00000272476	AL024507.2	antisense	chr6	108280083	108280104	+	2	0	AGO1-4,AGO2	7mer-m8	gaaggucagccccUACAAAUGu	| | ||||||||	uguuuucaaagcaAUGUUUACu	0.1413	0.236	12	MCF7,T98G
MIMAT0000245	hsa-miR-30d-5p	ENSG00000235652	AL356599.1	antisense	chr6	146206224	146206245	+	1	0	AGO2	7mer-m8	gaaggucagccccuACAAAUGu	| | | |||||||	gaccugggcuccacUGUUUACu	0.3836	0.027	2	TDF
MIMAT0000245	hsa-miR-30d-5p	ENSG00000271551	AL355297.4	antisense	chr6	157097871	157097892	-	2	0	AGO2	8mer	gaaggucagCCCCUACAAAUGu	| || | | ||||||||	cgccccaaaGAGAAUGUUUACa	0.7849	0.017	2	Huh-7.5
MIMAT0000245	hsa-miR-30d-5p	ENSG00000196295	AC005154.1	processed_transcript	chr7	30593903	30593924	-	1	0	AGO1-4	8mer	gaaggucagccccUACAAAUGu	| ||||||||	agcaggcaaagaaAUGUUUACa	-0.2486	0.348	2	hNSC
MIMAT0000245	hsa-miR-30d-5p	ENSG00000272831	AC027644.3	antisense	chr7	66204885	66204906	-	1	0	AGO1-4	7mer-m8	gaaggucagccccuACAAAUGu	| | | |||||||	cacaaauugaauccUGUUUACc	0.2661	0.075	3	A549
MIMAT0000245	hsa-miR-30d-5p	ENSG00000273142	AC073335.2	lincRNA	chr7	66370616	66370637	+	5	0	AGO1-4,AGO2	7mer-m8	gaaggucagccccUACAAAUGu	|| | | ||||||||	cuagaacuuccucAUGUUUACc	0.7128	-0.195	2	HCT116,MCF7
MIMAT0000245	hsa-miR-30d-5p	ENSG00000273448	AC006480.2	lincRNA	chr7	66799325	66799346	+	2	0	AGO1-4,AGO2	7mer-m8	gaaggucagccccuACAAAUGu	| | |||||||	uaaauugccauacuUGUUUACc	0.0986	0.373	1	Huh-7.5
MIMAT0000245	hsa-miR-30d-5p	ENSG00000278959	AC006378.2	TEC	chr7	93585469	93585490	-	1	0	AGO2	7mer-m8	gaaggucagccccuACAAAUGu	|||||||	agguguucacaccuUGUUUACc	-0.7727	0.056	0	HeLa
MIMAT0000245	hsa-miR-30d-5p	ENSG00000231764	DLX6-AS1	antisense	chr7	96594190	96594211	-	2	0	AGO1-4,AGO2	7mer-m8	gaaggucagccCCUACAAAUGu	| | ||||||||	gcugucccuauGUAUGUUUACu	0.0582	0.266	1	Huh-7.5
MIMAT0000245	hsa-miR-30d-5p	ENSG00000272604	AC073073.2	antisense	chr7	105212385	105212406	+	1	0	AGO2	8mer	gaaggucagcccCUACAAAUGu	| | | | |||||||	auggcugguaucGUUGUUUACa	0.4183	0.030	2	HS5
MIMAT0000245	hsa-miR-30d-5p	ENSG00000279419	AC004925.1	TEC	chr7	124384390	124384411	-	1	0	AGO2	8mer	gaaggucagcccCUACAAAUGu	| | | |||||||||	cauguuuugaaaGAUGUUUACa	0.6297	0.304	5	HeLa
MIMAT0000245	hsa-miR-30d-5p	ENSG00000226380	AC016831.1	lincRNA	chr7	130564064	130564087	-	3	0	AGO2	8mer	gaAGGUCAG--CCCCUACAAAUGu	| ||||| | |||||||	acUGCAGUCAACAAGCUGUUUACa	1.0171	-0.615	6	Huh-7.5
MIMAT0000245	hsa-miR-30d-5p	ENSG00000226380	AC016831.1	lincRNA	chr7	130566033	130566054	-	5	0	AGO1,AGO1-4,AGO2	7mer-m8	gaaggucagccccUACAAAUGu	| | ||||||||	uggaaacaugcuaAUGUUUACu	0.2487	-0.439	6	HeLa,Huh-7.5,endothelial
MIMAT0000245	hsa-miR-30d-5p	ENSG00000285106	AC016831.7	lincRNA	chr7	130566033	130566054	-	5	0	AGO1,AGO1-4,AGO2	7mer-m8	gaaggucagccccUACAAAUGu	| | ||||||||	uggaaacaugcuaAUGUUUACu	0.2487	-0.439	0	HeLa,Huh-7.5,endothelial
MIMAT0000245	hsa-miR-30d-5p	ENSG00000273117	AC144652.1	lincRNA	chr7	155088386	155088408	-	4	0	AGO1,AGO1-4,AGO2	8mer	gaaggucAGCCCCU-ACAAAUGu	| |:|| | |||||||	uugggucUUGGCCAUUGUUUACa	0.5924	-0.286	7	HEK293S,Huh-7.5,endothelial
MIMAT0000245	hsa-miR-30d-5p	ENSG00000272812	AC004908.2	sense_intronic	chr8	183414	183435	+	2	0	AGO1-4,AGO2	7mer-m8	gaaggucagccccuACAAAUGu	| | | |||||||	uugaaaauacuuuuUGUUUACu	0.3115	-0.159	2	Huh-7.5
MIMAT0000245	hsa-miR-30d-5p	ENSG00000272505	AC104964.4	lincRNA	chr8	10346030	10346054	+	1	0	AGO2	8mer	gaaggUCAGCC---CCUACAAAUGu	| |||:|| ||||||||||	gguagAGUUGGAUUGGAUGUUUACa	1.1951	0.095	3	motor_cortex
MIMAT0000245	hsa-miR-30d-5p	ENSG00000254556	AF131215.2	sense_intronic	chr8	10995564	10995585	-	2	0	AGO2	7mer-m8	gaaggucagcccCUACAAAUGu	|| || | |||||||	cucccuaagaauGUUGUUUACg	0.5081	0.356	0	22RV1
MIMAT0000245	hsa-miR-30d-5p	ENSG00000279932	AP006248.4	sense_intronic	chr8	17368314	17368336	+	4	0	AGO1-4,AGO2	8mer	gaAGGUCA-GCCCCUACAAAUGu	|::| | | | |||||||	ugUUUAUUGCAGCACUGUUUACa	0.8182	0.207	4	Huh-7.5
MIMAT0000245	hsa-miR-30d-5p	ENSG00000246130	AC107959.2	antisense	chr8	22939852	22939873	+	2	0	AGO1,AGO2	8mer	gaAGGUCAGCCCCUACAAAUGu	|::| | |||||||||	uaUUUAUAAGUAGAUGUUUACa	0.8570	0.312	3	BC-3,endothelial
MIMAT0000245	hsa-miR-30d-5p	ENSG00000260253	AC084262.1	sense_overlapping	chr8	29210414	29210435	-	11	0	AGO1,AGO2,AGO3,AGO4	7mer-m8	gaaggucagccccUACAAAUGu	| || :|||||||	uguaaaggaaucaGUGUUUACu	0.4545	0.132	3	HEK293
MIMAT0000245	hsa-miR-30d-5p	ENSG00000272338	AC067838.1	lincRNA	chr8	33218477	33218497	-	1	0	AGO1-4	7mer-m8	gaAGGUCAGCCCCUACAAAUGu	||:|| || |||||||||	guUUCA-UCACAGAUGUUUACu	1.2948	0.270	3	Huh-7.5
MIMAT0000245	hsa-miR-30d-5p	ENSG00000254349	MIR2052HG	lincRNA	chr8	75512010	75512021	+	1	0	AGO1-4	7mer-m8	gaaggucagccccuACAAAUGu	| |||||||	----------gcuuUGUUUACc	-1.4062	0.079	3	Huh-7.5
MIMAT0000245	hsa-miR-30d-5p	ENSG00000272518	AC036214.2	sense_intronic	chr8	80868767	80868788	-	1	0	AGO2	7mer-m8	gaaggucagccccUACAAAUGu	|| ||||||||	accuuggugacauAUGUUUACc	0.2726	0.069	0	HeLa
MIMAT0000245	hsa-miR-30d-5p	ENSG00000251136	AF117829.1	lincRNA	chr8	90623746	90623770	-	16	0	AGO1-4,AGO2	7mer-m8	gaAGGU-CAGCCCCU--ACAAAUGu	||:: ||| || | |||||||	acUCUGUGUCAGGCAUUUGUUUACc	1.2250	-0.055	2	Huh-7.5
MIMAT0000245	hsa-miR-30d-5p	ENSG00000280123	AC023632.6	TEC	chr8	95441287	95441309	-	2	0	AGO1-4,AGO2	7mer-m8	gaAGG-UCAGCCCCUACAAAUGu	||| |||| | |||||||	ucUCCAAGUCAGUCUUGUUUACu	1.3259	0.533	1	GM12878,MCF7
MIMAT0000245	hsa-miR-30d-5p	ENSG00000253263	AP003354.1	lincRNA	chr8	103904489	103904513	+	1	0	AGO1-4	7mer-m8	gaaGGUCAGCCCCU---ACAAAUGu	|| ||| || | | |||||||	cucCCACUCAUGUAAUUUGUUUACc	1.1607	0.238	1	hNSC
MIMAT0000245	hsa-miR-30d-5p	ENSG00000253877	LINC01608	lincRNA	chr8	112039536	112039557	-	1	0	AGO2	8mer	gaaggucagccccUACAAAUGu	| | :|||||||	ugacauuuuuacaGUGUUUACa	0.3049	0.087	6	motor_cortex
MIMAT0000245	hsa-miR-30d-5p	ENSG00000272502	AC104958.2	antisense	chr8	121825303	121825325	+	1	0	AGO2	7mer-m8	gaaggucagcccCU-ACAAAUGu	| || |||||||	caauauuauaauGAUUGUUUACc	-0.2707	-0.397	3	HeLa
MIMAT0000245	hsa-miR-30d-5p	ENSG00000245149	RNF139-AS1	lincRNA	chr8	125485424	125485445	-	2	0	AGO1	7mer-m8	gaAGGUCAGCCCCUACAAAUGu	|||:| || | |||||||	uuUCUAAUCCAGUCUGUUUACu	1.2139	0.151	0	endothelial
MIMAT0000245	hsa-miR-30d-5p	ENSG00000249859	PVT1	lincRNA	chr8	128864396	128864417	+	3	0	AGO1-4,AGO2	7mer-m8	gaaggucagccccUACAAAUGu	| | :|||||||	gcugugaugaauuGUGUUUACu	0.2927	-0.304	5	Huh-7.5,MDA-MB-231
MIMAT0000245	hsa-miR-30d-5p	ENSG00000249859	PVT1	lincRNA	chr8	128903116	128903137	+	3	0	AGO1-4,AGO2	7mer-m8	gaaggucagccccuACAAAUGu	| |||||||	aggguugagaucucUGUUUACu	-0.2196	-0.745	5	MCF7,hNSC
MIMAT0000245	hsa-miR-30d-5p	ENSG00000249859	PVT1	lincRNA	chr8	128952296	128952317	+	5	0	AGO1-4,AGO2	7mer-m8	gaaggucagccccuACAAAUGu	| | | | |||||||	cauggggagguaccUGUUUACu	0.5200	0.206	5	Huh-7.5
MIMAT0000245	hsa-miR-30d-5p	ENSG00000282164	PEG13	sense_intronic	chr8	141109161	141109181	-	1	0	AGO2	7mer-m8	gaaGGUCAGCCCCUACAAAUGu	||:|| ||| :|||||||	accCCGGU-GGGCGUGUUUACc	1.2638	-0.560	0	BT474
MIMAT0000245	hsa-miR-30d-5p	ENSG00000278175	GLIDR	lincRNA	chr9	41952688	41952712	-	1	0	AGO2	7mer-m8	gaaGGUCAGCCCCU---ACAAAUGu	|::|| | | : |||||||	uacCUGGUGGAGUGCUCUGUUUACu	0.7317	0.215	3	hMSC
MIMAT0000245	hsa-miR-30d-5p	ENSG00000170161	AL512625.1	lincRNA	chr9	66555595	66555619	+	1	0	AGO2	7mer-m8	gaaGGUCAGCCCCU---ACAAAUGu	|::|| | | : |||||||	uacCUGGUGGAGUGCUCUGUUUACu	0.7317	0.217	3	hMSC
MIMAT0000245	hsa-miR-30d-5p	ENSG00000212743	AL137145.1	lincRNA	chr10	6394487	6394508	+	1	0	AGO2	8mer	gaaggucagccccUACAAAUGu	|| | :|||||||	cucugccuuuauaGUGUUUACa	0.4294	-0.094	1	HeLa
MIMAT0000245	hsa-miR-30d-5p	ENSG00000238266	LINC00707	lincRNA	chr10	6883163	6883184	+	2	0	AGO2	7mer-m8	gaaGGUCAGCCCCUACAAAUGu	| ::| || | |||||||	uuaUUAAUCUAUGUUGUUUACu	0.9135	0.357	10	HeLa
MIMAT0000245	hsa-miR-30d-5p	ENSG00000197308	GATA3-AS1	lincRNA	chr10	8092755	8092776	-	2	0	AGO1-4,AGO2	7mer-m8	gaaGGUCAGCCCCUACAAAUGu	| :|| |:| | :|||||||	cggUCAUUUGAGCGUGUUUACu	1.1552	1.558	9	MCF7
MIMAT0000245	hsa-miR-30d-5p	ENSG00000239665	AL157392.3	processed_transcript	chr10	13680734	13680755	+	3	0	AGO1-4,AGO2	7mer-m8	gaaggucagccccUACAAAUGu	|| :|||||||	ugagaagggccauGUGUUUACu	0.2021	0.226	0	HeLa,MCF7
MIMAT0000245	hsa-miR-30d-5p	ENSG00000239665	AL157392.3	processed_transcript	chr10	13697778	13697800	+	3	0	AGO2	7mer-m8	gaAGGUCAG-CCCCUACAAAUGu	||::| || |||||||||	auUUUAUUCUUAUGAUGUUUACc	1.1850	-0.721	0	MDA-MB-231
MIMAT0000245	hsa-miR-30d-5p	ENSG00000273153	AC067747.1	lincRNA	chr10	17179475	17179496	-	1	0	AGO1-4	7mer-m8	gaAGGUCAGCCCCUACAAAUGu	|:::|| | |||||||	agUUUGGUACCUGCUGUUUACu	0.8370	-0.038	5	hNSC
MIMAT0000245	hsa-miR-30d-5p	ENSG00000282915	AC091769.2	sense_intronic	chr10	74232915	74232936	-	2	0	AGO1	7mer-m8	gaaggucagccccUACAAAUGu	| :|||||||	cacauuuauuucaGUGUUUACu	-0.3636	0.205	0	endothelial
MIMAT0000245	hsa-miR-30d-5p	ENSG00000227540	AC016394.1	antisense	chr10	75013992	75014013	+	2	0	AGO2	7mer-m8	gaaGGUCAGCCCCUACAAAUGu	::| :|| ||||||||	uggUUACAUGGAUAUGUUUACu	0.8492	0.435	3	HeLa
MIMAT0000245	hsa-miR-30d-5p	ENSG00000279814	AC010997.6	TEC	chr10	77211392	77211414	+	4	0	AGO1-4,AGO2	8mer	gaAGGUCAGCCCCU-ACAAAUGu	|||| | ||| |||||||	auUCCCCACAAGGAUUGUUUACa	1.2738	2.165	3	Huh-7.5
MIMAT0000245	hsa-miR-30d-5p	ENSG00000225484	NUTM2B-AS1	antisense	chr10	81451333	81451354	-	2	0	AGO1-4,AGO2	7mer-m8	gaaggucagccccuACAAAUGu	|| | |||||||	auuuauuuauuaucUGUUUACu	0.3037	-0.035	2	Huh-7.5
MIMAT0000245	hsa-miR-30d-5p	ENSG00000230091	TMEM254-AS1	antisense	chr10	81808100	81808122	-	1	0	AGO2	7mer-m8	gaaggUCAGCCCCU-ACAAAUGu	|||| | | |||||||	ugagaAGUCUGCAAGUGUUUACu	0.7953	-0.373	1	BT474
MIMAT0000245	hsa-miR-30d-5p	ENSG00000272631	AC067750.1	antisense	chr10	88512852	88512873	-	1	0	AGO2	7mer-m8	gaaggucagccccuACAAAUGu	| |||||||	uguuuuacuucuuuUGUUUACu	-0.3825	0.235	3	MDA-MB-231
MIMAT0000245	hsa-miR-30d-5p	ENSG00000151303	AL136982.1	processed_transcript	chr10	88768270	88768291	+	2	0	AGO2	8mer	gaaGGUCAGCCCCUACAAAUGu	|::||| |||||||	gggCUGGUCCAACCUGUUUACa	0.8437	3.269	1	HeLa
MIMAT0000245	hsa-miR-30d-5p	ENSG00000271880	AGAP11	processed_transcript	chr10	88768270	88768291	+	2	0	AGO2	8mer	gaaGGUCAGCCCCUACAAAUGu	|::||| |||||||	gggCUGGUCCAACCUGUUUACa	0.8437	3.269	1	HeLa
MIMAT0000245	hsa-miR-30d-5p	ENSG00000227695	DNMBP-AS1	antisense	chr10	101686962	101686983	+	2	0	AGO2	7mer-m8	gaAGGUCAGCCCCUACAAAUGu	|| | : | :|||||||	aaUCAAACUUGAAGUGUUUACg	0.7727	-0.114	4	TDF
MIMAT0000245	hsa-miR-30d-5p	ENSG00000227695	DNMBP-AS1	antisense	chr10	101686966	101686983	+	2	0	AGO2	7mer-m8	gaaggUCAGCCCCUACAAAUGu	| |:| | |||||||	---aaACUUGAAG-UGUUUACg	0.3581	-0.067	4	TDF
MIMAT0000245	hsa-miR-30d-5p	ENSG00000235823	OLMALINC	lincRNA	chr10	102142666	102142687	+	2	0	AGO2	7mer-m8	gaaGGUCAGCCCCUACAAAUGu	| :||: :|||||||	aggCAGGUUUUCUGUGUUUACc	0.7128	0.063	3	HeLa
MIMAT0000245	hsa-miR-30d-5p	ENSG00000224023	AL158835.1	lincRNA	chr10	127396275	127396296	-	1	0	AGO2	7mer-m8	gaaggucagccccuACAAAUGu	| | | |||||||	ccaucugcacacuuUGUUUACu	0.2206	1.479	0	HeLa
MIMAT0000245	hsa-miR-30d-5p	ENSG00000280561	AL158835.4	antisense	chr10	127396275	127396296	-	1	0	AGO2	7mer-m8	gaaggucagccccuACAAAUGu	| | | |||||||	ccaucugcacacuuUGUUUACu	0.2206	1.479	0	HeLa
MIMAT0000245	hsa-miR-30d-5p	ENSG00000256925	ADGRA1-AS1	antisense	chr10	134898481	134898502	-	1	0	AGO2	8mer	gaaggucagccccuACAAAUGu	| || |||||||	ggaggauacguuccUGUUUACa	0.3196	-0.457	2	EWS
MIMAT0000245	hsa-miR-30d-5p	ENSG00000269821	KCNQ1OT1	antisense	chr11	2704751	2704772	-	1	0	AGO1-4	7mer-m8	gaaggucAGCCCCUACAAAUGu	|| |: | ||||||||	cucuuuuUUAGAAAUGUUUACu	0.7021	0.364	1	Huh-7.5
MIMAT0000245	hsa-miR-30d-5p	ENSG00000245532	NEAT1	lincRNA	chr11	65201572	65201592	+	40	0	AGO1,AGO1-4,AGO2	7mer-m8	gaAGGUCAGCCCCUACAAAUGu	|:|| |: | |||||||	agUUCA-UUUAGUUUGUUUACu	0.8636	0.285	1	Huh-7.5,endothelial,foreskin_fibroblast
MIMAT0000245	hsa-miR-30d-5p	ENSG00000245532	NEAT1	lincRNA	chr11	65205056	65205076	+	42	0	AGO1-4,AGO2	7mer-m8	gaAGGUCAGCCCCUACAAAUGu	|||||| | | ||||||||	auUCCAGGC-UGCAUGUUUACc	1.6665	-0.021	1	Huh-7.5
MIMAT0000245	hsa-miR-30d-5p	ENSG00000251562	MALAT1	lincRNA	chr11	65267543	65267564	+	53	0	AGO1,AGO1-4,AGO2	7mer-m8	gaaggUCAGCCCCUACAAAUGu	|| :| ||:|||||||	ugagaAGAUGAGGGUGUUUACg	0.7930	-0.305	1	Huh-7.5,endothelial,foreskin_fibroblast
MIMAT0000245	hsa-miR-30d-5p	ENSG00000280269	AP000577.1	TEC	chr11	73916063	73916084	+	1	0	AGO2	7mer-m8	gaaggucagccccuACAAAUGu	| | | |||||||	cauagugcaauuauUGUUUACu	0.2206	-0.237	4	MDA-MB-231
MIMAT0000245	hsa-miR-30d-5p	ENSG00000246067	RAB30-AS1	lincRNA	chr11	82803317	82803338	+	2	0	AGO1-4,AGO2	7mer-m8	gaaggucagcccCUACAAAUGu	| | | |||||||	uuagaaacuccaGUUGUUUACu	0.1828	0.194	3	GM12891,Huh-7.5
MIMAT0000245	hsa-miR-30d-5p	ENSG00000269939	PCF11-AS1	lincRNA	chr11	82897789	82897811	-	3	0	AGO1-4,AGO2	8mer	gaAGGUCAGC-CCCUACAAAUGu	|:||| :| :|||||||	agUUCAGCUGUUACGUGUUUACa	0.9945	-0.247	0	HeLa,MCF7
MIMAT0000245	hsa-miR-30d-5p	ENSG00000247137	AP000873.2	processed_transcript	chr11	82904134	82904155	-	1	0	AGO2	7mer-m8	gaAGGUCAGCCCCUACAAAUGu	|||:|| | | ||||||||	cuUUCACUGUAGCAUGUUUACu	1.3170	-0.004	2	HeLa
MIMAT0000245	hsa-miR-30d-5p	ENSG00000261098	AP000766.1	lincRNA	chr11	107183952	107183973	-	2	0	AGO2	8mer	gaaggucagccccuACAAAUGu	| | |||||||	cacauuuuaaaauuUGUUUACa	0.0076	0.242	0	motor_cortex
MIMAT0000245	hsa-miR-30d-5p	ENSG00000250899	AC125807.2	lincRNA	chr12	3150984	3151007	+	2	0	AGO1-4	7mer-m8	gaaGGUCAGCCC--CUACAAAUGu	|:|| | | ||||||||	aacCUAGGGGUGUUUAUGUUUACc	0.7395	-0.323	8	Huh-7.5
MIMAT0000245	hsa-miR-30d-5p	ENSG00000256995	AC084816.1	lincRNA	chr12	22876915	22876936	+	2	0	AGO1	8mer	gaaggucagccccuACAAAUGu	|||||||	agaaacucauacacUGUUUACa	-0.7727	-0.072	3	endothelial
MIMAT0000245	hsa-miR-30d-5p	ENSG00000246695	RASSF8-AS1	antisense	chr12	26097904	26097923	-	1	0	AGO2	7mer-m8	gaAGGUCAGCCCCUACAAAUGu	|:|| || ||||||||	uaUUCAUUC--UAAUGUUUACu	0.9201	0.324	10	Huh-7.5
MIMAT0000245	hsa-miR-30d-5p	ENSG00000245614	DDX11-AS1	antisense	chr12	31174703	31174726	-	1	0	AGO2	8mer	gaAGGU--CAGCCCCUACAAAUGu	|:|| || || ||||||||	aaUUCAUUGUAAGGAAUGUUUACa	1.0831	0.235	4	HeLa
MIMAT0000245	hsa-miR-30d-5p	ENSG00000274964	AC026356.1	sense_intronic	chr12	32493560	32493581	+	3	0	AGO1	8mer	gaaggucagccccuACAAAUGu	| | | | |||||||	guaugacugguuuuUGUUUACa	0.5388	0.134	11	endothelial
MIMAT0000245	hsa-miR-30d-5p	ENSG00000273015	AC008124.1	lincRNA	chr12	46120025	46120046	-	5	0	AGO1-4,AGO2	8mer	gaagGUCAGCCCCUACAAAUGu	|| || :|||||||	gcagCAAUCAUUUGUGUUUACa	0.6596	0.052	1	Huh-7.5
MIMAT0000245	hsa-miR-30d-5p	ENSG00000272369	AC008035.1	lincRNA	chr12	46965160	46965181	+	1	0	AGO2	8mer	gaaggucagccccuACAAAUGu	|| | |||||||	ugcacaucugaaucUGUUUACa	0.3425	0.201	2	GM12878
MIMAT0000245	hsa-miR-30d-5p	ENSG00000260597	AC012531.1	lincRNA	chr12	54415575	54415598	+	2	0	AGO1-4,AGO2	7mer-m8	gaagguCAGCCCCU--ACAAAUGu	| ||| | || |||||||	uauuguGUCUGUGAGUUGUUUACu	0.8891	2.726	1	Huh-7.5
MIMAT0000245	hsa-miR-30d-5p	ENSG00000274979	AC020656.2	lincRNA	chr12	69724110	69724131	-	2	0	AGO1-4,AGO2	7mer-m8	gaaggucagccccuACAAAUGu	| |||||||	uaaugcuuuaacacUGUUUACu	-0.2035	0.184	3	Huh-7.5
MIMAT0000245	hsa-miR-30d-5p	ENSG00000236333	TRHDE-AS1	processed_transcript	chr12	72656466	72656487	-	3	0	AGO1-4,AGO2	8mer	gaaggucagccccUACAAAUGu	| | ||||||||	caaauuaacauuaAUGUUUACa	0.1601	1.819	7	Huh-7.5,motor_cortex
MIMAT0000245	hsa-miR-30d-5p	ENSG00000281344	HELLPAR	macro_lncRNA	chr12	102596134	102596155	+	1	0	AGO1-4	8mer	gaaggucagcccCUACAAAUGu	| | |||||||	uggaauuuaauaGUUGUUUACa	-0.0738	0.382	8	Huh-7.5
MIMAT0000245	hsa-miR-30d-5p	ENSG00000281344	HELLPAR	macro_lncRNA	chr12	102601280	102601301	+	2	0	AGO1-4,AGO2	8mer	gaaggucagccccuACAAAUGu	|| |||||||	aaaauuaucuuacuUGUUUACa	0.0614	0.330	8	Huh-7.5
MIMAT0000245	hsa-miR-30d-5p	ENSG00000281344	HELLPAR	macro_lncRNA	chr12	102626219	102626240	+	1	0	AGO1-4	7mer-m8	gaaggucagccccUACAAAUGu	|| | ||||||||	gaaucaugcuuuuAUGUUUACc	0.5122	1.092	8	Huh-7.5
MIMAT0000245	hsa-miR-30d-5p	ENSG00000281344	HELLPAR	macro_lncRNA	chr12	102654280	102654304	+	1	0	AGO1-4	7mer-m8	gaAGGUCA-GCCCCU--ACAAAUGu	||:|||| : | | |||||||	uuUUCAGUGUCUGUAUCUGUUUACu	1.2594	0.150	8	Huh-7.5
MIMAT0000245	hsa-miR-30d-5p	ENSG00000281344	HELLPAR	macro_lncRNA	chr12	102690394	102690417	+	2	0	AGO1-4,AGO2	7mer-m8	gaAGGUCAGCCCCU--ACAAAUGu	| |:::|| || |: |||||||	caUUUGGUGGGUGGUCUGUUUACu	1.3092	-0.037	8	Huh-7.5
MIMAT0000245	hsa-miR-30d-5p	ENSG00000281344	HELLPAR	macro_lncRNA	chr12	102710827	102710848	+	2	0	AGO1-4,AGO2	8mer	gaaggucagccccuACAAAUGu	| || | |||||||	augccucugcaaauUGUUUACa	0.5188	0.033	8	Huh-7.5
MIMAT0000245	hsa-miR-30d-5p	ENSG00000281344	HELLPAR	macro_lncRNA	chr12	102734204	102734227	+	1	0	AGO1-4	7mer-m8	gaaggUCAGCCCC--UACAAAUGu	|| :|| | :|||||||	ggguaAGGUGGAGCAGUGUUUACu	0.6488	0.093	8	Huh-7.5
MIMAT0000245	hsa-miR-30d-5p	ENSG00000281344	HELLPAR	macro_lncRNA	chr12	102737576	102737597	+	1	0	AGO1-4	7mer-m8	gaaggucagccccUACAAAUGu	| || :|||||||	auagauuucuuuuGUGUUUACu	0.4294	0.120	8	Huh-7.5
MIMAT0000245	hsa-miR-30d-5p	ENSG00000281344	HELLPAR	macro_lncRNA	chr12	102776518	102776541	+	1	0	AGO2	7mer-m8	gaaGGUCAGCC--CCUACAAAUGu	:| || || | |||||||	uacUCUGUGGGUUGUCUGUUUACu	0.7583	0.118	8	T-REx-293
MIMAT0000245	hsa-miR-30d-5p	ENSG00000281344	HELLPAR	macro_lncRNA	chr12	102782396	102782417	+	1	0	AGO2	7mer-m8	gaaggucagccccUACAAAUGu	| | :|||||||	gccuauauagaaaGUGUUUACu	0.1147	1.758	8	Huh-7.5
MIMAT0000245	hsa-miR-30d-5p	ENSG00000281344	HELLPAR	macro_lncRNA	chr12	102788117	102788135	+	1	0	AGO1-4	8mer	gaaGGUCAGCCCCUACAAAUGu	| :||||| | |||||||	uuaUCAGUCAG---UGUUUACa	1.2620	0.346	8	Huh-7.5
MIMAT0000245	hsa-miR-30d-5p	ENSG00000281344	HELLPAR	macro_lncRNA	chr12	102788702	102788723	+	2	0	AGO1-4,AGO2	8mer	gaaggucagccccuACAAAUGu	| ||| | |||||||	cauccccuuuucauUGUUUACa	0.7217	0.199	8	Huh-7.5
MIMAT0000245	hsa-miR-30d-5p	ENSG00000234608	MAPKAPK5-AS1	lincRNA	chr12	112279565	112279588	-	2	0	AGO2	7mer-m8	gaagGUCA--GCCCCUACAAAUGu	| |||| | | |||||||	auagCAGUAGCAGCUCUGUUUACg	0.9568	-0.586	2	HeLa
MIMAT0000245	hsa-miR-30d-5p	ENSG00000212694	LINC01089	lincRNA	chr12	122240066	122240087	-	5	0	AGO1,AGO1-4,AGO2	8mer	gaAGGUCAGCCCCUACAAAUGu	| | |:| ||||||||	uaUGCUUUUGAAAAUGUUUACa	0.7805	1.708	2	HeLa,endothelial,hNSC
MIMAT0000245	hsa-miR-30d-5p	ENSG00000280138	AC027290.2	TEC	chr12	123355935	123355956	-	1	0	AGO1-4	7mer-m8	gaaggucagcccCUACAAAUGu	| | |||||||	uaaaucuuuacaGCUGUUUACu	-0.0738	-0.341	1	hNSC
MIMAT0000245	hsa-miR-30d-5p	ENSG00000256092	AC137767.1	lincRNA	chr12	123850033	123850054	+	3	0	AGO1-4,AGO2	8mer	gaaggucagccccUACAAAUGu	||||||||	uccuagaaacaaaAUGUUUACa	-0.5455	-0.375	3	HeLa,hNSC
MIMAT0000245	hsa-miR-30d-5p	ENSG00000278266	AC079949.2	lincRNA	chr12	127632397	127632418	+	1	0	AGO2	7mer-m8	gaaggucagccccuACAAAUGu	| |||||||	uucuugugaaacucUGUUUACc	-0.4545	0.012	8	HS27a
MIMAT0000245	hsa-miR-30d-5p	ENSG00000279283	AC131009.4	TEC	chr12	132381045	132381063	+	2	0	AGO1-4,AGO2	7mer-m8	gaaggucAGCCCCU--ACAAAUGu	|| | || |||||||	-----gcUCUGUGACCUGUUUACu	0.0672	1.467	1	22RV1,Huh-7.5
MIMAT0000245	hsa-miR-30d-5p	ENSG00000257000	AC137590.1	antisense	chr12	132564912	132564933	-	1	0	AGO2	8mer	gaAGGUCAGCCCCUACAAAUGu	| || :| |||||||||	agUACAAAUGCUGAUGUUUACa	0.9545	2.947	0	TDF
MIMAT0000245	hsa-miR-30d-5p	ENSG00000275485	AL512652.1	sense_intronic	chr13	21343355	21343373	-	1	0	AGO2	7mer-m8	gaaGGUCAGCCCCUACAAAUGu	|:| || | |||||||	gaaCUAUUCUG---UGUUUACu	0.6674	0.350	1	HEK293S
MIMAT0000245	hsa-miR-30d-5p	ENSG00000280060	AL512506.2	TEC	chr13	44469115	44469138	-	12	0	AGO1,AGO1-4,AGO2	7mer-m8	gaAGGUCAGC--CCCUACAAAUGu	|||| | :| | ||||||||	uuUCCUGAUGCUGUAAUGUUUACu	1.2029	0.795	1	HeLa,Huh-7.5,endothelial
MIMAT0000245	hsa-miR-30d-5p	ENSG00000231607	DLEU2	antisense	chr13	50618581	50618602	-	6	0	AGO1,AGO2	7mer-m8	gaaggucagccccuACAAAUGu	| |||||||	uuauguucuuacuuUGUUUACu	-0.4545	0.180	2	MDA-MB-231,endothelial
MIMAT0000245	hsa-miR-30d-5p	ENSG00000274331	AL355974.1	lincRNA	chr13	110637355	110637376	-	1	0	AGO2	8mer	gaaggucagccccuACAAAUGu	| |||||||	cagguuucauuccuUGUUUACa	-0.5455	-0.053	2	motor_cortex
MIMAT0000245	hsa-miR-30d-5p	ENSG00000255874	LINC00346	lincRNA	chr13	111518163	111518184	-	2	0	AGO2	7mer-m8	gaaggucagccccUACAAAUGu	| ||||||||	gaaauuggaacacAUGUUUACg	0.0076	0.126	14	T-REx-293
MIMAT0000245	hsa-miR-30d-5p	ENSG00000276248	AL442125.1	sense_intronic	chr13	114182349	114182370	+	2	0	AGO1	8mer	gaaggucagccccuACAAAUGu	| | |||||||	uucuauuuuuuauuUGUUUACa	0.0735	0.253	0	endothelial
MIMAT0000245	hsa-miR-30d-5p	ENSG00000276248	AL442125.1	sense_intronic	chr13	114182785	114182806	+	1	0	AGO1-4	7mer-m8	gaaggucagcCCCUACAAAUGu	| ||| |||||||	aaggaaugaaGGGCUGUUUACc	0.4438	-0.141	0	Huh-7.5
MIMAT0000245	hsa-miR-30d-5p	ENSG00000276248	AL442125.1	sense_intronic	chr13	114183535	114183556	+	1	0	AGO2	8mer	gaaggucagccccUACAAAUGu	| ||||||||	gucaugacacuucAUGUUUACa	-0.2273	0.028	0	T-REx-293
MIMAT0000245	hsa-miR-30d-5p	ENSG00000233695	GAS6-AS1	antisense	chr13	114548143	114548162	+	2	0	AGO1,AGO2	8mer	gaaGGUCAGCCCCUACAAAUGu	|| ||| || ||||||||	cucCCAUUC--CCAUGUUUACa	1.2250	-0.766	4	HEK293,TZM-bl
MIMAT0000245	hsa-miR-30d-5p	ENSG00000258525	AL049830.3	antisense	chr14	31354336	31354357	-	4	0	AGO1-4,AGO2	7mer-m8	gaaggucagccccuACAAAUGu	|| |||||||	agaagccucacauuUGUUUACc	0.0614	0.526	5	Huh-7.5
MIMAT0000245	hsa-miR-30d-5p	ENSG00000279423	AL445363.3	TEC	chr14	35010473	35010494	+	2	0	AGO1	8mer	gaaggucagccccuACAAAUGu	| | | |||||||	auggguuccuaguuUGUUUACa	0.2161	0.552	4	endothelial
MIMAT0000245	hsa-miR-30d-5p	ENSG00000258651	SEC23A-AS1	lincRNA	chr14	39572897	39572918	+	2	0	AGO1-4,AGO2	7mer-m8	gaaggucagccccUACAAAUGu	||| | ||||||||	cuuagugcaacaaAUGUUUACu	0.6885	0.303	2	Huh-7.5
MIMAT0000245	hsa-miR-30d-5p	ENSG00000257621	PSMA3-AS1	antisense	chr14	58732561	58732582	-	6	0	AGO1-4,AGO2	8mer	gaaggUCAGCCCCUACAAAUGu	| || : ||||||||||	uuguaAGCUUAGGAUGUUUACa	0.9401	-0.290	1	Huh-7.5
MIMAT0000245	hsa-miR-30d-5p	ENSG00000257621	PSMA3-AS1	antisense	chr14	58739279	58739302	-	3	0	AGO2	8mer	gaaGGUCA--GCCCCUACAAAUGu	| ::||| | | |||||||	cacUUAGUAACAGUUCUGUUUACa	0.9302	-0.093	1	GM12891
MIMAT0000245	hsa-miR-30d-5p	ENSG00000258964	AL137129.1	processed_transcript	chr14	62200856	62200863	+	15	0	AGO1-4,AGO2	7mer-m8	gaaggucagccccuACAAAUGu	|||||||	--------------UGUUUACu	-2.2273	5.495	2	Huh-7.5,foreskin_fibroblast
MIMAT0000245	hsa-miR-30d-5p	ENSG00000258964	AL137129.1	processed_transcript	chr14	62233609	62233630	+	20	0	AGO2	8mer	gaaggucagccccUACAAAUGu	|| | | ||||||||	uuuagaaaagaacAUGUUUACa	0.6940	2.828	2	MDA-MB-231
MIMAT0000245	hsa-miR-30d-5p	ENSG00000258610	AF111169.1	lincRNA	chr14	77248129	77248152	+	7	0	AGO1,AGO2	8mer	gaAGGUCAG--CCCCUACAAAUGu	| ||| || ||| ||||||||	ccUCCCCUCCUGGGCAUGUUUACa	1.4169	0.924	0	T-REx-293,endothelial
MIMAT0000245	hsa-miR-30d-5p	ENSG00000258945	AL049775.3	lincRNA	chr14	85995552	85995573	+	1	0	AGO2	8mer	gaaGGUCAGCCCCUACAAAUGu	| ::|||| | |||||||	cacUUAGUCAAAGCUGUUUACa	1.1885	0.219	12	Huh-7.5
MIMAT0000245	hsa-miR-30d-5p	ENSG00000278576	AL162171.3	sense_intronic	chr14	89058088	89058109	+	1	0	AGO2	7mer-m8	gaaggucagccccUACAAAUGu	| ||||||||	aaaguggaauuacAUGUUUACu	0.0076	-0.046	2	HeLa
MIMAT0000245	hsa-miR-30d-5p	ENSG00000187621	TCL6	processed_transcript	chr14	96131020	96131043	+	1	0	AGO2	7mer-m8	gaaGGUCAGCC--CCUACAAAUGu	| |::| | | | |||||||	cagCUGGACUGCUGUUUGUUUACc	0.8260	-0.165	2	HS27a
MIMAT0000245	hsa-miR-30d-5p	ENSG00000259084	AL133467.3	processed_transcript	chr14	96131020	96131043	+	1	0	AGO2	7mer-m8	gaaGGUCAGCC--CCUACAAAUGu	| |::| | | | |||||||	cagCUGGACUGCUGUUUGUUUACc	0.8260	-0.165	0	HS27a
MIMAT0000245	hsa-miR-30d-5p	ENSG00000269958	AL049840.4	sense_intronic	chr14	104162690	104162699	+	16	0	AGO1,AGO1-4,AGO2	8mer	gaaggucagccccUACAAAUGu	:|||||||	------------uGUGUUUACa	-1.8636	-0.390	13	Huh-7.5,endothelial,foreskin_fibroblast
MIMAT0000245	hsa-miR-30d-5p	ENSG00000269958	AL049840.4	sense_intronic	chr14	104163017	104163041	+	20	0	AGO1-4,AGO2	8mer	gaAGGUCAGCCCCU---ACAAAUGu	| :|| || | | |||||||	uaUGUAGACGUGUAUUCUGUUUACa	0.8747	-1.212	13	Huh-7.5,foreskin_fibroblast
MIMAT0000245	hsa-miR-30d-5p	ENSG00000279628	AC131280.1	TEC	chr15	20865200	20865221	+	1	0	AGO1-4	7mer-m8	gaAGGUCAGCCCCUACAAAUGu	|::: | | ||||||||	aaUUUGUUAAUGAAUGUUUACu	0.8448	0.202	1	MCF7
MIMAT0000245	hsa-miR-30d-5p	ENSG00000260760	PWRN3	lincRNA	chr15	24692960	24692981	+	1	0	AGO2	8mer	gaagguCAGCCCCUACAAAUGu	||| ||||||||||	aacuguGUCCUGGAUGUUUACa	0.7482	0.049	3	cingulate_gyrus
MIMAT0000245	hsa-miR-30d-5p	ENSG00000224078	SNHG14	processed_transcript	chr15	25228173	25228195	+	6	0	AGO2	7mer-m8	gaAGGUCAGCCCCU-ACAAAUGu	||: |||: | |||||||	auUUGAGUUACUUAGUGUUUACc	0.9988	-0.069	2	22RV1
MIMAT0000245	hsa-miR-30d-5p	ENSG00000224078	SNHG14	processed_transcript	chr15	25228188	25228209	+	6	0	AGO2	7mer-m8	gaaggucagccccuACAAAUGu	| | | |||||||	uguuuaccagcacuUGUUUACu	0.3648	0.016	2	22RV1
MIMAT0000245	hsa-miR-30d-5p	ENSG00000270704	AC124312.4	sense_intronic	chr15	25230250	25230271	+	34	0	AGO1,AGO1-4,AGO2	7mer-m8	gaaggucagccccUACAAAUGu	|| | | :|||||||	uuugugaugagcuGUGUUUACu	0.6031	0.571	1	endothelial,foreskin_fibroblast,left_ventricle
MIMAT0000245	hsa-miR-30d-5p	ENSG00000279192	PWAR5	TEC	chr15	25230250	25230271	+	34	0	AGO1,AGO1-4,AGO2	7mer-m8	gaaggucagccccUACAAAUGu	|| | | :|||||||	uuugugaugagcuGUGUUUACu	0.6031	0.571	1	endothelial,foreskin_fibroblast,left_ventricle
MIMAT0000245	hsa-miR-30d-5p	ENSG00000257151	PWAR6	lincRNA	chr15	25281498	25281519	+	3	0	AGO1,AGO1-4,AGO2	7mer-m8	gaaggucagccccuACAAAUGu	| | | |||||||	caacuuuagcaguuUGUUUACc	0.1413	-0.230	2	BC-3,endothelial,hNSC
MIMAT0000245	hsa-miR-30d-5p	ENSG00000224078	SNHG14	processed_transcript	chr15	25355499	25355520	+	1	0	AGO2	7mer-m8	gaaggucagccccUACAAAUGu	|| | ||||||||	cucauguuucuacAUGUUUACc	0.4748	-0.238	2	motor_cortex
MIMAT0000245	hsa-miR-30d-5p	ENSG00000259772	AC012236.1	lincRNA	chr15	31515321	31515343	-	2	0	AGO2	8mer	gaAGGUCAGCCCCU-ACAAAUGu	| |:|| || | |||||||	ccUUCAUUCAACCAUUGUUUACa	0.9778	-0.141	8	BCBL-1
MIMAT0000245	hsa-miR-30d-5p	ENSG00000259737	AC087516.2	lincRNA	chr15	36752581	36752606	-	1	0	AGO2	7mer-m8	gaAGGUCAGC-CCCU---ACAAAUGu	| ::|| | ||| |||||||	ugUGUGGUAGAAGGACUUUGUUUACc	0.9600	0.118	6	T-REx-293
MIMAT0000245	hsa-miR-30d-5p	ENSG00000261136	AC023908.3	antisense	chr15	40077531	40077552	+	1	0	AGO2	7mer-m8	gaAGGUCAGC-CCCUACAAAUGu	| |||| || | |||||||	cgUCCA-CCGACCGCUGUUUACc	1.2139	-0.457	2	22RV1
MIMAT0000245	hsa-miR-30d-5p	ENSG00000273786	AC020658.4	sense_intronic	chr15	40519219	40519238	+	1	0	AGO2	8mer	gaAGGUCAGCCCCUACAAAUGu	|:|| | | |||||||	acUUCA--CUGUCCUGUUUACa	0.7084	0.311	8	T98G
MIMAT0000245	hsa-miR-30d-5p	ENSG00000247556	OIP5-AS1	processed_transcript	chr15	41591849	41591870	+	47	0	AGO1,AGO1-4,AGO2	7mer-m8	gaaggucAGCCCCUACAAAUGu	| || || ||||||||	uguguuuUCCGGAAUGUUUACu	0.8226	0.427	5	Huh-7.5,endothelial,foreskin_fibroblast
MIMAT0000245	hsa-miR-30d-5p	ENSG00000247556	OIP5-AS1	processed_transcript	chr15	41592516	41592538	+	20	0	AGO1,AGO1-4,AGO2	7mer-m8	gaAGGUCAGCCCCU-ACAAAUGu	| :|||:| | |||||||	gcUGUAGUUGCCCAGUGUUUACu	0.9878	0.643	5	Huh-7.5,endothelial
MIMAT0000245	hsa-miR-30d-5p	ENSG00000247556	OIP5-AS1	processed_transcript	chr15	41595769	41595790	+	14	0	AGO1-4,AGO2	7mer-m8	gaaggucagccccUACAAAUGu	| | ||||||||	uuacuguggucucAUGUUUACu	0.0909	1.146	5	foreskin_fibroblast,left_ventricle
MIMAT0000245	hsa-miR-30d-5p	ENSG00000247556	OIP5-AS1	processed_transcript	chr15	41598477	41598498	+	44	0	AGO1,AGO1-4,AGO2	7mer-m8	gaaggucagccccUACAAAUGu	| :|||||||	agaguugcucacuGUGUUUACu	-0.0378	0.267	5	Huh-7.5,endothelial,foreskin_fibroblast
MIMAT0000245	hsa-miR-30d-5p	ENSG00000244879	GABPB1-AS1	antisense	chr15	50656008	50656029	+	2	0	AGO1-4,AGO2	8mer	gaAGGUCAGCCCCUACAAAUGu	|:: ||: :|||||||	aaUUUUGUUCACUGUGUUUACa	0.8558	0.252	2	HeLa,hNSC
MIMAT0000245	hsa-miR-30d-5p	ENSG00000261771	DNAAF4-CCPG1	processed_transcript	chr15	55647691	55647712	-	4	0	AGO1,AGO1-4,AGO2	7mer-m8	gaaggucagccccUACAAAUGu	| :|||||||	ugaaucuuacccaGUGUUUACc	-0.0217	0.139	0	HeLa,Huh-7.5,endothelial
MIMAT0000245	hsa-miR-30d-5p	ENSG00000247982	LINC00926	lincRNA	chr15	57593099	57593121	+	1	0	AGO1-4	7mer-m8	gaAG-GUCAGCCCCUACAAAUGu	|| :| |: | :|||||||	gcUCAUAUUUUGAAGUGUUUACg	0.9279	0.085	7	hNSC
MIMAT0000245	hsa-miR-30d-5p	ENSG00000247982	LINC00926	lincRNA	chr15	57599926	57599947	+	1	0	AGO1	8mer	gaaggucagcccCUACAAAUGu	| | | |||||||||	auaaaaauguauGAUGUUUACa	0.6752	0.798	7	endothelial
MIMAT0000245	hsa-miR-30d-5p	ENSG00000259627	AC079328.2	antisense	chr15	63364059	63364080	-	3	0	AGO2	8mer	gaaggucagccccUACAAAUGu	| || | ||||||||	auaucauuauacaAUGUUUACa	0.7461	3.534	0	TDF
MIMAT0000245	hsa-miR-30d-5p	ENSG00000259673	IQCH-AS1	lincRNA	chr15	67700267	67700288	-	1	0	AGO2	7mer-m8	gaaggucagccccuACAAAUGu	| | |||||||	ggcaccauuucaacUGUUUACu	0.1109	6.064	1	HEK293
MIMAT0000245	hsa-miR-30d-5p	ENSG00000274297	AC009269.5	sense_intronic	chr15	71050752	71050774	-	5	0	AGO1,AGO1-4,AGO2	7mer-m8	gaagGUCAGCCCCU-ACAAAUGu	| :| |: | | |||||||	augaUACUUAAGCACUGUUUACu	0.7805	0.801	3	MCF7,MDA-MB-231,endothelial
MIMAT0000245	hsa-miR-30d-5p	ENSG00000281183	NPTN-IT1	sense_intronic	chr15	73859731	73859752	-	4	0	AGO1-4,AGO2	7mer-m8	gaaggUCAGCCCCUACAAAUGu	:||| :|||||||	uaagaGGUCAUAAGUGUUUACc	0.5868	0.164	0	Huh-7.5
MIMAT0000245	hsa-miR-30d-5p	ENSG00000259495	AC016705.2	lincRNA	chr15	80666508	80666529	-	1	0	AGO2	8mer	gaaggucagccccuACAAAUGu	| ||| |||||||	aauguugucuucucUGUUUACa	0.6242	0.453	4	WA-09
MIMAT0000245	hsa-miR-30d-5p	ENSG00000261659	Z92544.2	processed_transcript	chr16	739254	739275	+	3	0	AGO2	7mer-m8	gaaggucagccccuACAAAUGu	| || | |||||||	guggaagcagacuuUGUUUACc	0.5576	5.508	1	22RV1
MIMAT0000245	hsa-miR-30d-5p	ENSG00000261659	Z92544.2	processed_transcript	chr16	741363	741382	+	2	0	AGO2	7mer-m8	gaaGGUCAGCCCCUACAAAUGu	| ||| || | |||||||	cacCCAUUC--GUUUGUUUACu	0.9945	0.266	1	T-REx-293
MIMAT0000245	hsa-miR-30d-5p	ENSG00000281005	LINC00921	lincRNA	chr16	3314833	3314854	+	5	0	AGO1,AGO2	8mer	gaaGGUCAGCCCCUACAAAUGu	|| || ||||||||	ucgCCCUUCUUUCAUGUUUACa	0.7317	-0.013	2	HeLa,endothelial
MIMAT0000245	hsa-miR-30d-5p	ENSG00000260979	AC022167.3	lincRNA	chr16	9060715	9060738	+	1	0	AGO2	7mer-m8	gaAGGUCAGCCCCU--ACAAAUGu	|||:|| | | | |||||||	cuUUCACCCCUGCAACUGUUUACu	1.1497	0.052	2	MDMs
MIMAT0000245	hsa-miR-30d-5p	ENSG00000260349	AC087190.1	antisense	chr16	9200727	9200746	-	1	0	AGO2	8mer	gaAGGUCAGCCCCUACAAAUGu	|| ||| | |||||||	ucUCAAGU--AUGCUGUUUACa	0.8393	-0.002	0	TDF
MIMAT0000245	hsa-miR-30d-5p	ENSG00000261560	AC007216.3	sense_intronic	chr16	11976214	11976235	-	1	0	AGO2	8mer	gaaggucagccccUACAAAUGu	| || ||||||||	aguaucuucuaaaAUGUUUACa	0.5122	0.342	1	TrHBMEC
MIMAT0000245	hsa-miR-30d-5p	ENSG00000279583	AC009086.3	TEC	chr16	29606964	29606987	-	3	0	AGO1,AGO2	8mer	gaaggucAGCC--CCUACAAAUGu	|:|| | |||||||	uccuugaUUGGACGCCUGUUUACa	0.2056	0.203	1	endothelial,motor_cortex
MIMAT0000245	hsa-miR-30d-5p	ENSG00000274220	AC009163.7	lincRNA	chr16	75470177	75470200	+	1	0	AGO2	7mer-m8	gaaggUCAGCCCCU--ACAAAUGu	||| | | | |||||||	ugcaaAGUAGUGUAUGUGUUUACu	0.6323	0.050	2	HeLa
MIMAT0000245	hsa-miR-30d-5p	ENSG00000260816	AC027279.1	sense_intronic	chr16	78930229	78930247	+	1	0	AGO1-4	8mer	gaaGGUCAGCCCCUACAAAUGu	||| |:|| |||||||	aaaCCACUUGG---UGUUUACa	0.9079	-0.245	3	hNSC
MIMAT0000245	hsa-miR-30d-5p	ENSG00000276337	AC105429.1	sense_intronic	chr16	87505743	87505764	-	2	0	AGO1-4,AGO2	7mer-m8	gaaggucagccccUACAAAUGu	| | ||||||||	cacuuucacuauuAUGUUUACu	0.1601	-0.247	4	Huh-7.5,hNSC
MIMAT0000245	hsa-miR-30d-5p	ENSG00000262228	AC087392.3	lincRNA	chr17	668482	668503	-	1	0	AGO2	7mer-m8	gaAGGUCAGCCCCUACAAAUGu	|:: | ||| :|||||||	ugUUUUGACGGUUGUGUUUACu	1.1042	0.320	2	HeLa
MIMAT0000245	hsa-miR-30d-5p	ENSG00000266709	AC005224.4	lincRNA	chr17	14207740	14207761	+	1	0	AGO1-4	7mer-m8	gaaggucagccccuACAAAUGu	|| | | |||||||	uuuuaaaugccaucUGUUUACu	0.5188	0.430	14	hNSC
MIMAT0000245	hsa-miR-30d-5p	ENSG00000214719	AC005562.1	processed_transcript	chr17	28961834	28961855	+	1	0	AGO1-4	8mer	gaaggucagccccuACAAAUGu	| | | | |||||||	ccuggggcgaguccUGUUUACa	0.4867	0.016	6	hNSC
MIMAT0000245	hsa-miR-30d-5p	ENSG00000267745	AC060766.7	processed_transcript	chr17	33736546	33736567	-	4	0	AGO1-4,AGO2	7mer-m8	gaaggucagccccUACAAAUGu	| | ||||||||	aacagccuagaaaAUGUUUACu	0.1601	0.407	8	HeLa,Huh-7.5
MIMAT0000245	hsa-miR-30d-5p	ENSG00000197291	RAMP2-AS1	lincRNA	chr17	40906757	40906778	-	5	0	AGO1-4,AGO2	7mer-m8	gaaggucagccccuACAAAUGu	| || |||||||	aggguacucauauuUGUUUACc	0.3385	0.213	3	Huh-7.5
MIMAT0000245	hsa-miR-30d-5p	ENSG00000264920	AC018521.5	processed_transcript	chr17	45972949	45972970	-	1	0	AGO2	7mer-m8	gaaggUCAGCCCCUACAAAUGu	| |||:|||| |||||||	gugggAGUUGGGGUUGUUUACg	1.4745	0.077	2	HeLa
MIMAT0000245	hsa-miR-30d-5p	ENSG00000261589	CTC-462L7.1	lincRNA	chr17	53247656	53247677	+	1	0	AGO1-4	7mer-m8	gaaggucagccccUACAAAUGu	| | ||||||||	aacaugauagaaaAUGUUUACu	0.1601	0.276	0	Huh-7.5
MIMAT0000245	hsa-miR-30d-5p	ENSG00000264112	AC015813.1	lincRNA	chr17	56068063	56068084	-	3	0	AGO1,AGO1-4,AGO2	8mer	gaaggucagccccuACAAAUGu	| || |||||||	cacucaccgaaaauUGUUUACa	0.1674	0.582	1	BCBL-1,endothelial,hNSC
MIMAT0000245	hsa-miR-30d-5p	ENSG00000264112	AC015813.1	lincRNA	chr17	56071946	56071967	-	4	0	AGO1-4,AGO2	7mer-m8	gaAGGUCAGCCCCUACAAAUGu	|| ||| ||:|||||||	uaUCGAGUACUGGGUGUUUACc	1.2139	-0.061	1	HeLa,Huh-7.5
MIMAT0000245	hsa-miR-30d-5p	ENSG00000267104	TBC1D3P1-DHX40P1	processed_transcript	chr17	58079691	58079712	-	2	0	AGO2	7mer-m8	gaaggucagccCCUACAAAUGu	| | | ||||||||||	auaugacugauGGAUGUUUACu	0.8115	4.877	1	HEK293S
MIMAT0000245	hsa-miR-30d-5p	ENSG00000279133	AC018628.1	TEC	chr17	60081613	60081634	-	6	0	AGO1-4,AGO2	7mer-m8	gaaggucagccccuACAAAUGu	| |||||||	aaggacucuugucuUGUUUACu	-0.3849	0.364	4	Huh-7.5,T-REx-293
MIMAT0000245	hsa-miR-30d-5p	ENSG00000264546	AC008026.3	sense_intronic	chr17	60629431	60629452	+	3	0	AGO2	8mer	gaaggucagccccuACAAAUGu	| |||||||	ugauacuuuaaaccUGUUUACa	-0.2035	0.292	1	HeLa
MIMAT0000245	hsa-miR-30d-5p	ENSG00000234899	SOX9-AS1	processed_transcript	chr17	70071467	70071488	-	1	0	AGO2	8mer	gaaggucagccccuACAAAUGu	| |||||||	agauguaaaugccuUGUUUACa	-0.3849	-0.121	1	HeLa
MIMAT0000245	hsa-miR-30d-5p	ENSG00000267665	AC021683.3	lincRNA	chr17	75527275	75527294	+	1	0	AGO1	7mer-m8	gaAGGUCAGCCCCUACAAAUGu	| :| |:| | |||||||	acUGUAAUUGUG--UGUUUACu	0.7994	0.083	1	HEK293
MIMAT0000245	hsa-miR-30d-5p	ENSG00000262877	AC110285.2	lincRNA	chr17	79362797	79362818	-	3	0	AGO1,AGO2	8mer	gaaGGUCAGCCCCUACAAAUGu	| |:: |:|| |:|||||||	ccaCUGUUUGGCGGUGUUUACa	1.2649	0.469	4	BT474,endothelial
MIMAT0000245	hsa-miR-30d-5p	ENSG00000275902	AC139530.3	antisense	chr17	79664346	79664369	-	1	0	AGO2	8mer	gaagGUCAGCC-C-CUACAAAUGu	||| || | | |||||||	gcagCAGGGGGCGUGCUGUUUACa	0.8437	-0.340	0	HeLa
MIMAT0000245	hsa-miR-30d-5p	ENSG00000263731	AC145207.5	lincRNA	chr17	79836364	79836385	-	8	2	AGO1,AGO1-4,AGO2	7mer-m8	gaaggucagccccUACAAAUGu	||||||||	ggaaagaagccucAUGUUUACc	-0.5455	-0.076	4	Huh-7.5,endothelial
MIMAT0000245	hsa-miR-30d-5p	ENSG00000279744	AC132938.5	TEC	chr17	80422051	80422072	+	1	0	AGO2	7mer-m8	gaaggucagccccUACAAAUGu	| || ||||||||	gguauuaucuccaAUGUUUACu	0.5122	-0.310	2	HeLa
MIMAT0000245	hsa-miR-30d-5p	ENSG00000261888	AC144831.1	lincRNA	chr17	81063711	81063732	+	1	0	AGO2	8mer	gaaggucagccccuACAAAUGu	| | |||||||	uaagaauuguuaauUGUUUACa	0.0735	0.150	6	HS5
MIMAT0000245	hsa-miR-30d-5p	ENSG00000265413	AP001094.2	sense_intronic	chr18	8403956	8403976	+	1	0	AGO2	7mer-m8	gaAGGUCAGCCCCUACAAAUGu	| || |: | | |||||||	ugUACA-UUUGAGUUGUUUACc	0.9279	-0.043	2	HeLa
MIMAT0000245	hsa-miR-30d-5p	ENSG00000265413	AP001094.2	sense_intronic	chr18	8403999	8404020	+	1	0	AGO2	8mer	gaaggucagccccuACAAAUGu	|| |||||||	gcucugugaacauuUGUUUACa	-0.1175	0.078	2	HeLa
MIMAT0000245	hsa-miR-30d-5p	ENSG00000265962	GACAT2	antisense	chr18	8695940	8695961	-	2	0	AGO1-4	8mer	gaaggucagCCCCUACAAAUGu	| ||| ||||||||	acaaaauaaGGGUAUGUUUACa	0.6256	0.314	11	MCF7
MIMAT0000245	hsa-miR-30d-5p	ENSG00000264151	AC090403.1	lincRNA	chr18	24920873	24920898	-	1	0	AGO2	7mer-m8	gaAGGUCAG----CCCCUACAAAUGu	| ||||| ||| ||||||||	acUGCAGUCCCCUGGGCAUGUUUACg	1.2432	-0.328	2	Huh-7.5
MIMAT0000245	hsa-miR-30d-5p	ENSG00000263823	AC009831.1	antisense	chr18	29523787	29523809	+	1	0	AGO2	7mer-m8	gaagGUCA-GCCCCUACAAAUGu	| || | ||||||||||	uacaCUGUGCUAGGAUGUUUACu	0.8492	-0.470	4	cingulate_gyrus
MIMAT0000245	hsa-miR-30d-5p	ENSG00000279319	AC105074.1	TEC	chr18	42567727	42567751	+	1	0	AGO2	7mer-m8	gaaGGUCAGCCCCU---ACAAAUGu	| |:|||| | |||||||	aucCUAGUCUCUCACCCUGUUUACu	0.9157	-0.046	6	HeLa
MIMAT0000245	hsa-miR-30d-5p	ENSG00000279433	AC018529.3	TEC	chr18	74820293	74820314	-	2	0	AGO2	7mer-m8	gaaggucagccccUACAAAUGu	| ||||||||	ugcagcauuucacAUGUUUACc	0.0237	-0.425	1	HeLa
MIMAT0000245	hsa-miR-30d-5p	ENSG00000265843	LINC01029	lincRNA	chr18	75683449	75683470	-	2	0	AGO1,AGO2	7mer-m8	gaaggucagccccuACAAAUGu	| | |||||||	augggacagaacuuUGUUUACg	-0.0066	-1.058	9	22RV1,endothelial
MIMAT0000245	hsa-miR-30d-5p	ENSG00000278000	AC139100.2	sense_intronic	chr18	77920163	77920184	+	5	0	AGO1-4,AGO2	7mer-m8	gaaggucagccccuACAAAUGu	| || || |||||||	auaccuguaaacccUGUUUACc	0.7117	0.251	2	BC-3,Huh-7.5
MIMAT0000245	hsa-miR-30d-5p	ENSG00000280239	AC011498.7	TEC	chr19	4448832	4448858	+	1	0	AGO2	8mer	gaaGGUCA--GCCC---CUACAAAUGu	||| | |||| ||||||||	gaaCCACUCCCGGGCCUCAUGUUUACa	1.0277	-0.610	2	22RV1
MIMAT0000245	hsa-miR-30d-5p	ENSG00000269386	RAB11B-AS1	antisense	chr19	8439360	8439381	-	2	0	AGO2	8mer	gaaggucagccccUACAAAUGu	|| | ||||||||	uggcccugggaacAUGUUUACa	0.4789	0.468	7	BCBL-1
MIMAT0000245	hsa-miR-30d-5p	ENSG00000279329	AC020910.5	TEC	chr19	35167713	35167734	-	1	0	AGO1-4	7mer-m8	gaaggucAGCCCCUACAAAUGu	| |: ||| |||||||	guguauaUUUGGGUUGUUUACu	0.7686	-0.148	1	Huh-7.5
MIMAT0000245	hsa-miR-30d-5p	ENSG00000280106	AC008555.8	TEC	chr19	35440088	35440109	-	1	0	AGO1-4	7mer-m8	gaAGGUCAGCCCCUACAAAUGu	|||::||: | :|||||||	guUCUGGUUUGUAGUGUUUACc	1.3880	0.326	1	hNSC
MIMAT0000245	hsa-miR-30d-5p	ENSG00000236144	TMEM147-AS1	antisense	chr19	36031710	36031731	-	3	0	AGO1-4,AGO2	7mer-m8	gaaggucagccccUACAAAUGu	| | :|||||||	agccauuuuauacGUGUUUACu	0.3049	0.108	2	Huh-7.5
MIMAT0000245	hsa-miR-30d-5p	ENSG00000254760	AC008750.1	antisense	chr19	51917552	51917559	+	1	0	AGO1-4	7mer-m8	gaaggucagccccuACAAAUGu	|||||||	--------------UGUUUACu	-2.2273	0.282	8	hNSC
MIMAT0000245	hsa-miR-30d-5p	ENSG00000269825	AC022150.4	sense_intronic	chr19	53155134	53155155	-	2	0	AGO1-4,AGO2	7mer-m8	gaaggucagccccUACAAAUGu	|| | :|||||||	auugacauaaaaaGUGUUUACg	0.4856	-0.468	5	GM12891,hNSC
MIMAT0000245	hsa-miR-30d-5p	ENSG00000260032	NORAD	lincRNA	chr20	34637491	34637512	-	46	0	AGO1,AGO1-4,AGO2	8mer	gaaggucagccccuACAAAUGu	|| | | |||||||	gcucuaugccauccUGUUUACa	0.5909	-0.211	0	Huh-7.5,endothelial,foreskin_fibroblast
MIMAT0000245	hsa-miR-30d-5p	ENSG00000196756	SNHG17	processed_transcript	chr20	37056549	37056571	-	4	0	AGO1,AGO2	7mer-m8	gaAGGU-CAGCCCCUACAAAUGu	| |||| | | |||:|||||||	ccUCCAUGCCCGGGGUGUUUACu	1.6042	-0.361	4	HeLa,endothelial
MIMAT0000245	hsa-miR-30d-5p	ENSG00000174365	SNHG11	processed_transcript	chr20	37077183	37077204	+	1	0	AGO2	7mer-m8	gaAGGUCAGCCCCUACAAAUGu	|::: |: || :|||||||	ugUUUGCUUAGGAGUGUUUACu	1.1164	-0.185	0	HeLa
MIMAT0000245	hsa-miR-30d-5p	ENSG00000273759	AL117379.1	lincRNA	chr20	61560209	61560231	-	3	0	AGO1-4	8mer	gaAGGUCAGCCCCU-ACAAAUGu	|| || | | | |||||||	auUACAAAAGUGUACUGUUUACa	0.9323	0.059	3	Huh-7.5
MIMAT0000245	hsa-miR-30d-5p	ENSG00000280432	AP000962.2	TEC	chr21	17898466	17898487	+	1	0	AGO2	7mer-m8	gaaggucagccccuACAAAUGu	| | |||||||	acaagaaauaaguuUGUUUACu	0.0107	0.180	5	HeLa
MIMAT0000245	hsa-miR-30d-5p	ENSG00000234293	BACH1-IT3	sense_intronic	chr21	30868407	30868428	+	1	0	AGO2	7mer-m8	gaAGGUCAGCCCCUACAAAUGu	| ||||| |||||||	ucUACAGUCCUUUCUGUUUACu	1.1523	-0.230	3	HeLa
MIMAT0000245	hsa-miR-30d-5p	ENSG00000279365	AP000695.3	TEC	chr21	37858912	37858932	+	1	0	AGO1	8mer	gaaGGUCAGCCCCUACAAAUGu	| ||| || | |||||||	uugCCAUUCAACG-UGUUUACa	1.0443	3.055	13	endothelial
MIMAT0000245	hsa-miR-30d-5p	ENSG00000270116	AP001429.1	sense_intronic	chr21	38473439	38473460	+	4	0	AGO1-4,AGO2	7mer-m8	gaaggucagcccCUACAAAUGu	|| |:|||||||	auuuuuaaacuuGGUGUUUACu	0.2195	0.405	0	Huh-7.5
MIMAT0000245	hsa-miR-30d-5p	ENSG00000280109	PLAC4	antisense	chr21	42550792	42550813	-	1	0	AGO2	7mer-m8	gaaggucagccccuACAAAUGu	|| | | |||||||	cuccucuaaaagucUGUUUACu	0.3341	0.134	1	TDF
MIMAT0000245	hsa-miR-30d-5p	ENSG00000228315	GUSBP11	processed_transcript	chr22	24036918	24036939	-	2	0	AGO1-4,AGO2	8mer	gaaggucagccCCUACAAAUGu	| | | :|||||||	caugagccacuGCGUGUUUACa	0.1679	-0.069	2	HS5,Huh-7.5
MIMAT0000245	hsa-miR-30d-5p	ENSG00000273000	AP000347.2	processed_transcript	chr22	24036918	24036939	-	2	0	AGO1-4,AGO2	8mer	gaaggucagccCCUACAAAUGu	| | | :|||||||	caugagccacuGCGUGUUUACa	0.1679	-0.069	4	HS5,Huh-7.5
MIMAT0000245	hsa-miR-30d-5p	ENSG00000272977	AL008721.2	sense_intronic	chr22	25875061	25875082	+	1	0	AGO1-4	7mer-m8	gaAGGUCAGCCCCUACAAAUGu	||| | | |||||||||	aaUCCUGGCAUUGAUGUUUACc	1.0854	0.211	1	Huh-7.5
MIMAT0000245	hsa-miR-30d-5p	ENSG00000228839	PIK3IP1-AS1	antisense	chr22	31733894	31733915	+	1	0	AGO1-4	7mer-m8	gaaggucagccccuACAAAUGu	| || | |||||||	guagaagacaccacUGUUUACu	0.5765	-0.627	1	MCF7
MIMAT0000245	hsa-miR-30d-5p	ENSG00000280383	Z95331.1	sense_overlapping	chr22	46073968	46073989	+	4	0	AGO1-4,AGO2	8mer	gaaggucagccccUACAAAUGu	| | ||||||||	gaguuacugcuucAUGUUUACa	0.3008	0.071	3	Huh-7.5
MIMAT0000245	hsa-miR-30d-5p	ENSG00000231711	LINC00899	processed_transcript	chr22	46437065	46437086	-	1	0	AGO2	8mer	gaagGUCAGCCCCUACAAAUGu	::| | | |||||||||	accgUGGACUGUGAUGUUUACa	0.8304	-0.359	4	HeLa
MIMAT0000245	hsa-miR-30d-5p	ENSG00000231711	LINC00899	processed_transcript	chr22	46438057	46438078	-	2	0	AGO2	8mer	gaaggucagccccuACAAAUGu	||| | | |||||||	cuuuuacuaaauucUGUUUACa	0.7217	0.205	4	HeLa
MIMAT0000245	hsa-miR-30d-5p	ENSG00000241990	PRR34-AS1	antisense	chr22	46450726	46450747	+	2	0	AGO1,AGO2	7mer-m8	gaaggucagccccuACAAAUGu	|||||||	agggauucacacacUGUUUACu	-0.7727	-0.510	9	HeLa,endothelial
MIMAT0000245	hsa-miR-30d-5p	ENSG00000236017	ASMTL-AS1	antisense	chrX	1520832	1520853	+	2	0	AGO2	8mer	gaaggUCAGCCCCUACAAAUGu	|| :|| ||||:|||||||	cucggGGUGGGGGGUGUUUACa	1.3414	0.319	2	T-REx-293
MIMAT0000245	hsa-miR-30d-5p	ENSG00000229563	LINC01204	lincRNA	chrX	45386286	45386307	+	1	0	AGO1-4	7mer-m8	gaaggucagccccUACAAAUGu	| | ||||||||	gcuuaaacauacaAUGUUUACu	0.2351	0.029	8	hNSC
MIMAT0000245	hsa-miR-30d-5p	ENSG00000270069	MIR222HG	lincRNA	chrX	45605317	45605338	-	5	2	AGO1,AGO2	7mer-m8	gaaggucagcccCUACAAAUGu	| | |||||||	gacaacuuacauGUUGUUUACu	-0.0738	-0.011	7	MDA-MB-231,endothelial
MIMAT0000245	hsa-miR-30d-5p	ENSG00000229807	XIST	lincRNA	chrX	73040979	73041000	-	10	0	AGO1-4,AGO2	7mer-m8	gaaggucagccccUACAAAUGu	|| | ||||||||	auuugaaauauuaAUGUUUACc	0.4279	0.193	0	Huh-7.5
MIMAT0000245	hsa-miR-30d-5p	ENSG00000229807	XIST	lincRNA	chrX	73046446	73046467	-	35	0	AGO1,AGO1-4,AGO2,AGO3	8mer	gaaggucagccccuACAAAUGu	| | |||||||	uaccucuuuucuauUGUUUACa	0.1231	0.362	0	HEK293,Huh-7.5
MIMAT0000245	hsa-miR-30d-5p	ENSG00000230590	FTX	lincRNA	chrX	73231289	73231303	-	1	0	AGO1	7mer-m8	gaaggucagccccuACAAAUGu	|||||||	-------auuuaacUGUUUACc	-1.7273	0.209	1	endothelial
MIMAT0000245	hsa-miR-30d-5p	ENSG00000230590	FTX	lincRNA	chrX	73504663	73504685	-	2	0	AGO2	7mer-m8	gaAGGUC-AGCCCCUACAAAUGu	| :|| || | |||||||	gcUAUAGCUCACUGUUGUUUACu	0.8680	0.251	1	Huh-7.5
MIMAT0000245	hsa-miR-30d-5p	ENSG00000261409	AL035425.3	sense_overlapping	chrX	107963549	107963570	-	11	0	AGO1,AGO2,AGO3	7mer-m8	gaagguCAGCCCCUACAAAUGu	| || | ||||||||	aucuuuGUGGAAUAUGUUUACc	0.6674	1.121	3	HEK293
MIMAT0000245	hsa-miR-30d-5p	ENSG00000261409	AL035425.3	sense_overlapping	chrX	107964739	107964760	-	3	0	AGO1,AGO2	7mer-m8	gaaggucagccccUACAAAUGu	||| || :|||||||	auucaagaaauuaGUGUUUACu	0.8691	0.379	3	HEK293
MIMAT0000245	hsa-miR-30d-5p	ENSG00000232611	AL683813.1	lincRNA	chrX	135923745	135923766	-	3	0	AGO1,AGO2	7mer-m8	gaaggucagccccuACAAAUGu	| |||||||	gguaacuaacucauUGUUUACc	-0.3825	0.148	2	GM12892,endothelial
MIMAT0000245	hsa-miR-30d-5p	ENSG00000236017	ASMTL-AS1	antisense	chrY	1470832	1470853	+	2	0	AGO2	8mer	gaaggUCAGCCCCUACAAAUGu	|| :|| ||||:|||||||	cucggGGUGGGGGGUGUUUACa	1.3414	0.594	2	T-REx-293
