# Supplementary material for: Identification of hub programmed cell death-related genes and immune infiltration in Crohn’s disease using bioinformatics
Source: Front Genet. 2024 Dec 18;15:1425062. doi: 10.3389/fgene.2024.1425062 (PMC11688285; doi:10.3389/fgene.2024.1425062)
Supplement: Supplementary file 2 [file DataSheet4.zip › Input data and script3/ceRNAnet/miRNA_lncRNA/hsa-miR-382-3p.txt]

#please cite:
#Zhou KR, Liu S, Li B, Liu SR, Zheng WJ, Cai L, et al. An encyclopedia of RNA interactomes in ENCORI.
#2.Li JH, et al.starBase v2.0: decoding miRNA-ceRNA, miRNA-ncRNA and protein-RNA interaction networks from large-scale CLIP-Seq data , Nucleic Acids Res. 2014 Jan;42:D92-7.
miRNAid	miRNAname	geneID	geneName	geneType	chromosome	start	end	strand	clipExpNum	degraExpNum	RBP	merClass	miRseq	align	targetSeq	TDMDScore	phyloP	pancancerNum	cellline/tissue
MIMAT0022697	hsa-miR-382-3p	ENSG00000237491	AL669831.5	lincRNA	chr1	719941	719962	+	9	0	AGO1-4,AGO2	7mer-m8	uucacaAC-AGGCACUUACUAa	| | || || |||||||	aggcaaUGCUCAAAGAAUGAUg	0.8815	0.115	2	Huh-7.5
MIMAT0022697	hsa-miR-382-3p	ENSG00000261326	LINC01355	lincRNA	chr1	23611864	23611884	-	7	0	AGO1-4,AGO2	7mer-m8	uucacaacaggcaCUUACUAa	| |||||||	auaaugcaaggaaGAAUGAUc	-0.4286	-0.154	3	Huh-7.5
MIMAT0022697	hsa-miR-382-3p	ENSG00000261326	LINC01355	lincRNA	chr1	23612190	23612210	-	6	0	AGO1-4,AGO2	8mer	uucacaacaggcACUUACUAa	| | ||||||||	auagacuucaaaUGAAUGAUa	0.3627	0.399	3	Huh-7.5
MIMAT0022697	hsa-miR-382-3p	ENSG00000229431	AL139289.1	antisense	chr1	43853199	43853219	+	1	0	AGO1-4	7mer-m8	uucacaacaggcaCUUACUAa	| |||||||	gacaacaccagagGAAUGAUg	-0.3333	5.334	0	Huh-7
MIMAT0022697	hsa-miR-382-3p	ENSG00000226476	LINC01748	lincRNA	chr1	61067123	61067146	-	2	0	AGO1-4,AGO2	8mer	uucAC-AACAGGC--ACUUACUAa	| || ||| : | ||||||||	auaUGAUUGCUGGGUUGAAUGAUa	1.1765	-0.133	1	Huh-7.5
MIMAT0022697	hsa-miR-382-3p	ENSG00000233061	TTLL7-IT1	sense_intronic	chr1	84446227	84446247	-	1	0	AGO2	7mer-m8	uucacaacAGGCACUUACUAa	| | |:| ||||||||	acuccucaUUCCUGAAUGAUg	0.7828	-0.018	2	HeLa
MIMAT0022697	hsa-miR-382-3p	ENSG00000282057	AC092807.3	lincRNA	chr1	85961340	85961360	-	2	0	AGO2	8mer	uucacaacaggcACUUACUAa	| | | ||||||||	cacagaccuuaaUGAAUGAUa	0.5924	0.968	0	MDA-MB-231
MIMAT0022697	hsa-miR-382-3p	ENSG00000267272	LINC01140	lincRNA	chr1	87634390	87634410	+	2	0	AGO1-4,AGO2	7mer-m8	uucacaacagGCACUUACUAa	| :|||||||||	uccgggccaaUGUGAAUGAUu	0.5168	2.609	1	Huh-7.5
MIMAT0022697	hsa-miR-382-3p	ENSG00000223745	CCDC18-AS1	processed_transcript	chr1	93727758	93727778	-	1	0	AGO2	8mer	uucacaacaggcaCUUACUAa	| | |||||||	ggggccaggguugGAAUGAUa	0.2590	0.030	4	HeLa
MIMAT0022697	hsa-miR-382-3p	ENSG00000223745	CCDC18-AS1	processed_transcript	chr1	93803115	93803122	-	1	0	AGO2	7mer-m8	uucacaacaggcaCUUACUAa	|||||||	-------------GAAUGAUu	-2.0476	0.688	4	BC-3
MIMAT0022697	hsa-miR-382-3p	ENSG00000223745	CCDC18-AS1	processed_transcript	chr1	93803115	93803136	-	1	0	AGO2	7mer-m8	uucacaacaggCA-CUUACUAa	| | || |||||||	acaacucugagGUGGAAUGAUu	0.3476	0.281	4	BC-3
MIMAT0022697	hsa-miR-382-3p	ENSG00000225206	MIR137HG	lincRNA	chr1	98407197	98407218	-	1	0	AGO2	7mer-m8	uucacaacaggCA-CUUACUAa	|| |||||||	gcagacauaaaGUGGAAUGAUu	-0.3789	0.184	2	cingulate_gyrus
MIMAT0022697	hsa-miR-382-3p	ENSG00000259834	AL365361.1	lincRNA	chr1	111198423	111198443	-	1	0	AGO2	8mer	uucacaacaggcaCUUACUAa	| | |||||||	uggaaagauauuaGAAUGAUa	0.2002	0.911	2	BCBL-1
MIMAT0022697	hsa-miR-382-3p	ENSG00000233396	LINC01719	lincRNA	chr1	145376316	145376337	-	1	0	AGO1-4	7mer-m8	uucacaACAGGC-ACUUACUAa	| |||::| |||||||	agagaaUGUUUGAGGAAUGAUc	0.8726	0.185	1	fibroblasts
MIMAT0022697	hsa-miR-382-3p	ENSG00000234225	AC244394.2	lincRNA	chr1	146473760	146473781	-	1	0	AGO1-4	7mer-m8	uucacaACAGGC-ACUUACUAa	| |||::| |||||||	agagaaUGUUUGAGGAAUGAUc	0.8726	-0.009	2	fibroblasts
MIMAT0022697	hsa-miR-382-3p	ENSG00000278811	LINC00624	antisense	chr1	146732460	146732478	-	1	0	AGO1-4	7mer-m8	uucacAACAGGCACUUACUAa	||| || |||||||	cuacuUUG-CC-AGAAUGAUg	0.7018	0.254	4	fibroblasts
MIMAT0022697	hsa-miR-382-3p	ENSG00000261716	AC239868.1	sense_overlapping	chr1	149820032	149820052	-	1	0	AGO2	7mer-m8	uucacaacaggcaCUUACUAa	| |||||||	gguaugaaggcaaGAAUGAUu	-0.3556	0.290	5	MCF7
MIMAT0022697	hsa-miR-382-3p	ENSG00000261716	AC239868.1	sense_overlapping	chr1	149820440	149820460	-	4	0	AGO1-4,AGO2	7mer-m8	uucacaacagGCACUUACUAa	|| :| |||||||	aacacagcaaUGAGAAUGAUg	0.2630	-0.253	5	MCF7,hNSC
MIMAT0022697	hsa-miR-382-3p	ENSG00000232995	AL592435.1	antisense	chr1	163214566	163214585	-	1	0	AGO1-4	7mer-m8	uucacaacAGGCACUUACUAa	| |:| ||||||||	auuaaaccUUC-UGAAUGAUu	0.4058	0.078	5	Huh-7.5
MIMAT0022697	hsa-miR-382-3p	ENSG00000234741	GAS5	processed_transcript	chr1	173835805	173835825	-	172	0	AGO1,AGO1-4,AGO2	7mer-m8	uucacaaCAGGCACUUACUAa	| || | |||||||	cucuugaGUGCUAGAAUGAUg	0.5969	2.671	9	MDMs,endothelial,foreskin_fibroblast
MIMAT0022697	hsa-miR-382-3p	ENSG00000261182	AL596211.1	lincRNA	chr1	188189613	188189632	+	1	0	AGO2	7mer-m8	uucACAACAGGCACUUACUAa	| || |: | |||||||	uuuUAUU-UUAGAGAAUGAUg	0.8420	0.357	0	BCBL-1
MIMAT0022697	hsa-miR-382-3p	ENSG00000276517	AL133243.3	sense_intronic	chr2	32753763	32753782	+	1	0	AGO2	7mer-m8	uucacaaCAGGCACUUACUAa	| ||| | |||||||	auuaagaGUCAG-GAAUGAUg	0.6410	0.185	1	cingulate_gyrus
MIMAT0022697	hsa-miR-382-3p	ENSG00000204588	LINC01123	lincRNA	chr2	110752548	110752568	+	1	0	AGO2	7mer-m8	uucacaacaggCACUUACUAa	| | | |||||||||	uaccuuggaagGUGAAUGAUc	0.7549	0.015	3	MCF7
MIMAT0022697	hsa-miR-382-3p	ENSG00000175772	LINC01106	lincRNA	chr2	111134055	111134075	-	1	0	AGO2	7mer-m8	uucacaacaggCACUUACUAa	| | | |||||||||	uaccuuggaagGUGAAUGAUc	0.7549	0.019	5	MCF7
MIMAT0022697	hsa-miR-382-3p	ENSG00000226383	LINC01876	lincRNA	chr2	156877391	156877413	-	1	0	AGO2	7mer-m8	uucACAACAG--GCACUUACUAa	| |||| |: | |||||||	uacUGUUAUUGGAGAGAAUGAUg	1.1650	0.080	1	Huh-7.5
MIMAT0022697	hsa-miR-382-3p	ENSG00000226383	LINC01876	lincRNA	chr2	156877606	156877626	-	6	0	AGO1-4,AGO2	7mer-m8	uucacaacagGCACUUACUAa	| :|||||||||	agaauagaaaUGUGAAUGAUu	0.2381	-0.062	1	Huh-7.5
MIMAT0022697	hsa-miR-382-3p	ENSG00000226383	LINC01876	lincRNA	chr2	156877680	156877700	-	2	0	AGO1-4,AGO2	7mer-m8	uucacaacaggCACUUACUAa	| | |||||||	gugcaaauagaGGGAAUGAUu	-0.0343	0.110	1	Huh-7.5
MIMAT0022697	hsa-miR-382-3p	ENSG00000235770	LINC00607	lincRNA	chr2	216477768	216477791	-	1	0	AGO2	7mer-m8	uucACAAC-AGGC-A-CUUACUAa	|| || || ||:| | |||||||	aaaUGCUGAUCUGCUGGAAUGAUg	1.4911	0.393	1	MDA-MB-231
MIMAT0022697	hsa-miR-382-3p	ENSG00000189229	AC069277.1	lincRNA	chr3	6625331	6625351	+	2	0	AGO1-4,AGO2	7mer-m8	uucacaacaggcaCUUACUAa	| |||||||	ucacuaagaagcaGAAUGAUc	-0.0704	0.110	0	HeLa,Huh-7.5
MIMAT0022697	hsa-miR-382-3p	ENSG00000254485	AC026191.1	antisense	chr3	9334553	9334575	-	5	0	AGO1-4,AGO2	8mer	uucacaACAGG-C-ACUUACUAa	| | || || | ||||||||	gauuaaUGACCAGAUGAAUGAUa	1.1068	0.802	7	Huh-7.5
MIMAT0022697	hsa-miR-382-3p	ENSG00000206573	THUMPD3-AS1	antisense	chr3	9431166	9431186	-	1	0	AGO1-4	7mer-m8	uucacaacaggcaCUUACUAa	| | | |||||||	agagaugggaaugGAAUGAUc	0.4216	0.272	5	Huh-7.5
MIMAT0022697	hsa-miR-382-3p	ENSG00000261572	AC097639.1	sense_intronic	chr3	32279731	32279750	-	2	0	AGO2	7mer-m8	uucacaACAGGCACUUACUAa	| || | | |||||||	uggaaaUGGCAG-GAAUGAUg	0.7270	-0.256	1	22RV1
MIMAT0022697	hsa-miR-382-3p	ENSG00000273211	AC137630.4	lincRNA	chr3	49023228	49023247	-	2	0	AGO1-4,AGO2	7mer-m8	uucACAACAGGCACUUACUAa	| ||| || | |||||||	aucUGUGGU-GGGGAAUGAUu	1.1765	-0.301	0	22RV1,MCF7
MIMAT0022697	hsa-miR-382-3p	ENSG00000273374	AC069222.1	lincRNA	chr3	99523272	99523293	-	2	0	AGO1-4,AGO2	8mer	uucacaacaggCA-CUUACUAa	| | | || |||||||	aggggccaagaGUGGAAUGAUa	0.5236	0.002	6	Huh-7.5
MIMAT0022697	hsa-miR-382-3p	ENSG00000259976	AC093010.3	3prime_overlapping_ncRNA	chr3	114033492	114033511	-	12	0	AGO1-4,AGO2	7mer-m8	uucACAACAGGCACUUACUAa	||||| |: |||||||	ugaUGUUG-CUAAGAAUGAUg	1.2675	5.851	6	Huh-7.5,MDA-MB-231
MIMAT0022697	hsa-miR-382-3p	ENSG00000196810	CTBP1-AS2	antisense	chr4	1243906	1243925	+	1	0	AGO2	7mer-m8	uucacaacagGCACUUACUAa	|| |||||||	ggcauggagaCG-GAAUGAUg	-0.2209	-0.571	4	MDA-MB-231
MIMAT0022697	hsa-miR-382-3p	ENSG00000280650	KCNIP4-IT1	lincRNA	chr4	21845905	21845926	-	1	0	AGO2	8mer	uuCACAACAGGC-ACUUACUAa	||| | |:| |||||||	cuGUGCAGGCUGAAGAAUGAUa	1.0221	-0.052	1	motor_cortex
MIMAT0022697	hsa-miR-382-3p	ENSG00000280650	KCNIP4-IT1	lincRNA	chr4	21850134	21850154	-	1	0	AGO2	7mer-m8	uucacaacagGCACUUACUAa	|| :| |||||||	aaaaugcuaaUGAGAAUGAUg	0.2630	-0.279	1	cingulate_gyrus
MIMAT0022697	hsa-miR-382-3p	ENSG00000280650	KCNIP4-IT1	lincRNA	chr4	21850679	21850699	-	1	0	AGO2	7mer-m8	uucacaacaggcaCUUACUAa	| |||||||	uuucucuuagaagGAAUGAUu	-0.0872	0.020	1	cingulate_gyrus
MIMAT0022697	hsa-miR-382-3p	ENSG00000251095	AC097478.1	antisense	chr4	90605995	90606014	+	2	0	AGO2	7mer-m8	uucACAACAGGCACUUACUAa	| || | ||| |||||||	acuUGAUUUCC-AGAAUGAUu	1.1765	0.187	1	HeLa
MIMAT0022697	hsa-miR-382-3p	ENSG00000251095	AC097478.1	antisense	chr4	90613661	90613681	+	1	0	AGO2	8mer	uucacaacaggcaCUUACUAa	|| | |||||||	cagccauaaaaaaGAAUGAUa	0.4134	0.174	1	HeLa
MIMAT0022697	hsa-miR-382-3p	ENSG00000270681	AC095055.1	antisense	chr4	152061982	152062002	+	1	0	AGO2	7mer-m8	uucacaacaGGCACUUACUAa	| |:|||||||||	ugcagcgcaCUGUGAAUGAUg	0.6597	-0.402	2	BC-3
MIMAT0022697	hsa-miR-382-3p	ENSG00000280338	AC091941.1	TEC	chr5	8080615	8080635	-	1	0	AGO2	7mer-m8	uucacaacaggcACUUACUAa	||| ||||||||	aaggaagaaugaUGAAUGAUg	0.3949	-0.525	3	T-REx-293
MIMAT0022697	hsa-miR-382-3p	ENSG00000280338	AC091941.1	TEC	chr5	8080622	8080642	-	1	0	AGO2	7mer-m8	uucacaacaggcaCUUACUAa	|||||||	ugagcaaaaggaaGAAUGAUg	-0.6667	-0.616	3	T-REx-293
MIMAT0022697	hsa-miR-382-3p	ENSG00000259802	AC012640.2	antisense	chr5	10353122	10353142	-	1	1	AGO2	7mer-m8	uucacaacaggCACUUACUAa	| | | |||||||	agagcuaagggGAGAAUGAUc	0.2605	0.201	3	HeLa
MIMAT0022697	hsa-miR-382-3p	ENSG00000250320	AC113383.1	antisense	chr5	83681553	83681576	+	2	0	AGO1	7mer-m8	uucACAACAGGC--A-CUUACUAa	|||| |:|| | |||||||	cucUGUUUUUCGGUUAGAAUGAUu	1.1974	0.274	1	endothelial
MIMAT0022697	hsa-miR-382-3p	ENSG00000245526	LINC00461	lincRNA	chr5	87968939	87968959	-	1	0	AGO1-4	7mer-m8	uucacaacaggcaCUUACUAa	|| | |||||||	gagcaggggagagGAAUGAUg	0.4611	0.514	1	hNSC
MIMAT0022697	hsa-miR-382-3p	ENSG00000249669	CARMN	lincRNA	chr5	148807956	148807979	+	1	0	AGO2	7mer-m8	uucACAA--CA-GGCACUUACUAa	|| |||| || || ||||||||	aaaUGUUAAGUACCAUGAAUGAUg	1.6643	-0.156	1	cingulate_gyrus
MIMAT0022697	hsa-miR-382-3p	ENSG00000253522	MIR3142HG	lincRNA	chr5	159912635	159912655	+	5	0	AGO1,AGO1-4,AGO2	7mer-m8	uucacaacaggcACUUACUAa	| | ||||||||	caaguagcuaaaUGAAUGAUc	0.2937	0.050	5	Huh-7.5,MDA-MB-231,endothelial
MIMAT0022697	hsa-miR-382-3p	ENSG00000278970	HEIH	TEC	chr5	180257562	180257582	-	2	0	AGO1-4,AGO2	7mer-m8	uucacaacagGCACUUACUAa	| :| |||||||	cccgaguaaaUGAGAAUGAUg	0.1915	0.000	6	HeLa,MCF7
MIMAT0022697	hsa-miR-382-3p	ENSG00000278970	HEIH	TEC	chr5	180257662	180257682	-	4	0	AGO1-4,AGO2	7mer-m8	uucacaacagGCACUUACUAa	| :| |||||||	cccgaguaaaUGAGAAUGAUg	0.1915	0.073	6	HeLa,Huh-7.5
MIMAT0022697	hsa-miR-382-3p	ENSG00000233937	AC008443.1	processed_transcript	chr5	180683987	180684007	+	2	0	AGO1-4,AGO2	7mer-m8	uucacaacaggcACUUACUAa	||||||||	cuugcagagugaUGAAUGAUu	-0.4286	0.456	5	Huh-7.5,T98G
MIMAT0022697	hsa-miR-382-3p	ENSG00000216863	LY86-AS1	antisense	chr6	6366754	6366775	-	1	0	AGO2	7mer-m8	uucACAAC-AGGCACUUACUAa	| ||| | | |||||||	ggcUUUUGCUACUGGAAUGAUu	0.9117	0.173	5	GM12892
MIMAT0022697	hsa-miR-382-3p	ENSG00000228223	HCG11	lincRNA	chr6	26524196	26524216	+	3	0	AGO1-4,AGO2	7mer-m8	uucacaacaggCACUUACUAa	| | |||||||	ggaagagaagaGGGAAUGAUu	0.0487	0.081	1	HeLa,Huh-7.5
MIMAT0022697	hsa-miR-382-3p	ENSG00000233237	LINC00472	lincRNA	chr6	72124739	72124761	-	2	0	AGO2	7mer-m8	uucacAACAGG--CACUUACUAa	|| || ||| | |||||||	uagcaUUAUCCUUGGGAAUGAUu	1.1765	0.162	5	MDA-MB-231
MIMAT0022697	hsa-miR-382-3p	ENSG00000272356	AL080317.3	antisense	chr6	111631944	111631964	+	2	0	AGO1-4,AGO2	8mer	uucACAACAGGCACUUACUAa	| | |:| |||||||	cuaUCUGAUUCCAGAAUGAUa	0.6876	0.240	2	Huh-7.5
MIMAT0022697	hsa-miR-382-3p	ENSG00000231889	TRAF3IP2-AS1	antisense	chr6	111898233	111898253	+	1	0	AGO1-4	7mer-m8	uucacaacaggcACUUACUAa	| | ||||||||	auuuugaaaauaUGAAUGAUu	0.2184	0.967	4	hNSC
MIMAT0022697	hsa-miR-382-3p	ENSG00000223485	LINC01615	lincRNA	chr6	169558325	169558346	-	1	0	AGO1-4	7mer-m8	uucacAACAG-GCACUUACUAa	| ||| | | |||||||	aguauUUGACUCCAGAAUGAUu	0.8641	1.022	1	fibroblasts
MIMAT0022697	hsa-miR-382-3p	ENSG00000272732	AC004982.1	lincRNA	chr7	7590549	7590569	-	2	0	AGO2	8mer	uucacaacaggcaCUUACUAa	| | |||||||	gggguaggaaaagGAAUGAUa	0.2590	0.033	6	motor_cortex
MIMAT0022697	hsa-miR-382-3p	ENSG00000229970	AC007128.1	antisense	chr7	8304263	8304284	+	1	0	AGO2	7mer-m8	uucacaACAGG-CACUUACUAa	|| |: ||||||||	ggagaaUGGCUAUUGAAUGAUg	0.4760	0.162	4	HEK293
MIMAT0022697	hsa-miR-382-3p	ENSG00000223561	AC005165.1	lincRNA	chr7	25633191	25633213	-	1	0	AGO2	7mer-m8	uucACAACA-GGCA-CUUACUAa	| ||| || || | |||||||	agaUGUAGUGCCAUGGAAUGAUg	1.3588	-0.224	3	cingulate_gyrus
MIMAT0022697	hsa-miR-382-3p	ENSG00000196295	AC005154.1	processed_transcript	chr7	30591079	30591097	-	1	0	AGO2	7mer-m8	uucACAACAGGCACUUACUAa	| | ||| || |||||||	aguUUUUGCCC--GAAUGAUg	1.1289	-0.067	5	HeLa
MIMAT0022697	hsa-miR-382-3p	ENSG00000196295	AC005154.1	processed_transcript	chr7	30598323	30598343	-	1	1	AGO2	7mer-m8	uucacaacaggCACUUACUAa	| | | |||||||	augaaagccaaGGGAAUGAUg	0.1283	-0.058	5	MDA-MB-231
MIMAT0022697	hsa-miR-382-3p	ENSG00000271122	AC018647.2	antisense	chr7	35738694	35738714	+	2	0	AGO2	8mer	uucacaacaggcaCUUACUAa	| |||||||	ugcaaaggcauaaGAAUGAUa	-0.0704	0.334	7	HeLa
MIMAT0022697	hsa-miR-382-3p	ENSG00000232729	AC211433.1	processed_transcript	chr7	74103578	74103598	-	1	0	AGO2	7mer-m8	uucacaacaggcaCUUACUAa	|||||||	cuacccaacuaugGAAUGAUg	-0.6667	-0.565	0	H1
MIMAT0022697	hsa-miR-382-3p	ENSG00000234456	MAGI2-AS3	processed_transcript	chr7	79088686	79088706	+	1	0	AGO2	7mer-m8	uucacaacaggcaCUUACUAa	| |||||||	ugccuaaauuaugGAAUGAUu	-0.1574	-0.113	2	Huh-7.5
MIMAT0022697	hsa-miR-382-3p	ENSG00000234456	MAGI2-AS3	processed_transcript	chr7	79089576	79089595	+	3	0	AGO1-4,AGO2	7mer-m8	uucacaaCAGGCACUUACUAa	|||| ||||||||	cuagaaaGUCC-UGAAUGAUg	0.6579	0.115	2	Huh-7.5
MIMAT0022697	hsa-miR-382-3p	ENSG00000214188	ST7-OT4	sense_intronic	chr7	116599851	116599869	+	2	0	AGO1-4	7mer-m8	uucacaacAGGCACUUACUAa	| | ||| |||||||	uaaagcaaUCC--GAAUGAUg	0.7491	0.685	4	Huh-7.5
MIMAT0022697	hsa-miR-382-3p	ENSG00000241345	AC004690.2	antisense	chr7	123635055	123635075	+	1	0	AGO2	7mer-m8	uucacaacaggcaCUUACUAa	|||||||	uuacagcuaguuaGAAUGAUg	-0.6667	-0.261	1	motor_cortex
MIMAT0022697	hsa-miR-382-3p	ENSG00000231721	LINC-PINT	processed_transcript	chr7	130629149	130629169	-	3	0	AGO1,AGO1-4,AGO2	8mer	uucacaacaggcaCUUACUAa	| | |||||||	acggaacacauaaGAAUGAUa	-0.0952	-0.177	5	cingulate_gyrus,endothelial,hNSC
MIMAT0022697	hsa-miR-382-3p	ENSG00000236753	MKLN1-AS	processed_transcript	chr7	131008301	131008321	-	1	0	AGO1-4	7mer-m8	uucacaacaGGCACUUACUAa	| || |||||||	cccaucuaaCCUGGAAUGAUc	0.3134	0.066	7	Huh-7.5
MIMAT0022697	hsa-miR-382-3p	ENSG00000253230	LINC00599	lincRNA	chr8	9757601	9757621	-	2	0	AGO2	7mer-m8	uucacaacagGCACUUACUAa	| | :| |||||||	auaacaagaaUGAGAAUGAUg	0.3692	0.425	2	motor_cortex
MIMAT0022697	hsa-miR-382-3p	ENSG00000254143	AC022733.2	lincRNA	chr8	40029964	40029988	+	1	0	AGO2	7mer-m8	uucacAACAGGCA----CUUACUAa	|| ||| | |||||||	cuucaUUCUCCUUACUGGAAUGAUg	0.5590	-0.138	3	HeLa
MIMAT0022697	hsa-miR-382-3p	ENSG00000248858	AC104211.1	processed_transcript	chr8	93891602	93891621	-	1	0	AGO1-4	8mer	uucACAACAGGCACUUACUAa	| || | | | |||||||	cacUGCU-UGAGGGAAUGAUa	0.9245	0.264	6	Huh-7.5
MIMAT0022697	hsa-miR-382-3p	ENSG00000253669	GASAL1	lincRNA	chr8	103819982	103820002	+	1	0	AGO2	7mer-m8	uucacaacaggcaCUUACUAa	||| |||||||	ggaccuugaaaagGAAUGAUu	0.4719	0.535	1	22RV1
MIMAT0022697	hsa-miR-382-3p	ENSG00000247081	BAALC-AS1	antisense	chr8	104178281	104178301	-	1	0	AGO2	8mer	uucacaacAGGCACUUACUAa	| | ||||||||	ggagaaccUGCUUGAAUGAUa	0.1283	-0.369	3	HeLa
MIMAT0022697	hsa-miR-382-3p	ENSG00000239665	AL157392.3	processed_transcript	chr10	13680702	13680722	+	1	0	AGO2	7mer-m8	uucacaacaggcACUUACUAa	||||||||	ccaccaguggauUGAAUGAUg	-0.4286	-0.230	0	HeLa
MIMAT0022697	hsa-miR-382-3p	ENSG00000239665	AL157392.3	processed_transcript	chr10	13680800	13680819	+	3	0	AGO1-4,AGO2	7mer-m8	uucacaacAGGCACUUACUAa	|| |::| |||||||	cagauaccUUUG-GAAUGAUg	0.7076	-0.406	0	Huh-7.5,MCF7
MIMAT0022697	hsa-miR-382-3p	ENSG00000229124	VIM-AS1	antisense	chr10	17256528	17256548	-	1	0	AGO2	7mer-m8	uucacaaCAGGCACUUACUAa	| | :| |||||||	guauaaaGAUCAAGAAUGAUu	0.5099	-0.060	3	MDA-MB-231
MIMAT0022697	hsa-miR-382-3p	ENSG00000238258	AL121748.2	antisense	chr10	33502414	33502434	+	1	0	AGO2	7mer-m8	uucacaacaGGCACUUACUAa	| || ||||||||	ugcuucccaCCCUGAAUGAUg	0.4905	5.215	0	TDF
MIMAT0022697	hsa-miR-382-3p	ENSG00000232426	RP11-508M1.7	lincRNA	chr10	48988313	48988333	-	2	0	AGO1-4,AGO2	8mer	uucacaacaggcaCUUACUAa	| | |||||||	gucccuccuuaaaGAAUGAUa	0.2002	0.156	0	Huh-7.5
MIMAT0022697	hsa-miR-382-3p	ENSG00000232426	RP11-508M1.7	lincRNA	chr10	48988367	48988387	-	2	0	AGO1-4,AGO2	7mer-m8	uucaCAACAGGCACUUACUAa	| || | | |||||||	caugGUGGAGAGAGAAUGAUc	0.7747	0.057	0	Huh-7.5
MIMAT0022697	hsa-miR-382-3p	ENSG00000228065	LINC01515	lincRNA	chr10	67458025	67458045	+	2	0	AGO1-4,AGO2	7mer-m8	uucacaacagGCACUUACUAa	:|||||||||	uuuaaagagaUGUGAAUGAUu	0.0000	0.011	3	Huh-7.5
MIMAT0022697	hsa-miR-382-3p	ENSG00000228065	LINC01515	lincRNA	chr10	67458088	67458111	+	2	0	AGO1-4,AGO2	8mer	uucacAACAGG--C-ACUUACUAa	||| |: | ||||||||	uuaacUUGACUAGGCUGAAUGAUa	0.6706	0.065	3	Huh-7.5
MIMAT0022697	hsa-miR-382-3p	ENSG00000225484	NUTM2B-AS1	antisense	chr10	81480373	81480393	-	2	0	AGO1-4	7mer-m8	uucacaacaGGCACUUACUAa	| ::| |||||||	uuuuccccaUUGAGAAUGAUg	0.3755	-0.185	1	Huh-7.5
MIMAT0022697	hsa-miR-382-3p	ENSG00000273372	SFTPD-AS1	antisense	chr10	81732397	81732417	+	1	0	AGO2	7mer-m8	uucacaaCAGGCACUUACUAa	| |:|||||||||	ggaaccaGGCUGUGAAUGAUu	0.4534	-0.188	1	hMSC
MIMAT0022697	hsa-miR-382-3p	ENSG00000227896	AL731569.1	antisense	chr10	88283482	88283502	+	1	0	AGO1-4	7mer-m8	uucacaacAGGCACUUACUAa	|| |||||||	cuugccacUCAAAGAAUGAUc	0.0249	0.229	5	Huh-7.5
MIMAT0022697	hsa-miR-382-3p	ENSG00000224745	AC063965.1	sense_intronic	chr10	89638533	89638554	+	3	0	AGO1-4,AGO2	8mer	uucACAACAGGC-ACUUACUAa	| | |||| | |||||||	agcUUUUGUAAGCAGAAUGAUa	1.1650	0.381	0	Huh-7.5
MIMAT0022697	hsa-miR-382-3p	ENSG00000180139	ACTA2-AS1	antisense	chr10	90694882	90694902	+	3	0	AGO2	7mer-m8	uucacAACAGGCACUUACUAa	|| ||| |: |||||||	gagcuUUGGCUAGGAAUGAUu	1.1765	1.196	1	TDF
MIMAT0022697	hsa-miR-382-3p	ENSG00000277218	AL139123.1	sense_intronic	chr10	131903038	131903058	-	1	0	AGO1-4	7mer-m8	uucacaacaGGCACUUACUAa	| || ||||||||	uggaagacaCCCUGAAUGAUc	0.4563	0.031	1	Huh-7.5
MIMAT0022697	hsa-miR-382-3p	ENSG00000269821	KCNQ1OT1	antisense	chr11	2680432	2680452	-	4	0	AGO1-4,AGO2	8mer	uucacaacAGGCACUUACUAa	| | ||:|||||||||	auggaacuUCUGUGAAUGAUa	1.0476	-0.197	2	Huh-7.5
MIMAT0022697	hsa-miR-382-3p	ENSG00000269821	KCNQ1OT1	antisense	chr11	2689431	2689451	-	6	0	AGO1-4,AGO2	7mer-m8	uucacaacaggcACUUACUAa	|| | ||||||||	ugguagaauggaUGAAUGAUg	0.5842	-0.188	2	Huh-7.5
MIMAT0022697	hsa-miR-382-3p	ENSG00000269821	KCNQ1OT1	antisense	chr11	2689816	2689835	-	24	0	AGO1-4,AGO2	7mer-m8	uucacAACAGGCACUUACUAa	|| | | |||||||	gcaauUUAUAC-AGAAUGAUg	0.4974	-0.458	2	Huh-7.5
MIMAT0022697	hsa-miR-382-3p	ENSG00000269821	KCNQ1OT1	antisense	chr11	2693001	2693021	-	3	0	AGO1-4,AGO2	7mer-m8	uucacaacaggcaCUUACUAa	|| |||||||	ccugacugggucaGAAUGAUu	0.1903	-0.337	2	Huh-7.5
MIMAT0022697	hsa-miR-382-3p	ENSG00000269821	KCNQ1OT1	antisense	chr11	2702010	2702030	-	1	0	AGO2	8mer	uucacAACAGGCACUUACUAa	| || ||: |||||||	uauaaUUUUCUUGGAAUGAUa	0.9291	-0.147	2	T-REx-293
MIMAT0022697	hsa-miR-382-3p	ENSG00000269821	KCNQ1OT1	antisense	chr11	2714054	2714074	-	2	0	AGO1-4	7mer-m8	uucacaacaggCACUUACUAa	| | |||||||	cuaacaggcagGGGAAUGAUc	0.0179	-0.087	2	Huh-7.5
MIMAT0022697	hsa-miR-382-3p	ENSG00000260196	AC124798.1	antisense	chr11	17402982	17403002	+	3	0	AGO1-4,AGO2	7mer-m8	uucacaacaggcaCUUACUAa	|| |||||||	ggauggaacuaugGAAUGAUu	0.0801	-0.187	4	HEK293,foreskin_fibroblast
MIMAT0022697	hsa-miR-382-3p	ENSG00000280798	LINC00294	lincRNA	chr11	33100553	33100573	+	3	0	AGO1-4,AGO2	8mer	uucacAACAGGCACUUACUAa	| ||| : ||||||||	uacauUUGGUAAUGAAUGAUa	0.9593	-0.046	3	HCT116,hNSC
MIMAT0022697	hsa-miR-382-3p	ENSG00000255717	SNHG1	processed_transcript	chr11	62621124	62621145	-	216	0	AGO1,AGO1-4,AGO2	7mer-m8	uucAC-AACAGGCACUUACUAa	| || || ||:| |||||||	aucUGAUUUUCUGAGAAUGAUg	1.3367	0.929	1	MDMs,endothelial,foreskin_fibroblast
MIMAT0022697	hsa-miR-382-3p	ENSG00000255717	SNHG1	processed_transcript	chr11	62621548	62621568	-	2	0	AGO1,AGO2	7mer-m8	uucacaacaggcACUUACUAa	| | | ||||||||	uaauuagcuaauUGAAUGAUu	0.5645	-0.024	1	HeLa,endothelial
MIMAT0022697	hsa-miR-382-3p	ENSG00000245532	NEAT1	lincRNA	chr11	65198033	65198053	+	33	0	AGO1,AGO1-4,AGO2	7mer-m8	uucacaacaggcACUUACUAa	|| | | ||||||||	aaagaucaugaaUGAAUGAUu	0.7747	-0.277	3	Huh-7.5,endothelial
MIMAT0022697	hsa-miR-382-3p	ENSG00000245532	NEAT1	lincRNA	chr11	65207218	65207237	+	43	0	AGO1,AGO1-4,AGO2	7mer-m8	uuCACAACAGGCACUUACUAa	| ||||| :|||||||||	agGUGUU-AAUGUGAAUGAUu	1.6078	0.296	3	Huh-7.5,endothelial,foreskin_fibroblast
MIMAT0022697	hsa-miR-382-3p	ENSG00000245532	NEAT1	lincRNA	chr11	65210887	65210908	+	30	0	AGO1,AGO1-4,AGO2	7mer-m8	uucACAAC--AGGCACUUACUAa	|| || || |::| |||||||	aacUGCUGAAUUUG-GAAUGAUu	1.2891	-0.268	3	MDMs,endothelial,foreskin_fibroblast
MIMAT0022697	hsa-miR-382-3p	ENSG00000255031	AP002807.1	antisense	chr11	67820506	67820531	+	3	0	AGO2	7mer-m8	uucACAACAG-----GCACUUACUAa	|| |||| | |||||||	ggcUGCUGUCUCCCACAAGAAUGAUg	0.4862	-0.137	6	TDF
MIMAT0022697	hsa-miR-382-3p	ENSG00000254837	AP001372.2	bidirectional_promoter_lncRNA	chr11	74209371	74209390	+	1	0	AGO2	7mer-m8	uucacaacAGGCACUUACUAa	| || | |||||||	auucagaaUCAG-GAAUGAUg	0.3500	0.083	5	cingulate_gyrus
MIMAT0022697	hsa-miR-382-3p	ENSG00000246067	RAB30-AS1	lincRNA	chr11	82783652	82783672	+	5	0	AGO1,AGO1-4,AGO2	7mer-m8	uucACAACAGGCACUUACUAa	| | | | | |||||||	auuUUUCAUACAGGAAUGAUu	0.7701	-0.212	5	GM12878,Huh-7.5,endothelial
MIMAT0022697	hsa-miR-382-3p	ENSG00000246067	RAB30-AS1	lincRNA	chr11	82784549	82784569	+	1	1	AGO1-4	7mer-m8	uucacaacaggcaCUUACUAa	| |||||||	agaaaggcagauaGAAUGAUu	-0.4286	0.062	5	MCF7
MIMAT0022697	hsa-miR-382-3p	ENSG00000203334	AP003027.1	lincRNA	chr11	108830496	108830519	+	1	0	AGO1-4	8mer	uuCACA-AC--AGGCACUUACUAa	|||| || | ||||||||	guGUGUGUGAAUAAAUGAAUGAUa	1.1371	0.010	1	Huh-7.5
MIMAT0022697	hsa-miR-382-3p	ENSG00000255248	MIR100HG	processed_transcript	chr11	121962008	121962028	-	3	0	AGO1-4	7mer-m8	uucacaacaggCACUUACUAa	|| | | |||||||	aauccuacaagGAGAAUGAUu	0.4905	-0.066	1	hNSC
MIMAT0022697	hsa-miR-382-3p	ENSG00000255248	MIR100HG	processed_transcript	chr11	122026179	122026199	-	4	0	AGO1,AGO2	7mer-m8	uucacaacAGGCACUUACUAa	| | | ||||||||	uuagggcaUGCUUGAAUGAUu	0.5099	0.082	1	T98G,endothelial
MIMAT0022697	hsa-miR-382-3p	ENSG00000280237	MIR4697HG	TEC	chr11	133769790	133769809	-	3	0	AGO2	7mer-m8	uucacAACAGGCACUUACUAa	| ||| || ||||||||	cauccUUG-CCUUGAAUGAUc	1.1417	-0.095	2	left_ventricle
MIMAT0022697	hsa-miR-382-3p	ENSG00000255983	AC007848.1	lincRNA	chr12	5515776	5515796	+	2	0	AGO1-4	7mer-m8	uucacaacaggcaCUUACUAa	| | | |||||||	cauccauuuaaaaGAAUGAUu	0.4216	0.040	2	Huh-7.5
MIMAT0022697	hsa-miR-382-3p	ENSG00000279865	AC006511.3	TEC	chr12	8234442	8234461	-	3	0	AGO1-4,AGO2	7mer-m8	uucacaACAGGCACUUACUAa	|| | | |||||||	gguaccUG-CAGAGAAUGAUg	0.4284	-0.196	6	HEK293T,MCF7
MIMAT0022697	hsa-miR-382-3p	ENSG00000247498	GPRC5D-AS1	antisense	chr12	13133347	13133367	+	4	0	AGO1,AGO1-4,AGO2	7mer-m8	uucacaacaggCACUUACUAa	| |||||||	ggugaggaauaGCGAAUGAUg	-0.4659	-0.429	3	HeLa,Huh-7.5,endothelial
MIMAT0022697	hsa-miR-382-3p	ENSG00000261324	AC010168.2	sense_overlapping	chr12	14915529	14915550	-	1	0	AGO2	7mer-m8	uuCACAACAGGCA-CUUACUAa	||| || ||:|| |||||||	uaGUCUUCUCUGUAGAAUGAUg	1.6085	0.126	3	Huh-7.5
MIMAT0022697	hsa-miR-382-3p	ENSG00000255871	AC007529.1	lincRNA	chr12	16847731	16847750	+	3	0	AGO1-4,AGO2	8mer	uucACAACAGGCACUUACUAa	|| |||| | :| |||||||	aacUGUU-UGUGGGAAUGAUa	1.5296	-0.336	1	Huh-7.5
MIMAT0022697	hsa-miR-382-3p	ENSG00000247934	AC022364.1	antisense	chr12	28342669	28342689	-	3	0	AGO1-4	7mer-m8	uucacaacaggcaCUUACUAa	| || |||||||	auuugaaaggaagGAAUGAUu	0.2578	0.139	6	Huh-7.5
MIMAT0022697	hsa-miR-382-3p	ENSG00000257913	DDN-AS1	antisense	chr12	49412853	49412872	+	1	0	AGO2	7mer-m8	uuCACAACAGGCACUUACUAa	| || ||:| |||||||	auGUACAGUUC-AGAAUGAUc	1.0243	3.318	2	Huh-7.5
MIMAT0022697	hsa-miR-382-3p	ENSG00000257509	AC073487.1	sense_intronic	chr12	56155412	56155432	-	2	0	AGO1-4	8mer	uuCACAACAGGCACUUACUAa	||||||| | ||||||||	caGUGUUGGACAUGAAUGAUa	1.9781	-0.083	1	Huh-7.5
MIMAT0022697	hsa-miR-382-3p	ENSG00000271614	ATP2B1-AS1	lincRNA	chr12	90104755	90104774	+	1	0	AGO1-4	8mer	uucacAACAGGCACUUACUAa	| ||| | |||||||	gaacaUUGAAC-AGAAUGAUa	0.7968	0.420	1	MCF7
MIMAT0022697	hsa-miR-382-3p	ENSG00000258172	AC073655.1	antisense	chr12	94665936	94665958	-	2	0	AGO1-4,AGO2	7mer-m8	uucAC-AAC-AGGCACUUACUAa	|| ||| |::| |||||||	uccUGAUUGAUUUGGGAAUGAUg	1.2090	-0.184	3	Huh-7.5
MIMAT0022697	hsa-miR-382-3p	ENSG00000281344	HELLPAR	macro_lncRNA	chr12	102597496	102597516	+	3	0	AGO1-4,AGO2	7mer-m8	uucacaacaggcaCUUACUAa	| |||||||	ccagcauuagaugGAAUGAUc	-0.0872	0.083	1	Huh-7.5
MIMAT0022697	hsa-miR-382-3p	ENSG00000281344	HELLPAR	macro_lncRNA	chr12	102604714	102604734	+	2	0	AGO1-4,AGO2	7mer-m8	uuCACAACAGGCACUUACUAa	| ||| |:: ||||||||	auGUGGCCUUUCUGAAUGAUg	1.2172	0.124	1	Huh-7.5
MIMAT0022697	hsa-miR-382-3p	ENSG00000281344	HELLPAR	macro_lncRNA	chr12	102628447	102628468	+	1	0	AGO1-4	7mer-m8	uucacaaCAGGC-ACUUACUAa	| ||::| |||||||	uuggccaGUUUGCAGAAUGAUu	0.6992	0.108	1	Huh-7.5
MIMAT0022697	hsa-miR-382-3p	ENSG00000281344	HELLPAR	macro_lncRNA	chr12	102665299	102665319	+	2	0	AGO1-4,AGO2	8mer	uucacaACAGGCACUUACUAa	| | :|||||||||	uuugaaUAUAUGUGAAUGAUa	0.5318	0.003	1	Huh-7.5
MIMAT0022697	hsa-miR-382-3p	ENSG00000281344	HELLPAR	macro_lncRNA	chr12	102714373	102714393	+	2	0	AGO1-4,AGO2	7mer-m8	uucacaacaggcaCUUACUAa	| | |||||||	gaagaaccugaaaGAAUGAUu	0.1509	0.268	1	Huh-7.5
MIMAT0022697	hsa-miR-382-3p	ENSG00000281344	HELLPAR	macro_lncRNA	chr12	102717141	102717163	+	3	0	AGO1-4,AGO2	7mer-m8	uucacAACAGGCA--CUUACUAa	|| || ||: | |||||||	cagaaUUAUCUUUAAGAAUGAUg	1.0986	0.890	1	HeLa,Huh-7.5
MIMAT0022697	hsa-miR-382-3p	ENSG00000281344	HELLPAR	macro_lncRNA	chr12	102717599	102717619	+	1	0	AGO1-4	7mer-m8	uucacaacaggcaCUUACUAa	| |||||||	cugaaaaaaaaaaGAAUGAUg	-0.2578	0.334	1	Huh-7.5
MIMAT0022697	hsa-miR-382-3p	ENSG00000281344	HELLPAR	macro_lncRNA	chr12	102726801	102726821	+	2	0	AGO1-4,AGO2	7mer-m8	uucacaacaggCACUUACUAa	| | | |||||||	aucaagucaaaGAGAAUGAUu	0.2605	0.024	1	Huh-7.5
MIMAT0022697	hsa-miR-382-3p	ENSG00000281344	HELLPAR	macro_lncRNA	chr12	102732738	102732758	+	2	0	AGO1-4,AGO2	7mer-m8	uucacaaCAGGCACUUACUAa	| |||||||||||	ccugcaaGGCCGUGAAUGAUc	0.5011	-0.110	1	Huh-7.5
MIMAT0022697	hsa-miR-382-3p	ENSG00000281344	HELLPAR	macro_lncRNA	chr12	102780231	102780249	+	2	0	AGO1-4,AGO2	7mer-m8	uucACAACAGGCACUUACUAa	| | || | :| |||||||	uaaUAUUAU-UG-GAAUGAUu	0.9918	0.398	1	Huh-7.5
MIMAT0022697	hsa-miR-382-3p	ENSG00000281344	HELLPAR	macro_lncRNA	chr12	102781633	102781654	+	1	0	AGO1-4	8mer	uucaCAACAGGC-ACUUACUAa	| | | |:| ||||||||	auuaGAUUCCUGAUGAAUGAUa	0.8781	0.147	1	Huh-7.5
MIMAT0022697	hsa-miR-382-3p	ENSG00000256560	LINC01486	lincRNA	chr12	109791954	109791973	-	1	0	AGO2	7mer-m8	uucACAACAGGCACUUACUAa	| ||| | ||||||||	ugcUAUUG-CACUGAAUGAUu	0.9593	-0.015	3	EWS
MIMAT0022697	hsa-miR-382-3p	ENSG00000280138	AC027290.2	TEC	chr12	123360492	123360513	-	1	0	AGO1-4	7mer-m8	uucacaacAG-GCACUUACUAa	|| || :| |||||||	aaaaaggaUCAUGAGAAUGAUc	0.6583	0.188	0	hNSC
MIMAT0022697	hsa-miR-382-3p	ENSG00000189238	LINC00943	lincRNA	chr12	127228147	127228167	+	1	0	AGO1-4	7mer-m8	uucacaacAGGCACUUACUAa	| | ||:| |||||||	auaauucuUCUGAGAAUGAUc	0.8223	-0.235	2	MCF7
MIMAT0022697	hsa-miR-382-3p	ENSG00000231607	DLEU2	antisense	chr13	50618084	50618104	-	1	0	AGO2	7mer-m8	uucacaacaggcaCUUACUAa	| | | |||||||	auccacuuagcacGAAUGAUu	0.3082	-0.037	1	HS27a
MIMAT0022697	hsa-miR-382-3p	ENSG00000215417	MIR17HG	processed_transcript	chr13	92003228	92003248	+	12	0	AGO1,AGO1-4,AGO2	7mer-m8	uucacaacaggcACUUACUAa	| | | ||||||||	auuuccuucaaaUGAAUGAUu	0.6272	2.477	2	Huh-7.5,T-REx-293,endothelial
MIMAT0022697	hsa-miR-382-3p	ENSG00000251363	LINC02315	lincRNA	chr14	41444689	41444710	+	1	0	AGO1-4	7mer-m8	uucACAACAGGCA-CUUACUAa	| |||| | | | |||||||	aucUGUUUUACUUGGAAUGAUu	1.3275	0.427	0	Huh-7.5
MIMAT0022697	hsa-miR-382-3p	ENSG00000259049	AL139317.3	antisense	chr14	53243188	53243208	+	1	0	AGO2	7mer-m8	uucacaacaGGCACUUACUAa	| ::|||||||||	gugccaaccUUGUGAAUGAUu	0.5993	0.047	0	T-REx-293
MIMAT0022697	hsa-miR-382-3p	ENSG00000276182	AL163051.2	sense_intronic	chr14	97004214	97004234	+	1	0	AGO1-4	7mer-m8	uucacaacaggcaCUUACUAa	| | | |||||||	caauuaaaaacaaGAAUGAUg	0.2937	3.470	3	hNSC
MIMAT0022697	hsa-miR-382-3p	ENSG00000214548	MEG3	lincRNA	chr14	101314775	101314795	+	2	1	AGO2	7mer-m8	uucacaacAGGCACUUACUAa	| | | | ||||||||	acggugaaUGCAUGAAUGAUu	0.6485	0.171	0	cingulate_gyrus
MIMAT0022697	hsa-miR-382-3p	ENSG00000225746	MEG8	lincRNA	chr14	101422539	101422559	+	1	0	AGO1	7mer-m8	uucacaacaggcACUUACUAa	|| || ||||||||	aauauuuagaaaUGAAUGAUg	0.8338	-0.583	0	endothelial
MIMAT0022697	hsa-miR-382-3p	ENSG00000225746	MEG8	lincRNA	chr14	101453229	101453249	+	2	0	AGO2	7mer-m8	uucacaACAGGCACUUACUAa	| ||| : |||||||	uauaucUGUGUUAGAAUGAUu	0.7689	-0.996	0	motor_cortex
MIMAT0022697	hsa-miR-382-3p	ENSG00000279495	AL928654.4	TEC	chr14	105839136	105839156	+	1	0	AGO2	7mer-m8	uucacaacaggCACUUACUAa	| | | |||||||	ggcagaggcagGAGAAUGAUg	0.3473	-0.183	0	MCF7
MIMAT0022697	hsa-miR-382-3p	ENSG00000224078	SNHG14	processed_transcript	chr15	25224506	25224526	+	7	0	AGO1-4,AGO2	7mer-m8	uucacaacaggCACUUACUAa	| | | |||||||	guaggcagcgaGGGAAUGAUu	0.3473	-0.120	3	hNSC,motor_cortex
MIMAT0022697	hsa-miR-382-3p	ENSG00000257151	PWAR6	lincRNA	chr15	25280443	25280463	+	9	0	AGO1-4,AGO2	8mer	uucacaacaggcaCUUACUAa	|||||||	guagaaguaauugGAAUGAUa	-0.6667	-0.639	3	Huh-7.5
MIMAT0022697	hsa-miR-382-3p	ENSG00000224078	SNHG14	processed_transcript	chr15	25332633	25332657	+	2	0	AGO1-4	7mer-m8	uucacAACA-GGCA---CUUACUAa	|| |||| :| | |||||||	caggcUUGUAUCAUGAGGAAUGAUu	1.1765	-0.887	3	hNSC
MIMAT0022697	hsa-miR-382-3p	ENSG00000259460	AC078909.1	antisense	chr15	37392165	37392185	+	1	0	AGO2	7mer-m8	uucaCAACAGGCACUUACUAa	| || || ||||||||	caagGUAGUGAAUGAAUGAUg	1.0116	7.226	2	cingulate_gyrus
MIMAT0022697	hsa-miR-382-3p	ENSG00000285410	GABPB1-IT1	sense_intronic	chr15	50646271	50646291	-	11	0	AGO1-4,AGO2	8mer	uucacaacaggcaCUUACUAa	| |||||||	acugaaaccaaagGAAUGAUa	-0.4286	0.299	0	Huh-7.5,TrHBMEC
MIMAT0022697	hsa-miR-382-3p	ENSG00000244879	GABPB1-AS1	antisense	chr15	50650113	50650133	+	2	0	AGO1-4,AGO2	8mer	uucacaacaggcaCUUACUAa	|||||||	ugaccaaaagaagGAAUGAUa	-0.6667	0.093	4	Huh-7.5
MIMAT0022697	hsa-miR-382-3p	ENSG00000244879	GABPB1-AS1	antisense	chr15	50657330	50657350	+	3	0	AGO1-4,AGO2	7mer-m8	uucACAACAGGCACUUACUAa	| | | || | ||||||||	uacUCUAGUGCUUGAAUGAUu	1.1347	0.037	4	cingulate_gyrus,hNSC
MIMAT0022697	hsa-miR-382-3p	ENSG00000244879	GABPB1-AS1	antisense	chr15	50662474	50662495	+	4	0	AGO1,AGO2	7mer-m8	uuCACAACAGGCA-CUUACUAa	| || || |: | |||||||	auGUUUUAUUAUUAGAAUGAUg	1.1544	0.285	4	HeLa,endothelial
MIMAT0022697	hsa-miR-382-3p	ENSG00000244879	GABPB1-AS1	antisense	chr15	50663313	50663333	+	1	0	AGO2	8mer	uucacaacaggcaCUUACUAa	|| | | |||||||	aaacgaggaguugGAAUGAUa	0.6667	0.207	4	Huh-7.5
MIMAT0022697	hsa-miR-382-3p	ENSG00000261771	DNAAF4-CCPG1	processed_transcript	chr15	55657442	55657462	-	1	0	AGO2	8mer	uucacaacaggcACUUACUAa	| | ||||||||	augaagaugaauUGAAUGAUa	0.1429	1.622	2	cingulate_gyrus
MIMAT0022697	hsa-miR-382-3p	ENSG00000247982	LINC00926	lincRNA	chr15	57597274	57597293	+	1	0	AGO2	7mer-m8	uucACAACAGGCACUUACUAa	| || || | |||||||	uguUAUUAUCAG-GAAUGAUc	0.9291	0.013	2	Huh-7.5
MIMAT0022697	hsa-miR-382-3p	ENSG00000277229	AC084781.1	sense_intronic	chr15	58746742	58746760	+	3	0	AGO1-4,AGO2	7mer-m8	uucacaACAGGCACUUACUAa	| |||| ||||||||	uggcucUGUC--UGAAUGAUu	0.9872	0.521	2	Huh-7.5
MIMAT0022697	hsa-miR-382-3p	ENSG00000274995	AC013564.1	sense_intronic	chr15	67033126	67033144	+	2	0	AGO1-4,AGO2	7mer-m8	uucaCAACAGGCACUUACUAa	| |||| |||||||||	uacaGUUG--AGUGAAUGAUc	1.1847	0.131	0	Huh-7.5,T-REx-293
MIMAT0022697	hsa-miR-382-3p	ENSG00000259202	AC012568.1	antisense	chr15	67435311	67435331	-	1	0	AGO2	7mer-m8	uucacaACAGGCACUUACUAa	| || ||| |||||||	cuggccUGGCCGGGAAUGAUu	1.0267	-0.312	1	TDF
MIMAT0022697	hsa-miR-382-3p	ENSG00000260672	AC100827.4	lincRNA	chr15	72908585	72908605	+	1	0	AGO1-4	7mer-m8	uucacaacaggCACUUACUAa	| | |||||||	uuuccugcaggGGGAAUGAUu	0.0588	-0.035	1	Huh-7.5
MIMAT0022697	hsa-miR-382-3p	ENSG00000281183	NPTN-IT1	sense_intronic	chr15	73860171	73860189	-	3	0	AGO1-4,AGO2	7mer-m8	uuCACAACAGGCACUUACUAa	| | || |:| |||||||	cuGAGAUG-CUG-GAAUGAUg	0.9721	0.306	1	Huh-7.5
MIMAT0022697	hsa-miR-382-3p	ENSG00000261801	LOXL1-AS1	antisense	chr15	74210726	74210745	-	1	0	AGO1-4	7mer-m8	uucACAACAGGCACUUACUAa	| || | || |||||||	agaUGGUAGCC-AGAAUGAUc	0.9442	0.085	2	MCF7
MIMAT0022697	hsa-miR-382-3p	ENSG00000261801	LOXL1-AS1	antisense	chr15	74211526	74211546	-	1	0	AGO2	7mer-m8	uucacaacaggcACUUACUAa	| ||||||||	uguaccacuugaUGAAUGAUc	-0.0146	0.104	2	MDA-MB-231
MIMAT0022697	hsa-miR-382-3p	ENSG00000279033	AC090984.1	TEC	chr15	77777342	77777363	-	2	0	AGO2	7mer-m8	uucacaaCAGGC-ACUUACUAa	| | ||| | |||||||	aucuagaGUCAGAAGAAUGAUg	0.8920	0.055	0	TDF
MIMAT0022697	hsa-miR-382-3p	ENSG00000259548	AC021483.1	lincRNA	chr15	80125223	80125243	-	3	0	AGO1-4,AGO2	8mer	uucacaacaggcaCUUACUAa	| | |||||||	uugaacuacaacaGAAUGAUa	0.2114	-0.194	4	Huh-7.5
MIMAT0022697	hsa-miR-382-3p	ENSG00000259546	AC027808.1	antisense	chr15	81201938	81201960	-	1	0	AGO2	7mer-m8	uucACA-ACAGGCA-CUUACUAa	||| || |||| |||||||	ugcUGUGUGGCCGUGGAAUGAUc	1.4889	-0.566	2	TDF
MIMAT0022697	hsa-miR-382-3p	ENSG00000259649	AC027808.2	antisense	chr15	81201938	81201960	-	1	0	AGO2	7mer-m8	uucACA-ACAGGCA-CUUACUAa	||| || |||| |||||||	ugcUGUGUGGCCGUGGAAUGAUc	1.4889	-0.566	1	TDF
MIMAT0022697	hsa-miR-382-3p	ENSG00000252690	AC105339.2	processed_transcript	chr15	83422225	83422246	+	1	0	AGO1-4	7mer-m8	uucacaacaGGCA-CUUACUAa	|| || | |||||||	aauaacgaaCCAUAGAAUGAUc	0.4847	-0.004	4	Huh-7.5
MIMAT0022697	hsa-miR-382-3p	ENSG00000278022	AC118658.2	sense_intronic	chr15	99203559	99203579	+	2	0	AGO1,AGO2	7mer-m8	uucacaacaggcaCUUACUAa	| | | |||||||	gauucugcaugcaGAAUGAUu	0.3333	-0.482	1	HeLa,endothelial
MIMAT0022697	hsa-miR-382-3p	ENSG00000280063	AC012676.5	TEC	chr16	4398595	4398615	-	1	0	AGO2	8mer	uucacaacaggCACUUACUAa	| | | |||||||	cccgggggaugGGGAAUGAUa	0.3473	-0.486	1	T-REx-293
MIMAT0022697	hsa-miR-382-3p	ENSG00000260276	AC022167.2	antisense	chr16	8943113	8943130	+	17	0	AGO1-4,AGO2	8mer	uucacAACAGGCACUUACUAa	||||| |||||||	uuuccUUGUC---GAAUGAUa	0.8277	0.027	2	Huh-7.5,MDMs
MIMAT0022697	hsa-miR-382-3p	ENSG00000238045	AC009133.1	antisense	chr16	29832342	29832362	-	1	0	AGO2	7mer-m8	uucacaacAGGCACUUACUAa	|:| ||||||||	cuaaugacUUCCUGAAUGAUc	0.2235	-0.332	2	HCT116
MIMAT0022697	hsa-miR-382-3p	ENSG00000260083	MIR762HG	antisense	chr16	30906177	30906197	+	4	0	AGO1-4,AGO2	7mer-m8	uucacaacaggcACUUACUAa	|| | | ||||||||	cagaauggaaaaUGAAUGAUg	0.8292	0.170	4	Huh-7.5,hNSC
MIMAT0022697	hsa-miR-382-3p	ENSG00000279427	AC007490.1	TEC	chr16	52471015	52471036	-	1	0	AGO1-4	7mer-m8	uucacaacaGGCA-CUUACUAa	|| | |||||||	uucaaacagCCUUAGAAUGAUg	-0.0227	1.611	4	hNSC
MIMAT0022697	hsa-miR-382-3p	ENSG00000260185	AC009097.1	antisense	chr16	71688993	71689013	+	1	0	AGO2	7mer-m8	uucacaacaggCACUUACUAa	| | | |||||||	augcucauauaGAGAAUGAUc	0.1283	-0.495	1	MCF7
MIMAT0022697	hsa-miR-382-3p	ENSG00000278985	AC092718.7	TEC	chr16	81016245	81016265	-	1	0	AGO2	7mer-m8	uucacaacaggcACUUACUAa	| | ||||||||	uucucucaaauuUGAAUGAUg	0.3740	0.043	1	cingulate_gyrus
MIMAT0022697	hsa-miR-382-3p	ENSG00000278716	AC133540.1	lincRNA	chr16	85524090	85524110	+	3	0	AGO1-4,AGO2	7mer-m8	uucacaacaggcaCUUACUAa	|| |||||||	ucguagccagaagGAAUGAUg	0.0197	0.181	1	Huh-7.5,MCF7
MIMAT0022697	hsa-miR-382-3p	ENSG00000215067	ALOX12-AS1	antisense	chr17	6888440	6888460	-	2	0	AGO2	7mer-m8	uucacaacaggcACUUACUAa	| | ||||||||	ucuuaacauaaaUGAAUGAUu	0.3670	0.108	6	Huh-7.5
MIMAT0022697	hsa-miR-382-3p	ENSG00000280046	AC104581.4	TEC	chr17	7763127	7763147	+	1	0	AGO1-4	8mer	uucacaACAGGCACUUACUAa	|| | | |::| |||||||	aauuaaUCUUUGGGAAUGAUa	1.1823	0.520	4	C666
MIMAT0022697	hsa-miR-382-3p	ENSG00000280046	AC104581.4	TEC	chr17	7768431	7768449	+	2	0	AGO2	7mer-m8	uuCACAACAGGCACUUACUAa	|| | || | ||||||||	gaGCGAUGGC--UGAAUGAUc	1.0789	0.061	4	22RV1
MIMAT0022697	hsa-miR-382-3p	ENSG00000276855	AC015922.4	lincRNA	chr17	15692330	15692339	+	1	0	AGO2	7mer-m8	uucacaacaggcaCUUACUAa	|||||||	-----------uaGAAUGAUg	-1.9524	-0.062	1	cingulate_gyrus
MIMAT0022697	hsa-miR-382-3p	ENSG00000275413	AC002553.2	antisense	chr17	15926765	15926786	-	2	0	AGO2	7mer-m8	uucACAACAGGCA-CUUACUAa	| || | | | |||||||	gaaUGCUAUAAAUAGAAUGAUg	0.8420	-0.214	1	Huh-7.5
MIMAT0022697	hsa-miR-382-3p	ENSG00000275413	AC002553.2	antisense	chr17	15926887	15926907	-	1	0	AGO2	7mer-m8	uucacaACAGGCACUUACUAa	|| | |:|| |||||||	aacaacUAUUCGAGAAUGAUg	1.0243	-0.322	1	HeLa
MIMAT0022697	hsa-miR-382-3p	ENSG00000233098	CCDC144NL-AS1	antisense	chr17	20806222	20806243	+	2	0	AGO1-4,AGO2	7mer-m8	uucaCAACAGGCA-CUUACUAa	| || | : || |||||||	auagGUAGAUGGUGGAAUGAUu	0.9767	-0.014	2	22RV1,hNSC
MIMAT0022697	hsa-miR-382-3p	ENSG00000233098	CCDC144NL-AS1	antisense	chr17	20806373	20806393	+	1	0	AGO1-4	7mer-m8	uucacaacaggcACUUACUAa	| ||||||||	uaacuacacuuuUGAAUGAUu	-0.0952	0.045	2	hNSC
MIMAT0022697	hsa-miR-382-3p	ENSG00000265246	AC129926.1	lincRNA	chr17	25565075	25565095	-	1	0	AGO1-4	7mer-m8	uucACAACAGGCACUUACUAa	||| |:| |||||||	ugcUGUGAGCUGGGAAUGAUg	0.9048	-0.510	0	MCF7
MIMAT0022697	hsa-miR-382-3p	ENSG00000264456	AC138207.4	sense_intronic	chr17	29299747	29299767	+	1	0	AGO2	8mer	uucacaacaggcACUUACUAa	| || ||||||||	cuuuuauggggcUGAAUGAUa	0.6318	0.099	3	22RV1
MIMAT0022697	hsa-miR-382-3p	ENSG00000266371	AC079915.1	sense_intronic	chr17	29463956	29463976	+	3	0	AGO1-4	8mer	uucacAACAGGCACUUACUAa	|| |:| ||||||||	cucccUUAUUCUUGAAUGAUa	0.7831	0.015	1	Huh-7.5
MIMAT0022697	hsa-miR-382-3p	ENSG00000250286	AC021491.2	processed_transcript	chr17	48614688	48614708	-	1	0	AGO1-4	8mer	uucacaacaggcaCUUACUAa	| | |||||||	ucaggcagcuaacGAAUGAUa	0.2590	-0.582	2	Huh-7.5
MIMAT0022697	hsa-miR-382-3p	ENSG00000227036	LINC00511	lincRNA	chr17	70400008	70400028	-	1	0	AGO1-4	8mer	uucacaaCAGGCACUUACUAa	||:| |||||||	ccaccaaGUUCCAGAAUGAUa	0.3500	-0.096	3	Huh-7.5
MIMAT0022697	hsa-miR-382-3p	ENSG00000260563	AC132872.1	lincRNA	chr17	80251593	80251612	+	7	0	AGO1-4,AGO2	7mer-m8	uucacaaCAGGCACUUACUAa	| | :|| |||||||	cuggcaaGGUCG-GAAUGAUu	0.6318	-0.220	0	Huh-7.5,T98G
MIMAT0022697	hsa-miR-382-3p	ENSG00000264475	AP005062.1	antisense	chr18	7079775	7079795	+	1	0	AGO2	7mer-m8	uucacaacaGGCACUUACUAa	| |:| |||||||	ugaagacacCUGGGAAUGAUg	0.4146	-0.041	0	EWS
MIMAT0022697	hsa-miR-382-3p	ENSG00000276030	AC073534.1	lincRNA	chr19	24329758	24329778	+	3	0	AGO1-4,AGO2	7mer-m8	uucacaacaggcACUUACUAa	| || | ||||||||	auguaaauuauuUGAAUGAUg	0.7468	0.158	1	Huh-7.5
MIMAT0022697	hsa-miR-382-3p	ENSG00000276445	AC005393.1	lincRNA	chr19	40304031	40304051	-	1	0	AGO1-4	7mer-m8	uucacaaCAGGCACUUACUAa	| || ||||||||	ugaaggaGUGAAUGAAUGAUu	0.5842	-0.210	3	hNSC
MIMAT0022697	hsa-miR-382-3p	ENSG00000266903	AC243964.2	antisense	chr19	45219200	45219218	-	1	0	AGO2	8mer	uucaCAACAGGCACUUACUAa	|||| | |||||||	guaaGUUG--GGGGAAUGAUa	0.7770	0.094	7	HeLa
MIMAT0022697	hsa-miR-382-3p	ENSG00000268460	AC006262.1	processed_transcript	chr19	46707360	46707381	+	1	0	AGO2	7mer-m8	uucaCAACAG-GCACUUACUAa	| || | | |||||||	cccgGAUGCCACCAGAAUGAUg	0.6515	-0.526	1	HeLa
MIMAT0022697	hsa-miR-382-3p	ENSG00000268001	CARD8-AS1	antisense	chr19	48761355	48761375	+	2	0	AGO1	7mer-m8	uucacaaCAGGCACUUACUAa	| || |||||||	uccccccGCCCAAGAAUGAUu	0.2548	-0.172	3	endothelial
MIMAT0022697	hsa-miR-382-3p	ENSG00000166770	ZNF667-AS1	lincRNA	chr19	57005537	57005559	+	2	0	AGO2	7mer-m8	uucACAACAG--GCACUUACUAa	| | | ||| | |||||||	acuUCUAGUCAUGGCGAAUGAUc	0.9548	-0.022	3	motor_cortex
MIMAT0022697	hsa-miR-382-3p	ENSG00000268568	AC007228.2	lincRNA	chr19	57184244	57184264	-	7	0	AGO1-4,AGO2	7mer-m8	uucACAA-CAGGCACUUACUAa	|| |||| |||| |||||||	aacUGUUAGUCC-AGAAUGAUg	1.8292	0.482	0	Huh-7.5
MIMAT0022697	hsa-miR-382-3p	ENSG00000269793	ZIM2-AS1	antisense	chr19	57310747	57310767	+	1	0	AGO2	7mer-m8	uucaCAACAGGCACUUACUAa	|| || ||||||||	guaaGUGGUAGCUGAAUGAUg	0.7862	-0.009	2	cingulate_gyrus
MIMAT0022697	hsa-miR-382-3p	ENSG00000232098	AC012313.1	lincRNA	chr19	58915623	58915643	-	1	0	AGO2	7mer-m8	uucacaacaGGCACUUACUAa	|| || |||||||	gagaaacacCCAAGAAUGAUc	0.5155	0.000	8	T-REx-293
MIMAT0022697	hsa-miR-382-3p	ENSG00000225479	PLCB1-IT1	sense_intronic	chr20	8230205	8230227	+	1	0	AGO2	7mer-m8	uucACAACAGGCA--CUUACUAa	|| | |: | |||||||	uuaUGAAGACUAUUGGAAUGAUg	0.6794	0.376	1	Huh-7.5
MIMAT0022697	hsa-miR-382-3p	ENSG00000225127	LINC00237	lincRNA	chr20	21074348	21074367	-	1	0	AGO2	7mer-m8	uucacaacAGGCACUUACUAa	| | |:| ||||||||	gggagacaUUC-UGAAUGAUg	0.7828	0.226	2	motor_cortex
MIMAT0022697	hsa-miR-382-3p	ENSG00000213742	ZNF337-AS1	antisense	chr20	25654771	25654791	+	1	0	AGO2	7mer-m8	uucacaACAGGCACUUACUAa	| ||| | |||||||	uaugacUGUGAGAGAAUGAUg	0.7968	0.296	8	22RV1
MIMAT0022697	hsa-miR-382-3p	ENSG00000260032	NORAD	lincRNA	chr20	34636591	34636611	-	31	1	AGO1-4,AGO2	7mer-m8	uucacaacaggCACUUACUAa	| | |||||||	ggaagggaggaGGGAAUGAUu	0.0487	0.383	3	Huh-7.5
MIMAT0022697	hsa-miR-382-3p	ENSG00000233508	AL021395.1	lincRNA	chr20	41830900	41830921	+	1	0	AGO2	7mer-m8	uucacaaCAG-GCACUUACUAa	| ||| ||||||||||	cucuaagGUCACGUGAAUGAUu	1.0000	2.455	0	cingulate_gyrus
MIMAT0022697	hsa-miR-382-3p	ENSG00000268858	AL118506.1	antisense	chr20	62494860	62494880	-	4	0	AGO1-4,AGO2	8mer	uucacaacaggcaCUUACUAa	| | |||||||	agggagcccuacaGAAUGAUa	-0.0952	-0.060	2	HeLa,Huh-7.5
MIMAT0022697	hsa-miR-382-3p	ENSG00000273840	AF254983.1	processed_transcript	chr21	10998270	10998290	-	5	0	AGO1-4,AGO2	7mer-m8	uucacaacaGGCACUUACUAa	| | |:|||||||||	agcgggaagCUGUGAAUGAUg	0.8502	3.195	2	Huh-7.5,MCF7
MIMAT0022697	hsa-miR-382-3p	ENSG00000224905	AP001347.1	antisense	chr21	15399858	15399878	+	3	0	AGO1-4,AGO2	7mer-m8	uucACAACAGGCACUUACUAa	| || || | ||||||||	accUGCUGGCAUUGAAUGAUu	1.1544	-0.075	2	Huh-7.5
MIMAT0022697	hsa-miR-382-3p	ENSG00000233393	AP000688.2	lincRNA	chr21	37477338	37477359	+	1	0	AGO2	7mer-m8	uuCACA-ACAGGCACUUACUAa	| |||| ||| | ||||||||	auGUGUGUGUGCAUGAAUGAUc	1.7421	0.096	1	motor_cortex
MIMAT0022697	hsa-miR-382-3p	ENSG00000223768	LINC00205	bidirectional_promoter_lncRNA	chr21	46716686	46716706	+	6	0	AGO1,AGO1-4,AGO2	7mer-m8	uucacaacagGCACUUACUAa	|| :| |||||||	uucugacuaaUGCGAAUGAUu	0.4428	0.164	1	Huh-7.5,endothelial
MIMAT0022697	hsa-miR-382-3p	ENSG00000215424	MCM3AP-AS1	antisense	chr21	47662564	47662584	+	1	0	AGO2	7mer-m8	uucacaACAGGCACUUACUAa	| || :| |||||||	uucuacUGCAUGGGAAUGAUc	0.7073	-0.146	6	22RV1
MIMAT0022697	hsa-miR-382-3p	ENSG00000269220	LINC00528	lincRNA	chr22	18261103	18261123	+	1	0	AGO1-4	7mer-m8	uucacaacAGGCACUUACUAa	|||| |||||||	cuccaaacUCCGGGAAUGAUg	0.4755	-0.292	2	Huh-7.5
MIMAT0022697	hsa-miR-382-3p	ENSG00000274422	AC245060.5	lincRNA	chr22	22640515	22640535	-	5	1	AGO1-4,AGO2	7mer-m8	uucacaacaggcACUUACUAa	| ||||||||	gaaaugacgagaUGAAUGAUg	-0.0952	-0.047	4	Huh-7.5
MIMAT0022697	hsa-miR-382-3p	ENSG00000280623	PCAT14	lincRNA	chr22	23886848	23886868	+	1	0	AGO2	7mer-m8	uucacaacaggcaCUUACUAa	| | |||||||	caaccugaagaagGAAUGAUg	0.1359	-0.004	3	Huh-7.5
MIMAT0022697	hsa-miR-382-3p	ENSG00000228315	GUSBP11	processed_transcript	chr22	24032773	24032793	-	20	1	AGO1-4,AGO2	8mer	uuCACAACAGGCACUUACUAa	| ||| | : | |||||||	auGUGAGGAUGGAGAAUGAUa	1.1371	-0.420	2	Huh-7.5
MIMAT0022697	hsa-miR-382-3p	ENSG00000272977	AL008721.2	sense_intronic	chr22	25872743	25872763	+	1	0	AGO2	7mer-m8	uucacaacaggCACUUACUAa	|| | | |||||||	gccuggcauagGAGAAUGAUu	0.5772	-0.269	1	hMSC
MIMAT0022697	hsa-miR-382-3p	ENSG00000261188	Z95115.1	antisense	chr22	26909495	26909515	+	1	0	AGO2	7mer-m8	uuCACAACAGGCACUUACUAa	| | || :: |||||||	guGGGCUGCUUAGGAAUGAUg	0.8966	-0.097	3	HeLa
MIMAT0022697	hsa-miR-382-3p	ENSG00000235954	TTC28-AS1	processed_transcript	chr22	28318423	28318443	+	1	0	AGO2	7mer-m8	uucacaacaggcaCUUACUAa	| |||||||	cucauuacaguaaGAAUGAUg	-0.1134	0.124	3	cingulate_gyrus
MIMAT0022697	hsa-miR-382-3p	ENSG00000253352	TUG1	bidirectional_promoter_lncRNA	chr22	31368297	31368317	+	3	0	AGO1,AGO1-4,AGO2	7mer-m8	uucacaacaggcACUUACUAa	|| ||||||||	aaaccaauauguUGAAUGAUg	0.0871	-0.238	3	HeLa,Huh-7.S10.3,endothelial
MIMAT0022697	hsa-miR-382-3p	ENSG00000253352	TUG1	bidirectional_promoter_lncRNA	chr22	31371539	31371559	+	27	0	AGO1-4,AGO2	7mer-m8	uucacaacaGGCACUUACUAa	| || |||||||	ucuuugaccCCAGGAAUGAUc	0.3476	0.338	3	Huh-7.5
MIMAT0022697	hsa-miR-382-3p	ENSG00000280383	Z95331.1	sense_overlapping	chr22	46069490	46069510	+	3	0	AGO1-4,AGO2	7mer-m8	uucacaacaggcaCUUACUAa	| | |||||||	aggguacagagagGAAUGAUg	-0.0952	0.200	2	HeLa,Huh-7.5
MIMAT0022697	hsa-miR-382-3p	ENSG00000234129	AC073529.1	lincRNA	chrX	10878229	10878249	-	1	1	AGO1-4	7mer-m8	uucacaacaggcaCUUACUAa	| |||||||	agugcaccggaaaGAAUGAUc	-0.4286	0.405	5	Huh-7.5
MIMAT0022697	hsa-miR-382-3p	ENSG00000270069	MIR222HG	lincRNA	chrX	45605444	45605464	-	3	1	AGO1-4,AGO2	7mer-m8	uucacaacaggcACUUACUAa	| | ||||||||	ucaccucagcaaUGAAUGAUu	0.3082	0.378	2	HeLa,Huh-7.5
MIMAT0022697	hsa-miR-382-3p	ENSG00000229807	XIST	lincRNA	chrX	73043911	73043932	-	26	0	AGO1-4,AGO2	7mer-m8	uucacaACAGGC-ACUUACUAa	||| | ||:| ||||||||	aagcuaUAUCUGCUGAAUGAUc	1.3321	0.004	1	Huh-7.5
MIMAT0022697	hsa-miR-382-3p	ENSG00000229807	XIST	lincRNA	chrX	73044691	73044710	-	15	0	AGO1-4,AGO2	8mer	uucaCAACAGGCACUUACUAa	| ||| | |||||||	uucaGAUGUAAG-GAAUGAUa	0.7491	0.316	1	Huh-7.5
MIMAT0022697	hsa-miR-382-3p	ENSG00000261101	AC234775.3	sense_overlapping	chrX	100883224	100883245	+	1	0	AGO2	7mer-m8	uucACAACAG-GCACUUACUAa	| ||||| : ||||||||	uccUAUUGUCAUUUGAAUGAUu	1.3628	0.545	2	MDA-MB-231
MIMAT0022697	hsa-miR-382-3p	ENSG00000223546	LINC00630	lincRNA	chrX	102120342	102120362	+	1	0	AGO2	7mer-m8	uucacaacaggcaCUUACUAa	|| | | |||||||	aaagggggaagagGAAUGAUc	0.6667	-0.258	1	HeLa
MIMAT0022697	hsa-miR-382-3p	ENSG00000261409	AL035425.3	sense_overlapping	chrX	107965585	107965605	-	8	0	AGO2	7mer-m8	uucacaacaggcACUUACUAa	| | | | ||||||||	gacucuggcaauUGAAUGAUc	0.8095	0.850	2	T-REx-293
MIMAT0022697	hsa-miR-382-3p	ENSG00000233864	TTTY15	lincRNA	chrY	14802770	14802790	+	1	0	AGO2	7mer-m8	uucacaacaggcaCUUACUAa	| | |||||||	cucaggaaacuuaGAAUGAUg	0.1765	0.012	1	22RV1
