# Supplementary material for: Identification of hub programmed cell death-related genes and immune infiltration in Crohn’s disease using bioinformatics
Source: Front Genet. 2024 Dec 18;15:1425062. doi: 10.3389/fgene.2024.1425062 (PMC11688285; doi:10.3389/fgene.2024.1425062)
Supplement: Supplementary file 2 [file DataSheet4.zip › Input data and script3/ceRNAnet/miRNA_lncRNA/hsa-miR-625-5p.txt]

#please cite:
#Zhou KR, Liu S, Li B, Liu SR, Zheng WJ, Cai L, et al. An encyclopedia of RNA interactomes in ENCORI.
#2.Li JH, et al.starBase v2.0: decoding miRNA-ceRNA, miRNA-ncRNA and protein-RNA interaction networks from large-scale CLIP-Seq data , Nucleic Acids Res. 2014 Jan;42:D92-7.
miRNAid	miRNAname	geneID	geneName	geneType	chromosome	start	end	strand	clipExpNum	degraExpNum	RBP	merClass	miRseq	align	targetSeq	TDMDScore	phyloP	pancancerNum	cellline/tissue
MIMAT0003294	hsa-miR-625-5p	ENSG00000272512	AL645608.8	lincRNA	chr1	932620	932640	-	1	0	AGO2	7mer-m8	ccugauauCUUGAAAGGGGGa	| | |: :||||||||	ugcccccuGGCUUUUCCCCCu	0.7549	-0.672	10	HEK293S
MIMAT0003294	hsa-miR-625-5p	ENSG00000223823	LINC01342	lincRNA	chr1	1078826	1078847	+	2	0	AGO1-4,AGO2	8mer	ccugauaucuuGA-AAGGGGGa	|||| || |||||||	ugacucgcucuCUAUUCCCCCa	0.8709	-0.425	2	Huh-7.5
MIMAT0003294	hsa-miR-625-5p	ENSG00000260179	AL162741.1	lincRNA	chr1	1186618	1186637	-	2	0	AGO1-4,AGO2	7mer-m8	ccugauaucUUGAAAGGGGGa	| | :|| |||||||	gccguccuuGAC-UUCCCCCu	0.5969	-0.260	4	HeLa,Huh-7.5
MIMAT0003294	hsa-miR-625-5p	ENSG00000224870	AL391244.1	processed_transcript	chr1	1336983	1337005	+	2	0	AGO1-4,AGO2	8mer	ccugAUA-UCUUG-AAAGGGGGa	|:| :||:| ||||||||	cugaUGUGGGAGCAUUUCCCCCa	0.9849	-0.389	1	HEK293S,Huh-7.5
MIMAT0003294	hsa-miR-625-5p	ENSG00000231050	AL109917.1	antisense	chr1	1823825	1823845	+	2	0	AGO2	7mer-m8	ccugauaucuugaAAGGGGGa	| |||||||	ccgugccacgcgcUUCCCCCu	-0.0704	-0.489	1	HeLa
MIMAT0003294	hsa-miR-625-5p	ENSG00000279839	AL512383.1	TEC	chr1	3123934	3123956	+	3	0	AGO1-4,AGO2	8mer	ccUGAUAUCUUGA--AAGGGGGa	| | |: || :| |||||||	gaAGUGAAGUUUUGCUUCCCCCa	0.9721	-0.645	3	Huh-7.5
MIMAT0003294	hsa-miR-625-5p	ENSG00000226849	AL109811.1	antisense	chr1	11131645	11131667	+	14	0	AGO1-4,AGO2	7mer-m8	ccUG-AUA-UC-UUGAAAGGGGGa	|| |:| || || |||||||	ccACAUGUCAGUCAC-UUCCCCCc	1.0986	-0.762	4	Huh-7.5,MCF7
MIMAT0003294	hsa-miR-625-5p	ENSG00000117242	PINK1-AS	antisense	chr1	20976685	20976704	-	3	0	AGO1,AGO1-4,AGO2	7mer-m8	ccugaUAUCUUGAAAGGGGGa	|||| |||||||||	uugaaAUAG-CCUUUCCCCCu	0.9481	-0.545	6	22RV1,A549,endothelial
MIMAT0003294	hsa-miR-625-5p	ENSG00000249087	ZNF436-AS1	antisense	chr1	23697551	23697569	+	1	0	AGO2	7mer-m8	ccuGAUAUCUUGAAAGGGGGa	|| ||| :| |||||||	uuuCU-UAG-GCCUUCCCCCc	1.0464	0.406	8	left_ventricle
MIMAT0003294	hsa-miR-625-5p	ENSG00000236810	ELOA-AS1	antisense	chr1	24087275	24087294	-	2	0	AGO2	8mer	ccuGAUAUCUUGAAAGGGGGa	| || | : ||||||||	aucCCAU-GUGGUUUCCCCCa	0.8420	-0.369	0	MDA-MB-231
MIMAT0003294	hsa-miR-625-5p	ENSG00000271554	AL138787.2	antisense	chr1	36479188	36479207	-	2	0	AGO2	8mer	ccUGAUAUCUUGAAAGGGGGa	||| | || |||||||	uuACUCU-CAAAAUUCCCCCa	1.0337	1.119	3	GM12891
MIMAT0003294	hsa-miR-625-5p	ENSG00000259943	AL050341.2	antisense	chr1	40723465	40723485	-	1	0	AGO2	8mer	ccugauaucuuGAAAGGGGGa	| | | |||||||	guaucugccuuCCUUCCCCCa	0.1283	-0.458	3	HEK293T
MIMAT0003294	hsa-miR-625-5p	ENSG00000272145	NFYC-AS1	antisense	chr1	41157350	41157370	-	1	0	AGO2	7mer-m8	ccugauaucuuGAAAGGGGGa	| | | |||||||	uuccccuuuucCCUUCCCCCu	0.3473	1.496	2	HeLa
MIMAT0003294	hsa-miR-625-5p	ENSG00000237424	FOXD2-AS1	lincRNA	chr1	47898773	47898792	-	1	0	AGO1-4	7mer-m8	ccugauaucUUGAAAGGGGGa	:|| |||||||	caggcccgcGAC-UUCCCCCc	-0.0227	-0.031	1	Huh-7.5
MIMAT0003294	hsa-miR-625-5p	ENSG00000261664	TTC39A-AS1	antisense	chr1	51796878	51796899	+	1	0	AGO2	7mer-m8	ccUGAUAUC-UUGAAAGGGGGa	||| |:| |||||||||	acACUCUGGCCCCUUUCCCCCu	1.1847	-0.253	5	MCF7
MIMAT0003294	hsa-miR-625-5p	ENSG00000226476	LINC01748	lincRNA	chr1	60989032	60989055	-	1	0	AGO1-4	7mer-m8	ccugAUAU-CUUG--AAAGGGGGa	|| | |||| |||||||	aaggUAAAUGAACAAAUUCCCCCc	0.9512	-0.529	7	Huh-7.5
MIMAT0003294	hsa-miR-625-5p	ENSG00000226476	LINC01748	lincRNA	chr1	61066122	61066141	-	7	0	AGO1-4,AGO2	7mer-m8	ccugAUAUCUUGAAAGGGGGa	| |:||| || |||||||	agugUGUAGCAC-UUCCCCCu	1.2717	-0.099	7	Huh-7.5
MIMAT0003294	hsa-miR-625-5p	ENSG00000273373	AL355488.1	antisense	chr1	110912861	110912881	+	2	0	AGO1-4,AGO2	7mer-m8	ccugauaucuuGAAAGGGGGa	:||||||||	uuuuagccuuuUUUUCCCCCc	-0.2381	0.156	1	HeLa,hNSC
MIMAT0003294	hsa-miR-625-5p	ENSG00000224699	LAMTOR5-AS1	processed_transcript	chr1	110958841	110958861	+	1	0	AGO2	8mer	ccugauaucUUGAAAGGGGGa	|| :::||||||||	ugauaccucGGUUUUCCCCCa	0.7537	-0.295	2	BCBL-1
MIMAT0003294	hsa-miR-625-5p	ENSG00000226419	SLC16A1-AS1	antisense	chr1	113512689	113512708	+	2	0	AGO2	7mer-m8	ccUGAUAUCUUGAAAGGGGGa	||| | || ||||||||	caACUUCAUAA-UUUCCCCCu	1.1568	0.327	3	HeLa
MIMAT0003294	hsa-miR-625-5p	ENSG00000226419	SLC16A1-AS1	antisense	chr1	113513426	113513445	+	2	0	AGO1-4,AGO2	7mer-m8	ccUGAUAUCUUGAAAGGGGGa	|||| | ||||||||	ccACUACCCCA-UUUCCCCCu	0.9872	-0.072	3	Huh-7.5
MIMAT0003294	hsa-miR-625-5p	ENSG00000269996	RP11-343N15.5	lincRNA	chr1	121134138	121134158	+	3	0	AGO1,AGO2	7mer-m8	ccugauaucuuGAAAGGGGGa	| | |||||||	ucuuccuucuuCCUUCCCCCu	0.0487	-0.037	0	cingulate_gyrus,endothelial
MIMAT0003294	hsa-miR-625-5p	ENSG00000227733	AC239809.3	sense_intronic	chr1	146148600	146148620	-	1	0	AGO1-4	7mer-m8	ccUGAUAUCUUGAAAGGGGGa	| |: | | :||||||||	gaAUCACUGUUUUUUCCCCCu	0.9803	-0.200	9	fibroblasts
MIMAT0003294	hsa-miR-625-5p	ENSG00000273059	AC239803.3	lincRNA	chr1	147484190	147484210	+	1	0	AGO2	7mer-m8	ccuGAUAUCUUGAAAGGGGGa	|| |:| : |||||||	aauCUUUGGUGGAUUCCCCCg	0.8420	0.052	4	GM12891
MIMAT0003294	hsa-miR-625-5p	ENSG00000231064	AC234582.1	antisense	chr1	155165003	155165023	+	87	0	AGO1,AGO1-4,AGO2	7mer-m8	ccUGAUAUCUUGAAAGGGGGa	| | |:| | :||||||||	gcAGUGUUGUUUUUUCCCCCg	1.1429	2.594	10	HEK293,MDMs,foreskin_fibroblast
MIMAT0003294	hsa-miR-625-5p	ENSG00000225855	RUSC1-AS1	antisense	chr1	155286750	155286770	-	2	0	AGO1,AGO2	7mer-m8	ccugaUAUC-UUGAAAGGGGGa	| || ||| |||||||	cagggACAGUAAC-UUCCCCCu	0.7971	-0.697	5	22RV1,endothelial
MIMAT0003294	hsa-miR-625-5p	ENSG00000272405	AL365181.3	antisense	chr1	156611863	156611883	-	1	0	AGO1-4	7mer-m8	ccugauaucuugaAAGGGGGa	| |||||||	aaaacccccuuucUUCCCCCc	-0.2578	1.753	4	Huh-7.5
MIMAT0003294	hsa-miR-625-5p	ENSG00000229989	MIR181A1HG	lincRNA	chr1	198868904	198868926	-	6	0	AGO1,AGO1-4	8mer	ccUG-AUAUCUUGA-AAGGGGGa	|| ||| || | |||||||	aaACGUAUUUAAGUGUUCCCCCa	1.1962	0.512	5	Huh-7.5,endothelial
MIMAT0003294	hsa-miR-625-5p	ENSG00000203709	MIR29B2CHG	lincRNA	chr1	207981909	207981931	-	2	0	AGO1-4,AGO2	8mer	ccuGAUAUCU--UGAAAGGGGGa	| ||| ||| | |||||||	ugcCUACAGAUGCCCUUCCCCCa	1.2265	-0.612	7	HeLa,Huh-7.5
MIMAT0003294	hsa-miR-625-5p	ENSG00000203709	MIR29B2CHG	lincRNA	chr1	207984894	207984912	-	2	0	AGO2	7mer-m8	ccUGAUAUCUUGAAAGGGGGa	|:||| | :| |||||||	ugGCUA-CGCGC-UUCCCCCg	1.1568	-0.856	7	HEK293S
MIMAT0003294	hsa-miR-625-5p	ENSG00000203709	MIR29B2CHG	lincRNA	chr1	207989235	207989255	-	3	0	AGO1,AGO2	8mer	ccugauaucUUGAAAGGGGGa	| | | |:| |||||||	gcucccuccAGCCUUCCCCCa	0.8456	-0.215	7	HEK293S,endothelial
MIMAT0003294	hsa-miR-625-5p	ENSG00000233461	AL445524.1	antisense	chr1	231662911	231662931	-	1	0	AGO2	7mer-m8	ccugauaucUUGAAAGGGGGa	|| |:: |||||||	ugaucuaccAGUAUUCCCCCu	0.5434	-0.373	4	Huh-7.5
MIMAT0003294	hsa-miR-625-5p	ENSG00000215808	LINC01139	lincRNA	chr1	238649246	238649266	-	2	0	AGO1,AGO2	8mer	ccugaUAUCUUGAAAGGGGGa	||| || | ||||||||	ggaggAUCGCUGUUUCCCCCa	1.2241	0.020	5	MDA-MB-231,endothelial
MIMAT0003294	hsa-miR-625-5p	ENSG00000230184	SMYD3-IT1	sense_intronic	chr1	246485674	246485697	-	3	0	AGO1,AGO1-4	7mer-m8	ccuGAUA-UCU--UGAAAGGGGGa	|| | ||| :||||||||	uucCUUUGAGAUUUUUUUCCCCCu	0.9988	0.102	3	Huh-7.5,endothelial
MIMAT0003294	hsa-miR-625-5p	ENSG00000228203	RNF144A-AS1	processed_transcript	chr2	7052988	7053011	-	1	0	AGO1	7mer-m8	ccUGAUA-UCUUG-A--AAGGGGGa	|| || |||:| | |||||||	uuAC-AUGAGAGCGUGCUUCCCCCu	1.2160	-0.585	9	endothelial
MIMAT0003294	hsa-miR-625-5p	ENSG00000224165	DNAJC27-AS1	antisense	chr2	25261708	25261728	+	1	0	AGO2	8mer	ccugauaUCUUGAAAGGGGGa	| | ||| : |||||||	guccccaAGACUGUUCCCCCa	0.9396	0.135	8	22RV1
MIMAT0003294	hsa-miR-625-5p	ENSG00000276334	AL133243.2	sense_intronic	chr2	32747123	32747143	+	3	0	AGO2	7mer-m8	ccugauaucuuGAAAGGGGGa	| | | :||||||||	uguguuuccucUUUUCCCCCc	0.7422	-0.645	8	left_ventricle
MIMAT0003294	hsa-miR-625-5p	ENSG00000229692	SOS1-IT1	sense_intronic	chr2	39220952	39220971	-	2	0	AGO1-4	7mer-m8	ccUGAUAUCUUGAAAGGGGGa	| :||| | | |||||||	guGCUA-AUCAAGUUCCCCCu	1.0894	0.026	5	Huh-7.5
MIMAT0003294	hsa-miR-625-5p	ENSG00000231312	AC007388.1	antisense	chr2	39743611	39743631	+	3	0	AGO2	8mer	ccugauauCUUGAAAGGGGGa	| | ||| |||||||	ugcauccuGAAGCUUCCCCCa	0.8444	-0.125	4	HeLa
MIMAT0003294	hsa-miR-625-5p	ENSG00000228590	AC007381.1	lincRNA	chr2	60578898	60578919	-	1	0	AGO2	8mer	ccUGAUAUCU-UGAAAGGGGGa	||| |: ||| : |||||||	ggAAUGGAGAGGAAUUCCCCCa	1.4088	1.520	3	T-REx-293
MIMAT0003294	hsa-miR-625-5p	ENSG00000237638	LINC02245	lincRNA	chr2	65130368	65130388	-	1	0	AGO2	8mer	ccugauaucuugaAAGGGGGa	|||||||	acugguccccggaUUCCCCCa	-0.6667	-0.278	0	GM12891
MIMAT0003294	hsa-miR-625-5p	ENSG00000232046	LINC01798	lincRNA	chr2	66801262	66801282	+	1	0	AGO2	7mer-m8	ccugauaucuugaAAGGGGGa	| | | |||||||	cuauuuccgugagUUCCCCCu	0.4495	-0.339	9	HeLa
MIMAT0003294	hsa-miR-625-5p	ENSG00000179818	PCBP1-AS1	processed_transcript	chr2	70257363	70257383	-	1	0	AGO2	8mer	ccugauaucuuGAAAGGGGGa	| | | | |||||||	ugcauuucaucCCUUCCCCCa	0.5447	0.459	2	BC-3
MIMAT0003294	hsa-miR-625-5p	ENSG00000231327	LINC01816	lincRNA	chr2	70351352	70351370	-	1	0	AGO2	7mer-m8	ccuGAUAUCUUGAAAGGGGGa	||| | || |||||||	cucCUA-ACCAC-UUCCCCCc	0.9315	0.209	5	MCF7
MIMAT0003294	hsa-miR-625-5p	ENSG00000270696	AC005034.3	antisense	chr2	75887595	75887615	+	12	0	AGO1-4,AGO2	7mer-m8	ccugaUAUCUUGAAAGGGGGa	|| || :|: |||||||	ugaaaAUCAGAUAUUCCCCCc	1.0394	-0.026	6	Huh-7.5,foreskin_fibroblast
MIMAT0003294	hsa-miR-625-5p	ENSG00000228873	AC012307.1	lincRNA	chr2	96811341	96811361	-	1	0	AGO2	7mer-m8	ccugauaucuUGAAAGGGGGa	:| |||||||	cccgcgcccuGCCUUCCCCCu	-0.2604	-0.120	2	C8166
MIMAT0003294	hsa-miR-625-5p	ENSG00000229743	LINC01159	processed_transcript	chr2	105488853	105488872	-	1	0	AGO2	8mer	ccuGAUAUCUUGAAAGGGGGa	||: || | |||||||	cccCUGCAG-CCCUUCCCCCa	0.8815	-0.157	7	HEK293S
MIMAT0003294	hsa-miR-625-5p	ENSG00000172965	MIR4435-2HG	lincRNA	chr2	111996044	111996064	-	2	0	AGO1-4	7mer-m8	ccuGAUAUCUUGAAAGGGGGa	||:| | |||||||	aucCUGUCUCCCCUUCCCCCu	0.6446	-0.307	5	Huh-7.5
MIMAT0003294	hsa-miR-625-5p	ENSG00000189223	PAX8-AS1	processed_transcript	chr2	113996622	113996643	+	4	0	AGO1,AGO1-4,AGO2	7mer-m8	ccuGAUAUCUUG-AAAGGGGGa	||: |||| |||||||	uuuCUGAUGAACACUUCCCCCu	1.1219	0.222	5	Huh-7.5,endothelial
MIMAT0003294	hsa-miR-625-5p	ENSG00000189223	PAX8-AS1	processed_transcript	chr2	114016837	114016857	+	2	0	AGO2	7mer-m8	ccugauauCUUGAAAGGGGGa	| | | || |||||||	gcaggaguGAUGCUUCCCCCu	0.8095	-0.420	5	left_ventricle
MIMAT0003294	hsa-miR-625-5p	ENSG00000224189	HAGLR	antisense	chr2	177038012	177038032	-	6	0	AGO1-4,AGO2	7mer-m8	ccugauaucuugAAAGGGGGa	|| ||||||||	uuugcauccucaUUUCCCCCu	0.4022	0.788	7	Huh-7.5
MIMAT0003294	hsa-miR-625-5p	ENSG00000224189	HAGLR	antisense	chr2	177052825	177052845	-	2	0	AGO1	7mer-m8	ccugauaucuugaAAGGGGGa	| | | |||||||	guuuuuuccuuucUUCCCCCu	0.3740	-0.104	7	endothelial
MIMAT0003294	hsa-miR-625-5p	ENSG00000223960	AC009948.1	antisense	chr2	179298696	179298716	+	1	0	AGO1	8mer	ccugauaucuuGAAAGGGGGa	| | | :||||||||	uggguuuccuuUUUUCCCCCa	0.7422	0.209	9	endothelial
MIMAT0003294	hsa-miR-625-5p	ENSG00000237298	TTN-AS1	antisense	chr2	179388025	179388044	+	1	0	AGO1-4	8mer	ccuGAUAUCUUGAAAGGGGGa	||: :|| |||||||	ccuCUGACUGAC-UUCCCCCa	0.7793	-0.680	4	hNSC
MIMAT0003294	hsa-miR-625-5p	ENSG00000270574	AC010680.2	antisense	chr2	179445536	179445556	+	1	0	AGO2	7mer-m8	ccugauaucUUGAAAGGGGGa	| | :::||||||||	gcuuaaccaGGUUUUCCCCCc	0.7073	-0.219	2	Huh-7.5
MIMAT0003294	hsa-miR-625-5p	ENSG00000253559	OSGEPL1-AS1	antisense	chr2	190627629	190627649	+	1	0	AGO2	8mer	ccugauaucuugAAAGGGGGa	| | ||||||||	ugcgcaccugcaUUUCCCCCa	0.3740	-0.511	3	MCF7
MIMAT0003294	hsa-miR-625-5p	ENSG00000233766	AC098617.1	antisense	chr2	192893986	192894006	+	2	0	AGO1-4,AGO2	7mer-m8	ccUGAUAUCUUGAAAGGGGGa	:| | |:|: |||||||	uuGCAAGUGGAUCUUCCCCCu	0.9129	-0.085	9	Huh-7.5
MIMAT0003294	hsa-miR-625-5p	ENSG00000227308	AC009502.1	lincRNA	chr2	220550432	220550452	+	1	0	AGO1-4	7mer-m8	ccugauaucUUGAAAGGGGGa	| | | :||||||||	ucagugaccACUUUUCCCCCu	0.6400	-0.365	1	MCF7
MIMAT0003294	hsa-miR-625-5p	ENSG00000272944	AC079834.2	antisense	chr2	222437551	222437570	+	1	0	AGO2	7mer-m8	ccuGAUAUCUUGAAAGGGGGa	:|||:| :| |||||||	ucuUUAUGGCGC-UUCCCCCu	1.1022	-0.156	8	cingulate_gyrus
MIMAT0003294	hsa-miR-625-5p	ENSG00000261096	AC073476.3	sense_overlapping	chr2	232675063	232675085	+	1	0	AGO2	7mer-m8	ccuGAUAUCU-UGA-AAGGGGGa	| ||: :|| ::| |||||||	gccCUGAGGAUGUUCUUCCCCCg	1.2218	0.432	8	cingulate_gyrus
MIMAT0003294	hsa-miR-625-5p	ENSG00000260942	CAPN10-AS1	antisense	chr2	241523442	241523465	-	3	0	AGO2	7mer-m8	ccuGAUAUCU---UGAAAGGGGGa	| ||: ||| || |||||||	gccCUGAAGAAUGACAUUCCCCCc	1.1068	-0.453	1	MDA-MB-231
MIMAT0003294	hsa-miR-625-5p	ENSG00000231177	LINC00852	antisense	chr3	10326627	10326647	+	2	0	AGO1,AGO2	7mer-m8	ccUGAUAUCUUGAAAGGGGGa	||| : : ::| |||||||	ugACCGAGUGGCCUUCCCCCg	1.1765	-0.360	2	MCF7,endothelial
MIMAT0003294	hsa-miR-625-5p	ENSG00000240288	GHRLOS	antisense	chr3	10333915	10333933	+	3	0	AGO1,AGO2	8mer	ccugauAUCUUGAAAGGGGGa	| |:|:| |||||||	caaugcUGGGA--UUCCCCCa	0.6876	-0.113	2	22RV1,endothelial
MIMAT0003294	hsa-miR-625-5p	ENSG00000225733	FGD5-AS1	antisense	chr3	14989658	14989678	-	5	0	AGO1,AGO2	7mer-m8	ccugauauCUUGAAAGGGGGa	|| |: | |||||||	ggggccgcGGCCAUUCCCCCu	0.5713	1.181	7	HeLa,endothelial
MIMAT0003294	hsa-miR-625-5p	ENSG00000261468	AC096921.2	sense_overlapping	chr3	30740925	30740945	+	2	0	AGO1	8mer	ccUGAUAUCUUG-AAAGGGGGa	|:|: | ||| ||||||||	aaAUUG-ACAACUUUUCCCCCa	1.2323	-0.103	4	endothelial
MIMAT0003294	hsa-miR-625-5p	ENSG00000227398	KIF9-AS1	antisense	chr3	47287147	47287169	+	2	0	AGO2	7mer-m8	ccUGAUAUCUUGA---AAGGGGGa	|||| | ||:||| |||||||	ggAC-AAAGGACUCACUUCCCCCu	1.6387	-0.365	4	HeLa
MIMAT0003294	hsa-miR-625-5p	ENSG00000280173	AC104447.1	TEC	chr3	47389577	47389599	+	3	0	AGO1,AGO2	7mer-m8	ccugAUAUCU--UGAAAGGGGGa	| | |:|| |||||||||	guuaUUUGGACUCCUUUCCCCCu	0.9849	-0.091	5	HeLa,endothelial
MIMAT0003294	hsa-miR-625-5p	ENSG00000259970	AC099668.1	processed_transcript	chr3	49722396	49722416	-	1	0	AGO1-4	7mer-m8	ccuGA-UAUCUUGAAAGGGGGa	| || || || |||||||	-guCUCAUCCCACCUUCCCCCu	1.0161	0.039	2	Huh-7.5
MIMAT0003294	hsa-miR-625-5p	ENSG00000244161	FLNB-AS1	antisense	chr3	58151613	58151634	-	1	0	AGO2	8mer	ccugaUAUC-UUGAAAGGGGGa	| :|:| ::: |||||||	ugggcGUGGCGGUCUUCCCCCa	0.9048	-0.184	5	TDF
MIMAT0003294	hsa-miR-625-5p	ENSG00000272758	AC083798.2	antisense	chr3	122145452	122145473	+	1	0	AGO2	8mer	ccUGAUA-UCUUGAAAGGGGGa	| |:| || :||||||||	uuAAUGUCAGUUUUUUCCCCCa	1.0673	2.115	5	TDF
MIMAT0003294	hsa-miR-625-5p	ENSG00000241288	AC092902.2	processed_transcript	chr3	125607800	125607819	-	3	0	AGO1-4,AGO2	8mer	ccuGAUAUCUUGAAAGGGGGa	||| ||||| |||||||	ucuCUAAAGAAC-UUCCCCCa	1.5672	0.374	2	Huh-7.5
MIMAT0003294	hsa-miR-625-5p	ENSG00000239213	NCK1-AS1	antisense	chr3	136580696	136580716	-	2	0	AGO2	7mer-m8	ccUGAUAUCUUGAAAGGGGGa	:|| |:|:| |||||||	cuGCUCUGGGAGCUUCCCCCu	1.1150	0.037	4	T98G
MIMAT0003294	hsa-miR-625-5p	ENSG00000279147	AC112504.1	TEC	chr3	141657165	141657184	-	1	0	AGO2	7mer-m8	ccUGAUAUCUUGAAAGGGGGa	| :| :| | :: |||||||	gaGCAGUUG-GUAUUCCCCCc	1.0197	-0.453	1	T98G
MIMAT0003294	hsa-miR-625-5p	ENSG00000272440	AC080013.6	lincRNA	chr3	158413299	158413317	+	5	0	AGO1-4,AGO2	7mer-m8	ccugAUAUCUUGAAAGGGGGa	||||||| |||||||	uaugUAUAGAA--UUCCCCCu	1.5147	0.269	2	EWS,Huh-7.5
MIMAT0003294	hsa-miR-625-5p	ENSG00000240207	AC080013.1	antisense	chr3	158501695	158501717	+	1	0	AGO2	7mer-m8	ccUGAUAUCUUGA---AAGGGGGa	|||:|| | || |||||||	ucACUGUA-AUCUCCAUUCCCCCg	1.1683	-0.162	5	22RV1
MIMAT0003294	hsa-miR-625-5p	ENSG00000260572	AC069224.1	antisense	chr3	160471391	160471411	-	1	0	AGO2	8mer	ccugauaucuugaAAGGGGGa	| | |||||||	acaugacuucugcUUCCCCCa	0.1510	0.018	7	HeLa
MIMAT0003294	hsa-miR-625-5p	ENSG00000279673	AC092919.2	TEC	chr3	171179234	171179257	+	5	0	AGO1-4,AGO2	8mer	ccugauaUCUUGA---AAGGGGGa	:||| | |||||||	aagagugGGAAGUCGCUUCCCCCa	0.2769	0.925	7	Huh-7.5
MIMAT0003294	hsa-miR-625-5p	ENSG00000270959	LPP-AS2	antisense	chr3	187871671	187871691	-	2	0	AGO2	7mer-m8	ccugauaucuuGAAAGGGGGa	| |||||||||	cugguuggugcCUUUCCCCCu	0.3264	2.559	8	MDA-MB-231
MIMAT0003294	hsa-miR-625-5p	ENSG00000249673	NOP14-AS1	antisense	chr4	2938613	2938632	+	1	0	AGO2	7mer-m8	ccugaUAUCUUGAAAGGGGGa	| :|| |: ||||||||	gcuggGUA-AGAUUUCCCCCg	0.8896	-0.596	8	HeLa
MIMAT0003294	hsa-miR-625-5p	ENSG00000251615	AC104825.1	lincRNA	chr4	8357649	8357670	-	1	0	AGO2	7mer-m8	ccUGAUAUCU-UGAAAGGGGGa	|:||: | | || |||||||	ugGCUGAACAUACCUUCCCCCg	1.2694	-0.221	11	BT474
MIMAT0003294	hsa-miR-625-5p	ENSG00000280043	AC118282.4	TEC	chr4	49232066	49232086	+	2	0	AGO1-4	7mer-m8	ccuGAUAUCUUGAAAGGGGGa	| :| | |||:||||||||	gccUUCUUGAAUUUUCCCCCu	1.2660	-0.613	2	Huh-7.5
MIMAT0003294	hsa-miR-625-5p	ENSG00000248019	FAM13A-AS1	antisense	chr4	89643139	89643161	+	1	0	AGO2	8mer	ccUGAUAUCUUGA--AAGGGGGa	|| || | || |||||||	ucACAAUUUAUCUUAUUCCCCCa	0.9837	-0.273	2	hMSC
MIMAT0003294	hsa-miR-625-5p	ENSG00000268471	MIR4453HG	bidirectional_promoter_lncRNA	chr4	153458993	153459013	+	1	0	AGO1-4	7mer-m8	ccUGAUAUCUUGAAAGGGGGa	|:| | : :||||||||	auAUUUUUUGUUUUUCCCCCu	0.9129	-0.159	3	hNSC
MIMAT0003294	hsa-miR-625-5p	ENSG00000177822	AC098864.1	antisense	chr4	183065300	183065318	-	1	0	AGO1-4	7mer-m8	ccUGAUAUCUUGAAAGGGGGa	|| || | :| |||||||	cuACCAU-GCGC-UUCCCCCg	1.0116	2.126	9	hNSC
MIMAT0003294	hsa-miR-625-5p	ENSG00000225138	SLC9A3-AS1	processed_transcript	chr5	475381	475401	+	5	0	AGO1-4,AGO2	8mer	ccUGAUAUCUUGAAAGGGGGa	|::|: :|: | |||||||	agGUUGCGGGCCCUUCCCCCa	1.1626	-0.530	7	HS5,hNSC
MIMAT0003294	hsa-miR-625-5p	ENSG00000248677	LINC02102	lincRNA	chr5	6705379	6705399	-	1	0	AGO2	8mer	ccugauaucuuGAAAGGGGGa	|| | | |||||||	ggccaggcucuCCUUCCCCCa	0.3977	-0.298	8	HeLa
MIMAT0003294	hsa-miR-625-5p	ENSG00000259802	AC012640.2	antisense	chr5	10352874	10352895	-	2	0	AGO2	8mer	ccugauaUCUUGA-AAGGGGGa	||::|| |||||||	aauugggAGGGCUCUUCCCCCa	0.5521	0.196	5	MDMs
MIMAT0003294	hsa-miR-625-5p	ENSG00000248131	LINC01194	lincRNA	chr5	12654996	12655016	+	1	0	AGO2	7mer-m8	ccugauaucuugAAAGGGGGa	| ||||||||	uuuuccuucucaUUUCCCCCc	0.1509	-0.189	0	Huh-7.5
MIMAT0003294	hsa-miR-625-5p	ENSG00000248587	GDNF-AS1	antisense	chr5	37871189	37871209	+	1	0	AGO2	7mer-m8	ccuGAUAUCUUGAAAGGGGGa	| |||||| |:||||||||	gcuCUAUAGUAUUUUCCCCCu	1.9166	-0.085	11	T-REx-293
MIMAT0003294	hsa-miR-625-5p	ENSG00000245526	LINC00461	lincRNA	chr5	87963328	87963348	-	1	0	AGO1-4	7mer-m8	ccUGAUAUCUUGAAAGGGGGa	| | | ||:|: |||||||	gaAAUCGAGGAUCUUCCCCCu	1.1626	2.998	8	hNSC
MIMAT0003294	hsa-miR-625-5p	ENSG00000234292	AC123595.1	lincRNA	chr5	90576403	90576421	-	1	0	AGO2	7mer-m8	ccuGAUAUCUUGAAAGGGGGa	| | :|:|| ||||||||	ugcCAGUGGA--UUUCCCCCg	1.0871	1.158	7	MCF7
MIMAT0003294	hsa-miR-625-5p	ENSG00000249746	AC099509.1	lincRNA	chr5	95549400	95549419	-	1	0	AGO2	8mer	ccUGAUAUCUUGAAAGGGGGa	|||:| |||: |||||||	ggAUUCAAGAG-AUUCCCCCa	1.4367	0.038	1	MDMs
MIMAT0003294	hsa-miR-625-5p	ENSG00000246763	RGMB-AS1	antisense	chr5	98109095	98109115	-	1	0	AGO2	7mer-m8	ccugauaucuuGAAAGGGGGa	| || | |||||||	gcgcucccuuuCCUUCCCCCu	0.4563	-0.535	4	HEK293T
MIMAT0003294	hsa-miR-625-5p	ENSG00000249476	AC008467.1	lincRNA	chr5	108659894	108659918	-	1	0	AGO1-4	8mer	ccUGAU--AU-CUUG-AAAGGGGGa	|||| |: ||| ||||||||	aaACUAAGUGCUAACAUUUCCCCCa	1.3496	-0.008	4	Huh-7.5
MIMAT0003294	hsa-miR-625-5p	ENSG00000254226	LINC01933	lincRNA	chr5	151647625	151647645	+	1	0	AGO1-4	8mer	ccUGAUAUCUUGAAAGGGGGa	|: || :||||||||	uaAUCAUCACCUUUUCCCCCa	0.8769	-0.525	6	fibroblasts
MIMAT0003294	hsa-miR-625-5p	ENSG00000253522	MIR3142HG	lincRNA	chr5	159912806	159912825	+	2	0	AGO1-4	7mer-m8	ccUGAUAUCUUGAAAGGGGGa	:| || || :||||||||	auGCAAU-GAUUUUUCCCCCc	1.1544	-0.510	0	Huh-7.5
MIMAT0003294	hsa-miR-625-5p	ENSG00000244041	LINC01011	lincRNA	chr6	2990590	2990612	+	1	0	AGO2	8mer	ccUGAUA-UC-UUGAAAGGGGGa	| | |:| || || ||||||||	guAAUGUCAGCAAAUUUCCCCCa	1.3646	0.110	5	MDA-MB-231
MIMAT0003294	hsa-miR-625-5p	ENSG00000272168	CASC15	lincRNA	chr6	22020670	22020690	+	1	0	AGO1-4	7mer-m8	ccugauaucuugaAAGGGGGa	| | |||||||	acauccuucucaaUUCCCCCc	0.2114	-0.568	16	Huh-7.5
MIMAT0003294	hsa-miR-625-5p	ENSG00000224843	LINC00240	lincRNA	chr6	26988243	26988264	+	2	0	AGO1-4,AGO2	7mer-m8	ccuGAUAUC-UUGAAAGGGGGa	:|: || : |||||||||	uacUUGAAGUGCCUUUCCCCCu	0.9849	-0.441	6	MCF7,MDA-MB-231
MIMAT0003294	hsa-miR-625-5p	ENSG00000231113	AL035587.1	antisense	chr6	42908630	42908654	+	4	0	AGO2	7mer-m8	ccuGAUAUCUUGA----AAGGGGGa	|| ||:||| |||||||	cauCUCCAGGACUGAUGUUCCCCCu	0.9233	-0.236	3	MDA-MB-231
MIMAT0003294	hsa-miR-625-5p	ENSG00000233237	LINC00472	lincRNA	chr6	72130384	72130404	-	1	0	AGO2	7mer-m8	ccUGAUAUCUUGAAAGGGGGa	| | | ||| :||||||||	gcAGUCCAGACUUUUCCCCCg	1.2799	-0.312	12	HeLa
MIMAT0003294	hsa-miR-625-5p	ENSG00000231889	TRAF3IP2-AS1	antisense	chr6	111805080	111805100	+	6	0	AGO1,AGO1-4,AGO2	7mer-m8	ccugauaucUUGAAAGGGGGa	|| | ::| |||||||	ggccgcccuGGCGUUCCCCCu	0.7553	0.055	6	HeLa,Huh-7.5,endothelial
MIMAT0003294	hsa-miR-625-5p	ENSG00000280058	AL117378.2	TEC	chr6	132232646	132232667	+	1	0	AGO2	7mer-m8	ccugaUAUCUUGA--AAGGGGGa	|| |: :| |||||||	uugagAUUGGCUUUAUUCCCCC-	0.4498	-0.453	1	WA-09
MIMAT0003294	hsa-miR-625-5p	ENSG00000228495	LINC01013	lincRNA	chr6	132485483	132485504	+	1	0	AGO1	7mer-m8	ccuGA-UAUCUUGAAAGGGGGa	|| | || | ||||||||	aucCUGACAGCAAUUUCCCCCc	1.0243	-0.343	8	endothelial
MIMAT0003294	hsa-miR-625-5p	ENSG00000283122	HYMAI	non_coding	chr6	144327443	144327464	-	1	0	AGO1	7mer-m8	ccugaUAUCUUG-AAAGGGGGa	||: || ||||||||	uuugaAUGUUACAUUUCCCCCc	0.7076	-0.084	0	endothelial
MIMAT0003294	hsa-miR-625-5p	ENSG00000273084	AC092171.5	lincRNA	chr7	5469172	5469192	+	4	0	AGO1-4,AGO2	7mer-m8	ccugauaucuuGAAAGGGGGa	| | :||||||||	gcgagcguguuUUUUCCCCCc	0.3106	-0.565	7	Huh-7.5
MIMAT0003294	hsa-miR-625-5p	ENSG00000253552	HOXA-AS2	antisense	chr7	27155761	27155781	+	5	0	AGO1-4	8mer	ccugauaucuugaAAGGGGGa	| |||||||	uugguuccaccaaUUCCCCCa	-0.1498	-0.274	7	Huh-7.5
MIMAT0003294	hsa-miR-625-5p	ENSG00000281103	TRG-AS1	antisense	chr7	38415664	38415685	+	1	0	AGO2	8mer	ccugauAUCUUGA-AAGGGGGa	| || || |||||||	auucccUAUUCCUGUUCCCCCa	0.6643	-0.492	2	HeLa
MIMAT0003294	hsa-miR-625-5p	ENSG00000281103	TRG-AS1	antisense	chr7	38417402	38417422	+	1	0	AGO1	8mer	ccugauaucuuGAAAGGGGGa	| | |||||||	uuccauccaucCAUUCCCCCa	0.0179	-0.550	2	endothelial
MIMAT0003294	hsa-miR-625-5p	ENSG00000233539	AC011294.1	lincRNA	chr7	46727697	46727715	-	1	0	AGO2	8mer	ccugaUAUCUUGAAAGGGGGa	| :|:|| ||||||||	ugggaGUGGA--UUUCCCCCa	0.8896	-0.170	2	HCT116
MIMAT0003294	hsa-miR-625-5p	ENSG00000179406	LINC00174	processed_transcript	chr7	65843069	65843089	-	1	0	AGO2	8mer	ccugauaucuUGAAAGGGGGa	| :| |||||||	cccaggucuuGCCUUCCCCCa	0.1915	0.339	6	HeLa
MIMAT0003294	hsa-miR-625-5p	ENSG00000234456	MAGI2-AS3	processed_transcript	chr7	79092023	79092048	+	4	1	AGO1-4,AGO2	7mer-m8	ccUGAUAUCUUGA-----AAGGGGGa	|| ||||| || |||||||	acACAAUAGACCUGUUACUUCCCCCu	1.2861	-0.207	11	Huh-7.5,foreskin_fibroblast
MIMAT0003294	hsa-miR-625-5p	ENSG00000241357	AC092849.2	antisense	chr7	100034069	100034089	+	1	0	AGO2	7mer-m8	ccugauaucuuGAAAGGGGGa	| |||||||||	gcugccgccucCUUUCCCCCg	0.0476	-0.681	1	HEK293S
MIMAT0003294	hsa-miR-625-5p	ENSG00000274272	AC069281.2	processed_transcript	chr7	100171981	100172001	-	1	0	AGO2	8mer	ccugauaucuuGAAAGGGGGa	| | | |||||||	cuaacccggccCCUUCCCCCa	0.3233	1.977	2	MDA-MB-231
MIMAT0003294	hsa-miR-625-5p	ENSG00000274272	AC069281.2	processed_transcript	chr7	100172400	100172420	-	4	0	AGO2	7mer-m8	ccugauaucuuGAAAGGGGGa	| |||||||	cugugcccuccCCUUCCCCCc	-0.4659	-0.327	2	HEK293S
MIMAT0003294	hsa-miR-625-5p	ENSG00000240758	AC010655.2	processed_transcript	chr7	128096054	128096074	+	2	0	AGO1,AGO2	7mer-m8	ccUGAUAUCUUGAAAGGGGGa	||| |: : |||||||	ccACUCCCGGCUGUUCCCCCg	0.8920	-0.305	4	22RV1,endothelial
MIMAT0003294	hsa-miR-625-5p	ENSG00000273184	AC010655.4	processed_transcript	chr7	128096054	128096074	+	2	0	AGO1,AGO2	7mer-m8	ccUGAUAUCUUGAAAGGGGGa	||| |: : |||||||	ccACUCCCGGCUGUUCCCCCg	0.8920	-0.305	3	22RV1,endothelial
MIMAT0003294	hsa-miR-625-5p	ENSG00000273329	AC078846.1	lincRNA	chr7	129247735	129247755	-	2	0	AGO1-4,AGO2	8mer	ccugauaucuuGAAAGGGGGa	| |||||||	cccacccucuuCCUUCCCCCa	-0.4659	0.104	4	HeLa,Huh-7.5
MIMAT0003294	hsa-miR-625-5p	ENSG00000243479	MNX1-AS1	lincRNA	chr7	156808884	156808910	+	1	0	AGO2	7mer-m8	ccuGAUAUCUU-----GA-AAGGGGGa	|| ||||| || |||||||	cucCUUUAGAACCCACCUGUUCCCCCc	0.8338	-0.493	4	HeLa
MIMAT0003294	hsa-miR-625-5p	ENSG00000228801	AC064807.1	antisense	chr8	52812130	52812149	+	1	0	AGO2	7mer-m8	ccugauaUCUUGAAAGGGGGa	| | |||| |||||||	gacguccAGAA-GUUCCCCCc	1.0349	-0.500	5	T98G
MIMAT0003294	hsa-miR-625-5p	ENSG00000260484	AC131902.2	lincRNA	chr8	54302745	54302768	-	1	0	AGO2	8mer	ccUG-AUAUCUUGA---AAGGGGGa	|| | || |||| |||||||	caACAUCUA-AACUUUAUUCCCCCa	1.2160	-0.061	3	EWS
MIMAT0003294	hsa-miR-625-5p	ENSG00000248858	AC104211.1	processed_transcript	chr8	93889941	93889959	-	1	0	AGO1	7mer-m8	ccUGAUAUCUUGAAAGGGGGa	||||: :| :||||||||	ugACUGCGG--UUUUCCCCCu	1.3473	-0.264	8	endothelial
MIMAT0003294	hsa-miR-625-5p	ENSG00000247081	BAALC-AS1	antisense	chr8	104258025	104258045	-	1	0	AGO2	7mer-m8	ccugauauCUUGAAAGGGGGa	|: | |||||||	accuaccuGGUCCUUCCCCCu	0.0807	0.131	10	MCF7
MIMAT0003294	hsa-miR-625-5p	ENSG00000249859	PVT1	lincRNA	chr8	128952386	128952411	+	2	0	AGO2	8mer	ccuGAUAUCU---UG--AAAGGGGGa	| || |||| |: ||||||||	uguCUCUAGACUCAUUAUUUCCCCCa	1.1347	-0.369	1	hMSC
MIMAT0003294	hsa-miR-625-5p	ENSG00000249859	PVT1	lincRNA	chr8	129113370	129113390	+	8	2	AGO1-4,AGO2	8mer	ccugauaucuuGAAAGGGGGa	|| | |||||||	ccacccccaccCCUUCCCCCa	0.2351	-0.034	1	GM12891,Huh-7.5
MIMAT0003294	hsa-miR-625-5p	ENSG00000253741	AC108002.1	antisense	chr8	143788200	143788220	-	1	0	AGO1-4	7mer-m8	ccUGAUAUCUUGAAAGGGGGa	::||| : |||||||||	uuGUUAUCUGCCUUUCCCCCu	1.1847	-0.350	4	MCF7
MIMAT0003294	hsa-miR-625-5p	ENSG00000253716	MINCR	antisense	chr8	144362901	144362923	-	2	0	AGO2	8mer	ccugauaucUUGA--AAGGGGGa	|| || ||:| |||||||	ggccuugucAAUUGGUUCCCCCa	1.0161	0.079	4	22RV1
MIMAT0003294	hsa-miR-625-5p	ENSG00000255182	AC084125.2	processed_transcript	chr8	145723419	145723441	-	1	0	AGO2	8mer	ccUGAUAUC-UUGA-AAGGGGGa	|| | || : || |||||||	ccACCACAGUGCCUCUUCCCCCa	1.0986	-0.191	4	T98G
MIMAT0003294	hsa-miR-625-5p	ENSG00000255182	AC084125.2	processed_transcript	chr8	145724845	145724863	-	2	0	AGO2	7mer-m8	ccugauaUCUUGAAAGGGGGa	|||: |||||||	ccugcucAGAG--UUCCCCCc	0.3245	-1.072	4	T98G
MIMAT0003294	hsa-miR-625-5p	ENSG00000225706	PTPRD-AS1	lincRNA	chr9	8858283	8858303	+	1	0	AGO2	7mer-m8	ccugauaucuugaAAGGGGGa	| | |||||||	uccccuucucuucUUCCCCCc	0.2114	0.839	13	MDMs
MIMAT0003294	hsa-miR-625-5p	ENSG00000226562	CYP4F26P	lincRNA	chr9	33605230	33605250	+	1	0	AGO2	7mer-m8	ccUGAUAUCUUGAAAGGGGGa	|||| : : ||||||||	acACUAAGCUGGUUUCCCCCu	1.1650	0.142	2	T-REx-293
MIMAT0003294	hsa-miR-625-5p	ENSG00000261215	AL162231.4	processed_transcript	chr9	34665080	34665100	-	2	0	AGO2	7mer-m8	ccugauaucuugaAAGGGGGa	| | |||||||	cucgggucguggcUUCCCCCg	0.1509	1.154	7	cingulate_gyrus
MIMAT0003294	hsa-miR-625-5p	ENSG00000279608	AL353795.3	TEC	chr9	35040616	35040636	-	2	0	AGO1,AGO1-4	7mer-m8	ccugauaucuugAAAGGGGGa	| | ||||||||	ucauuuccuccaUUUCCCCCu	0.3136	0.366	5	Huh-7.5,endothelial
MIMAT0003294	hsa-miR-625-5p	ENSG00000279608	AL353795.3	TEC	chr9	35042946	35042966	-	1	0	AGO2	7mer-m8	ccugauaucuugaAAGGGGGa	| | |||||||	gagaugccucgucUUCCCCCu	0.0407	0.703	5	HeLa
MIMAT0003294	hsa-miR-625-5p	ENSG00000280077	AL353763.2	TEC	chr9	69086017	69086037	+	1	0	AGO1-4	7mer-m8	ccugauaucuuGAAAGGGGGa	| :||||||||	guguguauucuUUUUCCCCCc	0.0000	-0.496	1	hNSC
MIMAT0003294	hsa-miR-625-5p	ENSG00000225434	LINC01504	lincRNA	chr9	74930313	74930332	+	1	0	AGO1-4	8mer	ccUGAUAUCUUGAAAGGGGGa	||:|||| || |||||||	ggGCUAU-UAAAAUUCCCCCa	1.5690	-0.290	2	Huh-7
MIMAT0003294	hsa-miR-625-5p	ENSG00000273381	AL158071.4	lincRNA	chr9	93970790	93970810	-	2	0	AGO1-4,AGO2	8mer	ccUGAUAUCUUGAAAGGGGGa	|:|| || | |||||||	agGCUUCAGUUCAUUCCCCCa	1.0871	-0.479	6	Huh-7.5
MIMAT0003294	hsa-miR-625-5p	ENSG00000254876	AL590705.5	processed_transcript	chr9	100000731	100000744	+	3	0	AGO2	7mer-m8	ccugauaUCUUGAAAGGGGGa	|||| ||||||||	-------AGAAGUUUCCCCCu	0.0637	1.334	8	HeLa
MIMAT0003294	hsa-miR-625-5p	ENSG00000235204	AL162724.2	antisense	chr9	127021564	127021587	-	1	0	AGO2	8mer	ccUGAUAU--CU-UGAAAGGGGGa	|||| : || |:||||||||	aaACUAAGGCGACAUUUUCCCCCa	1.3275	0.783	3	H1
MIMAT0003294	hsa-miR-625-5p	ENSG00000238010	AL161908.2	sense_intronic	chr9	129403066	129403086	+	1	0	AGO2	8mer	ccuGAUAUCUUG-AAAGGGGGa	|| | |::| |||||||	ccuCU-UCGGGCAGUUCCCCCa	0.8617	0.029	1	HEK293T
MIMAT0003294	hsa-miR-625-5p	ENSG00000234771	SLC25A25-AS1	antisense	chr9	130875880	130875900	-	1	0	AGO2	7mer-m8	ccugauaucuuGAAAGGGGGa	| | |||||||	ucugccuccuuCAUUCCCCCu	0.0487	0.162	2	TZM-bl
MIMAT0003294	hsa-miR-625-5p	ENSG00000207955	AL359091.1	lincRNA	chr9	131155245	131155264	-	2	0	AGO1-4	7mer-m8	ccUGAUAUCUUGAAAGGGGGa	||| | ||:| |||||||	agAC-AGAGGAGAUUCCCCCu	1.2915	0.705	1	hNSC
MIMAT0003294	hsa-miR-625-5p	ENSG00000268707	AL158151.4	lincRNA	chr9	131932999	131933019	+	1	0	AGO2	8mer	ccugaUAUCUUGAAAGGGGGa	:| ||:| |||||||	cagggGUUGAGCCUUCCCCCa	0.7355	0.118	1	HeLa
MIMAT0003294	hsa-miR-625-5p	ENSG00000204054	LINC00963	processed_transcript	chr9	132266686	132266706	+	1	0	AGO2	8mer	ccUGAUAUCUUGAAAGGGGGa	| :| | || | |||||||	gaGCAAGAGUCCAUUCCCCCa	1.0673	-0.410	7	HeLa
MIMAT0003294	hsa-miR-625-5p	ENSG00000204054	LINC00963	processed_transcript	chr9	132267729	132267748	+	2	0	AGO2	7mer-m8	ccugAUAUCUUGAAAGGGGGa	| |:| || | |||||||	agggUGU-GACCCUUCCCCCu	1.0197	0.461	7	HeLa
MIMAT0003294	hsa-miR-625-5p	ENSG00000204054	LINC00963	processed_transcript	chr9	132269264	132269290	+	2	0	AGO1-4,AGO2	8mer	ccUGAUAUC--UUGA----AAGGGGGa	|||: || |:|| |||||||	ucACUGCAGUUAGCUCCCCUUCCCCCa	0.9860	-0.323	7	Huh-7,T-REx-293
MIMAT0003294	hsa-miR-625-5p	ENSG00000196366	C9orf163	lincRNA	chr9	139379656	139379675	+	1	1	AGO2	7mer-m8	ccUGAUAUCUUGAAAGGGGGa	|:||:| | |||||||	cgGCUGUCUUUC-UUCCCCCu	0.8896	-0.672	2	HeLa
MIMAT0003294	hsa-miR-625-5p	ENSG00000233016	SNHG7	antisense	chr9	139619182	139619202	-	12	0	AGO1,AGO1-4,AGO2	7mer-m8	ccuGAUAUCUUGAAAGGGGGa	||: | :||||||||	accCUGAAUUCUUUUCCCCCc	0.8420	-0.391	4	Huh-7.5,endothelial
MIMAT0003294	hsa-miR-625-5p	ENSG00000239665	AL157392.3	processed_transcript	chr10	13697688	13697708	+	1	0	AGO2	7mer-m8	ccugauaucuugAAAGGGGGa	| ||||||||	caggucacucugUUUCCCCCg	0.0883	-1.035	5	TZM-bl
MIMAT0003294	hsa-miR-625-5p	ENSG00000237036	ZEB1-AS1	antisense	chr10	31607451	31607471	-	1	0	AGO2	7mer-m8	ccugauaucuugAAAGGGGGa	| ||||||||	agggacgccuggUUUCCCCCc	-0.0952	0.424	5	22RV1
MIMAT0003294	hsa-miR-625-5p	ENSG00000185904	LINC00839	lincRNA	chr10	42989937	42989959	+	4	0	AGO2	7mer-m8	ccuGAUAUCU--UGAAAGGGGGa	| || ||: ::||||||||	gcuCUCAAGGCUGUUUUCCCCCu	1.0871	-0.146	8	BCBL-1
MIMAT0003294	hsa-miR-625-5p	ENSG00000165511	C10orf25	antisense	chr10	45495802	45495822	-	2	0	AGO1	8mer	ccugauaucuugaAAGGGGGa	| |||||||	gcugaccuccgugUUCCCCCa	-0.4286	-0.740	5	endothelial
MIMAT0003294	hsa-miR-625-5p	ENSG00000228065	LINC01515	lincRNA	chr10	67392188	67392209	+	5	0	AGO1-4,AGO2	8mer	ccUGAUAUCUUGA--AAGGGGGa	||| || |:| |||||||	acACU-UAACAUUGCUUCCCCCa	1.0615	0.219	3	Huh-7.5
MIMAT0003294	hsa-miR-625-5p	ENSG00000269926	DDIT4-AS1	antisense	chr10	74035079	74035100	-	1	0	AGO2	8mer	ccugauaucuUGA-AAGGGGGa	| ||| |||||||	ccugggaaacACUAUUCCCCCa	0.3524	0.097	0	TDF
MIMAT0003294	hsa-miR-625-5p	ENSG00000227896	AL731569.1	antisense	chr10	88284427	88284447	+	1	0	AGO2	8mer	ccugauaucuuGAAAGGGGGa	|| |||||||||	uaccugauuuuCUUUCCCCCa	0.5563	-0.483	1	T-REx-293
MIMAT0003294	hsa-miR-625-5p	ENSG00000272631	AC067750.1	antisense	chr10	88512362	88512386	-	1	0	AGO1-4	8mer	ccuGAU-AUCUUGA---AAGGGGGa	||: |:|: || |||||||	uauCUGUUGGGCCUCCCUUCCCCCa	0.8815	-0.292	10	hNSC
MIMAT0003294	hsa-miR-625-5p	ENSG00000272734	ADIRF-AS1	processed_transcript	chr10	88726219	88726241	-	1	0	AGO2	8mer	ccUGAUAUCUUG--AAAGGGGGa	|| : | || ||||||||	uuACCGCAUUACCGUUUCCCCCa	0.8966	-0.109	7	MCF7
MIMAT0003294	hsa-miR-625-5p	ENSG00000226688	ENTPD1-AS1	antisense	chr10	97621262	97621282	-	1	0	AGO2	7mer-m8	ccugauaucuugaAAGGGGGa	| | |||||||	ugcucagccuuucUUCCCCCu	0.1359	0.622	6	BT474
MIMAT0003294	hsa-miR-625-5p	ENSG00000224934	AL391684.1	lincRNA	chr10	101190948	101190957	+	1	0	AGO1	7mer-m8	ccugauaucuugAAAGGGGGa	||||||||	-----------gUUUCCCCCu	-1.6190	-0.577	3	endothelial
MIMAT0003294	hsa-miR-625-5p	ENSG00000269609	RPARP-AS1	processed_transcript	chr10	104215598	104215618	+	2	0	AGO1-4	7mer-m8	ccuGAUAUCUUGAAAGGGGGa	:|| | :|| |||||||	aauUUAAAAGACAUUCCCCCc	1.0243	-0.629	2	Huh-7.5
MIMAT0003294	hsa-miR-625-5p	ENSG00000260461	AL133355.1	sense_overlapping	chr10	105639053	105639073	-	5	0	AGO1	8mer	ccugAUAUCUUGAAAGGGGGa	| || |:||||||||	ccugUUUAUUAUUUUCCCCCa	0.8420	0.024	5	endothelial
MIMAT0003294	hsa-miR-625-5p	ENSG00000260917	AL158212.3	sense_overlapping	chr10	114587235	114587255	+	2	0	AGO1	8mer	ccugauaucuUGAAAGGGGGa	| |:||||||||	uucaaguuccAUUUUCCCCCa	0.3890	0.351	11	endothelial
MIMAT0003294	hsa-miR-625-5p	ENSG00000130600	H19	processed_transcript	chr11	2016732	2016752	-	10	0	AGO1-4,AGO2	7mer-m8	ccugauaucuugAAAGGGGGa	||||||||	uccacgacucugUUUCCCCCg	-0.4286	-0.018	7	HeLa,left_ventricle
MIMAT0003294	hsa-miR-625-5p	ENSG00000099869	IGF2-AS	antisense	chr11	2169166	2169186	+	1	0	AGO2	7mer-m8	ccugauaUCUUGAAAGGGGGa	|| : |||||||	ucugggcAGCGGCUUCCCCCu	0.2072	-0.642	12	Huh-7.5
MIMAT0003294	hsa-miR-625-5p	ENSG00000247271	ZBED5-AS1	antisense	chr11	10900543	10900563	+	1	0	AGO2	7mer-m8	ccugauaucuugaAAGGGGGa	| | |||||||	ucagccucagugaUUCCCCCu	0.2114	0.061	3	HeLa
MIMAT0003294	hsa-miR-625-5p	ENSG00000251381	LINC00958	lincRNA	chr11	13001653	13001673	-	4	0	AGO2	7mer-m8	ccugauaucuuGAAAGGGGGa	| |||||||||	uauacucacucCUUUCCCCCc	0.2154	-0.178	7	HeLa
MIMAT0003294	hsa-miR-625-5p	ENSG00000260196	AC124798.1	antisense	chr11	17402656	17402676	+	3	0	AGO1-4,AGO2	7mer-m8	ccugAUAUCUUGAAAGGGGGa	| | |: ::| |||||||	guggUCUGAGGCCUUCCCCCc	0.9175	-0.268	3	T-REx-293,foreskin_fibroblast
MIMAT0003294	hsa-miR-625-5p	ENSG00000270607	AC009549.1	lincRNA	chr11	19733254	19733275	-	1	0	AGO2	8mer	ccUGAU-AUCUUGAAAGGGGGa	|:|| |: :|||||||||	aaAUUACUGCUGCUUUCCCCCa	1.1626	-0.503	7	TrHBMEC
MIMAT0003294	hsa-miR-625-5p	ENSG00000251562	MALAT1	lincRNA	chr11	65268910	65268930	+	68	0	AGO1,AGO1-4,AGO2	7mer-m8	ccugauaucuuGAAAGGGGGa	|| :||||||||	uaguuacucuuUUUUCCCCCc	0.5563	0.063	4	Huh-7.5,endothelial
MIMAT0003294	hsa-miR-625-5p	ENSG00000251562	MALAT1	lincRNA	chr11	65269489	65269510	+	48	0	AGO1,AGO1-4,AGO2	7mer-m8	ccugAUAUC-UUGAAAGGGGGa	| ||| :||||||||	augaUUUAGUUUUUUUCCCCCc	0.8165	-0.468	4	Huh-7.5,endothelial,foreskin_fibroblast
MIMAT0003294	hsa-miR-625-5p	ENSG00000254855	AP001107.8	antisense	chr11	66033089	66033109	-	1	0	AGO2	8mer	ccugauaucuUGAAAGGGGGa	| |: |||||||	cucaaacuccAUGUUCCCCCa	0.2129	-0.079	2	T98G
MIMAT0003294	hsa-miR-625-5p	ENSG00000260401	AP002761.4	sense_overlapping	chr11	72952684	72952705	+	1	0	AGO2	8mer	ccugauaucuuGA-AAGGGGGa	| | | || |||||||	gcucaccugucCUCUUCCCCCa	0.6121	-0.470	8	BT474
MIMAT0003294	hsa-miR-625-5p	ENSG00000279117	AP001972.5	TEC	chr11	74971854	74971872	-	1	0	AGO1	8mer	ccugauaUCUUGAAAGGGGGa	|| ||:| |||||||	ugagggcAGGA--UUCCCCCa	0.7862	-0.679	6	endothelial
MIMAT0003294	hsa-miR-625-5p	ENSG00000261578	AP003119.3	sense_overlapping	chr11	76513060	76513080	+	1	0	AGO2	7mer-m8	ccugauaUCUUGAAAGGGGGa	| :|:| |||||||	gcuuggaGGGAAAUUCCCCCu	0.4842	0.656	14	22RV1
MIMAT0003294	hsa-miR-625-5p	ENSG00000247137	AP000873.2	processed_transcript	chr11	82903026	82903052	-	4	0	AGO1,AGO1-4	7mer-m8	ccuGAUAUCUUGA------AAGGGGGa	:|||| ||:| |||||||	uacUUAUAAAAUUCAUUAAUUCCCCCu	0.7131	0.032	3	Huh-7.5,endothelial
MIMAT0003294	hsa-miR-625-5p	ENSG00000254422	AP000942.2	antisense	chr11	102100941	102100960	-	2	0	AGO2	8mer	ccugauaucuUGAAAGGGGGa	|| || |||||||	aaacaggcucAC-UUCCCCCa	0.4481	1.961	0	TDF
MIMAT0003294	hsa-miR-625-5p	ENSG00000196167	COLCA1	antisense	chr11	111168233	111168256	-	2	0	AGO2	7mer-m8	ccUGAUAUCUUG---AAAGGGGGa	||||| :|| | |||||||	ggACUUGGGAUCAGGCUUCCCCCu	1.3895	-0.600	4	22RV1
MIMAT0003294	hsa-miR-625-5p	ENSG00000196167	COLCA1	antisense	chr11	111169100	111169120	-	1	0	AGO2	7mer-m8	ccUGAUAUCUUGAAAGGGGGa	|::| || :||||||||	agGUUUGAGUUUUUUCCCCCu	1.1347	5.245	4	22RV1
MIMAT0003294	hsa-miR-625-5p	ENSG00000255121	AP003392.4	lincRNA	chr11	118867734	118867754	-	2	0	AGO1-4,AGO2	7mer-m8	ccugauaucuuGAAAGGGGGa	| | | |||||||	gugugcuucccCAUUCCCCCu	0.2605	0.115	2	HeLa,hNSC
MIMAT0003294	hsa-miR-625-5p	ENSG00000255248	MIR100HG	processed_transcript	chr11	121971136	121971155	-	3	0	AGO2	7mer-m8	ccugauaucuUGAAAGGGGGa	| |:||||||||	-agagcucucAUUUUCCCCCc	0.4104	1.025	14	left_ventricle
MIMAT0003294	hsa-miR-625-5p	ENSG00000255248	MIR100HG	processed_transcript	chr11	121971136	121971156	-	3	0	AGO2	7mer-m8	ccugauaucuUGAAAGGGGGa	| | |:||||||||	gagagcucucAUUUUCCCCCc	0.6008	1.005	14	left_ventricle
MIMAT0003294	hsa-miR-625-5p	ENSG00000261799	AC007406.5	sense_overlapping	chr12	386246	386266	-	8	0	AGO1-4,AGO2	7mer-m8	ccugauaucUUGAAAGGGGGa	| | | | |||||||	cccccuuucACCCUUCCCCCc	0.5726	-0.363	7	Huh-7.5
MIMAT0003294	hsa-miR-625-5p	ENSG00000256433	AC005840.2	lincRNA	chr12	6503859	6503879	+	1	0	AGO1-4	8mer	ccugaUAUCUUGAAAGGGGGa	||| | ||: | |||||||	ggagaAGAGGCCCUUCCCCCa	1.3194	-0.334	3	Huh-7.5
MIMAT0003294	hsa-miR-625-5p	ENSG00000215039	CD27-AS1	processed_transcript	chr12	6559964	6559984	-	1	0	AGO2	8mer	ccugauaucuuGAAAGGGGGa	| |||||||||	uugccucucccCUUUCCCCCa	0.2787	-0.569	4	GM12878
MIMAT0003294	hsa-miR-625-5p	ENSG00000278896	AC025031.5	TEC	chr12	46800301	46800322	+	2	0	AGO1-4	8mer	ccugAUAUCUU-GAAAGGGGGa	| |: :||| | |||||||	guugUGAGGAACCCUUCCCCCa	1.1022	-0.043	0	Huh-7.5
MIMAT0003294	hsa-miR-625-5p	ENSG00000257337	AC068888.1	antisense	chr12	53437770	53437790	-	4	0	AGO1-4,AGO2	7mer-m8	ccugauauCUUGAAAGGGGGa	| | ||||||||||	cugcaccuGCACUUUCCCCCu	0.6527	-0.144	6	22RV1,MCF7
MIMAT0003294	hsa-miR-625-5p	ENSG00000257379	AC023509.1	processed_transcript	chr12	53837249	53837269	+	1	0	AGO2	8mer	ccugauaucuuGAAAGGGGGa	|||||||||	auuaauccaccCUUUCCCCCa	-0.1905	1.273	4	HeLa
MIMAT0003294	hsa-miR-625-5p	ENSG00000257379	AC023509.1	processed_transcript	chr12	53837302	53837322	+	6	3	AGO1,AGO1-4,AGO2	7mer-m8	ccUGAUAUCUUGAAAGGGGGa	|:| || |:|||||||||	ugGCAAUCCAGCUUUCCCCCc	1.3252	1.615	4	HeLa,Huh-7.5,endothelial
MIMAT0003294	hsa-miR-625-5p	ENSG00000257550	AC023509.2	antisense	chr12	53910795	53910815	+	1	0	AGO2	7mer-m8	ccUGAUAUCUUGAAAGGGGGa	|| | | | |||||||	ucACAACACACAAUUCCCCCc	0.8292	1.509	4	TDF
MIMAT0003294	hsa-miR-625-5p	ENSG00000221949	LINC01465	lincRNA	chr12	62997344	62997364	-	1	0	AGO2	7mer-m8	ccugauaucuUGAAAGGGGGa	| :| |||||||	cuuuuccuuuGCCUUCCCCCc	0.2129	0.458	6	HeLa
MIMAT0003294	hsa-miR-625-5p	ENSG00000250748	AC025419.1	lincRNA	chr12	66035983	66036003	-	1	0	AGO1	7mer-m8	ccugauaucuuGAAAGGGGGa	| | | |||||||	cuuuuuuuuucCCUUCCCCCu	0.3194	0.148	10	endothelial
MIMAT0003294	hsa-miR-625-5p	ENSG00000258312	AC016152.1	lincRNA	chr12	98507538	98507558	-	1	0	AGO1-4	8mer	ccugauaucuUGAAAGGGGGa	||| |: |||||||	ggaagcacucAUAUUCCCCCa	0.5626	0.166	3	hNSC
MIMAT0003294	hsa-miR-625-5p	ENSG00000281344	HELLPAR	macro_lncRNA	chr12	102611450	102611472	+	2	0	AGO1-4,AGO2	7mer-m8	ccugauAUCUUGA--AAGGGGGa	| |:| ||| |||||||	ccagauUGGCACUUCUUCCCCCu	0.8920	-0.018	1	Huh-7.5
MIMAT0003294	hsa-miR-625-5p	ENSG00000281344	HELLPAR	macro_lncRNA	chr12	102660110	102660130	+	1	0	AGO1-4	8mer	ccUGAUAUCUUGAAAGGGGGa	||||| | :||||||||	caACUAUCCACUUUUCCCCCa	1.4732	0.182	1	Huh-7.5
MIMAT0003294	hsa-miR-625-5p	ENSG00000281344	HELLPAR	macro_lncRNA	chr12	102739206	102739224	+	1	0	AGO1-4	7mer-m8	ccUGAUAUCUUGAAAGGGGGa	|:| :||| || |||||||	ugGCAGUAG-AC-UUCCCCCu	1.3391	0.176	1	Huh-7.5
MIMAT0003294	hsa-miR-625-5p	ENSG00000281344	HELLPAR	macro_lncRNA	chr12	102750706	102750726	+	1	0	AGO1-4	8mer	ccugauAUCUUGAAAGGGGGa	||||| |||||||	uccggcUAGAAAGUUCCCCCa	0.9016	2.187	1	Huh-7.5
MIMAT0003294	hsa-miR-625-5p	ENSG00000249550	LINC01234	lincRNA	chr12	114183658	114183678	-	1	1	AGO1-4	8mer	ccugauAUCUUGAAAGGGGGa	| | || | |||||||	aggcacUACCUCCUUCCCCCa	0.7747	0.011	2	hNSC
MIMAT0003294	hsa-miR-625-5p	ENSG00000212694	LINC01089	lincRNA	chr12	122241232	122241254	-	1	0	AGO2	7mer-m8	ccuGAUAUCUUGA--AAGGGGGa	| ||: | | | |||||||	gucCUGAACACAUGCUUCCCCCc	0.8571	1.424	4	22RV1
MIMAT0003294	hsa-miR-625-5p	ENSG00000280138	AC027290.2	TEC	chr12	123356216	123356228	-	2	0	AGO2	8mer	ccugauaucuuGA-AAGGGGGa	|| |||||||	---------ccCUCUUCCCCCa	-1.1047	-0.630	4	HeLa
MIMAT0003294	hsa-miR-625-5p	ENSG00000280138	AC027290.2	TEC	chr12	123356216	123356237	-	2	0	AGO2	8mer	ccugauaucuuGA-AAGGGGGa	| || |||||||	auaugucccccCUCUUCCCCCa	0.0528	-0.581	4	HeLa
MIMAT0003294	hsa-miR-625-5p	ENSG00000256028	AC026362.1	processed_transcript	chr12	123462504	123462524	+	2	0	AGO1-4,AGO2	7mer-m8	ccugauAUCUUGAAAGGGGGa	| |:| : |||||||	ucagccUGGUUUCUUCCCCCu	0.6203	0.277	1	22RV1,MCF7
MIMAT0003294	hsa-miR-625-5p	ENSG00000256028	AC026362.1	processed_transcript	chr12	123467307	123467327	+	4	4	AGO1,AGO2	7mer-m8	ccUGAUAUCUUGAAAGGGGGa	| :||: |: |||||||||	guGCUGGUGGCCUUUCCCCCg	1.2578	-0.856	1	HUVEC,endothelial
MIMAT0003294	hsa-miR-625-5p	ENSG00000280381	AC026362.2	TEC	chr12	123576526	123576548	-	1	0	AGO2	7mer-m8	ccUGAUAUCU-UGA-AAGGGGGa	| |:| || || |||||||	ucAGUGUUGACUCUCUUCCCCCu	1.0592	-0.333	1	T98G
MIMAT0003294	hsa-miR-625-5p	ENSG00000256092	AC137767.1	lincRNA	chr12	123849538	123849559	+	1	0	AGO2	7mer-m8	ccugauaUCU-UGAAAGGGGGa	|| ||| : ||||||||	ugaaggaAGAUGAUUUCCCCCc	0.9988	1.086	2	HeLa
MIMAT0003294	hsa-miR-625-5p	ENSG00000278861	AC117503.2	TEC	chr12	124140495	124140515	+	1	0	AGO1-4	7mer-m8	ccugAUAUCUUGAAAGGGGGa	| || : |||||||||	uuuaUCUAUGUCUUUCCCCCu	0.8420	0.075	7	HeLa
MIMAT0003294	hsa-miR-625-5p	ENSG00000281026	N4BP2L2-IT2	sense_intronic	chr13	33081266	33081286	-	1	0	AGO1	7mer-m8	ccugauaucuuGAAAGGGGGa	|||||||||	uucaaugccuuCUUUCCCCCu	-0.1905	0.247	3	endothelial
MIMAT0003294	hsa-miR-625-5p	ENSG00000276672	AL161891.1	sense_intronic	chr13	34422469	34422488	+	2	0	AGO2	7mer-m8	ccuGAUAUCUUGAAAGGGGGa	| || | | |||||||	uuuCCAU-GCUCCUUCCCCCu	0.7270	-0.093	3	MDA-MB-231
MIMAT0003294	hsa-miR-625-5p	ENSG00000273723	AL139089.1	lincRNA	chr13	53225873	53225894	-	1	0	AGO1	8mer	ccugaUAUCUUGA-AAGGGGGa	||| |:| |||||||	caugaAUAUCAUUCUUCCCCCa	0.7379	0.141	4	endothelial
MIMAT0003294	hsa-miR-625-5p	ENSG00000224418	STK24-AS1	antisense	chr13	99230486	99230510	+	1	0	AGO1-4	7mer-m8	ccugauauCUUGA----AAGGGGGa	| ||||| |||||||	ccauccacGAACUUCAGUUCCCCCg	0.7128	-0.218	5	C666
MIMAT0003294	hsa-miR-625-5p	ENSG00000280734	LINC01232	processed_transcript	chr13	100151446	100151466	-	2	0	AGO2	8mer	ccugauaucuuGAAAGGGGGa	| | | |||||||	guuugcugucuCAUUCCCCCa	0.2605	-0.212	1	TrHBMEC
MIMAT0003294	hsa-miR-625-5p	ENSG00000243319	FGF14-IT1	sense_intronic	chr13	102946304	102946325	-	1	0	AGO1-4	7mer-m8	ccUGAUAU-CUUGAAAGGGGGa	|::|: | || :||||||||	agGUUGCAUGAUUUUUCCCCCu	1.2973	0.547	4	hNSC
MIMAT0003294	hsa-miR-625-5p	ENSG00000258441	LINC00641	processed_transcript	chr14	21672188	21672209	-	5	0	AGO1-4,AGO2	7mer-m8	ccugAUAUCUUGA-AAGGGGGa	|: :|::|| |||||||	uuuaUGAGGGGCUCUUCCCCCu	0.9094	-0.027	11	22RV1,hNSC
MIMAT0003294	hsa-miR-625-5p	ENSG00000258441	LINC00641	processed_transcript	chr14	21672247	21672267	-	3	0	AGO2	8mer	ccUGAUAUCUUGAAAGGGGGa	|: : :| | ||||||||	ucAUGGGGGCAGUUUCCCCCa	0.9327	-0.145	11	22RV1
MIMAT0003294	hsa-miR-625-5p	ENSG00000258441	LINC00641	processed_transcript	chr14	21672466	21672483	-	3	0	AGO1-4,AGO2	8mer	ccUGAUAUCUUGAAAGGGGGa	||| ||| |||||||||	aaACU-UAG--CUUUCCCCCa	1.2938	-0.056	11	HCT116,Huh-7.5
MIMAT0003294	hsa-miR-625-5p	ENSG00000157306	ZFHX2-AS1	processed_transcript	chr14	24028163	24028183	+	2	1	AGO1-4,AGO2	7mer-m8	ccugauaucuugaAAGGGGGa	| | |||||||	cgcugccuguuucUUCCCCCu	0.1509	0.442	1	HEK293S,MCF7
MIMAT0003294	hsa-miR-625-5p	ENSG00000215256	DHRS4-AS1	antisense	chr14	24408564	24408584	-	5	0	AGO1,AGO2	8mer	ccuGAUAUCUUGA-AAGGGGGa	||: || ||| |||||||	uccCUG-AGUACUCUUCCCCCa	1.1811	0.080	4	HeLa,endothelial
MIMAT0003294	hsa-miR-625-5p	ENSG00000258525	AL049830.3	antisense	chr14	31354367	31354386	-	4	0	AGO1-4,AGO2	7mer-m8	ccUGAUAUCUUGAAAGGGGGa	:| ||| | |||||||	aaGCCAUAUUA-GUUCCCCCu	0.9269	0.397	1	Huh-7.5
MIMAT0003294	hsa-miR-625-5p	ENSG00000258824	AL122035.1	antisense	chr14	64915264	64915275	-	1	0	AGO1-4	8mer	ccugauaucuUGAAAGGGGGa	|| |||||||	--------uuAC-UUCCCCCa	-0.8189	0.044	7	hNSC
MIMAT0003294	hsa-miR-625-5p	ENSG00000258454	AC016526.2	sense_overlapping	chr14	76702160	76702168	+	1	0	AGO1-4	8mer	ccugauaucuugaAAGGGGGa	|||||||	------------cUUCCCCCa	-2.0000	-0.814	1	Huh-7.5
MIMAT0003294	hsa-miR-625-5p	ENSG00000273729	AC007686.3	antisense	chr14	77495667	77495687	+	1	0	AGO2	7mer-m8	ccugauaucUUGAAAGGGGGa	| | | |||||||	gagugcgcuACCCUUCCCCCc	0.1283	0.816	2	HeLa
MIMAT0003294	hsa-miR-625-5p	ENSG00000258743	LINC02301	lincRNA	chr14	83123810	83123830	+	1	0	AGO2	8mer	ccUGAUAUCUUGAAAGGGGGa	|::| :|:::||||||||	ugGUUCAGGGGUUUUCCCCCa	1.2578	0.368	0	Huh-7.5
MIMAT0003294	hsa-miR-625-5p	ENSG00000258867	LINC01146	lincRNA	chr14	88545672	88545695	+	5	0	AGO1-4,AGO2	8mer	ccuGAUAUCUUGA---AAGGGGGa	|| || : || |||||||	cccCUCUAAGCCUAAAUUCCCCCa	0.8257	-0.306	1	Huh-7.5
MIMAT0003294	hsa-miR-625-5p	ENSG00000276182	AL163051.2	sense_intronic	chr14	97003858	97003878	+	3	0	AGO2	8mer	ccugauaucuUGAAAGGGGGa	| |:||||||||	uuggccugccAUUUUCCCCCa	0.3890	0.113	1	MDA-MB-231
MIMAT0003294	hsa-miR-625-5p	ENSG00000214548	MEG3	lincRNA	chr14	101325663	101325682	+	1	0	AGO2	7mer-m8	ccUGAUAUCUUGAAAGGGGGa	|||: |:: ||||||||	ucACUGGUGGG-UUUCCCCCc	1.1371	-0.312	10	motor_cortex
MIMAT0003294	hsa-miR-625-5p	ENSG00000224078	SNHG14	processed_transcript	chr15	25366122	25366142	+	1	0	AGO2	7mer-m8	ccugauaucuUGAAAGGGGGa	| | |:||||||||	uaaaguuuuuAUUUUCCCCCu	0.6876	0.048	10	motor_cortex
MIMAT0003294	hsa-miR-625-5p	ENSG00000259580	AC023908.2	processed_transcript	chr15	40093447	40093467	-	2	0	AGO2	7mer-m8	ccugauaucuugaAAGGGGGa	| |||||||	aagaagcggcugcUUCCCCCc	-0.1574	5.554	0	MDA-MB-231
MIMAT0003294	hsa-miR-625-5p	ENSG00000244879	GABPB1-AS1	antisense	chr15	50657151	50657174	+	1	0	AGO1-4	7mer-m8	ccUGAUAU-CUUGA--AAGGGGGa	|| || | | || |||||||	agAAUAAAUGUUCUUAUUCCCCCu	1.0510	0.415	7	MCF7
MIMAT0003294	hsa-miR-625-5p	ENSG00000244879	GABPB1-AS1	antisense	chr15	50658399	50658420	+	4	0	AGO1-4,AGO2	7mer-m8	ccuGAUAUCUUG-AAAGGGGGa	||||| | |||||||	ucuCUAUACUUCAGUUCCCCCc	1.0701	-0.221	7	T-REx-293,hNSC
MIMAT0003294	hsa-miR-625-5p	ENSG00000285331	AC010999.3	processed_transcript	chr15	57179426	57179445	-	3	0	AGO2	7mer-m8	ccugauaUCUUGAAAGGGGGa	| ||::| |||||||	uuagccaAGGGC-UUCCCCCg	0.7468	1.423	0	MDMs
MIMAT0003294	hsa-miR-625-5p	ENSG00000277152	AC110048.2	lincRNA	chr15	67156059	67156079	+	2	0	AGO1	7mer-m8	ccugauaucuugaAAGGGGGa	| |||||||	auguccuguuuugUUCCCCCu	-0.0872	-0.054	6	endothelial
MIMAT0003294	hsa-miR-625-5p	ENSG00000278991	AC090181.3	TEC	chr15	77356574	77356593	-	3	0	AGO1-4,AGO2	8mer	ccUGAUAUCUUGAAAGGGGGa	|| ||: | |||||||||	cuAC-AUGCACCUUUCCCCCa	1.2020	-0.600	4	HeLa,Huh-7.5
MIMAT0003294	hsa-miR-625-5p	ENSG00000279394	AC015871.4	TEC	chr15	80168544	80168564	-	4	0	AGO1-4,AGO2	8mer	ccuGAUAUCUUGAAAGGGGGa	|| | : ||||||||	uucCUUGACUGAUUUCCCCCa	0.7073	-0.009	2	Huh-7.5
MIMAT0003294	hsa-miR-625-5p	ENSG00000276278	AC048382.6	antisense	chr15	85165579	85165602	-	1	0	AGO2	7mer-m8	ccUG-AUAUC-UUG-AAAGGGGGa	|| |: || ||| ||||||||	ccACAUGGAGAAACAUUUCCCCCc	1.3588	0.253	0	T-REx-293
MIMAT0003294	hsa-miR-625-5p	ENSG00000173867	AC013489.1	processed_transcript	chr15	89003028	89003051	-	3	1	AGO1-4,AGO2	8mer	ccUGAUAUCU---UGAAAGGGGGa	| |||| | | | |||||||	gcACUACACAUUCAAGUUCCCCCa	1.0476	4.464	6	22RV1,Huh-7.5
MIMAT0003294	hsa-miR-625-5p	ENSG00000279708	AC133637.1	TEC	chr15	89903146	89903166	+	2	0	AGO2	8mer	ccugauaucuuGAAAGGGGGa	|| | | |||||||	ggccccccuuuCAUUCCCCCa	0.3977	-0.517	1	MDMs
MIMAT0003294	hsa-miR-625-5p	ENSG00000278022	AC118658.2	sense_intronic	chr15	99203632	99203652	+	3	0	AGO2	8mer	ccuGAUAUCUUGAAAGGGGGa	| ||| :|||||||||	cccCCAUAUUGCUUUCCCCCa	1.1022	-0.933	3	left_ventricle
MIMAT0003294	hsa-miR-625-5p	ENSG00000268836	Z69706.1	lincRNA	chr16	236064	236085	-	1	0	AGO2	7mer-m8	ccuGAUAUCUUGA-AAGGGGGa	| :|: :|| |||||||	cccCCGUGUCGCUGUUCCCCCc	0.8223	-0.759	4	HEK293S
MIMAT0003294	hsa-miR-625-5p	ENSG00000282907	Z98883.1	processed_transcript	chr16	624323	624343	+	5	0	AGO1-4,AGO2	8mer	ccugauaucuugaAAGGGGGa	| |||||||	ccugggugcugucUUCCCCCa	-0.0872	3.436	0	T-REx-293,hNSC
MIMAT0003294	hsa-miR-625-5p	ENSG00000261659	Z92544.2	processed_transcript	chr16	739017	739037	+	1	0	AGO2	7mer-m8	ccugauaucuuGAAAGGGGGa	| |||||||||	cugccgauuccCUUUCCCCCu	0.2787	-0.125	6	22RV1
MIMAT0003294	hsa-miR-625-5p	ENSG00000260565	ERVK13-1	processed_transcript	chr16	2712001	2712022	-	1	0	AGO1-4	7mer-m8	ccuGAUAUCUUGA-AAGGGGGa	| | ||:|:| | |||||||	cguCCAUGGGAGUCUUCCCCCu	1.2299	-0.060	6	hNSC
MIMAT0003294	hsa-miR-625-5p	ENSG00000260565	ERVK13-1	processed_transcript	chr16	2714092	2714114	-	6	0	AGO1,AGO1-4,AGO2	7mer-m8	ccUGAUAUCUUG--AAAGGGGGa	||||| : ||| |||||||	ggACUCCGAAACAAGUUCCCCCu	1.5544	-0.115	6	BT474,Huh-7.5,endothelial
MIMAT0003294	hsa-miR-625-5p	ENSG00000260565	ERVK13-1	processed_transcript	chr16	2721599	2721621	-	1	0	AGO2	8mer	ccuGAUAUCUUGA---AAGGGGGa	||:| |:|| |||||||	ucuCUGU-CAGCUGGAUUCCCCCa	0.8338	-0.109	6	HS27a
MIMAT0003294	hsa-miR-625-5p	ENSG00000205913	SRRM2-AS1	antisense	chr16	2789585	2789605	-	1	0	AGO2	8mer	ccuGAUAUCUUGAAAGGGGGa	| :|: || | |||||||	gccUUGGAGCAGCUUCCCCCa	1.0197	-0.801	2	22RV1
MIMAT0003294	hsa-miR-625-5p	ENSG00000261971	MMP25-AS1	antisense	chr16	3103919	3103938	-	3	0	AGO1,AGO2	7mer-m8	ccugauaucuUGAAAGGGGGa	|| |||||||	cucaaucuucAC-UUCCCCCg	-0.2209	0.184	1	HEK293T,endothelial
MIMAT0003294	hsa-miR-625-5p	ENSG00000279031	AC004232.3	TEC	chr16	3343239	3343260	+	1	0	AGO2	7mer-m8	ccugaUAUCUUG-AAAGGGGGa	| :|: ||| |||||||	uaaaaGUGUAACAGUUCCCCCu	0.9745	0.051	3	HeLa
MIMAT0003294	hsa-miR-625-5p	ENSG00000274925	AC008741.2	lincRNA	chr16	25269930	25269950	+	1	0	AGO2	8mer	ccugauaucuugAAAGGGGGa	| ||||||||	cugggaagcuggUUUCCCCCa	0.1247	-0.140	3	HeLa
MIMAT0003294	hsa-miR-625-5p	ENSG00000261736	AC002551.1	sense_intronic	chr16	27654583	27654603	+	1	0	AGO2	7mer-m8	ccugauaucuUGAAAGGGGGa	| | ||||||||	cuugugacucAGUUUCCCCCu	0.2605	0.062	2	HeLa
MIMAT0003294	hsa-miR-625-5p	ENSG00000238045	AC009133.1	antisense	chr16	29822284	29822305	-	1	0	AGO2	7mer-m8	ccUGAUAUC-UUGAAAGGGGGa	|||| |:| :| |||||||	ggACACUGGCUGCAUUCCCCCg	1.3752	1.309	1	H1
MIMAT0003294	hsa-miR-625-5p	ENSG00000277559	AC018553.1	lincRNA	chr16	54324880	54324900	+	4	0	AGO1-4,AGO2	8mer	ccUGAUAUCUUGAAAGGGGGa	||||:|: |||||||||	ugACUGUGUCCCUUUCCCCCa	1.4901	-0.619	5	22RV1,MCF7
MIMAT0003294	hsa-miR-625-5p	ENSG00000261519	AC010542.4	lincRNA	chr16	66584422	66584441	+	127	3	AGO1,AGO1-4,AGO2	7mer-m8	ccUGAUAUCUUGAAAGGGGGa	:|| || |||||||||	uuGCUCUA-CUCUUUCCCCCc	1.0592	0.058	3	Huh-7.5,endothelial,foreskin_fibroblast
MIMAT0003294	hsa-miR-625-5p	ENSG00000260664	AC004158.1	lincRNA	chr16	72462534	72462554	+	1	0	AGO2	7mer-m8	ccUGAUAUCUUG-AAAGGGGGa	:|| | || | ||||||||	uaGCUCU-GAUCUUUUCCCCCu	1.1068	1.564	1	motor_cortex
MIMAT0003294	hsa-miR-625-5p	ENSG00000280190	AC027279.4	TEC	chr16	78924332	78924353	+	2	0	AGO1-4,AGO2	8mer	ccuGAUAUCUUGA-AAGGGGGa	| :| |: :||| |||||||	gccUUCUGAGACUGUUCCCCCa	1.2323	-0.333	2	Huh-7.5,MCF7
MIMAT0003294	hsa-miR-625-5p	ENSG00000270124	AC092127.2	lincRNA	chr16	85613722	85613742	-	1	0	AGO1-4	8mer	ccugauaucuuGAAAGGGGGa	| | |||||||	acauggccugcCCUUCCCCCa	-0.0343	0.005	4	hNSC
MIMAT0003294	hsa-miR-625-5p	ENSG00000260630	SNAI3-AS1	antisense	chr16	88753431	88753451	+	1	0	AGO1-4	8mer	ccuGAUAUCUUGAAAGGGGGa	| || : |: |||||||	aguCUCCGAAGGCUUCCCCCa	0.8769	-0.700	4	hNSC
MIMAT0003294	hsa-miR-625-5p	ENSG00000272884	AC113189.4	processed_transcript	chr17	7344493	7344513	+	1	0	AGO2	7mer-m8	ccugauaucuuGAAAGGGGGa	| | |||||||	ccucccccacuCCUUCCCCCu	0.0179	0.415	5	HeLa
MIMAT0003294	hsa-miR-625-5p	ENSG00000264772	AC016876.2	processed_transcript	chr17	7484073	7484093	+	1	0	AGO2	8mer	ccUGAUAUCUUGAAAGGGGGa	| || ||: : | |||||||	guACAAUGUGUCCUUCCCCCa	1.2218	1.719	1	HS27a
MIMAT0003294	hsa-miR-625-5p	ENSG00000278864	AC055811.4	TEC	chr17	17086404	17086423	+	1	0	AGO2	7mer-m8	ccugaUAUCUUGAAAGGGGGa	|| || |:|:||||||||	gggagAU-GGAUUUUCCCCCc	1.2624	0.423	8	HeLa
MIMAT0003294	hsa-miR-625-5p	ENSG00000278864	AC055811.4	TEC	chr17	17086412	17086432	+	1	0	AGO2	8mer	ccugauaucuuGAAAGGGGGa	| | | |||||||	gauuuucccccCAUUCCCCCa	0.2391	0.232	8	HeLa
MIMAT0003294	hsa-miR-625-5p	ENSG00000265287	AC005726.5	antisense	chr17	26935466	26935488	+	1	0	AGO2	7mer-m8	ccUGAUAUC-UUGA-AAGGGGGa	||::| || ||:| |||||||	ggGUUCAAGCAAUUCUUCCCCCu	1.4517	0.056	2	TDF
MIMAT0003294	hsa-miR-625-5p	ENSG00000264577	AC010761.1	antisense	chr17	27048664	27048684	-	1	0	AGO1-4	7mer-m8	ccugauaucuuGAAAGGGGGa	|| | | |||||||	aaccuucugccCAUUCCCCCc	0.5772	-0.188	1	Huh-7.5
MIMAT0003294	hsa-miR-625-5p	ENSG00000214719	AC005562.1	processed_transcript	chr17	28961759	28961779	+	1	0	AGO1-4	7mer-m8	ccugAUAUCUUGAAAGGGGGa	|||: :|| |||||||	accaUAUGAGACAUUCCCCCu	1.0464	0.126	8	Huh-7.5
MIMAT0003294	hsa-miR-625-5p	ENSG00000275720	AC243830.2	lincRNA	chr17	34990874	34990897	+	1	0	AGO2	7mer-m8	ccugauAUCUU-GA--AAGGGGGa	| | ||| || |||||||	cuagguUUGAACCUGGUUCCCCCu	0.8838	-0.264	2	BC-3
MIMAT0003294	hsa-miR-625-5p	ENSG00000278834	AC073508.3	antisense	chr17	38804944	38804963	+	3	0	AGO1-4,AGO2	7mer-m8	ccugauAUCUUGAAAGGGGGa	|:|||| |||||||	cccuccUGGAAC-UUCCCCCc	0.8315	-0.135	8	Huh-7.5
MIMAT0003294	hsa-miR-625-5p	ENSG00000279792	AC015909.5	TEC	chr17	48442269	48442296	-	4	0	AGO1-4,AGO2	8mer	ccUGAUAUCU----UGA---AAGGGGGa	|||:|:|| :|| |||||||	acACUGUGGAUGAGGCUGCCUUCCCCCa	0.8211	0.351	5	HeLa,Huh-7.5
MIMAT0003294	hsa-miR-625-5p	ENSG00000279207	AC015813.6	TEC	chr17	56176228	56176248	+	5	0	AGO1,AGO2	8mer	ccugauaucuuGAAAGGGGGa	| |||||||	cccucuccuucCCUUCCCCCa	-0.4659	-0.033	10	MCF7,endothelial
MIMAT0003294	hsa-miR-625-5p	ENSG00000267365	KCNJ2-AS1	antisense	chr17	68165309	68165329	-	1	0	AGO2	7mer-m8	ccugauaucuugaAAGGGGGa	|| | |||||||	acacacuucccggUUCCCCCg	0.4286	0.163	3	motor_cortex
MIMAT0003294	hsa-miR-625-5p	ENSG00000227036	LINC00511	lincRNA	chr17	70400281	70400303	-	2	0	AGO1-4	7mer-m8	ccUGA-UAUCUUGA-AAGGGGGa	:|| ||: :||| |||||||	cuGCUCAUGAGACUCUUCCCCCu	1.3588	-0.418	8	Huh-7.5
MIMAT0003294	hsa-miR-625-5p	ENSG00000266998	AC111182.1	antisense	chr17	75370666	75370687	-	1	0	AGO2	7mer-m8	ccuGAUAUCUU-GAAAGGGGGa	| | | |: |||||||||	uuuCAACACAGCCUUUCCCCCu	0.8978	-0.069	5	TDF
MIMAT0003294	hsa-miR-625-5p	ENSG00000279339	AC100788.2	TEC	chr17	76894046	76894069	+	1	0	AGO2	8mer	ccUGAUAUCUUG---AAAGGGGGa	|:| :|||: ||||||||	ucAUUCAGGAAUUGAUUUCCCCCa	1.0221	-0.298	2	H1
MIMAT0003294	hsa-miR-625-5p	ENSG00000262580	AC087741.1	antisense	chr17	78175506	78175526	-	4	0	AGO1-4,AGO2	7mer-m8	ccugauaucuuGAAAGGGGGa	| |||||||||	aaggucagucuCUUUCCCCCg	0.3264	-0.301	3	MCF7,T-REx-293
MIMAT0003294	hsa-miR-625-5p	ENSG00000262580	AC087741.1	antisense	chr17	78175507	78175526	-	4	0	AGO1-4,AGO2	7mer-m8	ccugauaucuuGAAAGGGGGa	| |||||||||	aaggucagucuCUUUCCCCC-	0.2311	-0.261	3	MCF7,T-REx-293
MIMAT0003294	hsa-miR-625-5p	ENSG00000263731	AC145207.5	lincRNA	chr17	79836903	79836921	-	15	0	AGO1,AGO1-4,AGO2,AGO3	8mer	ccuGAUAUCUUGAAAGGGGGa	|| | | :| |||||||	uucCUUUUG-GC-UUCCCCCa	0.7944	-0.182	2	HEK293,MDA-MB-231,endothelial,fibroblasts
MIMAT0003294	hsa-miR-625-5p	ENSG00000266053	NDUFV2-AS1	antisense	chr18	9136259	9136279	-	2	0	AGO2	7mer-m8	ccUGAUAUCUUGAAAGGGGGa	|||||| : :| |||||||	ggACUAGGCGAAGUUCCCCCg	1.7459	-0.884	4	cingulate_gyrus
MIMAT0003294	hsa-miR-625-5p	ENSG00000267199	AP001029.2	antisense	chr18	12447828	12447851	+	1	0	AGO2	7mer-m8	ccugaUAUCUUGA---AAGGGGGa	||| |:| |||||||	uacaaAUACCAUUUCCUUCCCCCu	0.5474	-0.384	4	Huh-7.5
MIMAT0003294	hsa-miR-625-5p	ENSG00000228835	AC012123.1	antisense	chr18	30353521	30353541	+	2	0	AGO1-4,AGO2	7mer-m8	ccugauaucuuGAAAGGGGGa	| | | |||||||	ugcugcuuuucCCUUCCCCCc	0.3194	0.809	6	Huh-7.5
MIMAT0003294	hsa-miR-625-5p	ENSG00000267225	WDR7-OT1	sense_overlapping	chr18	54695324	54695343	+	2	0	AGO1,AGO2	7mer-m8	ccUGAUAUCUUGAAAGGGGGa	| :|| || |||||||||	gaGCU-UACCCCUUUCCCCCg	1.2218	0.068	3	TrHBMEC,endothelial
MIMAT0003294	hsa-miR-625-5p	ENSG00000264247	LINC00909	lincRNA	chr18	72264559	72264579	-	2	0	AGO2	7mer-m8	ccugauaucuugaAAGGGGGa	|| | |||||||	ccccuuugcucgcUUCCCCCg	0.4134	-0.950	5	T98G
MIMAT0003294	hsa-miR-625-5p	ENSG00000265843	LINC01029	lincRNA	chr18	75683479	75683499	-	1	0	AGO1	7mer-m8	ccugaUAUCUUGAAAGGGGGa	| ||: || |||||||	aaaaaAUGAAAGAUUCCCCCu	0.9442	0.180	1	endothelial
MIMAT0003294	hsa-miR-625-5p	ENSG00000267436	AC005786.3	antisense	chr19	3544390	3544408	+	1	0	AGO2	8mer	ccugauAUCUUGAAAGGGGGa	|||:: |||||||	caggguUAGGG--UUCCCCCa	0.5179	-0.469	0	TDF
MIMAT0003294	hsa-miR-625-5p	ENSG00000267231	AC005786.2	lincRNA	chr19	3558319	3558339	+	1	0	AGO1-4	7mer-m8	ccugAUAUCUUGAAAGGGGGa	|| |:|: : |||||||	ggggUGUGUGCGGUUCCCCCu	0.9721	-0.802	2	MCF7
MIMAT0003294	hsa-miR-625-5p	ENSG00000269425	AC104521.1	antisense	chr19	4343461	4343482	+	1	0	AGO1-4	7mer-m8	ccugauauCUU-GAAAGGGGGa	| ||: | |||||||	agcgcgccGAGCCCUUCCCCCg	0.4760	-0.275	3	hNSC
MIMAT0003294	hsa-miR-625-5p	ENSG00000266983	AC011444.1	antisense	chr19	5978455	5978475	+	1	0	AGO2	7mer-m8	ccugauaucuugaAAGGGGGa	| | |||||||	ucguuuuccggggUUCCCCCg	0.1835	-0.261	4	22RV1
MIMAT0003294	hsa-miR-625-5p	ENSG00000214248	AC010336.1	antisense	chr19	7966145	7966166	-	2	0	AGO2	8mer	ccugaUAUCUUG-AAAGGGGGa	||: : | ||||||||	cugggAUGUGUCGUUUCCCCCa	0.6403	0.386	0	T-REx-293
MIMAT0003294	hsa-miR-625-5p	ENSG00000274425	AC114271.1	antisense	chr19	10444540	10444561	+	1	0	AGO2	8mer	ccuGAUAUCUUGA-AAGGGGGa	| ||: | :::| |||||||	gcuCUGGACGGUUCUUCCCCCa	1.1695	-0.129	4	BC-3
MIMAT0003294	hsa-miR-625-5p	ENSG00000267100	ILF3-AS1	lincRNA	chr19	10764192	10764212	-	1	0	AGO1-4	8mer	ccugauaucuuGAAAGGGGGa	| | | |||||||	gcccgccuuccCCUUCCCCCa	0.1956	-0.293	3	Huh-7.5
MIMAT0003294	hsa-miR-625-5p	ENSG00000267598	AC011446.2	antisense	chr19	13264764	13264784	-	1	0	AGO2	8mer	ccugauaucuugaAAGGGGGa	| |||||||	uuuucgcgggcgcUUCCCCCa	-0.1574	0.045	0	BCBL-1
MIMAT0003294	hsa-miR-625-5p	ENSG00000280332	AC020917.4	TEC	chr19	16467930	16467950	-	2	0	AGO2	8mer	ccugAUAUCUUGAAAGGGGGa	|:|: |||||||||	ccugUGUGCUUCUUUCCCCCa	0.7549	-0.604	5	22RV1
MIMAT0003294	hsa-miR-625-5p	ENSG00000267580	AC008738.3	antisense	chr19	33791128	33791148	+	1	0	AGO2	8mer	ccugauaUCUUGAAAGGGGGa	| ||| | |||||||	gagucucAGACCCUUCCCCCa	0.6886	0.741	0	H1
MIMAT0003294	hsa-miR-625-5p	ENSG00000236144	TMEM147-AS1	antisense	chr19	36034505	36034525	-	4	0	AGO2	7mer-m8	ccugauaucuuGAAAGGGGGa	| | |||||||	acguugcccucCAUUCCCCCu	0.0487	-0.207	5	T-REx-293
MIMAT0003294	hsa-miR-625-5p	ENSG00000267605	AC016590.1	lincRNA	chr19	37758906	37758926	-	1	0	AGO2	7mer-m8	ccUGAUAUCUUGAAAGGGGGa	|| |: | :| |||||||	cgAGUGCAAUGCCUUCCCCCg	1.0197	0.174	7	22RV1
MIMAT0003294	hsa-miR-625-5p	ENSG00000205041	AC118344.1	sense_intronic	chr19	40780379	40780399	-	3	0	AGO2	8mer	ccugauaucuuGAAAGGGGGa	| | | |||||||	gccuguucccuCAUUCCCCCa	0.2605	-0.599	9	HEK293S
MIMAT0003294	hsa-miR-625-5p	ENSG00000213904	LIPE-AS1	antisense	chr19	42928865	42928885	+	2	0	AGO1-4,AGO2	7mer-m8	ccugaUAUCUUGAAAGGGGGa	| :| |: :||||||||	gcugcGUUGGUUUUUCCCCCc	0.8502	-0.664	1	22RV1,Huh-7.5
MIMAT0003294	hsa-miR-625-5p	ENSG00000279948	AC008895.1	TEC	chr19	47451311	47451333	+	2	0	AGO2	8mer	ccUGAUA-UCUUGA--AAGGGGGa	||| || || |:| |||||||	ugAC-AUCAGCAUUCCUUCCCCCa	1.3309	0.079	5	22RV1
MIMAT0003294	hsa-miR-625-5p	ENSG00000279861	AC073548.1	TEC	chr19	47991079	47991100	-	7	0	AGO1-4,AGO2	8mer	ccugauaucuuGA-AAGGGGGa	|| | || |||||||	ggggcaggcucCUCUUCCCCCa	0.5775	-0.255	1	HeLa,Huh-7.5
MIMAT0003294	hsa-miR-625-5p	ENSG00000268001	CARD8-AS1	antisense	chr19	48761340	48761361	+	2	0	AGO1	7mer-m8	ccugaUAUCUU-GAAAGGGGGa	| :|:||: :||||||||	uguggGUGGAGUUUUUCCCCCc	1.0801	-0.208	2	endothelial
MIMAT0003294	hsa-miR-625-5p	ENSG00000232098	AC012313.1	lincRNA	chr19	58918107	58918127	-	1	0	AGO2	8mer	ccugauaucuugaAAGGGGGa	| |||||||	uacaguucaugagUUCCCCCa	-0.0872	-0.293	4	MDA-MB-231
MIMAT0003294	hsa-miR-625-5p	ENSG00000232098	AC012313.1	lincRNA	chr19	58918141	58918161	-	1	0	AGO2	8mer	ccugauaucuuGAAAGGGGGa	| | |||||||	accaaccuguuCAUUCCCCCa	-0.0343	-0.241	4	22RV1
MIMAT0003294	hsa-miR-625-5p	ENSG00000226263	ISM1-AS1	antisense	chr20	13220126	13220147	-	1	0	AGO1-4	8mer	ccUGAUAUCUUG-AAAGGGGGa	| || | ||: |||||||	gcACACCACAAUAAUUCCCCCa	0.9767	-0.019	4	Huh-7.5
MIMAT0003294	hsa-miR-625-5p	ENSG00000213742	ZNF337-AS1	antisense	chr20	25656203	25656224	+	1	0	AGO1-4	7mer-m8	ccUGAUAU-CUUGAAAGGGGGa	|:|| | |: |||||||||	caAUUAAAUGGCCUUUCCCCCg	1.2102	0.647	6	hNSC
MIMAT0003294	hsa-miR-625-5p	ENSG00000285230	RALY-AS1	lincRNA	chr20	32576282	32576302	-	2	0	AGO2	7mer-m8	ccugauaUCUUGAAAGGGGGa	| || || |||||||	gucacccAGCACAUUCCCCCu	0.6583	-0.031	0	HeLa
MIMAT0003294	hsa-miR-625-5p	ENSG00000203999	LINC01270	lincRNA	chr20	48930641	48930661	+	1	0	AGO2	7mer-m8	ccugauaucuuGAAAGGGGGa	|| | |||||||	caccuccguguCCUUCCCCCg	0.2786	-1.006	12	HeLa
MIMAT0003294	hsa-miR-625-5p	ENSG00000275620	AL121827.2	antisense	chr20	61885898	61885918	+	7	0	AGO1,AGO1-4	7mer-m8	ccugauaucuuGAAAGGGGGa	| | | |||||||	ccuccgcauccCGUUCCCCCc	0.3601	-0.420	11	HEK293,hNSC
MIMAT0003294	hsa-miR-625-5p	ENSG00000234883	MIR155HG	lincRNA	chr21	26946812	26946832	+	1	0	AGO2	8mer	ccugauAUCUUGAAAGGGGGa	|| |:| ||||||||||	agaaacUGGUACUUUCCCCCa	1.1753	0.034	0	GM12878
MIMAT0003294	hsa-miR-625-5p	ENSG00000237945	LINC00649	antisense	chr21	35321290	35321311	+	1	0	AGO2	7mer-m8	ccugauaucuuGA-AAGGGGGa	| || |||||||	ccaaacccuuuCUCUUCCCCCc	0.0528	0.092	1	Akata-LCLd3
MIMAT0003294	hsa-miR-625-5p	ENSG00000237945	LINC00649	antisense	chr21	35344742	35344762	+	3	0	AGO1-4,AGO2	8mer	ccUGAUAUCUUGAAAGGGGGa	||| ||: |||||||	ugACCUCAGGUGAUUCCCCCa	0.9988	-0.414	1	Huh-7.5
MIMAT0003294	hsa-miR-625-5p	ENSG00000279365	AP000695.3	TEC	chr21	37858951	37858972	+	1	0	AGO1	8mer	ccugauaucuuGA-AAGGGGGa	| || |||||||	cuguucaccucCUCUUCCCCCa	0.1357	2.876	4	endothelial
MIMAT0003294	hsa-miR-625-5p	ENSG00000270116	AP001429.1	sense_intronic	chr21	38473568	38473588	+	5	0	AGO1,AGO1-4,AGO2	7mer-m8	ccugauaucuuGAAAGGGGGa	| :||||||||	cuuguugcuuuUUUUCCCCCc	0.2787	-0.380	1	Huh-7.5,endothelial
MIMAT0003294	hsa-miR-625-5p	ENSG00000241832	CECR3	lincRNA	chr22	17738451	17738472	-	2	0	AGO1-4,AGO2	7mer-m8	ccugauaucuUGA-AAGGGGGa	| | :|| |||||||	gaguuugcuuGCUGUUCCCCCu	0.4905	-0.125	4	Huh-7.5
MIMAT0003294	hsa-miR-625-5p	ENSG00000230513	THAP7-AS1	antisense	chr22	21357272	21357290	+	2	0	AGO2	8mer	ccugauaUCUUGAAAGGGGGa	| |||| |||||||	gccucggAGAA--UUCCCCCa	0.6886	4.451	1	HeLa
MIMAT0003294	hsa-miR-625-5p	ENSG00000211683	AP000346.1	processed_transcript	chr22	23972826	23972845	-	3	0	AGO1-4,AGO2	8mer	ccUGAUAUCUUGAAAGGGGGa	| |:| | ::||||||||	uaAAUGU-GUGUUUUCCCCCa	1.0279	0.146	0	Huh-7.5
MIMAT0003294	hsa-miR-625-5p	ENSG00000225783	MIAT	lincRNA	chr22	27064781	27064801	+	2	0	AGO1-4	7mer-m8	ccugauAUCUUGAAAGGGGGa	| |:||:| |||||||	aggagcUGGAGCCUUCCCCCu	0.9372	-0.421	3	hNSC
MIMAT0003294	hsa-miR-625-5p	ENSG00000223704	LINC01422	lincRNA	chr22	27256776	27256796	+	1	0	AGO2	7mer-m8	ccugauaucUUGAAAGGGGGa	|| |||||||||||	uuucuucuuAACUUUCCCCCu	0.9372	-0.195	3	HeLa
MIMAT0003294	hsa-miR-625-5p	ENSG00000226471	Z93930.2	antisense	chr22	29196774	29196794	+	2	0	AGO2	7mer-m8	ccUGAUAUCUUGAAAGGGGGa	|| | |:|:||||||||	ccACAAACGGAUUUUCCCCCc	1.1626	-0.447	2	HEK293T
MIMAT0003294	hsa-miR-625-5p	ENSG00000278920	AC005005.4	sense_overlapping	chr22	31457791	31457813	+	1	0	AGO1-4	7mer-m8	ccUGAUAUCUU--GAAAGGGGGa	::||| ||| :||||||||	cuGUUAUUGAAUCUUUUCCCCCu	1.4088	0.056	1	Huh-7.5
MIMAT0003294	hsa-miR-625-5p	ENSG00000279738	AL022311.1	sense_overlapping	chr22	38282751	38282768	+	3	0	AGO1-4,AGO2	8mer	ccUGAUAUCUUGAAAGGGGGa	||||:| :|||||||||	ugACUGU---GCUUUCCCCCa	1.3473	0.402	2	HEK293T,Huh-7.5
MIMAT0003294	hsa-miR-625-5p	ENSG00000280434	AL031595.3	sense_overlapping	chr22	44541931	44541951	+	1	0	AGO2	8mer	ccugauaucuuGAAAGGGGGa	||| | |||||||	aaacuucccucCCUUCCCCCa	0.5260	-0.086	5	GM12878
MIMAT0003294	hsa-miR-625-5p	ENSG00000279954	BX324167.2	antisense	chr22	46274190	46274211	+	1	0	AGO1-4	7mer-m8	ccugauaUCUUG-AAAGGGGGa	|||:| |||||||	uccaccgAGAGCAGUUCCCCCu	0.4674	-0.513	8	Huh-7.5
MIMAT0003294	hsa-miR-625-5p	ENSG00000279954	BX324167.2	antisense	chr22	46274198	46274218	+	1	0	AGO1-4	7mer-m8	ccugauaucuuGAAAGGGGGa	| | | | |||||||	gagcaguucccCCUUCCCCCu	0.5250	-0.489	8	Huh-7.5
MIMAT0003294	hsa-miR-625-5p	ENSG00000197182	MIRLET7BHG	lincRNA	chr22	46476264	46476284	+	3	0	AGO2	8mer	ccUGAUAUCUUGAAAGGGGGa	|:| : :|::| |||||||	ugGCAGCGGGGCCUUCCCCCa	1.1626	1.030	8	left_ventricle
MIMAT0003294	hsa-miR-625-5p	ENSG00000197182	MIRLET7BHG	lincRNA	chr22	46506515	46506534	+	2	0	AGO2	7mer-m8	ccugauAUCUUGAAAGGGGGa	| || | |||||||	auggccUUGAUC-UUCCCCCu	0.4284	-1.027	8	T98G
MIMAT0003294	hsa-miR-625-5p	ENSG00000279712	FP325330.3	lincRNA	chr22	48319582	48319604	+	1	0	AGO1-4	8mer	ccugauauCU-UGA-AAGGGGGa	|| :|| |||||||	cacagccuGAUGCUCUUCCCCCa	0.2548	-0.482	3	Huh-7.5
MIMAT0003294	hsa-miR-625-5p	ENSG00000270069	MIR222HG	lincRNA	chrX	45627842	45627863	-	3	0	AGO1,AGO2	7mer-m8	ccUGA-UAUCUUGAAAGGGGGa	|:| || | :||||||||	auAUUAAUUGUUUUUUCCCCCu	1.0673	-0.049	3	MDA-MB-231,endothelial
MIMAT0003294	hsa-miR-625-5p	ENSG00000270069	MIR222HG	lincRNA	chrX	45629390	45629410	-	9	0	AGO1,AGO1-4,AGO2	7mer-m8	ccuGAUAUCUUGAAAGGGGGa	| :||| : |||||||	gacUUAUUCCCUGUUCCCCCc	0.8444	1.936	3	Huh-7.5,endothelial
MIMAT0003294	hsa-miR-625-5p	ENSG00000196741	LINC01560	lincRNA	chrX	47343668	47343693	+	2	0	AGO2	8mer	ccugAUAUC---UUGA--AAGGGGGa	||||| ||:| |||||||	uagaUAUAGCCAAAUUCCUUCCCCCa	1.0073	0.399	6	HeLa
MIMAT0003294	hsa-miR-625-5p	ENSG00000229807	XIST	lincRNA	chrX	73065664	73065684	-	29	0	AGO1-4,AGO2	7mer-m8	ccUGAUAUCUUGAAAGGGGGa	||| | : |:| |||||||	agACAAGGAAGCCUUCCCCCc	1.2520	-0.435	1	Huh-7.5
MIMAT0003294	hsa-miR-625-5p	ENSG00000230590	FTX	lincRNA	chrX	73420218	73420238	-	5	0	AGO2	8mer	ccugaUAUCUUGAAAGGGGGa	|| || ||||||||	uaugaAUUUAAAUUUCCCCCa	0.7076	0.174	9	HeLa
MIMAT0003294	hsa-miR-625-5p	ENSG00000230590	FTX	lincRNA	chrX	73422487	73422507	-	4	0	AGO1,AGO1-4,AGO2	8mer	ccugauaucuUGAAAGGGGGa	| | |:||||||||	agucaccccuAUUUUCCCCCa	0.6667	0.173	9	Huh-7.5,MDA-MB-231,endothelial
MIMAT0003294	hsa-miR-625-5p	ENSG00000272294	RP3-326L13.3	lincRNA	chrX	82766647	82766667	+	1	0	AGO1-4	8mer	ccuGAUAUCUUGAAAGGGGGa	:||| :||||||||	auuUUAUUUUUUUUUCCCCCa	0.9117	0.077	0	hNSC
MIMAT0003294	hsa-miR-625-5p	ENSG00000223749	MIR503HG	lincRNA	chrX	133677691	133677712	-	1	0	AGO2	8mer	ccugauaucuUGA-AAGGGGGa	:|| |||||||	cuuuccccccGCUGUUCCCCCa	-0.1733	0.902	7	T98G
MIMAT0003294	hsa-miR-625-5p	ENSG00000223749	MIR503HG	lincRNA	chrX	133677703	133677723	-	1	0	AGO2	7mer-m8	ccugauaucuuGAAAGGGGGa	| | |||||||||	ucccaccauuuCUUUCCCCCc	0.5575	1.109	7	T98G
MIMAT0003294	hsa-miR-625-5p	ENSG00000223749	MIR503HG	lincRNA	chrX	133678836	133678854	-	3	0	AGO1-4,AGO2	7mer-m8	ccuGAUAUCUUGAAAGGGGGa	| ||:|| :: |||||||	gucCUGUACGG--UUCCCCCu	1.0789	0.078	7	HS5,MCF7
MIMAT0003294	hsa-miR-625-5p	ENSG00000223749	MIR503HG	lincRNA	chrX	133678863	133678882	-	3	0	AGO1-4,AGO2	7mer-m8	ccugauaucUUGAAAGGGGGa	|| |:| |||||||	ccucucaccAGC-UUCCCCCu	0.5969	0.114	7	HeLa,MCF7
MIMAT0003294	hsa-miR-625-5p	ENSG00000241769	LINC00893	antisense	chrX	148615913	148615934	-	5	0	AGO2	7mer-m8	ccugAUA-UCUUGAAAGGGGGa	| |:| | :|||||||||	agggUGUCAUCGCUUUCCCCCu	1.0279	-0.144	3	HeLa
MIMAT0003294	hsa-miR-625-5p	ENSG00000241769	LINC00893	antisense	chrX	148620782	148620802	-	2	0	AGO1-4,AGO2	8mer	ccuGAUAUCUUGAAAGGGGGa	|| || :: |||||||	cacCUCCAGUGUCUUCCCCCa	0.8815	-0.408	3	HeLa,Huh-7.5
MIMAT0003294	hsa-miR-625-5p	ENSG00000235703	LINC00894	antisense	chrX	149108912	149108932	+	6	0	AGO2	8mer	ccuGAUAUCUUGAAAGGGGGa	|| || :: |||||||	cacCUCCAGUGUCUUCCCCCa	0.8815	-0.200	4	HEK293S
MIMAT0003294	hsa-miR-625-5p	ENSG00000235703	LINC00894	antisense	chrX	149114048	149114069	+	5	0	AGO1,AGO2	7mer-m8	ccugAUA-UCUUGAAAGGGGGa	| |:| | :|||||||||	agggUGUCAUCGCUUUCCCCCu	1.0279	-0.138	4	HeLa,endothelial
MIMAT0003294	hsa-miR-625-5p	ENSG00000235703	LINC00894	antisense	chrX	149116234	149116252	+	4	0	AGO1-4,AGO2	7mer-m8	ccUGAUAUCUUGAAAGGGGGa	|| || || ||||||||	auACCAU-CAA-UUUCCCCCu	1.0986	0.044	4	Huh-7.5
