# Supplementary material for: Identification of hub programmed cell death-related genes and immune infiltration in Crohn’s disease using bioinformatics
Source: Front Genet. 2024 Dec 18;15:1425062. doi: 10.3389/fgene.2024.1425062 (PMC11688285; doi:10.3389/fgene.2024.1425062)
Supplement: Supplementary file 2 [file DataSheet4.zip › Input data and script3/ceRNAnet/miRNA_lncRNA/hsa-miR-206.txt]

#please cite:
#Zhou KR, Liu S, Li B, Liu SR, Zheng WJ, Cai L, et al. An encyclopedia of RNA interactomes in ENCORI.
#2.Li JH, et al.starBase v2.0: decoding miRNA-ceRNA, miRNA-ncRNA and protein-RNA interaction networks from large-scale CLIP-Seq data , Nucleic Acids Res. 2014 Jan;42:D92-7.
miRNAid	miRNAname	geneID	geneName	geneType	chromosome	start	end	strand	clipExpNum	degraExpNum	RBP	merClass	miRseq	align	targetSeq	TDMDScore	phyloP	pancancerNum	cellline/tissue
MIMAT0000462	hsa-miR-206	ENSG00000261326	LINC01355	lincRNA	chr1	23608821	23608842	-	2	0	AGO1-4,AGO2	7mer-m8	ggugugugaaggaaUGUAAGGu	| |||||||	ugugguaaaaagacACAUUCCg	-0.2196	-0.336	4	Huh-7.5
MIMAT0000462	hsa-miR-206	ENSG00000281207	SLFNL1-AS1	antisense	chr1	41482269	41482290	+	2	0	AGO1-4,AGO2	8mer	ggugugUGAAGGAAUGUAAGGu	| || ||: |||||||	cuggugACAUCUCAACAUUCCa	0.7398	-0.576	2	Huh-7.5
MIMAT0000462	hsa-miR-206	ENSG00000233061	TTLL7-IT1	sense_intronic	chr1	84444935	84444956	-	2	0	AGO2	7mer-m8	ggugugugaaggaaUGUAAGGu	| | |||||||	uccccagucagucaACAUUCCu	-0.1364	-0.066	3	T-REx-293
MIMAT0000462	hsa-miR-206	ENSG00000223745	CCDC18-AS1	processed_transcript	chr1	93803359	93803381	-	6	0	AGO2	8mer	gguguGUGA-AGGAAUGUAAGGu	|| | |:| |||||||	uuuuuCAGUGUUCAGACAUUCCa	0.6112	0.343	3	Huh-7.5
MIMAT0000462	hsa-miR-206	ENSG00000223745	CCDC18-AS1	processed_transcript	chr1	93804921	93804931	-	5	0	AGO1-4,AGO2	7mer-m8	ggugugugaagGAAUGUAAGGu	|| |||||||	-----------CUCACAUUCCu	-1.4882	0.344	3	Huh-7.5,left_ventricle
MIMAT0000462	hsa-miR-206	ENSG00000223745	CCDC18-AS1	processed_transcript	chr1	93804921	93804942	-	5	0	AGO1-4,AGO2	7mer-m8	gguguguGAAGGAAUGUAAGGu	| :||||| |||||||	uggcuguUUUCCUCACAUUCCu	1.1578	0.107	3	Huh-7.5,left_ventricle
MIMAT0000462	hsa-miR-206	ENSG00000233184	AC093157.1	antisense	chr1	101552590	101552610	+	5	0	AGO1-4,AGO2	7mer-m8	ggUGUGUGAAGGAAUGUAAGGu	:|| || |: |||||||	uuGCAAAC-ACUAAACAUUCCu	0.9201	0.787	3	BCBL-1,hNSC
MIMAT0000462	hsa-miR-206	ENSG00000260941	LINC00622	sense_overlapping	chr1	120141421	120141442	-	1	0	AGO2	7mer-m8	ggugugugaaGGAAUGUAAGGu	| | || |||||||	ucggauggggCCAGACAUUCCc	0.4560	-0.280	2	BCBL-1
MIMAT0000462	hsa-miR-206	ENSG00000232274	RP11-782C8.2	lincRNA	chr1	143189295	143189316	-	1	0	AGO1-4	8mer	ggUGUGUGAAGGAAUGUAAGGu	||:| | | : | |||||||	ucAUAAAAUAUAUAACAUUCCa	1.0831	-0.155	0	hNSC
MIMAT0000462	hsa-miR-206	ENSG00000237188	AC242426.2	antisense	chr1	146682861	146682881	+	1	0	AGO2	7mer-m8	gguGUGUGAAGGAAUGUAAGGu	| |||| ||:: |||||||	cucCACA-UUUUGCACAUUCCu	1.3691	-0.020	3	cingulate_gyrus
MIMAT0000462	hsa-miR-206	ENSG00000231064	AC234582.1	antisense	chr1	155170064	155170085	+	8	4	AGO1-4,AGO2	7mer-m8	ggUGUGUGAAGGAAUGUAAGGu	| ||:| || ||| |||||||	cuACGCCCUACCUCACAUUCCu	1.5432	-0.681	6	HeLa,MCF7
MIMAT0000462	hsa-miR-206	ENSG00000243155	AL162431.2	antisense	chr1	180945611	180945618	-	21	0	AGO1-4,AGO2	7mer-m8	ggugugugaaggaaUGUAAGGu	|||||||	--------------ACAUUCCu	-2.2273	0.782	4	Akata-LCLd3,Huh-7.5
MIMAT0000462	hsa-miR-206	ENSG00000230426	ERVMER61-1	lincRNA	chr1	187328896	187328917	+	1	0	AGO1-4	8mer	ggugugugaaggaaUGUAAGGu	| | | | |||||||	auaaaaucagcagcACAUUCCa	0.5344	-0.524	2	fibroblasts
MIMAT0000462	hsa-miR-206	ENSG00000224536	AC096677.1	antisense	chr1	201503128	201503149	+	1	0	AGO2	7mer-m8	ggugugugaaggaaUGUAAGGu	|||||||	uguucugacaauggACAUUCCu	-0.7727	0.383	5	HeLa
MIMAT0000462	hsa-miR-206	ENSG00000203709	MIR29B2CHG	lincRNA	chr1	207979506	207979527	-	2	0	AGO2	7mer-m8	ggugugugaaggaaUGUAAGGu	| | | |||||||	cucuugagggcaagACAUUCCc	0.2487	-0.053	4	22RV1
MIMAT0000462	hsa-miR-206	ENSG00000230461	PROX1-AS1	processed_transcript	chr1	213992730	213992751	-	1	0	AGO2	7mer-m8	ggugugugaaggaaUGUAAGGu	|| | |||||||	uuucauuuguaaacACAUUCCc	0.3425	0.177	2	22RV1
MIMAT0000462	hsa-miR-206	ENSG00000274895	AC011700.1	antisense	chr1	214157455	214157476	-	1	0	AGO2	7mer-m8	ggugugugaaggaAUGUAAGGu	|| | ||||||||	aaucaaagggaagUACAUUCCc	0.4856	0.304	2	Huh-7.5
MIMAT0000462	hsa-miR-206	ENSG00000203684	IBA57-AS1	lincRNA	chr1	228351941	228351963	-	1	0	AGO2	7mer-m8	ggUGUGU-GAAGGAAUGUAAGGu	|||::|| | | :| |||||||	ccAUGCACCCUGUUGACAUUCCc	1.4789	0.140	3	HeLa
MIMAT0000462	hsa-miR-206	ENSG00000224525	AL591686.1	antisense	chr1	242373733	242373754	+	1	0	AGO2	8mer	gguGUGUGAAGGAAUGUAAGGu	| | :| | | |||||||	cgcCUUAACUGAUGACAUUCCa	0.7617	0.124	1	cingulate_gyrus
MIMAT0000462	hsa-miR-206	ENSG00000224525	AL591686.1	antisense	chr1	242373784	242373805	+	1	0	AGO2	8mer	gguGUGUGAAGGAAUGUAAGGu	| :| | | |||||||	ugcCUUAACUGAUGACAUUCCa	0.5921	0.000	1	cingulate_gyrus
MIMAT0000462	hsa-miR-206	ENSG00000260698	AL591848.3	lincRNA	chr1	246848091	246848112	+	1	0	AGO2	8mer	gguGUGUGAAGGAAUGUAAGGu	| || | | |||||||	ugcCUCAACUGAUGACAUUCCa	0.6752	-0.422	3	HEK293T
MIMAT0000462	hsa-miR-206	ENSG00000236008	LINC01814	lincRNA	chr2	8702621	8702642	-	1	0	AGO2	7mer-m8	ggugugugaaggAAUGUAAGGu	| | | |||||||	uguaaggaugaaUAACAUUCCc	0.2528	-0.135	3	BCBL-1
MIMAT0000462	hsa-miR-206	ENSG00000270640	AC104695.4	sense_intronic	chr2	28619734	28619755	+	2	0	AGO1-4	7mer-m8	ggugugugaaggaaUGUAAGGu	|| |||||||	uguaccagacugggACAUUCCu	0.0203	4.240	3	hNSC
MIMAT0000462	hsa-miR-206	ENSG00000222041	CYTOR	lincRNA	chr2	87755057	87755081	+	6	0	AGO1,AGO1-4,AGO2	8mer	gguGUGUGAAG---GAAUGUAAGGu	:| ::||| :| |||||||	uuuUAAGUUUCAAAUUGACAUUCCa	0.7849	0.270	4	MCF7,MDA-MB-231,endothelial
MIMAT0000462	hsa-miR-206	ENSG00000284879	AC133644.3	processed_transcript	chr2	87755057	87755081	+	6	0	AGO1,AGO1-4,AGO2	8mer	gguGUGUGAAG---GAAUGUAAGGu	:| ::||| :| |||||||	uuuUAAGUUUCAAAUUGACAUUCCa	0.7849	0.270	0	MCF7,MDA-MB-231,endothelial
MIMAT0000462	hsa-miR-206	ENSG00000222041	CYTOR	lincRNA	chr2	87755061	87755081	+	6	0	AGO1,AGO1-4,AGO2	8mer	ggugUGUGAAG---GAAUGUAAGGu	| ::||| :| |||||||	----AAGUUUCAAAUUGACAUUCCa	0.3692	0.244	4	MCF7,MDA-MB-231,endothelial
MIMAT0000462	hsa-miR-206	ENSG00000284879	AC133644.3	processed_transcript	chr2	87755061	87755081	+	6	0	AGO1,AGO1-4,AGO2	8mer	ggugUGUGAAG---GAAUGUAAGGu	| ::||| :| |||||||	----AAGUUUCAAAUUGACAUUCCa	0.3692	0.244	0	MCF7,MDA-MB-231,endothelial
MIMAT0000462	hsa-miR-206	ENSG00000222041	CYTOR	lincRNA	chr2	87779900	87779922	+	1	0	AGO2	8mer	gguGUGUGAAGGAA--UGUAAGGu	|| :| ||| | |||||||	ugcCA-GCCUCCAUCCACAUUCCa	0.9534	0.094	4	HeLa
MIMAT0000462	hsa-miR-206	ENSG00000222041	CYTOR	lincRNA	chr2	87779960	87779983	+	5	0	AGO1,AGO1-4,AGO2	8mer	gguguGUGAAGGAA--UGUAAGGu	| :|| ||||| |||||||	cugucUACCUCCUUUCACAUUCCa	1.2930	-0.264	4	Huh-7.5,MDA-MB-231,endothelial
MIMAT0000462	hsa-miR-206	ENSG00000272994	AC012360.3	lincRNA	chr2	105953363	105953384	-	1	0	AGO2	7mer-m8	ggUGUGUGAAGGAAUGUAAGGu	||:::: |: | |||||||	uuACGUGUAUUAUCACAUUCCu	1.1618	0.091	3	22RV1
MIMAT0000462	hsa-miR-206	ENSG00000172965	MIR4435-2HG	lincRNA	chr2	111966096	111966117	-	4	0	AGO1,AGO1-4,AGO2	7mer-m8	ggugugugaagGAAUGUAAGGu	|| || |||||||	agcuucagcagCUAACAUUCCc	0.4149	-0.421	3	HeLa,Huh-7.5,endothelial
MIMAT0000462	hsa-miR-206	ENSG00000172965	MIR4435-2HG	lincRNA	chr2	112227323	112227346	-	5	0	AGO1-4,AGO2	8mer	gguguGUGAAGGAA--UGUAAGGu	| :|| ||||| |||||||	cugucUACCUCCUUUCACAUUCCa	1.2930	-0.127	3	Huh-7.5,MDA-MB-231
MIMAT0000462	hsa-miR-206	ENSG00000172965	MIR4435-2HG	lincRNA	chr2	112227384	112227406	-	1	0	AGO2	8mer	gguGUGUGAAGGAA--UGUAAGGu	|| :| ||| | |||||||	ugcCA-GCCUCCAUCCACAUUCCa	0.9534	0.249	3	HeLa
MIMAT0000462	hsa-miR-206	ENSG00000172965	MIR4435-2HG	lincRNA	chr2	112252545	112252565	-	6	0	AGO1,AGO1-4,AGO2	8mer	ggugUGUGAAG---GAAUGUAAGGu	| ::||| :| |||||||	----AAGUUUCAAAUUGACAUUCCa	0.3692	0.417	3	MCF7,MDA-MB-231,endothelial
MIMAT0000462	hsa-miR-206	ENSG00000172965	MIR4435-2HG	lincRNA	chr2	112252545	112252569	-	6	0	AGO1,AGO1-4,AGO2	8mer	gguGUGUGAAG---GAAUGUAAGGu	:| ::||| :| |||||||	uuuUAAGUUUCAAAUUGACAUUCCa	0.7849	0.478	3	MCF7,MDA-MB-231,endothelial
MIMAT0000462	hsa-miR-206	ENSG00000237327	UPP2-IT1	sense_intronic	chr2	158990425	158990446	+	2	0	AGO2	7mer-m8	ggugugugaaggaaUGUAAGGu	| | | |||||||	caauguggguaaccACAUUCCu	0.2349	0.016	1	TDF
MIMAT0000462	hsa-miR-206	ENSG00000224189	HAGLR	antisense	chr2	177042484	177042505	-	2	0	AGO1-4,AGO2	7mer-m8	ggugugugaaggaaUGUAAGGu	| || | |||||||	cucaccaaccacggACAUUCCu	0.4334	-0.325	4	Huh-7.5
MIMAT0000462	hsa-miR-206	ENSG00000233766	AC098617.1	antisense	chr2	192900930	192900951	+	1	0	AGO1-4	8mer	ggugugugaaggAAUGUAAGGu	| || |||||||||	cucuucaagaggUUACAUUCCa	0.6674	-0.172	3	Huh-7.5
MIMAT0000462	hsa-miR-206	ENSG00000260804	LINC01963	lincRNA	chr2	217083745	217083766	+	3	0	AGO1-4,AGO2	7mer-m8	ggUGUGUGAAGGAAUGUAAGGu	:||:|| | |||||||	auGCAUACACGCACACAUUCCc	0.9135	-0.209	0	Huh-7.5,cingulate_gyrus
MIMAT0000462	hsa-miR-206	ENSG00000224376	AC017104.1	processed_transcript	chr2	232258945	232258967	+	1	0	AGO2	7mer-m8	ggugugugaaGGAA-UGUAAGGu	|| | | |||| |||||||	ccugaaaggcCCUUCACAUUCCc	1.2073	0.066	7	HeLa
MIMAT0000462	hsa-miR-206	ENSG00000224376	AC017104.1	processed_transcript	chr2	232258970	232258990	+	1	0	AGO2	8mer	ggugUGUGAAGGAAUGUAAGGu	:||||| | |||||||	auugGCACUUAC-AACAUUCCa	1.1190	-0.342	7	HeLa
MIMAT0000462	hsa-miR-206	ENSG00000235726	AC010148.1	processed_transcript	chr2	235743075	235743097	-	1	0	AGO2	7mer-m8	ggugugUGAA-GGAAUGUAAGGu	| :||| : | |||||||	ugagugGCUUGUGUCACAUUCCu	0.8515	-0.002	4	HEK293S
MIMAT0000462	hsa-miR-206	ENSG00000234279	LINC01937	lincRNA	chr2	239649245	239649266	+	2	0	AGO2	7mer-m8	ggugugugaaggaaUGUAAGGu	| |||||||	ugcguguggacaccACAUUCCc	-0.3849	0.081	0	HS5
MIMAT0000462	hsa-miR-206	ENSG00000260942	CAPN10-AS1	antisense	chr2	241523445	241523466	-	3	0	AGO2	7mer-m8	ggugugugaaggAAUGUAAGGu	| | |||||||	agcccugaagaaUGACAUUCCc	-0.1115	-0.433	2	MDA-MB-231
MIMAT0000462	hsa-miR-206	ENSG00000189229	AC069277.1	lincRNA	chr3	6774126	6774147	+	1	0	AGO2	7mer-m8	ggugugugaAGGAAUGUAAGGu	|| | || |||||||	cccaggagcUCAGCACAUUCCu	0.6862	-0.445	2	Huh-7.5
MIMAT0000462	hsa-miR-206	ENSG00000233096	AC099541.1	lincRNA	chr3	41012804	41012825	-	2	0	AGO2	7mer-m8	ggugUGUGAAGGAAUGUAAGGu	|: || : | |||||||	gaugAUUCUCUGUCACAUUCCu	0.7128	0.144	0	MDMs
MIMAT0000462	hsa-miR-206	ENSG00000261786	AC006058.1	lincRNA	chr3	44158971	44158991	+	3	0	AGO2	8mer	ggugUGUGAAGGAAUGUAAGGu	| ||| |||| |||||||	cugaACA-UUCCAGACAUUCCa	1.3381	0.014	1	MDA-MB-231
MIMAT0000462	hsa-miR-206	ENSG00000239523	MYLK-AS1	antisense	chr3	123304463	123304486	+	1	0	AGO2	7mer-m8	ggugUGUGAA--GGAAUGUAAGGu	| || :|| ::|||||||||	ucugACUUUUGAUUUUACAUUCCu	1.1474	-0.298	0	GM12878
MIMAT0000462	hsa-miR-206	ENSG00000243620	AC092957.1	antisense	chr3	146874318	146874339	-	1	0	AGO2	7mer-m8	ggugugugaaggaaUGUAAGGu	| | |||||||	aucuuuauugagagACAUUCCu	0.0986	-0.073	1	Huh-7.5
MIMAT0000462	hsa-miR-206	ENSG00000260572	AC069224.1	antisense	chr3	160471446	160471469	-	1	0	AGO2	7mer-m8	gguGUGUGA-AGG-AAUGUAAGGu	|| || ||| ||||||||	aucCAGUCUGUCCACUACAUUCCu	1.0631	0.041	4	HEK293T
MIMAT0000462	hsa-miR-206	ENSG00000242808	SOX2-OT	sense_overlapping	chr3	181457898	181457919	+	5	0	AGO1-4,AGO2	7mer-m8	ggugugugaaggaaUGUAAGGu	| | |||||||	aagauuagguuaaaACAUUCCu	0.0797	0.524	6	hNSC,motor_cortex
MIMAT0000462	hsa-miR-206	ENSG00000238020	HTR3E-AS1	antisense	chr3	183822004	183822025	-	1	0	AGO2	7mer-m8	ggugugugaaGGAAUGUAAGGu	| ||| |||||||	uucgugaugcCCUCACAUUCCu	0.4234	1.062	2	22RV1
MIMAT0000462	hsa-miR-206	ENSG00000231770	TMEM44-AS1	antisense	chr3	194310826	194310847	+	3	0	AGO1-4,AGO2	8mer	ggugugugaaggaaUGUAAGGu	| | | |||||||	ugaagcugaaucgaACAUUCCa	0.2631	0.084	3	HeLa,Huh-7.5
MIMAT0000462	hsa-miR-206	ENSG00000229325	ACAP2-IT1	sense_intronic	chr3	195003387	195003410	-	4	0	AGO1,AGO1-4,AGO2	8mer	ggUGUGUGAAGG--AAUGUAAGGu	|:::|:|||: |||||||	aaAUGUAUUUCUGGGAACAUUCCa	1.1375	0.538	3	MCF7,cingulate_gyrus,endothelial
MIMAT0000462	hsa-miR-206	ENSG00000247624	CPEB2-AS1	lincRNA	chr4	14995934	14995958	-	1	0	AGO1	7mer-m8	ggUGUGUGAA-GGAA--UGUAAGGu	||: | ||| |||| |||||||	gcAUUCCCUUGCCUUUCACAUUCCu	1.5642	0.075	2	endothelial
MIMAT0000462	hsa-miR-206	ENSG00000263327	TAPT1-AS1	antisense	chr4	16228705	16228729	+	7	0	AGO1,AGO1-4,AGO2	7mer-m8	gguGUGUGAA-GG--AAUGUAAGGu	:|::||| || |||||||||	auuUAUGCUUGCCUGUUACAUUCCc	1.2450	0.565	4	Huh-7.5,endothelial
MIMAT0000462	hsa-miR-206	ENSG00000260918	AC107398.3	sense_overlapping	chr4	47437593	47437614	+	3	0	AGO2	7mer-m8	ggugugugaaggaaUGUAAGGu	| |||||||	guauuauugauggaACAUUCCc	-0.3825	-0.022	2	motor_cortex
MIMAT0000462	hsa-miR-206	ENSG00000259959	AC107068.1	lincRNA	chr4	47842547	47842571	-	1	0	AGO2	8mer	ggUGUGUGAAGGA---AUGUAAGGu	::::|:|| :| ||||||||	uuGUGUAUUUGUUUAAUACAUUCCa	1.1164	-0.377	3	HeLa
MIMAT0000462	hsa-miR-206	ENSG00000248115	AC023154.1	antisense	chr4	53816547	53816567	+	1	0	AGO2	7mer-m8	ggUGUGUGAAGGAAUGUAAGGu	::| |: |:| ||||||||	aaGUAAAUGUUC-UACAUUCCu	1.0455	-0.328	0	H1
MIMAT0000462	hsa-miR-206	ENSG00000284968	AC093827.4	antisense	chr4	87854449	87854471	-	1	0	AGO2	8mer	gguGUGUGAAGG-AAUGUAAGGu	| | :|:||:| | |||||||	gcuCCUAUUUUCAUGACAUUCCa	1.2195	0.196	0	HeLa
MIMAT0000462	hsa-miR-206	ENSG00000246090	AP002026.1	antisense	chr4	100075778	100075798	+	2	0	AGO1-4,AGO2	7mer-m8	ggUGUGUGAAGGAAUGUAAGGu	||| | | | |||||||	aaACAGA-UAAGUAACAUUCCu	0.8515	0.123	3	Huh-7.5
MIMAT0000462	hsa-miR-206	ENSG00000251199	AC109830.1	lincRNA	chr4	135176454	135176475	-	1	0	AGO1-4	7mer-m8	ggugugugaagGAAUGUAAGGu	| :|||||||||	uuuagggauggUUUACAUUCCu	0.1679	0.127	3	Huh-7.5
MIMAT0000462	hsa-miR-206	ENSG00000268471	MIR4453HG	bidirectional_promoter_lncRNA	chr4	153457957	153457978	+	2	0	AGO1-4,AGO2	7mer-m8	ggUGUGUGAAGGAAUGUAAGGu	|:: ::| : ||||||||	aaAUGAGUUGUAAUACAUUCCu	0.9279	-0.317	4	MCF7,motor_cortex
MIMAT0000462	hsa-miR-206	ENSG00000260515	AC034229.2	lincRNA	chr5	10195589	10195610	-	1	0	AGO2	8mer	gguGUGUGAAGGAAUGUAAGGu	| ::|| | : | |||||||	cacUGCAAUCUGUGACAUUCCa	1.0377	0.320	1	HeLa
MIMAT0000462	hsa-miR-206	ENSG00000271998	AC034229.3	lincRNA	chr5	10195589	10195610	-	1	0	AGO2	8mer	gguGUGUGAAGGAAUGUAAGGu	| ::|| | : | |||||||	cacUGCAAUCUGUGACAUUCCa	1.0377	0.320	0	HeLa
MIMAT0000462	hsa-miR-206	ENSG00000272323	AC026801.2	antisense	chr5	34839014	34839035	-	1	0	AGO2	7mer-m8	ggugugugaaggaAUGUAAGGu	| ||||||||	uaggaagagaagaUACAUUCCg	-0.0521	-0.031	4	HEK293T
MIMAT0000462	hsa-miR-206	ENSG00000261604	AC114947.2	antisense	chr5	43288710	43288731	+	1	0	AGO2	8mer	ggugugugaaggaaUGUAAGGu	| |||||||	aauagaggaaacacACAUUCCa	-0.4902	-0.097	3	TDF
MIMAT0000462	hsa-miR-206	ENSG00000259663	AC010478.1	antisense	chr5	50672804	50672828	-	1	0	AGO2	8mer	gguGUGUGAAGGA---AUGUAAGGu	::|:|||| | ||||||||	auuUGCGCUUCGUGUCUACAUUCCa	1.1618	0.112	3	HeLa
MIMAT0000462	hsa-miR-206	ENSG00000152931	PART1	lincRNA	chr5	59818996	59819016	+	2	0	AGO2	8mer	ggUGUGUGAAGGAAUGUAAGGu	| :::||| | |||||||	ugAAGUGCUU-AUCACAUUCCa	1.0920	-0.344	2	motor_cortex
MIMAT0000462	hsa-miR-206	ENSG00000152931	PART1	lincRNA	chr5	59819272	59819295	+	1	0	AGO2	8mer	gguGUGUGAAGGAA--UGUAAGGu	|| ||||| | |||||||	uucCAGUCUUCCCUCCACAUUCCa	1.2288	-0.073	2	motor_cortex
MIMAT0000462	hsa-miR-206	ENSG00000261269	AC093278.2	sense_overlapping	chr5	71737572	71737595	-	1	0	AGO1	7mer-m8	gguGUGUGAAGG--AAUGUAAGGu	| || |:|||| ||||||||	uccCAGAUUUCCCAGUACAUUCCu	1.4146	0.201	2	endothelial
MIMAT0000462	hsa-miR-206	ENSG00000247572	CKMT2-AS1	antisense	chr5	80597118	80597139	-	3	0	AGO1-4,AGO2	8mer	ggugugugaaggaaUGUAAGGu	| | || |||||||	agagggaguuaaggACAUUCCa	0.5576	-0.168	2	Huh-7.5
MIMAT0000462	hsa-miR-206	ENSG00000248323	LUCAT1	lincRNA	chr5	90608402	90608421	-	2	0	AGO2	7mer-m8	ggUGUGUGAAGGAAUGUAAGGu	| |:|| | |||||||||	uuAAAUACAU--UUACAUUCCc	1.0188	0.272	1	left_ventricle
MIMAT0000462	hsa-miR-206	ENSG00000250240	AC008840.1	antisense	chr5	95067750	95067770	-	1	0	AGO2	7mer-m8	gguGUGUGAAGGAAUGUAAGGu	||| | |:| |||||||	gacCAC-CAGCUUGACAUUCCc	0.9424	3.705	1	H1
MIMAT0000462	hsa-miR-206	ENSG00000249476	AC008467.1	lincRNA	chr5	108660294	108660315	-	1	0	AGO1-4	7mer-m8	ggugugugaaggaaUGUAAGGu	| | |||||||	gucucuagucgugcACAUUCCu	0.0986	-0.125	3	hNSC
MIMAT0000462	hsa-miR-206	ENSG00000281398	SNHG4	lincRNA	chr5	138618688	138618710	+	1	0	AGO2	8mer	gguGUGUGA-AGGAAUGUAAGGu	| :| |:| || |||||||	uccUAAAUUCUCAAAACAUUCCa	0.9922	-0.036	2	motor_cortex
MIMAT0000462	hsa-miR-206	ENSG00000246334	PRR7-AS1	antisense	chr5	176865687	176865707	-	1	0	AGO2	7mer-m8	gguGUGUGAAGGAAUGUAAGGu	| | ||| ||| |||||||	cucCCCAC-ACCUCACAUUCCu	1.2805	0.083	3	HeLa
MIMAT0000462	hsa-miR-206	ENSG00000248275	TRIM52-AS1	processed_transcript	chr5	180688290	180688311	+	3	0	AGO2	7mer-m8	gguguGUGAAGGAAUGUAAGGu	:| | |: |||||||	ugggcUAGUGCUGCACAUUCCg	0.4826	-0.784	1	left_ventricle
MIMAT0000462	hsa-miR-206	ENSG00000229950	TFAP2A-AS1	antisense	chr6	10415727	10415749	+	1	0	AGO2	7mer-m8	gguGUGUGAAGG-AAUGUAAGGu	| || |||| |||||||	uacCCCAAUUCCGCCACAUUCCc	1.0898	-0.239	5	HeLa
MIMAT0000462	hsa-miR-206	ENSG00000230533	AL356234.2	lincRNA	chr6	137995219	137995240	+	1	0	AGO2	7mer-m8	gguGUGUGAAGGAAUGUAAGGu	::|| || |||||||	uucUGCAGAGCCAAACAUUCCu	0.7627	-0.189	1	HeLa
MIMAT0000462	hsa-miR-206	ENSG00000272894	AC004982.2	lincRNA	chr7	7603887	7603911	-	1	0	AGO1-4	7mer-m8	ggUGUGUGAA---GGAAUGUAAGGu	|| :|||| | | |||||||	ugACCUACUUAGACAUGACAUUCCu	1.0643	-0.016	1	hNSC
MIMAT0000462	hsa-miR-206	ENSG00000243004	AC005062.1	sense_overlapping	chr7	20170561	20170582	-	1	0	AGO2	8mer	ggugugugaaggaaUGUAAGGu	| | | |||||||	cugagaaaugagggACAUUCCa	0.3008	-0.210	1	islets
MIMAT0000462	hsa-miR-206	ENSG00000238284	LINC01448	lincRNA	chr7	42701464	42701485	-	1	0	AGO2	7mer-m8	ggugugugAAGGAAUGUAAGGu	| |:|||||||||	ugguuguaUACUUUACAUUCCc	0.3043	-0.037	2	BC-3
MIMAT0000462	hsa-miR-206	ENSG00000214783	POLR2J4	processed_transcript	chr7	43981598	43981619	-	2	0	AGO1-4,AGO2	7mer-m8	ggugugugaaggaaUGUAAGGu	||| || |||||||	ccagccaaacaaagACAUUCCu	0.6685	-0.093	5	Huh-7.5
MIMAT0000462	hsa-miR-206	ENSG00000179406	LINC00174	processed_transcript	chr7	65844727	65844747	-	1	0	AGO2	7mer-m8	gguGUGUGAAGGAAUGUAAGGu	| | || || || |||||||	cucCCCA-UUGCUCACAUUCCu	1.1850	0.090	4	BT474
MIMAT0000462	hsa-miR-206	ENSG00000223969	AC002456.1	antisense	chr7	90226633	90226655	-	1	0	AGO1-4	7mer-m8	ggUGUGUGAAG--GAAUGUAAGGu	||| | ||| |||||||	gaACA-AGUUCGAGAGACAUUCCu	0.9623	0.319	4	Huh-7.5
MIMAT0000462	hsa-miR-206	ENSG00000231764	DLX6-AS1	antisense	chr7	96591615	96591635	-	1	0	AGO2	7mer-m8	gguguGUGAAGGAAUGUAAGGu	| |||| | |||||||	uuaguCACUAAC-CACAUUCCg	0.9568	0.238	5	Huh-7.5
MIMAT0000462	hsa-miR-206	ENSG00000231764	DLX6-AS1	antisense	chr7	96596952	96596970	-	2	0	AGO2	8mer	gguguGUGAAGGAAUGUAAGGu	| ||:||| |||||||	uaaguCAUUUC---ACAUUCCa	0.9224	0.297	5	T-REx-293
MIMAT0000462	hsa-miR-206	ENSG00000228540	AC073326.1	sense_intronic	chr7	110364617	110364637	-	6	0	AGO1-4,AGO2	7mer-m8	ggUGUGUGAAGGAAUGUAAGGu	|: ||| | | |||||||	gaAUCCACCUGC-AACAUUCCu	0.9945	-0.119	2	HeLa,Huh-7.5
MIMAT0000462	hsa-miR-206	ENSG00000273329	AC078846.1	lincRNA	chr7	129247150	129247170	-	11	0	AGO1-4,AGO2	7mer-m8	ggUGUGUGAAGGAAUGUAAGGu	||| : || | |||||||	agACAGGAUU-CAGACAUUCCc	1.0321	0.397	4	Huh-7.5
MIMAT0000462	hsa-miR-206	ENSG00000204934	ATP6V0E2-AS1	antisense	chr7	149566633	149566654	-	1	0	AGO2	7mer-m8	ggugugugaaggaaUGUAAGGu	| | | |||||||	cucccuggaccaggACAUUCCc	0.2161	0.160	5	HEK293S
MIMAT0000462	hsa-miR-206	ENSG00000224903	AC005534.1	antisense	chr7	156447091	156447112	-	1	0	AGO2	8mer	ggUGUGUGAAGGAAUGUAAGGu	|:::::| | |||||||	gaAUGUGUUCCAGGACAUUCCa	1.0440	-0.363	2	HEK293S
MIMAT0000462	hsa-miR-206	ENSG00000231419	LINC00689	processed_transcript	chr7	158820921	158820942	+	1	0	AGO2	8mer	ggugugugaaggaaUGUAAGGu	| | |||||||	uggaggagucugcgACAUUCCa	0.0986	-0.027	1	HeLa
MIMAT0000462	hsa-miR-206	ENSG00000248538	AC022784.1	lincRNA	chr8	9060032	9060051	+	1	0	AGO1	7mer-m8	gguGUGUGAAGGAAUGUAAGGu	|| || |:| |||||||	ggcCAGAC--CUUAACAUUCCu	0.8492	0.063	3	HEK293
MIMAT0000462	hsa-miR-206	ENSG00000253125	AC055854.1	processed_transcript	chr8	22614821	22614848	+	1	0	AGO1-4	7mer-m8	ggUGUGUGAAGGAA------UGUAAGGu	||||||| |||| |||||||	ugACACACUGCCUUCCCAUGACAUUCCc	1.5833	0.204	3	MCF7
MIMAT0000462	hsa-miR-206	ENSG00000253844	AC064807.2	lincRNA	chr8	52935189	52935210	+	1	0	AGO2	7mer-m8	ggugugugaaggaaUGUAAGGu	| | |||||||	ugagcaucccaagcACAUUCCc	0.1109	-0.016	1	BT474
MIMAT0000462	hsa-miR-206	ENSG00000261542	AC011978.2	lincRNA	chr8	64128940	64128967	+	4	0	AGO1-4,AGO2	8mer	ggUGUGUGAAGGAA------UGUAAGGu	:::||:| |||| |||||||	ugGUGCAUUCCCUUGAAAAAACAUUCCa	0.9024	0.038	5	Huh-7.5
MIMAT0000462	hsa-miR-206	ENSG00000246792	AC106038.1	antisense	chr8	91661664	91661685	+	2	0	AGO2	7mer-m8	gguguGUGAAGGAAUGUAAGGu	| | | || ||| |||||||	cuagcCUCUGCCUGACAUUCCu	1.2594	0.136	3	MCF7
MIMAT0000462	hsa-miR-206	ENSG00000253738	OTUD6B-AS1	antisense	chr8	92080620	92080640	-	4	0	AGO2	8mer	ggUGUGUGAAGGAAUGUAAGGu	|:| | | : ||||||||	aaAUAGA-AUAUAUACAUUCCa	0.8448	0.142	2	HEK293S
MIMAT0000462	hsa-miR-206	ENSG00000279331	RBM12B-AS1	TEC	chr8	94752701	94752722	+	1	0	AGO2	8mer	ggugugugaaggaaUGUAAGGu	| | || | |||||||	cgucucaagggcaaACAUUCCa	0.6485	0.712	3	HEK293T
MIMAT0000462	hsa-miR-206	ENSG00000253669	GASAL1	lincRNA	chr8	103820006	103820027	+	1	0	AGO2	8mer	ggugugugaaggaaUGUAAGGu	|| | |||||||	acagaucggaaaagACAUUCCa	0.1286	0.794	2	22RV1
MIMAT0000462	hsa-miR-206	ENSG00000259820	AC083843.3	lincRNA	chr8	135808730	135808752	-	1	0	AGO2	8mer	ggUGUGUGAAG-GAAUGUAAGGu	:| : || | || |||||||	guGCUUUCUCCUCUCACAUUCCa	1.0110	0.109	2	BCBL-1
MIMAT0000462	hsa-miR-206	ENSG00000269900	RMRP	lincRNA	chr9	35657890	35657909	-	75	0	AGO1,AGO1-4,AGO2,AGO4	7mer-m8	ggUGUGUGAAGGAAUGUAAGGu	||:||| | |||||||	auACGCACGU--AGACAUUCCc	0.9867	0.307	4	HEK293,MDMs,endothelial,foreskin_fibroblast
MIMAT0000462	hsa-miR-206	ENSG00000279456	AL353763.1	TEC	chr9	70985166	70985187	-	1	0	AGO2	7mer-m8	ggugugugaaGGAAUGUAAGGu	| | | | |||||||	gaaaauuaagCAUGACAUUCCc	0.4183	0.316	1	HeLa
MIMAT0000462	hsa-miR-206	ENSG00000233178	AL161457.2	antisense	chr9	71009058	71009079	-	1	0	AGO1-4	7mer-m8	ggugugugaaggaaUGUAAGGu	| | |||||||	gauuaagacacagaACAUUCCc	0.0669	0.168	1	hNSC
MIMAT0000462	hsa-miR-206	ENSG00000232063	AL691447.2	lincRNA	chr9	97095136	97095156	+	2	0	AGO1-4,AGO2	8mer	gguGUGUGAAGGAAUGUAAGGu	|:::| | || |||||||	ggcCGUGC-UGCUCACAUUCCa	0.9922	-0.624	4	22RV1,Huh-7.5
MIMAT0000462	hsa-miR-206	ENSG00000259953	AL138756.1	sense_overlapping	chr9	114799722	114799744	-	7	0	AGO1-4,AGO2	7mer-m8	gguguGUGAA---GGAAUGUAAGGu	||||| || |||||||	auuauCACUUAGGCC--ACAUUCCu	0.7236	0.720	2	Huh-7.5
MIMAT0000462	hsa-miR-206	ENSG00000225684	FAM225B	lincRNA	chr9	115873193	115873216	-	1	0	AGO2	7mer-m8	ggugugUGAAGGA--AUGUAAGGu	| :|| :|| |||||||	cugggaGCUGUCUGGAACAUUCCg	0.6488	0.157	3	hMSC
MIMAT0000462	hsa-miR-206	ENSG00000231528	FAM225A	lincRNA	chr9	115875917	115875940	+	1	0	AGO2	7mer-m8	ggugugUGAAGGA--AUGUAAGGu	| :|| :|| |||||||	cugggaGCUGUCUGGAACAUUCCg	0.6488	0.055	4	hMSC
MIMAT0000462	hsa-miR-206	ENSG00000261094	AC007066.2	sense_overlapping	chr9	125700677	125700699	+	1	0	AGO2	8mer	gguGUGU-GAAGGAAUGUAAGGu	|||| | || |||||||	uuuCACACCAGCCCCACAUUCCa	1.0709	-0.179	3	HEK293T
MIMAT0000462	hsa-miR-206	ENSG00000238266	LINC00707	lincRNA	chr10	6884710	6884731	+	1	0	AGO2	8mer	gguguGUGAAGGAAUGUAAGGu	| ||| | |||||||	uccuuCACAUGGAAACAUUCCa	0.7794	0.060	3	HeLa
MIMAT0000462	hsa-miR-206	ENSG00000260589	STAM-AS1	antisense	chr10	17683956	17683977	-	1	0	AGO2	7mer-m8	ggUGUGUGAAGGAAUGUAAGGu	||: | || |||||||	auACGGAAGUCAGAACAUUCCc	0.8558	0.245	3	HeLa
MIMAT0000462	hsa-miR-206	ENSG00000254635	WAC-AS1	antisense	chr10	28811803	28811824	-	2	0	AGO1,AGO2	8mer	ggugugugaAGGAAUGUAAGGu	| | | || |||||||	caucugaaaUCGGCACAUUCCa	0.7084	-0.067	2	MDA-MB-231,endothelial
MIMAT0000462	hsa-miR-206	ENSG00000272599	AC016394.2	antisense	chr10	74884568	74884589	-	2	0	AGO1-4	7mer-m8	ggugugugaaggaaUGUAAGGu	| |||||||	agcuuaaaaauaaaACAUUCCc	-0.2196	0.846	3	Huh-7.5
MIMAT0000462	hsa-miR-206	ENSG00000272599	AC016394.2	antisense	chr10	74885230	74885251	-	1	0	AGO2	7mer-m8	ggugugugaaggaAUGUAAGGu	|| ||||||||	ugccaaggcagaaUACAUUCCc	0.1674	4.077	3	22RV1
MIMAT0000462	hsa-miR-206	ENSG00000244733	AL132656.2	lincRNA	chr10	81420647	81420661	+	1	0	AGO2	7mer-m8	ggugugugaaggaaUGUAAGGu	| |||||||	-------caaaaccACAUUCCu	-0.8161	0.298	2	C8166
MIMAT0000462	hsa-miR-206	ENSG00000225484	NUTM2B-AS1	antisense	chr10	81477140	81477159	-	2	0	AGO1-4	8mer	ggUGUGUGAAGGAAUGUAAGGu	|| |:|:|| | |||||||	gcAAAUAUUUAC--ACAUUCCa	1.1662	0.218	1	Huh-7.5
MIMAT0000462	hsa-miR-206	ENSG00000225484	NUTM2B-AS1	antisense	chr10	81481896	81481917	-	1	0	AGO2	7mer-m8	ggugugugaagGAAUGUAAGGu	| | :|||||||||	caguuaaaccaUUUACAUUCCc	0.5281	0.359	1	Huh-7.5
MIMAT0000462	hsa-miR-206	ENSG00000272631	AC067750.1	antisense	chr10	88513872	88513890	-	1	0	AGO1-4	7mer-m8	gguGUGUGAAGGAAUGUAAGGu	|||| | | |||||||	aucCACAGU---UAACAUUCCg	0.7661	0.220	2	hNSC
MIMAT0000462	hsa-miR-206	ENSG00000272734	ADIRF-AS1	processed_transcript	chr10	88730606	88730627	-	1	0	AGO2	7mer-m8	ggugugugaaggaaUGUAAGGu	| | |||||||	uggcgggauggaaaACAUUCCu	0.1685	-0.417	3	T98G
MIMAT0000462	hsa-miR-206	ENSG00000269609	RPARP-AS1	processed_transcript	chr10	104215594	104215615	+	2	0	AGO1-4	7mer-m8	ggugugugaaggaaUGUAAGGu	| | | |||||||	agagaauuuaaaagACAUUCCc	0.3836	-0.540	5	Huh-7.5
MIMAT0000462	hsa-miR-206	ENSG00000269821	KCNQ1OT1	antisense	chr11	2657048	2657069	-	1	0	AGO2	8mer	ggugugugaaggaaUGUAAGGu	||| | |||||||	aaacaaauggaagaACAUUCCa	0.4945	0.153	1	HCT116
MIMAT0000462	hsa-miR-206	ENSG00000269821	KCNQ1OT1	antisense	chr11	2695386	2695407	-	2	0	AGO1-4	7mer-m8	gguGUGUGAAGGAAUGUAAGGu	| || ||| | |||||||	accCAGCCUUGGUCACAUUCCu	1.1042	1.510	1	Huh-7.5
MIMAT0000462	hsa-miR-206	ENSG00000245532	NEAT1	lincRNA	chr11	65198496	65198519	+	66	0	AGO1,AGO1-4,AGO2	8mer	gguGUGUGAAGGAA--UGUAAGGu	| :| |: | || |||||||	cauUAAAUAACAUUAAACAUUCCa	0.8636	-0.268	3	Huh-7.5,endothelial
MIMAT0000462	hsa-miR-206	ENSG00000245532	NEAT1	lincRNA	chr11	65204584	65204606	+	11	0	AGO1-4,AGO2	7mer-m8	ggUGUGUGAAG-GAAUGUAAGGu	|| | :||| ||||||||	uaACCCUUUUCAAAUACAUUCCu	1.1230	0.249	3	Huh-7.5
MIMAT0000462	hsa-miR-206	ENSG00000245532	NEAT1	lincRNA	chr11	65206447	65206468	+	26	0	AGO1,AGO1-4,AGO2	7mer-m8	ggUGUGUGAAGGAAUGUAAGGu	|||::||| ::| |||||||	ccAUGCACCAUUUCACAUUCCc	1.5909	-0.158	3	Huh-7.5,endothelial
MIMAT0000462	hsa-miR-206	ENSG00000245532	NEAT1	lincRNA	chr11	65210540	65210561	+	18	1	AGO1-4,AGO2	8mer	ggugUGUGAAGGAAUGUAAGGu	|: || : | |||||||	agggAUUCUCUGUCACAUUCCa	0.7128	0.155	3	Huh-7.5,foreskin_fibroblast
MIMAT0000462	hsa-miR-206	ENSG00000245532	NEAT1	lincRNA	chr11	65211650	65211671	+	29	0	AGO1,AGO1-4,AGO2	7mer-m8	ggugugugaaggaaUGUAAGGu	|| | |||||||	gcaguuggcccaacACAUUCCc	0.1978	-0.166	3	Huh-7.5,endothelial
MIMAT0000462	hsa-miR-206	ENSG00000251562	MALAT1	lincRNA	chr11	65272142	65272163	+	28	0	AGO1,AGO1-4,AGO2	8mer	ggugugugaaggaaUGUAAGGu	|||||||	aucagugacaagaaACAUUCCa	-0.7727	1.799	4	MDMs,endothelial,foreskin_fibroblast
MIMAT0000462	hsa-miR-206	ENSG00000251562	MALAT1	lincRNA	chr11	65272363	65272384	+	27	0	AGO1,AGO1-4,AGO2	8mer	ggugugugaaGGAAUGUAAGGu	| || |||||||	uuuaaauaaaCCAAACAUUCCa	0.2409	0.733	4	HEK293,Huh-7.5,foreskin_fibroblast
MIMAT0000462	hsa-miR-206	ENSG00000246889	AP000487.1	antisense	chr11	70227237	70227258	-	2	0	AGO1-4,AGO2	7mer-m8	gguguguGAAGGAAUGUAAGGu	| | :| || |||||||	cuggaguUUACCCCACAUUCCc	0.7849	-0.389	1	HEK293S,hNSC
MIMAT0000462	hsa-miR-206	ENSG00000251143	AP002490.1	antisense	chr11	71731428	71731448	+	1	1	AGO1-4	7mer-m8	ggUGUGUGAAGGAAUGUAAGGu	|| | | |:||||||||||	agAC-CUCCUUCUUACAUUCCu	1.2006	-0.300	2	hNSC
MIMAT0000462	hsa-miR-206	ENSG00000255893	AP000786.1	antisense	chr11	94206284	94206304	-	3	0	AGO1-4,AGO2	7mer-m8	ggUGUGUGAAGGAAUGUAAGGu	|: ||| | |||||||	gaAUUCAC-UGAACACAUUCCc	0.8581	-0.245	0	Huh-7.5
MIMAT0000462	hsa-miR-206	ENSG00000255893	AP000786.1	antisense	chr11	94206380	94206401	-	4	0	AGO1,AGO2	7mer-m8	gguguGUGAAGGAAUGUAAGGu	:|| | |||||||	uuuuuUACAUAAAAACAUUCCu	0.4294	0.533	0	HeLa,endothelial
MIMAT0000462	hsa-miR-206	ENSG00000260966	AP001486.2	sense_overlapping	chr11	102922968	102922987	-	1	0	AGO2	7mer-m8	gguGUGUGAAGGAAUGUAAGGu	:|||: ||| |||||||	guuUACAUAUCC--ACAUUCCc	1.1109	0.049	3	T98G
MIMAT0000462	hsa-miR-206	ENSG00000254528	AP000757.1	antisense	chr11	117708204	117708225	+	1	0	AGO2	7mer-m8	ggugugugaaggaaUGUAAGGu	|||||||	gauaugcaggggacACAUUCCc	-0.7727	0.700	2	TDF
MIMAT0000462	hsa-miR-206	ENSG00000255248	MIR100HG	processed_transcript	chr11	122163053	122163072	-	1	0	AGO1-4	8mer	ggugUGUGAAGGAAUGUAAGGu	| | ||| | |||||||	uccaAGACU--AUGACAUUCCa	0.8204	-0.177	5	hNSC
MIMAT0000462	hsa-miR-206	ENSG00000254703	SENCR	antisense	chr11	128561666	128561685	-	1	0	AGO1-4	7mer-m8	gguguGUGAAGGAAUGUAAGGu	| ||| || |||||||	guaguCAC--CCGAACAUUCCu	0.8393	-0.113	2	fibroblasts
MIMAT0000462	hsa-miR-206	ENSG00000205885	C1RL-AS1	antisense	chr12	7269141	7269162	+	2	0	AGO1-4,AGO2	7mer-m8	ggugugugAAGGAAUGUAAGGu	| | | |: |||||||	ucugaagaUGCUGGACAUUCCu	0.6109	0.119	1	Huh-7.5
MIMAT0000462	hsa-miR-206	ENSG00000260423	LINC02367	lincRNA	chr12	9548811	9548832	+	1	0	AGO2	8mer	gguGUGUGAAGGAAUGUAAGGu	|| || | |||||||	uucCAAACAAGGUCACAUUCCa	0.6529	0.275	3	hMSC
MIMAT0000462	hsa-miR-206	ENSG00000284634	AC092821.3	processed_transcript	chr12	9809976	9809998	+	6	0	AGO1,AGO1-4,AGO2	7mer-m8	gguGUGUGAAGG-AAUGUAAGGu	| :|:|||: |||||||	auuCCUAUUUCUGCCACAUUCCu	0.9612	0.209	0	Huh-7.5,endothelial
MIMAT0000462	hsa-miR-206	ENSG00000253284	AC092828.1	sense_intronic	chr12	19305834	19305857	+	3	0	AGO1-4,AGO2	8mer	ggugugUGAA-GGAA-UGUAAGGu	:||| |||| |||||||	auuguaGCUUACCUUCACAUUCCa	0.9888	0.084	1	Huh-7.5,T-REx-293
MIMAT0000462	hsa-miR-206	ENSG00000256894	AC022509.3	antisense	chr12	26278306	26278325	-	1	0	AGO1-4	7mer-m8	gguguGUGAAGGAAUGUAAGGu	| ||| |:| |||||||	aaagcCACGUUC--ACAUUCCu	0.9302	1.068	0	MCF7
MIMAT0000462	hsa-miR-206	ENSG00000247903	AC024896.1	antisense	chr12	27124658	27124679	+	1	0	AGO2	8mer	ggUGUGUGAAGGAAUGUAAGGu	| | | | | |||||||	auAGAAAAUAACAAACAUUCCa	0.6896	0.314	2	TDF
MIMAT0000462	hsa-miR-206	ENSG00000247903	AC024896.1	antisense	chr12	27124967	27124988	+	1	0	AGO2	8mer	ggugugugaaggaaUGUAAGGu	| | |||||||	acguguaugcaacaACAUUCCa	0.0388	-0.255	2	H1
MIMAT0000462	hsa-miR-206	ENSG00000275286	AC025253.1	lincRNA	chr12	44892428	44892449	-	1	0	AGO1-4	8mer	gguguGUGAAGGAAUGUAAGGu	| ::||| : |||||||	auagcUGCUUAUGGACAUUCCa	0.9490	0.149	0	hNSC
MIMAT0000462	hsa-miR-206	ENSG00000272368	AC074032.1	antisense	chr12	50517408	50517433	+	1	0	AGO2	7mer-m8	ggUGUGUG-AAGGAA---UGUAAGGu	|||::| ||| | |||||||	aaACAUGCAGUCCAUAACACAUUCCc	1.1630	0.245	2	HeLa
MIMAT0000462	hsa-miR-206	ENSG00000257298	AC008147.2	sense_intronic	chr12	50580680	50580701	-	1	0	AGO2	8mer	ggugugugaaGGAAUGUAAGGu	| ::| |||||||	gcuguggaaaUUUAACAUUCCa	0.1413	0.612	1	HeLa
MIMAT0000462	hsa-miR-206	ENSG00000228630	HOTAIR	antisense	chr12	54356155	54356176	-	1	0	AGO2	7mer-m8	ggUGUGUGAAGGAAUGUAAGGu	|| || |: |||||||	agACUCAGGACUGCACAUUCCu	0.8226	0.061	3	HeLa
MIMAT0000462	hsa-miR-206	ENSG00000248265	AC023794.1	lincRNA	chr12	54515293	54515315	+	1	0	AGO2	7mer-m8	ggUGUGUGAA-GGAAUGUAAGGu	|||::||| ||| |||||||	ggACAUGCUUGCCUCACAUUCCc	1.6763	-0.159	3	BT474
MIMAT0000462	hsa-miR-206	ENSG00000257354	AC048341.1	lincRNA	chr12	63010551	63010578	+	4	0	AGO1,AGO1-4,AGO2	8mer	gguGUGUGAA-GGAA-----UGUAAGGu	:|:|:|| |||| |||||||	auuUAUAUUUGCCUUCUGCCACAUUCCa	1.0443	0.364	3	endothelial,hNSC,left_ventricle
MIMAT0000462	hsa-miR-206	ENSG00000197301	AC090673.1	antisense	chr12	66250300	66250321	-	2	0	AGO2	7mer-m8	ggugugugaaggaaUGUAAGGu	| || | |||||||	cagaacuguggucaACAUUCCc	0.5576	0.185	5	TDF
MIMAT0000462	hsa-miR-206	ENSG00000280088	AC126474.2	TEC	chr12	100426364	100426392	-	4	0	AGO2	7mer-m8	gguGU-GUGAAGGA------AUGUAAGGu	|| |||||||| |||||||	guuCAUCACUUCCUCAGGGAAACAUUCCc	1.1497	0.309	7	HeLa
MIMAT0000462	hsa-miR-206	ENSG00000281344	HELLPAR	macro_lncRNA	chr12	102600670	102600690	+	8	0	AGO1-4,AGO2	7mer-m8	gguGUGUGAAGGAAUGUAAGGu	| ||| | | |||||||	cacCAC-CAUGAAAACAUUCCc	0.9036	0.228	4	Huh-7.5
MIMAT0000462	hsa-miR-206	ENSG00000281344	HELLPAR	macro_lncRNA	chr12	102630470	102630493	+	10	0	AGO1-4,AGO2	8mer	gguGUGUG-AAGGAA-UGUAAGGu	|||:: |||:|| |||||||	ugcCACGUAUUCUUUCACAUUCCa	1.4401	0.319	4	Huh-7.5
MIMAT0000462	hsa-miR-206	ENSG00000281344	HELLPAR	macro_lncRNA	chr12	102636319	102636340	+	1	0	AGO1-4	8mer	ggUGUGUGAAGGAAUGUAAGGu	||: || :| |||||||	acAUUCAGAAAUUCACAUUCCa	0.8868	0.081	4	Huh-7.5
MIMAT0000462	hsa-miR-206	ENSG00000281344	HELLPAR	macro_lncRNA	chr12	102637296	102637317	+	2	0	AGO1-4	7mer-m8	gguGUGUGAAGGAAUGUAAGGu	| :::||| ||||||||||	gcuUGUACUAGCUUACAUUCCc	1.4290	-0.018	4	Huh-7.5
MIMAT0000462	hsa-miR-206	ENSG00000281344	HELLPAR	macro_lncRNA	chr12	102725195	102725219	+	1	0	AGO2	8mer	ggUGUGUGAAG-G--AAUGUAAGGu	:||| ||| | |||||||||	uuGCACCAUUCACAAUUACAUUCCa	1.2617	0.045	4	Huh-7.5
MIMAT0000462	hsa-miR-206	ENSG00000281344	HELLPAR	macro_lncRNA	chr12	102758401	102758422	+	2	0	AGO1-4	7mer-m8	gguGUGUGAAGGAAUGUAAGGu	:||| || ||||||||	gauUACAAAACCAUACAUUCCg	0.9922	0.081	4	Huh-7.5
MIMAT0000462	hsa-miR-206	ENSG00000281344	HELLPAR	macro_lncRNA	chr12	102761103	102761124	+	2	0	AGO1-4,AGO2	7mer-m8	gguGUGUGAAGGAAUGUAAGGu	:|:| |:| |||||||	aguUAUAAGUUCACACAUUCCc	0.7927	-0.024	4	Huh-7.5
MIMAT0000462	hsa-miR-206	ENSG00000281344	HELLPAR	macro_lncRNA	chr12	102768467	102768488	+	2	0	AGO1-4,AGO2	7mer-m8	ggUGUGUGAAGGAAUGUAAGGu	| | ||| |:|| |||||||	caAGACAACUUCUGACAUUCCu	1.3503	0.816	4	Huh-7.5
MIMAT0000462	hsa-miR-206	ENSG00000275409	AC026367.2	lincRNA	chr12	118867997	118868018	+	1	0	AGO1-4	7mer-m8	ggugugugaaGGAAUGUAAGGu	| :|| |||||||	cugauggucgUCUGACAUUCCu	0.1147	0.104	5	Huh-7.5
MIMAT0000462	hsa-miR-206	ENSG00000247373	AC055713.1	lincRNA	chr12	124064047	124064069	-	1	0	AGO2	7mer-m8	gguGUG-UGAAGGAAUGUAAGGu	| ||| :| ||| |||||||	gcuCACUGCAGCCUCACAUUCCu	1.3259	0.159	5	HCT116
MIMAT0000462	hsa-miR-206	ENSG00000278266	AC079949.2	lincRNA	chr12	127634530	127634556	+	2	0	AGO1-4,AGO2	7mer-m8	ggUGUGUGA--AGG-A--AUGUAAGGu	|| | || ||| | ||||||||	uuACUCUCUGGUCCAUAAUACAUUCCc	1.0776	-0.175	0	Huh-7.5
MIMAT0000462	hsa-miR-206	ENSG00000278949	AC127070.4	TEC	chr12	133443041	133443062	-	2	0	AGO2	7mer-m8	ggugUGUGAAGGAAUGUAAGGu	| :::: |: | |||||||	ucugGUGUGUUGUAACAUUCCc	0.9878	-0.291	2	22RV1
MIMAT0000462	hsa-miR-206	ENSG00000278949	AC127070.4	TEC	chr12	133443104	133443125	-	1	0	AGO2	8mer	ggugUGUGAAGGAAUGUAAGGu	| :::: |: | |||||||	uccgGUGUGUUGUAACAUUCCa	0.9878	-0.043	2	22RV1
MIMAT0000462	hsa-miR-206	ENSG00000278949	AC127070.4	TEC	chr12	133443333	133443354	-	2	0	AGO1-4,AGO2	8mer	ggUGUGUGAAGGAAUGUAAGGu	||| |::: |: | |||||||	ccAGAUGUGUUGUAACAUUCCa	1.3836	0.235	2	Huh-7.5,MDA-MB-231
MIMAT0000462	hsa-miR-206	ENSG00000235097	LINC00330	lincRNA	chr13	45373827	45373848	-	1	0	AGO2	7mer-m8	gguGUGUGAAGGAAUGUAAGGu	|| :::|| || |||||||	cccUGUACAGGCUAACAUUCCu	1.2493	0.067	4	HEK293T
MIMAT0000462	hsa-miR-206	ENSG00000170919	TPT1-AS1	processed_transcript	chr13	45934431	45934451	+	1	0	AGO2	7mer-m8	ggugUGUGAAGGAAUGUAAGGu	:|| || |||||||||	agugGCA-UUAGUUACAUUCCc	0.8868	0.248	3	HeLa
MIMAT0000462	hsa-miR-206	ENSG00000170919	TPT1-AS1	processed_transcript	chr13	45949472	45949492	+	1	0	AGO2	7mer-m8	ggugUGUGAAGGAAUGUAAGGu	| | || | | |||||||	acugAAAC-UGCAAACAUUCCc	0.8370	-0.222	3	Huh-7.5
MIMAT0000462	hsa-miR-206	ENSG00000170919	TPT1-AS1	processed_transcript	chr13	45963808	45963830	+	1	0	AGO2	7mer-m8	gguguGUGAAGGA-AUGUAAGGu	|| | || ||| ||||||||	ccuuuCCCUACCUCUACAUUCCu	1.3092	0.027	3	TDF
MIMAT0000462	hsa-miR-206	ENSG00000231607	DLEU2	antisense	chr13	50618719	50618740	-	1	0	AGO2	7mer-m8	ggUGUGUGAAGGAAUGUAAGGu	|| | || ||||||||	agACUAUCAUCAGUACAUUCCc	0.8680	0.205	2	TZM-bl
MIMAT0000462	hsa-miR-206	ENSG00000282864	AL356118.1	TEC	chr13	92138299	92138320	+	1	0	AGO2	7mer-m8	ggugugugaaggaaUGUAAGGu	| | |||||||	caggcugcagagccACAUUCCu	0.0076	0.143	0	HeLa
MIMAT0000462	hsa-miR-206	ENSG00000283097	AL159152.1	TEC	chr13	93098975	93098996	+	2	0	AGO1-4,AGO2	7mer-m8	ggugUGUGAAGGAAUGUAAGGu	::||| : ||||||||	ggugGUACUAAUAUACAUUCCc	0.8703	-0.155	0	HeLa,hNSC
MIMAT0000462	hsa-miR-206	ENSG00000276809	AL138955.1	sense_intronic	chr13	96397728	96397749	+	1	0	AGO2	7mer-m8	ggugugugaagGAAUGUAAGGu	| | :| |||||||	auggagccccaUUGACAUUCCc	0.3770	0.242	0	HEK293S
MIMAT0000462	hsa-miR-206	ENSG00000276704	AL442067.2	sense_intronic	chr13	98089727	98089748	+	1	0	AGO1-4	7mer-m8	ggugUGUGAAGGAAUGUAAGGu	|::: |::| |||||||	gauaAUGUAUUUUAACAUUCCc	0.8825	0.077	2	hNSC
MIMAT0000462	hsa-miR-206	ENSG00000258441	LINC00641	processed_transcript	chr14	21669152	21669175	-	6	0	AGO1-4,AGO2	7mer-m8	ggugUGUGAAGGAA--UGUAAGGu	|:||| |: | |||||||	gauaAUACUACUAUGAACAUUCCu	0.8703	0.200	0	Huh-7.5
MIMAT0000462	hsa-miR-206	ENSG00000258441	LINC00641	processed_transcript	chr14	21669752	21669775	-	2	0	AGO1-4	7mer-m8	ggUGUGUGAA--G-GAAUGUAAGGu	|| ||||| | | ||||||||	guAC-CACUUAACACCUACAUUCCu	1.3796	-0.042	0	hNSC
MIMAT0000462	hsa-miR-206	ENSG00000258441	LINC00641	processed_transcript	chr14	21670236	21670257	-	92	0	AGO1,AGO1-4,AGO2	7mer-m8	gguGUGUGAAGGAAUGUAAGGu	| :::| | :| |||||||	cacUGUAAUAGUUCACAUUCCu	0.9690	-0.125	0	Huh-7.5,endothelial
MIMAT0000462	hsa-miR-206	ENSG00000215256	DHRS4-AS1	antisense	chr14	24409088	24409109	-	6	0	AGO1-4,AGO2	8mer	ggUGUGUGAAGGAAUGUAAGGu	|| || |: |||||||	uaACCAACAUUACAACAUUCCa	0.8558	0.184	5	HS27a,MCF7
MIMAT0000462	hsa-miR-206	ENSG00000258377	AL139099.1	antisense	chr14	50089919	50089940	-	1	0	AGO2	8mer	ggugugugaaggaAUGUAAGGu	| || | ||||||||	cuuaucaaucaaaUACAUUCCa	0.6674	2.123	0	TDF
MIMAT0000462	hsa-miR-206	ENSG00000247287	AL359220.1	antisense	chr14	61770150	61770171	-	2	0	AGO2	7mer-m8	ggugugugaaggAAUGUAAGGu	| | |||||||	aaaguugaagagUGACAUUCCu	-0.1691	0.410	5	HeLa
MIMAT0000462	hsa-miR-206	ENSG00000279495	AL928654.4	TEC	chr14	105837542	105837563	+	4	0	AGO1-4,AGO2	7mer-m8	ggugugugaaggaaUGUAAGGu	| | | |||||||	caucuuggauuggaACAUUCCc	0.2820	0.038	3	Huh-7.5
MIMAT0000462	hsa-miR-206	ENSG00000224078	SNHG14	processed_transcript	chr15	25332815	25332840	+	7	0	AGO1-4,AGO2	7mer-m8	ggugugUGAAGG---A-AUGUAAGGu	|||||| | ||||||||	augaugACUUCCAUAUAUACAUUCCu	0.8881	0.296	5	hNSC,left_ventricle
MIMAT0000462	hsa-miR-206	ENSG00000261069	AC124312.3	lincRNA	chr15	25332815	25332840	+	7	0	AGO1-4,AGO2	7mer-m8	ggugugUGAAGG---A-AUGUAAGGu	|||||| | ||||||||	augaugACUUCCAUAUAUACAUUCCu	0.8881	0.296	1	hNSC,left_ventricle
MIMAT0000462	hsa-miR-206	ENSG00000224078	SNHG14	processed_transcript	chr15	25333957	25333982	+	7	0	AGO1-4,AGO2	7mer-m8	ggugugUGAAGG---A-AUGUAAGGu	|||||| | ||||||||	augaugACUUCCACAUAUACAUUCCu	0.8881	0.449	5	hNSC,left_ventricle
MIMAT0000462	hsa-miR-206	ENSG00000261069	AC124312.3	lincRNA	chr15	25333957	25333982	+	7	0	AGO1-4,AGO2	7mer-m8	ggugugUGAAGG---A-AUGUAAGGu	|||||| | ||||||||	augaugACUUCCACAUAUACAUUCCu	0.8881	0.449	1	hNSC,left_ventricle
MIMAT0000462	hsa-miR-206	ENSG00000224078	SNHG14	processed_transcript	chr15	25335076	25335101	+	6	0	AGO1-4,AGO2	7mer-m8	ggugugUGAAGG---A-AUGUAAGGu	|||||| | ||||||||	augaugACUUCCAUAUGUACAUUCCu	0.8881	0.373	5	hNSC,left_ventricle
MIMAT0000462	hsa-miR-206	ENSG00000224078	SNHG14	processed_transcript	chr15	25356563	25356586	+	1	0	AGO1-4	7mer-m8	ggUGUGUGAAGGAA--UGUAAGGu	| |||::|| | || |||||||	cuACAUGCUGCAUUAAACAUUCCu	1.4711	0.089	5	hNSC
MIMAT0000462	hsa-miR-206	ENSG00000224078	SNHG14	processed_transcript	chr15	25357512	25357533	+	2	0	AGO1-4,AGO2	8mer	ggugugugaaggAAUGUAAGGu	| | |||||||	cuuagggaacuaUAACAUUCCa	-0.3539	-0.448	5	cingulate_gyrus,hNSC
MIMAT0000462	hsa-miR-206	ENSG00000269974	AC091057.3	lincRNA	chr15	30941245	30941268	+	2	0	AGO1-4,AGO2	8mer	ggUGUGUGAAG---GAAUGUAAGGu	|||: :||| | |||||||	ugACAU-UUUCAAACAGACAUUCCa	0.9490	-0.063	3	Huh-7.5
MIMAT0000462	hsa-miR-206	ENSG00000280639	LINC02204	lincRNA	chr15	70863520	70863541	-	2	0	AGO1-4,AGO2	7mer-m8	ggUGUGUGA-AGGAAUGUAAGGu	||| ||| || | |||||||	ugACA-ACUAUCGUCACAUUCCu	1.3636	0.060	3	Huh-7.5,MDA-MB-231
MIMAT0000462	hsa-miR-206	ENSG00000247240	UBL7-AS1	antisense	chr15	74754381	74754403	+	2	0	AGO1-4,AGO2	8mer	ggUGUG--UGAAGGAAUGUAAGGu	||:| | |||| |||||||	aaACGCUGAAUUCC-CACAUUCCa	1.1763	0.038	2	22RV1,Huh-7.5
MIMAT0000462	hsa-miR-206	ENSG00000255571	MIR9-3HG	lincRNA	chr15	89939102	89939127	+	2	0	AGO1-4	7mer-m8	gguguGUGAAGGA-A---UGUAAGGu	| | |||| | |||||||	uucucCCCCUCCUAUGACACAUUCCu	0.6777	2.251	5	hNSC
MIMAT0000462	hsa-miR-206	ENSG00000259291	ZNF710-AS1	antisense	chr15	90619431	90619451	-	3	0	AGO1-4,AGO2	7mer-m8	ggugUGUGAAGGAAUGUAAGGu	:|| ||: |||||||	aucaGCA-UUUAAAACAUUCCu	0.7050	0.066	0	Huh-7.5
MIMAT0000462	hsa-miR-206	ENSG00000259291	ZNF710-AS1	antisense	chr15	90619489	90619510	-	4	0	AGO1,AGO2	8mer	ggugugugaaggaaUGUAAGGu	|| | | |||||||	ccugaucccaggccACAUUCCa	0.5000	-0.081	0	endothelial,left_ventricle
MIMAT0000462	hsa-miR-206	ENSG00000260361	AC106028.3	sense_intronic	chr15	93323195	93323216	-	3	0	AGO1-4,AGO2	7mer-m8	ggUGUGUGAAGGAAUGUAAGGu	| || || || | |||||||	caACUGACCUCGUGACAUUCCu	1.2305	-0.011	5	MCF7,motor_cortex
MIMAT0000462	hsa-miR-206	ENSG00000260361	AC106028.3	sense_intronic	chr15	93323252	93323273	-	1	0	AGO2	8mer	gguGUGUGAAGGAAUGUAAGGu	| :| | | |||||||	ugcCUUAACUGAUGACAUUCCa	0.5921	0.215	5	motor_cortex
MIMAT0000462	hsa-miR-206	ENSG00000261659	Z92544.2	processed_transcript	chr16	739932	739954	+	3	0	AGO1-4,AGO2	7mer-m8	ggUGUGUGAAGGA-AUGUAAGGu	| || || || |||||||	gaAGACUCUAGCUGGACAUUCCc	0.9844	0.094	5	MCF7,T98G
MIMAT0000462	hsa-miR-206	ENSG00000263235	AC006111.2	sense_overlapping	chr16	3701581	3701604	-	1	0	AGO2	8mer	gguguGUGAAG--GAAUGUAAGGu	| |:|||| | |||||||	gcuguCGCUUCUGCCCACAUUCCa	1.0144	-0.285	3	T-REx-293
MIMAT0000462	hsa-miR-206	ENSG00000261789	AC023830.2	antisense	chr16	4611646	4611663	-	1	0	AGO2	7mer-m8	ggugugugaaggaaUGUAAGGu	| | |||||||	----aaugauggggACAUUCCu	-0.1563	0.060	1	TDF
MIMAT0000462	hsa-miR-206	ENSG00000260114	AC120114.2	sense_intronic	chr16	29932322	29932344	-	2	0	AGO2	7mer-m8	ggUGUGUGA-AGGAAUGUAAGGu	|||:|: :| |:| ||||||||	ccAUAUUUUGUUCAUACAUUCCc	1.5133	0.322	5	T-REx-293
MIMAT0000462	hsa-miR-206	ENSG00000261487	AC135048.1	processed_transcript	chr16	30965335	30965355	+	3	0	AGO1-4,AGO2	7mer-m8	ggugUGUGAAGGAAUGUAAGGu	:|| ||| |||||||	ugggGCAGCUCC-CACAUUCCc	0.7982	0.821	7	HeLa,hNSC
MIMAT0000462	hsa-miR-206	ENSG00000261512	AC092368.3	lincRNA	chr16	46656814	46656835	-	2	0	AGO2	7mer-m8	ggugugugaaggaaUGUAAGGu	| | |||||||	gagccagaguguacACAUUCCu	0.1123	0.300	3	T-REx-293
MIMAT0000462	hsa-miR-206	ENSG00000263126	AC040162.3	lincRNA	chr16	67917406	67917427	+	1	0	AGO2	8mer	gguGUGUGAAGGAAUGUAAGGu	|| || | |||||||	guuCAGACAAGCAGACAUUCCa	0.6984	0.141	3	22RV1
MIMAT0000462	hsa-miR-206	ENSG00000263276	AC020978.7	sense_overlapping	chr16	68261020	68261041	+	10	0	AGO1-4,AGO2	8mer	ggugugugaaggaaUGUAAGGu	| | |||||||	uggaauauaaaaagACAUUCCa	0.0388	3.519	1	Huh-7.5,foreskin_fibroblast
MIMAT0000462	hsa-miR-206	ENSG00000261476	AC009163.3	sense_intronic	chr16	75492438	75492459	-	1	0	AGO2	7mer-m8	ggugugugaagGAAUGUAAGGu	| ||||||||	uuuagaggccaCGUACAUUCCc	-0.3539	0.368	3	HEK293S
MIMAT0000462	hsa-miR-206	ENSG00000279129	AC046158.3	TEC	chr16	78585376	78585399	-	1	0	AGO2	8mer	gguGUGUGAAGGA--AUGUAAGGu	| || || ||| |||||||	gccCAGCCUCCCUGCAACAUUCCa	1.1152	-0.021	2	H1
MIMAT0000462	hsa-miR-206	ENSG00000280190	AC027279.4	TEC	chr16	78924760	78924782	+	1	0	AGO2	7mer-m8	ggUGUGUGAAG-GAAUGUAAGGu	| | ||||: ||||||||	auAAAGACUUUAGGUACAUUCCu	1.1763	-0.403	0	Huh-7.5
MIMAT0000462	hsa-miR-206	ENSG00000260816	AC027279.1	sense_intronic	chr16	78930820	78930841	+	2	0	AGO1-4	8mer	ggugugugaaggaaUGUAAGGu	| | |||||||	aguuaagauauagaACAUUCCa	0.1685	-0.417	2	Huh-7
MIMAT0000462	hsa-miR-206	ENSG00000260495	AC009148.1	antisense	chr16	81346557	81346578	-	2	0	AGO1-4,AGO2	7mer-m8	ggugugugaagGAAUGUAAGGu	|| | || |||||||	ccugugagcagCUGACAUUCCu	0.6075	0.047	4	MCF7,hNSC
MIMAT0000462	hsa-miR-206	ENSG00000260417	AC092127.1	lincRNA	chr16	85628742	85628765	+	7	0	AGO1-4,AGO2	7mer-m8	gguGUGUGAAGGA--AUGUAAGGu	| |:||| || |||||||	gccCGCACAGGCUGGGACAUUCCu	0.9988	-0.335	0	Huh-7.5
MIMAT0000462	hsa-miR-206	ENSG00000180422	LINC00304	lincRNA	chr16	89227801	89227822	+	1	0	AGO1-4	8mer	ggugugugaaggaaUGUAAGGu	| |||||||	gucccguggaaggcACAUUCCa	-0.3248	0.146	2	Huh-7.5
MIMAT0000462	hsa-miR-206	ENSG00000186594	MIR22HG	lincRNA	chr17	1615392	1615413	-	2	0	AGO1,AGO1-4	7mer-m8	ggugugugaaggaaUGUAAGGu	|| |||||||	agacuacugaaaaaACAUUCCc	-0.1175	-0.225	0	endothelial,hNSC
MIMAT0000462	hsa-miR-206	ENSG00000263165	AC087292.1	antisense	chr17	4067254	4067275	+	1	0	AGO2	8mer	ggugugugaaggaAUGUAAGGu	||||||||	aguauuugaaaaaUACAUUCCa	-0.5455	2.376	0	TDF
MIMAT0000462	hsa-miR-206	ENSG00000234327	AC012146.1	processed_transcript	chr17	5017514	5017534	+	2	0	AGO1-4	8mer	gguGUGUGAAGGAAUGUAAGGu	|||:| || ||||||||	uucCACGC-UCGCUACAUUCCa	1.1352	-0.400	2	fibroblasts
MIMAT0000462	hsa-miR-206	ENSG00000272884	AC113189.4	processed_transcript	chr17	7348351	7348370	+	1	0	AGO2	7mer-m8	ggugUGUGAAGGAAUGUAAGGu	||| | | |||||||	agcaACAGGUGC--ACAUUCCc	0.6242	2.281	1	HEK293T
MIMAT0000462	hsa-miR-206	ENSG00000236088	COX10-AS1	processed_transcript	chr17	13937405	13937428	-	8	0	AGO1,AGO1-4,AGO2	7mer-m8	ggugUGUGAAG-GAA-UGUAAGGu	|| | |:||| ||| |||||||	ccgaAGAUUUCUCUUCACAUUCCg	1.5454	-0.073	2	HCT116,HEK293,Huh-7.5
MIMAT0000462	hsa-miR-206	ENSG00000236088	COX10-AS1	processed_transcript	chr17	13937638	13937660	-	1	0	AGO2	8mer	ggUGUGUGAAGGAA-UGUAAGGu	| |:: || :|| |||||||	agAAAUGAUUAUUUCACAUUCCa	1.1208	0.281	2	HEK293S
MIMAT0000462	hsa-miR-206	ENSG00000214719	AC005562.1	processed_transcript	chr17	28961755	28961776	+	1	0	AGO1-4	7mer-m8	ggUGUGUGAAGGAAUGUAAGGu	|||| | : |||||||	ggACACCAUAUGAGACAUUCCc	0.9756	0.068	3	Huh-7.5
MIMAT0000462	hsa-miR-206	ENSG00000277182	AC006449.5	antisense	chr17	36906651	36906674	+	1	0	AGO2	7mer-m8	ggugugUGA--AGGAAUGUAAGGu	||| ||: |||||||	uggaugACUAGUCUCCACAUUCCu	0.5209	-0.211	6	T98G
MIMAT0000462	hsa-miR-206	ENSG00000197291	RAMP2-AS1	lincRNA	chr17	40910367	40910388	-	1	0	AGO1-4	7mer-m8	ggugugugaaGGAAUGUAAGGu	| ||| |||||||	uccugagggcCCUCACAUUCCc	0.3176	-0.031	3	hNSC
MIMAT0000462	hsa-miR-206	ENSG00000198496	NBR2	bidirectional_promoter_lncRNA	chr17	41290343	41290364	+	2	0	AGO1-4	8mer	ggugugugaaggaaUGUAAGGu	|| | | |||||||	ucauuccagugaaaACAUUCCa	0.5576	0.201	5	Huh-7.5
MIMAT0000462	hsa-miR-206	ENSG00000267002	AC060780.1	lincRNA	chr17	41300564	41300585	-	2	0	AGO1,AGO2	7mer-m8	ggugugUGAAGGAAUGUAAGGu	| | |: |: | |||||||	caauugAUCUUGUGACAUUCCu	0.8570	0.159	3	HeLa,endothelial
MIMAT0000462	hsa-miR-206	ENSG00000267002	AC060780.1	lincRNA	chr17	41300621	41300642	-	1	0	AGO2	8mer	gguGUGUGAAGGAAUGUAAGGu	| :| | | |||||||	ugcCUUAACUGAUGACAUUCCa	0.5921	0.034	3	cingulate_gyrus
MIMAT0000462	hsa-miR-206	ENSG00000279089	AC005839.1	TEC	chr17	49263088	49263109	-	3	0	AGO1-4,AGO2	7mer-m8	gguGUGUGAAGGAAUGUAAGGu	||:: ||:: |||||||	uuuCAUGGUUUUGAACAUUCCu	1.0154	0.491	3	HeLa,Huh-7.5
MIMAT0000462	hsa-miR-206	ENSG00000279133	AC018628.1	TEC	chr17	60084714	60084735	-	2	0	AGO2	7mer-m8	ggugugugaaggAAUGUAAGGu	| |||||||	uuuuuuuaaaaaUAACAUUCCg	-0.6022	-0.636	3	Huh-7.5
MIMAT0000462	hsa-miR-206	ENSG00000279880	AC134407.3	TEC	chr17	65970362	65970383	+	1	0	AGO1-4	8mer	ggugugugaAGGAAUGUAAGGu	| || ||||||||	uuauuucagUCAGUACAUUCCa	0.3901	0.265	4	MCF7
MIMAT0000462	hsa-miR-206	ENSG00000278730	AC005332.7	lincRNA	chr17	66124618	66124642	+	5	0	AGO1-4,AGO2	7mer-m8	gguguGUGAAGGAA---UGUAAGGu	:|||| ||| |||||||	auggcUACUUACUUGGAACAUUCCu	0.9638	-0.325	7	Huh-7.5,MCF7
MIMAT0000462	hsa-miR-206	ENSG00000278972	AC015920.1	TEC	chr17	67430489	67430510	+	1	0	AGO1-4	7mer-m8	ggugugugaaGGAAUGUAAGGu	| |:| |||||||	cuuuuuguaaCUUAACAUUCCu	0.0770	0.534	0	hNSC
MIMAT0000462	hsa-miR-206	ENSG00000234899	SOX9-AS1	processed_transcript	chr17	70106810	70106832	-	1	0	AGO1-4	7mer-m8	gguGU-GUGAAGGAAUGUAAGGu	|| |||| : |||||||	uucCAUCACUAAUACACAUUCCu	1.0255	0.320	1	Huh-7.5
MIMAT0000462	hsa-miR-206	ENSG00000163597	SNHG16	processed_transcript	chr17	74556306	74556327	+	4	0	AGO2	7mer-m8	ggugugugaaggaaUGUAAGGu	| | |||||||	guguuaaaauauacACAUUCCu	0.0797	-0.065	2	MDA-MB-231
MIMAT0000462	hsa-miR-206	ENSG00000279801	AC111170.3	TEC	chr17	75441327	75441348	+	1	0	AGO2	7mer-m8	ggugugugaaggaaUGUAAGGu	| | | | |||||||	cagcccucagaaccACAUUCCu	0.4812	-0.833	2	HeLa
MIMAT0000462	hsa-miR-206	ENSG00000275479	AC087741.2	lincRNA	chr17	78123510	78123531	+	1	0	AGO2	7mer-m8	ggUGUGUGAAGGAAUGUAAGGu	|| : || : |||||||	ugACCUUCUGAUAAACAUUCCu	0.8104	0.181	4	HeLa
MIMAT0000462	hsa-miR-206	ENSG00000226137	BAIAP2-AS1	lincRNA	chr17	79004390	79004411	-	2	0	AGO2	7mer-m8	ggugugugaaggaaUGUAAGGu	|| |||||||	agcaacuggaugggACAUUCCg	-0.0144	-0.143	2	HUVEC
MIMAT0000462	hsa-miR-206	ENSG00000185168	LINC00482	lincRNA	chr17	79278411	79278437	-	1	0	AGO2	7mer-m8	ggUGUGUGAAGGAA-----UGUAAGGu	|:|||:|||: | |||||||	gcGCACGCUUUAAUCAAGGACAUUCCu	1.1441	-0.161	3	HeLa
MIMAT0000462	hsa-miR-206	ENSG00000263731	AC145207.5	lincRNA	chr17	79836439	79836460	-	4	0	AGO1,AGO1-4,AGO2	7mer-m8	ggugugugaaGGAAUGUAAGGu	| | |:| |||||||	uaucuuaagaCUUAACAUUCCu	0.5588	-0.066	2	HEK293,HeLa,hNSC
MIMAT0000462	hsa-miR-206	ENSG00000279372	AC137723.2	TEC	chr17	79993665	79993676	-	1	0	AGO2	8mer	ggugugugaagGAAUGUAAGGu	:| |||||||	----------aUUCACAUUCCa	-1.3153	-0.648	3	HeLa
MIMAT0000462	hsa-miR-206	ENSG00000261845	AC124283.1	antisense	chr17	80561164	80561185	-	2	0	AGO2	8mer	ggUGUGUGAAGGAAUGUAAGGu	| ||| : ||||||||	gaAGACAAAAAUAUACAUUCCa	0.8060	-0.075	0	H1
MIMAT0000462	hsa-miR-206	ENSG00000267702	AP005131.6	sense_intronic	chr18	13489757	13489778	+	3	0	AGO1-4,AGO2	7mer-m8	ggugugugaaggAAUGUAAGGu	| |||||||||	uguggggcacagUUACAUUCCu	0.1601	0.004	0	Huh-7.5
MIMAT0000462	hsa-miR-206	ENSG00000279829	AC015959.1	TEC	chr18	43966906	43966927	+	1	0	AGO2	7mer-m8	ggugugugaagGAAUGUAAGGu	|| |||||||	ggcgggggacaCUGACAUUCCu	-0.3162	0.030	2	HeLa
MIMAT0000462	hsa-miR-206	ENSG00000274776	AC090241.3	lincRNA	chr18	44366899	44366923	-	4	0	AGO1-4,AGO2	7mer-m8	gguGUGUGAA---GGAAUGUAAGGu	||| :|| | |||||||	agcCACUUUUAAAACCCACAUUCCu	0.6674	-0.002	2	Huh-7.5
MIMAT0000462	hsa-miR-206	ENSG00000267391	AC105105.2	lincRNA	chr18	56119909	56119930	+	3	0	AGO1-4,AGO2	7mer-m8	ggugugugaagGAAUGUAAGGu	| | || |||||||	uaauugagacaCUGACAUUCCu	0.4601	-0.182	0	Huh-7.5
MIMAT0000462	hsa-miR-206	ENSG00000261126	RBFADN	lincRNA	chr18	77823798	77823817	+	1	0	AGO1-4	7mer-m8	ggUGUGUGAAGGAAUGUAAGGu	|| | || ||| |||||||	gcAGAAACAUCC--ACAUUCCc	1.2250	-0.170	2	Huh-7.5
MIMAT0000462	hsa-miR-206	ENSG00000267646	AC008543.5	antisense	chr19	11908558	11908577	-	1	0	AGO2	7mer-m8	ggugugugaAGGAAUGUAAGGu	||| |||||||	uucucaggaUCC--ACAUUCCu	-0.0006	0.151	3	MDA-MB-231
MIMAT0000462	hsa-miR-206	ENSG00000214049	UCA1	lincRNA	chr19	15946644	15946665	+	3	0	AGO1-4	8mer	ggUGUGUGAAGGAAUGUAAGGu	|| ||| |: |||||||	uaACCCACCUUACGACAUUCCa	1.0776	-0.125	2	Huh-7.5
MIMAT0000462	hsa-miR-206	ENSG00000279977	AC008764.10	TEC	chr19	16721810	16721829	-	4	0	AGO1-4,AGO2	7mer-m8	ggUGUGUGAAGGAAUGUAAGGu	|:| || || |||||||	gaAUAGACGCCC--ACAUUCCu	0.9013	-0.077	0	Huh-7.5
MIMAT0000462	hsa-miR-206	ENSG00000267629	AC138430.1	processed_transcript	chr19	19368520	19368540	-	1	0	AGO2	7mer-m8	ggugUGUGAAGGAAUGUAAGGu	| ||||| | |||||||	cuggACACUGGC-CACAUUCCc	1.1911	-0.562	1	motor_cortex
MIMAT0000462	hsa-miR-206	ENSG00000280079	AC011447.7	TEC	chr19	20332756	20332776	-	2	0	AGO1-4,AGO2	7mer-m8	ggUGUGUGAAGGAAUGUAAGGu	| |||| | | |||||||	ugAAACAC-UGGUCACAUUCCc	1.1120	0.214	2	MDA-MB-231,hNSC
MIMAT0000462	hsa-miR-206	ENSG00000268119	AC010615.2	processed_transcript	chr19	21646560	21646581	-	1	0	AGO2	7mer-m8	ggUGUGUGAAGGAAUGUAAGGu	||:| ||| | |||||||	ucAUAGACUCCAGGACAUUCCu	1.2328	0.165	2	MDA-MB-231
MIMAT0000462	hsa-miR-206	ENSG00000269289	AC011503.1	antisense	chr19	24102259	24102280	-	1	0	AGO1-4	7mer-m8	ggugugugaaGGAAUGUAAGGu	| | |||||||	aguucucuaaCAUCACAUUCCu	-0.2486	0.537	2	hNSC
MIMAT0000462	hsa-miR-206	ENSG00000268362	AC092279.1	lincRNA	chr19	24248354	24248375	+	6	0	AGO1-4,AGO2	7mer-m8	ggUGUGUGAAGGAAUGUAAGGu	|: ||:| |: |||||||	uaAUUCAUUACUGGACAUUCCu	1.0188	0.088	3	Huh-7.5
MIMAT0000462	hsa-miR-206	ENSG00000186019	AC021092.1	antisense	chr19	44611689	44611709	-	1	0	AGO1	7mer-m8	ggUGUGUGAAGGAAUGUAAGGu	| :| ||||| |||||||	uaAAGCUCUUCC-CACAUUCCu	1.3341	0.391	4	HEK293
MIMAT0000462	hsa-miR-206	ENSG00000259605	AC074212.1	processed_transcript	chr19	46272505	46272526	+	1	0	AGO2	7mer-m8	gguGUGUGAAGGAAUGUAAGGu	| ::|| || |||||||	cucUGCAGGCCCCCACAUUCCc	0.9323	0.446	6	T98G
MIMAT0000462	hsa-miR-206	ENSG00000268460	AC006262.1	processed_transcript	chr19	46717840	46717861	+	1	0	AGO2	8mer	ggUGUGUGAAG-GAAUGUAAGGu	|| | | || | |||||||	ggAC-CUCAUCACCCACAUUCCa	0.9201	0.178	5	cingulate_gyrus
MIMAT0000462	hsa-miR-206	ENSG00000269292	AC093503.2	antisense	chr19	47113931	47113953	-	2	0	AGO2	7mer-m8	ggUGUGUGAAGG-AAUGUAAGGu	| ||| || |||||||	aaAAACAAAACCAAAACAUUCCg	0.8437	1.278	0	TDF
MIMAT0000462	hsa-miR-206	ENSG00000166770	ZNF667-AS1	lincRNA	chr19	57006656	57006678	+	2	0	AGO2	7mer-m8	ggugugugaAGGA-AUGUAAGGu	|| |||| |||||||	uuucagcgaUCCUACACAUUCCu	0.8558	-0.098	5	cingulate_gyrus
MIMAT0000462	hsa-miR-206	ENSG00000176593	AC008969.1	processed_transcript	chr19	58516863	58516884	+	2	0	AGO1-4,AGO2	7mer-m8	gguGUGUGAAGGAAUGUAAGGu	|||| || |||||||	uucCACAACCCCAGACAUUCCu	0.9922	0.091	2	Huh-7.5,MDA-MB-231
MIMAT0000462	hsa-miR-206	ENSG00000232098	AC012313.1	lincRNA	chr19	58918565	58918584	-	3	1	AGO1,AGO2	7mer-m8	ggugUGUGAAGGAAUGUAAGGu	| | :|||| ||||||||	cugaAGGCUUC--UACAUUCCc	1.1430	0.183	5	HeLa,endothelial
MIMAT0000462	hsa-miR-206	ENSG00000259974	LINC00261	lincRNA	chr20	22544381	22544406	-	3	0	AGO1-4,AGO2	8mer	ggUGUGU-GAAGGAA---UGUAAGGu	|||:|| ||| | |||||||	ucACGCAGAUUCAGUGACACAUUCCa	1.2272	-0.447	3	Huh-7.5
MIMAT0000462	hsa-miR-206	ENSG00000285230	RALY-AS1	lincRNA	chr20	32576285	32576306	-	2	0	AGO2	7mer-m8	ggugugugaaggaaUGUAAGGu	| |||||||	gggugucacccagcACAUUCCc	-0.3849	0.008	0	HeLa
MIMAT0000462	hsa-miR-206	ENSG00000224397	SMIM25	lincRNA	chr20	48894491	48894516	+	9	0	AGO1,AGO1-4,AGO2	8mer	gguGUGUGAAG----GAAUGUAAGGu	|: :|||| || |||||||	ggcCGGGCUUCAUGGCUGACAUUCCa	0.8037	0.557	3	C666,HEK293,MDMs
MIMAT0000462	hsa-miR-206	ENSG00000224832	LINC01689	lincRNA	chr21	25679987	25680007	-	2	0	AGO2	8mer	gguguGUGAAGGAAUGUAAGGu	:|:| || |||||||	uugucUAUUACC-AACAUUCCa	0.6112	0.157	2	HEK293T
MIMAT0000462	hsa-miR-206	ENSG00000237484	LINC01684	lincRNA	chr21	25918384	25918405	+	1	0	AGO2	7mer-m8	ggUGUGUGAAGGAAUGUAAGGu	| |: :||:| |||||||	ugAGAUCUUUUCCCACAUUCCc	1.0188	-0.166	4	BCBL-1
MIMAT0000462	hsa-miR-206	ENSG00000230061	TRPM2-AS	antisense	chr21	45835289	45835314	-	1	0	AGO2	7mer-m8	ggUGUGUGAAGG----AAUGUAAGGu	|:| |||| || | |||||||	acGCUCACUGCCACCGUCACAUUCCu	1.0377	-0.242	5	HeLa
MIMAT0000462	hsa-miR-206	ENSG00000215424	MCM3AP-AS1	antisense	chr21	47661724	47661745	+	1	0	AGO2	7mer-m8	ggugugugaaggaaUGUAAGGu	| |||||||	uguuaaugagaaagACAUUCCg	-0.2794	0.150	2	T98G
MIMAT0000462	hsa-miR-206	ENSG00000225783	MIAT	lincRNA	chr22	27069535	27069556	+	2	0	AGO1-4,AGO2	7mer-m8	ggUG-UGUGAAGGAAUGUAAGGu	|| ||| | || |||||||	uaACAACAGGU-CUAACAUUCCu	1.1419	1.710	2	T-REx-293,hNSC
MIMAT0000462	hsa-miR-206	ENSG00000279159	AC003681.1	antisense	chr22	30420354	30420376	-	1	0	AGO2	7mer-m8	gguGUGUGAAGGAA-UGUAAGGu	:|||||||:|| |||||||	aucUACACUUCUUUAACAUUCCu	1.9381	0.053	2	H1
MIMAT0000462	hsa-miR-206	ENSG00000279652	Z82217.1	lincRNA	chr22	36393559	36393581	+	1	0	AGO2	8mer	ggUGUGUGA-AGGAAUGUAAGGu	| |:||| | :|||||||||	uuAAAUACUGUAUUUACAUUCCa	1.3127	0.266	3	T-REx-293
MIMAT0000462	hsa-miR-206	ENSG00000279738	AL022311.1	sense_overlapping	chr22	38280227	38280248	+	7	0	AGO1-4,AGO2	7mer-m8	ggUGUGUGAAGGAAUGUAAGGu	:||::: || ||||||||	uaGCAUGUGUCAGUACAUUCCu	1.1995	0.357	4	HeLa,Huh-7.5
MIMAT0000462	hsa-miR-206	ENSG00000273366	Z83851.2	lincRNA	chr22	42674682	42674703	+	1	0	AGO1-4	7mer-m8	ggugugugaaggaaUGUAAGGu	| ||| |||||||	gccgacaacagagaACAUUCCu	0.4945	-0.404	3	Huh-7.S10.3
MIMAT0000462	hsa-miR-206	ENSG00000197182	MIRLET7BHG	lincRNA	chr22	46501490	46501511	+	2	0	AGO2	7mer-m8	ggugugugaaggaaUGUAAGGu	| | |||||||	gguuccuggacagaACAUUCCg	0.0669	0.278	8	T98G
MIMAT0000462	hsa-miR-206	ENSG00000260708	AL118516.1	antisense	chr22	47157795	47157817	-	1	0	AGO2	7mer-m8	ggugUGUGA-AGGAAUGUAAGGu	| |:| |::|||||||||	auuaAAAUUAUUUUUACAUUCCu	0.9479	0.154	4	motor_cortex
MIMAT0000462	hsa-miR-206	ENSG00000205664	BX890604.1	lincRNA	chrX	3735722	3735744	-	4	0	AGO1,AGO1-4,AGO2	8mer	ggUGUGUGAAG-GAAUGUAAGGu	||::| | || | |||||||	acAUGCCCAUCUCAGACAUUCCa	1.1850	0.110	3	Huh-7.5,endothelial
MIMAT0000462	hsa-miR-206	ENSG00000235437	LINC01278	processed_transcript	chrX	62649793	62649814	-	2	0	AGO2	7mer-m8	ggUGUGUGAAGGAAUGUAAGGu	| | | || | : ||||||||	cuAAAAACCUGUAUACAUUCCc	1.1286	0.184	4	TrHBMEC
MIMAT0000462	hsa-miR-206	ENSG00000225235	INTS6L-AS1	antisense	chrX	134654115	134654136	-	1	0	AGO2	7mer-m8	ggugugUGAAGGAAUGUAAGGu	|| | || |||||||	ggcaggACGUACUCACAUUCCu	0.5830	1.082	3	HEK293T
MIMAT0000462	hsa-miR-206	ENSG00000233864	TTTY15	lincRNA	chrY	14801142	14801164	+	2	0	AGO2	7mer-m8	ggugUGUGAA-GGAAUGUAAGGu	|: :|| : |||||||||	gagaAUUUUUAUGUUACAUUCCu	0.8492	-0.003	4	22RV1
