# Supplementary material for: Identification of hub programmed cell death-related genes and immune infiltration in Crohn’s disease using bioinformatics
Source: Front Genet. 2024 Dec 18;15:1425062. doi: 10.3389/fgene.2024.1425062 (PMC11688285; doi:10.3389/fgene.2024.1425062)
Supplement: Supplementary file 2 [file DataSheet4.zip › Input data and script3/ceRNAnet/miRNA_lncRNA/hsa-miR-670-5p.txt]

#please cite:
#Zhou KR, Liu S, Li B, Liu SR, Zheng WJ, Cai L, et al. An encyclopedia of RNA interactomes in ENCORI.
#2.Li JH, et al.starBase v2.0: decoding miRNA-ceRNA, miRNA-ncRNA and protein-RNA interaction networks from large-scale CLIP-Seq data , Nucleic Acids Res. 2014 Jan;42:D92-7.
miRNAid	miRNAname	geneID	geneName	geneType	chromosome	start	end	strand	clipExpNum	degraExpNum	RBP	merClass	miRseq	align	targetSeq	TDMDScore	phyloP	pancancerNum	cellline/tissue
MIMAT0010357	hsa-miR-670-5p	ENSG00000228794	LINC01128	processed_transcript	chr1	791620	791640	+	2	0	AGO1-4	7mer-m8	guGGUGUAUGU-GAGUCCCUg	| || | || ||||||||	ccCCUGAGCCACCUCAGGGAu	1.1414	0.162	1	Huh-7.5
MIMAT0010357	hsa-miR-670-5p	ENSG00000230699	AL645608.3	lincRNA	chr1	848984	849002	+	4	0	AGO2	7mer-m8	gugguGUAUGUGAGUCCCUg	| || | : |||||||	cuggcCA-AGGGUCAGGGAu	0.7341	-0.095	2	HEK293S
MIMAT0010357	hsa-miR-670-5p	ENSG00000223764	AL645608.1	lincRNA	chr1	855526	855545	-	2	0	AGO2	7mer-m8	guggUGUAUGUGAGUCCCUg	| :::|::| |||||||	cgugGUGUGUAGUCAGGGAu	1.1207	-0.383	2	T98G
MIMAT0010357	hsa-miR-670-5p	ENSG00000236423	LINC01134	lincRNA	chr1	3822025	3822043	+	1	0	AGO2	7mer-m8	guGGUGUAUGUGAGUCCCUg	||| | || :|||||||	gcCCAGAAAC-UUCAGGGAg	1.2353	-0.241	2	T98G
MIMAT0010357	hsa-miR-670-5p	ENSG00000272510	AL121992.3	antisense	chr1	15892435	15892451	-	1	0	AGO2	7mer-m8	gugGUGUAUGUGAGUCCCUg	|| | | : |||||||	---CAGAGAAGAUCAGGGAc	0.6268	4.601	0	motor_cortex
MIMAT0010357	hsa-miR-670-5p	ENSG00000233421	LINC01783	lincRNA	chr1	16861774	16861793	-	83	0	AGO1,AGO1-4,AGO2	8mer	gugguguauGUGAGUCCCUg	| | |: |||||||	uucgauuccCGGUCAGGGAa	0.5720	0.001	0	Huh-7.5,endothelial,foreskin_fibroblast
MIMAT0010357	hsa-miR-670-5p	ENSG00000261326	LINC01355	lincRNA	chr1	23611013	23611031	-	1	0	AGO2	7mer-m8	gugguGUAUGUGAGUCCCUg	| ::|| | |||||||	gaaguUGUA-AGUCAGGGAc	0.9048	-0.260	0	HeLa
MIMAT0010357	hsa-miR-670-5p	ENSG00000261326	LINC01355	lincRNA	chr1	23612478	23612496	-	2	0	AGO1,AGO2	7mer-m8	guGGUGUAUGUGAGUCCCUg	||| | || |||||||	gcCCA-ACCCAGUCAGGGAu	1.1146	-0.316	0	endothelial,motor_cortex
MIMAT0010357	hsa-miR-670-5p	ENSG00000249087	ZNF436-AS1	antisense	chr1	23697355	23697374	+	1	0	AGO2	8mer	gugguguaUGUGAGUCCCUg	| ||:||||||||	gaggcuucACGCUCAGGGAa	0.7500	0.377	1	T98G
MIMAT0010357	hsa-miR-670-5p	ENSG00000279443	AL513497.1	TEC	chr1	28872623	28872642	+	6	0	AGO1,AGO1-4,AGO2	8mer	guGGUGUAU-GUGAGUCCCUg	| |:|| || | :|||||||	cuCUAC-UAUCCUUCAGGGAa	1.3328	-0.005	2	HEK293,HeLa,MCF7
MIMAT0010357	hsa-miR-670-5p	ENSG00000229167	AC114488.1	antisense	chr1	32041154	32041172	-	1	0	AGO2	7mer-m8	guggugUAUGUGAGUCCCUg	| | :|| |||||||	cggggaAGGCA-UCAGGGAc	0.6723	-0.665	5	22RV1
MIMAT0010357	hsa-miR-670-5p	ENSG00000228192	AL512353.1	antisense	chr1	43300673	43300691	-	1	0	AGO2	7mer-m8	guGGUGUAUGUGAGUCCCUg	|| || || ||||||||	aaCGACUGAC-CUCAGGGAg	1.2536	0.120	3	HeLa
MIMAT0010357	hsa-miR-670-5p	ENSG00000236200	KDM4A-AS1	antisense	chr1	44167846	44167867	-	1	0	AGO2	7mer-m8	guGGUGUAUGUG--AGUCCCUg	|| | |||| |||||||	uuCCUGAGACACUGUCAGGGAg	1.2146	-0.301	1	MDA-MB-231
MIMAT0010357	hsa-miR-670-5p	ENSG00000237424	FOXD2-AS1	lincRNA	chr1	47899680	47899699	-	2	0	AGO1-4	8mer	guGGUGUAUGUGAGUCCCUg	||:: | || ||||||||	aaCUGGACACCCUCAGGGAa	1.3536	-0.298	4	Huh-7.5
MIMAT0010357	hsa-miR-670-5p	ENSG00000226883	AL035416.1	antisense	chr1	60220978	60220997	-	1	0	AGO2	8mer	guGGUGUAUGUGAGUCCCUg	|:|::||:||||||||||	uaUCGUAUGCACUCAGGGAa	1.6000	0.398	0	cingulate_gyrus
MIMAT0010357	hsa-miR-670-5p	ENSG00000231252	AC099792.1	lincRNA	chr1	61291169	61291187	-	1	0	AGO1	8mer	guGGUGUAUGUGAGUCCCUg	|:| || | | |||||||	gaUCCCAGA-AAUCAGGGAa	1.1414	-0.070	0	endothelial
MIMAT0010357	hsa-miR-670-5p	ENSG00000271252	AL683887.1	lincRNA	chr1	96208684	96208703	+	1	0	AGO1-4	7mer-m8	guGGUGUAUGUGAGUCCCUg	:|||| : :|||||||	acUCACAGUUUUUCAGGGAg	1.2232	0.066	1	Huh-7.5
MIMAT0010357	hsa-miR-670-5p	ENSG00000261654	AL360270.2	sense_overlapping	chr1	111480843	111480862	-	3	0	AGO1,AGO1-4	8mer	gugguguaugugAGUCCCUg	| | |||||||	cugguuuugguaUCAGGGAa	0.2084	0.199	1	Huh-7.5,endothelial
MIMAT0010357	hsa-miR-670-5p	ENSG00000260948	AL390195.2	sense_overlapping	chr1	111975509	111975528	-	1	0	AGO1-4	7mer-m8	gugguguauguGAGUCCCUg	| :|||||||	gggaggaguuuUUCAGGGAc	0.1584	-0.263	1	Huh-7.5
MIMAT0010357	hsa-miR-670-5p	ENSG00000235527	HIPK1-AS1	antisense	chr1	114470441	114470460	-	1	0	AGO2	7mer-m8	gugguguAUGUGAGUCCCUg	| | ||||||||	uggucuuUUCCCUCAGGGAc	0.2761	0.251	0	GM12878
MIMAT0010357	hsa-miR-670-5p	ENSG00000231365	AL359915.2	antisense	chr1	119776548	119776567	+	1	0	AGO2	7mer-m8	gugguguAUGUGAGUCCCUg	| | || |||||||	aaacuuuUAAUGUCAGGGAg	0.7341	0.508	1	HeLa
MIMAT0010357	hsa-miR-670-5p	ENSG00000233396	LINC01719	lincRNA	chr1	145373310	145373330	-	1	0	AGO1-4	7mer-m8	guGGUGUAUGUG-AGUCCCUg	|||:||| :| | |||||||	caCUACACGCCCUUCAGGGAu	1.6793	0.142	1	fibroblasts
MIMAT0010357	hsa-miR-670-5p	ENSG00000234222	LIX1L-AS1	antisense	chr1	145484837	145484855	-	1	0	AGO1-4	7mer-m8	guggUGUAUGUGAGUCCCUg	|| | || :| |||||||	caagAGAUUUA-UCAGGGAg	1.1621	0.319	1	fibroblasts
MIMAT0010357	hsa-miR-670-5p	ENSG00000278811	LINC00624	antisense	chr1	146989539	146989558	-	1	0	AGO1-4	7mer-m8	gugguGUAUGUGAGUCCCUg	| | | |||||||	ucguuCUUUAAGUCAGGGAg	0.4102	-0.104	0	fibroblasts
MIMAT0010357	hsa-miR-670-5p	ENSG00000231196	LINC01138	lincRNA	chr1	147765089	147765107	-	1	0	AGO1-4	7mer-m8	guGGUGUAUGUGAGUCCCUg	:|||| :| :|||||||	ggUCACA-GCCUUCAGGGAc	1.3439	-0.074	1	fibroblasts
MIMAT0010357	hsa-miR-670-5p	ENSG00000261716	AC239868.1	sense_overlapping	chr1	149819987	149820006	-	1	0	AGO2	8mer	gugguguaUGUGAGUCCCUg	| | |||||||	agugugggAGAAUCAGGGAa	0.0347	-0.212	0	MCF7
MIMAT0010357	hsa-miR-670-5p	ENSG00000229021	AL450992.1	antisense	chr1	152014228	152014247	+	1	0	AGO2	8mer	guggUGUAUGUGAGUCCCUg	| | | |:: |||||||	gaagAGAGAUGAUCAGGGAa	0.9500	0.304	3	motor_cortex
MIMAT0010357	hsa-miR-670-5p	ENSG00000225855	RUSC1-AS1	antisense	chr1	155287129	155287148	-	2	0	AGO2	7mer-m8	gugguguaugugAGUCCCUg	| | |||||||	uuauuccuggugUCAGGGAg	0.2809	-0.299	1	TDF
MIMAT0010357	hsa-miR-670-5p	ENSG00000229953	AL590666.2	antisense	chr1	156631207	156631216	-	1	0	AGO2	7mer-m8	gugguguaugugAGUCCCUg	|||||||	----------ugUCAGGGAc	-1.7500	0.203	3	HeLa
MIMAT0010357	hsa-miR-670-5p	ENSG00000224259	LINC01133	lincRNA	chr1	159953636	159953654	+	1	0	AGO2	8mer	guGGUGUAUGUGAGUCCCUg	| :|| | | ||||||||	cuUCAGCU-CUCUCAGGGAa	1.1207	0.119	4	22RV1
MIMAT0010357	hsa-miR-670-5p	ENSG00000228863	AL121985.1	antisense	chr1	160653444	160653462	+	20	0	AGO1,AGO1-4,AGO2,AGO4	7mer-m8	guGGUGUAUGUGAGUCCCUg	||::| |: | |||||||	gaCUGCUUGGA-UCAGGGAc	1.2121	0.052	2	C666,HEK293,MDMs
MIMAT0010357	hsa-miR-670-5p	ENSG00000271811	Z97200.1	lincRNA	chr1	170637346	170637365	+	1	0	AGO2	7mer-m8	gugGUGUAUGUGAGUCCCUg	| ||:: ::| |||||||	gaaCAUGGGUAAUCAGGGAg	1.2328	0.173	5	22RV1
MIMAT0010357	hsa-miR-670-5p	ENSG00000203739	AL645568.1	antisense	chr1	173430263	173430282	-	1	0	AGO2	7mer-m8	gugguguaugugAGUCCCUg	| |||||||	ggaggaacgggaUCAGGGAu	0.0584	-0.009	2	HCT116
MIMAT0010357	hsa-miR-670-5p	ENSG00000272906	AL353708.3	lincRNA	chr1	179851521	179851539	-	1	0	AGO2	7mer-m8	guGGUGUAUGUGAGUCCCUg	||:| |::: |||||||	ggCCGC-UGUGGUCAGGGAg	1.1780	1.351	0	HeLa
MIMAT0010357	hsa-miR-670-5p	ENSG00000203709	MIR29B2CHG	lincRNA	chr1	207977732	207977751	-	1	0	AGO2	7mer-m8	gugguguAUGUGAGUCCCUg	|| |: |||||||||	caagggcUGGACUCAGGGAg	0.8723	-0.669	1	islets
MIMAT0010357	hsa-miR-670-5p	ENSG00000203709	MIR29B2CHG	lincRNA	chr1	207980253	207980273	-	2	0	AGO2	7mer-m8	guggugUAUGU-GAGUCCCUg	| :|| :|||||||	ucuugaAAGCAGUUCAGGGAc	0.4998	0.246	1	HS5
MIMAT0010357	hsa-miR-670-5p	ENSG00000203709	MIR29B2CHG	lincRNA	chr1	207985339	207985358	-	1	0	AGO2	7mer-m8	gugguguaUGUGAGUCCCUg	:::||||||||	aguuggggGUGCUCAGGGAg	0.3000	-0.298	1	22RV1
MIMAT0010357	hsa-miR-670-5p	ENSG00000203709	MIR29B2CHG	lincRNA	chr1	207985936	207985954	-	1	0	AGO2	7mer-m8	gugguGUAUGUGAGUCCCUg	| |:|: | |||||||	cuuguCGUG-AGUCAGGGAu	0.7927	-0.139	1	22RV1
MIMAT0010357	hsa-miR-670-5p	ENSG00000203709	MIR29B2CHG	lincRNA	chr1	207988544	207988561	-	1	0	AGO2	7mer-m8	guGGUGUAUGUGAGUCCCUg	|::|| | | |||||||	gcCUGCAGA-A-UCAGGGAg	1.0414	0.011	1	BT474
MIMAT0010357	hsa-miR-670-5p	ENSG00000230461	PROX1-AS1	processed_transcript	chr1	213991471	213991490	-	1	0	AGO2	8mer	gugguguauguGAGUCCCUg	| | ||||||||	uauuauuguguCUCAGGGAa	0.4793	0.171	2	T-REx-293
MIMAT0010357	hsa-miR-670-5p	ENSG00000280157	AL359510.2	TEC	chr1	228310572	228310591	+	1	0	AGO2	8mer	guggUGUAUGUGAGUCCCUg	|:| | |||||||||	guuaAUAAAAACUCAGGGAa	0.8927	0.214	1	22RV1
MIMAT0010357	hsa-miR-670-5p	ENSG00000279306	AL139288.1	TEC	chr1	228674444	228674464	-	1	0	AGO2	7mer-m8	gugGU-GUAUGUGAGUCCCUg	|| | | | :|||||||	gugCACCCUUCCUUCAGGGAc	0.8841	-0.859	0	cingulate_gyrus
MIMAT0010357	hsa-miR-670-5p	ENSG00000177788	AL162595.1	bidirectional_promoter_lncRNA	chr1	229394653	229394672	-	1	0	AGO2	7mer-m8	gugguguaugUGAGUCCCUg	|| |||||||||	caggggcgggACUCAGGGAc	0.4914	-0.396	3	HeLa
MIMAT0010357	hsa-miR-670-5p	ENSG00000237250	AL359924.1	antisense	chr1	238090757	238090777	+	1	0	AGO2	7mer-m8	gugguguauGUG-AGUCCCUg	| ||| |||||||	aucaugcccCACAUCAGGGAg	0.5023	4.222	0	hMSC
MIMAT0010357	hsa-miR-670-5p	ENSG00000231435	AC011747.2	lincRNA	chr2	8684365	8684385	-	1	0	AGO2	7mer-m8	guGGUGUAUGUG-AGUCCCUg	:||: | :| |||||||	ggUCAUUUUGGCUUCAGGGAg	0.9500	-0.121	3	motor_cortex
MIMAT0010357	hsa-miR-670-5p	ENSG00000230952	AC099344.1	lincRNA	chr2	11505322	11505340	-	1	0	AGO2	7mer-m8	guGGUGUAUGUGAGUCCCUg	| ||: :|: :|||||||	cuCCG-GUGGCUUCAGGGAg	1.1414	-0.369	0	MDMs
MIMAT0010357	hsa-miR-670-5p	ENSG00000224165	DNAJC27-AS1	antisense	chr2	25195108	25195127	+	1	0	AGO2	7mer-m8	gugguGUAUGUGAGUCCCUg	| |:: :|||||||	gcgucCUUGUUUUCAGGGAc	0.6016	-0.531	2	22RV1
MIMAT0010357	hsa-miR-670-5p	ENSG00000179818	PCBP1-AS1	processed_transcript	chr2	70257910	70257929	-	1	0	AGO2	7mer-m8	gugguguaUGUGAGUCCCUg	| | | |||||||	gaaguggcAAAAUCAGGGAg	0.3584	0.544	2	cingulate_gyrus
MIMAT0010357	hsa-miR-670-5p	ENSG00000179818	PCBP1-AS1	processed_transcript	chr2	70313472	70313491	-	2	0	AGO2	8mer	guGGUGUAUGUGAGUCCCUg	| :|||| | ||||||||	cuUCACAAUCUCUCAGGGAa	1.4939	-0.578	2	Huh-7.5
MIMAT0010357	hsa-miR-670-5p	ENSG00000270696	AC005034.3	antisense	chr2	75888754	75888773	+	4	0	AGO1,AGO2	7mer-m8	gugguGUAUGUGAGUCCCUg	|| : :|||||||	ucuuuCACUUUUUCAGGGAu	0.5016	-0.039	4	HeLa,endothelial
MIMAT0010357	hsa-miR-670-5p	ENSG00000222041	CYTOR	lincRNA	chr2	87769469	87769480	+	2	0	AGO2	7mer-m8	gugguguaUGUGAGUCCCUg	|||||||||||	--------ACACUCAGGGAg	-0.2500	-0.584	7	Huh-7.5
MIMAT0010357	hsa-miR-670-5p	ENSG00000172965	MIR4435-2HG	lincRNA	chr2	112237827	112237838	-	4	0	AGO1-4,AGO2	7mer-m8	gugguguaUGUGAGUCCCUg	|||||||||||	--------ACACUCAGGGAg	-0.2500	-0.665	5	Huh-7.5
MIMAT0010357	hsa-miR-670-5p	ENSG00000189223	PAX8-AS1	processed_transcript	chr2	113995380	113995399	+	1	0	AGO2	8mer	gugguguAUGUGAGUCCCUg	| |: |:|||||||	gcaaagcUGAAUUCAGGGAa	0.6720	0.262	1	HS5
MIMAT0010357	hsa-miR-670-5p	ENSG00000272769	AC097532.2	lincRNA	chr2	133103903	133103921	-	2	0	AGO2	7mer-m8	guggugUAUGUGAGUCCCUg	||: |||||||||	uggaggAUG-ACUCAGGGAg	0.5998	0.186	1	T-REx-293
MIMAT0010357	hsa-miR-670-5p	ENSG00000285373	LINC02478	lincRNA	chr2	161127744	161127760	-	1	0	AGO2	7mer-m8	guggUGUAUGUGAGUCCCUg	:|| | |||||||	---aGCAAAAUGUCAGGGAg	0.4768	-0.486	0	MDA-MB-231
MIMAT0010357	hsa-miR-670-5p	ENSG00000237298	TTN-AS1	antisense	chr2	179396166	179396185	+	3	0	AGO1-4,AGO2	8mer	guGGUGUAUGUGAGUCCCUg	:| ::| :||||||||	guUCUUGUCAGCUCAGGGAa	1.0000	4.059	3	Huh-7.5
MIMAT0010357	hsa-miR-670-5p	ENSG00000279598	AC009948.5	TEC	chr2	179423289	179423309	+	1	0	AGO1-4	8mer	guGGUGUAUGU-GAGUCCCUg	|: || || |||||||	ggCUUCAGCCAGGUCAGGGAa	0.9414	4.229	1	Huh-7.5
MIMAT0010357	hsa-miR-670-5p	ENSG00000279220	AC007383.4	processed_transcript	chr2	207128323	207128342	+	1	0	AGO1-4	8mer	gugguguaugugAGUCCCUg	| |||||||	auuuuccaggggUCAGGGAa	0.0309	-0.324	2	Huh-7.5
MIMAT0010357	hsa-miR-670-5p	ENSG00000237892	KLF7-IT1	sense_intronic	chr2	207986358	207986377	-	1	0	AGO2	7mer-m8	guggugUAUGUGAGUCCCUg	|| ||||||||||	uugggaAUUCACUCAGGGAg	0.6998	-0.248	3	22RV1
MIMAT0010357	hsa-miR-670-5p	ENSG00000229127	AC007038.1	antisense	chr2	210895903	210895922	+	1	0	AGO2	8mer	guggUGUAUGUGAGUCCCUg	| ||| :| |||||||	gaagACAACUAGUCAGGGAa	1.0732	0.283	1	islets
MIMAT0010357	hsa-miR-670-5p	ENSG00000237126	AC073254.1	antisense	chr2	233445753	233445773	-	1	0	AGO2	7mer-m8	guggUGUAUG-UGAGUCCCUg	| :|: || :||||||||	gagaGCGCACGGCUCAGGGAc	1.1207	0.705	1	H1
MIMAT0010357	hsa-miR-670-5p	ENSG00000227252	AC105760.2	antisense	chr2	237968373	237968391	-	2	0	AGO1-4,AGO2	7mer-m8	gugGUGUAUGUGAGUCCCUg	::|| :| ||||||||	gggUGCA-GCCCUCAGGGAc	1.0048	-0.023	2	Huh-7.5,T-REx-293
MIMAT0010357	hsa-miR-670-5p	ENSG00000260942	CAPN10-AS1	antisense	chr2	241525837	241525856	-	1	0	AGO2	7mer-m8	gugguguauguGAGUCCCUg	| | :|||||||	gcucugggagcUUCAGGGAc	0.3854	-0.060	1	22RV1
MIMAT0010357	hsa-miR-670-5p	ENSG00000224660	SH3BP5-AS1	antisense	chr3	15300794	15300815	+	1	0	AGO1-4	8mer	guggUGUAUGUG--AGUCCCUg	||| || | |||||||	uggaACAAACCCCAUCAGGGAa	0.8987	-0.137	2	MCF7
MIMAT0010357	hsa-miR-670-5p	ENSG00000261572	AC097639.1	sense_intronic	chr3	32279283	32279302	-	3	0	AGO1-4,AGO2	8mer	guggugUAUGUGAGUCCCUg	| | : |||||||	uuuguaACAGGGUCAGGGAa	0.3084	-0.487	2	Huh-7.5
MIMAT0010357	hsa-miR-670-5p	ENSG00000235288	AC099329.1	antisense	chr3	42835694	42835717	-	16	0	AGO1,AGO1-4,AGO2	7mer-m8	guGGUGUA----UGUGAGUCCCUg	| :||:|| | : |||||||	cuUCAUAUGAGGAAGAUCAGGGAu	0.8182	1.870	0	22RV1,Huh-7.5,endothelial
MIMAT0010357	hsa-miR-670-5p	ENSG00000271941	AC104184.1	antisense	chr3	43388997	43389015	-	2	0	AGO2	7mer-m8	guGGUGUAUGUGAGUCCCUg	||| | |||||||||	guCCAGCCA-ACUCAGGGAg	1.0366	1.241	1	Huh-7.5
MIMAT0010357	hsa-miR-670-5p	ENSG00000243224	AC006252.1	antisense	chr3	52274258	52274280	+	1	0	AGO1-4	7mer-m8	guGGUG-UA-UG-UGAGUCCCUg	|||| :| |: | |||||||	ggCCACUGUGAUGAGUCAGGGAu	1.2939	0.146	0	hNSC
MIMAT0010357	hsa-miR-670-5p	ENSG00000242094	FOXP1-IT1	sense_intronic	chr3	71619619	71619638	-	1	0	AGO2	7mer-m8	gugGU-GUAUGUGAGUCCCUg	|| |:|::: |||||||	augCACCGUGUG-UCAGGGAg	1.0414	-0.220	1	MCF7
MIMAT0010357	hsa-miR-670-5p	ENSG00000256628	ZBTB11-AS1	antisense	chr3	101395776	101395795	+	1	0	AGO2	7mer-m8	gugguguaugugAGUCCCUg	| |||||||	ugagggcgccugUCAGGGAc	-0.2153	0.807	3	T-REx-293
MIMAT0010357	hsa-miR-670-5p	ENSG00000243701	DUBR	lincRNA	chr3	106965240	106965258	+	2	0	AGO2	7mer-m8	guGGUGUAUGUGAGUCCCUg	||::: |:| ||||||||	aaCUGUCUGC-CUCAGGGAg	1.3487	-0.359	4	HeLa
MIMAT0010357	hsa-miR-670-5p	ENSG00000261488	AC128688.2	antisense	chr3	111852933	111852952	+	1	0	AGO2	7mer-m8	guggUGUAUGUGAGUCCCUg	:|||: :|||||||	ggugGCAUGACUUCAGGGAg	0.9073	-0.058	4	HEK293S
MIMAT0010357	hsa-miR-670-5p	ENSG00000261488	AC128688.2	antisense	chr3	111852966	111852984	+	1	0	AGO2	8mer	guGGUGUAUGUGAGUCCCUg	|| :|| || :|||||||	gaCAGCAGAC-UUCAGGGAa	1.3243	-0.027	4	HEK293S
MIMAT0010357	hsa-miR-670-5p	ENSG00000244300	GATA2-AS1	antisense	chr3	128208865	128208883	+	2	0	AGO1-4	8mer	guGGUGUAUGUGAGUCCCUg	||:|: :| ||||||||	ugCCGCG-GCUCUCAGGGAa	1.1707	-0.130	1	Huh-7.5
MIMAT0010357	hsa-miR-670-5p	ENSG00000203644	AC083799.1	sense_intronic	chr3	129566185	129566204	-	1	0	AGO2	7mer-m8	gugguguaUGUGAGUCCCUg	| | |||||||	aguuuuuaAAAGUCAGGGAg	0.0347	0.190	5	Huh-7.5
MIMAT0010357	hsa-miR-670-5p	ENSG00000261167	AC107027.3	sense_overlapping	chr3	131176046	131176064	-	3	0	AGO1-4,AGO2	7mer-m8	guGGUGUAUGUGAGUCCCUg	|:|| | : :|||||||	uuCUAC-UCUCUUCAGGGAc	1.0207	0.487	2	Huh-7.5
MIMAT0010357	hsa-miR-670-5p	ENSG00000240875	LINC00886	lincRNA	chr3	156465608	156465626	-	2	0	AGO1-4,AGO2	8mer	gugguguAUGUGAGUCCCUg	| |:| ||||||||	aggccuuUGC-CUCAGGGAa	0.6854	0.116	1	Huh-7.5
MIMAT0010357	hsa-miR-670-5p	ENSG00000242808	SOX2-OT	sense_overlapping	chr3	181417578	181417598	+	2	0	AGO1-4,AGO2	7mer-m8	guggUG-UAUGUGAGUCCCUg	|| | | :||||||||	gcugACAAGAGGCUCAGGGAg	0.8341	1.899	1	hNSC,motor_cortex
MIMAT0010357	hsa-miR-670-5p	ENSG00000233058	LINC00884	antisense	chr3	194238709	194238728	+	1	0	AGO1-4	7mer-m8	gugguGUAUGUGAGUCCCUg	| || | :|||||||	gauguCAGCCCUUCAGGGAg	0.8134	0.099	7	Huh-7.5
MIMAT0010357	hsa-miR-670-5p	ENSG00000233987	AC106706.1	lincRNA	chr3	194426639	194426659	+	6	0	AGO1,AGO2	7mer-m8	guggUGUAUG-UGAGUCCCUg	:| |:: :||||||||	aggaGCCUGUGGCUCAGGGAg	0.8134	0.532	1	EWS,HEK293
MIMAT0010357	hsa-miR-670-5p	ENSG00000196810	CTBP1-AS2	antisense	chr4	1243710	1243729	+	4	0	AGO1,AGO1-4	7mer-m8	guggUGUAUGUGAGUCCCUg	| | :| | :|||||||	ccgaAAGUCCCUUCAGGGAg	0.8927	-0.050	1	Huh-7.5,endothelial
MIMAT0010357	hsa-miR-670-5p	ENSG00000249673	NOP14-AS1	antisense	chr4	2938048	2938067	+	1	0	AGO1-4	7mer-m8	guGGUGUAUGUGAGUCCCUg	||| || |::||||||||	aaCCCCAGAUGCUCAGGGAg	1.5560	0.045	0	hNSC
MIMAT0010357	hsa-miR-670-5p	ENSG00000249673	NOP14-AS1	antisense	chr4	2943244	2943263	+	1	0	AGO2	7mer-m8	gugguguaugUGAGUCCCUg	| | :||||||||	cuuggccccaGCUCAGGGAc	0.5927	-1.117	0	HeLa
MIMAT0010357	hsa-miR-670-5p	ENSG00000248866	USP46-AS1	lincRNA	chr4	53527733	53527751	+	1	0	AGO2	7mer-m8	guggUGUAUGUGAGUCCCUg	|||| :|:|||||||	ggaaACAU-UAUUCAGGGAu	1.1573	0.256	3	22RV1
MIMAT0010357	hsa-miR-670-5p	ENSG00000249413	AC116049.2	lincRNA	chr4	66864637	66864656	+	4	0	AGO1-4	7mer-m8	gugGUGUAUGUGAGUCCCUg	| ::| :|| |||||||	cugUGCUAGCAAUCAGGGAg	1.0707	-0.056	1	Huh-7.5
MIMAT0010357	hsa-miR-670-5p	ENSG00000248740	LINC02428	lincRNA	chr4	104346324	104346342	+	1	0	AGO1-4	7mer-m8	gugguguaUGUGAGUCCCUg	|| ||||||||	agaggaggAC-CUCAGGGAg	0.1761	-0.423	1	Huh-7.5
MIMAT0010357	hsa-miR-670-5p	ENSG00000260526	AC109347.1	antisense	chr4	113151490	113151508	-	1	0	AGO2	8mer	gugguGUAUGUGAGUCCCUg	|||: : |||||||	auugcCAUG-GGUCAGGGAa	0.6955	-0.122	4	HeLa
MIMAT0010357	hsa-miR-670-5p	ENSG00000249373	AC093879.2	antisense	chr4	113952490	113952509	-	1	0	AGO2	8mer	guggugUAUGUGAGUCCCUg	| ||: ::|||||||	gaaugaAUGGGUUCAGGGAa	0.8341	0.100	0	T-REx-293
MIMAT0010357	hsa-miR-670-5p	ENSG00000227145	IL21-AS1	antisense	chr4	123547421	123547439	+	2	0	AGO2	7mer-m8	guGGUGUAUGUGAGUCCCUg	|:| | | : |||||||	uuCUA-AGAAGGUCAGGGAc	0.8793	0.039	3	MDMs
MIMAT0010357	hsa-miR-670-5p	ENSG00000245213	AC105285.1	antisense	chr4	174090064	174090078	-	1	0	AGO2	8mer	gugguguaugugAGUCCCUg	| |||||||	-----cgcggggUCAGGGAa	-0.3882	1.513	2	TDF
MIMAT0010357	hsa-miR-670-5p	ENSG00000245213	AC105285.1	antisense	chr4	174090064	174090083	-	1	0	AGO2	8mer	gugguguaugugAGUCCCUg	| | |||||||	ccggccgcggggUCAGGGAa	0.2427	1.358	2	TDF
MIMAT0010357	hsa-miR-670-5p	ENSG00000188242	AC010442.1	3prime_overlapping_ncRNA	chr5	472906	472925	-	5	0	AGO2	7mer-m8	gugguguaugUGAGUCCCUg	| |||||||||	ucggggaccgACUCAGGGAc	0.3584	-0.476	2	HeLa
MIMAT0010357	hsa-miR-670-5p	ENSG00000215196	BASP1-AS1	antisense	chr5	17216279	17216298	-	4	0	AGO2	7mer-m8	guggUGUAUGUGAGUCCCUg	| :|:|: |:|||||||	cuggGCGUGAAUUCAGGGAc	1.0927	-0.616	2	HeLa
MIMAT0010357	hsa-miR-670-5p	ENSG00000177738	AC025171.1	sense_overlapping	chr5	43017993	43018012	-	3	0	AGO1-4,AGO2	8mer	gugguGUAUGUGAGUCCCUg	|| | | |::|||||||	caaacCCUCCGUUCAGGGAa	1.0841	0.107	6	HeLa,Huh-7.5
MIMAT0010357	hsa-miR-670-5p	ENSG00000248092	NNT-AS1	antisense	chr5	43602957	43602976	-	3	0	AGO1-4,AGO2	7mer-m8	guggugUAUGUGAGUCCCUg	|| | | :: :|||||||	cagcugAAGUUUUCAGGGAc	1.0914	0.070	0	HeLa,fibroblasts
MIMAT0010357	hsa-miR-670-5p	ENSG00000225230	AC008937.1	antisense	chr5	56206298	56206316	-	1	0	AGO1-4	7mer-m8	gugGUGUAUGUGAGUCCCUg	||| || :|||||||	ggaCACUGAC-UUCAGGGAg	1.0280	-0.555	1	C666
MIMAT0010357	hsa-miR-670-5p	ENSG00000280187	AC022107.1	TEC	chr5	68484903	68484922	-	1	0	AGO2	7mer-m8	guGGUGUAUGUGAGUCCCUg	|: | | : |||||||	ggCUUCUGAAGAUCAGGGAc	0.7586	0.105	3	MDA-MB-231
MIMAT0010357	hsa-miR-670-5p	ENSG00000245526	LINC00461	lincRNA	chr5	87962384	87962402	-	2	0	AGO1-4,AGO2	7mer-m8	gugguguAUGUGAGUCCCUg	|| | ||:| |||||||	caaaaguUAUA-UCAGGGAu	1.1414	0.178	0	hNSC,motor_cortex
MIMAT0010357	hsa-miR-670-5p	ENSG00000248663	LINC00992	lincRNA	chr5	116791003	116791022	+	1	0	AGO2	7mer-m8	gugguGUAUGUGAGUCCCUg	|||: :|||||||	uguacCAUGGUUUCAGGGAg	0.7455	0.108	1	MCF7
MIMAT0010357	hsa-miR-670-5p	ENSG00000260686	AC008669.1	sense_overlapping	chr5	122168542	122168560	+	2	0	AGO2	7mer-m8	guggUGUAUGUGAGUCCCUg	||| | | |||||||	guuaACA-AGAGUCAGGGAg	0.8573	-0.121	0	22RV1
MIMAT0010357	hsa-miR-670-5p	ENSG00000224186	C5orf66	antisense	chr5	134691024	134691043	+	1	0	AGO2	7mer-m8	guGGUGU-AUGUGAGUCCCUg	||:||| ||| ||||||||	gaCUACAGUAC-CUCAGGGAg	1.7207	-0.480	3	H1
MIMAT0010357	hsa-miR-670-5p	ENSG00000250947	TRPC7-AS2	antisense	chr5	135649991	135650011	+	5	0	AGO2	7mer-m8	guGGUGUAUGU--GAGUCCCUg	|:| || :|| :|||||||	uaUCUCA-GCAGCUUCAGGGAg	1.1828	0.278	1	MDMs
MIMAT0010357	hsa-miR-670-5p	ENSG00000249684	AC106795.2	antisense	chr5	177378850	177378869	+	2	0	AGO1-4,AGO2	7mer-m8	guggUGUAUGUGAGUCCCUg	| | | |:|||||||	ggugAGACAGAUUCAGGGAc	0.7427	-0.158	2	MCF7,T-REx-293
MIMAT0010357	hsa-miR-670-5p	ENSG00000278970	HEIH	TEC	chr5	180257288	180257307	-	4	0	AGO1-4,AGO2	8mer	gugguguauguGAGUCCCUg	|| | | :|||||||	cagaaguuggcUUCAGGGAa	0.8500	0.105	0	HUVEC,foreskin_fibroblast
MIMAT0010357	hsa-miR-670-5p	ENSG00000278970	HEIH	TEC	chr5	180257468	180257486	-	1	0	AGO2	7mer-m8	guGGUGUAUGUGAGUCCCUg	| |:::| || |||||||	cuCUGUAGUCA-UCAGGGAg	1.2280	-0.238	0	Huh-7.5
MIMAT0010357	hsa-miR-670-5p	ENSG00000250903	GMDS-AS1	lincRNA	chr6	2245998	2246015	+	1	0	AGO2	8mer	guGGUGUAUGUGAGUCCCUg	| |||| :| ||||||||	cgCCAC-CGC-CUCAGGGAa	1.4146	-0.441	2	T-REx-293
MIMAT0010357	hsa-miR-670-5p	ENSG00000250903	GMDS-AS1	lincRNA	chr6	2246002	2246015	+	1	0	AGO2	8mer	gugguguauguGAGUCCCUg	| ||||||||	------accgcCUCAGGGAa	-0.3332	-0.460	2	T-REx-293
MIMAT0010357	hsa-miR-670-5p	ENSG00000250903	GMDS-AS1	lincRNA	chr6	2246005	2246015	+	1	0	AGO2	8mer	gugguguauguGAGUCCCUg	||||||||	---------gcCUCAGGGAa	-1.3500	-0.584	2	T-REx-293
MIMAT0010357	hsa-miR-670-5p	ENSG00000270504	AL391422.3	antisense	chr6	3753723	3753744	+	1	0	AGO2	7mer-m8	guGGUGUAUG--UGAGUCCCUg	| ||| | | | |||||||	ccCCAGACCCCAAAUCAGGGAg	1.0525	0.205	5	WA-09
MIMAT0010357	hsa-miR-670-5p	ENSG00000272462	U91328.1	lincRNA	chr6	25999720	25999739	+	1	0	AGO2	7mer-m8	guGGUGUAUGUGAGUCCCUg	|:| || ::|||||||||	aaUCUCAAGUACUCAGGGAc	1.3914	0.057	2	cingulate_gyrus
MIMAT0010357	hsa-miR-670-5p	ENSG00000279289	AL136164.3	TEC	chr6	72097774	72097791	-	2	0	AGO1-4,AGO2	7mer-m8	guGGUGUAUGUGAGUCCCUg	||| : |:| |||||||	ugCCA-GGAUA-UCAGGGAc	1.0939	-0.054	1	HeLa,hNSC
MIMAT0010357	hsa-miR-670-5p	ENSG00000233237	LINC00472	lincRNA	chr6	72124812	72124831	-	1	0	AGO1-4	8mer	guGGUGUAUGUGAGUCCCUg	|||||| : |:|||||||	aaCCACAAGAAUUCAGGGAa	1.8832	0.268	2	hNSC
MIMAT0010357	hsa-miR-670-5p	ENSG00000226453	LINC02542	lincRNA	chr6	82555055	82555075	-	1	0	AGO1-4	8mer	gugguGUAUGUG-AGUCCCUg	|| |||: |||||||	acaucCAGACAUGUCAGGGAa	0.8869	-0.080	3	Huh-7.5
MIMAT0010357	hsa-miR-670-5p	ENSG00000272476	AL024507.2	antisense	chr6	108280724	108280743	+	1	0	AGO2	7mer-m8	guggUGUAUGU-GAGUCCCUg	|| |:|| :|||||||	ggaaAC-UGCAUUUCAGGGAu	0.9255	-0.190	2	HeLa
MIMAT0010357	hsa-miR-670-5p	ENSG00000283122	HYMAI	non_coding	chr6	144327330	144327349	-	1	0	AGO2	7mer-m8	gugguguauGUGAGUCCCUg	| | ::||||||||	aaaaaaucuUGCUCAGGGAg	0.7793	0.276	0	TDF
MIMAT0010357	hsa-miR-670-5p	ENSG00000285427	SOD2-OT1	lincRNA	chr6	160183334	160183353	-	1	0	AGO2	8mer	gugguguaugugAGUCCCUg	|| |||||||	uguagcaccaggUCAGGGAa	0.3223	-1.189	0	BC-3
MIMAT0010357	hsa-miR-670-5p	ENSG00000224417	AL606970.1	sense_intronic	chr6	168699781	168699800	-	1	0	AGO1-4	7mer-m8	gugguguaUGUGAGUCCCUg	| || ||||||||	auuaaaggACUCUCAGGGAc	0.6268	0.165	1	Huh-7.5
MIMAT0010357	hsa-miR-670-5p	ENSG00000224417	AL606970.1	sense_intronic	chr6	168700454	168700474	-	3	0	AGO2	7mer-m8	guGGUGUAU-GUGAGUCCCUg	|| |:: | | :|||||||	gaCGAUGGAGCCUUCAGGGAc	1.1621	-0.460	1	MDMs
MIMAT0010357	hsa-miR-670-5p	ENSG00000249852	AC145676.1	TEC	chr7	227688	227706	-	1	0	AGO2	8mer	guggUGUAUGUGAGUCCCUg	||| : |||||||||	auggACA-GGACUCAGGGAa	0.9573	-0.609	2	TDF
MIMAT0010357	hsa-miR-670-5p	ENSG00000257607	AC073957.2	antisense	chr7	1098770	1098789	-	3	0	AGO1-4,AGO2	7mer-m8	gugguguaugugAGUCCCUg	| | |||||||	cuggggagggugUCAGGGAc	0.2809	-0.597	0	Huh-7.5
MIMAT0010357	hsa-miR-670-5p	ENSG00000230487	PSMG3-AS1	lincRNA	chr7	1624417	1624436	+	25	0	AGO1,AGO1-4,AGO2,AGO3,AGO4	7mer-m8	guGGUGUAUGUGAGUCCCUg	|| | |::::|||||||	ggCCUCUUGUGUUCAGGGAc	1.1707	0.093	1	HEK293,MDMs,foreskin_fibroblast
MIMAT0010357	hsa-miR-670-5p	ENSG00000223561	AC005165.1	lincRNA	chr7	25697170	25697190	-	1	0	AGO1-4	8mer	guggugUAUG-UGAGUCCCUg	| ||:| :||||||||	ggcuuaAUGCGGCUCAGGGAa	0.9634	0.337	1	hNSC
MIMAT0010357	hsa-miR-670-5p	ENSG00000196295	AC005154.1	processed_transcript	chr7	30588843	30588862	-	1	0	AGO1-4	7mer-m8	guggUGUAUGUGAGUCCCUg	|| | | |||||||	ucuaACCUCAAAUCAGGGAg	0.6634	0.152	1	hNSC
MIMAT0010357	hsa-miR-670-5p	ENSG00000196295	AC005154.1	processed_transcript	chr7	30598389	30598408	-	1	0	AGO2	8mer	gugguguaUGUGAGUCCCUg	| | :||||||||	ugagucuaAAGCUCAGGGAa	0.5102	0.190	1	T98G
MIMAT0010357	hsa-miR-670-5p	ENSG00000181211	HECW1-IT1	sense_intronic	chr7	43157794	43157812	+	1	0	AGO1-4	8mer	gugGUGUAUGUGAGUCCCUg	|||| |:: |||||||	uugCACAGAUG-UCAGGGAa	1.2280	2.483	0	hNSC
MIMAT0010357	hsa-miR-670-5p	ENSG00000279853	AC004453.2	TEC	chr7	44407371	44407390	-	1	0	AGO2	7mer-m8	guggUGUAUGUGAGUCCCUg	| || || :|||||||	gaugACUUAGCUUCAGGGAu	1.0621	0.211	1	HEK293S
MIMAT0010357	hsa-miR-670-5p	ENSG00000274080	AC005089.1	sense_intronic	chr7	73024603	73024623	-	1	0	AGO1-4	7mer-m8	guggUGU-AUGUGAGUCCCUg	||| |: | |||||||	ugugACACUGGAGUCAGGGAg	0.9073	0.194	2	Huh-7.5
MIMAT0010357	hsa-miR-670-5p	ENSG00000214293	APTR	lincRNA	chr7	77325474	77325494	-	1	0	AGO2	8mer	guGGUGUAUGUG-AGUCCCUg	|| :|: :: |||||||	ugCCCGGUGGGUAUCAGGGAa	0.9207	-0.295	1	HeLa
MIMAT0010357	hsa-miR-670-5p	ENSG00000234456	MAGI2-AS3	processed_transcript	chr7	79084641	79084660	+	1	0	AGO1-4	8mer	guggugUAUGUGAGUCCCUg	||: | |||||||	gugaggAUGAAAUCAGGGAa	0.4998	0.025	5	hNSC
MIMAT0010357	hsa-miR-670-5p	ENSG00000233073	AC005009.2	antisense	chr7	86413670	86413689	-	2	0	AGO1-4,AGO2	7mer-m8	guGGUGUAUGUGAGUCCCUg	||| | | ||||||||	gaCCUGAACCCCUCAGGGAg	1.1232	0.130	1	Huh-7.5
MIMAT0010357	hsa-miR-670-5p	ENSG00000272752	STAG3L5P-PVRIG2P-PILRB	processed_transcript	chr7	99954357	99954376	+	3	0	AGO2	7mer-m8	guGGUGUAUGUGAGUCCCUg	|: || : ||||||||	gcCUUCACUUCCUCAGGGAg	0.9500	0.167	2	HeLa
MIMAT0010357	hsa-miR-670-5p	ENSG00000272752	STAG3L5P-PVRIG2P-PILRB	processed_transcript	chr7	99954439	99954459	+	3	0	AGO1-4,AGO2	7mer-m8	guggUGUAUGU-GAGUCCCUg	| ||||||| |||||||	cuggACAUACAGAUCAGGGAg	1.8404	-0.201	2	HEK293S,Huh-7.5
MIMAT0010357	hsa-miR-670-5p	ENSG00000272752	STAG3L5P-PVRIG2P-PILRB	processed_transcript	chr7	99956637	99956655	+	5	0	AGO1-4,AGO2	7mer-m8	gugGUGUAUGUGAGUCCCUg	| |: | | |||||||	acaCCCGGAGA-UCAGGGAg	0.7427	-1.405	2	HeLa,Huh-7.5
MIMAT0010357	hsa-miR-670-5p	ENSG00000204934	ATP6V0E2-AS1	antisense	chr7	149566811	149566830	-	1	0	AGO2	8mer	gugguguaUGUGAGUCCCUg	:|| |||||||	ugaacuggGCAGUCAGGGAa	0.1761	0.412	2	T-REx-293
MIMAT0010357	hsa-miR-670-5p	ENSG00000273117	AC144652.1	lincRNA	chr7	155088418	155088438	-	3	0	AGO1,AGO2	8mer	gugguguAUGUG-AGUCCCUg	| |: || |||||||	agcagguUGGACUUCAGGGAa	0.6634	0.033	3	HeLa,endothelial
MIMAT0010357	hsa-miR-670-5p	ENSG00000253982	AC100810.1	antisense	chr8	1710970	1710986	-	1	0	AGO1-4	7mer-m8	guGGUGUAUGUGAGUCCCUg	| ||:| |: |||||||	ccCCGCCUG---UCAGGGAg	0.9914	-0.244	2	MCF7
MIMAT0010357	hsa-miR-670-5p	ENSG00000253230	LINC00599	lincRNA	chr8	9760025	9760044	-	1	0	AGO2	8mer	guggUGUAUGUGAGUCCCUg	| | :| |||||||	ugaaAGAGGCUGUCAGGGAa	0.5927	0.426	0	cingulate_gyrus
MIMAT0010357	hsa-miR-670-5p	ENSG00000255310	AF131215.5	sense_intronic	chr8	10967091	10967110	-	1	0	AGO2	8mer	guggUGUAUGUGAGUCCCUg	| | :|:| |||||||	cuuaAAGUGCUGUCAGGGAa	0.8927	-0.197	2	GM12878
MIMAT0010357	hsa-miR-670-5p	ENSG00000254230	AC037459.4	antisense	chr8	22423915	22423934	-	2	0	AGO2	7mer-m8	gugguguaugUGAGUCCCUg	|||||||||	uuuuguggggACUCAGGGAc	-0.0500	1.353	1	TDF
MIMAT0010357	hsa-miR-670-5p	ENSG00000253200	AC037459.3	antisense	chr8	22472330	22472349	-	1	0	AGO2	7mer-m8	guGGUGUAUGUGAGUCCCUg	| | | : : |||||||	ugCAAGAAGAGAUCAGGGAu	0.7793	0.700	2	HEK293T
MIMAT0010357	hsa-miR-670-5p	ENSG00000254290	AC124067.4	lincRNA	chr8	37455588	37455608	-	2	0	AGO1-4	7mer-m8	guGGUGUAUGU-GAGUCCCUg	::::| ||| ||||||||	uuUUGUAGACACCUCAGGGAu	1.4012	0.005	1	Huh-7.5
MIMAT0010357	hsa-miR-670-5p	ENSG00000272076	AC090186.1	lincRNA	chr8	52722719	52722737	-	3	0	AGO1,AGO1-4	8mer	guGGUGUAUGUGAGUCCCUg	|::| || :|||||||	ugCUGCUCAC-UUCAGGGAa	1.0207	-0.739	2	Huh-7.5,endothelial
MIMAT0010357	hsa-miR-670-5p	ENSG00000253859	AC018616.1	antisense	chr8	82351789	82351809	+	1	0	AGO1-4	7mer-m8	gugguguaUGU-GAGUCCCUg	:|| ||||||||	guuuuuugGCACCUCAGGGAg	0.2261	0.100	0	Huh-7.5
MIMAT0010357	hsa-miR-670-5p	ENSG00000251136	AF117829.1	lincRNA	chr8	90734448	90734467	-	2	0	AGO1	8mer	gugguGUAUGUGAGUCCCUg	:| | | |||||||	uguuuUAAAAAGUCAGGGAa	0.5309	0.097	2	endothelial
MIMAT0010357	hsa-miR-670-5p	ENSG00000281641	SAMD12-AS1	lincRNA	chr8	119633775	119633795	+	4	0	AGO2	7mer-m8	gugguguAUGUG-AGUCCCUg	| |:| |||||||	auaucguUUCGCAUCAGGGAc	0.2761	0.143	1	MDA-MB-231
MIMAT0010357	hsa-miR-670-5p	ENSG00000279347	AC021945.1	TEC	chr8	120851330	120851348	-	1	0	AGO2	7mer-m8	guggUGUAUGUGAGUCCCUg	| || |:: |||||||	aaagACUGAUG-UCAGGGAu	0.9207	-0.123	3	HeLa
MIMAT0010357	hsa-miR-670-5p	ENSG00000279347	AC021945.1	TEC	chr8	120851377	120851396	-	1	0	AGO1-4	7mer-m8	gugguguauguGAGUCCCUg	| ||||||||	gggauggaagcCUCAGGGAg	0.0347	-0.351	3	Huh-7.5
MIMAT0010357	hsa-miR-670-5p	ENSG00000261220	AC103706.1	lincRNA	chr8	134585632	134585650	+	1	0	AGO2	7mer-m8	guggugUAUGUGAGUCCCUg	| || :|||||||	uggggaAGAC-UUCAGGGAc	0.4498	-0.411	0	HeLa
MIMAT0010357	hsa-miR-670-5p	ENSG00000280303	ERICD	lincRNA	chr8	141646393	141646412	+	1	0	AGO2	7mer-m8	gugguguaugugAGUCCCUg	| | | |||||||	cuguagcugguaUCAGGGAu	0.5220	-0.360	2	GM12892
MIMAT0010357	hsa-miR-670-5p	ENSG00000272871	AL159169.2	lincRNA	chr9	14589352	14589371	-	1	0	AGO2	7mer-m8	gugguGUAUGUGAGUCCCUg	| | : :|||||||	uuuucCUUUUUUUCAGGGAu	0.4809	0.077	1	22RV1
MIMAT0010357	hsa-miR-670-5p	ENSG00000223839	FAM95B1	lincRNA	chr9	42467202	42467221	+	1	0	AGO2	7mer-m8	guggugUAUGUGAGUCCCUg	||::: |||||||	gguggaAUGUGGUCAGGGAg	0.6071	-0.396	1	22RV1
MIMAT0010357	hsa-miR-670-5p	ENSG00000170161	AL512625.1	lincRNA	chr9	66554009	66554027	+	1	0	AGO2	7mer-m8	guGGUGUAUGUGAGUCCCUg	|| | |::: |||||||	ugCCUC-UGUGAUCAGGGAc	1.0780	-0.165	1	TrHBMEC
MIMAT0010357	hsa-miR-670-5p	ENSG00000233178	AL161457.2	antisense	chr9	71010744	71010763	-	1	0	AGO2	7mer-m8	guGGUGUAUGU-GAGUCCCUg	|||:|| || ||||||||	guCCAUAU-CACCUCAGGGAg	1.4768	-0.026	1	hMSC
MIMAT0010357	hsa-miR-670-5p	ENSG00000279154	AL353726.2	TEC	chr9	90793406	90793425	+	2	0	AGO2	7mer-m8	gugguguauguGAGUCCCUg	| | :|||||||	aaggaggggauUUCAGGGAc	0.4293	0.249	0	22RV1
MIMAT0010357	hsa-miR-670-5p	ENSG00000232063	AL691447.2	lincRNA	chr9	97122304	97122322	+	2	0	AGO1-4,AGO2	7mer-m8	gugGUGUAUGUGAGUCCCUg	| :| | | |||||||||	gagUAGAGA-ACUCAGGGAc	1.1000	0.031	3	Huh-7.5
MIMAT0010357	hsa-miR-670-5p	ENSG00000175611	LINC00476	lincRNA	chr9	98604063	98604082	-	2	0	AGO2	7mer-m8	guGGUGUAUGUGAGUCCCUg	|| |:: |: :|||||||	gaCAAUGCAUUUUCAGGGAc	1.2121	0.307	0	HCT116
MIMAT0010357	hsa-miR-670-5p	ENSG00000255036	AL512590.3	processed_transcript	chr9	100092833	100092852	+	2	0	AGO1-4,AGO2	7mer-m8	gugguguAUGUGAGUCCCUg	| :|:|||||||	agaaggcUCUAUUCAGGGAc	0.3261	-0.322	1	HeLa,Huh-7.5
MIMAT0010357	hsa-miR-670-5p	ENSG00000259953	AL138756.1	sense_overlapping	chr9	114795093	114795112	-	2	0	AGO1-4	8mer	guGGUGUAUGUGAGUCCCUg	| ::: |: |||||||	uuCAGUGAAUUAUCAGGGAa	0.8866	0.292	1	Huh-7.5
MIMAT0010357	hsa-miR-670-5p	ENSG00000236901	MIR600HG	sense_intronic	chr9	125873142	125873161	-	3	0	AGO1-4,AGO2	7mer-m8	guggUGUAUGUGAGUCCCUg	:|| : ||||||||	ugugGCAGCUUCUCAGGGAu	0.7134	-0.181	2	GM12878,Huh-7.5
MIMAT0010357	hsa-miR-670-5p	ENSG00000236901	MIR600HG	sense_intronic	chr9	125874217	125874237	-	7	0	AGO1,AGO1-4,AGO2	7mer-m8	guggUGUAUGU-GAGUCCCUg	|:| || |||||||	ucugAUAAUCAGGUCAGGGAu	0.6634	-0.476	2	Huh-7.5,endothelial,foreskin_fibroblast
MIMAT0010357	hsa-miR-670-5p	ENSG00000236901	MIR600HG	sense_intronic	chr9	125875787	125875805	-	3	0	AGO1-4,AGO2	8mer	guggUGUAUGUGAGUCCCUg	|| ||| : :||||||||	cagaACA-GGGCUCAGGGAa	1.3353	-0.136	2	Huh-7.5,T-REx-293
MIMAT0010357	hsa-miR-670-5p	ENSG00000237336	AL445489.1	antisense	chr9	126255196	126255215	+	1	0	AGO2	8mer	guGGUGUAUGUGAGUCCCUg	| | | |||:|||||||	agCAAAAAACAUUCAGGGAa	1.1293	1.655	1	TDF
MIMAT0010357	hsa-miR-670-5p	ENSG00000225032	AL162586.1	antisense	chr9	130578588	130578607	+	1	0	AGO2	7mer-m8	gugguguauguGAGUCCCUg	| :|||||||	gagauggcguuUUCAGGGAg	0.0000	-0.176	2	22RV1
MIMAT0010357	hsa-miR-670-5p	ENSG00000228395	AL356481.1	antisense	chr9	131303369	131303388	-	1	0	AGO1-4	8mer	gugGUGUAUGUGAGUCCCUg	| ||: | :: |||||||	aaaCAUUUCUGGUCAGGGAa	1.1121	2.442	1	MCF7
MIMAT0010357	hsa-miR-670-5p	ENSG00000228544	CCDC183-AS1	antisense	chr9	139700849	139700868	-	11	0	AGO1,AGO1-4,AGO2	7mer-m8	gugguguaUGUGAGUCCCUg	| | |||||||	gcugugccAGAAUCAGGGAc	0.0347	-0.395	3	Huh-7.5,endothelial
MIMAT0010357	hsa-miR-670-5p	ENSG00000260589	STAM-AS1	antisense	chr10	17684803	17684822	-	1	0	AGO2	7mer-m8	guGGUGUAUGUGAGUCCCUg	|:::|| | | |||||||	aaUUGCAAAGAAUCAGGGAu	1.2987	-0.264	1	TDF
MIMAT0010357	hsa-miR-670-5p	ENSG00000279822	AC016397.2	TEC	chr10	49653325	49653344	-	1	0	AGO2	7mer-m8	guggugUAUGUGAGUCCCUg	:| :::|||||||	gcagggGUUUGUUCAGGGAg	0.4584	-0.645	1	HS27a
MIMAT0010357	hsa-miR-670-5p	ENSG00000244393	RP11-592B15.3	processed_transcript	chr10	51253882	51253901	-	1	6	AGO2	7mer-m8	guggUGUAUGUGAGUCCCUg	:|| | |||||||	acgaGCAGCAAGUCAGGGAg	0.5768	-0.200	0	Huh-7.5
MIMAT0010357	hsa-miR-670-5p	ENSG00000272225	RP11-592B15.9	lincRNA	chr10	51253882	51253901	-	1	6	AGO2	7mer-m8	guggUGUAUGUGAGUCCCUg	:|| | |||||||	acgaGCAGCAAGUCAGGGAg	0.5768	-0.200	0	Huh-7.5
MIMAT0010357	hsa-miR-670-5p	ENSG00000178440	LINC00843	lincRNA	chr10	51741016	51741035	+	2	6	AGO1-4,AGO2	7mer-m8	guggUGUAUGUGAGUCCCUg	:|| | |||||||	acgaGCAGCAAGUCAGGGAg	0.5768	-0.342	2	Huh-7.5
MIMAT0010357	hsa-miR-670-5p	ENSG00000237512	UNC5B-AS1	antisense	chr10	72977196	72977214	-	1	0	AGO2	8mer	gugguGUAUGUGAGUCCCUg	| | |:| ||||||||	aagauCCUGC-CUCAGGGAa	0.8927	-0.267	6	HEK293S
MIMAT0010357	hsa-miR-670-5p	ENSG00000269926	DDIT4-AS1	antisense	chr10	74034865	74034882	-	2	0	AGO2	7mer-m8	gugGUGUAUGUGAGUCCCUg	| || :|: |||||||	gugCUCA-GCG-UCAGGGAc	0.8341	3.966	0	H1
MIMAT0010357	hsa-miR-670-5p	ENSG00000233144	AL512656.1	antisense	chr10	75141193	75141214	+	1	0	AGO2	7mer-m8	guGGUGUAUGU--GAGUCCCUg	|| : || | ||||||||	ugCCUUUUAGAGUCUCAGGGAc	1.0121	0.230	1	TDF
MIMAT0010357	hsa-miR-670-5p	ENSG00000279088	AC022400.7	TEC	chr10	75502759	75502778	-	4	0	AGO2	7mer-m8	guGGUGUAUGUGAGUCCCUg	|| || |::||||||||	auCCUCAAAUGCUCAGGGAg	1.3121	0.117	2	T-REx-293
MIMAT0010357	hsa-miR-670-5p	ENSG00000272589	ZSWIM8-AS1	antisense	chr10	75556418	75556435	-	1	0	AGO2	7mer-m8	guGGUGUAUGUGAGUCCCUg	|:|||| | ||||||||	ugCUACAU-C-CUCAGGGAg	1.3939	0.653	1	MDA-MB-231
MIMAT0010357	hsa-miR-670-5p	ENSG00000228280	AL731568.1	sense_intronic	chr10	77502525	77502544	+	1	0	AGO1-4	7mer-m8	gugGUGUAUGUGAGUCCCUg	:|| |:: |||||||	ggaUACCAAUGGUCAGGGAg	0.8841	-0.226	2	Huh-7.5
MIMAT0010357	hsa-miR-670-5p	ENSG00000225484	NUTM2B-AS1	antisense	chr10	81524651	81524670	-	1	0	AGO1-4	7mer-m8	guggugUAUGUGAGUCCCUg	| | ::|||||||||	ccuuuaAAGUACUCAGGGAg	0.7809	-0.129	2	Huh-7.5
MIMAT0010357	hsa-miR-670-5p	ENSG00000223482	NUTM2A-AS1	antisense	chr10	89046820	89046839	-	1	0	AGO1-4	7mer-m8	guggugUAUGUGAGUCCCUg	| | ::|||||||||	ccuuuaAAGUACUCAGGGAg	0.7809	-0.139	2	MCF7
MIMAT0010357	hsa-miR-670-5p	ENSG00000189275	LINC01164	lincRNA	chr10	133607370	133607389	-	3	0	AGO2	7mer-m8	gugguguaugUGAGUCCCUg	:||||||||	ucuggagcgaGCUCAGGGAg	-0.1000	-0.513	1	MDMs
MIMAT0010357	hsa-miR-670-5p	ENSG00000247095	MIR210HG	lincRNA	chr11	567104	567123	-	1	0	AGO2	7mer-m8	guGGUGUAUGUGAGUCCCUg	||:: ||:: :|||||||	aaCUGGAUGUUUUCAGGGAg	1.3743	-0.736	4	T98G
MIMAT0010357	hsa-miR-670-5p	ENSG00000269821	KCNQ1OT1	antisense	chr11	2632055	2632074	-	1	0	AGO2	7mer-m8	gugguguaugugAGUCCCUg	| | |||||||	ccuguucuggugUCAGGGAg	0.2084	0.558	2	MCF7
MIMAT0010357	hsa-miR-670-5p	ENSG00000269821	KCNQ1OT1	antisense	chr11	2649603	2649622	-	1	0	AGO2	8mer	guGGUGUAUGUGAGUCCCUg	||:||| ||: |||||||	caUCACUUAUCAUCAGGGAa	1.5975	0.206	2	cingulate_gyrus
MIMAT0010357	hsa-miR-670-5p	ENSG00000269821	KCNQ1OT1	antisense	chr11	2652821	2652839	-	1	0	AGO2	7mer-m8	guGGUGUAUGUGAGUCCCUg	|| |:| |: :|||||||	uaCAAUA-AUUUUCAGGGAc	1.1914	0.069	2	Huh-7.5
MIMAT0010357	hsa-miR-670-5p	ENSG00000269821	KCNQ1OT1	antisense	chr11	2672766	2672785	-	1	0	AGO2	7mer-m8	gugguGUAUGUGAGUCCCUg	|||:: ||||||||	auaucCAUGUUCUCAGGGAc	0.9162	-0.378	2	T-REx-293
MIMAT0010357	hsa-miR-670-5p	ENSG00000269821	KCNQ1OT1	antisense	chr11	2677748	2677767	-	21	0	AGO1-4,AGO2	8mer	guggUGUAUGUGAGUCCCUg	| || :|| |||||||	ccugACUAGCAAUCAGGGAa	1.0048	0.626	2	Huh-7.5
MIMAT0010357	hsa-miR-670-5p	ENSG00000269821	KCNQ1OT1	antisense	chr11	2686490	2686509	-	5	0	AGO1-4,AGO2	7mer-m8	guggUGUAUGUGAGUCCCUg	||| | :||||||||	ggagACACAGGCUCAGGGAg	1.0073	-0.041	2	Huh-7.5
MIMAT0010357	hsa-miR-670-5p	ENSG00000269821	KCNQ1OT1	antisense	chr11	2694373	2694395	-	4	0	AGO1-4,AGO2	7mer-m8	guGGUGUAUG---UGAGUCCCUg	|| |:|:| : |||||||	auCCUCGUGCUUGGGUCAGGGAu	0.8061	-0.022	2	Huh-7.5,T98G
MIMAT0010357	hsa-miR-670-5p	ENSG00000269821	KCNQ1OT1	antisense	chr11	2698346	2698364	-	2	0	AGO2	8mer	guggugUAUGUGAGUCCCUg	||:: :|||||||	ggagggAUGU-UUCAGGGAa	0.5205	0.310	2	Huh-7.5
MIMAT0010357	hsa-miR-670-5p	ENSG00000269821	KCNQ1OT1	antisense	chr11	2702089	2702108	-	8	0	AGO1-4,AGO2	8mer	gugguguaUGUGAGUCCCUg	| |: :|||||||	cugggugaAUCUUCAGGGAa	0.3261	0.005	2	Huh-7.5
MIMAT0010357	hsa-miR-670-5p	ENSG00000269821	KCNQ1OT1	antisense	chr11	2706147	2706165	-	16	0	AGO1-4,AGO2	7mer-m8	guGGUGUAUGUGAGUCCCUg	|::|||: | |||||||	ugCUGCAUGGA-UCAGGGAc	1.2646	-0.574	2	Huh-7.5
MIMAT0010357	hsa-miR-670-5p	ENSG00000269821	KCNQ1OT1	antisense	chr11	2712813	2712832	-	7	0	AGO1-4,AGO2	7mer-m8	gugguguauGUGAGUCCCUg	| | ||||||||	agguugacuCCCUCAGGGAg	0.3377	0.193	2	Huh-7.5
MIMAT0010357	hsa-miR-670-5p	ENSG00000251364	AC107884.1	antisense	chr11	7459175	7459195	-	1	0	AGO2	8mer	gugguGUAUGU-GAGUCCCUg	|| :|| ||||||||	ggaguCAAGCACCUCAGGGAa	0.8137	-0.119	5	BCBL-1
MIMAT0010357	hsa-miR-670-5p	ENSG00000260196	AC124798.1	antisense	chr11	17404526	17404545	+	2	0	AGO2	7mer-m8	gugguguauguGAGUCCCUg	|| ||||||||	caaucugggauCUCAGGGAg	0.2414	0.132	1	HeLa
MIMAT0010357	hsa-miR-670-5p	ENSG00000257069	AP001453.3	processed_transcript	chr11	64064437	64064456	+	1	0	AGO2	7mer-m8	guGGUGUAUGUGAGUCCCUg	|: | | : ||||||||	gcCUUCUUUUUCUCAGGGAc	0.9293	5.072	1	cingulate_gyrus
MIMAT0010357	hsa-miR-670-5p	ENSG00000229719	MIR194-2HG	lincRNA	chr11	64660162	64660181	-	1	0	AGO2	7mer-m8	gugguguauGUGAGUCCCUg	| | ||||||||||	cccugggcuCACUCAGGGAc	0.8000	-0.496	2	HEK293S
MIMAT0010357	hsa-miR-670-5p	ENSG00000245532	NEAT1	lincRNA	chr11	65208017	65208035	+	31	0	AGO1,AGO1-4,AGO2	8mer	guGGUGUAUGUGAGUCCCUg	| :|| ::: |||||||	ggCAGCA-GUGGUCAGGGAa	1.0280	0.130	4	Huh-7.5,endothelial
MIMAT0010357	hsa-miR-670-5p	ENSG00000251562	MALAT1	lincRNA	chr11	65269119	65269140	+	49	0	AGO1,AGO1-4,AGO2	7mer-m8	gugGUGUAUGUG--AGUCCCUg	|||: |||| |||||||	uggCACGAACACCUUCAGGGAc	1.3719	1.628	0	MDMs,endothelial,foreskin_fibroblast
MIMAT0010357	hsa-miR-670-5p	ENSG00000250508	AP000808.1	lincRNA	chr11	68639404	68639428	+	1	0	AGO2	8mer	gugGUGUAUG-UG----AGUCCCUg	||||||| || |||||||	guaCACAUACUACUUGGUCAGGGAa	1.6319	0.126	1	Huh-7.5
MIMAT0010357	hsa-miR-670-5p	ENSG00000246889	AP000487.1	antisense	chr11	70220823	70220842	-	1	0	AGO1-4	7mer-m8	gugguguaUGUGAGUCCCUg	| || ||||||||	ccugcuccACUCUCAGGGAg	0.4675	-0.481	3	A549
MIMAT0010357	hsa-miR-670-5p	ENSG00000279117	AP001972.5	TEC	chr11	74971898	74971917	-	1	0	AGO2	7mer-m8	guggUGUAUGUGAGUCCCUg	| | | | |||||||||	uaaaAGACAGACUCAGGGAg	1.0293	-0.391	1	HS5
MIMAT0010357	hsa-miR-670-5p	ENSG00000279117	AP001972.5	TEC	chr11	74973242	74973261	-	2	0	AGO1	7mer-m8	gugGUGUAUGUGAGUCCCUg	|| | | | :||||||||	cagCCCCCAGGCUCAGGGAg	1.1707	-0.070	1	endothelial
MIMAT0010357	hsa-miR-670-5p	ENSG00000246174	KCTD21-AS1	antisense	chr11	77885511	77885531	+	1	0	AGO1-4	8mer	guGGU-GUAUGUGAGUCCCUg	|:| |||: | |||||||	gcCUAGCAUGGAGUCAGGGAa	1.2439	4.200	2	Huh-7.5
MIMAT0010357	hsa-miR-670-5p	ENSG00000251323	AP003086.1	lincRNA	chr11	78140829	78140847	-	2	0	AGO1-4,AGO2	7mer-m8	guGGUGUAUGUGAGUCCCUg	:|| | ::::|||||||	ugUCAGA-GUGUUCAGGGAc	1.0707	0.140	2	Huh-7.5
MIMAT0010357	hsa-miR-670-5p	ENSG00000247137	AP000873.2	processed_transcript	chr11	82902562	82902581	-	1	0	AGO2	7mer-m8	guGGUGUAUGUGAGUCCCUg	|:||| |: | |||||||	gaUCACCUGAAGUCAGGGAu	1.3646	0.094	2	HeLa
MIMAT0010357	hsa-miR-670-5p	ENSG00000250390	AP001790.1	lincRNA	chr11	95215787	95215804	+	2	0	AGO1-4,AGO2	8mer	guGGUGUAUGUGAGUCCCUg	|||| || |||||||	agCCAC-CCCA-UCAGGGAa	1.1646	0.000	2	Huh-7.5,TDF
MIMAT0010357	hsa-miR-670-5p	ENSG00000268472	AP002884.4	antisense	chr11	112131076	112131095	+	1	0	AGO1-4	8mer	guGGUGUAUGUGAGUCCCUg	::| | | ||||||||	ggUUAAUUUCCCUCAGGGAa	0.9293	-0.084	1	hNSC
MIMAT0010357	hsa-miR-670-5p	ENSG00000255121	AP003392.4	lincRNA	chr11	118867708	118867728	-	3	0	AGO1-4,AGO2	8mer	guggUGUAUGUG-AGUCCCUg	| :||| :| |||||||	uauaGCAUCAGCAUCAGGGAa	1.0732	0.167	2	HeLa,hNSC
MIMAT0010357	hsa-miR-670-5p	ENSG00000261799	AC007406.5	sense_overlapping	chr12	386068	386087	-	4	0	AGO1,AGO1-4,AGO2	7mer-m8	gugguguauguGAGUCCCUg	||||||||	auuacuggguuCUCAGGGAg	-0.3000	0.044	1	BC-3,Huh-7.S10.3,endothelial
MIMAT0010357	hsa-miR-670-5p	ENSG00000250899	AC125807.2	lincRNA	chr12	3151366	3151384	+	1	0	AGO2	8mer	gugGUGUAUGUGAGUCCCUg	|| | | |||||||||	gugCAGA-AGACUCAGGGAa	0.9841	-0.313	5	HeLa
MIMAT0010357	hsa-miR-670-5p	ENSG00000219410	AC125494.1	antisense	chr12	6781205	6781224	+	1	0	AGO2	7mer-m8	guggugUAUGUGAGUCCCUg	:||: :|||||||	acaugaGUAUUUUCAGGGAg	0.5498	0.200	3	TDF
MIMAT0010357	hsa-miR-670-5p	ENSG00000237248	LINC00987	lincRNA	chr12	9395443	9395462	+	1	0	AGO2	8mer	gugguGUAUGUGAGUCCCUg	| |||||:||||||||	aagguCAUACGCUCAGGGAa	1.3000	0.379	1	HeLa
MIMAT0010357	hsa-miR-670-5p	ENSG00000257027	AC010186.3	sense_intronic	chr12	9813026	9813045	+	6	0	AGO1-4,AGO2	7mer-m8	gugguGUAUGUGAGUCCCUg	|| :| |||||||	uguguCAGCUAAUCAGGGAu	0.5516	0.199	8	Huh-7.5
MIMAT0010357	hsa-miR-670-5p	ENSG00000255871	AC007529.1	lincRNA	chr12	16847597	16847616	+	2	0	AGO1-4,AGO2	8mer	guGGUGUAUGUGAGUCCCUg	|:||| |: |||||||	uaUCACUAAUCAUCAGGGAa	1.1939	0.223	0	Huh-7.5
MIMAT0010357	hsa-miR-670-5p	ENSG00000278896	AC025031.5	TEC	chr12	46800430	46800448	+	2	0	AGO1-4,AGO2	7mer-m8	guggugUAUGUGAGUCCCUg	| | || :|||||||	gaguggAAAC-UUCAGGGAg	0.7341	0.025	0	Huh-7.5
MIMAT0010357	hsa-miR-670-5p	ENSG00000268069	AC004466.1	antisense	chr12	48179274	48179294	+	1	0	AGO2	7mer-m8	guGGU-GUAUGUGAGUCCCUg	||| || | ||||||||	agCCACCAGUCUCUCAGGGAc	1.2146	-0.140	2	HeLa
MIMAT0010357	hsa-miR-670-5p	ENSG00000258017	AC011603.2	antisense	chr12	49522358	49522377	+	2	0	AGO2	8mer	guGGU-GUAUGUGAGUCCCUg	| ||| || |: ||||||||	cuCCAUCAAAU-CUCAGGGAa	1.4560	4.623	1	TDF
MIMAT0010357	hsa-miR-670-5p	ENSG00000260597	AC012531.1	lincRNA	chr12	54415117	54415136	+	9	0	AGO1-4,AGO2	7mer-m8	guGGUGUAUGUGAGUCCCUg	|| | | :: |||||||	gaCAAGACCUGGUCAGGGAg	0.9914	-0.416	3	Huh-7.5
MIMAT0010357	hsa-miR-670-5p	ENSG00000257815	LINC01481	antisense	chr12	70636634	70636652	-	2	0	AGO1-4	7mer-m8	gugGUGUAUGUGAGUCCCUg	|:|:||| :|||||||	gugCGCGUAC-UUCAGGGAc	1.2073	0.118	2	hNSC
MIMAT0010357	hsa-miR-670-5p	ENSG00000280088	AC126474.2	TEC	chr12	100426372	100426389	-	4	0	AGO2	8mer	guGGUGUAUGUGAGUCCCUg	||:||| | | ||||||||	caUCAC-UUC-CUCAGGGAa	1.5060	0.607	1	HeLa
MIMAT0010357	hsa-miR-670-5p	ENSG00000281344	HELLPAR	macro_lncRNA	chr12	102620968	102620986	+	2	0	AGO1-4,AGO2	7mer-m8	guGGUGUAUGUGAGUCCCUg	:| :||::| |||||||	auUCUUAUGUA-UCAGGGAg	1.1414	0.191	1	Huh-7.5
MIMAT0010357	hsa-miR-670-5p	ENSG00000281344	HELLPAR	macro_lncRNA	chr12	102683428	102683447	+	1	0	AGO1-4	7mer-m8	guGGUGUAUGUGAGUCCCUg	:| | | | ||||||||	uuUCCCCUUCCCUCAGGGAc	0.9793	-0.088	1	Huh-7.5
MIMAT0010357	hsa-miR-670-5p	ENSG00000281344	HELLPAR	macro_lncRNA	chr12	102736116	102736136	+	2	0	AGO1-4,AGO2	7mer-m8	guggUGUAUGUG-AGUCCCUg	| | ||| |: |||||||	uaaaAGAUAGAUAUCAGGGAc	1.1439	0.035	1	Huh-7.5
MIMAT0010357	hsa-miR-670-5p	ENSG00000260329	AC007541.1	antisense	chr12	107349122	107349142	-	1	0	AGO1-4	7mer-m8	gugGUGU-AUGUGAGUCCCUg	||:: |:: ||||||||	uugCAUGCUGUCCUCAGGGAc	1.0755	-0.126	2	Huh-7.5
MIMAT0010357	hsa-miR-670-5p	ENSG00000255857	PXN-AS1	antisense	chr12	120650393	120650412	+	3	0	AGO1-4,AGO2	7mer-m8	guggUGUAUGUGAGUCCCUg	| | : :||||||||	ggagAGAGGGGCUCAGGGAg	0.6927	0.144	1	HeLa,Huh-7.5
MIMAT0010357	hsa-miR-670-5p	ENSG00000248008	NRAV	antisense	chr12	120928763	120928782	-	2	0	AGO2	7mer-m8	gugguguauguGAGUCCCUg	||||||||	aguucuuguuuCUCAGGGAc	-0.3000	0.601	1	HeLa
MIMAT0010357	hsa-miR-670-5p	ENSG00000280138	AC027290.2	TEC	chr12	123371935	123371954	-	2	0	AGO1-4,AGO2	7mer-m8	guGGUGUAUGUGAGUCCCUg	| | | | :|| |||||||	ccCAAAAGGCAGUCAGGGAc	1.1914	-0.188	3	HEK293S,hNSC
MIMAT0010357	hsa-miR-670-5p	ENSG00000256028	AC026362.1	processed_transcript	chr12	123464083	123464102	+	1	0	AGO2	8mer	gugguguaugUGAGUCCCUg	| | |||||||	ucagcgagggAGUCAGGGAa	0.1511	-0.045	2	HEK293S
MIMAT0010357	hsa-miR-670-5p	ENSG00000189238	LINC00943	lincRNA	chr12	127230567	127230586	+	1	0	AGO1-4	7mer-m8	gugGUGUAUGUGAGUCCCUg	| | |:| ||||||||	ggaCUCCUGCCCUCAGGGAc	0.9427	-0.006	2	MCF7
MIMAT0010357	hsa-miR-670-5p	ENSG00000170919	TPT1-AS1	processed_transcript	chr13	45963147	45963166	+	2	0	AGO1-4,AGO2	8mer	guGGUGUAUGUGAGUCCCUg	|:| ||: |:|||||||	uuCUAGAUGAAUUCAGGGAa	1.2207	0.300	3	GM12891,hNSC
MIMAT0010357	hsa-miR-670-5p	ENSG00000176124	DLEU1	processed_transcript	chr13	50975689	50975710	+	2	0	AGO1-4,AGO2	8mer	guggUGUAUGU-G-AGUCCCUg	||| ||| | |||||||	acaaACACACAGCAUCAGGGAa	1.1219	0.277	1	Huh-7.5
MIMAT0010357	hsa-miR-670-5p	ENSG00000261553	AL137782.1	processed_transcript	chr13	76140860	76140879	+	32	1	AGO1-4,AGO2	7mer-m8	guggUGUAUGUGAGUCCCUg	| |:| | ||||||||	aaaaAUAAAAUCUCAGGGAc	0.9793	4.152	5	Huh-7.5,foreskin_fibroblast
MIMAT0010357	hsa-miR-670-5p	ENSG00000261553	AL137782.1	processed_transcript	chr13	76195967	76195985	+	4	0	AGO2	7mer-m8	gugguGUAUGUGAGUCCCUg	::||: ||||||||	uuggcUGUAU-CUCAGGGAc	0.7430	-0.262	5	HEK293S
MIMAT0010357	hsa-miR-670-5p	ENSG00000261553	AL137782.1	processed_transcript	chr13	76379873	76379892	+	1	0	AGO2	7mer-m8	gugGUGUAUGUGAGUCCCUg	:| | | :|||||||	guaUAAAGAAUUUCAGGGAu	0.7427	5.755	5	cingulate_gyrus
MIMAT0010357	hsa-miR-670-5p	ENSG00000247400	DNAJC3-AS1	lincRNA	chr13	96326730	96326749	-	1	0	AGO2	7mer-m8	guGGUGUAUGUGAGUCCCUg	|| :| :|||||||||	ugCCCUAGCUACUCAGGGAg	1.1207	-0.050	1	HeLa
MIMAT0010357	hsa-miR-670-5p	ENSG00000237054	PRMT5-AS1	antisense	chr14	23389824	23389843	+	1	0	AGO2	7mer-m8	guGGUGUAUGUGAGUCCCUg	||| |||:: ||||||||	aaCCCCAUGUUCUCAGGGAu	1.6500	0.527	4	MCF7
MIMAT0010357	hsa-miR-670-5p	ENSG00000258727	AL135999.1	antisense	chr14	24035318	24035336	+	2	0	AGO2	7mer-m8	guGGUGUAUGUGAGUCCCUg	|||:: | | ::|||||||	caCUGGAGA-GUUCAGGGAc	1.3853	3.493	0	T-REx-293
MIMAT0010357	hsa-miR-670-5p	ENSG00000260669	AL096870.2	processed_transcript	chr14	24679971	24679991	-	2	0	AGO2	7mer-m8	guGGUGUA-UGUGAGUCCCUg	|:|: | |: ||||||||	auCUAUCUCAUUCUCAGGGAc	1.0793	1.982	1	HeLa
MIMAT0010357	hsa-miR-670-5p	ENSG00000279026	AC005225.4	TEC	chr14	74048709	74048726	+	2	0	AGO2	7mer-m8	guGGUGUAUGUGAGUCCCUg	|||| || ||| |||||||	caCCCCA-ACA-UCAGGGAc	1.7707	-0.076	0	HeLa
MIMAT0010357	hsa-miR-670-5p	ENSG00000259081	AF111169.3	antisense	chr14	77247140	77247158	-	1	0	AGO1-4	7mer-m8	guGGUGUAUGUGAGUCCCUg	| |: : ||| :|||||||	cuCUCUCUAC-UUCAGGGAu	1.2646	0.074	1	Huh-7.5
MIMAT0010357	hsa-miR-670-5p	ENSG00000260806	AL163051.1	antisense	chr14	96968545	96968564	-	1	0	AGO2	7mer-m8	gugguguaUGUGAGUCCCUg	||:||||||||	ggaagggaACGCUCAGGGAg	0.4000	-0.377	1	22RV1
MIMAT0010357	hsa-miR-670-5p	ENSG00000214548	MEG3	lincRNA	chr14	101315884	101315903	+	7	0	AGO2	7mer-m8	gugguguaugugAGUCCCUg	| |||||||	ggaagagaagugUCAGGGAg	-0.1153	-0.662	1	HS5
MIMAT0010357	hsa-miR-670-5p	ENSG00000214548	MEG3	lincRNA	chr14	101325356	101325375	+	1	0	AGO2	7mer-m8	guggUGUAUGUGAGUCCCUg	| | | :||||||||	ggggAGACAGGCUCAGGGAg	0.7427	-0.312	1	cingulate_gyrus
MIMAT0010357	hsa-miR-670-5p	ENSG00000258811	AL583810.2	lincRNA	chr14	105310958	105310977	+	1	0	AGO1-4	7mer-m8	gugguguAUGUGAGUCCCUg	|:: :|||||||	agauggcUGUCUUCAGGGAg	0.2968	-0.117	1	MCF7
MIMAT0010357	hsa-miR-670-5p	ENSG00000257151	PWAR6	lincRNA	chr15	25279812	25279830	+	4	0	AGO2	7mer-m8	gugguGUAUGUGAGUCCCUg	|| | || |||||||||	caugcCCUA-ACUCAGGGAc	1.1755	-0.104	0	cingulate_gyrus
MIMAT0010357	hsa-miR-670-5p	ENSG00000224078	SNHG14	processed_transcript	chr15	25355623	25355643	+	1	0	AGO1	7mer-m8	guGGU-GUAUGUGAGUCCCUg	||| | |: ||||||||	uuCCAUCCCAUCCUCAGGGAc	1.1232	-0.305	3	endothelial
MIMAT0010357	hsa-miR-670-5p	ENSG00000279050	PWAR1	TEC	chr15	25383137	25383156	+	1	0	AGO2	7mer-m8	gugguGUAUGUGAGUCCCUg	:| |:| |||||||	guuauUAAAUAAUCAGGGAc	0.6309	0.378	0	motor_cortex
MIMAT0010357	hsa-miR-670-5p	ENSG00000259345	AC013652.1	lincRNA	chr15	39711431	39711450	-	6	0	AGO1-4,AGO2	8mer	guGGUGUAUGUGAGUCCCUg	||:||| |:: |||||||	caUCACUAAUGAUCAGGGAa	1.5060	0.041	5	Huh-7.5
MIMAT0010357	hsa-miR-670-5p	ENSG00000248508	SRP14-AS1	lincRNA	chr15	40358793	40358813	+	1	1	AGO2	8mer	guGGUGUAUGU-GAGUCCCUg	|: | | || :|||||||	uuCUUCCUUCAGUUCAGGGAa	1.0207	0.143	1	HeLa
MIMAT0010357	hsa-miR-670-5p	ENSG00000285410	GABPB1-IT1	sense_intronic	chr15	50646419	50646436	-	5	0	AGO1,AGO1-4,AGO2	8mer	gugGUGUAUGUGAGUCCCUg	||| |:| ||||||||	gugCAC-UGC-CUCAGGGAa	1.1073	0.586	0	Huh-7.5,endothelial
MIMAT0010357	hsa-miR-670-5p	ENSG00000273792	AC022898.2	sense_intronic	chr15	61140706	61140724	-	1	0	AGO2	8mer	guGGUGUAUGUGAGUCCCUg	|:: | :| :|||||||	uuCUGAAGGC-UUCAGGGAa	0.9500	0.080	0	BT474
MIMAT0010357	hsa-miR-670-5p	ENSG00000259498	TPM1-AS	antisense	chr15	63338775	63338795	-	1	0	AGO2	7mer-m8	guggUG-UAUGUGAGUCCCUg	| || | || |||||||	cgaaACAAGACCAUCAGGGAu	0.9755	-0.161	5	TDF
MIMAT0010357	hsa-miR-670-5p	ENSG00000261351	AC116913.1	antisense	chr15	66781207	66781226	-	3	0	AGO1-4,AGO2	7mer-m8	guGGUGUAUGUGAGUCCCUg	|| ||: ||||||||	ggCCUAAUGAUCUCAGGGAc	1.0414	-0.447	0	22RV1,fibroblasts
MIMAT0010357	hsa-miR-670-5p	ENSG00000277152	AC110048.2	lincRNA	chr15	67157574	67157595	+	3	0	AGO1-4,AGO2	7mer-m8	guggUGUAUGU--GAGUCCCUg	|| ||| |||||||	uggaACUGACAGUGUCAGGGAc	0.7280	-0.562	2	HeLa,Huh-7.5
MIMAT0010357	hsa-miR-670-5p	ENSG00000255571	MIR9-3HG	lincRNA	chr15	89912556	89912575	+	1	0	AGO2	8mer	guGGUGUAUGUGAGUCCCUg	| |::| : :|||||||	ccCUGCCCGGCUUCAGGGAa	1.0000	0.115	1	22RV1
MIMAT0010357	hsa-miR-670-5p	ENSG00000272808	AC015712.6	processed_transcript	chr15	101404910	101404929	+	1	0	AGO2	8mer	gugguguAUGUGAGUCCCUg	|:| ||||||||	ucaagucUGCUCUCAGGGAa	0.3761	-0.172	2	HS5
MIMAT0010357	hsa-miR-670-5p	ENSG00000261691	Z97986.1	antisense	chr16	603686	603705	-	1	0	AGO2	7mer-m8	gugguguaugUGAGUCCCUg	| ::|||||||	ggacugugggGUUCAGGGAg	0.3427	0.004	0	TDF
MIMAT0010357	hsa-miR-670-5p	ENSG00000261659	Z92544.2	processed_transcript	chr16	741246	741264	+	1	0	AGO2	7mer-m8	gugguGUAUGUGAGUCCCUg	| | |:| ||||||||	ccuuuCCUGC-CUCAGGGAc	0.8427	-0.150	1	22RV1
MIMAT0010357	hsa-miR-670-5p	ENSG00000260532	AL031598.1	lincRNA	chr16	1162381	1162400	+	1	0	AGO2	7mer-m8	gugGUGUAUGUGAGUCCCUg	| || | : |||||||	gagCAGCUCGGGUCAGGGAg	0.8500	0.095	0	HCT116
MIMAT0010357	hsa-miR-670-5p	ENSG00000259780	AC009065.1	lincRNA	chr16	2286649	2286669	-	1	0	AGO2	7mer-m8	guGGUG-UAUGUGAGUCCCUg	|||::| : :| ||||||||	caCUGCUGGGCUCUCAGGGAc	1.4853	-0.853	2	22RV1
MIMAT0010357	hsa-miR-670-5p	ENSG00000205913	SRRM2-AS1	antisense	chr16	2788905	2788924	-	1	0	AGO2	7mer-m8	gugguguauGUGAGUCCCUg	| ::||||||||	agcugguccUGCUCAGGGAg	0.5293	-0.284	1	HEK293T
MIMAT0010357	hsa-miR-670-5p	ENSG00000275056	AC020663.3	sense_intronic	chr16	4890015	4890034	-	1	0	AGO2	7mer-m8	gugGUGUA-UGUGAGUCCCUg	| ||| | ||| |||||||	uaaCACUUGACA-UCAGGGAg	1.4293	-0.164	0	HeLa
MIMAT0010357	hsa-miR-670-5p	ENSG00000260276	AC022167.2	antisense	chr16	8942578	8942597	+	10	0	AGO1-4,AGO2	7mer-m8	guGGUGUAUGUGAGUCCCUg	|: :| : ||||||||	gcCUCUAGUUUCUCAGGGAu	0.8586	-0.131	3	EWS,Huh-7.5
MIMAT0010357	hsa-miR-670-5p	ENSG00000259940	AC109449.1	antisense	chr16	27225129	27225148	-	3	0	AGO1,AGO1-4	7mer-m8	gugguguaugUGAGUCCCUg	| | |:|||||||	gucgggaggaAUUCAGGGAg	0.6220	-0.790	1	Huh-7.5,endothelial
MIMAT0010357	hsa-miR-670-5p	ENSG00000260280	SLX1B-SULT1A4	processed_transcript	chr16	29466431	29466449	+	2	0	AGO1-4,AGO2	8mer	guGGUGUAUGUGAGUCCCUg	| | :|: | |||||||||	cgCGGCGGA-ACUCAGGGAa	1.2000	-0.640	0	HCT116,MCF7
MIMAT0010357	hsa-miR-670-5p	ENSG00000260280	SLX1B-SULT1A4	processed_transcript	chr16	29466703	29466722	+	1	0	AGO2	7mer-m8	gugguguauguGAGUCCCUg	| | ||||||||	cgguucuccucCUCAGGGAg	0.4927	1.735	0	22RV1
MIMAT0010357	hsa-miR-670-5p	ENSG00000262756	AC009133.21	lincRNA	chr16	29794083	29794102	+	3	0	AGO1-4,AGO2	7mer-m8	guGGUGUAUGUGAGUCCCUg	:::|: : | |||||||	ugUUGCGGGAAGUCAGGGAc	0.9866	-0.042	0	Huh-7.5
MIMAT0010357	hsa-miR-670-5p	ENSG00000213599	SLX1A-SULT1A3	processed_transcript	chr16	30205773	30205791	+	2	0	AGO1-4,AGO2	8mer	guGGUGUAUGUGAGUCCCUg	| | :|: | |||||||||	cgCGGCGGA-ACUCAGGGAa	1.2000	-0.940	3	HCT116,MCF7
MIMAT0010357	hsa-miR-670-5p	ENSG00000213599	SLX1A-SULT1A3	processed_transcript	chr16	30206045	30206064	+	7	0	AGO1,AGO2	7mer-m8	gugguguauguGAGUCCCUg	| | ||||||||	ccguucuccucCUCAGGGAg	0.4927	1.543	3	HCT116,endothelial
MIMAT0010357	hsa-miR-670-5p	ENSG00000261840	AC093249.6	antisense	chr16	30710257	30710277	-	1	0	AGO2	7mer-m8	gugguGUAUGUG-AGUCCCUg	|| :| | |||||||	ucaucCAAGCCCGUCAGGGAg	0.6223	0.151	0	22RV1
MIMAT0010357	hsa-miR-670-5p	ENSG00000260852	FBXL19-AS1	antisense	chr16	30932460	30932479	-	1	0	AGO2	8mer	gugguguAUGUGAGUCCCUg	| | |||||||	gugguuuUUCUAUCAGGGAa	0.1261	0.424	1	HeLa
MIMAT0010357	hsa-miR-670-5p	ENSG00000261474	AC026471.4	lincRNA	chr16	31461058	31461076	-	1	0	AGO2	7mer-m8	guGGUGUAUGUGAGUCCCUg	| :| || | ::|||||||	ccUCCCA-AAGUUCAGGGAu	1.1914	0.073	4	T-REx-293
MIMAT0010357	hsa-miR-670-5p	ENSG00000262691	AC040160.1	processed_transcript	chr16	67295745	67295765	+	1	0	AGO2	7mer-m8	guGGUGUA-UGUGAGUCCCUg	|| || | |:|||||||	ggCCUGAUCAAAUUCAGGGAc	1.0914	0.473	4	T98G
MIMAT0010357	hsa-miR-670-5p	ENSG00000276075	AC027682.6	antisense	chr16	67551909	67551927	-	2	0	AGO2	7mer-m8	gugGUGUAUGUGAGUCCCUg	| |:| : ||||||||	gggCCCGU-UUCUCAGGGAg	0.8427	0.129	0	HeLa
MIMAT0010357	hsa-miR-670-5p	ENSG00000263126	AC040162.3	lincRNA	chr16	67918162	67918181	+	5	0	AGO2	7mer-m8	gugguguaugugAGUCCCUg	|||||||	gguguuugggggUCAGGGAg	-0.5500	-0.106	3	T98G
MIMAT0010357	hsa-miR-670-5p	ENSG00000260664	AC004158.1	lincRNA	chr16	72460502	72460521	+	1	0	AGO2	8mer	guGGUGUAUGUGAGUCCCUg	:|: | | ||||||||	acUCGGAAAACCUCAGGGAa	0.9293	2.990	0	cingulate_gyrus
MIMAT0010357	hsa-miR-670-5p	ENSG00000259768	AC004943.2	antisense	chr16	72821844	72821863	+	3	0	AGO1-4,AGO2	7mer-m8	gugguguauguGAGUCCCUg	:|||||||	gcuucuggcucUUCAGGGAg	-0.3500	3.394	5	Huh-7.5,T98G
MIMAT0010357	hsa-miR-670-5p	ENSG00000259768	AC004943.2	antisense	chr16	72823575	72823595	+	2	0	AGO1-4,AGO2	8mer	guggUG-UAUGUGAGUCCCUg	| || || ||:|||||||	aagaACAAUCCAUUCAGGGAa	1.2621	-0.005	5	Huh-7.5
MIMAT0010357	hsa-miR-670-5p	ENSG00000280152	AC009078.3	TEC	chr16	75281989	75282008	-	2	0	AGO1,AGO1-4	7mer-m8	guGGUGUAUGUGAGUCCCUg	||| :: :| |||||||	gaCCCUGGGCUGUCAGGGAg	1.1853	-0.267	2	Huh-7.5,endothelial
MIMAT0010357	hsa-miR-670-5p	ENSG00000261837	AC046158.2	sense_intronic	chr16	78569093	78569112	+	1	0	AGO2	7mer-m8	guggugUAUGUGAGUCCCUg	||| || ::||||||||	cacaggAUCUGCUCAGGGAg	1.3487	0.330	0	22RV1
MIMAT0010357	hsa-miR-670-5p	ENSG00000279841	AC092135.3	TEC	chr16	81664633	81664655	+	1	0	AGO2	7mer-m8	guGGUGU-AUGUG--AGUCCCUg	| ||||| |: :: |||||||	ccCCACAGUGGGUCAUCAGGGAc	1.5589	0.352	0	Huh-7.5
MIMAT0010357	hsa-miR-670-5p	ENSG00000279841	AC092135.3	TEC	chr16	81664668	81664688	+	3	0	AGO1-4,AGO2	7mer-m8	guGGUGUAUGUG-AGUCCCUg	|||| : ::| |||||||	aaCCAGGGCUGCUUCAGGGAu	1.3146	0.912	0	Huh-7.5
MIMAT0010357	hsa-miR-670-5p	ENSG00000276337	AC105429.1	sense_intronic	chr16	87506782	87506801	-	2	0	AGO1-4	8mer	guggUGUAUGUGAGUCCCUg	| ||| ||||||||	auaaAGAUAACCUCAGGGAa	0.9073	0.098	6	Huh-7.5
MIMAT0010357	hsa-miR-670-5p	ENSG00000276337	AC105429.1	sense_intronic	chr16	87507283	87507303	-	3	0	AGO1-4,AGO2	7mer-m8	guggugUAUGU-GAGUCCCUg	:| || ||||||||	ugaaugGUCCAUCUCAGGGAg	0.5498	-0.050	6	Huh-7.5
MIMAT0010357	hsa-miR-670-5p	ENSG00000260630	SNAI3-AS1	antisense	chr16	88740766	88740784	+	2	0	AGO2	7mer-m8	guGGUGUAUGUGAGUCCCUg	||| : |: ||||||||	guCCA-GGAUCCUCAGGGAu	1.1439	-0.309	0	Huh-7.5
MIMAT0010357	hsa-miR-670-5p	ENSG00000260630	SNAI3-AS1	antisense	chr16	88741802	88741820	+	1	0	AGO1-4	8mer	guggUGUAUGUGAGUCCCUg	| | ||: : |||||||	gaggAGAUG-GGUCAGGGAa	0.9207	-0.500	0	hNSC
MIMAT0010357	hsa-miR-670-5p	ENSG00000261226	AC092384.3	sense_intronic	chr16	89005837	89005856	-	2	0	AGO1-4	7mer-m8	gugguguaugUGAGUCCCUg	| | :||||||||	cgagauugggGCUCAGGGAg	0.6427	-0.060	0	MCF7
MIMAT0010357	hsa-miR-670-5p	ENSG00000186594	MIR22HG	lincRNA	chr17	1616850	1616868	-	4	0	AGO1	8mer	gugGUGUAUGUGAGUCCCUg	| | || | :|||||||	aagCUCACUC-UUCAGGGAa	0.9707	0.261	5	endothelial
MIMAT0010357	hsa-miR-670-5p	ENSG00000262456	AC006435.1	antisense	chr17	2289855	2289874	+	2	0	AGO2	7mer-m8	gugguguaugUGAGUCCCUg	| |||||||	gcgggggagaAGUCAGGGAg	-0.3234	0.128	0	TDF
MIMAT0010357	hsa-miR-670-5p	ENSG00000262692	AC116914.2	antisense	chr17	3625012	3625031	+	1	0	AGO2	8mer	guggUGUAUGUGAGUCCCUg	| |:| ::: |||||||	uagaAUAAGUGAUCAGGGAa	1.0366	0.291	1	TDF
MIMAT0010357	hsa-miR-670-5p	ENSG00000267532	MIR497HG	antisense	chr17	6919962	6919980	-	1	0	AGO2	7mer-m8	guGGUGUAUGUGAGUCCCUg	||| | :| ||||||||	gaCCCCCGGC-CUCAGGGAc	1.1939	1.730	1	22RV1
MIMAT0010357	hsa-miR-670-5p	ENSG00000272884	AC113189.4	processed_transcript	chr17	7343930	7343952	+	1	0	AGO2	7mer-m8	guGGUGUAUG-UG--AGUCCCUg	|||::||| || |||||||	guCCAUGUACGACAGUCAGGGAg	1.5207	1.062	0	BCBL-1
MIMAT0010357	hsa-miR-670-5p	ENSG00000272884	AC113189.4	processed_transcript	chr17	7344179	7344198	+	2	0	AGO2	7mer-m8	gugguguauguGAGUCCCUg	| | ||||||||	agaggcugagcCUCAGGGAg	0.4102	1.100	0	T98G
MIMAT0010357	hsa-miR-670-5p	ENSG00000280046	AC104581.4	TEC	chr17	7765356	7765375	+	2	0	AGO2	7mer-m8	gugguguauguGAGUCCCUg	| ||||||||	aauguuccuucCUCAGGGAg	0.0500	0.403	1	22RV1
MIMAT0010357	hsa-miR-670-5p	ENSG00000280046	AC104581.4	TEC	chr17	7766160	7766179	+	2	0	AGO2	7mer-m8	gugGUGUAUGUGAGUCCCUg	| :||| | |||||||	uuaCCUAUAGAGUCAGGGAg	1.0573	-0.313	1	HeLa
MIMAT0010357	hsa-miR-670-5p	ENSG00000271851	AC087501.4	sense_intronic	chr17	9458249	9458268	-	1	0	AGO1	7mer-m8	guGGUGUAUGUGAGUCCCUg	|::: ||: :|||||||	acCUGUUUAUUUUCAGGGAg	1.1780	0.761	2	endothelial
MIMAT0010357	hsa-miR-670-5p	ENSG00000262202	AC007952.4	lincRNA	chr17	19015930	19015949	-	4	0	AGO2	7mer-m8	gugguGUAUGUGAGUCCCUg	| :|||| :|||||||	aaggcUAUACUUUCAGGGAu	1.2573	0.150	0	HCT116
MIMAT0010357	hsa-miR-670-5p	ENSG00000272780	AC233702.9	processed_transcript	chr17	21435987	21436006	-	5	0	AGO2	8mer	guGGUGUAUGUGAGUCCCUg	| |:| || :|||||||	cuCUAGAUUAUUUCAGGGAa	1.1414	0.496	0	MDA-MB-231
MIMAT0010357	hsa-miR-670-5p	ENSG00000278829	AC099811.5	sense_intronic	chr17	40427013	40427033	-	6	0	AGO1-4,AGO2	8mer	guGGUGU-AUGUGAGUCCCUg	| |::|| |:: ||||||||	cuCUGCAGUGUCCUCAGGGAa	1.4328	0.232	1	Huh-7.5
MIMAT0010357	hsa-miR-670-5p	ENSG00000263412	AC004477.1	processed_transcript	chr17	46125327	46125345	-	1	0	AGO2	8mer	guggUGUAUGUGAGUCCCUg	| :| || : |||||||	gaagGCCUA-GGUCAGGGAa	0.9207	-0.678	0	22RV1
MIMAT0010357	hsa-miR-670-5p	ENSG00000246640	AC009720.1	lincRNA	chr17	48128870	48128890	-	1	0	AGO2	7mer-m8	guggUGUAUGUG-AGUCCCUg	|| : || |||||||	uuugACUGGGACUUCAGGGAc	0.7048	0.243	3	HeLa
MIMAT0010357	hsa-miR-670-5p	ENSG00000249451	AC021491.1	lincRNA	chr17	48581045	48581065	-	1	0	AGO1-4	7mer-m8	guggUGUA-UGUGAGUCCCUg	|| | | :|||||||	acugACUUCAGCUUCAGGGAu	0.6841	0.202	0	Huh-7.5
MIMAT0010357	hsa-miR-670-5p	ENSG00000279089	AC005839.1	TEC	chr17	49263200	49263219	-	1	0	AGO2	8mer	guggUGUAUGUG-AGUCCCUg	| ||| | || |||||||	uaagACA-AAACAUCAGGGAa	1.1853	1.018	3	HeLa
MIMAT0010357	hsa-miR-670-5p	ENSG00000264895	AC006141.1	sense_intronic	chr17	49327803	49327822	-	1	0	AGO2	8mer	gugGUGUAUGUGAGUCCCUg	::|| : |||||||||	acaUGCAGGAACUCAGGGAa	1.0548	0.091	0	HEK293S
MIMAT0010357	hsa-miR-670-5p	ENSG00000279207	AC015813.6	TEC	chr17	56173378	56173396	+	1	0	AGO1-4	8mer	guGGUGUAUGUGAGUCCCUg	:| | | | :|||||||	uuUCUCCUUC-UUCAGGGAa	0.8793	0.429	3	Huh-7.5
MIMAT0010357	hsa-miR-670-5p	ENSG00000273702	AC091271.1	lincRNA	chr17	57696712	57696730	-	1	0	AGO2	8mer	guGGUGUAUGUGAGUCCCUg	| |: |:|: |||||||||	cuCUCCGUG-ACUCAGGGAa	1.3000	1.966	2	MCF7
MIMAT0010357	hsa-miR-670-5p	ENSG00000279133	AC018628.1	TEC	chr17	60081792	60081811	-	15	0	AGO1,AGO1-4,AGO2	8mer	gugguGUAUGUGAGUCCCUg	| :|| : ||||||||	aaaguUAUCUUCUCAGGGAa	0.9341	0.173	3	C666,EWS,endothelial
MIMAT0010357	hsa-miR-670-5p	ENSG00000277476	AC005332.6	lincRNA	chr17	66130489	66130508	+	2	0	AGO2	7mer-m8	gugguguauGUGAGUCCCUg	| ::||||||||	guggagcccUGCUCAGGGAg	0.5427	-0.816	1	left_ventricle
MIMAT0010357	hsa-miR-670-5p	ENSG00000267009	AC007780.1	processed_transcript	chr17	66511678	66511696	+	30	0	AGO1-4,AGO2	8mer	guggUGUAUGUGAGUCCCUg	|| :||| | ||||||||	caugGCAUUC-CUCAGGGAa	1.3853	5.440	3	Huh-7.5
MIMAT0010357	hsa-miR-670-5p	ENSG00000234899	SOX9-AS1	processed_transcript	chr17	70081319	70081337	-	2	0	AGO1-4,AGO2	8mer	guGGUGUAUGUGAGUCCCUg	|:::|| || |||||||	aaUUGCA-ACCAUCAGGGAa	1.2902	-0.068	3	Huh-7.5
MIMAT0010357	hsa-miR-670-5p	ENSG00000267506	AC021683.2	lincRNA	chr17	75555302	75555321	+	1	0	AGO2	7mer-m8	gugguguauguGAGUCCCUg	| | :|||||||	aaugggaguguUUCAGGGAu	0.4427	-0.509	1	T-REx-293
MIMAT0010357	hsa-miR-670-5p	ENSG00000185168	LINC00482	lincRNA	chr17	79278976	79278994	-	3	0	AGO2	8mer	gugGUGUAUGUGAGUCCCUg	|||| :| |||||||	gggCACA-GCCGUCAGGGAa	1.1073	0.093	2	HeLa
MIMAT0010357	hsa-miR-670-5p	ENSG00000279744	AC132938.5	TEC	chr17	80421729	80421748	+	1	0	AGO2	7mer-m8	guggugUAUGUGAGUCCCUg	| :|: ||||||||	cuguggGUGGCCUCAGGGAg	0.6309	-0.627	2	HeLa
MIMAT0010357	hsa-miR-670-5p	ENSG00000262652	AC124283.3	sense_intronic	chr17	80536177	80536196	+	5	0	AGO2	7mer-m8	gugguguaUGUGAGUCCCUg	| :::||||||||	gggagcugGUGCUCAGGGAg	0.5809	-0.843	2	Huh-7.5
MIMAT0010357	hsa-miR-670-5p	ENSG00000263753	LINC00667	lincRNA	chr18	5244798	5244817	+	5	0	AGO1-4,AGO2	7mer-m8	guGGUGUAUGUGAGUCCCUg	||| : || ||||||||	uuCCAGGAACUCUCAGGGAu	1.2853	0.070	1	Huh-7.5,MCF7
MIMAT0010357	hsa-miR-670-5p	ENSG00000280302	AP005264.7	TEC	chr18	12279655	12279675	+	1	0	AGO1-4	7mer-m8	guGGUGU-AUGUGAGUCCCUg	| :|:|| || ||||||||	cuUCGCAGAACCCUCAGGGAg	1.3828	-0.715	1	hNSC
MIMAT0010357	hsa-miR-670-5p	ENSG00000280302	AP005264.7	TEC	chr18	12279675	12279693	+	1	0	AGO1-4	7mer-m8	guGGUGUAUGUGAGUCCCUg	|: || :| ||||||||	ggCUCCAGGC-CUCAGGGAg	1.0707	-0.540	1	hNSC
MIMAT0010357	hsa-miR-670-5p	ENSG00000267199	AP001029.2	antisense	chr18	12445164	12445185	+	1	0	AGO2	8mer	guGGUGU-AUGU-GAGUCCCUg	| |:| |::| ||||||||	uuCAAUAUUGUAUCUCAGGGAa	1.1500	0.123	1	Huh-7.5
MIMAT0010357	hsa-miR-670-5p	ENSG00000274918	AC116447.1	lincRNA	chr18	32897705	32897725	+	1	0	AGO1-4	7mer-m8	gugGUGU-AUGUGAGUCCCUg	::|| | : ||||||||	ugaUGCAGUCUCCUCAGGGAc	0.9548	0.041	1	MCF7
MIMAT0010357	hsa-miR-670-5p	ENSG00000267313	AC021504.1	lincRNA	chr18	39046847	39046865	-	1	0	AGO1-4	7mer-m8	guggUGUAUGUGAGUCCCUg	| | ||| : |||||||	uaugAAAUA-GGUCAGGGAg	1.0439	-0.337	0	Huh-7.5
MIMAT0010357	hsa-miR-670-5p	ENSG00000278983	AC048380.2	TEC	chr18	46094045	46094064	+	1	0	AGO2	7mer-m8	guggUGUAUGUGAGUCCCUg	||:|:: ||||||||	gggaACGUGUUCUCAGGGAg	1.0048	0.154	0	motor_cortex
MIMAT0010357	hsa-miR-670-5p	ENSG00000264269	AC016866.1	antisense	chr18	46574682	46574701	+	1	0	AGO2	7mer-m8	guGGUGUAUGUGAGUCCCUg	| :|||| : |||||||||	ccUCACACGGACUCAGGGAg	1.6146	-0.365	3	MDA-MB-231
MIMAT0010357	hsa-miR-670-5p	ENSG00000263711	AC079062.1	processed_transcript	chr18	70821920	70821939	-	1	0	AGO1	7mer-m8	guGGUGUAUGUGAGUCCCUg	| | | | | :||||||||	ccCAAGAGAAGCUCAGGGAg	1.1500	-0.336	0	endothelial
MIMAT0010357	hsa-miR-670-5p	ENSG00000280205	AC009716.2	TEC	chr18	74099612	74099630	-	1	0	AGO1-4	7mer-m8	guGGUGUAUGUGAGUCCCUg	| ||| | || |||||||	ccCCA-AGACUGUCAGGGAg	1.3060	-0.085	0	Huh-7.5
MIMAT0010357	hsa-miR-670-5p	ENSG00000267484	AC027319.1	antisense	chr19	4838523	4838542	+	3	0	AGO2	7mer-m8	gugguguaUGUGAGUCCCUg	| |:|:|||||||	acaggcugAUAUUCAGGGAc	0.6309	-0.152	1	TDF
MIMAT0010357	hsa-miR-670-5p	ENSG00000214248	AC010336.1	antisense	chr19	7965340	7965359	-	2	0	AGO1-4,AGO2	7mer-m8	guGGUGUAUGUGAGUCCCUg	||:|| :::||||||||	uuCCGCACGUGCUCAGGGAc	1.3621	3.960	1	22RV1,MCF7
MIMAT0010357	hsa-miR-670-5p	ENSG00000267474	AC008569.2	sense_intronic	chr19	14569593	14569612	+	2	0	AGO2	7mer-m8	guGGUGUAUGUGAGUCCCUg	|:||| |: : |||||||	gaUCACCUGAGGUCAGGGAg	1.3146	-0.097	3	HCT116
MIMAT0010357	hsa-miR-670-5p	ENSG00000205396	LINC00661	processed_transcript	chr19	16138082	16138102	+	1	0	AGO2	7mer-m8	guGGUGUAUG-UGAGUCCCUg	::| | || ||||||||	acUUAAAAACUUCUCAGGGAu	1.0414	0.523	1	EWS
MIMAT0010357	hsa-miR-670-5p	ENSG00000280332	AC020917.4	TEC	chr19	16467663	16467683	-	2	0	AGO2	8mer	guGGU-GUAUGUGAGUCCCUg	||| :: | ||||||||	ugCCAGUGACCUCUCAGGGAa	1.0939	-0.712	2	Akata-LCLd3
MIMAT0010357	hsa-miR-670-5p	ENSG00000268309	AC008764.3	antisense	chr19	16662959	16662979	+	2	0	AGO2	8mer	gugGUGUAUGU-GAGUCCCUg	|| | ||| |||||||	acaCAAAAACAGGUCAGGGAa	1.0487	-0.167	0	H1
MIMAT0010357	hsa-miR-670-5p	ENSG00000266904	LINC00663	lincRNA	chr19	19886249	19886268	-	1	0	AGO2	7mer-m8	gugguGUAUGUGAGUCCCUg	| ::|:: ||||||||	aauucUGUGUUCUCAGGGAc	0.9841	0.133	2	islets
MIMAT0010357	hsa-miR-670-5p	ENSG00000267886	AC074135.1	lincRNA	chr19	23282988	23283007	+	2	0	AGO2	8mer	gugguGUAUGUGAGUCCCUg	|||:| ||||||||	uggucCAUGCCCUCAGGGAa	0.9455	0.045	2	MCF7
MIMAT0010357	hsa-miR-670-5p	ENSG00000284428	AC092329.4	processed_transcript	chr19	23442985	23443004	-	2	0	AGO2	7mer-m8	gugGUGUAUGUGAGUCCCUg	::| |:| ||||||||	ugaUGCCUGCCCUCAGGGAg	1.0134	0.153	0	MCF7
MIMAT0010357	hsa-miR-670-5p	ENSG00000284428	AC092329.4	processed_transcript	chr19	23446317	23446335	-	1	0	AGO1-4	8mer	guGGUGUAUGUGAGUCCCUg	:|||| :| ||||||||	uuUCACA-GCCCUCAGGGAa	1.3939	0.071	0	MCF7
MIMAT0010357	hsa-miR-670-5p	ENSG00000268362	AC092279.1	lincRNA	chr19	24249187	24249206	+	5	0	AGO1,AGO1-4	8mer	gugguguAUGUGAGUCCCUg	|:| :|||||||	uuagguuUGCCUUCAGGGAa	0.3261	0.176	2	Huh-7.5,endothelial
MIMAT0010357	hsa-miR-670-5p	ENSG00000267575	AC006504.5	lincRNA	chr19	28290222	28290241	+	2	0	AGO1-4,AGO2	7mer-m8	gugguguaugUGAGUCCCUg	| |||||||	uguuguggcaAGUCAGGGAc	-0.3234	-0.250	1	HeLa,Huh-7.5
MIMAT0010357	hsa-miR-670-5p	ENSG00000266976	AC079466.1	lincRNA	chr19	29106056	29106075	+	1	0	AGO1	7mer-m8	gugguGUAUGUGAGUCCCUg	| | : :|||||||	ggaacCCUUUCUUCAGGGAg	0.4809	0.063	1	endothelial
MIMAT0010357	hsa-miR-670-5p	ENSG00000205041	AC118344.1	sense_intronic	chr19	40781219	40781237	-	1	0	AGO2	7mer-m8	guGGUGUAUGUGAGUCCCUg	| ||:|: : |||||||	agCGACGUG-GGUCAGGGAu	1.0207	-0.473	1	T98G
MIMAT0010357	hsa-miR-670-5p	ENSG00000279759	AC118344.2	TEC	chr19	40864773	40864792	+	1	0	AGO2	7mer-m8	gugguguaUGUGAGUCCCUg	::::|||||||	ggggugggGUGUUCAGGGAu	0.2500	-0.017	1	HeLa
MIMAT0010357	hsa-miR-670-5p	ENSG00000267107	PCAT19	lincRNA	chr19	41960447	41960466	-	2	0	AGO1	7mer-m8	gugGUGUAUGUGAGUCCCUg	| | :| | :||||||||	cugCCUAAAGGCUCAGGGAc	1.0793	-0.122	2	endothelial
MIMAT0010357	hsa-miR-670-5p	ENSG00000267107	PCAT19	lincRNA	chr19	41961925	41961946	-	3	0	AGO1	7mer-m8	guGGUGUAUG--UGAGUCCCUg	||| | | | :||||||||	aaCCCCUUCCUUGCUCAGGGAc	1.2146	0.080	2	endothelial
MIMAT0010357	hsa-miR-670-5p	ENSG00000259605	AC074212.1	processed_transcript	chr19	46268374	46268393	+	1	0	AGO2	7mer-m8	gugguguauguGAGUCCCUg	| | :|||||||	auuaauaguguUUCAGGGAg	0.4427	0.522	0	H1
MIMAT0010357	hsa-miR-670-5p	ENSG00000269292	AC093503.2	antisense	chr19	47112588	47112607	-	5	0	AGO2	8mer	guggUGUAUGUGAGUCCCUg	| | | |||||||||	auggAGAGAGACUCAGGGAa	0.7927	-0.397	0	TDF
MIMAT0010357	hsa-miR-670-5p	ENSG00000279861	AC073548.1	TEC	chr19	47992715	47992734	-	2	0	AGO1-4,AGO2	7mer-m8	guGGUGUAUGUGAGUCCCUg	|| :: | ||||||||	ggCCUUGGCCCCUCAGGGAc	0.9707	-0.380	0	22RV1,Huh-7.5
MIMAT0010357	hsa-miR-670-5p	ENSG00000268006	PTOV1-AS1	antisense	chr19	50354085	50354103	-	2	0	AGO1-4	8mer	guGGUGUAUGUGAGUCCCUg	| | ||||| |||||||	gcCAAAAUACA-UCAGGGAa	1.4675	-0.507	1	Huh-7.5
MIMAT0010357	hsa-miR-670-5p	ENSG00000269959	SPACA6P-AS	lincRNA	chr19	52196520	52196539	-	9	0	AGO2	7mer-m8	guGGUGUAUGUGAGUCCCUg	::| | : ||||||||	ggUUAAAGGGUCUCAGGGAc	0.9000	3.386	1	TDF
MIMAT0010357	hsa-miR-670-5p	ENSG00000269825	AC022150.4	sense_intronic	chr19	53155363	53155384	-	4	0	AGO2	8mer	guGGUGU-AUGUG-AGUCCCUg	||||:|| || || |||||||	caCCGCAUUAGACAUCAGGGAa	1.8889	-0.683	5	T98G
MIMAT0010357	hsa-miR-670-5p	ENSG00000267577	AC010327.3	antisense	chr19	55670942	55670959	+	1	0	AGO2	7mer-m8	guGGUGUAUGUGAGUCCCUg	|| || | :||||||||	ggCCCCA-A-GCUCAGGGAu	1.1121	1.992	2	HeLa
MIMAT0010357	hsa-miR-670-5p	ENSG00000268205	AC005261.1	lincRNA	chr19	57816726	57816745	+	5	0	AGO1-4,AGO2	7mer-m8	guggUGUAUGUGAGUCCCUg	|:: | : |||||||	aggaAUGAAAGGUCAGGGAu	0.6634	-0.002	1	22RV1,Huh-7.5
MIMAT0010357	hsa-miR-670-5p	ENSG00000269473	AC012313.8	lincRNA	chr19	58956387	58956406	+	1	0	AGO1-4	8mer	gugGUGUAUGUGAGUCCCUg	| | || ::|||||||	ggaCUCCUAAGUUCAGGGAa	0.9341	-0.463	1	Huh-7.5
MIMAT0010357	hsa-miR-670-5p	ENSG00000276649	AL117335.1	antisense	chr20	1870215	1870237	-	1	0	AGO2	7mer-m8	guggUGU-AUG--UGAGUCCCUg	||: ||| |:|||||||	acugACGCUACUGAUUCAGGGAu	0.9987	-0.534	2	motor_cortex
MIMAT0010357	hsa-miR-670-5p	ENSG00000205181	LINC00654	lincRNA	chr20	5481347	5481368	-	2	0	AGO1-4,AGO2	7mer-m8	gugGUGUAU--GUGAGUCCCUg	||| |: :|:|||||||	gcaCACUUGGCUAUUCAGGGAg	1.0573	-0.398	3	Huh-7.5
MIMAT0010357	hsa-miR-670-5p	ENSG00000205181	LINC00654	lincRNA	chr20	5485079	5485100	-	1	0	AGO2	7mer-m8	guggUGUAUGUG--AGUCCCUg	|| ::|| |:: |||||||	cagaGUAUUCGUGGUCAGGGAg	1.2036	-0.493	3	cingulate_gyrus
MIMAT0010357	hsa-miR-670-5p	ENSG00000259974	LINC00261	lincRNA	chr20	22545483	22545502	-	1	0	AGO2	8mer	guGGUGUAUGUGAGUCCCUg	:::: | : ||||||||	ugUUGUCUUUCCUCAGGGAa	1.0366	0.229	2	Huh-7.5
MIMAT0010357	hsa-miR-670-5p	ENSG00000276603	AL109614.1	sense_intronic	chr20	36155363	36155382	-	1	0	AGO2	8mer	gugguguauGUGAGUCCCUg	| | | :|||||||	cgucuauccCUUUCAGGGAa	0.5102	1.235	5	HeLa
MIMAT0010357	hsa-miR-670-5p	ENSG00000254419	AL139349.1	sense_intronic	chr20	57286668	57286688	+	1	0	AGO2	7mer-m8	guGGUGUAUGU-GAGUCCCUg	||| : | : ||||||||	acCCAGGGAGGUCUCAGGGAc	1.0939	0.043	4	HeLa
MIMAT0010357	hsa-miR-670-5p	ENSG00000235590	GNAS-AS1	antisense	chr20	57415387	57415406	-	1	0	AGO2	8mer	gugguguaugUGAGUCCCUg	| |||||||||	gauucgggggACUCAGGGAa	0.3000	1.107	0	HEK293S
MIMAT0010357	hsa-miR-670-5p	ENSG00000275437	AL121832.3	sense_intronic	chr20	60978933	60978952	-	2	0	AGO1-4,AGO2	8mer	gugGUGUAUGUGAGUCCCUg	|| || : ::||||||||	caaCAAGGCUGCUCAGGGAa	1.2828	-0.060	2	A549,MDA-MB-231
MIMAT0010357	hsa-miR-670-5p	ENSG00000268858	AL118506.1	antisense	chr20	62493241	62493258	-	3	0	AGO2	7mer-m8	gugGUGUAUGUGAGUCCCUg	|:|:| || |||||||	gcgCGCGU-CA-UCAGGGAc	0.9841	2.074	2	HEK293S
MIMAT0010357	hsa-miR-670-5p	ENSG00000280213	UCKL1-AS1	antisense	chr20	62585444	62585463	+	2	0	AGO2	7mer-m8	guGGUGUAUGUGAGUCCCUg	||: | |||||||||	ugCCGGACUGACUCAGGGAg	1.0207	-0.057	2	H1
MIMAT0010357	hsa-miR-670-5p	ENSG00000279579	LINC01666	lincRNA	chr21	9647994	9648012	+	1	0	AGO2	8mer	guGGUGUAUGUGAGUCCCUg	||::| :| ||||||||	acCCGUAGGC-CUCAGGGAa	1.1914	-0.091	0	22RV1
MIMAT0010357	hsa-miR-670-5p	ENSG00000235609	AF127577.4	lincRNA	chr21	16195387	16195404	-	1	0	AGO2	7mer-m8	gugGUGUAUGUGAGUCCCUg	| || |||: :|||||||	aagCA-AUAU-UUCAGGGAu	1.3060	0.065	5	HEK293
MIMAT0010357	hsa-miR-670-5p	ENSG00000215386	MIR99AHG	lincRNA	chr21	17980967	17980986	+	1	0	AGO1-4	7mer-m8	guggUGUAUGUGAGUCCCUg	| | | | |:|||||||	aaugAGACAAAUUCAGGGAu	0.9793	0.202	3	hNSC
MIMAT0010357	hsa-miR-670-5p	ENSG00000237646	HLCS-IT1	sense_intronic	chr21	38178348	38178369	-	1	0	AGO2	8mer	guGGUGUAUGU--GAGUCCCUg	| ::| ||| | :|||||||	ccUUAAAUAGAGCUUCAGGGAa	1.2853	-0.059	0	T98G
MIMAT0010357	hsa-miR-670-5p	ENSG00000280109	PLAC4	antisense	chr21	42554226	42554246	-	1	0	AGO2	8mer	gugguguAUGUG-AGUCCCUg	| | || || |||||||	cugcuguUAAACUUCAGGGAa	0.9548	0.155	2	EWS
MIMAT0010357	hsa-miR-670-5p	ENSG00000215458	AATBC	antisense	chr21	45230959	45230978	-	1	0	AGO1	7mer-m8	gugguguAUGUGAGUCCCUg	|| | | ||||||||||	cagaagcUCCACUCAGGGAg	1.2000	-0.504	2	endothelial
MIMAT0010357	hsa-miR-670-5p	ENSG00000237604	AP001056.1	lincRNA	chr21	45595372	45595384	+	1	0	AGO2	8mer	guggugUAUGUGAGUCCCUg	||: ::|||||||	------AUG-GUUCAGGGAa	-0.0418	-0.165	1	HCT116
MIMAT0010357	hsa-miR-670-5p	ENSG00000236754	AC007666.1	antisense	chr22	18071018	18071036	-	2	0	AGO1-4	7mer-m8	guggugUAUGUGAGUCCCUg	| ||::: |||||||	cgagggAUGUG-UCAGGGAu	0.7796	-0.116	2	Huh-7
MIMAT0010357	hsa-miR-670-5p	ENSG00000093100	AC016026.1	processed_transcript	chr22	18272390	18272408	-	2	0	AGO1-4,AGO2	7mer-m8	gugguguaUGUGAGUCCCUg	| | :|| |||||||	ccuggcugGCA-UCAGGGAg	0.7134	0.103	5	HEK293T,Huh-7.5
MIMAT0010357	hsa-miR-670-5p	ENSG00000260924	LINC01311	antisense	chr22	19160020	19160039	+	1	0	AGO2	7mer-m8	gugguguAUGUGAGUCCCUg	|:| ||||||||	gggaggcUGCUCUCAGGGAu	0.3761	-0.130	1	T-REx-293
MIMAT0010357	hsa-miR-670-5p	ENSG00000230513	THAP7-AS1	antisense	chr22	21356829	21356849	+	1	0	AGO2	7mer-m8	guggUGUAUGUG-AGUCCCUg	| :|: || |||||||	ggggAGGUGGACUUCAGGGAg	0.7841	0.074	0	motor_cortex
MIMAT0010357	hsa-miR-670-5p	ENSG00000228315	GUSBP11	processed_transcript	chr22	24032859	24032879	-	3	0	AGO1-4,AGO2	7mer-m8	gugGUGUAUGUG-AGUCCCUg	| ||| || | |||||||	aagCACCAACCCUUCAGGGAc	1.2353	0.157	1	Huh-7.5,foreskin_fibroblast
MIMAT0010357	hsa-miR-670-5p	ENSG00000228315	GUSBP11	processed_transcript	chr22	24035236	24035255	-	5	0	AGO1-4,AGO2	7mer-m8	gugguguauguGAGUCCCUg	| ||||||||	auuggcugcucCUCAGGGAg	0.2809	0.090	1	HEK293S,Huh-7.5
MIMAT0010357	hsa-miR-670-5p	ENSG00000218537	MIF-AS1	antisense	chr22	24238035	24238053	-	2	0	AGO1-4	8mer	guGGUGUAUGUGAGUCCCUg	||| || : ||||||||	gcCCA-AUUUCCUCAGGGAa	1.2353	-0.233	1	Huh-7.5
MIMAT0010357	hsa-miR-670-5p	ENSG00000273295	AP000350.6	lincRNA	chr22	24246884	24246903	-	1	0	AGO2	7mer-m8	gugguguauguGAGUCCCUg	| ||||||||	gcugugcucucCUCAGGGAg	0.1261	-0.485	1	Huh-7.5
MIMAT0010357	hsa-miR-670-5p	ENSG00000273295	AP000350.6	lincRNA	chr22	24249213	24249232	-	1	0	AGO2	8mer	guGGUGUAUGUGAGUCCCUg	| ||: : :| :|||||||	cuCCGGGGGCCUUCAGGGAa	1.1914	-0.072	1	T98G
MIMAT0010357	hsa-miR-670-5p	ENSG00000232545	AC253536.3	sense_intronic	chr22	24499022	24499043	+	4	0	AGO1-4,AGO2	8mer	guGGUG-UAUGUG-AGUCCCUg	:||| : |:| |||||||	ugUCACGGCUCGCUUCAGGGAa	1.0732	2.852	2	MCF7,T-REx-293
MIMAT0010357	hsa-miR-670-5p	ENSG00000272977	AL008721.2	sense_intronic	chr22	25873392	25873411	+	1	0	AGO1-4	8mer	gugguguaugUGAGUCCCUg	| :||||||||	gucgcuggggGCUCAGGGAa	0.3293	0.166	2	Huh-7.5
MIMAT0010357	hsa-miR-670-5p	ENSG00000206028	Z99774.1	lincRNA	chr22	27064741	27064761	-	1	0	AGO2	7mer-m8	guGGUGUA-UGUGAGUCCCUg	| |: ::| || |||||||	cuCUUUGUAACCAUCAGGGAg	1.1621	-0.230	0	TDF
MIMAT0010357	hsa-miR-670-5p	ENSG00000235954	TTC28-AS1	processed_transcript	chr22	28402956	28402976	+	1	0	AGO2	7mer-m8	guGGUGUAU-GUGAGUCCCUg	||| :|| : | ||||||||	caCGGCAGGCCUCUCAGGGAu	1.4560	-0.332	2	HEK293S
MIMAT0010357	hsa-miR-670-5p	ENSG00000213888	LINC01521	lincRNA	chr22	31743211	31743230	+	1	0	AGO2	8mer	guGGU-GUAUGUGAGUCCCUg	| ||| || |: ||||||||	ccCCAGCA-AUCCUCAGGGAa	1.4560	-0.047	1	22RV1
MIMAT0010357	hsa-miR-670-5p	ENSG00000279738	AL022311.1	sense_overlapping	chr22	38287998	38288017	+	1	0	AGO2	7mer-m8	gugguguaUGUGAGUCCCUg	|:| |||||||	ugaauaggAUAGUCAGGGAc	0.1347	0.156	2	HeLa
MIMAT0010357	hsa-miR-670-5p	ENSG00000278948	AL031587.5	TEC	chr22	38340252	38340273	+	8	0	AGO1,AGO1-4,AGO2	8mer	guGGUGUAU-GUG-AGUCCCUg	|::|| | :| |||||||	uuCUGCAAAGGGCAUCAGGGAa	1.0414	1.497	5	HeLa,Huh-7.5,endothelial
MIMAT0010357	hsa-miR-670-5p	ENSG00000225450	AL021707.1	antisense	chr22	39144762	39144779	+	1	0	AGO2	7mer-m8	guggUGUAUGUGAGUCCCUg	||:| | :|||||||	aggaACGU-C-UUCAGGGAc	0.7841	0.508	2	TDF
MIMAT0010357	hsa-miR-670-5p	ENSG00000280434	AL031595.3	sense_overlapping	chr22	44544881	44544901	+	1	0	AGO1-4	8mer	gugGUGUAUG-UGAGUCCCUg	|| | | ::|||||||	ugaCAGAACCGGUUCAGGGAa	0.8134	-0.698	1	Huh-7.5
MIMAT0010357	hsa-miR-670-5p	ENSG00000234869	AL021392.1	antisense	chr22	46942708	46942729	+	1	0	AGO1-4	7mer-m8	gugGUGUAUGUG--AGUCCCUg	|| ||:||| |||||||	agaCAAAUGCACCAUCAGGGAg	1.2402	-0.569	3	A549
MIMAT0010357	hsa-miR-670-5p	ENSG00000205634	LINC00898	lincRNA	chr22	48027294	48027313	-	1	0	AGO2	7mer-m8	guGGUGUAUGUGAGUCCCUg	||: | :: ||||||||	uaCUCCUGGUUCUCAGGGAu	1.0914	-0.234	0	BT474
MIMAT0010357	hsa-miR-670-5p	ENSG00000236017	ASMTL-AS1	antisense	chrX	1531825	1531846	+	2	0	AGO1	7mer-m8	guGGUGUAUG--UGAGUCCCUg	||:||| | | |||||||	acCCGCAUCCUAAAUCAGGGAc	1.1939	-0.831	1	endothelial
MIMAT0010357	hsa-miR-670-5p	ENSG00000260822	AC004656.1	sense_overlapping	chrX	24566162	24566180	+	3	1	AGO1-4,AGO2	8mer	guGGUGUAUGUGAGUCCCUg	| ||:| |:: ||||||||	ccCCGCCUGU-CUCAGGGAa	1.3621	1.030	1	Huh-7.5
MIMAT0010357	hsa-miR-670-5p	ENSG00000224975	INE1	sense_intronic	chrX	47064437	47064456	+	10	0	AGO1-4,AGO2	7mer-m8	gugguguaugugAGUCCCUg	| | |||||||	gaagucggggugUCAGGGAg	0.2927	-0.270	6	Huh-7.5,T-REx-293
MIMAT0010357	hsa-miR-670-5p	ENSG00000229807	XIST	lincRNA	chrX	73061279	73061298	-	20	0	AGO2	7mer-m8	gugguguaugUGAGUCCCUg	| | :||||||||	gaucggcccaGCUCAGGGAg	0.6000	0.382	1	HEK293S
MIMAT0010357	hsa-miR-670-5p	ENSG00000230590	FTX	lincRNA	chrX	73289207	73289226	-	2	0	AGO1,AGO2	8mer	gugguguaUGUGAGUCCCUg	| :| ||||||||	ugucuuccGCCCUCAGGGAa	0.5354	2.369	2	T98G,endothelial
MIMAT0010357	hsa-miR-670-5p	ENSG00000230590	FTX	lincRNA	chrX	73500164	73500184	-	7	0	AGO1,AGO1-4,AGO2	7mer-m8	guGGUGUAUGUG-AGUCCCUg	|| || | : |||||||	gcCCUGAUUCUUGUCAGGGAg	0.9414	0.490	2	endothelial,hNSC,motor_cortex
MIMAT0010357	hsa-miR-670-5p	ENSG00000241769	LINC00893	antisense	chrX	148615540	148615558	-	2	0	AGO1-4,AGO2	7mer-m8	gugguGUAUGUGAGUCCCUg	|||::| |||||||	uguucCAUGUA-UCAGGGAc	0.8662	-0.098	2	MCF7,MDA-MB-231
MIMAT0010357	hsa-miR-670-5p	ENSG00000235703	LINC00894	antisense	chrX	149114424	149114442	+	1	0	AGO2	7mer-m8	gugguGUAUGUGAGUCCCUg	|||::| |||||||	uguucCAUGUA-UCAGGGAc	0.8662	-0.116	0	MDA-MB-231
MIMAT0010357	hsa-miR-670-5p	ENSG00000236017	ASMTL-AS1	antisense	chrY	1481825	1481846	+	2	0	AGO1	7mer-m8	guGGUGUAUG--UGAGUCCCUg	||:||| | | |||||||	acCCGCAUCCUAAAUCAGGGAc	1.1939	-0.671	1	endothelial
