# Supplementary material for: Identification of hub programmed cell death-related genes and immune infiltration in Crohn’s disease using bioinformatics
Source: Front Genet. 2024 Dec 18;15:1425062. doi: 10.3389/fgene.2024.1425062 (PMC11688285; doi:10.3389/fgene.2024.1425062)
Supplement: Supplementary file 2 [file DataSheet4.zip › Input data and script3/ceRNAnet/miRNA_lncRNA/hsa-miR-296-5p.txt]

#please cite:
#Zhou KR, Liu S, Li B, Liu SR, Zheng WJ, Cai L, et al. An encyclopedia of RNA interactomes in ENCORI.
#2.Li JH, et al.starBase v2.0: decoding miRNA-ceRNA, miRNA-ncRNA and protein-RNA interaction networks from large-scale CLIP-Seq data , Nucleic Acids Res. 2014 Jan;42:D92-7.
miRNAid	miRNAname	geneID	geneName	geneType	chromosome	start	end	strand	clipExpNum	degraExpNum	RBP	merClass	miRseq	align	targetSeq	TDMDScore	phyloP	pancancerNum	cellline/tissue
MIMAT0000690	hsa-miR-296-5p	ENSG00000223764	AL645608.1	lincRNA	chr1	854731	854751	-	1	0	AGO2	7mer-m8	uguccuaacuccCCCCCGGGa	| | ||||||||	ggggcaccagccGGGGGCCCu	0.3740	-0.693	1	HeLa
MIMAT0000690	hsa-miR-296-5p	ENSG00000223764	AL645608.1	lincRNA	chr1	855567	855587	-	2	0	AGO2	7mer-m8	uguccuaaCUCCCCCCCGGGa	| | | |:|| |||||||	agaacaaaGGGGUGGGGCCCg	1.0476	-0.171	1	T98G
MIMAT0000690	hsa-miR-296-5p	ENSG00000272141	AL390719.2	lincRNA	chr1	1105064	1105085	+	1	0	AGO2	7mer-m8	ugUCCUAAC-UCCCCCCCGGGa	||| || | ||||||||	gcAGCCCUGCACUGGGGGCCCc	1.0940	-0.538	4	HEK293T
MIMAT0000690	hsa-miR-296-5p	ENSG00000272153	AL365330.1	antisense	chr1	3701673	3701693	+	1	0	AGO2	7mer-m8	uguccuaacUCCCCCCCGGGa	| | || |||||||	gcgcaguacAGCAGGGGCCCu	0.5842	2.534	1	H1
MIMAT0000690	hsa-miR-296-5p	ENSG00000228526	MIR34AHG	lincRNA	chr1	9211726	9211746	-	1	0	AGO2	8mer	uguccuaacucCCCCCCGGGa	| | | |||||||	ugcugcacguuGUGGGGCCCa	0.3473	3.165	4	MCF7
MIMAT0000690	hsa-miR-296-5p	ENSG00000272078	AL139423.1	antisense	chr1	10713239	10713259	+	1	0	AGO2	7mer-m8	uguccuaacucccCCCCGGGa	|| | |||||||	ggagccagaaccaGGGGCCCc	0.3825	-0.506	2	22RV1
MIMAT0000690	hsa-miR-296-5p	ENSG00000179743	AL450998.2	antisense	chr1	16161694	16161714	-	3	0	AGO2	7mer-m8	uguccuaaCUCCCCCCCGGGa	| |: | |||||||	agccccccGGAGAGGGGCCCg	0.3106	-0.768	3	T98G
MIMAT0000690	hsa-miR-296-5p	ENSG00000228172	AL020996.1	antisense	chr1	26147031	26147051	-	1	0	AGO2	7mer-m8	uguccuaacuccCCCCCGGGa	|| ||||||||	accccuggucccGGGGGCCCc	0.0871	-0.449	5	22RV1
MIMAT0000690	hsa-miR-296-5p	ENSG00000279443	AL513497.1	TEC	chr1	28871175	28871196	+	1	0	AGO2	7mer-m8	uguccuaaCU-CCCCCCCGGGa	|| ||||||||||	guccaccaGACGGGGGGGCCCu	0.3582	-0.103	2	22RV1
MIMAT0000690	hsa-miR-296-5p	ENSG00000223745	CCDC18-AS1	processed_transcript	chr1	93811223	93811243	-	1	0	AGO2	7mer-m8	ugucCUAACUCCCCCCCGGGa	|| | |||: |||||||	acgcGCUUGGUCUGGGGCCCg	1.1765	-0.272	2	HeLa
MIMAT0000690	hsa-miR-296-5p	ENSG00000270066	AL356488.2	lincRNA	chr1	109643132	109643152	+	57	0	AGO1,AGO1-4,AGO2	7mer-m8	uguccuaacucCCCCCCGGGa	| |||||||	gagcuggcccuGCGGGGCCCg	-0.4659	0.779	1	MDMs,endothelial,foreskin_fibroblast
MIMAT0000690	hsa-miR-296-5p	ENSG00000258634	AL160006.1	antisense	chr1	110603733	110603753	+	2	0	AGO2	7mer-m8	uguccuaacucccCCCCGGGa	| | |||||||	ucucuuuguccuuGGGGCCCc	0.1835	0.030	2	HeLa
MIMAT0000690	hsa-miR-296-5p	ENSG00000278811	LINC00624	antisense	chr1	146854584	146854604	-	1	0	AGO1-4	8mer	uguccuaacucccCCCCGGGa	|| | |||||||	accaauggaaaaaGGGGCCCa	0.2548	-0.111	0	fibroblasts
MIMAT0000690	hsa-miR-296-5p	ENSG00000234283	LINC01731	lincRNA	chr1	147745155	147745175	-	1	0	AGO1-4	8mer	uguccuaacucccCCCCGGGa	| |||||||	gugaagugcuccuGGGGCCCa	-0.0872	0.082	2	fibroblasts
MIMAT0000690	hsa-miR-296-5p	ENSG00000203739	AL645568.1	antisense	chr1	173429691	173429711	-	2	0	AGO2	7mer-m8	ugUCCUAACUCCCCCCCGGGa	| |||| ||: |||||||	agAGGAAUGGAUUGGGGCCCc	1.4343	0.058	2	Huh-7.5
MIMAT0000690	hsa-miR-296-5p	ENSG00000232860	SMG7-AS1	processed_transcript	chr1	183440998	183441018	-	1	0	AGO2	7mer-m8	ugUCCUAACUCCCCCCCGGGa	:||: | ||| |||||||	gaGGGGAUAAGGUGGGGCCCg	1.2717	0.952	3	MCF7
MIMAT0000690	hsa-miR-296-5p	ENSG00000229191	AL358473.1	antisense	chr1	200994790	200994810	+	2	0	AGO2	8mer	uguCCUAACUCCCCCCCGGGa	| ||| | |||||||	ucuGGACUUCUCUGGGGCCCa	0.9187	0.305	3	BCBL-1
MIMAT0000690	hsa-miR-296-5p	ENSG00000203709	MIR29B2CHG	lincRNA	chr1	207987416	207987436	-	2	0	AGO2	7mer-m8	uguccuaacucccCCCCGGGa	| ||| |||||||	agaggcccugccaGGGGCCCu	0.4901	0.207	3	HeLa
MIMAT0000690	hsa-miR-296-5p	ENSG00000203684	IBA57-AS1	lincRNA	chr1	228351961	228351981	-	1	0	AGO2	8mer	uguccuaacucccCCCCGGGa	|||||||	uugcuggccuccuGGGGCCCa	-0.6667	0.248	0	HeLa
MIMAT0000690	hsa-miR-296-5p	ENSG00000228830	AL160408.2	antisense	chr1	234743221	234743241	+	2	0	AGO2	8mer	uguccuaacucccCCCCGGGa	| | |||||||	cccccaccucucuGGGGCCCa	0.1359	3.020	0	H1
MIMAT0000690	hsa-miR-296-5p	ENSG00000242042	LINC01743	lincRNA	chr1	246679568	246679593	-	1	0	AGO2	7mer-m8	ugUCCUAACUCCC-----CCCCGGGa	:||: |:||| |||||||	cuGGGGGCGGGGGCAUUCGGGGCCCc	0.8711	0.014	0	HCT116
MIMAT0000690	hsa-miR-296-5p	ENSG00000224128	LINC01248	antisense	chr2	5831539	5831559	-	4	0	AGO2	7mer-m8	uguccuaacucCCCCCCGGGa	| | |||||||	ggcgucccugcGAGGGGCCCg	0.0179	-0.413	0	H1
MIMAT0000690	hsa-miR-296-5p	ENSG00000235072	AC012074.1	lincRNA	chr2	25592953	25592981	-	1	0	AGO1-4	7mer-m8	ugUCCUAAC--UC------CCCCCCGGGa	|||||||| || |||||||||	gcAGGAUUGGAAGGUCUCUGGGGGGCCCc	1.6482	-0.082	0	Huh-7.5
MIMAT0000690	hsa-miR-296-5p	ENSG00000234072	AC074117.1	antisense	chr2	27579555	27579576	+	1	0	AGO2	7mer-m8	ugUCCUAACU-CCCCCCCGGGa	|||| | | | |||||||	ggAGGAGUAAUUGUGGGGCCCc	1.1847	1.048	0	T-REx-293
MIMAT0000690	hsa-miR-296-5p	ENSG00000222041	CYTOR	lincRNA	chr2	87882896	87882916	+	1	0	AGO2	7mer-m8	uguccuaacuccCCCCCGGGa	| | | ||||||||	gaugaagagcuuGGGGGCCCu	0.5924	-0.706	1	HS5
MIMAT0000690	hsa-miR-296-5p	ENSG00000204685	STARD7-AS1	processed_transcript	chr2	96874192	96874212	+	1	0	AGO2	8mer	uguccuaacucccCCCCGGGa	| | |||||||	gccgcgagcuuccGGGGCCCa	0.0000	-0.821	3	MDA-MB-231
MIMAT0000690	hsa-miR-296-5p	ENSG00000214184	GCC2-AS1	antisense	chr2	109150522	109150542	-	1	0	AGO2	7mer-m8	uguccuaaCUCCCCCCCGGGa	| |: | |||||||	gggcgcagGGAGCGGGGCCCg	0.4623	-0.782	2	HEK293S
MIMAT0000690	hsa-miR-296-5p	ENSG00000172965	MIR4435-2HG	lincRNA	chr2	112187803	112187823	-	4	0	AGO1,AGO2	7mer-m8	ugucCUAACUCCCCCCCGGGa	| |||: |||||||	cuuuGCUUGGUCAGGGGCCCc	0.7689	-0.357	2	T98G,endothelial
MIMAT0000690	hsa-miR-296-5p	ENSG00000189223	PAX8-AS1	processed_transcript	chr2	114026590	114026609	+	1	0	AGO2	8mer	ugUCCUAACUCCCCCCCGGGa	:||| | | |||||||||	caGGGAAU-AUGGGGGGCCCa	1.2323	-0.550	2	22RV1
MIMAT0000690	hsa-miR-296-5p	ENSG00000236859	NIFK-AS1	antisense	chr2	122485470	122485490	+	1	0	AGO2	7mer-m8	uguccUAACUCCCCCCCGGGa	| ||: | |||||||	uacaaACUGGUGUGGGGCCCu	0.6403	3.620	1	TDF
MIMAT0000690	hsa-miR-296-5p	ENSG00000235726	AC010148.1	processed_transcript	chr2	235792057	235792077	-	1	0	AGO2	8mer	uguccuaacucccCCCCGGGa	|| |||||||	ugagccacagcauGGGGCCCa	0.0197	-0.718	1	HeLa
MIMAT0000690	hsa-miR-296-5p	ENSG00000260942	CAPN10-AS1	antisense	chr2	241523294	241523317	-	1	0	AGO2	7mer-m8	ugUCCUAACUCCC----CCCCGGGa	| || | |||| | |||||||	aaAGUA-UGAGAGCCUCGGGGCCCu	1.1962	-0.152	3	HeLa
MIMAT0000690	hsa-miR-296-5p	ENSG00000224318	CHL1-AS2	processed_transcript	chr3	238901	238924	-	1	0	AGO2	7mer-m8	uguCCUAACUCC--C-CCCCGGGa	| ||:| ||| | |||||||	cccGGGUGCAGGCUGAGGGGCCCg	1.1371	-0.106	3	HEK293T
MIMAT0000690	hsa-miR-296-5p	ENSG00000225733	FGD5-AS1	antisense	chr3	14988956	14988978	-	2	0	AGO1-4,AGO2	7mer-m8	uguccuaACUC--CCCCCCGGGa	||:| | |||||||	cggcccgUGGGCUGUGGGGCCCc	0.2630	0.117	6	BCBL-1,Huh-7.5
MIMAT0000690	hsa-miR-296-5p	ENSG00000224660	SH3BP5-AS1	antisense	chr3	15298251	15298271	+	1	0	AGO1-4	7mer-m8	uguccuaacuccCCCCCGGGa	| | ||||||||	guaaugcagcauGGGGGCCCu	0.3430	-1.088	3	hNSC
MIMAT0000690	hsa-miR-296-5p	ENSG00000261572	AC097639.1	sense_intronic	chr3	32279857	32279881	-	1	0	AGO2	7mer-m8	ugUCCUAACUCCC----CCCCGGGa	:||: || ||| |||||||	cgGGGGCUGCGGGCAUUGGGGCCCc	1.0731	-0.235	3	22RV1
MIMAT0000690	hsa-miR-296-5p	ENSG00000270194	AC097359.2	antisense	chr3	37284316	37284336	-	1	0	AGO2	7mer-m8	uguccuaacucCCCCCCGGGa	| | | |||||||	cuucggugccaGAGGGGCCCg	0.3194	0.051	2	HeLa
MIMAT0000690	hsa-miR-296-5p	ENSG00000273374	AC069222.1	lincRNA	chr3	99524105	99524125	-	1	0	AGO1-4	8mer	uguccuaacucccCCCCGGGa	| | |||||||	gcuguggcucaaaGGGGCCCa	0.0000	-0.118	0	hNSC
MIMAT0000690	hsa-miR-296-5p	ENSG00000256628	ZBTB11-AS1	antisense	chr3	101396762	101396782	+	1	0	AGO2	8mer	uguccuaacucccCCCCGGGa	| |||||||	ugcagcgcucacaGGGGCCCa	-0.1498	-0.152	2	Huh-7.5
MIMAT0000690	hsa-miR-296-5p	ENSG00000241288	AC092902.2	processed_transcript	chr3	125634299	125634319	-	1	0	AGO2	7mer-m8	uguccuaacucccCCCCGGGa	| | |||||||	gcgccacccgucuGGGGCCCg	0.1359	-0.700	2	T-REx-293
MIMAT0000690	hsa-miR-296-5p	ENSG00000250012	AC079848.1	antisense	chr3	125803112	125803132	+	5	0	AGO2	7mer-m8	uguccuaacuccCCCCCGGGa	| ||||||||	cagagccccgccGGGGGCCCg	0.0883	-0.123	3	MDMs
MIMAT0000690	hsa-miR-296-5p	ENSG00000239608	RUVBL1-AS1	antisense	chr3	127794747	127794767	+	1	0	AGO2	7mer-m8	uguccuaacUCCCCCCCGGGa	| | || |||||||	aguccacccAGCCGGGGCCCc	0.5493	-0.546	0	HeLa
MIMAT0000690	hsa-miR-296-5p	ENSG00000244300	GATA2-AS1	antisense	chr3	128208557	128208577	+	1	0	AGO2	8mer	ugucCUAACUCCCCCCCGGGa	|:| | |||||||	gugcGGUCCCGCCGGGGCCCa	0.4623	0.016	6	HeLa
MIMAT0000690	hsa-miR-296-5p	ENSG00000272588	AC139887.4	antisense	chr4	751048	751073	-	1	0	AGO2	7mer-m8	ugUCCUA-AC-UCCC---CCCCGGGa	|:||:| || || | |||||||	gcGGGGUCUGCAGUGCAUGGGGCCCg	1.2136	-0.268	3	motor_cortex
MIMAT0000690	hsa-miR-296-5p	ENSG00000196810	CTBP1-AS2	antisense	chr4	1243768	1243788	+	1	0	AGO1-4	8mer	uguccuaacucCCCCCCGGGa	| | |||||||	cagacucucccGAGGGGCCCa	0.0179	-0.298	3	Huh-7.5
MIMAT0000690	hsa-miR-296-5p	ENSG00000249673	NOP14-AS1	antisense	chr4	2936895	2936919	+	1	0	AGO2	7mer-m8	ugUCCUAACUCCC----CCCCGGGa	|||| | ||| |||||||	gaAGGACCGCGGGCUUCGGGGCCCc	1.1313	-0.643	3	left_ventricle
MIMAT0000690	hsa-miR-296-5p	ENSG00000250220	AC053527.1	antisense	chr4	74124950	74124971	+	1	0	AGO2	7mer-m8	ugUCCUAACUC-CCCCCCGGGa	|||: |:| |||||||	caAGGGCCGGGUCUGGGGCCCc	0.9745	-0.190	2	22RV1
MIMAT0000690	hsa-miR-296-5p	ENSG00000251022	THAP9-AS1	antisense	chr4	83821935	83821955	-	1	0	AGO1-4	7mer-m8	uguccuaACUCCCCCCCGGGa	| | | |||||||	cuucuugUUACGUGGGGCCCc	0.2154	0.598	1	hNSC
MIMAT0000690	hsa-miR-296-5p	ENSG00000248491	AC093772.1	lincRNA	chr4	128391598	128391618	-	1	0	AGO2	8mer	ugUCCUAACUCCCCCCCGGGa	:||| | |||||||	ggGGGACCCUGCUGGGGCCCa	0.7491	-0.823	1	C8166
MIMAT0000690	hsa-miR-296-5p	ENSG00000251600	AC139713.2	processed_transcript	chr4	144481102	144481122	+	1	0	AGO1	7mer-m8	ugucCUAACUCCCCCCCGGGa	| | | ||| |||||||	gccuGUUCCAGGUGGGGCCCc	1.0221	0.937	1	endothelial
MIMAT0000690	hsa-miR-296-5p	ENSG00000188242	AC010442.1	3prime_overlapping_ncRNA	chr5	472468	472489	-	1	0	AGO2	8mer	ugUCCUAACU-CCCCCCCGGGa	||||: | || |||||||	ccAGGGGGCAUGGAGGGGCCCa	1.2845	-0.776	4	22RV1
MIMAT0000690	hsa-miR-296-5p	ENSG00000188242	AC010442.1	3prime_overlapping_ncRNA	chr5	472516	472537	-	6	0	AGO1-4,AGO2	8mer	uguccUAACU-CCCCCCCGGGa	:| || || |||||||	cuuaaGUGGAUGGUGGGGCCCa	0.7274	-0.611	4	BCBL-1,Huh-7.5
MIMAT0000690	hsa-miR-296-5p	ENSG00000271781	AC026740.1	antisense	chr5	676087	676107	+	2	0	AGO2	7mer-m8	uguccuaacucccCCCCGGGa	||| | |||||||	ccagcucgcacccGGGGCCCu	0.6148	-0.108	1	HEK293S
MIMAT0000690	hsa-miR-296-5p	ENSG00000215246	AC116351.1	antisense	chr5	989948	989968	-	1	0	AGO1-4	8mer	uguccuaaCUCCCCCCCGGGa	| | || | |||||||	ucuccaggGAUGCGGGGCCCa	0.7747	-0.168	4	hNSC
MIMAT0000690	hsa-miR-296-5p	ENSG00000260515	AC034229.2	lincRNA	chr5	10195974	10195994	-	1	0	AGO2	7mer-m8	uguccuaacuccCCCCCGGGa	| | ||||||||	guauuuuguuauGGGGGCCCu	0.4495	-0.078	0	22RV1
MIMAT0000690	hsa-miR-296-5p	ENSG00000271998	AC034229.3	lincRNA	chr5	10195974	10195994	-	1	0	AGO2	7mer-m8	uguccuaacuccCCCCCGGGa	| | ||||||||	guauuuuguuauGGGGGCCCu	0.4495	-0.078	0	22RV1
MIMAT0000690	hsa-miR-296-5p	ENSG00000272144	AC025171.4	lincRNA	chr5	43061631	43061651	+	1	0	AGO2	7mer-m8	uguccuaacUCCCCCCCGGGa	| | | |||||||	auucugccaAUGUGGGGCCCg	0.1283	-0.350	3	HeLa
MIMAT0000690	hsa-miR-296-5p	ENSG00000271714	AC010501.1	antisense	chr5	74161912	74161932	+	1	0	AGO2	7mer-m8	uguccuaaCUCCCCCCCGGGa	| |: | |||||||	cuggcgggGGCGCGGGGCCCg	0.4623	-0.149	2	motor_cortex
MIMAT0000690	hsa-miR-296-5p	ENSG00000281357	ARRDC3-AS1	lincRNA	chr5	90676250	90676269	+	1	0	AGO2	7mer-m8	ugUCCUAACUCC-CCCCCGGGa	|||: |||| ||||||||	gaAGGG--GAGGCGGGGGCCCg	1.3973	-1.153	6	22RV1
MIMAT0000690	hsa-miR-296-5p	ENSG00000246859	STARD4-AS1	antisense	chr5	110847924	110847938	+	1	0	AGO2	7mer-m8	uguccuaacucccCCCCGGGa	| |||||||	------ggacgccGGGGCCCg	-0.6100	-0.094	1	HEK293T
MIMAT0000690	hsa-miR-296-5p	ENSG00000234290	AC116366.1	antisense	chr5	131807125	131807145	-	1	0	AGO2	8mer	uguccuaacucccCCCCGGGa	| | |||||||	gucugggagcucuGGGGCCCa	0.2242	0.180	6	islets
MIMAT0000690	hsa-miR-296-5p	ENSG00000224186	C5orf66	antisense	chr5	134679776	134679796	+	1	0	AGO2	7mer-m8	uguccuAACUCCCCCCCGGGa	| || | |||||||	uuuuccUAGAAGAGGGGCCCc	0.4760	-0.270	5	22RV1
MIMAT0000690	hsa-miR-296-5p	ENSG00000253618	GRPEL2-AS1	antisense	chr5	148727916	148727936	-	1	0	AGO2	8mer	uguccuaacUCCCCCCCGGGa	| || ||||||||	cguucagcaAGAGGGGGCCCa	0.4905	1.567	3	TDF
MIMAT0000690	hsa-miR-296-5p	ENSG00000246334	PRR7-AS1	antisense	chr5	176870191	176870211	-	1	0	AGO2	7mer-m8	uguccuaacucccCCCCGGGa	|||| |||||||	ggaggacaccaacGGGGCCCg	0.6609	-0.210	1	HeLa
MIMAT0000690	hsa-miR-296-5p	ENSG00000245060	LINC00847	lincRNA	chr5	180259811	180259831	+	1	0	AGO2	8mer	uguccuaacucccCCCCGGGa	|||||||	caucagaaacucuGGGGCCCa	-0.6667	0.083	2	Akata-LCLd3
MIMAT0000690	hsa-miR-296-5p	ENSG00000233937	AC008443.1	processed_transcript	chr5	180673975	180673996	+	1	0	AGO2	7mer-m8	uguCCUAACUCC-CCCCCGGGa	| ||: |:|| |||||||	ucuGGGCCGGGGCCGGGGCCCc	1.1068	-0.214	2	HeLa
MIMAT0000690	hsa-miR-296-5p	ENSG00000261730	AL034346.1	antisense	chr6	1384482	1384508	-	1	0	AGO2	8mer	ugUCCUAA-CUCCC-----CCCCGGGa	||||:|| ||||| |||||||	gcAGGGUUGGAGGGGCCGCGGGGCCCa	1.7565	-1.238	2	HeLa
MIMAT0000690	hsa-miR-296-5p	ENSG00000260604	AL590004.4	lincRNA	chr6	3906857	3906877	-	1	0	AGO2	7mer-m8	uguccuaacucccCCCCGGGa	| | |||||||	cuggccuaccucuGGGGCCCu	0.2114	0.159	2	HeLa
MIMAT0000690	hsa-miR-296-5p	ENSG00000249379	AL033397.2	antisense	chr6	53370965	53370985	+	1	0	AGO2	7mer-m8	uguccuaacucccCCCCGGGa	| | | | |||||||	ucugaagagccacGGGGCCCc	0.6469	0.126	3	TDF
MIMAT0000690	hsa-miR-296-5p	ENSG00000272017	AL137784.2	antisense	chr6	100016744	100016766	+	1	0	AGO2	8mer	ugUCCUAACUCC--CCCCCGGGa	|| ||| || ||||||||	ugAGAAUUCUGGCCGGGGGCCCa	1.1962	-0.751	0	MDMs
MIMAT0000690	hsa-miR-296-5p	ENSG00000227220	AL133346.1	antisense	chr6	132272276	132272296	+	3	0	AGO2	8mer	ugucCUAACUCCCCCCCGGGa	| || :| |||||||	aggcGACGCGGACGGGGCCCa	0.6922	0.762	2	TDF
MIMAT0000690	hsa-miR-296-5p	ENSG00000223855	AC147651.1	lincRNA	chr7	562337	562356	+	1	0	AGO2	7mer-m8	ugUCCUAACUC-CCCCCCGGGa	||| |||| |||||||	cgAGG--UGAGCCCGGGGCCCc	1.1592	-0.113	1	T98G
MIMAT0000690	hsa-miR-296-5p	ENSG00000273230	AC102953.2	lincRNA	chr7	1505403	1505423	-	1	0	AGO2	7mer-m8	uguccuaacuccCCCCCGGGa	| ||||||||	agccaggaccccGGGGGCCCc	-0.1905	-0.816	2	22RV1
MIMAT0000690	hsa-miR-296-5p	ENSG00000230733	AC092171.2	lincRNA	chr7	5517522	5517545	+	1	0	AGO2	8mer	uguccUAACU--CC-CCCCCGGGa	| ||||: || |||||||	gcuucAUUGGCCGGCAGGGGCCCa	1.0546	-0.480	2	H1
MIMAT0000690	hsa-miR-296-5p	ENSG00000279048	AC080080.1	TEC	chr7	17980293	17980313	+	1	0	AGO2	7mer-m8	ugUCCUAACUCCCCCCCGGGa	:||| || | |||||||	cuGGGAGUGCAGAGGGGCCCc	1.1568	-0.720	2	HeLa
MIMAT0000690	hsa-miR-296-5p	ENSG00000225792	AC004540.2	antisense	chr7	26416254	26416274	-	1	0	AGO2	7mer-m8	uguccuaacuCCCCCCCGGGa	| | || |||||||	ucuccagccuGGCGGGGCCCu	0.5493	-0.475	2	T-REx-293
MIMAT0000690	hsa-miR-296-5p	ENSG00000196295	AC005154.1	processed_transcript	chr7	30593208	30593230	-	1	0	AGO2	8mer	ugUCCUA--ACUCCCCCCCGGGa	:||:| || || |||||||	caGGGGUGAUGUGGAGGGGCCCa	1.1544	0.100	5	HeLa
MIMAT0000690	hsa-miR-296-5p	ENSG00000272768	AC004854.2	antisense	chr7	44925002	44925022	+	1	0	AGO2	7mer-m8	uguccuaacucccCCCCGGGa	| |||||||	cggcucgcgcuccGGGGCCCc	-0.1574	0.581	0	T-REx-293
MIMAT0000690	hsa-miR-296-5p	ENSG00000232956	SNHG15	lincRNA	chr7	45024325	45024345	-	2	0	AGO1-4,AGO2	8mer	ugUCCUAACUCCCCCCCGGGa	||| | || | |||||||	ucAGUACAGAUGAGGGGCCCa	1.2241	-0.132	1	HCT116,Huh-7.5
MIMAT0000690	hsa-miR-296-5p	ENSG00000224057	EGFR-AS1	antisense	chr7	55248039	55248059	-	2	0	AGO1-4,AGO2	7mer-m8	uguccuaacucccCCCCGGGa	|||| |||||||	ucaggcacacaauGGGGCCCu	0.5854	-0.190	0	Huh-7.5
MIMAT0000690	hsa-miR-296-5p	ENSG00000179406	LINC00174	processed_transcript	chr7	65915167	65915187	-	2	0	AGO2	8mer	uguccuaacucccCCCCGGGa	||| | |||||||	ucagagcagccaaGGGGCCCa	0.6736	2.703	0	T-REx-293
MIMAT0000690	hsa-miR-296-5p	ENSG00000272752	STAG3L5P-PVRIG2P-PILRB	processed_transcript	chr7	99950288	99950308	+	14	0	AGO2	7mer-m8	uguccuaacUCCCCCCCGGGa	|| | |||||||||||	acugugagcAGGGGGGGCCCc	1.1347	0.341	2	HCT116
MIMAT0000690	hsa-miR-296-5p	ENSG00000272752	STAG3L5P-PVRIG2P-PILRB	processed_transcript	chr7	99951267	99951287	+	4	0	AGO1-4,AGO2	8mer	uguccuaacucccCCCCGGGa	|||||||	uucccugacccuuGGGGCCCa	-0.6667	-0.149	2	22RV1,Huh-7.5
MIMAT0000690	hsa-miR-296-5p	ENSG00000274272	AC069281.2	processed_transcript	chr7	100171933	100171953	-	2	0	AGO2	7mer-m8	uguCCUAACUCC-CCCCCGGGa	| ||| |||| ||||||||	ccuGGA-AGAGGAGGGGGCCCc	1.5517	2.459	1	HeLa
MIMAT0000690	hsa-miR-296-5p	ENSG00000274272	AC069281.2	processed_transcript	chr7	100172324	100172349	-	8	0	AGO1-4,AGO2	8mer	uguccuAAC-UCCC----CCCCGGGa	| ||| |||| |||||||	cuauauUUGUAGGGGUUCGGGGCCCa	1.0012	1.415	1	22RV1,Huh-7.5
MIMAT0000690	hsa-miR-296-5p	ENSG00000274272	AC069281.2	processed_transcript	chr7	100174908	100174928	-	2	0	AGO1-4,AGO2	7mer-m8	uguccuaacucCCCCCCGGGa	| |||||||||	gagcggggcguGGGGGGCCCc	0.3264	0.236	1	22RV1,Huh-7.5
MIMAT0000690	hsa-miR-296-5p	ENSG00000224729	PCOLCE-AS1	antisense	chr7	100200109	100200130	-	4	0	AGO2	7mer-m8	ugUCC-UAACUCCCCCCCGGGa	|||| | ||||| |||||||	gcAGGCAGUGAGGAGGGGCCCc	1.9551	1.603	0	TDF
MIMAT0000690	hsa-miR-296-5p	ENSG00000273329	AC078846.1	lincRNA	chr7	129250917	129250937	-	2	0	AGO2	7mer-m8	uguccuaacucccCCCCGGGa	| || | |||||||	auucgaagcaauaGGGGCCCc	0.5969	0.075	2	22RV1
MIMAT0000690	hsa-miR-296-5p	ENSG00000231721	LINC-PINT	processed_transcript	chr7	130791557	130791576	-	5	0	AGO1-4,AGO2	7mer-m8	uguCCUAACUCCCCCCCGGGa	||: || || |||||||	ggcGGGGUG-GGUGGGGCCCc	1.0638	0.886	4	Huh-7.5,left_ventricle
MIMAT0000690	hsa-miR-296-5p	ENSG00000234722	LINC01287	lincRNA	chr7	153110044	153110064	-	1	0	AGO1	7mer-m8	uguccuaacucccCCCCGGGa	|||||||	guuaauccuguccGGGGCCCc	-0.6667	-0.105	2	endothelial
MIMAT0000690	hsa-miR-296-5p	ENSG00000273344	PAXIP1-AS1	lincRNA	chr7	154795311	154795331	+	2	0	AGO2	7mer-m8	uguccuaaCUCCCCCCCGGGa	| | |: | |||||||	ccgagcaaGGCGCGGGGCCCc	0.6876	-0.419	2	HeLa
MIMAT0000690	hsa-miR-296-5p	ENSG00000246089	AC016065.1	antisense	chr8	6264002	6264022	-	1	0	AGO2	7mer-m8	uguccuaaCUCCCCCCCGGGa	| |:| ||||||||	agcccccgGGGAGGGGGCCCg	0.4534	-1.047	2	HEK293S
MIMAT0000690	hsa-miR-296-5p	ENSG00000245857	AF233439.1	lincRNA	chr8	6693076	6693098	+	2	0	AGO2	7mer-m8	ugUCCUAACUCC--CCCCCGGGa	||| || || |||||||	ggAGGUUUCCGGCCCGGGGCCCg	1.0534	0.435	2	MDMs
MIMAT0000690	hsa-miR-296-5p	ENSG00000255495	AC145124.1	antisense	chr8	12052138	12052158	+	1	0	AGO2	8mer	uguccuAACUCCCCCCCGGGa	| |||:|| |||||||	gcccacUUGGGGAGGGGCCCa	1.0940	-0.164	2	HEK293S
MIMAT0000690	hsa-miR-296-5p	ENSG00000251136	AF117829.1	lincRNA	chr8	90733451	90733471	-	1	0	AGO1-4	7mer-m8	uguccuaacUCCCCCCCGGGa	| | || |||||||	ucuacaaguAGCAGGGGCCCu	0.5969	0.010	1	fibroblasts
MIMAT0000690	hsa-miR-296-5p	ENSG00000253722	AC010834.1	antisense	chr8	94745646	94745666	+	1	0	AGO2	8mer	uguccuaacucccCCCCGGGa	| | |||||||	aacuuaacuuuucGGGGCCCa	0.0883	3.629	0	TDF
MIMAT0000690	hsa-miR-296-5p	ENSG00000247317	LY6E-DT	lincRNA	chr8	144089607	144089630	-	1	0	AGO2	7mer-m8	uguccUAAC--UC-CCCCCCGGGa	:||| || ||||||||	uggcuGUUGCCAGCAGGGGGCCCu	0.7100	0.139	4	HEK293S
MIMAT0000690	hsa-miR-296-5p	ENSG00000254389	RHPN1-AS1	antisense	chr8	144449344	144449364	-	1	0	AGO2	7mer-m8	uguccuaacucccCCCCGGGa	|||||||	cuccuggccuuuuGGGGCCCu	-0.6667	0.118	2	22RV1
MIMAT0000690	hsa-miR-296-5p	ENSG00000255182	AC084125.2	processed_transcript	chr8	145724686	145724706	-	4	0	AGO2	7mer-m8	uguccuaACUCCCCCCCGGGa	||:||||||||||	cacacucUGGGGGGGGGCCCg	0.7143	-0.838	4	HEK293S
MIMAT0000690	hsa-miR-296-5p	ENSG00000255182	AC084125.2	processed_transcript	chr8	145725323	145725343	-	1	0	AGO2	8mer	uguccuaacucccCCCCGGGa	| | |||||||	gagaggcagccuuGGGGCCCa	0.2242	-0.334	4	T98G
MIMAT0000690	hsa-miR-296-5p	ENSG00000223839	FAM95B1	lincRNA	chr9	42467443	42467464	+	2	0	AGO1	7mer-m8	uguCCUA-ACUCCCCCCCGGGa	| | || | | |||||||	aauGCAUGUUAUCAGGGGCCCu	0.8769	-0.138	1	endothelial
MIMAT0000690	hsa-miR-296-5p	ENSG00000225194	LINC00092	lincRNA	chr9	98783261	98783281	-	2	0	AGO1-4,AGO2	7mer-m8	uguccuaacucccCCCCGGGa	|| | | | |||||||	ccaacaguccgacGGGGCCCg	0.8095	-0.343	0	MDMs,foreskin_fibroblast
MIMAT0000690	hsa-miR-296-5p	ENSG00000236901	MIR600HG	sense_intronic	chr9	125874442	125874462	-	2	0	AGO1-4,AGO2	8mer	uguccuaacucccCCCCGGGa	| |||||||	gacucccuuucacGGGGCCCa	-0.0704	-0.477	2	Huh-7.5
MIMAT0000690	hsa-miR-296-5p	ENSG00000224842	AL161908.1	antisense	chr9	129370534	129370556	-	1	0	AGO2	7mer-m8	uguccuaACUCC--CCCCCGGGa	| | ||:|| ||||||||	ccgugucUGGGGAAGGGGGCCCg	1.0394	0.395	0	BT474
MIMAT0000690	hsa-miR-296-5p	ENSG00000234771	SLC25A25-AS1	antisense	chr9	130876518	130876540	-	1	0	AGO1-4	7mer-m8	ugucCUAACU--CCCCCCCGGGa	|| || ||: | ||||||||	accuGAGUGGCUGAGGGGGCCCc	1.2020	-0.273	3	Huh-7.5
MIMAT0000690	hsa-miR-296-5p	ENSG00000225756	DBH-AS1	antisense	chr9	136522402	136522422	-	1	0	AGO2	7mer-m8	uguccuaacucccCCCCGGGa	| |||||||	aucaccccucacuGGGGCCCc	-0.4286	-0.855	3	Huh-7.5
MIMAT0000690	hsa-miR-296-5p	ENSG00000225361	PPP1R26-AS1	antisense	chr9	138355010	138355030	-	1	0	AGO1-4	7mer-m8	ugucCUAACUCCCCCCCGGGa	| | :|| |||||||	ugguGCUCUGGGUGGGGCCCc	0.6794	-0.285	2	hNSC
MIMAT0000690	hsa-miR-296-5p	ENSG00000225361	PPP1R26-AS1	antisense	chr9	138372261	138372285	-	1	0	AGO2	7mer-m8	ugUCCUAA---CUC-CCCCCCGGGa	|||| | ||| |||||||	cgAGGACUAGCGAGCUUGGGGCCCg	1.0418	-0.333	2	HeLa
MIMAT0000690	hsa-miR-296-5p	ENSG00000233016	SNHG7	antisense	chr9	139622425	139622445	-	8	0	AGO1-4,AGO2	7mer-m8	uguccuaacuccCCCCCGGGa	| ||||||||	gagccgcgggauGGGGGCCCg	-0.0146	-0.255	4	Huh-7.5
MIMAT0000690	hsa-miR-296-5p	ENSG00000180539	C9orf139	antisense	chr9	139927136	139927156	+	2	0	AGO2	7mer-m8	ugUCCUAACUCCCCCCCGGGa	||| || |||||||	ggAGGUCUGUCCUGGGGCCCu	0.9187	-0.520	4	T-REx-293
MIMAT0000690	hsa-miR-296-5p	ENSG00000275549	STPG3-AS1	antisense	chr9	140144824	140144844	-	1	0	AGO1-4	7mer-m8	uguccuaacucccCCCCGGGa	|| || |||||||	acgccugugcuccGGGGCCCc	0.5845	-0.419	3	Huh-7.5
MIMAT0000690	hsa-miR-296-5p	ENSG00000275549	STPG3-AS1	antisense	chr9	140145305	140145327	-	1	0	AGO2	8mer	ugUCCUA-ACUCCC-CCCCGGGa	:||:| ||||| |||||||	ugGGGGUAGGAGGGAGGGGCCCa	1.5799	-1.296	3	HEK293S
MIMAT0000690	hsa-miR-296-5p	ENSG00000275549	STPG3-AS1	antisense	chr9	140147784	140147805	-	1	0	AGO2	7mer-m8	uguccuaacUCC-CCCCCGGGa	||| |||||||	cagaaggccAGGCUGGGGCCCc	0.0470	-0.072	3	22RV1
MIMAT0000690	hsa-miR-296-5p	ENSG00000229124	VIM-AS1	antisense	chr10	17257119	17257138	-	1	0	AGO2	8mer	ugUCCUAACUCCCCCCCGGGa	:||| | | | |||||||	cuGGGAGU-ACGUGGGGCCCa	1.0894	-0.957	3	22RV1
MIMAT0000690	hsa-miR-296-5p	ENSG00000279631	AL158211.5	TEC	chr10	22541508	22541528	+	1	0	AGO2	7mer-m8	uguccuaacucccCCCCGGGa	| | | |||||||	ggacaccucacucGGGGCCCc	0.4019	-0.551	5	22RV1
MIMAT0000690	hsa-miR-296-5p	ENSG00000271335	AL117336.3	antisense	chr10	35625162	35625185	-	3	0	AGO2	8mer	ugUCCUAACUCCC---CCCCGGGa	|:|| | || || |||||||	ccGGGCUGGACGGAACGGGGCCCa	1.1660	-0.105	0	MDMs
MIMAT0000690	hsa-miR-296-5p	ENSG00000273760	AC245041.1	lincRNA	chr10	47138434	47138454	-	3	0	AGO2	8mer	uguccuaacucccCCCCGGGa	|| | | | |||||||	acugcuuacaaauGGGGCCCa	0.8095	0.897	3	MDA-MB-231
MIMAT0000690	hsa-miR-296-5p	ENSG00000260917	AL158212.3	sense_overlapping	chr10	114585806	114585827	+	2	0	AGO1-4,AGO2	7mer-m8	ugucCUAAC-UCCCCCCCGGGa	| ||| | |||||||	gacuGUUUGAACAAGGGGCCCc	0.7213	-0.244	3	Huh-7.5
MIMAT0000690	hsa-miR-296-5p	ENSG00000254815	AP006284.1	antisense	chr11	559063	559083	+	2	0	AGO2	7mer-m8	ugUCCUAACUCCCCCCCGGGa	:||| |: |||||||||	cuGGGAGGGGUGGGGGGCCCg	1.2126	-0.234	3	T98G
MIMAT0000690	hsa-miR-296-5p	ENSG00000279672	AP006621.5	TEC	chr11	780164	780184	+	2	0	AGO2	8mer	uguccuaACUCCCCCCCGGGa	||:| |||||||	ugccuccUGGGAAGGGGCCCa	0.3500	0.318	4	HEK293S
MIMAT0000690	hsa-miR-296-5p	ENSG00000130600	H19	processed_transcript	chr11	2018130	2018150	-	8	0	AGO1-4,AGO2	7mer-m8	uguccuaaCUCCCCCCCGGGa	| |: |||||||||	cggccacgGGAGGGGGGCCCc	0.5811	-0.377	1	BCBL-1,HeLa
MIMAT0000690	hsa-miR-296-5p	ENSG00000269821	KCNQ1OT1	antisense	chr11	2673400	2673420	-	2	0	AGO1-4,AGO2	7mer-m8	uguccuaacucccCCCCGGGa	||| | | |||||||	ccagacaucugcuGGGGCCCc	0.8444	2.493	1	Huh-7.5
MIMAT0000690	hsa-miR-296-5p	ENSG00000269821	KCNQ1OT1	antisense	chr11	2677124	2677144	-	2	0	AGO1-4,AGO2	7mer-m8	uguccuaacucccCCCCGGGa	| |||||||	gggaacggcauauGGGGCCCc	-0.2527	0.478	1	Huh-7.5
MIMAT0000690	hsa-miR-296-5p	ENSG00000269821	KCNQ1OT1	antisense	chr11	2684523	2684543	-	3	0	AGO1-4,AGO2	8mer	uguccuaacUCCCCCCCGGGa	| ||| |||||||	uacccagccAGGAGGGGCCCa	0.5602	-0.301	1	Huh-7.5
MIMAT0000690	hsa-miR-296-5p	ENSG00000269821	KCNQ1OT1	antisense	chr11	2686155	2686175	-	12	0	AGO1-4,AGO2	7mer-m8	uguccuaacucccCCCCGGGa	|| | |||||||	accucaccucucuGGGGCCCu	0.3182	1.821	1	Huh-7.5
MIMAT0000690	hsa-miR-296-5p	ENSG00000269821	KCNQ1OT1	antisense	chr11	2687347	2687366	-	1	0	AGO2	7mer-m8	ugUCCUAACUCCCCCCCGGGa	|||| | || |||||||	acAGAAGAGA-CAGGGGCCCu	1.2717	-0.593	1	Huh-7.5
MIMAT0000690	hsa-miR-296-5p	ENSG00000269821	KCNQ1OT1	antisense	chr11	2693134	2693155	-	5	0	AGO1-4,AGO2	8mer	ugUCCUAACU-CCCCCCCGGGa	|||| | | |||||||	ugAGGAAGCAUAGCGGGGCCCa	0.9872	-0.733	1	Huh-7.5
MIMAT0000690	hsa-miR-296-5p	ENSG00000269821	KCNQ1OT1	antisense	chr11	2696409	2696432	-	3	0	AGO1-4	7mer-m8	uguccUAACU---CCCCCCCGGGa	||| ||||| | |||||||	acaauAUUGACCUAGAGGGGCCCu	1.3976	0.485	1	Huh-7.5
MIMAT0000690	hsa-miR-296-5p	ENSG00000269821	KCNQ1OT1	antisense	chr11	2709649	2709669	-	3	0	AGO1-4	8mer	ugUCCUAACUCCCCCCCGGGa	||||| |:| |||||||	acAGGCAGGGGCUGGGGCCCa	1.4580	-0.447	1	Huh-7.5
MIMAT0000690	hsa-miR-296-5p	ENSG00000251364	AC107884.1	antisense	chr11	7459871	7459891	-	1	0	AGO2	7mer-m8	uguccuaacucccCCCCGGGa	| | | |||||||	caaugugaaaaaaGGGGCCCu	0.4019	0.060	3	22RV1
MIMAT0000690	hsa-miR-296-5p	ENSG00000270607	AC009549.1	lincRNA	chr11	19734156	19734165	-	1	0	AGO1	8mer	uguccuaacucCCCCCCGGGa	|||||||||	-----------GGGGGGCCCa	-1.2857	0.087	2	endothelial
MIMAT0000690	hsa-miR-296-5p	ENSG00000245532	NEAT1	lincRNA	chr11	65190869	65190889	+	20	0	AGO1,AGO1-4,AGO2	8mer	uguCCUAACUCCCCCCCGGGa	|| ||:| |||||||	cucGGCCUGGGACGGGGCCCa	0.9094	0.266	2	HCT116,Huh-7.5,endothelial
MIMAT0000690	hsa-miR-296-5p	ENSG00000245532	NEAT1	lincRNA	chr11	65211978	65211998	+	15	0	AGO1,AGO1-4,AGO2	7mer-m8	uguccuaacucccCCCCGGGa	| | |||||||	aggaggggcuccaGGGGCCCu	0.0407	-0.197	2	Huh-7.5,endothelial
MIMAT0000690	hsa-miR-296-5p	ENSG00000245532	NEAT1	lincRNA	chr11	65212180	65212202	+	55	0	AGO1-4,AGO2	7mer-m8	uguccuAACUC--CCCCCCGGGa	| |||:| |||||||	guaccuUUGGGUCCUGGGGCCCu	0.7491	-0.136	2	Huh-7.5,foreskin_fibroblast
MIMAT0000690	hsa-miR-296-5p	ENSG00000245532	NEAT1	lincRNA	chr11	65212238	65212258	+	26	0	AGO1,AGO1-4,AGO2	7mer-m8	uguccuaacuCCCCCCCGGGa	| || |||||||	gagaaaggcuGGUGGGGCCCu	0.3000	0.046	2	endothelial,foreskin_fibroblast,left_ventricle
MIMAT0000690	hsa-miR-296-5p	ENSG00000245532	NEAT1	lincRNA	chr11	65212367	65212387	+	31	0	AGO1,AGO1-4,AGO2	8mer	uguccuaacucccCCCCGGGa	|| | |||||||	accucaggugcuuGGGGCCCa	0.3182	-0.037	2	Huh-7.5,endothelial
MIMAT0000690	hsa-miR-296-5p	ENSG00000251562	MALAT1	lincRNA	chr11	65265233	65265250	+	1	0	AGO1-4	7mer-m8	uguccuaacucccCCCCGGGa	| | | |||||||	---guaaaggacuGGGGCCCc	0.2521	-0.604	1	hNSC
MIMAT0000690	hsa-miR-296-5p	ENSG00000251562	MALAT1	lincRNA	chr11	65265237	65265250	+	1	0	AGO1-4	7mer-m8	uguccuaacucccCCCCGGGa	| |||||||	-------aggacuGGGGCCCc	-0.7121	-0.918	1	hNSC
MIMAT0000690	hsa-miR-296-5p	ENSG00000255517	AP002748.3	antisense	chr11	66241165	66241185	-	1	0	AGO1-4	7mer-m8	uguccuaacucccCCCCGGGa	| || |||||||	aucacaucccccaGGGGCCCc	0.3658	0.274	3	Huh-7.5
MIMAT0000690	hsa-miR-296-5p	ENSG00000261276	AP003071.3	antisense	chr11	68772458	68772477	+	1	0	AGO2	7mer-m8	ugUCCUAACUCCCCCCCGGGa	|||: ||| |||||||	cuAGGG-CAAGGAGGGGCCCc	1.1789	-0.449	0	TDF
MIMAT0000690	hsa-miR-296-5p	ENSG00000255114	AP003392.3	antisense	chr11	118915201	118915221	+	1	0	AGO2	7mer-m8	ugUCCUAACUCCCCCCCGGGa	| |:| |: ||||||||	guAUGGUGGGUCGGGGGCCCc	0.9803	-0.011	1	H1
MIMAT0000690	hsa-miR-296-5p	ENSG00000280832	GSEC	antisense	chr11	126221302	126221321	-	1	0	AGO2	7mer-m8	uguccUAACUCCCCCCCGGGa	| ||| | ||||||||	aucccAUU-AAUGGGGGCCCc	0.9117	0.108	4	22RV1
MIMAT0000690	hsa-miR-296-5p	ENSG00000269968	AC006064.4	antisense	chr12	6647024	6647042	-	1	0	AGO2	7mer-m8	uguccuAACUCCCCCCCGGGa	| |||| ||||||||	augcccUUGA--GGGGGCCCu	0.9005	4.513	0	TDF
MIMAT0000690	hsa-miR-296-5p	ENSG00000257599	OVCH1-AS1	antisense	chr12	29542297	29542318	+	5	0	AGO1,AGO2	7mer-m8	uguCCUAACU-CCCCCCCGGGa	||:| | |||||||||	ggcGGGUGAACUGGGGGGCCCc	0.9175	0.425	1	HEK293S,endothelial
MIMAT0000690	hsa-miR-296-5p	ENSG00000268069	AC004466.1	antisense	chr12	48179309	48179329	+	1	0	AGO2	7mer-m8	uguccuaacucccCCCCGGGa	|||||||	cacucccaccccaGGGGCCCc	-0.6667	-0.106	0	HeLa
MIMAT0000690	hsa-miR-296-5p	ENSG00000257337	AC068888.1	antisense	chr12	53447309	53447329	-	4	0	AGO1-4,AGO2	7mer-m8	uguccuaacuccCCCCCGGGa	| || ||||||||	aggucaucuccuGGGGGCCCu	0.6039	0.174	2	Huh-7.5
MIMAT0000690	hsa-miR-296-5p	ENSG00000273046	AC012531.2	processed_transcript	chr12	54428499	54428519	+	4	0	AGO1-4,AGO2	8mer	uguccuaacucccCCCCGGGa	| |||||||	cagcucgguacccGGGGCCCa	-0.2527	0.007	3	Huh-7.5
MIMAT0000690	hsa-miR-296-5p	ENSG00000255737	AGAP2-AS1	antisense	chr12	58121453	58121473	+	2	0	AGO1,AGO2	7mer-m8	ugUCCUAACUCCCCCCCGGGa	:| | | | ||||||||	cuGGCACUCACUGGGGGCCCc	0.8850	2.844	1	MCF7,endothelial
MIMAT0000690	hsa-miR-296-5p	ENSG00000271614	ATP2B1-AS1	lincRNA	chr12	90103655	90103675	+	1	0	AGO2	7mer-m8	uguccuAACUCCCCCCCGGGa	| || | |||||||	gcgcccUUCACCUGGGGCCCc	0.6039	0.460	0	HEK293S
MIMAT0000690	hsa-miR-296-5p	ENSG00000281344	HELLPAR	macro_lncRNA	chr12	102699468	102699492	+	1	0	AGO2	8mer	uguCCUAA---CU-CCCCCCCGGGa	||||| || | |||||||	guuGGAUUAAAGAUGAUGGGGCCCa	1.0550	0.074	0	Huh-7.5
MIMAT0000690	hsa-miR-296-5p	ENSG00000212694	LINC01089	lincRNA	chr12	122241530	122241551	-	1	0	AGO2	7mer-m8	ugUCCUAACUC-CCCCCCGGGa	||| | | | |||||||	ggAGGCGGGCGCGCGGGGCCCg	0.8920	1.068	2	HeLa
MIMAT0000690	hsa-miR-296-5p	ENSG00000256028	AC026362.1	processed_transcript	chr12	123465300	123465320	+	3	0	AGO2	7mer-m8	uguccuaacuccCCCCCGGGa	| ||||||||	cggagcagccccGGGGGCCCc	0.0883	-0.466	1	T-REx-293
MIMAT0000690	hsa-miR-296-5p	ENSG00000279233	AC122688.3	TEC	chr12	125625895	125625915	+	1	0	AGO2	8mer	uguccuaacucccCCCCGGGa	|| | |||||||	cgugggucccaacGGGGCCCa	0.4134	-0.344	1	22RV1
MIMAT0000690	hsa-miR-296-5p	ENSG00000280117	AC122688.4	TEC	chr12	125648925	125648946	+	3	0	AGO2	7mer-m8	ugUCCUA-ACUCCCCCCCGGGa	||||:| | | |||||||	ucAGGGUCUCACACGGGGCCCc	1.2996	-0.175	0	MDMs
MIMAT0000690	hsa-miR-296-5p	ENSG00000279283	AC131009.4	TEC	chr12	132381182	132381200	+	5	0	AGO1-4,AGO2	8mer	uguCCUAACUCCCCCCCGGGa	| ||:| :||||||||||	gccGGGU--GGGGGGGGCCCa	1.2299	0.209	2	Huh-7.5,T-REx-293
MIMAT0000690	hsa-miR-296-5p	ENSG00000279283	AC131009.4	TEC	chr12	132382527	132382547	+	3	0	AGO1-4,AGO2	8mer	uguccuaACUCCCCCCCGGGa	||| | |||||||	cugacgcUGAUGAGGGGCCCa	0.4674	-0.178	2	HeLa,hNSC
MIMAT0000690	hsa-miR-296-5p	ENSG00000280287	AC131212.3	TEC	chr12	133130014	133130034	+	2	0	AGO1-4,AGO2	7mer-m8	uguccuaacucCCCCCCGGGa	|| | | |||||||	uguggcaggcuGCGGGGCCCu	0.5772	-0.482	2	HeLa,hNSC
MIMAT0000690	hsa-miR-296-5p	ENSG00000279700	AC131212.2	TEC	chr12	133142808	133142832	+	3	0	AGO1-4,AGO2	7mer-m8	ugUCCUAACUCCC----CCCCGGGa	| :|| | |: || |||||||	agGGGCUAGGUGGCUCUGGGGCCCu	0.9837	-0.251	1	Huh-7.5
MIMAT0000690	hsa-miR-296-5p	ENSG00000275964	AL355001.2	lincRNA	chr13	20438104	20438124	+	1	0	AGO2	7mer-m8	uguccuaacucccCCCCGGGa	| |||||||	gcuucggccccucGGGGCCCg	-0.3333	-1.040	4	HeLa
MIMAT0000690	hsa-miR-296-5p	ENSG00000275964	AL355001.2	lincRNA	chr13	20438177	20438197	+	1	0	AGO1-4	8mer	uguccuaacuccCCCCCGGGa	| | ||||||||	ucgcccgagcccGGGGGCCCa	0.2937	0.222	4	MCF7
MIMAT0000690	hsa-miR-296-5p	ENSG00000205861	PCOTH	processed_transcript	chr13	24471176	24471197	+	1	0	AGO2	7mer-m8	uguccuAAC-UCCCCCCCGGGa	| | ||| | |||||||	aaaccuUUGUUGCUGGGGCCCu	0.9117	-0.459	1	22RV1
MIMAT0000690	hsa-miR-296-5p	ENSG00000231061	LINC00395	antisense	chr13	64312049	64312069	-	1	0	AGO1-4	7mer-m8	uguccuaacucCCCCCCGGGa	| | |||||||	uaacccaaacuGUGGGGCCCu	-0.0343	-0.132	1	Huh-7.5
MIMAT0000690	hsa-miR-296-5p	ENSG00000261553	AL137782.1	processed_transcript	chr13	76381112	76381132	+	1	0	AGO1-4	7mer-m8	ugUCCUAACUCCCCCCCGGGa	|||| ||| ||||||||	ccAGGCAUGAUAGGGGGCCCc	1.5319	-0.418	3	Huh-7.5
MIMAT0000690	hsa-miR-296-5p	ENSG00000255874	LINC00346	lincRNA	chr13	111522163	111522183	-	1	0	AGO2	8mer	ugUCCUAACUCCCCCCCGGGa	:| ||| |||||||	cuGGCAUUUCCCUGGGGCCCa	0.8513	-0.094	5	T98G
MIMAT0000690	hsa-miR-296-5p	ENSG00000255874	LINC00346	lincRNA	chr13	111522269	111522289	-	1	0	AGO2	8mer	uguccuaacucccCCCCGGGa	| | | |||||||	ugucgugucugccGGGGCCCa	0.3822	-0.210	5	HeLa
MIMAT0000690	hsa-miR-296-5p	ENSG00000259001	AL355075.4	antisense	chr14	20811354	20811374	-	84	0	AGO1,AGO1-4,AGO2	7mer-m8	uguccuAACUCCCCCCCGGGa	| |:|| |||||||	cgcccuUCGGGGAGGGGCCCg	0.5713	-0.158	0	Huh-7.5,MDMs,endothelial
MIMAT0000690	hsa-miR-296-5p	ENSG00000157306	ZFHX2-AS1	processed_transcript	chr14	24028887	24028911	+	2	0	AGO2	7mer-m8	ugUCCUAACUCC--C--CCCCGGGa	||| | || | | |||||||	guAGGUUCGAAGCUGCUGGGGCCCc	0.9466	-0.140	2	Huh-7.5
MIMAT0000690	hsa-miR-296-5p	ENSG00000258727	AL135999.1	antisense	chr14	24035242	24035262	+	1	0	AGO1-4	7mer-m8	uguccuaaCUCCCCCCCGGGa	| | || |||||||||	aagcaaagGAUGGGGGGCCCc	0.8699	0.506	2	Huh-7.5
MIMAT0000690	hsa-miR-296-5p	ENSG00000259129	LINC00648	lincRNA	chr14	48236745	48236766	-	1	0	AGO2	7mer-m8	uguccUAACUCC-CCCCCGGGa	| | || |||| ||||||||	agaucAUAGAGGUGGGGGCCCc	1.5098	-0.484	2	Huh-7.5
MIMAT0000690	hsa-miR-296-5p	ENSG00000258376	AC004846.1	antisense	chr14	73712367	73712387	-	1	0	AGO1	8mer	uguCCUAACUCCCCCCCGGGa	|| | :|| |||||||	gguGGCUCCGGGCGGGGCCCa	0.9094	2.130	0	endothelial
MIMAT0000690	hsa-miR-296-5p	ENSG00000259687	LINC01220	lincRNA	chr14	75761174	75761198	+	1	0	AGO2	8mer	ugUCCUAACUCC----CCCCCGGGa	|||: |:|| ||||||||	caAGGGCAGGGGCGCUGGGGGCCCa	1.0139	0.051	2	22RV1
MIMAT0000690	hsa-miR-296-5p	ENSG00000235706	DICER1-AS1	antisense	chr14	95624077	95624097	+	2	0	AGO1,AGO2	7mer-m8	uguccuaacucccCCCCGGGa	| | |||||||	gcccggaguuuuuGGGGCCCc	0.0755	-0.952	2	HEK293,HEK293S
MIMAT0000690	hsa-miR-296-5p	ENSG00000214548	MEG3	lincRNA	chr14	101301718	101301738	+	1	0	AGO2	8mer	uguccuaacucccCCCCGGGa	| | | |||||||	ucuagcagcugcuGGGGCCCa	0.3430	-0.604	4	HeLa
MIMAT0000690	hsa-miR-296-5p	ENSG00000214548	MEG3	lincRNA	chr14	101325135	101325155	+	1	0	AGO2	7mer-m8	uguCCUAACUCCCCCCCGGGa	||| || ||||||||	cuuGGAAGCAGAGGGGGCCCc	0.9918	-0.213	4	motor_cortex
MIMAT0000690	hsa-miR-296-5p	ENSG00000258701	LINC00638	lincRNA	chr14	105288201	105288221	+	1	0	AGO2	8mer	uguccuaaCUCCCCCCCGGGa	|| || |||||||	ucacacagGAUCAGGGGCCCa	0.5845	-0.007	2	T98G
MIMAT0000690	hsa-miR-296-5p	ENSG00000224078	SNHG14	processed_transcript	chr15	25333557	25333582	+	1	0	AGO1-4	7mer-m8	ugUCCUA--AC-U--CCCCCCCGGGa	|||||| || | | |||||||	gcAGGAUGGUGUACUGCAGGGGCCCc	1.4683	-1.041	1	hNSC
MIMAT0000690	hsa-miR-296-5p	ENSG00000261069	AC124312.3	lincRNA	chr15	25333557	25333582	+	1	0	AGO1-4	7mer-m8	ugUCCUA--AC-U--CCCCCCCGGGa	|||||| || | | |||||||	gcAGGAUGGUGUACUGCAGGGGCCCc	1.4683	-1.041	1	hNSC
MIMAT0000690	hsa-miR-296-5p	ENSG00000245849	RAD51-AS1	processed_transcript	chr15	40986876	40986895	-	1	0	AGO2	7mer-m8	uguccUAACUCCCCCCCGGGa	| ||| || ||||||||	ggacuAUU-AGCGGGGGCCCu	1.1568	-0.829	2	HeLa
MIMAT0000690	hsa-miR-296-5p	ENSG00000261183	SPINT1-AS1	antisense	chr15	41128262	41128284	-	2	0	AGO2	8mer	uguccuaACUC--CCCCCCGGGa	|||| |||||||||	cagucccUGAGCUGGGGGGCCCa	0.6579	0.198	7	MCF7
MIMAT0000690	hsa-miR-296-5p	ENSG00000261821	AC090826.1	antisense	chr15	74663069	74663089	+	1	0	AGO2	7mer-m8	uguccuaacucccCCCCGGGa	| | |||||||	aagaagaccaaaaGGGGCCCu	-0.0146	0.073	3	HeLa
MIMAT0000690	hsa-miR-296-5p	ENSG00000276744	AC105137.2	sense_intronic	chr15	75745927	75745947	-	1	0	AGO1-4	7mer-m8	uguccuaACUCCCCCCCGGGa	| | ||: |||||||	agugcccUGGCCUGGGGCCCu	0.7270	-0.079	0	Huh-7.5
MIMAT0000690	hsa-miR-296-5p	ENSG00000258010	AC016705.1	antisense	chr15	80728439	80728456	-	1	0	AGO2	8mer	ugUCCUAACUCCCCCCCGGGa	|| || ||| |||||||	ccAAGA-UGA--AGGGGCCCa	1.1404	-0.206	2	T-REx-293
MIMAT0000690	hsa-miR-296-5p	ENSG00000270127	AC027020.2	lincRNA	chr15	101088406	101088426	-	1	0	AGO2	7mer-m8	uguccuaacucccCCCCGGGa	|| | |||||||	ucaaugugcuucuGGGGCCCc	0.4134	0.987	2	Huh-7.5
MIMAT0000690	hsa-miR-296-5p	ENSG00000279970	AC023024.2	TEC	chr15	101841610	101841630	-	1	0	AGO1-4	7mer-m8	uguCCUAACUCCCCCCCGGGa	||| | | |||||||	cuuGGAGUAUGUUGGGGCCCc	0.8444	0.115	4	Huh-7.5
MIMAT0000690	hsa-miR-296-5p	ENSG00000261691	Z97986.1	antisense	chr16	603661	603683	-	1	0	AGO2	8mer	ugUCCUAACUC--CCCCCCGGGa	|||| |:| |||||||||	gaAGGAGGGGGGCGGGGGGCCCa	1.3078	0.083	0	TDF
MIMAT0000690	hsa-miR-296-5p	ENSG00000261659	Z92544.2	processed_transcript	chr16	740115	740133	+	2	0	AGO2	7mer-m8	ugUCCUAACUCCCCCCCGGGa	| |||: | | | |||||||	agAGGGCU-A-GAGGGGCCCg	1.2044	-0.209	4	22RV1
MIMAT0000690	hsa-miR-296-5p	ENSG00000260807	AC009041.2	lincRNA	chr16	1026541	1026563	-	2	0	AGO1-4	7mer-m8	ugUCCUAACUC--CCCCCCGGGa	||| ||| |||||||	cuAGGCAGGAGCCCUGGGGCCCc	0.9059	-0.135	2	hNSC
MIMAT0000690	hsa-miR-296-5p	ENSG00000260807	AC009041.2	lincRNA	chr16	1030935	1030956	-	1	0	AGO2	7mer-m8	uguCCUAACU-CCCCCCCGGGa	|| || | ||||||||	cguGGCCGGACGCGGGGGCCCc	0.8269	1.363	2	HCT116
MIMAT0000690	hsa-miR-296-5p	ENSG00000260403	AC120498.3	antisense	chr16	1207139	1207158	-	1	0	AGO2	7mer-m8	ugUCCUAACUCCCCCCCGGGa	|| ||| ||||||||	caAGCAUU-CCCGGGGGCCCc	1.0337	-0.387	4	TDF
MIMAT0000690	hsa-miR-296-5p	ENSG00000269937	AC093525.7	antisense	chr16	2612812	2612832	-	1	0	AGO2	8mer	uguccuaacucccCCCCGGGa	| | |||||||	cugccacggcucaGGGGCCCa	0.2002	-0.578	2	T98G
MIMAT0000690	hsa-miR-296-5p	ENSG00000279162	AC141586.5	TEC	chr16	2643612	2643635	+	1	0	AGO1-4	7mer-m8	uguCCUAACUCC--C-CCCCGGGa	||: |||| | |||||||	gauGGGGAGAGGCCGUGGGGCCCu	1.0349	-0.320	3	Huh-7.5
MIMAT0000690	hsa-miR-296-5p	ENSG00000205913	SRRM2-AS1	antisense	chr16	2789306	2789326	-	1	0	AGO2	7mer-m8	uguccuaacucccCCCCGGGa	| | |||||||	ggaccuguccucaGGGGCCCc	0.2590	-1.755	3	HEK293S
MIMAT0000690	hsa-miR-296-5p	ENSG00000272079	AC004233.3	lincRNA	chr16	3057048	3057068	+	1	0	AGO1-4	7mer-m8	uguccuaACUCCCCCCCGGGa	||| |||||||	gucaugcUGACCUGGGGCCCu	0.3245	-0.338	5	Huh-7.5
MIMAT0000690	hsa-miR-296-5p	ENSG00000261971	MMP25-AS1	antisense	chr16	3108411	3108431	-	1	0	AGO2	7mer-m8	uguccuaaCUCCCCCCCGGGa	| || |||||||	aacacccaGAACUGGGGCCCu	0.2548	2.717	2	HEK293T
MIMAT0000690	hsa-miR-296-5p	ENSG00000280063	AC012676.5	TEC	chr16	4398103	4398123	-	2	0	AGO1-4,AGO2	7mer-m8	uguccuaacucccCCCCGGGa	| | |||||||	guaucuauucucaGGGGCCCu	0.2590	0.252	3	22RV1,Huh-7.5
MIMAT0000690	hsa-miR-296-5p	ENSG00000275807	AC145285.6	antisense	chr16	28834515	28834536	-	1	0	AGO2	7mer-m8	ugUCCUAACUCC-CCCCCGGGa	| :||: |:|| |||||||	agGGGGCCGGGGCUGGGGCCCc	1.2020	0.812	2	22RV1
MIMAT0000690	hsa-miR-296-5p	ENSG00000275807	AC145285.6	antisense	chr16	28835011	28835030	-	1	0	AGO2	7mer-m8	uguCCU-AACUCCCCCCCGGGa	||| ||| ||||||||	uucGGACCUGA--GGGGGCCCu	1.0685	0.263	2	HeLa
MIMAT0000690	hsa-miR-296-5p	ENSG00000260570	AC133550.1	antisense	chr16	28848405	28848425	-	1	0	AGO2	8mer	ugUCCUAACUCCCCCCCGGGa	| || | | ||||||||	aaAGAAAGAACAGGGGGCCCa	0.9372	2.056	0	TDF
MIMAT0000690	hsa-miR-296-5p	ENSG00000260280	SLX1B-SULT1A4	processed_transcript	chr16	29468949	29468968	+	3	0	AGO1-4,AGO2	7mer-m8	ugUCCUAACUCCCCCCCGGGa	||||| ||| | |||||||	ucAGGA-UGAAGAGGGGCCCu	1.7646	2.088	2	Huh-7.5,T98G
MIMAT0000690	hsa-miR-296-5p	ENSG00000279583	AC009086.3	TEC	chr16	29606595	29606615	-	1	0	AGO1	7mer-m8	uguccuaacucccCCCCGGGa	| |||||||	guccucguccuccGGGGCCCc	-0.0704	0.873	4	endothelial
MIMAT0000690	hsa-miR-296-5p	ENSG00000279789	AC120114.4	TEC	chr16	29925445	29925465	-	7	0	AGO1-4,AGO2	7mer-m8	uguccuaacuCCCCCCCGGGa	| | || || |||||||	aaaagacaauGGAGGGGCCCg	0.9291	-0.117	3	Huh-7.5
MIMAT0000690	hsa-miR-296-5p	ENSG00000274904	AC093512.1	antisense	chr16	30076107	30076127	-	1	0	AGO2	8mer	uguccuaacucccCCCCGGGa	| || |||||||	cccgguccugcaaGGGGCCCa	0.2775	0.241	0	HEK293S
MIMAT0000690	hsa-miR-296-5p	ENSG00000213599	SLX1A-SULT1A3	processed_transcript	chr16	30208291	30208310	+	3	0	AGO1-4,AGO2	7mer-m8	ugUCCUAACUCCCCCCCGGGa	||||| ||| | |||||||	ucAGGA-UGAAGAGGGGCCCu	1.7646	2.174	1	Huh-7.5,T98G
MIMAT0000690	hsa-miR-296-5p	ENSG00000261487	AC135048.1	processed_transcript	chr16	30964970	30964990	+	3	0	AGO1-4,AGO2	8mer	ugucCUAACUCCCCCCCGGGa	|:| | || |||||||	cuguGGUGGUGGUGGGGCCCa	0.8420	0.647	2	22RV1,hNSC
MIMAT0000690	hsa-miR-296-5p	ENSG00000261359	PYCARD-AS1	antisense	chr16	31214199	31214219	+	1	0	AGO1-4	7mer-m8	uguccuaACUCCCCCCCGGGa	| ||: |||||||	aggccucUGGAUUGGGGCCCc	0.4284	-0.747	1	Huh-7.5
MIMAT0000690	hsa-miR-296-5p	ENSG00000260267	AC026471.1	antisense	chr16	31468277	31468295	-	1	0	AGO1-4	7mer-m8	ugUCCUAACUCCCCCCCGGGa	|||:| :| ||||||||	cuAGGGU--GGUGGGGGCCCc	1.0976	0.004	4	MCF7
MIMAT0000690	hsa-miR-296-5p	ENSG00000279803	AC009090.5	TEC	chr16	57177975	57177997	+	1	0	AGO2	8mer	uguccuaACUCCC--CCCCGGGa	| | |||| |||||||	ggccgccUAAGGGAAGGGGCCCa	0.8444	0.125	3	22RV1
MIMAT0000690	hsa-miR-296-5p	ENSG00000196696	AC009022.1	processed_transcript	chr16	70011783	70011803	-	2	0	AGO1-4	7mer-m8	uguccuaacucCCCCCCGGGa	| | |||||||	auccccacccaGUGGGGCCCc	-0.2128	-0.030	3	Huh-7.5
MIMAT0000690	hsa-miR-296-5p	ENSG00000259768	AC004943.2	antisense	chr16	72823301	72823321	+	1	0	AGO2	8mer	uguccuaacUCCCCCCCGGGa	| | | || |||||||	gcuguuucuAGCUGGGGCCCa	0.8095	0.335	4	HeLa
MIMAT0000690	hsa-miR-296-5p	ENSG00000259209	AC004943.1	antisense	chr16	72841135	72841155	+	1	0	AGO2	7mer-m8	uguccUAACUCCCCCCCGGGa	| :||| || |||||||	agccaGUUGUGGAGGGGCCCu	1.0940	0.274	3	GM12891
MIMAT0000690	hsa-miR-296-5p	ENSG00000259209	AC004943.1	antisense	chr16	72841331	72841352	+	3	0	AGO1-4,AGO2	8mer	uguccUAACUC-CCCCCCGGGa	|| | | || ||||||||	ucaucAGUAAGAAGGGGGCCCa	1.0592	1.647	3	BCBL-1,Huh-7.5
MIMAT0000690	hsa-miR-296-5p	ENSG00000280152	AC009078.3	TEC	chr16	75283905	75283925	-	1	0	AGO2	7mer-m8	uguccuaacUCCCCCCCGGGa	| ||| |||||||	ugucuguacAGGAGGGGCCCu	0.5260	-0.312	1	T98G
MIMAT0000690	hsa-miR-296-5p	ENSG00000279841	AC092135.3	TEC	chr16	81664441	81664463	+	2	0	AGO1-4,AGO2	8mer	uguccuaaCUCC--CCCCCGGGa	|||| ||||||||	uuuccccaGAGGCAGGGGGCCCa	0.4279	0.012	0	Huh-7.5
MIMAT0000690	hsa-miR-296-5p	ENSG00000279841	AC092135.3	TEC	chr16	81664471	81664492	+	2	0	AGO1-4,AGO2	7mer-m8	ugUCCUAAC-UCCCCCCCGGGa	|| || || ||| |||||||	ccAAGACUGCAGGAGGGGCCCu	1.5132	-0.247	0	Huh-7.5
MIMAT0000690	hsa-miR-296-5p	ENSG00000278716	AC133540.1	lincRNA	chr16	85523785	85523810	+	1	0	AGO1-4	8mer	uguccUAACUC-CC----CCCCGGGa	:||||| || |||||||	uagauGUUGAGAGGCUGAGGGGCCCa	0.9148	-0.573	2	Huh-7.5
MIMAT0000690	hsa-miR-296-5p	ENSG00000260417	AC092127.1	lincRNA	chr16	85626919	85626939	+	1	0	AGO2	8mer	uguccuaacucccCCCCGGGa	| |||||||	gcccuggcuccauGGGGCCCa	-0.3333	-1.554	2	T98G
MIMAT0000690	hsa-miR-296-5p	ENSG00000260417	AC092127.1	lincRNA	chr16	85628726	85628746	+	6	0	AGO1-4,AGO2	7mer-m8	uguccuaacucccCCCCGGGa	| |||||||	cggcagguucucuGGGGCCCg	-0.0704	-0.270	2	Huh-7.5
MIMAT0000690	hsa-miR-296-5p	ENSG00000260417	AC092127.1	lincRNA	chr16	85628939	85628959	+	5	0	AGO1-4,AGO2	8mer	uguccuaacuccCCCCCGGGa	| | ||||||||	uccuuucucuuuGGGGGCCCa	0.3627	-0.239	2	Huh-7.5
MIMAT0000690	hsa-miR-296-5p	ENSG00000260466	AC126696.2	antisense	chr16	87870269	87870291	+	1	0	AGO2	8mer	ugucCUAACUC--CCCCCCGGGa	|: |||| |||||||	ggcuGGCUGAGCCCUGGGGCCCa	0.8165	0.111	2	HeLa
MIMAT0000690	hsa-miR-296-5p	ENSG00000260630	SNAI3-AS1	antisense	chr16	88741700	88741718	+	1	0	AGO2	7mer-m8	ugUCCUAACUCCCCCCCGGGa	|:||| |:| ||||||||	ucGGGA--GGGAGGGGGCCCu	1.2602	-0.543	2	HeLa
MIMAT0000690	hsa-miR-296-5p	ENSG00000278341	AC138028.6	antisense	chr16	88775822	88775842	-	1	0	AGO2	7mer-m8	uguccuaacucccCCCCGGGa	| | |||||||	ggcucaguauccuGGGGCCCc	0.2199	-0.352	0	HeLa
MIMAT0000690	hsa-miR-296-5p	ENSG00000180422	LINC00304	lincRNA	chr16	89227064	89227084	+	1	0	AGO2	7mer-m8	uguCCUAACUCCCCCCCGGGa	|| || || : | |||||||	acuGGCUUCGUGAGGGGCCCc	1.3088	0.012	1	Huh-7.5
MIMAT0000690	hsa-miR-296-5p	ENSG00000277200	AC005696.4	lincRNA	chr17	2625231	2625251	-	1	0	AGO2	7mer-m8	uguccuaacucccCCCCGGGa	| |||||||	ggguguccagcuaGGGGCCCc	-0.1498	0.091	1	cingulate_gyrus
MIMAT0000690	hsa-miR-296-5p	ENSG00000272884	AC113189.4	processed_transcript	chr17	7343467	7343485	+	1	0	AGO2	7mer-m8	uguCCUAACUCCCCCCCGGGa	| ||| | || |||||||	ucuGGA--GCGGAGGGGCCCg	1.1092	0.494	1	HEK293T
MIMAT0000690	hsa-miR-296-5p	ENSG00000272884	AC113189.4	processed_transcript	chr17	7344654	7344677	+	2	0	AGO1-4,AGO2	7mer-m8	ugUCCUA-ACUCCC--CCCCGGGa	||||| ||| | |||||||	ggAGGAUAAGAGAGCUGGGGCCCu	1.5068	0.210	1	HEK293,hNSC
MIMAT0000690	hsa-miR-296-5p	ENSG00000272884	AC113189.4	processed_transcript	chr17	7348042	7348064	+	2	0	AGO1-4,AGO2	7mer-m8	ugUCCUAACU--CCCCCCCGGGa	| |||:| |: | ||||||||	auAGGGUAGGCUGAGGGGGCCCu	1.3078	0.167	1	22RV1,hNSC
MIMAT0000690	hsa-miR-296-5p	ENSG00000264772	AC016876.2	processed_transcript	chr17	7480795	7480815	+	10	4	AGO1-4,AGO2	8mer	uguccuaaCUCCCCCCCGGGa	|||| |||||||	uggaacgaGAGGUGGGGCCCa	0.4755	4.226	0	Huh-7.5
MIMAT0000690	hsa-miR-296-5p	ENSG00000264772	AC016876.2	processed_transcript	chr17	7483007	7483027	+	4	0	AGO2	7mer-m8	uguccuaacuccCCCCCGGGa	| || ||||||||	ugugcuuuucucGGGGGCCCu	0.6318	0.285	0	T98G
MIMAT0000690	hsa-miR-296-5p	ENSG00000233223	AC016876.1	antisense	chr17	7486516	7486536	-	3	0	AGO2	8mer	uguccuaacucccCCCCGGGa	|||||||	cugaaucacccuuGGGGCCCa	-0.6667	-0.640	4	T-REx-293
MIMAT0000690	hsa-miR-296-5p	ENSG00000214999	AC129492.1	antisense	chr17	7984161	7984181	+	1	0	AGO2	8mer	uguccuaacUCCCCCCCGGGa	| :|| |||||||	gaaaaccauGGGCGGGGCCCa	0.4087	-0.486	1	22RV1
MIMAT0000690	hsa-miR-296-5p	ENSG00000264885	AC026271.3	sense_intronic	chr17	18572520	18572540	-	1	0	AGO2	7mer-m8	uguccuaacucccCCCCGGGa	|| | |||||||	ccaccggccaccaGGGGCCCc	0.3332	0.378	0	BC-3
MIMAT0000690	hsa-miR-296-5p	ENSG00000233098	CCDC144NL-AS1	antisense	chr17	20842041	20842061	+	1	0	AGO2	7mer-m8	ugUCCUAACUCCCCCCCGGGa	| | || | |||||||	gaAAGCGUGUGCAGGGGCCCg	0.8095	-0.210	0	22RV1
MIMAT0000690	hsa-miR-296-5p	ENSG00000263986	AC087393.2	antisense	chr17	20903451	20903471	+	1	0	AGO2	7mer-m8	uguccuaacuccCCCCCGGGa	|| ||||||||	uggggucaccaaGGGGGCCCc	0.3182	-0.238	0	TDF
MIMAT0000690	hsa-miR-296-5p	ENSG00000227543	SPAG5-AS1	processed_transcript	chr17	26926096	26926116	+	5	0	AGO2	7mer-m8	uguccuaaCUCCCCCCCGGGa	|:|| |||||||	gagcccggGGGGCGGGGCCCg	0.2630	0.341	6	MDMs
MIMAT0000690	hsa-miR-296-5p	ENSG00000259928	AC011840.2	lincRNA	chr17	28892444	28892465	-	1	0	AGO2	7mer-m8	uguccuaaCUC-CCCCCCGGGa	| ||| ||||||||	uccacccgGAGCUGGGGGCCCu	0.5934	0.030	0	MDA-MB-231
MIMAT0000690	hsa-miR-296-5p	ENSG00000265666	RARA-AS1	antisense	chr17	38497568	38497588	-	3	0	AGO1,AGO2	7mer-m8	uguccuaacUCCCCCCCGGGa	| | || ||||||||	aacacaggcAGAGGGGGCCCu	0.6922	-0.101	2	HeLa,endothelial
MIMAT0000690	hsa-miR-296-5p	ENSG00000267121	AC008105.3	antisense	chr17	43299526	43299546	-	1	0	AGO2	7mer-m8	uguccuaaCUCCCCCCCGGGa	| | || |||||||	ggggcggcGCGGCGGGGCCCg	0.5493	0.788	2	22RV1
MIMAT0000690	hsa-miR-296-5p	ENSG00000262879	AC068152.1	processed_transcript	chr17	45144822	45144835	-	3	0	AGO2	8mer	uguccuaacucccCCCCGGGa	|||||||	-------aacaccGGGGCCCa	-1.6667	0.125	2	Akata-LCLd3
MIMAT0000690	hsa-miR-296-5p	ENSG00000262879	AC068152.1	processed_transcript	chr17	45144822	45144842	-	3	0	AGO2	8mer	uguccuaacucccCCCCGGGa	| |||||||	cgaacccaacaccGGGGCCCa	-0.2578	0.046	2	Akata-LCLd3
MIMAT0000690	hsa-miR-296-5p	ENSG00000262879	AC068152.1	processed_transcript	chr17	45177486	45177506	-	3	0	AGO2	7mer-m8	uguCCUAACUCCCCCCCGGGa	||: | | |||||||	ggcGGGGGGCCGAGGGGCCCg	0.7073	0.604	2	HeLa
MIMAT0000690	hsa-miR-296-5p	ENSG00000263798	AC018521.1	processed_transcript	chr17	46056200	46056220	+	1	0	AGO2	8mer	ugUCC-UAACUCCCCCCCGGGa	||| :||| |||||||	gaAGGUGUUG-CCAGGGGCCCa	1.1034	4.003	0	cingulate_gyrus
MIMAT0000690	hsa-miR-296-5p	ENSG00000263798	AC018521.1	processed_transcript	chr17	46058927	46058947	+	2	0	AGO2	7mer-m8	uguccUAACUCCCCCCCGGGa	:||| |||||||	gggcuGUUGUUUUGGGGCCCu	0.5672	-0.359	0	Huh-7.5
MIMAT0000690	hsa-miR-296-5p	ENSG00000257178	AC103702.1	sense_intronic	chr17	46657919	46657939	-	1	0	AGO2	7mer-m8	uguccuaacucccCCCCGGGa	|| | | |||||||	ucauuaaauauccGGGGCCCc	0.6318	2.650	2	TZM-bl
MIMAT0000690	hsa-miR-296-5p	ENSG00000257178	AC103702.1	sense_intronic	chr17	46658036	46658054	-	1	0	AGO2	7mer-m8	ugUCCUAACUCCCCCCCGGGa	| ||| | :|| |||||||	agAGGCU--GGGAGGGGCCCu	1.2044	0.392	2	22RV1
MIMAT0000690	hsa-miR-296-5p	ENSG00000265206	AC004687.1	antisense	chr17	56408787	56408807	-	2	0	AGO2	7mer-m8	uguccuaacucCCCCCCGGGa	|| |||||||||	ggcgggcccucGGGGGGCCCu	0.5563	0.394	2	BCBL-1
MIMAT0000690	hsa-miR-296-5p	ENSG00000267248	AC025048.2	processed_transcript	chr17	58206415	58206435	-	1	0	AGO2	8mer	uguccuaacuccCCCCCGGGa	||||||||	cagcaggguccuGGGGGCCCa	-0.4286	0.063	2	BT474
MIMAT0000690	hsa-miR-296-5p	ENSG00000187013	C17orf82	lincRNA	chr17	59490322	59490343	+	1	0	AGO2	8mer	uguccuaaCUC-CCCCCCGGGa	||| | |||||||	ggcccuagGAGCGCGGGGCCCa	0.2851	-0.298	3	MCF7
MIMAT0000690	hsa-miR-296-5p	ENSG00000279369	AC046185.3	TEC	chr17	61778306	61778326	+	1	0	AGO2	7mer-m8	uguccuaacuccCCCCCGGGa	|| | ||||||||	gugggcagcaacGGGGGCCCc	0.5493	-0.322	1	GM12878
MIMAT0000690	hsa-miR-296-5p	ENSG00000277476	AC005332.6	lincRNA	chr17	66129920	66129942	+	5	0	AGO1-4,AGO2	7mer-m8	ugUCCUAA--CUCCCCCCCGGGa	||| || |||| |||||||	caAGGCUUGGGAGGCGGGGCCCu	1.4843	-0.291	1	Huh-7.5
MIMAT0000690	hsa-miR-296-5p	ENSG00000277476	AC005332.6	lincRNA	chr17	66130554	66130574	+	2	0	AGO1-4,AGO2	7mer-m8	uguccuaacUCCCCCCCGGGa	|| |||||||	ugcccuggcAGCAGGGGCCCc	-0.0704	-0.557	1	Huh-7.5
MIMAT0000690	hsa-miR-296-5p	ENSG00000274712	AC005332.5	lincRNA	chr17	66201654	66201675	+	1	0	AGO2	7mer-m8	ugucCUA--ACUCCCCCCCGGGa	| ||| ||| | |||||||	agccGAUCCUGA-GUGGGGCCCc	1.1243	1.883	1	Huh-7.5
MIMAT0000690	hsa-miR-296-5p	ENSG00000274712	AC005332.5	lincRNA	chr17	66201708	66201728	+	1	0	AGO2	7mer-m8	uguccuaacucccCCCCGGGa	| |||||||	gcuucugccgaccGGGGCCCu	-0.3333	0.458	1	HeLa
MIMAT0000690	hsa-miR-296-5p	ENSG00000267801	AC087289.5	antisense	chr17	73874362	73874382	+	1	0	AGO2	7mer-m8	ugUCCUAACUCCCCCCCGGGa	:|| || |||||||	cgGGGCCGGACCCGGGGCCCg	0.7665	0.226	5	HEK293T
MIMAT0000690	hsa-miR-296-5p	ENSG00000261408	TEN1-CDK3	processed_transcript	chr17	73996772	73996795	+	3	0	AGO2	8mer	ugUCCUAACUC---CCCCCCGGGa	||||:| |:| |||||||	ucAGGGUAGGGCACCAGGGGCCCa	1.2044	0.047	2	HeLa
MIMAT0000690	hsa-miR-296-5p	ENSG00000261408	TEN1-CDK3	processed_transcript	chr17	73996795	73996816	+	3	0	AGO2	8mer	ugUCCUAACUC-CCCCCCGGGa	| :|| | |:| |||||||||	agGGGCUGGGGUGGGGGGCCCa	1.3728	-0.445	2	HeLa
MIMAT0000690	hsa-miR-296-5p	ENSG00000261408	TEN1-CDK3	processed_transcript	chr17	73997246	73997269	+	1	0	AGO2	7mer-m8	uguCCUAACUC-C--CCCCCGGGa	|| ||: ||:| | ||||||||	acuGGGCUGGGUGAAGGGGGCCCc	1.4041	-0.675	2	22RV1
MIMAT0000690	hsa-miR-296-5p	ENSG00000267546	AC015802.4	antisense	chr17	74553279	74553299	-	1	0	AGO2	7mer-m8	ugucCUAACUCCCCCCCGGGa	| |: || |||||||	ccgcGGCUGCCCAGGGGCCCg	0.7816	-1.042	4	Huh-7.5
MIMAT0000690	hsa-miR-296-5p	ENSG00000279801	AC111170.3	TEC	chr17	75442750	75442770	+	1	0	AGO2	8mer	uguccuaACUCCCCCCCGGGa	|| ||| |||||||	acgcuugUGAUUUGGGGCCCa	0.7971	-0.346	2	HS5
MIMAT0000690	hsa-miR-296-5p	ENSG00000204282	TNRC6C-AS1	processed_transcript	chr17	76105566	76105585	-	1	0	AGO2	8mer	ugUCCUAACUCCCCCCCGGGa	|| || ||| |||||||	ucAUGA-UGACCUGGGGCCCa	1.2357	-0.108	2	Akata-LCLd3
MIMAT0000690	hsa-miR-296-5p	ENSG00000204282	TNRC6C-AS1	processed_transcript	chr17	76107286	76107306	-	1	0	AGO2	8mer	uguccuaacucCCCCCCGGGa	| | | |||||||	caggccaggcuGUGGGGCCCa	0.3473	-0.088	2	HeLa
MIMAT0000690	hsa-miR-296-5p	ENSG00000262172	AC116025.2	sense_intronic	chr17	77966014	77966038	-	2	0	AGO1	8mer	uguCCUAACUCCC----CCCCGGGa	| ||| || ||| |||||||	agcGGAGUGUGGGGUCAGGGGCCCa	1.2381	-0.169	3	endothelial
MIMAT0000690	hsa-miR-296-5p	ENSG00000263069	AC124319.2	antisense	chr17	78328894	78328914	-	1	0	AGO1-4	8mer	uguccuaacucccCCCCGGGa	| | | |||||||	agacccucugucuGGGGCCCa	0.3740	-0.220	2	hNSC
MIMAT0000690	hsa-miR-296-5p	ENSG00000279613	AC124283.5	TEC	chr17	80608026	80608049	+	1	0	AGO2	8mer	ugucCUAACUCC---CCCCCGGGa	|| | :|| ||||||||	cuguGACUAGGGCUCGGGGGCCCa	0.7386	0.080	1	HeLa
MIMAT0000690	hsa-miR-296-5p	ENSG00000267702	AP005131.6	sense_intronic	chr18	13487748	13487767	+	1	0	AGO2	7mer-m8	ugUCCUAACUCCCCCCCGGGa	| || | ||| ||||||||	agAGAAAUGA-AGGGGGCCCu	1.3391	-0.224	3	Huh-7.5
MIMAT0000690	hsa-miR-296-5p	ENSG00000261521	RP11-408H20.1	lincRNA	chr18	28639049	28639069	-	1	0	AGO2	8mer	uguccuaacucccCCCCGGGa	| | |||||||	cuuugggucccuuGGGGCCCa	0.2590	-0.145	0	BT474
MIMAT0000690	hsa-miR-296-5p	ENSG00000267583	AC007998.3	lincRNA	chr18	33046830	33046850	-	2	0	AGO1	8mer	uguccuaaCUCCCCCCCGGGa	| |: | |||||||	cgacccagGGAGUGGGGCCCa	0.4383	-0.250	0	endothelial
MIMAT0000690	hsa-miR-296-5p	ENSG00000267493	CIRBP-AS1	antisense	chr19	1268268	1268288	-	1	0	AGO2	7mer-m8	uguccuaacucCCCCCCGGGa	|| |||||||||	ccaaagccucuGGGGGGCCCu	0.4204	-0.171	5	HeLa
MIMAT0000690	hsa-miR-296-5p	ENSG00000267125	AC012615.3	antisense	chr19	1853232	1853252	+	2	0	AGO2	8mer	uguccuaacuccCCCCCGGGa	||||||||	cggaccacccauGGGGGCCCa	-0.4286	0.079	1	TDF
MIMAT0000690	hsa-miR-296-5p	ENSG00000269318	AC007292.2	antisense	chr19	4357651	4357671	-	1	0	AGO2	7mer-m8	uguccuaacucccCCCCGGGa	| |||||||	gagccuggaaccaGGGGCCCc	-0.2527	-0.609	1	T98G
MIMAT0000690	hsa-miR-296-5p	ENSG00000269318	AC007292.2	antisense	chr19	4357684	4357707	-	1	0	AGO2	7mer-m8	ugucCUAACUC---CCCCCCGGGa	||| ||| |||||||	cauaGAUGGAGAAACUGGGGCCCc	0.7828	-0.396	1	T98G
MIMAT0000690	hsa-miR-296-5p	ENSG00000176840	MIR7-3HG	lincRNA	chr19	4772451	4772471	+	1	0	AGO2	7mer-m8	uguccuaACUCCCCCCCGGGa	| ||: |||||||	cagcgccUGGUCCGGGGCCCg	0.5366	-0.112	3	cingulate_gyrus
MIMAT0000690	hsa-miR-296-5p	ENSG00000269444	AC011491.2	sense_overlapping	chr19	6386935	6386957	-	1	0	AGO2	8mer	ugUCCUAACUCC--CCCCCGGGa	| :||: |||| ||||||||	agGGGGACGAGGCUGGGGGCCCa	1.4622	-0.114	0	GM12891
MIMAT0000690	hsa-miR-296-5p	ENSG00000280079	AC011447.7	TEC	chr19	20331845	20331870	-	3	0	AGO1-4,AGO2	8mer	ugucCUAACUCCC-----CCCCGGGa	| |||| || | |||||||	aacuGAUUCAGAGACCAUGGGGCCCa	0.9512	0.072	2	Huh-7.5
MIMAT0000690	hsa-miR-296-5p	ENSG00000267575	AC006504.5	lincRNA	chr19	28296698	28296718	+	3	0	AGO2	7mer-m8	uguccuaacucCCCCCCGGGa	|| | | |||||||	gcacggggccuGUGGGGCCCc	0.4760	2.183	1	HeLa
MIMAT0000690	hsa-miR-296-5p	ENSG00000267296	CEBPA-AS1	antisense	chr19	33794555	33794575	+	1	0	AGO2	7mer-m8	uguccuaacucccCCCCGGGa	| | | |||||||	gcggccaggcccuGGGGCCCc	0.4216	0.045	1	T-REx-293
MIMAT0000690	hsa-miR-296-5p	ENSG00000236144	TMEM147-AS1	antisense	chr19	36035456	36035480	-	3	0	AGO2	7mer-m8	ugUCCUA-ACU--CC-CCCCCGGGa	| ||| ||| || |||||||	gaAAGAUCUGACCGGCUGGGGCCCu	1.1986	-0.043	1	HeLa
MIMAT0000690	hsa-miR-296-5p	ENSG00000248101	AC002116.1	processed_transcript	chr19	36501971	36501991	-	2	0	AGO1-4,AGO2	7mer-m8	uguccuaacucCCCCCCGGGa	| | |||||||||	cuauugcuauaGGGGGGCCCu	0.5447	0.350	1	HEK293S,Huh-7.5
MIMAT0000690	hsa-miR-296-5p	ENSG00000268262	AC011445.1	sense_overlapping	chr19	39811443	39811464	-	2	0	AGO2	7mer-m8	ugUCCUAACUC-CCCCCCGGGa	|:||: |:| |||||||	gcGGGGCCGGGCCCGGGGCCCc	1.0197	0.883	1	HeLa
MIMAT0000690	hsa-miR-296-5p	ENSG00000268987	AC011462.3	sense_intronic	chr19	41905283	41905303	+	1	0	AGO1-4	8mer	uguccuaacucccCCCCGGGa	|||||||	gaucucagucccaGGGGCCCa	-0.6667	0.016	1	MCF7
MIMAT0000690	hsa-miR-296-5p	ENSG00000276570	AC010327.5	processed_transcript	chr19	55740396	55740414	-	3	0	AGO1-4,AGO2	8mer	ugucCUAACUCCCCCCCGGGa	|||| | |||||||	uucuGAUU--GUUGGGGCCCa	0.7770	-0.673	2	Huh-7.5,T98G
MIMAT0000690	hsa-miR-296-5p	ENSG00000268230	AC012313.3	processed_transcript	chr19	58858812	58858832	-	1	0	AGO1-4	7mer-m8	ugucCUAACUCCCCCCCGGGa	| ||| | |||||||	agcuGAUCUUCGUGGGGCCCc	0.7619	0.245	1	MCF7
MIMAT0000690	hsa-miR-296-5p	ENSG00000268628	AL121761.2	lincRNA	chr20	19737467	19737487	-	1	0	AGO1-4	8mer	uguccuaacuccCCCCCGGGa	| | ||||||||	gaaaaagaauauGGGGGCCCa	0.3891	-0.271	0	Huh-7.5
MIMAT0000690	hsa-miR-296-5p	ENSG00000268628	AL121761.2	lincRNA	chr20	19738194	19738214	-	1	0	AGO2	7mer-m8	uguccuaACUCCCCCCCGGGa	| ||: |||||||	gccucgcUGGCCAGGGGCCCg	0.4974	-0.451	0	BT474
MIMAT0000690	hsa-miR-296-5p	ENSG00000260032	NORAD	lincRNA	chr20	34638778	34638799	-	8	0	AGO1,AGO1-4,AGO2	7mer-m8	uguCCUAACU-CCCCCCCGGGa	||:| | |||||||||	ggcGGGUGAACUGGGGGGCCCc	0.9175	0.931	4	Huh-7.5,endothelial
MIMAT0000690	hsa-miR-296-5p	ENSG00000254419	AL139349.1	sense_intronic	chr20	57286532	57286556	+	1	0	AGO1	7mer-m8	ugUCCUAACUCCC----CCCCGGGa	:||| |:||| |||||||	guGGGAGCGGGGGACUUGGGGCCCu	1.0836	-0.444	1	endothelial
MIMAT0000690	hsa-miR-296-5p	ENSG00000268649	AL132655.2	lincRNA	chr20	57392603	57392623	-	1	0	AGO2	7mer-m8	ugucCUAACUCCCCCCCGGGa	| ||| | | |||||||	agucGAUACAAGAGGGGCCCc	0.9872	-0.636	0	HeLa
MIMAT0000690	hsa-miR-296-5p	ENSG00000167046	AL357033.1	antisense	chr20	61273431	61273456	-	1	0	AGO2	7mer-m8	ugUCCUAACUCC----C-CCCCGGGa	||||:| |:|| | |||||||	gcAGGGUCGGGGCCACGUGGGGCCCg	1.1347	-0.420	3	HeLa
MIMAT0000690	hsa-miR-296-5p	ENSG00000273759	AL117379.1	lincRNA	chr20	61560619	61560639	-	8	0	AGO1,AGO1-4,AGO2	7mer-m8	uguCCUAACUCCCCCCCGGGa	|| | :| ||||||||	gguGGCCUCGGCGGGGGCCCu	0.8699	-0.725	0	Huh-7.5,endothelial
MIMAT0000690	hsa-miR-296-5p	ENSG00000225978	HAR1A	lincRNA	chr20	61734287	61734307	+	1	0	AGO2	7mer-m8	uguccuaaCUCCCCCCCGGGa	| | |||||||	cugccgggGCGCAGGGGCCCg	-0.0146	-0.054	5	22RV1
MIMAT0000690	hsa-miR-296-5p	ENSG00000280213	UCKL1-AS1	antisense	chr20	62588176	62588196	+	1	0	AGO2	7mer-m8	uguccuaacUCCCCCCCGGGa	|| | :|| |||||||	ucacaaggcGGGCGGGGCCCg	0.9094	1.433	3	TDF
MIMAT0000690	hsa-miR-296-5p	ENSG00000236830	CBR3-AS1	processed_transcript	chr21	37507800	37507820	-	1	0	AGO2	7mer-m8	uguccuaacuccCCCCCGGGa	| ||||||||	cggagcgcuccaGGGGGCCCc	0.0883	-0.161	6	HeLa
MIMAT0000690	hsa-miR-296-5p	ENSG00000273199	AP000692.2	antisense	chr21	37692933	37692956	-	1	0	AGO2	7mer-m8	uguccuaaCUCCC---CCCCGGGa	| ||||| |||||||	ggacagaaGAGGGUCAGGGGCCCc	0.8080	-0.110	4	HeLa
MIMAT0000690	hsa-miR-296-5p	ENSG00000225331	LINC01678	lincRNA	chr21	45578954	45578977	-	1	0	AGO2	7mer-m8	ugUCC--UAACUCC-CCCCCGGGa	||| | ||||| |||||||	ugAGGAAACUGAGGCAGGGGCCCc	1.4674	-0.212	3	hMSC
MIMAT0000690	hsa-miR-296-5p	ENSG00000183535	COL18A1-AS1	antisense	chr21	46840596	46840616	-	1	0	AGO2	7mer-m8	ugUCCUAACUCCCCCCCGGGa	:||: ||| |||||||	gaGGGGAGGAGCUGGGGCCCc	1.1092	-0.156	1	TDF
MIMAT0000690	hsa-miR-296-5p	ENSG00000272675	AC004019.18	lincRNA	chr22	18037518	18037538	+	3	0	AGO1-4,AGO2	7mer-m8	uguccuaacucccCCCCGGGa	| |||||||	gugcguagcuccuGGGGCCCc	-0.1498	0.580	0	Huh-7.5
MIMAT0000690	hsa-miR-296-5p	ENSG00000273311	DGCR11	sense_intronic	chr22	19034913	19034933	-	1	0	AGO2	7mer-m8	uguccuaacucccCCCCGGGa	| | |||||||	aucucugucucuaGGGGCCCu	0.1509	-0.447	5	22RV1
MIMAT0000690	hsa-miR-296-5p	ENSG00000260924	LINC01311	antisense	chr22	19159362	19159381	+	1	0	AGO2	7mer-m8	ugUCCUAACUCCCCCCCGGGa	:| | ||| | |||||||	cgGGUACUGA-GCGGGGCCCg	1.0894	-0.179	1	HeLa
MIMAT0000690	hsa-miR-296-5p	ENSG00000185065	AC000068.1	antisense	chr22	19436982	19437003	+	1	0	AGO2	7mer-m8	uguCCUAAC-UCCCCCCCGGGa	| ||| || || |||||||	ucuGGAGUGUUGGAGGGGCCCu	1.3309	0.053	2	HeLa
MIMAT0000690	hsa-miR-296-5p	ENSG00000236499	LINC00896	lincRNA	chr22	20195009	20195030	+	1	0	AGO2	7mer-m8	uguccuaacUCCC-CCCCGGGa	| |||| |||||||	gagccaggcAGGGUGGGGCCCu	0.7030	-0.752	0	HCT116
MIMAT0000690	hsa-miR-296-5p	ENSG00000285314	AC002470.2	processed_transcript	chr22	21348437	21348457	+	2	0	AGO2	7mer-m8	uguCCUAACUCCCCCCCGGGa	|| | || |||||||	cguGGCUGCUGGUGGGGCCCg	0.7793	0.451	0	22RV1
MIMAT0000690	hsa-miR-296-5p	ENSG00000285314	AC002470.2	processed_transcript	chr22	21351783	21351801	+	4	0	AGO1-4,AGO2	7mer-m8	ugUCCUAACUCCCCCCCGGGa	|||: || | |||||||	ugAGGG--GAUGUGGGGCCCc	1.0418	-0.273	0	HCT116,Huh-7.5
MIMAT0000690	hsa-miR-296-5p	ENSG00000224086	AC245452.1	antisense	chr22	22297990	22298010	+	2	0	AGO1-4,AGO2	7mer-m8	uguccuAACUCCCCCCCGGGa	| |||: |||||||	aacacuUUGGUUCGGGGCCCu	0.7100	-0.417	3	Huh-7.5
MIMAT0000690	hsa-miR-296-5p	ENSG00000228315	GUSBP11	processed_transcript	chr22	24033077	24033097	-	3	0	AGO1-4,AGO2	8mer	uguccuaacUCCCCCCCGGGa	| | ||| |||||||	uaaagucccAGGAGGGGCCCa	0.7968	1.975	2	Huh-7.5,T98G
MIMAT0000690	hsa-miR-296-5p	ENSG00000228315	GUSBP11	processed_transcript	chr22	24035022	24035042	-	5	0	AGO1-4,AGO2	7mer-m8	uguccuaacUCCCCCCCGGGa	|| | :| ||||||||	acugucccuGGAGGGGGCCCu	0.7831	-0.326	2	HEK293S,Huh-7.5
MIMAT0000690	hsa-miR-296-5p	ENSG00000225783	MIAT	lincRNA	chr22	27064433	27064453	+	4	0	AGO1-4,AGO2	7mer-m8	uguccuaacuccCCCCCGGGa	| ||||||||	uugucugggucuGGGGGCCCu	-0.0146	0.072	2	hNSC,motor_cortex
MIMAT0000690	hsa-miR-296-5p	ENSG00000235954	TTC28-AS1	processed_transcript	chr22	28389188	28389208	+	1	0	AGO1-4	8mer	uguccUAACUCCCCCCCGGGa	| || | | |||||||	uccucAUGAAUGCGGGGCCCa	0.7747	-0.004	1	hNSC
MIMAT0000690	hsa-miR-296-5p	ENSG00000278920	AC005005.4	sense_overlapping	chr22	31451826	31451845	+	1	0	AGO2	8mer	ugUCCUAACUCCCCCCCGGGa	| ||| || | |||||||	agAGGCCUG-GCAGGGGCCCa	1.1765	1.250	0	Huh-7.5
MIMAT0000690	hsa-miR-296-5p	ENSG00000278920	AC005005.4	sense_overlapping	chr22	31452968	31452990	+	1	0	AGO1-4	7mer-m8	ugucCUAA--CUCCCCCCCGGGa	| |||| | ||||||||	agccGAUUAAAAAAGGGGGCCCc	1.0151	0.380	0	Huh-7.5
MIMAT0000690	hsa-miR-296-5p	ENSG00000184068	AL021453.1	antisense	chr22	42228405	42228426	-	1	0	AGO2	7mer-m8	uguccuaACUC-CCCCCCGGGa	|||| |||||||||	ggccuccUGAGAGGGGGGCCCc	0.7531	-0.395	2	HEK293S
MIMAT0000690	hsa-miR-296-5p	ENSG00000182057	OGFRP1	lincRNA	chr22	42665933	42665952	+	1	0	AGO2	7mer-m8	ugUCCUAACUCCCCCCCGGGa	|:||: || |||||||	ccGGGGCUG-CCAGGGGCCCc	1.0313	0.457	1	HEK293S
MIMAT0000690	hsa-miR-296-5p	ENSG00000280424	BX537318.2	TEC	chr22	46403254	46403274	+	1	0	AGO2	7mer-m8	uguCCUAACUCCCCCCCGGGa	||: | | |||||||	cauGGGGCCAAGAGGGGCCCu	0.6922	-0.681	4	HeLa
MIMAT0000690	hsa-miR-296-5p	ENSG00000241990	PRR34-AS1	antisense	chr22	46450417	46450437	+	1	0	AGO2	7mer-m8	uguccuaacuccCCCCCGGGa	|| | ||||||||	ccauccagaaccGGGGGCCCc	0.4760	-0.431	3	T-REx-293
MIMAT0000690	hsa-miR-296-5p	ENSG00000197182	MIRLET7BHG	lincRNA	chr22	46476369	46476389	+	1	0	AGO2	7mer-m8	uguccuaacuccCCCCCGGGa	||||||||	ggccagagacuaGGGGGCCCg	-0.4286	0.373	3	22RV1
MIMAT0000690	hsa-miR-296-5p	ENSG00000197182	MIRLET7BHG	lincRNA	chr22	46505849	46505869	+	3	0	AGO2	8mer	ugUCCUAACUCC--CCCCCGGGa	|||| ||:|| ||||||||	ccAGG--UGGGGCUGGGGGCCCa	1.4343	-0.068	3	HeLa
MIMAT0000690	hsa-miR-296-5p	ENSG00000197182	MIRLET7BHG	lincRNA	chr22	46506084	46506106	+	5	0	AGO1,AGO2	7mer-m8	ugUCCUAACUCC--CCCCCGGGa	| |: ||| | ||||||||	cgAUGGCUGAUGACGGGGGCCCu	1.0894	-0.619	3	HeLa,endothelial
MIMAT0000690	hsa-miR-296-5p	ENSG00000197182	MIRLET7BHG	lincRNA	chr22	46506787	46506807	+	4	0	AGO1-4,AGO2	7mer-m8	uguCCUAACUCCCCCCCGGGa	||: || |||||||	gucGGGCUGCAUCGGGGCCCu	0.7862	-0.860	3	22RV1,MCF7
MIMAT0000690	hsa-miR-296-5p	ENSG00000188511	C22orf34	lincRNA	chr22	50016159	50016179	-	3	0	AGO2	7mer-m8	uguccuaacucccCCCCGGGa	| | |||||||	ccuucugccaucaGGGGCCCg	0.0725	-0.409	0	HeLa
MIMAT0000690	hsa-miR-296-5p	ENSG00000188511	C22orf34	lincRNA	chr22	50050371	50050391	-	4	0	AGO1,AGO2	7mer-m8	ugucCUAACUCCCCCCCGGGa	| |:| :| |||||||	agcuGGUGCGGCUGGGGCCCc	0.7828	-0.435	0	HeLa,endothelial
MIMAT0000690	hsa-miR-296-5p	ENSG00000234449	FAM239A	lincRNA	chrX	3785001	3785022	-	1	0	AGO2	7mer-m8	uguccuaACUCCC-CCCCGGGa	| |||||| |||||||	cuccgcgUGAGGGAGGGGCCCg	1.3382	0.058	1	HeLa
MIMAT0000690	hsa-miR-296-5p	ENSG00000235437	LINC01278	processed_transcript	chrX	62649718	62649738	-	1	0	AGO2	7mer-m8	uguccuaacucccCCCCGGGa	| | |||||||	agacuuccccucaGGGGCCCu	-0.0952	0.013	3	HeLa
MIMAT0000690	hsa-miR-296-5p	ENSG00000235437	LINC01278	processed_transcript	chrX	62652305	62652323	-	4	0	AGO1-4,AGO2	8mer	ugUCCUAACUCCCCCCCGGGa	| || ||| |||||||	ugAAGACUGA--CGGGGCCCa	0.9860	0.190	3	MCF7,motor_cortex
MIMAT0000690	hsa-miR-296-5p	ENSG00000280322	AL035425.4	TEC	chrX	107969817	107969837	-	9	0	AGO2	7mer-m8	uguccuaacucccCCCCGGGa	| | |||||||	cauguguauccauGGGGCCCu	0.2114	-0.050	2	HEK293S
