# Supplementary material for: Identification of hub programmed cell death-related genes and immune infiltration in Crohn’s disease using bioinformatics
Source: Front Genet. 2024 Dec 18;15:1425062. doi: 10.3389/fgene.2024.1425062 (PMC11688285; doi:10.3389/fgene.2024.1425062)
Supplement: Supplementary file 2 [file DataSheet4.zip › Input data and script3/ceRNAnet/miRNA_lncRNA/hsa-miR-770-5p.txt]

#please cite:
#Zhou KR, Liu S, Li B, Liu SR, Zheng WJ, Cai L, et al. An encyclopedia of RNA interactomes in ENCORI.
#2.Li JH, et al.starBase v2.0: decoding miRNA-ceRNA, miRNA-ncRNA and protein-RNA interaction networks from large-scale CLIP-Seq data , Nucleic Acids Res. 2014 Jan;42:D92-7.
miRNAid	miRNAname	geneID	geneName	geneType	chromosome	start	end	strand	clipExpNum	degraExpNum	RBP	merClass	miRseq	align	targetSeq	TDMDScore	phyloP	pancancerNum	cellline/tissue
MIMAT0003948	hsa-miR-770-5p	ENSG00000197989	SNHG12	antisense	chr1	28907308	28907329	-	2	0	AGO2	7mer-m8	accgGGACUGUGCACCAUGACCu	| | | || | |||||||	ccagCAUAAGAC-UCGUACUGGg	0.6818	-0.340	2	HeLa
MIMAT0003948	hsa-miR-770-5p	ENSG00000116883	AL591845.1	antisense	chr1	36794039	36794063	+	2	0	AGO1-4,AGO2	7mer-m8	acCGG-GACUGUGC-ACCAUGACCu	||: |||: | | ||||||||	caGCUGCUGGAAAGAGGGUACUGGc	1.1612	0.019	0	cingulate_gyrus,hNSC
MIMAT0003948	hsa-miR-770-5p	ENSG00000226891	LINC01359	processed_transcript	chr1	65459099	65459119	-	1	0	AGO2	7mer-m8	accgggaCUGUGCACCAUGACCu	|| |:||| | |||||||	uguguagGGCAC-U-GUACUGGu	0.9017	-0.149	1	HEK293S
MIMAT0003948	hsa-miR-770-5p	ENSG00000232811	AL360270.1	antisense	chr1	111494841	111494863	+	1	0	AGO2	7mer-m8	accgGGACUGUGCACCAUGACCu	| || | :| ||||||||	ucaaCCAUUCCUGAGGUACUGGu	0.8059	2.042	1	TDF
MIMAT0003948	hsa-miR-770-5p	ENSG00000236137	AL445231.1	antisense	chr1	117602079	117602105	-	1	0	AGO2	8mer	acCGG-GAC--UGUGCAC-CAUGACCu	||: ||| | :||| |||||||	gcGCUGCUGCUUCCUGUGUGUACUGGa	1.1813	-0.159	3	HeLa
MIMAT0003948	hsa-miR-770-5p	ENSG00000231365	AL359915.2	antisense	chr1	119684476	119684498	+	2	0	AGO1-4,AGO2	7mer-m8	accgggacUGUGCACCAUGACCu	| | |:|| |||||||	uuguagguAUACAAAGUACUGGu	0.6281	-0.082	1	Huh-7.5
MIMAT0003948	hsa-miR-770-5p	ENSG00000234222	LIX1L-AS1	antisense	chr1	145487817	145487839	-	1	0	AGO1-4	8mer	accgggacugugcacCAUGACCu	||| | |||||||	auugccuacgaaaaaGUACUGGa	0.4783	0.300	1	fibroblasts
MIMAT0003948	hsa-miR-770-5p	ENSG00000278811	LINC00624	antisense	chr1	146856453	146856471	-	1	0	AGO1-4	7mer-m8	acCGGGACUGUGCACCAUGACCu	| |:|:| ||| | |||||||	uuGUCUU--CAC-U-GUACUGGg	1.1071	0.375	2	fibroblasts
MIMAT0003948	hsa-miR-770-5p	ENSG00000244252	LINC01138	lincRNA	chr1	147768466	147768488	-	1	0	AGO1-4	7mer-m8	accgGGACUGUGCACCAUGACCu	||| ::| |||||||||	aaugCCUAGUAGCUGGUACUGGc	0.9809	-0.088	0	fibroblasts
MIMAT0003948	hsa-miR-770-5p	ENSG00000233693	AL357568.1	antisense	chr1	164739141	164739166	-	1	0	AGO2	7mer-m8	acCGGG-AC-UGU-GCACCAUGACCu	||:: || :|| | |||||||	cuGCUUAUGUGCAGGGAUGUACUGGu	1.0211	-0.457	1	TDF
MIMAT0003948	hsa-miR-770-5p	ENSG00000203709	MIR29B2CHG	lincRNA	chr1	207980848	207980875	-	4	0	AGO2	7mer-m8	acCGGGACUGUGCA-----CCAUGACCu	||| || |::::|| ||||||||	ugGACCAGGUGUGUGCCCAGGUACUGGg	1.3520	0.797	2	22RV1
MIMAT0003948	hsa-miR-770-5p	ENSG00000271894	AC007744.1	processed_transcript	chr2	56612591	56612614	+	4	0	AGO2	8mer	accGGGACUGUGCAC-CAUGACCu	| | :| : |:||| |||||||	uaaCAUUAGAAUGUGUGUACUGGa	1.1686	2.807	0	motor_cortex
MIMAT0003948	hsa-miR-770-5p	ENSG00000272183	AC005041.3	antisense	chr2	74728870	74728892	+	1	0	AGO2	8mer	accgggacugugcacCAUGACCu	|| | |||||||	aggggacuuuucucaGUACUGGa	0.0662	1.457	2	22RV1
MIMAT0003948	hsa-miR-770-5p	ENSG00000279166	AC009951.1	TEC	chr2	145253092	145253113	-	1	0	AGO1-4	7mer-m8	accGGGACUGUGCACCAUGACCu	| ::||| ||: | |||||||	ucuUUCUG-CAUUUUGUACUGGu	1.2661	0.396	1	hNSC
MIMAT0003948	hsa-miR-770-5p	ENSG00000226266	AC009961.1	lincRNA	chr2	160551013	160551035	-	1	0	AGO2	7mer-m8	accgggacugugcaCCAUGACCu	| | ||||||||	auaagugguucccaGGUACUGGg	0.0598	0.186	2	HCT116
MIMAT0003948	hsa-miR-770-5p	ENSG00000279220	AC007383.4	processed_transcript	chr2	207124657	207124676	+	2	0	AGO2	7mer-m8	acCG-GGACUGUGCACCAUGACCu	||| :|||| | ||||||||	ggGCGUCUGA---G-GGUACUGGu	1.1866	-0.055	1	Huh-7.5
MIMAT0003948	hsa-miR-770-5p	ENSG00000271870	AC024060.1	antisense	chr3	3194999	3195024	+	1	0	AGO2	8mer	accgGGACUGUGCA---CCAUGACCu	::|| || | ||||||||	aaugUUUGUAACUUUAAGGUACUGGa	0.6744	-0.238	2	HeLa
MIMAT0003948	hsa-miR-770-5p	ENSG00000261786	AC006058.1	lincRNA	chr3	44160374	44160393	+	1	0	AGO2	7mer-m8	accGGGACUGUGCACCAUGACCu	:|:||::| ||||||||	gucUCUUGGUA---GGUACUGGc	0.8738	-0.289	1	MDA-MB-231
MIMAT0003948	hsa-miR-770-5p	ENSG00000230454	U73166.1	lincRNA	chr3	50300590	50300614	+	2	0	AGO1-4,AGO2	8mer	accgggaCUGUGCAC--CAUGACCu	|:|| ||| |||||||	gaaauggGGCAGGUGGAGUACUGGa	0.5497	-0.084	1	Huh-7.5
MIMAT0003948	hsa-miR-770-5p	ENSG00000271858	Z84492.1	antisense	chr3	50402830	50402853	+	1	0	AGO2	7mer-m8	accGGGACUG-UGCACCAUGACCu	| || | | | || |||||||	uuaCCGAGCCGAAGUAGUACUGGg	0.9925	4.590	2	MCF7
MIMAT0003948	hsa-miR-770-5p	ENSG00000271976	AC012467.2	antisense	chr3	53894507	53894531	-	1	0	AGO2	7mer-m8	accGGGAC-UGUGCA-CCAUGACCu	:::|| ||: | |||||||	aucUUUUGCCCAUUUCAGUACUGGu	0.8981	0.278	0	motor_cortex
MIMAT0003948	hsa-miR-770-5p	ENSG00000272610	MAGI1-IT1	sense_intronic	chr3	65859708	65859733	-	1	0	AGO2	7mer-m8	acCGGGACU---GUGCACCAUGACCu	|||:||: | | |||||||	cuGCCUUGGGUUCCCAAAGUACUGGg	0.8441	-0.006	3	cingulate_gyrus
MIMAT0003948	hsa-miR-770-5p	ENSG00000272758	AC083798.2	antisense	chr3	122144470	122144491	+	3	0	AGO2	8mer	accGGGACUGUGCACCAUGACCu	| |||| || |||||||	gauCACUGA-ACACAGUACUGGa	1.0424	2.178	3	TDF
MIMAT0003948	hsa-miR-770-5p	ENSG00000225578	NCBP2-AS1	antisense	chr3	196669301	196669322	+	1	0	AGO2	7mer-m8	acCGGGACUGUGCACCAUGACCu	|: |||:: | ||||||||	aaGUGCUGGU-CCCGGUACUGGc	1.0997	5.067	2	TDF
MIMAT0003948	hsa-miR-770-5p	ENSG00000272620	AFAP1-AS1	antisense	chr4	7776601	7776624	+	1	0	AGO2	7mer-m8	accGGGACUGUG-CACCAUGACCu	| :|:|| ||: | |||||||	gguUCUUGCCAUACUUGUACUGGg	1.1590	4.365	1	TDF
MIMAT0003948	hsa-miR-770-5p	ENSG00000280650	KCNIP4-IT1	lincRNA	chr4	21846827	21846848	-	1	0	AGO2	7mer-m8	accgGGACUGUGCACCAUGACCu	||| | || | |||||||	aaagCCUAAAACAU-GUACUGGu	0.9119	-0.033	0	motor_cortex
MIMAT0003948	hsa-miR-770-5p	ENSG00000281501	SEPSECS-AS1	antisense	chr4	25202146	25202169	+	1	0	AGO1-4	7mer-m8	accGGGACUGU-GCACCAUGACCu	| || ||| | |||||||||	ucaCCAAAACAGCAUGGUACUGGu	1.1548	0.259	3	Huh-7.5
MIMAT0003948	hsa-miR-770-5p	ENSG00000248049	UBA6-AS1	antisense	chr4	68597736	68597759	+	1	0	AGO1-4	7mer-m8	accGGGACUGU-GCACCAUGACCu	| || :|| | |||||||||	uaaCCAAAGCAGCAUGGUACUGGu	1.0477	-0.064	3	Huh-7.5
MIMAT0003948	hsa-miR-770-5p	ENSG00000246375	AC107067.1	lincRNA	chr4	89252450	89252473	+	2	0	AGO2	7mer-m8	accGGGACUGU-GCACCAUGACCu	| |||| || | |||||||	aguCCCUUUCAUCAAAGUACUGGg	1.1612	0.072	1	MDA-MB-231
MIMAT0003948	hsa-miR-770-5p	ENSG00000261668	AC093591.2	antisense	chr4	128764723	128764747	-	6	0	AGO1-4,AGO2	8mer	accGGGACUGUGCA--CCAUGACCu	|:||| | | | |||||||	gcuCUCUGCCCCCUCACGUACUGGa	0.8759	0.081	1	Huh-7.5
MIMAT0003948	hsa-miR-770-5p	ENSG00000273247	AC097376.2	antisense	chr4	140334962	140334984	-	1	1	AGO2	7mer-m8	accgggacugUGCACCAUGACCu	|| |||||||||	accuaaaauaACAUGGUACUGGc	0.0157	0.088	3	Huh-7.5
MIMAT0003948	hsa-miR-770-5p	ENSG00000248429	FAM198B-AS1	antisense	chr4	159123274	159123296	+	2	0	AGO1	8mer	accGGGACUGUGCACCAUGACCu	|| |:| |: | |||||||	ugcCUCAGGGCCUCUGUACUGGa	0.9745	-0.106	0	endothelial
MIMAT0003948	hsa-miR-770-5p	ENSG00000248240	AC114956.1	antisense	chr5	43525331	43525353	+	1	0	AGO1-4	7mer-m8	accGGGACUGUGCACCAUGACCu	| :||| ||: |||||||	ucuUCCUUUCAUUAUGUACUGGu	1.0562	-0.054	2	hNSC
MIMAT0003948	hsa-miR-770-5p	ENSG00000272335	AC093297.2	lincRNA	chr5	44828564	44828585	+	7	0	AGO1,AGO1-4,AGO2	8mer	accgggACUGUGCACCAUGACCu	|||: || |||||||	acuagaUGAUUGGU-GUACUGGa	0.6033	0.052	2	HEK293,Huh-7.5
MIMAT0003948	hsa-miR-770-5p	ENSG00000250802	ZBED3-AS1	antisense	chr5	76442334	76442357	+	2	0	AGO2	8mer	accgggaCUGUGCA-CCAUGACCu	| | || || ||||||||	agugagaGCCAGGUGGGUACUGGa	0.7511	0.181	5	HeLa
MIMAT0003948	hsa-miR-770-5p	ENSG00000249429	AC016598.1	lincRNA	chr5	142910534	142910554	-	1	0	AGO2	7mer-m8	acCGGGACUGUGCACCAUGACCu	| | ||| | | ||||||||	ucGGCCU--CCCAAGGUACUGGg	1.0202	-0.144	2	motor_cortex
MIMAT0003948	hsa-miR-770-5p	ENSG00000272341	AL137003.2	lincRNA	chr6	16764951	16764975	+	2	0	AGO2	7mer-m8	acCGGGACUGUGC--ACCAUGACCu	||:||| :: | |||||||	auGCUCUGCUGAGGAAUGUACUGGg	1.0053	-0.211	3	HeLa
MIMAT0003948	hsa-miR-770-5p	ENSG00000270362	HMGN3-AS1	antisense	chr6	79944831	79944853	+	4	0	AGO2	8mer	accgggaCUGUGCACCAUGACCu	| |::|| |||||||	gugggaaGGUACUCUGUACUGGa	0.6384	0.216	3	22RV1
MIMAT0003948	hsa-miR-770-5p	ENSG00000272476	AL024507.2	antisense	chr6	108279177	108279197	+	1	0	AGO2	8mer	accGGGACUGUGCACCAUGACCu	| | ||| || | |||||||	uccCACUGUCA--UCGUACUGGa	1.0382	4.901	1	H1
MIMAT0003948	hsa-miR-770-5p	ENSG00000272356	AL080317.3	antisense	chr6	111633416	111633438	+	1	0	AGO2	8mer	accgggaCUGUGCACCAUGACCu	| || | ||||||||	cuacagaGAAAGAAGGUACUGGa	0.5885	0.099	2	HeLa
MIMAT0003948	hsa-miR-770-5p	ENSG00000227678	AL355581.1	antisense	chr6	130465641	130465663	-	1	0	AGO2	8mer	accgggacUGUGCACCAUGACCu	| | |: | |||||||	agcaugccAAAUAUUGUACUGGa	0.3986	0.046	0	HS27a
MIMAT0003948	hsa-miR-770-5p	ENSG00000198221	AFDN-DT	lincRNA	chr6	168226716	168226737	-	2	0	AGO1,AGO1-4	7mer-m8	acCGGGACUGUGCACCAUGACCu	||:|| ||:: ||||||||||	ggGUCC-GAUGGGUGGUACUGGg	1.5174	-0.447	1	endothelial,hNSC
MIMAT0003948	hsa-miR-770-5p	ENSG00000196295	AC005154.1	processed_transcript	chr7	30599559	30599581	-	2	0	AGO1-4,AGO2	7mer-m8	accgGGACUGUGCACCAUGACCu	::| |:|| |||||||	acuaUUUAAUACAAUGUACUGGc	0.7433	-0.115	1	Huh-7.5
MIMAT0003948	hsa-miR-770-5p	ENSG00000197085	NPSR1-AS1	processed_transcript	chr7	34758579	34758605	-	2	0	AGO1-4,AGO2	7mer-m8	accGGGACUGU---GCAC-CAUGACCu	| |:||| || | || |||||||	ggaCUCUGUCACUUCCUGUGUACUGGg	1.1155	0.195	0	Huh-7.5
MIMAT0003948	hsa-miR-770-5p	ENSG00000282381	AC104073.4	lincRNA	chr7	64734363	64734388	+	2	0	AGO1-4	7mer-m8	acCGGGACUGUG---CACCAUGACCu	| ||||||| |: | ||||||||	uuGCCCUGAGAUCUGGAGGUACUGGg	1.7245	0.099	0	Huh-7.5
MIMAT0003948	hsa-miR-770-5p	ENSG00000224046	AC005076.1	antisense	chr7	86781591	86781598	-	1	0	AGO2	7mer-m8	accgggacugugcacCAUGACCu	|||||||	---------------GUACUGGu	-2.3913	-0.274	1	T-REx-293
MIMAT0003948	hsa-miR-770-5p	ENSG00000272752	STAG3L5P-PVRIG2P-PILRB	processed_transcript	chr7	99933883	99933904	+	8	0	AGO1-4,AGO2	7mer-m8	acCGGGACUGUGCACCAUGACCu	|||| ::| | |||||||	gaGCCCACCUGCAU-GUACUGGc	1.0498	1.174	2	HeLa,Huh-7.5
MIMAT0003948	hsa-miR-770-5p	ENSG00000279078	SND1-IT1	lincRNA	chr7	127639720	127639741	+	2	0	AGO1-4,AGO2	8mer	accgggacUGUGCACCAUGACCu	|::| | |||||||	auuggggaAUGCAU-GUACUGGa	0.1786	0.379	0	Huh-7.5
MIMAT0003948	hsa-miR-770-5p	ENSG00000279347	AC021945.1	TEC	chr8	120851727	120851750	-	3	0	AGO2	7mer-m8	accGGGACUGUGCAC-CAUGACCu	||| :| | | |||||||	gcuCCCAACUAAGAGAGUACUGGc	0.7826	0.042	3	HeLa
MIMAT0003948	hsa-miR-770-5p	ENSG00000245149	RNF139-AS1	lincRNA	chr8	125485537	125485558	-	1	0	AGO2	7mer-m8	accGGGACUGUGCACCAUGACCu	| | | | | | | |||||||	uuuCACCGUCUC-UUGUACUGGu	0.8516	-0.356	1	HeLa
MIMAT0003948	hsa-miR-770-5p	ENSG00000259820	AC083843.3	lincRNA	chr8	135805955	135805974	-	1	0	AGO2	7mer-m8	accGGGACUGUGCACCAUGACCu	:|:|||| |||||||||	gacUCUUGAC---UGGUACUGGu	1.0933	0.052	1	Huh-7.5
MIMAT0003948	hsa-miR-770-5p	ENSG00000281491	DNAJB5-AS1	lincRNA	chr9	34989335	34989357	-	1	0	AGO2	7mer-m8	accgggaCUGUGCACCAUGACCu	| | |::: | |||||||	uugagaaGGUGGGACGUACUGGc	0.7391	1.509	0	BT474
MIMAT0003948	hsa-miR-770-5p	ENSG00000281649	EBLN3P	lincRNA	chr9	37088176	37088198	+	7	0	AGO1-4,AGO2	7mer-m8	accgggacUGUGCACCAUGACCu	|| ::| | |||||||	uguaggguGUAAGCAGUACUGGg	0.5396	0.090	6	HS5,foreskin_fibroblast
MIMAT0003948	hsa-miR-770-5p	ENSG00000256040	PAPPA-AS1	antisense	chr9	119162825	119162844	-	4	0	AGO1-4,AGO2	7mer-m8	acCGGGACUGUGCACCAUGACCu	|||| | ::| | |||||||	aaGCCCAG-UGC-U-GUACUGGu	1.1432	1.812	0	Huh-7.5
MIMAT0003948	hsa-miR-770-5p	ENSG00000203993	ARRDC1-AS1	antisense	chr9	140510568	140510590	-	5	0	AGO1-4,AGO2	7mer-m8	accgggacugugcacCAUGACCu	| | | |||||||	ccucagccucccaaaGUACUGGg	0.1944	-0.231	3	HeLa,Huh-7.5
MIMAT0003948	hsa-miR-770-5p	ENSG00000203993	ARRDC1-AS1	antisense	chr9	140512438	140512459	-	2	0	AGO1-4,AGO2	8mer	accgggaCUGUGCACCAUGACCu	| |: ||| ||||||||	aaccgagGGGACG-GGUACUGGa	0.8261	-0.422	3	22RV1,hNSC
MIMAT0003948	hsa-miR-770-5p	ENSG00000225484	NUTM2B-AS1	antisense	chr10	81482561	81482586	-	1	0	AGO1-4	7mer-m8	accGGGACU---GUGCACCAUGACCu	||:||: ||| |||||||	ccaCCUUGGCCUCACAAAGUACUGGg	0.8483	0.024	3	MCF7
MIMAT0003948	hsa-miR-770-5p	ENSG00000223482	NUTM2A-AS1	antisense	chr10	89004763	89004788	-	1	0	AGO1-4	7mer-m8	accGGGACU---GUGCACCAUGACCu	||:||: ||| |||||||	ccaCCUUGGCCUCACAAAGUACUGGg	0.8483	-0.034	2	MCF7
MIMAT0003948	hsa-miR-770-5p	ENSG00000269609	RPARP-AS1	processed_transcript	chr10	104215279	104215304	+	2	0	AGO1-4,AGO2	7mer-m8	acCGGGACU---GUGCACCAUGACCu	|||:||: | | |||||||	cuGCCUUGGCUUCCCAAAGUACUGGg	0.8441	0.013	3	MCF7
MIMAT0003948	hsa-miR-770-5p	ENSG00000269821	KCNQ1OT1	antisense	chr11	2669191	2669216	-	1	0	AGO1-4	7mer-m8	acCGGGACUG---UGCACCAUGACCu	|||:||:| | |||||||	cuGCCUUGGCCUUCCAAAGUACUGGg	0.8441	-0.063	0	hNSC
MIMAT0003948	hsa-miR-770-5p	ENSG00000269821	KCNQ1OT1	antisense	chr11	2705466	2705488	-	4	0	AGO2	7mer-m8	accgggacuGUGCACCAUGACCu	| | || ||||||||	auccaauccCAGAAGGUACUGGg	0.6023	-0.468	0	Huh-7.5
MIMAT0003948	hsa-miR-770-5p	ENSG00000269821	KCNQ1OT1	antisense	chr11	2707493	2707518	-	7	0	AGO1-4,AGO2	7mer-m8	accGGGACUGUGCAC---CAUGACCu	||| :| ||| |||||||	ccuCCCAAGCCAGUGGCAGUACUGGg	0.8526	-0.017	0	Huh-7.5
MIMAT0003948	hsa-miR-770-5p	ENSG00000246273	SBF2-AS1	antisense	chr11	9802248	9802271	+	1	0	AGO1-4	7mer-m8	accggGACUGU-GCACCAUGACCu	| :|||:| ||||||||	ggaugUUGAUAGAAGGGUACUGGc	0.9194	-0.187	3	fibroblasts
MIMAT0003948	hsa-miR-770-5p	ENSG00000256588	AC027544.2	sense_intronic	chr11	18530138	18530160	-	1	0	AGO2	7mer-m8	accgggacugugcaCCAUGACCu	| | | | ||||||||	uuucuuuuaguaaaGGUACUGGu	0.6162	0.404	1	left_ventricle
MIMAT0003948	hsa-miR-770-5p	ENSG00000245571	FAM111A-DT	lincRNA	chr11	58901840	58901864	-	1	0	AGO2	7mer-m8	acCGGGACUGUGCAC--CAUGACCu	|||:: | :|| | | |||||||	ugGUUGUAGCAGGAGGAGUACUGGg	1.2841	-0.019	4	T-REx-293
MIMAT0003948	hsa-miR-770-5p	ENSG00000245532	NEAT1	lincRNA	chr11	65192416	65192437	+	27	6	AGO1-4,AGO2	7mer-m8	accgGGACUGUGCACCAUGACCu	|:||:||| |||||||||	gcagCUUGGCAC-UGGUACUGGg	1.2163	-0.275	3	Huh-7.5,MDMs
MIMAT0003948	hsa-miR-770-5p	ENSG00000245532	NEAT1	lincRNA	chr11	65193870	65193892	+	75	0	AGO1,AGO1-4,AGO2	7mer-m8	accgggacugugcacCAUGACCu	| || |||||||	aguagaugguugaaaGUACUGGu	0.1601	-0.514	3	Huh-7.5,endothelial,foreskin_fibroblast
MIMAT0003948	hsa-miR-770-5p	ENSG00000245532	NEAT1	lincRNA	chr11	65207586	65207608	+	18	0	AGO1,AGO1-4,AGO2	8mer	accgggACUGUGCACCAUGACCu	| | | |:| ||||||||	uugaaaUAAUAAUAGGUACUGGa	0.8197	0.003	3	Huh-7.5,endothelial,foreskin_fibroblast
MIMAT0003948	hsa-miR-770-5p	ENSG00000246067	RAB30-AS1	lincRNA	chr11	82783134	82783155	+	1	0	AGO2	7mer-m8	acCGGGACUGUGCACCAUGACCu	||| || :| | |||||||	ccGCCAUGUUA-GGAGUACUGGg	1.0742	1.166	3	HeLa
MIMAT0003948	hsa-miR-770-5p	ENSG00000246067	RAB30-AS1	lincRNA	chr11	82783146	82783155	+	1	0	AGO2	7mer-m8	accgggacugugcacCAUGACCu	|||||||	-------------gaGUACUGGg	-2.3043	0.095	3	HeLa
MIMAT0003948	hsa-miR-770-5p	ENSG00000261098	AP000766.1	lincRNA	chr11	107182911	107182932	-	2	0	AGO1-4,AGO2	7mer-m8	acCGGGACUGUGCACCAUGACCu	| |:: ||| :: | |||||||	uuGUUGUGA-GUAUAGUACUGGg	1.2227	0.045	0	BT474,Huh-7.5
MIMAT0003948	hsa-miR-770-5p	ENSG00000254873	AP001267.1	antisense	chr11	118271966	118271987	-	1	0	AGO2	8mer	accGGGACUGUGCA-CCAUGACCu	|::||| | || |||||||	aacCUUUGA-A-GUCAGUACUGGa	1.0169	-0.420	2	HEK293T
MIMAT0003948	hsa-miR-770-5p	ENSG00000255176	AP000941.1	antisense	chr11	118507801	118507823	+	2	0	AGO2	7mer-m8	accgggACUGUGCACCAUGACCu	| |||| | |||||||	ucagagUGACUCAGAGUACUGGu	0.8222	0.121	0	HEK293S
MIMAT0003948	hsa-miR-770-5p	ENSG00000280832	GSEC	antisense	chr11	126220553	126220575	-	1	0	AGO2	7mer-m8	accgggacugUGCACCAUGACCu	|| |||||||	auaguuaauaACAAUGUACUGGg	-0.2452	0.398	2	22RV1
MIMAT0003948	hsa-miR-770-5p	ENSG00000256146	AC006206.1	lincRNA	chr12	5425157	5425180	+	3	0	AGO1-4,AGO2	7mer-m8	accGGGACUGUGC-ACCAUGACCu	|::||:||:| |||||||	cauCUUUGGCAUGCACGUACUGGc	1.0837	0.249	0	Huh-7.5
MIMAT0003948	hsa-miR-770-5p	ENSG00000215039	CD27-AS1	processed_transcript	chr12	6559572	6559594	-	1	0	AGO2	7mer-m8	accgggacugugcacCAUGACCu	|| | |||||||	ggguaggaguggggaGUACUGGu	-0.0208	-0.324	4	BT474
MIMAT0003948	hsa-miR-770-5p	ENSG00000284697	AC006511.5	processed_transcript	chr12	8242872	8242897	+	3	0	AGO2	7mer-m8	accGGGACU--GUGC-ACCAUGACCu	| :|| || || | |||||||||	uaaUCCGGAUCCAGGAUGGUACUGGu	1.1845	5.044	0	22RV1
MIMAT0003948	hsa-miR-770-5p	ENSG00000257225	AC079601.1	antisense	chr12	42854250	42854271	+	1	0	AGO2	7mer-m8	acCGGGACUGUGCACCAUGACCu	|| |||:|| | |||||||	gaGCACUGGCA-GAUGUACUGGc	1.2407	2.539	0	H1
MIMAT0003948	hsa-miR-770-5p	ENSG00000275481	AC025031.4	lincRNA	chr12	46783576	46783598	+	2	0	AGO2	7mer-m8	accggGACUGUGCACCAUGACCu	| :| |: :| |||||||	agaagUUCAUCUGAAGUACUGGu	0.7328	0.291	2	Huh-7.5
MIMAT0003948	hsa-miR-770-5p	ENSG00000281344	HELLPAR	macro_lncRNA	chr12	102602247	102602271	+	4	0	AGO1-4,AGO2	8mer	accGGGACUG--UGCACCAUGACCu	:|||| : | | |||||||	cacUCCUGUUCAAAAUAGUACUGGa	0.8654	0.140	1	HeLa,Huh-7.5
MIMAT0003948	hsa-miR-770-5p	ENSG00000281344	HELLPAR	macro_lncRNA	chr12	102750550	102750570	+	1	0	AGO1-4	7mer-m8	accGGGACUGUGCACCAUGACCu	||: |||| | |||||||	guaCCUCCACAC-U-GUACUGGg	1.0678	0.882	1	Huh-7.5
MIMAT0003948	hsa-miR-770-5p	ENSG00000277595	AC007546.1	sense_intronic	chr12	110470435	110470458	+	3	0	AGO1-4	7mer-m8	accGGGACUGU-GCACCAUGACCu	:|: || | | |||||||	gcaUCUGGAGACCCCAGUACUGGg	0.7253	0.098	2	Huh-7.5
MIMAT0003948	hsa-miR-770-5p	ENSG00000234608	MAPKAPK5-AS1	lincRNA	chr12	112278196	112278221	-	4	0	AGO1-4,AGO2	7mer-m8	accGGGACU---GUGCACCAUGACCu	||:||: | | |||||||	cucCCUUGGCCUCCCAAAGUACUGGg	0.6182	0.146	2	hNSC,motor_cortex
MIMAT0003948	hsa-miR-770-5p	ENSG00000256028	AC026362.1	processed_transcript	chr12	123465559	123465580	+	3	0	AGO2	7mer-m8	accggGACUGUGCACCAUGACCu	|| | | ||| ||||||||	cgggaCGGUGACG-GGUACUGGg	1.0997	-0.823	2	MDMs
MIMAT0003948	hsa-miR-770-5p	ENSG00000247373	AC055713.1	lincRNA	chr12	124067488	124067512	-	2	0	AGO2	7mer-m8	accGGGACUG--UGCACCAUGACCu	| |:||| | | |||||||	cgcCUCUGCCUUCCAAAGUACUGGg	0.8897	-0.053	2	HeLa
MIMAT0003948	hsa-miR-770-5p	ENSG00000275964	AL355001.2	lincRNA	chr13	20438597	20438618	+	1	0	AGO1	7mer-m8	acCGGGACUGUGCACCAUGACCu	|:|| | : | |||||||	gcGUCC-GCGGGGCAGUACUGGu	0.7826	-0.314	1	endothelial
MIMAT0003948	hsa-miR-770-5p	ENSG00000276672	AL161891.1	sense_intronic	chr13	34423078	34423104	+	4	0	AGO1-4,AGO2	7mer-m8	acCGGGACUGUGCA----CCAUGACCu	| ||| ||:| : | ||||||||	uuGCCAUGGCUUUUUUAAGGUACUGGg	1.1357	0.027	0	Huh-7.5
MIMAT0003948	hsa-miR-770-5p	ENSG00000223685	LINC00571	lincRNA	chr13	38633738	38633758	-	1	0	AGO1-4	7mer-m8	accgGGACUGUGCACCAUGACCu	||| :|:| |||||||	ccaaCCU--UAUGAUGUACUGGg	0.7095	-0.389	3	Huh-7.5
MIMAT0003948	hsa-miR-770-5p	ENSG00000217576	AL158066.1	processed_transcript	chr13	52743173	52743198	-	1	0	AGO2	7mer-m8	acCGGGACU---GUGCACCAUGACCu	|||:||: | | |||||||	cuGCCUUGGCCUCCCAAAGUACUGGc	0.8441	0.149	1	motor_cortex
MIMAT0003948	hsa-miR-770-5p	ENSG00000255874	LINC00346	lincRNA	chr13	111522179	111522201	-	1	0	AGO2	7mer-m8	accGGGACUGUGCACCAUGACCu	|:| |:| || ||||||||	acuCUCCGGCCCGGGGUACUGGc	1.0731	-0.519	2	T98G
MIMAT0003948	hsa-miR-770-5p	ENSG00000258768	AL356019.2	lincRNA	chr14	20732113	20732138	-	2	0	AGO1-4,AGO2	7mer-m8	accGGGACU-GUGC-AC-CAUGACCu	|| | | | :| || |||||||	gacCCAUCAGCCUGUUGAGUACUGGg	0.8918	0.111	0	Huh-7.5
MIMAT0003948	hsa-miR-770-5p	ENSG00000258727	AL135999.1	antisense	chr14	24035587	24035607	+	2	0	AGO1-4	7mer-m8	acCGGGACUGUGCACCAUGACCu	| || |:| | | |||||||	aaGGCCAGGC-C-UUGUACUGGc	0.9311	3.852	2	Huh-7.5
MIMAT0003948	hsa-miR-770-5p	ENSG00000258791	LINC00520	lincRNA	chr14	56259501	56259523	-	1	0	AGO2	7mer-m8	accgggacuGUGCACCAUGACCu	| || | |||||||	gcuacaacuCAGUUUGUACUGGc	0.3531	0.001	5	HeLa
MIMAT0003948	hsa-miR-770-5p	ENSG00000224721	AC007182.1	antisense	chr14	76045623	76045646	-	1	0	AGO2	8mer	accggGACUG-UGCACCAUGACCu	|| :|||: : | |||||||	uguuaUUGAUGGAGCCGUACUGGa	1.0424	4.227	2	H1
MIMAT0003948	hsa-miR-770-5p	ENSG00000260806	AL163051.1	antisense	chr14	96968236	96968258	-	2	0	AGO1-4,AGO2	8mer	accGGGACUGUGCACCAUGACCu	| |:| | |:| | |||||||	uuaCUCCGCCGCUUCGUACUGGa	1.0689	-0.486	1	BT474,hNSC
MIMAT0003948	hsa-miR-770-5p	ENSG00000271780	AL118558.3	lincRNA	chr14	102415400	102415421	+	1	0	AGO2	7mer-m8	acCGGGACUGUGCACCAUGACCu	| |||| | | ||||||||	ccGGCCUG-CCCAAGGUACUGGu	1.1686	0.004	3	HEK293T
MIMAT0003948	hsa-miR-770-5p	ENSG00000224078	SNHG14	processed_transcript	chr15	25224234	25224256	+	5	0	AGO2	7mer-m8	accgggaCUGUGCACCAUGACCu	| ||: | ||||||||	aguggaaGAUCCUGGGUACUGGg	0.6281	-0.242	1	left_ventricle
MIMAT0003948	hsa-miR-770-5p	ENSG00000224078	SNHG14	processed_transcript	chr15	25356074	25356095	+	2	0	AGO1-4,AGO2	8mer	acCGGGACUGUGCACCAUGACCu	|| ||| :||||||||||	caGCAAGGAC-UGUGGUACUGGa	1.1548	0.024	1	cingulate_gyrus,hNSC
MIMAT0003948	hsa-miR-770-5p	ENSG00000224078	SNHG14	processed_transcript	chr15	25448195	25448217	+	1	0	AGO1-4	7mer-m8	accgggaCUGUGCACCAUGACCu	|| : | |||||||	gcuggagGAGGACUUGUACUGGg	0.2146	-0.031	1	hNSC
MIMAT0003948	hsa-miR-770-5p	ENSG00000248508	SRP14-AS1	lincRNA	chr15	40357734	40357755	+	2	0	AGO2	7mer-m8	accgggACUGUGCACCAUGACCu	| ||:: : | |||||||	ggcuagUGGUUUCU-GUACUGGg	0.6998	0.135	5	HS27a
MIMAT0003948	hsa-miR-770-5p	ENSG00000245534	RORA-AS1	antisense	chr15	60771542	60771566	+	1	0	AGO1-4	8mer	accgggaCUGUGCA--CCAUGACCu	|||| || ||||||||	gacaagcGACAAGUGCGGUACUGGa	0.6801	-0.050	3	MCF7
MIMAT0003948	hsa-miR-770-5p	ENSG00000277152	AC110048.2	lincRNA	chr15	67155445	67155465	+	1	0	AGO2	7mer-m8	accgGGACUGUGCACCAUGACCu	|| | || | :|| |||||||	ugagCGUG-CCUGU-GUACUGGg	1.1335	-0.160	2	HeLa
MIMAT0003948	hsa-miR-770-5p	ENSG00000280639	LINC02204	lincRNA	chr15	70865113	70865139	-	1	0	AGO1-4	7mer-m8	accGGGACUGU----GCACCAUGACCu	|| |::||| | : | |||||||	ugcCUUUGAAAUUUCUUUUGUACUGGu	0.9236	1.708	0	fibroblasts
MIMAT0003948	hsa-miR-770-5p	ENSG00000261801	LOXL1-AS1	antisense	chr15	74211070	74211090	-	1	0	AGO2	7mer-m8	acCGGGACUGUGCACCAUGACCu	|| || || |||||||	aaGCACU--CAAUAAGUACUGGc	0.7497	-0.040	1	MCF7
MIMAT0003948	hsa-miR-770-5p	ENSG00000275527	AC100835.2	lincRNA	chr15	74891643	74891668	-	1	0	AGO2	8mer	acCGGGACUGUG-CAC--CAUGACCu	|| |: |::|| | | |||||||	agGGCUGGGUACUGAGCCGUACUGGa	1.1335	-0.148	0	HEK293S
MIMAT0003948	hsa-miR-770-5p	ENSG00000245694	CRNDE	lincRNA	chr16	54957529	54957551	-	3	3	AGO2	7mer-m8	accgggacugugcacCAUGACCu	|| |||||||	cauaauggagcuacuGUACUGGc	-0.0717	0.558	4	HeLa
MIMAT0003948	hsa-miR-770-5p	ENSG00000276131	AC009118.2	antisense	chr16	58426155	58426178	-	1	0	AGO1-4	8mer	accGGGACUGUG-CACCAUGACCu	||: ||| | | |||||||	gcuCCUGGACCCAUUUGUACUGGa	0.9989	-0.036	4	MCF7
MIMAT0003948	hsa-miR-770-5p	ENSG00000280334	AC009084.2	TEC	chr16	67040987	67041008	-	1	0	AGO2	7mer-m8	accGGGACUGUGCACCAUGACCu	:|| | | | |||||||	aauUCCAG-CUCCCAGUACUGGg	0.6818	0.261	2	TDF
MIMAT0003948	hsa-miR-770-5p	ENSG00000279122	AC020763.2	TEC	chr16	70803944	70803965	-	1	0	AGO2	7mer-m8	accggGACUGUGCACCAUGACCu	| | ||| | ||||||||	ggaggCAGACUC-AGGUACUGGg	0.9194	-0.159	0	22RV1
MIMAT0003948	hsa-miR-770-5p	ENSG00000268388	FENDRR	lincRNA	chr16	86523278	86523301	-	1	0	AGO2	7mer-m8	accgggacUGUGC-ACCAUGACCu	| |:::| |||||||||	ucuguuccAUGUGAUGGUACUGGg	0.5943	-0.343	1	T98G
MIMAT0003948	hsa-miR-770-5p	ENSG00000268388	FENDRR	lincRNA	chr16	86524382	86524404	-	1	0	AGO2	7mer-m8	accggGACUGUGCAC-CAUGACCu	:|| ::| || |||||||	aauggUUGUUGC-UGAGUACUGGg	0.7256	-0.727	1	T98G
MIMAT0003948	hsa-miR-770-5p	ENSG00000276337	AC105429.1	sense_intronic	chr16	87505089	87505111	-	1	0	AGO1-4	7mer-m8	accgggacugugcacCAUGACCu	| | |||||||	agcuggucuaguuaaGUACUGGg	-0.0933	-0.487	1	fibroblasts
MIMAT0003948	hsa-miR-770-5p	ENSG00000264772	AC016876.2	processed_transcript	chr17	7480381	7480404	+	30	0	AGO1,AGO1-4,AGO2	8mer	accgggacUGUGC-ACCAUGACCu	| | |:| | |||||||	auacaucaAGAUGUUUGUACUGGa	0.5090	5.071	1	Huh-7.5,endothelial
MIMAT0003948	hsa-miR-770-5p	ENSG00000175061	LRRC75A-AS1	processed_transcript	chr17	16343310	16343330	+	16	0	AGO1,AGO1-4,AGO2	8mer	accggGACUGUGCACCAUGACCu	|| :||: || |||||||	ugcggUUGGAAC--AGUACUGGa	0.9278	-0.494	1	Huh-7.5,endothelial
MIMAT0003948	hsa-miR-770-5p	ENSG00000233098	CCDC144NL-AS1	antisense	chr17	20884837	20884859	+	2	0	AGO1-4,AGO2	7mer-m8	acCGGGACUGUGCACCAUGACCu	||||||| : | |||||||	cuGCCCUGAAGAGCAGUACUGGg	1.6757	1.035	3	22RV1,hNSC
MIMAT0003948	hsa-miR-770-5p	ENSG00000188825	LINC00910	lincRNA	chr17	41463951	41463974	-	1	0	AGO2	7mer-m8	accggGACUGU-GCACCAUGACCu	| | |:|| | |||||||	uaaggCAGGCACCAAUGUACUGGc	0.7253	0.029	6	HeLa
MIMAT0003948	hsa-miR-770-5p	ENSG00000267160	AC091152.2	antisense	chr17	42751445	42751471	-	2	0	AGO2	7mer-m8	acCGGGACUGUGCA--C--CAUGACCu	|||::| ||| | | |||||||	agGCUUUACCACAUCAGCUGUACUGGc	1.1633	1.461	0	HeLa
MIMAT0003948	hsa-miR-770-5p	ENSG00000263766	AC025682.1	antisense	chr17	45681312	45681335	-	1	0	AGO2	7mer-m8	accgGGACUGU-GCACCAUGACCu	| ||:|| | |||||||	ccagCAUGGCAGAGCUGUACUGGg	0.7613	4.522	3	H1
MIMAT0003948	hsa-miR-770-5p	ENSG00000279089	AC005839.1	TEC	chr17	49263335	49263357	-	3	0	AGO1-4	7mer-m8	accgggacugugcacCAUGACCu	| | |||||||	cuucagaggguaaaaGUACUGGg	-0.0127	1.147	3	Huh-7.5
MIMAT0003948	hsa-miR-770-5p	ENSG00000264112	AC015813.1	lincRNA	chr17	56071954	56071978	-	6	0	AGO1-4,AGO2	7mer-m8	accgGGACUGUGCA-C-CAUGACCu	| ::|||:|: | | |||||||	uccaUUUGAUAUAUCGAGUACUGGg	1.1548	-0.325	2	MDA-MB-231,hNSC
MIMAT0003948	hsa-miR-770-5p	ENSG00000279133	AC018628.1	TEC	chr17	60081172	60081194	-	6	0	AGO1-4,AGO2	8mer	accgggacugugCACCAUGACCu	|| | ||||||||||	gugcaggguagaGUGGUACUGGa	0.7508	0.565	2	HS5,Huh-7.5
MIMAT0003948	hsa-miR-770-5p	ENSG00000227036	LINC00511	lincRNA	chr17	70441228	70441250	-	5	0	AGO2	8mer	accggGACUGUGCACCAUGACCu	|||: | |||||||	aaaugCUGGGUGGACGUACUGGa	0.5115	-0.023	3	MDMs
MIMAT0003948	hsa-miR-770-5p	ENSG00000163597	SNHG16	processed_transcript	chr17	74554057	74554079	+	3	0	AGO1-4	8mer	accgggacugugcacCAUGACCu	| | |||||||	uuaggaggguuaaaaGUACUGGa	-0.1231	-0.543	3	Huh-7.5
MIMAT0003948	hsa-miR-770-5p	ENSG00000262580	AC087741.1	antisense	chr17	78174814	78174835	-	4	0	AGO2	7mer-m8	acCGGGACUGUGCACCAUGACCu	||| || |:|| |||||||||	ugGGCCACAUAC-UGGUACUGGu	1.5015	0.030	4	T98G
MIMAT0003948	hsa-miR-770-5p	ENSG00000262979	AC124319.1	sense_intronic	chr17	78289451	78289471	+	2	0	AGO2	8mer	accgggACUGUGCACCAUGACCu	|| ||::: ||||||||||	-ggugaUGGUG-GUGGUACUGGa	1.1590	0.000	1	HeLa
MIMAT0003948	hsa-miR-770-5p	ENSG00000263731	AC145207.5	lincRNA	chr17	79837023	79837048	-	10	0	AGO1,AGO1-4,AGO2	7mer-m8	acCGGGAC--UGUGCA-CCAUGACCu	| | |||| :||: | |||||||	uuGACCUGUAGCAUCUAAGUACUGGu	1.2736	-0.154	2	Huh-7.5,endothelial
MIMAT0003948	hsa-miR-770-5p	ENSG00000263753	LINC00667	lincRNA	chr18	5238464	5238484	+	4	0	AGO1,AGO2	7mer-m8	acCGGGACUGUGCACCAUGACCu	|:||||:| | |||||||	ccGUCCUGGCUC--AGUACUGGg	1.1686	-0.209	2	endothelial,left_ventricle
MIMAT0003948	hsa-miR-770-5p	ENSG00000267322	SNHG22	antisense	chr18	47340424	47340445	+	11	0	AGO1-4,AGO2	7mer-m8	acCGGGA-CUGUGCACCAUGACCu	||:::| |::|| | |||||||	cgGUUUUGGGUAC-U-GUACUGGg	1.3138	-0.533	2	Huh-7.5,left_ventricle
MIMAT0003948	hsa-miR-770-5p	ENSG00000197332	AC008543.1	lincRNA	chr19	11750642	11750663	+	2	0	AGO1-4,AGO2	7mer-m8	accggGACUGUGCACCAUGACCu	| | |||: || | |||||||	ucgggCUGGAACCU-GUACUGGc	1.2046	-0.482	2	BT474,hNSC
MIMAT0003948	hsa-miR-770-5p	ENSG00000268743	AC008737.1	sense_intronic	chr19	16954906	16954925	+	1	0	AGO2	7mer-m8	acCGGGACUGUGCACCAUGACCu	|||| | | |||||||	caGCCC---CCCAAAGUACUGGg	0.7211	-0.412	0	22RV1
MIMAT0003948	hsa-miR-770-5p	ENSG00000268056	AC020913.1	antisense	chr19	17268112	17268137	-	2	0	AGO1	7mer-m8	accGGGACU---GUGCACCAUGACCu	||:||: | | |||||||	ccaCCUUGGCCUCCCAAAGUACUGGg	0.6182	0.182	0	endothelial
MIMAT0003948	hsa-miR-770-5p	ENSG00000282851	BISPR	lincRNA	chr19	17526167	17526187	+	1	0	AGO2	8mer	accggGACUGUGCACCAUGACCu	||||:| ||||||||	auuagCUGAUA--AGGUACUGGa	0.8222	-0.110	0	GM12878
MIMAT0003948	hsa-miR-770-5p	ENSG00000232677	LINC00665	lincRNA	chr19	36817250	36817272	-	1	0	AGO2	7mer-m8	accgggacugugcACCAUGACCu	| | | | |||||||	uacaaauaccuucUAGUACUGGu	0.3068	0.090	2	BT474
MIMAT0003948	hsa-miR-770-5p	ENSG00000279095	AC243964.3	TEC	chr19	45168061	45168086	+	5	0	AGO1-4,AGO2	7mer-m8	acCGGGACU-GUGCA--CCAUGACCu	|||:||: | | | |||||||	ccGCCUUGGCCUCCUAAAGUACUGGg	1.0742	-0.022	0	Huh-7.5
MIMAT0003948	hsa-miR-770-5p	ENSG00000203999	LINC01270	lincRNA	chr20	48928464	48928486	+	1	0	AGO2	8mer	accgggacugugcacCAUGACCu	||| | | |||||||	uggagccaaugaaaaGUACUGGa	0.6289	-0.114	4	MCF7
MIMAT0003948	hsa-miR-770-5p	ENSG00000275437	AL121832.3	sense_intronic	chr20	60978309	60978330	-	2	0	AGO1-4,AGO2	7mer-m8	accGGGACUGUGCACCAUGACCu	| ||| ||| ||||||||	gguCCCAUUCAC-AGGUACUGGg	1.1495	-0.158	4	HeLa,Huh-7.5
MIMAT0003948	hsa-miR-770-5p	ENSG00000268858	AL118506.1	antisense	chr20	62495361	62495381	-	2	0	AGO2	7mer-m8	accgGGACUGUGCACCAUGACCu	|||| : ||||||||||	ccagCCUG--GGGUGGUACUGGu	0.9703	-0.192	2	T98G
MIMAT0003948	hsa-miR-770-5p	ENSG00000215424	MCM3AP-AS1	antisense	chr21	47661493	47661515	+	1	0	AGO2	8mer	accgGGACUGUGCACCAUGACCu	| ||:: : |||||||	cccaCAUGGUUUUAAGUACUGGa	0.6129	-0.077	1	22RV1
MIMAT0003948	hsa-miR-770-5p	ENSG00000215424	MCM3AP-AS1	antisense	chr21	47662074	47662095	+	1	0	AGO2	7mer-m8	accGGGACUGUGCACCAUGACCu	| ||| |: | | |||||||	uauCCCACAUCCCU-GUACUGGu	1.0202	-0.333	1	HEK293T
MIMAT0003948	hsa-miR-770-5p	ENSG00000272675	AC004019.18	lincRNA	chr22	18037612	18037631	+	18	0	AGO1-4,AGO2	8mer	accGGGACUGUGCACCAUGACCu	::|||:| | |||||||	accUUCUGGC-C--AGUACUGGa	0.8505	2.559	0	Huh-7.5
MIMAT0003948	hsa-miR-770-5p	ENSG00000230513	THAP7-AS1	antisense	chr22	21356810	21356831	+	1	0	AGO2	7mer-m8	acCGGGACUGUGCACCAUGACCu	|| || || | | |||||||	ccGCACUCACUC-UCGUACUGGg	1.0900	-1.117	4	motor_cortex
MIMAT0003948	hsa-miR-770-5p	ENSG00000243902	FP325335.1	sense_overlapping	chr22	37781089	37781107	-	2	0	AGO2	8mer	acCGGGACUGUGCACCAUGACCu	||||||| | ||||||||	caGCCCUGA---G-GGUACUGGa	1.4456	0.547	0	HeLa
MIMAT0003948	hsa-miR-770-5p	ENSG00000279738	AL022311.1	sense_overlapping	chr22	38285094	38285117	+	1	0	AGO2	7mer-m8	acCGGGACUGUGCAC-CAUGACCu	| |||| |:: | | |||||||	ucGCCCAGGUUGGAGUGUACUGGc	1.3171	-0.360	2	HeLa
MIMAT0003948	hsa-miR-770-5p	ENSG00000235513	AL035681.1	antisense	chr22	41609742	41609764	-	1	0	AGO1-4	7mer-m8	accgggacUGUGCACCAUGACCu	| |:: | ||||||||	gaggaggaAUGGGAGGUACUGGu	0.5486	-0.200	2	A549
MIMAT0003948	hsa-miR-770-5p	ENSG00000269902	AC234772.3	lincRNA	chrX	45624475	45624497	-	3	0	AGO1,AGO1-4,AGO2	7mer-m8	accGGGACUGUGCACCAUGACCu	| |:: ||| | |||||||	uuuCUUAAACAAGCUGUACUGGu	1.0382	0.261	0	HeLa,endothelial,hNSC
MIMAT0003948	hsa-miR-770-5p	ENSG00000196741	LINC01560	lincRNA	chrX	47343570	47343590	+	1	0	AGO2	7mer-m8	accgggaCUGUGCACCAUGACCu	| || || | |||||||	agagagaGAGAC-U-GUACUGGc	0.6206	0.133	7	22RV1
MIMAT0003948	hsa-miR-770-5p	ENSG00000230590	FTX	lincRNA	chrX	73249156	73249178	-	1	1	AGO1	7mer-m8	accGGGACUG-UGCACCAUGACCu	| :|:|| | | | |||||||	uucUCUUGCCUAACU-GUACUGGc	0.9565	0.153	1	endothelial
MIMAT0003948	hsa-miR-770-5p	ENSG00000261409	AL035425.3	sense_overlapping	chrX	107967159	107967180	-	4	0	AGO2	7mer-m8	accGGGACUGUGCACCAUGACCu	|: | |:|| |||||||||	acaCUGUAAUAC-UGGUACUGGu	1.0297	0.030	0	HEK293S
MIMAT0003948	hsa-miR-770-5p	ENSG00000232160	RAP2C-AS1	antisense	chrX	131564553	131564581	+	1	0	AGO1-4	7mer-m8	accGGGACUGUG----C-AC-CAUGACCu	|| || |||||| | || |||||||	ugaCCAUGACACUUUGGAUGAGUACUGGu	1.5155	0.145	2	hNSC
