# Supplementary material for: Identification of hub programmed cell death-related genes and immune infiltration in Crohn’s disease using bioinformatics
Source: Front Genet. 2024 Dec 18;15:1425062. doi: 10.3389/fgene.2024.1425062 (PMC11688285; doi:10.3389/fgene.2024.1425062)
Supplement: Supplementary file 2 [file DataSheet4.zip › Input data and script3/ceRNAnet/miRNA_lncRNA/hsa-miR-142-5p.txt]

#please cite:
#Zhou KR, Liu S, Li B, Liu SR, Zheng WJ, Cai L, et al. An encyclopedia of RNA interactomes in ENCORI.
#2.Li JH, et al.starBase v2.0: decoding miRNA-ceRNA, miRNA-ncRNA and protein-RNA interaction networks from large-scale CLIP-Seq data , Nucleic Acids Res. 2014 Jan;42:D92-7.
miRNAid	miRNAname	geneID	geneName	geneType	chromosome	start	end	strand	clipExpNum	degraExpNum	RBP	merClass	miRseq	align	targetSeq	TDMDScore	phyloP	pancancerNum	cellline/tissue
MIMAT0000433	hsa-miR-142-5p	ENSG00000242125	SNHG3	processed_transcript	chr1	28836274	28836293	+	1	0	AGO2	8mer	ucaucACGAAAGAUGAAAUAc	|| ||| |||||||	ccccuUGGGUUC-ACUUUAUa	0.7297	-0.491	1	22RV1
MIMAT0000433	hsa-miR-142-5p	ENSG00000260920	AL031985.3	sense_overlapping	chr1	40931303	40931327	+	1	0	AGO1-4	7mer-m8	ucaucacGAAAG---A-UGAAAUAc	| ||||| | |||||||	gagaaacCUUUCAGAUAACUUUAUu	0.8181	-0.417	6	hNSC
MIMAT0000433	hsa-miR-142-5p	ENSG00000233061	TTLL7-IT1	sense_intronic	chr1	84446624	84446643	-	1	0	AGO2	8mer	ucaucACGAAAGAUGAAAUAc	|| | | ||||||||	uccccUGGUAU-UACUUUAUa	0.6403	-0.044	5	Huh-7.5
MIMAT0000433	hsa-miR-142-5p	ENSG00000282057	AC092807.3	lincRNA	chr1	85959887	85959907	-	2	0	AGO1-4,AGO2	8mer	ucaucacgaaaGAUGAAAUAc	| |||||||||	aaauacuagcaCUACUUUAUa	0.0476	1.117	0	WA-09,hNSC
MIMAT0000433	hsa-miR-142-5p	ENSG00000233593	AL590094.1	processed_transcript	chr1	91296946	91296966	-	1	0	AGO2	7mer-m8	ucaucacgaaagaUGAAAUAc	|| | || |||||||	aggaaugagaaagACUUUAUu	0.7932	0.212	3	Huh-7.5
MIMAT0000433	hsa-miR-142-5p	ENSG00000228971	AL356479.1	lincRNA	chr1	95975869	95975889	+	2	0	AGO2	7mer-m8	ucaucacgaaagaUGAAAUAc	|| |||||||	ucccauggaaggcACUUUAUu	0.1641	0.647	9	cingulate_gyrus
MIMAT0000433	hsa-miR-142-5p	ENSG00000241073	AC093019.2	antisense	chr1	100549792	100549815	-	3	1	AGO1,AGO2	7mer-m8	ucaUCACGAAA---GAUGAAAUAc	| | | :||| |||||||||	aaaAUUAUUUUCAACUACUUUAUu	1.1371	0.445	0	HEK293,Huh-7.5
MIMAT0000433	hsa-miR-142-5p	ENSG00000233184	AC093157.1	antisense	chr1	101546096	101546118	+	2	0	AGO1-4,AGO2	7mer-m8	ucAUCACGAAAG---AUGAAAUAc	| || |||| : |||||||	auUAUGGCUUAUGAGCACUUUAU-	1.0337	-0.021	2	Huh-7.5,hNSC
MIMAT0000433	hsa-miR-142-5p	ENSG00000233184	AC093157.1	antisense	chr1	101546096	101546119	+	2	0	AGO1-4,AGO2	7mer-m8	ucAUCACGAAAG---AUGAAAUAc	| || |||| : |||||||	auUAUGGCUUAUGAGCACUUUAUg	1.1289	-0.032	2	Huh-7.5,hNSC
MIMAT0000433	hsa-miR-142-5p	ENSG00000224699	LAMTOR5-AS1	processed_transcript	chr1	110898523	110898544	+	5	0	AGO1-4,AGO2	7mer-m8	ucaucACGAAAGA-UGAAAUAc	|| ||| |||||||	gacuuUGGGAUCUGACUUUAUu	0.6473	2.308	9	Huh-7.5
MIMAT0000433	hsa-miR-142-5p	ENSG00000243960	AL390195.1	sense_overlapping	chr1	111983402	111983423	-	2	0	AGO2	7mer-m8	ucaUC-ACGAAAGAUGAAAUAc	|| || |: |||||||	uagAGAUGGGAUUGACUUUAUu	0.7793	0.010	2	Huh-7.5
MIMAT0000433	hsa-miR-142-5p	ENSG00000226419	SLC16A1-AS1	antisense	chr1	113511223	113511243	+	1	0	AGO1-4	7mer-m8	ucAUCACGAAAGAUGAAAUAc	|| || : |||||||	cuUAAAACUCCUAACUUUAUu	0.7468	0.255	0	hNSC
MIMAT0000433	hsa-miR-142-5p	ENSG00000231365	AL359915.2	antisense	chr1	119776561	119776581	+	1	0	AGO2	7mer-m8	ucaucacgaaagAUGAAAUAc	| | ||||||||	cagggagaggaaUACUUUAUu	0.4216	0.539	14	HeLa
MIMAT0000433	hsa-miR-142-5p	ENSG00000260941	LINC00622	sense_overlapping	chr1	120140826	120140845	-	4	0	AGO1,AGO2	7mer-m8	ucaUCACGAAAGAUGAAAUAc	|||| ||||||||||||	uugAGUG-UUUCUACUUUAUg	1.4832	0.168	14	T-REx-293,endothelial
MIMAT0000433	hsa-miR-142-5p	ENSG00000227733	AC239809.3	sense_intronic	chr1	146146631	146146651	-	1	0	AGO1-4	7mer-m8	ucaucacgaaagaUGAAAUAc	|| | |||||||	uugagaaaugaaaACUUUAUc	0.4541	0.456	10	fibroblasts
MIMAT0000433	hsa-miR-142-5p	ENSG00000227733	AC239809.3	sense_intronic	chr1	146148343	146148362	-	1	0	AGO1-4	7mer-m8	ucaucacgAAAGAUGAAAUAc	| || |||||||	caauaaaaUGUC-ACUUUAUg	0.1201	0.868	10	fibroblasts
MIMAT0000433	hsa-miR-142-5p	ENSG00000278811	LINC00624	antisense	chr1	146854352	146854372	-	1	0	AGO1-4	8mer	ucaucACGAAAGAUGAAAUAc	|| ||:|| | |||||||	uguccUGUUUCCAACUUUAUa	1.2891	0.090	10	fibroblasts
MIMAT0000433	hsa-miR-142-5p	ENSG00000278811	LINC00624	antisense	chr1	146856039	146856059	-	1	0	AGO1-4	7mer-m8	ucaucacGAAAGAUGAAAUAc	| || |: |||||||	caaaucuCUGUUCACUUUAUu	0.6922	0.541	10	fibroblasts
MIMAT0000433	hsa-miR-142-5p	ENSG00000264207	AC239868.2	antisense	chr1	149802979	149803001	-	1	0	AGO1-4	7mer-m8	ucAUC--ACGAAAGAUGAAAUAc	||| ||:|| :||||||||	guUAGCAUGUUUAUUACUUUAUc	1.3670	-0.150	4	MCF7
MIMAT0000433	hsa-miR-142-5p	ENSG00000261716	AC239868.1	sense_overlapping	chr1	149820406	149820429	-	1	0	AGO2	7mer-m8	ucaUCA-CGAAAGA--UGAAAUAc	||| :||||| |||||||	uuaAGUAUUUUUCUAGACUUUAUu	1.4243	-0.294	11	MDA-MB-231
MIMAT0000433	hsa-miR-142-5p	ENSG00000232995	AL592435.1	antisense	chr1	163274887	163274907	-	1	0	AGO1-4	7mer-m8	ucaUCACGAAAGAUGAAAUAc	| || |: ||||||||	aaaAGCGUGCCAUACUUUAUc	0.9245	-0.205	12	hNSC
MIMAT0000433	hsa-miR-142-5p	ENSG00000213062	AL021068.1	lincRNA	chr1	169455827	169455846	+	1	0	AGO2	7mer-m8	ucaUCACGAAAGAUGAAAUAc	|| | |||: |||||||	uaaAG-GGUUUUAACUUUAUu	1.0940	0.139	20	Akata-LCLd3
MIMAT0000433	hsa-miR-142-5p	ENSG00000231424	AL445673.1	antisense	chr1	171220824	171220845	-	2	0	AGO1-4,AGO2	7mer-m8	ucauCACGAAAG-AUGAAAUAc	|||: | ||||||||	cuguGUGUCAGCGUACUUUAUu	0.7619	-0.035	5	BT474,Huh-7.5
MIMAT0000433	hsa-miR-142-5p	ENSG00000229989	MIR181A1HG	lincRNA	chr1	198906482	198906503	-	2	0	AGO2	7mer-m8	ucaUCACGAAAGA-UGAAAUAc	||| | | |||||||	cugAGUUCCGAGUGACUUUAUg	0.6667	2.492	2	HeLa
MIMAT0000433	hsa-miR-142-5p	ENSG00000249007	AL691482.3	sense_intronic	chr1	201984663	201984687	+	22	0	AGO1-4,AGO2	8mer	ucAUCACGAA---AGA-UGAAAUAc	|:| |:|| || |||||||	ccUGGGGUUUGAAGCUGACUUUAUa	0.8548	0.100	6	Huh-7.5
MIMAT0000433	hsa-miR-142-5p	ENSG00000281406	BLACAT1	lincRNA	chr1	205404017	205404037	-	1	0	AGO1-4	7mer-m8	ucaucacgaaagaUGAAAUAc	|||||||	cuguaauaaacagACUUUAUu	-0.6667	3.321	7	MCF7
MIMAT0000433	hsa-miR-142-5p	ENSG00000198468	FLVCR1-AS1	lincRNA	chr1	213027186	213027206	-	1	0	AGO2	7mer-m8	ucaucacgaaaGAUGAAAUAc	| || |||||||||	augagauugagCUACUUUAUg	0.7340	0.075	2	T-REx-293
MIMAT0000433	hsa-miR-142-5p	ENSG00000198468	FLVCR1-AS1	lincRNA	chr1	213030350	213030370	-	1	0	AGO2	7mer-m8	ucaucacgaaagaUGAAAUAc	|| |||||||	aggcccaggacgaACUUUAUu	-0.1510	-0.381	2	HeLa
MIMAT0000433	hsa-miR-142-5p	ENSG00000231768	LINC01354	lincRNA	chr1	234663687	234663707	-	1	2	AGO1-4	8mer	ucaucacgaaAGAUGAAAUAc	| | | ||||||||	aacugacagaUGUACUUUAUa	0.4510	0.730	9	fibroblasts
MIMAT0000433	hsa-miR-142-5p	ENSG00000260855	AL591848.4	lincRNA	chr1	246937417	246937437	+	3	0	AGO1-4,AGO2	7mer-m8	ucAUCACGAAAGA-UGAAAUAc	|| | :| || |||||||	uuUAAU-UUAGCUGACUUUAUc	0.9442	0.264	19	Huh-7.5
MIMAT0000433	hsa-miR-142-5p	ENSG00000228613	AC141930.1	antisense	chr2	1550486	1550506	-	1	0	AGO2	7mer-m8	ucaucacgaaagaUGAAAUAc	| |||||||	gcccagggagcacACUUUAUu	-0.0872	-0.645	8	HeLa
MIMAT0000433	hsa-miR-142-5p	ENSG00000276517	AL133243.3	sense_intronic	chr2	32753835	32753855	+	2	0	AGO2	7mer-m8	ucaucacgaaagaUGAAAUAc	| |||||||	ucaggguacacaaACUUUAUu	-0.1498	0.153	3	HeLa
MIMAT0000433	hsa-miR-142-5p	ENSG00000273035	AC007684.1	sense_intronic	chr2	39550711	39550731	-	1	0	AGO2	7mer-m8	ucaucacgAAAGAUGAAAUAc	||| ||||||||	caauaaagUUUAUACUUUAUg	0.3803	-0.053	8	islets
MIMAT0000433	hsa-miR-142-5p	ENSG00000271894	AC007744.1	processed_transcript	chr2	56612372	56612392	+	3	0	AGO1,AGO2	7mer-m8	ucaucacgaaagaUGAAAUAc	| | |||||||	guauauuuaauaaACUUUAUg	0.1177	2.200	3	GM12892,endothelial
MIMAT0000433	hsa-miR-142-5p	ENSG00000272994	AC012360.3	lincRNA	chr2	105952558	105952579	-	1	0	AGO2	7mer-m8	ucAU-CACGAAAGAUGAAAUAc	|| || : | ||||||||	uuUAUGUAUGUAAUACUUUAUg	1.0116	0.305	9	HEK293
MIMAT0000433	hsa-miR-142-5p	ENSG00000278962	AC092645.1	TEC	chr2	112947765	112947785	+	1	0	AGO1-4	7mer-m8	ucaucacgaaaGAUGAAAUAc	||| |||||||||	uuuaggcaagaCUACUUUAUu	0.8037	0.211	4	hNSC
MIMAT0000433	hsa-miR-142-5p	ENSG00000189223	PAX8-AS1	processed_transcript	chr2	114031160	114031180	+	1	0	AGO2	7mer-m8	ucaucacgaaagaUGAAAUAc	| |||||||	gaauauuugaggaACUUUAUc	-0.1134	1.067	1	HeLa
MIMAT0000433	hsa-miR-142-5p	ENSG00000236255	AC009404.1	lincRNA	chr2	118598502	118598522	+	1	0	AGO2	8mer	ucaucacgaAAGAUGAAAUAc	| | :||||||||	cugugaauaUAUUACUUUAUa	0.4146	-0.436	6	MDA-MB-231
MIMAT0000433	hsa-miR-142-5p	ENSG00000279166	AC009951.1	TEC	chr2	145252830	145252850	-	1	0	AGO1-4	8mer	ucaucaCGAAAGAUGAAAUAc	| | ||| |||||||	aagacaGCUGCAAACUUUAUa	0.8792	0.839	1	hNSC
MIMAT0000433	hsa-miR-142-5p	ENSG00000236841	AC007750.1	antisense	chr2	163027198	163027218	+	1	0	AGO2	7mer-m8	ucAUCACGAAAGAUGAAAUAc	| | | ||| : |||||||	acUUGAACUUCUGACUUUAUu	1.1371	1.943	2	TDF
MIMAT0000433	hsa-miR-142-5p	ENSG00000236283	AC019197.1	antisense	chr2	165768845	165768865	+	1	0	AGO1-4	7mer-m8	ucaucacgaaagAUGAAAUAc	| | || ||||||||	acuucugaaaaaUACUUUAUc	0.8292	0.797	11	Huh-7.5
MIMAT0000433	hsa-miR-142-5p	ENSG00000254552	XIRP2-AS1	antisense	chr2	167980823	167980843	-	1	0	AGO2	7mer-m8	ucaucacgaaagaUGAAAUAc	| | | |||||||	auaaugaacuaaaACUUUAUu	0.3430	0.089	2	TDF
MIMAT0000433	hsa-miR-142-5p	ENSG00000234350	AC007405.1	lincRNA	chr2	171585398	171585419	-	1	0	AGO2	7mer-m8	ucaucACGAAAGA-UGAAAUAc	| | || || |||||||	cauuuUCCUAGCUGACUUUAUu	0.8769	-0.092	13	Huh-7.5
MIMAT0000433	hsa-miR-142-5p	ENSG00000213963	AC019080.1	sense_overlapping	chr2	178151431	178151451	-	1	0	AGO1	7mer-m8	ucaucacgaaagaUGAAAUAc	| |||||||	aaagaaagaggagACUUUAUu	-0.4286	-0.148	7	endothelial
MIMAT0000433	hsa-miR-142-5p	ENSG00000270956	AC009948.4	antisense	chr2	179406136	179406156	+	3	0	AGO1-4	7mer-m8	ucaucacgaaagAUGAAAUAc	| || ||||||||	cauugucacaggUACUUUAUu	0.5912	5.014	0	Huh-7.5
MIMAT0000433	hsa-miR-142-5p	ENSG00000279598	AC009948.5	TEC	chr2	179423655	179423675	+	2	0	AGO1-4,AGO2	8mer	ucaucacgaaagaUGAAAUAc	| | | |||||||	aaucuuuuaaaaaACUUUAUa	0.3136	-0.207	2	Huh-7.5
MIMAT0000433	hsa-miR-142-5p	ENSG00000271141	AC010680.4	lincRNA	chr2	179481596	179481618	+	1	0	AGO1	7mer-m8	ucaucACGAAAG--AUGAAAUAc	||:|| : ||||||||	uccccUGUUUCUAGUACUUUAUc	0.7274	2.668	6	endothelial
MIMAT0000433	hsa-miR-142-5p	ENSG00000237298	TTN-AS1	antisense	chr2	179483686	179483706	+	2	0	AGO2	8mer	ucaucacgaaagaUGAAAUAc	|| |||||||	guaagcuacaguaACUUUAUa	0.0801	0.057	4	HeLa
MIMAT0000433	hsa-miR-142-5p	ENSG00000273240	AC013468.1	antisense	chr2	190628650	190628666	-	2	0	AGO2	7mer-m8	ucAUCACGAAAGAUGAAAUAc	|||||| | |||||||	caUAGUGC---C-ACUUUAUc	1.2360	0.152	7	Huh-7.5
MIMAT0000433	hsa-miR-142-5p	ENSG00000261428	AC097461.1	antisense	chr2	223431971	223431994	-	1	0	AGO2	7mer-m8	ucAUCACGAAA---GAUGAAAUAc	| ||| || || : |||||||	auUAGGGCCUUGAAUAACUUUAUg	1.1265	0.145	8	cingulate_gyrus
MIMAT0000433	hsa-miR-142-5p	ENSG00000224318	CHL1-AS2	processed_transcript	chr3	238359	238378	-	1	0	AGO1-4	7mer-m8	ucaUCACGAAAGAUGAAAUAc	|| |||| |||||||	uacAG-GCUUCAGACUUUAUc	1.0940	0.361	6	hNSC
MIMAT0000433	hsa-miR-142-5p	ENSG00000254485	AC026191.1	antisense	chr3	9397458	9397477	-	8	0	AGO1-4,AGO2	8mer	ucaUCACGAAAGAUGAAAUAc	| | || | |:||||||||	auaAAUG-UCUUUACUUUAUa	1.1626	0.180	11	Huh-7.5
MIMAT0000433	hsa-miR-142-5p	ENSG00000206573	THUMPD3-AS1	antisense	chr3	9430983	9431003	-	5	0	AGO1-4,AGO2	7mer-m8	ucaucacgaaaGAUGAAAUAc	|| :||||||||	uaaaggauaagUUACUUUAUu	0.5087	0.102	11	Huh-7.5
MIMAT0000433	hsa-miR-142-5p	ENSG00000231177	LINC00852	antisense	chr3	10327106	10327126	+	2	0	AGO1-4,AGO2	7mer-m8	ucaucacgaAAGAUGAAAUAc	| | | |||||||	uucucuuagUCCCACUUUAUc	0.3082	0.083	0	Huh-7.5
MIMAT0000433	hsa-miR-142-5p	ENSG00000225733	FGD5-AS1	antisense	chr3	14985416	14985436	-	15	0	AGO1,AGO1-4,AGO2	7mer-m8	ucaucacgaaAGAUGAAAUAc	| ||||||||	uuauacuagcUGUACUUUAUu	-0.2128	-0.286	14	Huh-7.5,endothelial,foreskin_fibroblast
MIMAT0000433	hsa-miR-142-5p	ENSG00000224660	SH3BP5-AS1	antisense	chr3	15298058	15298080	+	1	0	AGO2	7mer-m8	ucaucACG--AAAGAUGAAAUAc	| ||| | |: |||||||	aaauuUGCCAUAUUCACUUUAUu	0.8247	-0.559	5	HeLa
MIMAT0000433	hsa-miR-142-5p	ENSG00000224660	SH3BP5-AS1	antisense	chr3	15298142	15298162	+	3	0	AGO1-4,AGO2	8mer	ucaucacgaaAGAUGAAAUAc	| | ||||||||||	ggaccuaagcUCUACUUUAUa	0.7549	-0.678	5	Huh-7.5
MIMAT0000433	hsa-miR-142-5p	ENSG00000279727	LINC02033	lincRNA	chr3	36862196	36862216	-	1	0	AGO2	7mer-m8	ucaucACGAAAGAUGAAAUAc	| ||:| |||||||	aacccUGUUCAGGACUUUAUg	0.6992	0.088	0	MDMs
MIMAT0000433	hsa-miR-142-5p	ENSG00000225611	LINC02158	antisense	chr3	42812505	42812525	+	1	0	AGO2	7mer-m8	ucaucacgaaagaUGAAAUAc	| | |||||||	ucuggacucaauaACUUUAUu	0.0755	-0.245	1	cingulate_gyrus
MIMAT0000433	hsa-miR-142-5p	ENSG00000271976	AC012467.2	antisense	chr3	53893442	53893461	-	2	0	AGO2	7mer-m8	ucaucACGAAAGAUGAAAUAc	| ||: ||| |||||||	uggguUGUCUUC-ACUUUAUu	1.0940	-0.299	16	T98G
MIMAT0000433	hsa-miR-142-5p	ENSG00000240549	THOC7-AS1	antisense	chr3	63846324	63846344	+	1	0	AGO2	7mer-m8	ucAUCACGAAAGAUGAAAUAc	| || ||: | |||||||	auUAAUGUACUAGACUUUAUc	1.1068	-0.052	3	TDF
MIMAT0000433	hsa-miR-142-5p	ENSG00000241158	ADAMTS9-AS1	antisense	chr3	64568466	64568486	+	1	0	AGO2	7mer-m8	ucaucacgaaagaUGAAAUAc	|||||||	caauccauggaacACUUUAUg	-0.6667	-0.159	8	EWS
MIMAT0000433	hsa-miR-142-5p	ENSG00000243701	DUBR	lincRNA	chr3	106965213	106965235	+	1	0	AGO2	7mer-m8	ucaucACGAAAGA--UGAAAUAc	| ||| :| |||||||	caggaUUCUUCUUAAACUUUAUc	0.6624	-0.032	8	HS27a
MIMAT0000433	hsa-miR-142-5p	ENSG00000242770	AC092892.1	processed_transcript	chr3	112522031	112522052	+	2	0	AGO1-4,AGO2	7mer-m8	ucaucacGAAAG-AUGAAAUAc	||||| ||||||||	uuggaauCUUUCAUACUUUAUu	0.8708	-0.431	2	Huh-7.5
MIMAT0000433	hsa-miR-142-5p	ENSG00000259976	AC093010.3	3prime_overlapping_ncRNA	chr3	114033581	114033600	-	62	0	AGO1,AGO1-4,AGO2	8mer	ucaucACGAAAGAUGAAAUAc	| ||| | ||||||||	ucucuUGC-AUAUACUUUAUa	0.9745	8.246	13	Huh-7.5,endothelial,foreskin_fibroblast
MIMAT0000433	hsa-miR-142-5p	ENSG00000273033	LINC02035	lincRNA	chr3	122609600	122609620	+	1	0	AGO2	7mer-m8	ucaucacgAAAGAUGAAAUAc	| || |||||||||	ugcuucuaUUCCUACUUUAUu	0.6189	0.021	10	HS27a
MIMAT0000433	hsa-miR-142-5p	ENSG00000273033	LINC02035	lincRNA	chr3	122609818	122609838	+	3	0	AGO2	7mer-m8	ucaucacgaaagaUGAAAUAc	| | |||||||	ccaaagcccaagcACUUUAUu	0.2718	0.304	10	Huh-7.5
MIMAT0000433	hsa-miR-142-5p	ENSG00000239523	MYLK-AS1	antisense	chr3	123349625	123349645	+	2	0	AGO1-4,AGO2	8mer	ucaucacgaaagaUGAAAUAc	|| | |||||||	uuaagccaaauaaACUUUAUa	0.3476	0.051	6	Huh-7.5
MIMAT0000433	hsa-miR-142-5p	ENSG00000261758	AC117382.2	antisense	chr3	136472338	136472358	+	2	0	AGO1-4,AGO2	8mer	ucaucacgaaaGAUGAAAUAc	|||||||||	gaaucgcucaaCUACUUUAUa	-0.1905	-0.157	8	Huh-7.5
MIMAT0000433	hsa-miR-142-5p	ENSG00000279320	AC069528.2	TEC	chr3	146223802	146223826	-	2	0	AGO1-4,AGO2	7mer-m8	ucAUCACGAAA---GA-UGAAAUAc	|| ||||| :| |||||||	gaUAUGGCUUUUAAUUCACUUUAUu	1.1653	0.009	0	Huh-7.5
MIMAT0000433	hsa-miR-142-5p	ENSG00000272990	AC084036.1	antisense	chr3	156241875	156241896	-	2	0	AGO1-4,AGO2	8mer	ucaucacgaaaGA-UGAAAUAc	| | || |||||||	accucaaauaaCUCACUUUAUa	0.2827	-0.032	7	Huh-7.5
MIMAT0000433	hsa-miR-142-5p	ENSG00000242808	SOX2-OT	sense_overlapping	chr3	181460173	181460197	+	3	0	AGO2	7mer-m8	ucaUCAC-GAAA---GAUGAAAUAc	| |||| || | : |||||||	aaaAGUGUCUCUGAAUAACUUUAUg	1.0673	-0.082	10	cingulate_gyrus
MIMAT0000433	hsa-miR-142-5p	ENSG00000242012	AC084211.1	lincRNA	chr3	182085951	182085971	+	1	0	AGO2	7mer-m8	ucaucacgAAAGAUGAAAUAc	| | || |||||||||	accaaaagUUCCUACUUUAUu	0.8699	0.168	1	T-REx-293
MIMAT0000433	hsa-miR-142-5p	ENSG00000261761	AL136537.2	processed_transcript	chr4	37020960	37020980	+	2	0	AGO2	8mer	ucaucacgaaagaUGAAAUAc	| | | |||||||	ugaguuuccaagcACUUUAUa	0.4692	0.322	2	Huh-7.5
MIMAT0000433	hsa-miR-142-5p	ENSG00000259959	AC107068.1	lincRNA	chr4	47843283	47843302	-	2	0	AGO1-4,AGO2	7mer-m8	ucaucacgAAAGAUGAAAUAc	| | || |||||||	aaauuauaUGUC-ACUUUAUg	0.3500	0.046	14	HeLa,hNSC
MIMAT0000433	hsa-miR-142-5p	ENSG00000272304	AC096721.1	lincRNA	chr4	66882471	66882493	+	1	0	AGO2	7mer-m8	ucAUCACGAAAGA--UGAAAUAc	|| | |||:| |||||||	uuUAUUUAUUUUUGAACUUUAUu	1.1092	-0.003	4	HS5
MIMAT0000433	hsa-miR-142-5p	ENSG00000251022	THAP9-AS1	antisense	chr4	83815595	83815615	-	3	0	AGO1-4,AGO2	8mer	ucaUCACGAAAGAUGAAAUAc	| ||| | |||||||	aaaAGUUCAGCAAACUUUAUa	0.8990	0.167	5	MDA-MB-231,hNSC
MIMAT0000433	hsa-miR-142-5p	ENSG00000251095	AC097478.1	antisense	chr4	90606206	90606228	+	2	0	AGO2	8mer	ucAUC-AC-GAAAGAUGAAAUAc	| ||| || | | ||||||||	auUAGAUGCCCAUAUACUUUAUa	1.3194	0.051	7	HeLa
MIMAT0000433	hsa-miR-142-5p	ENSG00000251432	AC108062.1	lincRNA	chr4	129392136	129392159	+	1	0	AGO2	8mer	ucaUCACG-AAAG--AUGAAAUAc	||| | | || ||||||||	uagAGUCCGUAUCUAUACUUUAUa	1.0464	-0.025	9	BCBL-1
MIMAT0000433	hsa-miR-142-5p	ENSG00000251432	AC108062.1	lincRNA	chr4	129404520	129404540	+	2	0	AGO2	7mer-m8	ucAUCACGAAAGAUGAAAUAc	| |: | ||| |||||||	acUGAUCCUUAAGACUUUAUg	1.1568	0.142	9	BT474
MIMAT0000433	hsa-miR-142-5p	ENSG00000273247	AC097376.2	antisense	chr4	140371226	140371246	-	2	0	AGO1-4,AGO2	7mer-m8	ucaUCACGAAAGAUGAAAUAc	| || ||| ||||||||	augAGGAAUUUAUACUUUAUc	1.1695	0.120	17	Huh-7.5
MIMAT0000433	hsa-miR-142-5p	ENSG00000268471	MIR4453HG	bidirectional_promoter_lncRNA	chr4	153460038	153460058	+	1	0	AGO1	7mer-m8	ucaucACGAAAGAUGAAAUAc	| :||| |||||||	cucuuUCUUUUGAACUUUAUg	0.7100	0.535	9	endothelial
MIMAT0000433	hsa-miR-142-5p	ENSG00000248774	AC097534.1	antisense	chr4	174243538	174243558	-	1	0	AGO2	8mer	ucaucacgaAAGAUGAAAUAc	|| ||| |||||||	cauacaaagUUCAACUUUAUa	0.7774	0.725	8	TDF
MIMAT0000433	hsa-miR-142-5p	ENSG00000250410	AC112722.1	antisense	chr4	186311946	186311966	+	1	0	AGO2	7mer-m8	ucaucacgaaagaUGAAAUAc	| || | |||||||	uuuuuugaaguacACUUUAUg	0.6121	0.076	9	MDA-MB-231
MIMAT0000433	hsa-miR-142-5p	ENSG00000215196	BASP1-AS1	antisense	chr5	17131251	17131271	-	1	0	AGO2	7mer-m8	ucaucacgaaaGAUGAAAUAc	| |||||||	caacacugaccCCACUUUAUu	-0.4659	-0.068	8	HeLa
MIMAT0000433	hsa-miR-142-5p	ENSG00000279400	AC008957.3	TEC	chr5	36668683	36668703	+	1	0	AGO1-4	7mer-m8	ucAUC-ACGAAAGAUGAAAUAc	| ||| ||| | ||||||||	aaUAGCAGCUGU-UACUUUAUu	1.4564	0.187	4	A549
MIMAT0000433	hsa-miR-142-5p	ENSG00000279400	AC008957.3	TEC	chr5	36668877	36668897	+	2	0	AGO1-4,AGO2	7mer-m8	ucaucacGAAAGAUGAAAUAc	| || | |||||||	uaaaaacCUAUGAACUUUAUu	0.5969	-0.015	4	Huh-7.5
MIMAT0000433	hsa-miR-142-5p	ENSG00000248092	NNT-AS1	antisense	chr5	43572381	43572402	-	1	0	AGO1	7mer-m8	ucAUCACGA-AAGAUGAAAUAc	| || | :| | ||||||||	acUAUUUUUGCUGUACUUUAUg	1.1347	0.174	15	endothelial
MIMAT0000433	hsa-miR-142-5p	ENSG00000249042	AC008771.1	antisense	chr5	79778577	79778603	-	4	0	AGO1-4,AGO2	8mer	ucAUCACGAAAGA------UGAAAUAc	|: ||||||:| |||||||	uuUGUUGCUUUUUAAAAGCACUUUAUa	1.1071	0.081	13	MCF7,WA-09
MIMAT0000433	hsa-miR-142-5p	ENSG00000247572	CKMT2-AS1	antisense	chr5	80533840	80533859	-	11	0	AGO1,AGO1-4,AGO2	7mer-m8	ucAUCACGAAAGAUGAAAUAc	|| | || | |||||||	ucUAAUAGUUGC-ACUUUAUc	0.9442	0.033	16	HEK293,Huh-7.5
MIMAT0000433	hsa-miR-142-5p	ENSG00000245526	LINC00461	lincRNA	chr5	87960740	87960760	-	1	0	AGO1-4	8mer	ucaucacgaaagaUGAAAUAc	||| |||||||	gaaagucugagagACUUUAUa	0.3879	1.515	9	hNSC
MIMAT0000433	hsa-miR-142-5p	ENSG00000224032	EPB41L4A-AS1	lincRNA	chr5	111496873	111496894	+	5	0	AGO1,AGO2	7mer-m8	ucaucacgaaaGA-UGAAAUAc	| || |||||||	uuaccguauaaCUGACUUUAUg	0.0528	-0.586	12	EWS,endothelial
MIMAT0000433	hsa-miR-142-5p	ENSG00000224032	EPB41L4A-AS1	lincRNA	chr5	111497816	111497836	+	2	0	AGO1-4,AGO2	7mer-m8	ucaucacgaaagAUGAAAUAc	|| | | ||||||||	ugucgaauugagUACUUUAUu	0.7944	-0.082	12	MCF7,T-REx-293
MIMAT0000433	hsa-miR-142-5p	ENSG00000224032	EPB41L4A-AS1	lincRNA	chr5	111499927	111499947	+	4	0	AGO1-4,AGO2	8mer	ucaucacgaaagaUGAAAUAc	|||| | |||||||	aguauuauaaagaACUUUAUa	0.8235	0.445	12	Huh-7.5
MIMAT0000433	hsa-miR-142-5p	ENSG00000245937	LINC01184	lincRNA	chr5	127417744	127417764	-	1	0	AGO2	7mer-m8	ucaucacgaAAGAUGAAAUAc	| ||: |||||||	uuuuuaaacUUUGACUUUAUg	0.4087	-0.016	8	HeLa
MIMAT0000433	hsa-miR-142-5p	ENSG00000245146	MALINC1	antisense	chr5	139485315	139485338	-	1	0	AGO1	7mer-m8	ucaucaCGAAAG---AUGAAAUAc	| | |||| |||||||	uaugaaGAUUUCCAAGACUUUAUu	0.7968	0.344	14	endothelial
MIMAT0000433	hsa-miR-142-5p	ENSG00000230789	ARHGAP26-IT1	sense_intronic	chr5	142572127	142572147	+	1	0	AGO1-4	7mer-m8	ucaucacGAAAGAUGAAAUAc	|| |:||||||||	gucuaaaCUAUUUACUUUAUg	0.4929	-0.059	0	Huh-7.5
MIMAT0000433	hsa-miR-142-5p	ENSG00000279679	AC091925.2	TEC	chr5	142755377	142755397	-	2	0	AGO1-4	8mer	ucaucacgaaaGAUGAAAUAc	| :||||||||	uuuuaaaaaagUUACUUUAUa	0.1708	0.061	0	Huh-7.5
MIMAT0000433	hsa-miR-142-5p	ENSG00000253522	MIR3142HG	lincRNA	chr5	159913257	159913279	+	1	0	AGO2	7mer-m8	ucaUCACGAAAGA--UGAAAUAc	| |||||| | | |||||||	augAGUGCUAUAUGGACUUUAUu	1.6309	-0.171	0	GM12891
MIMAT0000433	hsa-miR-142-5p	ENSG00000233937	AC008443.1	processed_transcript	chr5	180684472	180684493	+	7	0	AGO1,AGO1-4,AGO2	7mer-m8	ucaUC-ACGAAAGAUGAAAUAc	|| ||:|| | |||||||	cagAGUUGUUUCCAACUUUAUu	1.1590	0.226	16	BCBL-1,Huh-7.5,endothelial
MIMAT0000433	hsa-miR-142-5p	ENSG00000271911	AL357054.3	lincRNA	chr6	780586	780606	+	1	0	AGO2	7mer-m8	ucaucacgaaagaUGAAAUAc	| || | |||||||	acuaaaugggugaACUUUAUg	0.4760	0.169	6	HeLa
MIMAT0000433	hsa-miR-142-5p	ENSG00000250903	GMDS-AS1	lincRNA	chr6	2352815	2352836	+	1	0	AGO1-4	8mer	ucaucACGAAAGA-UGAAAUAc	| || | || |||||||	ugaucUGAUCACUCACUUUAUa	0.8617	-0.086	11	hNSC
MIMAT0000433	hsa-miR-142-5p	ENSG00000250903	GMDS-AS1	lincRNA	chr6	2397516	2397535	+	1	0	AGO2	7mer-m8	ucaucacgaaAGAUGAAAUAc	| || |||||||	aaguaacaagUC-ACUUUAUu	0.0249	0.862	11	T-REx-293
MIMAT0000433	hsa-miR-142-5p	ENSG00000272465	AL031768.1	lincRNA	chr6	2437820	2437840	+	1	0	AGO2	7mer-m8	ucaucacgaaagaUGAAAUAc	| || |||||||	uggaggcaaagaaACUUUAUu	0.2775	0.687	7	HEK293S
MIMAT0000433	hsa-miR-142-5p	ENSG00000260604	AL590004.4	lincRNA	chr6	3906920	3906940	-	1	0	AGO2	8mer	ucaucacgaaaGAUGAAAUAc	| |||||||	ccagaccaaggCCACUUUAUa	-0.4659	-0.600	6	HeLa
MIMAT0000433	hsa-miR-142-5p	ENSG00000282024	AL009031.1	antisense	chr6	16262923	16262943	-	1	0	AGO2	7mer-m8	ucaucacgaaagaUGAAAUAc	| | | |||||||	auucucaaaauacACUUUAUu	0.2154	0.000	0	BC-3
MIMAT0000433	hsa-miR-142-5p	ENSG00000272810	U91328.3	lincRNA	chr6	26013941	26013963	+	1	0	AGO2	8mer	ucAUC--ACGAAAGAUGAAAUAc	|||| | :| | |||||||	ugUAGCAUAUUAACAACUUUAUa	1.1452	0.220	9	HEK293T
MIMAT0000433	hsa-miR-142-5p	ENSG00000230910	AL391807.1	antisense	chr6	69343321	69343340	-	1	0	AGO1-4	7mer-m8	ucaUCACGAAAGAUGAAAUAc	||| || | ||||||||	gucAGUUCUGU-UACUUUAUc	1.1417	0.401	16	hNSC
MIMAT0000433	hsa-miR-142-5p	ENSG00000225793	AL080250.1	lincRNA	chr6	75994961	75994981	+	2	0	AGO1-4,AGO2	7mer-m8	ucaucacgaaaGAUGAAAUAc	| |||||||	uuguaaaaccgCGACUUUAUc	-0.4659	-0.315	9	Huh-7.5,motor_cortex
MIMAT0000433	hsa-miR-142-5p	ENSG00000270362	HMGN3-AS1	antisense	chr6	79944723	79944743	+	2	0	AGO1-4,AGO2	8mer	ucaucacgaaagaUGAAAUAc	| | | |||||||	aaugaauacguaaACUUUAUa	0.2154	0.170	15	Huh-7.5,hNSC
MIMAT0000433	hsa-miR-142-5p	ENSG00000203875	SNHG5	processed_transcript	chr6	86387647	86387668	-	2	0	AGO1,AGO2	7mer-m8	ucAUCACGAAA-GAUGAAAUAc	||: ||:||| ||||||||	ugUGUUGUUUUAGUACUUUAUg	1.5214	0.038	5	HeLa,endothelial
MIMAT0000433	hsa-miR-142-5p	ENSG00000279170	AL137784.3	TEC	chr6	100036422	100036442	+	1	0	AGO1-4	7mer-m8	ucaucacgaaagAUGAAAUAc	| | ||||||||	ugaaagagccaaUACUUUAUu	0.2381	0.000	3	Huh-7.5
MIMAT0000433	hsa-miR-142-5p	ENSG00000272476	AL024507.2	antisense	chr6	108281030	108281050	+	1	0	AGO1-4	8mer	ucaucacGAAAGAUGAAAUAc	:|| ||||||||	gacucauUUUAAUACUUUAUa	0.3500	0.441	3	MCF7
MIMAT0000433	hsa-miR-142-5p	ENSG00000271789	AL080317.2	lincRNA	chr6	111619153	111619173	+	1	0	AGO1-4	7mer-m8	ucaucacgaaagaUGAAAUAc	| |||||||	ucugagagacaaaACUUUAUu	-0.2578	0.060	6	Huh-7.5
MIMAT0000433	hsa-miR-142-5p	ENSG00000270638	AL023806.1	lincRNA	chr6	146057000	146057020	+	1	0	AGO2	7mer-m8	ucaucacgaaAGAUGAAAUAc	|| | |: |||||||	agacuggaaaUUAACUUUAUg	0.6446	-0.444	17	HeLa
MIMAT0000433	hsa-miR-142-5p	ENSG00000235652	AL356599.1	antisense	chr6	146205179	146205200	+	1	0	AGO2	7mer-m8	ucaucACGAAAG-AUGAAAUAc	|| || |||| ||||||||	agacaUGAUUUCUUACUUUAUc	1.5144	0.024	13	motor_cortex
MIMAT0000433	hsa-miR-142-5p	ENSG00000233452	STXBP5-AS1	antisense	chr6	147163728	147163747	-	2	0	AGO1,AGO2	7mer-m8	ucauCACGAAAGAUGAAAUAc	||| || | |||||||	uucuGUG-UUGCAACUUUAUg	0.9512	0.299	9	cingulate_gyrus,endothelial
MIMAT0000433	hsa-miR-142-5p	ENSG00000223414	LINC00473	lincRNA	chr6	166353882	166353902	-	3	0	AGO2	7mer-m8	ucaucacgaAAGAUGAAAUAc	| | | |||||||||	uuuccuugaUACUACUUUAUg	0.7155	-0.369	8	left_ventricle
MIMAT0000433	hsa-miR-142-5p	ENSG00000272980	Z94721.2	processed_transcript	chr6	167552482	167552505	+	3	0	AGO2	8mer	ucAUCACGAAAGA---UGAAAUAc	| |:|||:| |:| |||||||	aaUGGUGUUAUUUGAAACUUUAUa	1.3473	-0.125	7	HEK293
MIMAT0000433	hsa-miR-142-5p	ENSG00000198221	AFDN-DT	lincRNA	chr6	168225021	168225041	-	1	0	AGO2	7mer-m8	ucaucacgaaagaUGAAAUAc	| | | |||||||	auaucuaaacuacACUUUAUu	0.3194	-0.183	17	HEK293S
MIMAT0000433	hsa-miR-142-5p	ENSG00000233429	HOTAIRM1	antisense	chr7	27139594	27139620	+	2	0	AGO1,AGO2	7mer-m8	ucAUCACGAAAGA------UGAAAUAc	|:| | ||||| |||||||	guUGGGGGUUUCUGUAGGCACUUUAUu	0.8738	1.427	3	HeLa,endothelial
MIMAT0000433	hsa-miR-142-5p	ENSG00000196295	AC005154.1	processed_transcript	chr7	30591812	30591831	-	3	0	AGO1-4,AGO2	7mer-m8	ucaucACGAAAGAUGAAAUAc	|| || |||||||	uucccUGAGCUC-ACUUUAUc	0.4823	-0.072	6	Huh-7.5
MIMAT0000433	hsa-miR-142-5p	ENSG00000196295	AC005154.1	processed_transcript	chr7	30601022	30601042	-	3	0	AGO1-4	8mer	ucaucacGAAAGAUGAAAUAc	| | || ||||||||	guaugcaCAUUAUACUUUAUa	0.7270	-0.005	6	Huh-7.5
MIMAT0000433	hsa-miR-142-5p	ENSG00000281103	TRG-AS1	antisense	chr7	38417574	38417597	+	1	0	AGO1	7mer-m8	ucAUCACGAAAG---AUGAAAUAc	|:|||:| || |||||||	uaUGGUGUUAUCAGAAACUUUAUu	1.1289	0.144	0	endothelial
MIMAT0000433	hsa-miR-142-5p	ENSG00000234456	MAGI2-AS3	processed_transcript	chr7	79088563	79088583	+	2	0	AGO1	7mer-m8	ucaucacgaaaGAUGAAAUAc	| | | |||||||	cccacuaagagCAACUUUAUu	0.3082	0.101	12	endothelial
MIMAT0000433	hsa-miR-142-5p	ENSG00000231764	DLX6-AS1	antisense	chr7	96595976	96595996	-	4	0	AGO1-4,AGO2	8mer	ucaucacGAAAGAUGAAAUAc	| || |||||||||	aaggccaCUGACUACUUUAUa	0.6189	0.155	14	Huh-7.5
MIMAT0000433	hsa-miR-142-5p	ENSG00000214188	ST7-OT4	sense_intronic	chr7	116599372	116599391	+	2	0	AGO1-4,AGO2	7mer-m8	ucaucACGAAAGAUGAAAUAc	| ||| | ||||||||	augccUGCAGU-UACUUUAUc	0.8920	0.203	7	GM12891,Huh-7.5
MIMAT0000433	hsa-miR-142-5p	ENSG00000214188	ST7-OT4	sense_intronic	chr7	116608557	116608577	+	2	0	AGO1-4,AGO2	7mer-m8	ucaucacgaaagaUGAAAUAc	| | |||||||	ggcuuagaaaaggACUUUAUg	0.1835	0.474	7	BC-3,Huh-7.5
MIMAT0000433	hsa-miR-142-5p	ENSG00000279419	AC004925.1	TEC	chr7	124382647	124382667	-	1	0	AGO2	7mer-m8	ucaucACGAAAGAUGAAAUAc	||: | |||||||	ccauuUGUAGCCAACUUUAUu	0.4428	0.159	6	motor_cortex
MIMAT0000433	hsa-miR-142-5p	ENSG00000280347	AC000123.3	TEC	chr7	127001740	127001760	-	5	0	AGO1-4,AGO2	7mer-m8	ucaucacgaaaGAUGAAAUAc	|||||||||	cacuugagcaaCUACUUUAUg	-0.1905	0.521	8	Huh-7.5
MIMAT0000433	hsa-miR-142-5p	ENSG00000279078	SND1-IT1	lincRNA	chr7	127637728	127637749	+	5	0	AGO1-4,AGO2	7mer-m8	ucaucacGA-AAGAUGAAAUAc	| || | | |||||||	ugauaacCUCUCCAACUUUAUg	0.5927	0.144	3	Huh-7.5
MIMAT0000433	hsa-miR-142-5p	ENSG00000279078	SND1-IT1	lincRNA	chr7	127639653	127639670	+	3	0	AGO1-4,AGO2	7mer-m8	ucaUCACGAAAGAUGAAAUAc	||| || ||||||||	cacAGUACU---UACUUUAUg	0.9036	0.058	3	Huh-7.5,cingulate_gyrus
MIMAT0000433	hsa-miR-142-5p	ENSG00000259920	AC007938.1	lincRNA	chr7	130122779	130122799	-	1	0	AGO2	7mer-m8	ucaucacgAAAGAUGAAAUAc	| ||| ||||||||	guuucacaUUUAUACUUUAUg	0.7379	0.464	17	HeLa
MIMAT0000433	hsa-miR-142-5p	ENSG00000232533	AC093673.1	antisense	chr7	143076823	143076842	-	4	0	AGO1-4,AGO2	7mer-m8	ucAUCACGAAAGAUGAAAUAc	|| | | ||||||||||	guUAAU-CCAUCUACUUUAUu	1.0673	-0.151	3	Huh-7.5
MIMAT0000433	hsa-miR-142-5p	ENSG00000231419	LINC00689	processed_transcript	chr7	158818783	158818807	+	1	0	AGO2	7mer-m8	ucauCA-CGAAA-GA--UGAAAUAc	| || ||||| || |||||||	augcGUGGCUUUCCUAGACUUUAUc	1.4893	-0.522	5	BC-3
MIMAT0000433	hsa-miR-142-5p	ENSG00000253363	AC090809.1	lincRNA	chr8	36636599	36636619	-	2	0	AGO1-4,AGO2	7mer-m8	ucaucacgaaaGAUGAAAUAc	| | |||||||	uaaaccaagaaCAACUUUAUc	0.0179	-0.088	2	BT474,MCF7
MIMAT0000433	hsa-miR-142-5p	ENSG00000254165	AC090739.1	antisense	chr8	42393012	42393032	-	6	0	AGO1-4,AGO2	8mer	ucAUCACGAAAGAUGAAAUAc	|:| | |:||||||||	ucUGGGGAGCUUUACUUUAUa	0.9803	-0.162	6	Huh-7.5
MIMAT0000433	hsa-miR-142-5p	ENSG00000260484	AC131902.2	lincRNA	chr8	54302751	54302773	-	1	0	AGO2	7mer-m8	ucaucacgaaAGA--UGAAAUAc	| ||| |||||||	cuuuucaacaUCUAAACUUUAUu	0.2572	0.060	5	EWS
MIMAT0000433	hsa-miR-142-5p	ENSG00000235531	MSC-AS1	antisense	chr8	72967697	72967717	+	1	0	AGO2	7mer-m8	ucaucacgaaaGAUGAAAUAc	| | |||||||||	aagaagcugaaCUACUUUAUc	0.4565	4.024	4	EWS
MIMAT0000433	hsa-miR-142-5p	ENSG00000253636	AC022893.1	antisense	chr8	73964473	73964493	+	2	0	AGO1-4,AGO2	7mer-m8	ucaucacgaaagaUGAAAUAc	||| |||||||	gguaagugacagaACUUUAUu	0.2520	-0.019	9	Huh-7.5
MIMAT0000433	hsa-miR-142-5p	ENSG00000246263	UBR5-AS1	antisense	chr8	103256040	103256060	+	1	0	AGO1	7mer-m8	ucaucacgAAAGAUGAAAUAc	| | | | |||||||	caucuucaUAUGGACUUUAUg	0.6075	0.180	7	endothelial
MIMAT0000433	hsa-miR-142-5p	ENSG00000246263	UBR5-AS1	antisense	chr8	103264486	103264506	+	1	0	AGO2	7mer-m8	ucaucacgaaagaUGAAAUAc	|| |||||||	agaccaaaagagaACUUUAUu	-0.1510	2.444	7	BCBL-1
MIMAT0000433	hsa-miR-142-5p	ENSG00000259820	AC083843.3	lincRNA	chr8	135808420	135808440	-	3	0	AGO1-4,AGO2	7mer-m8	ucaucacgaaagaUGAAAUAc	| | | |||||||	aauucagggaaacACUUUAUu	0.3740	-0.260	10	Huh-7.5
MIMAT0000433	hsa-miR-142-5p	ENSG00000280303	ERICD	lincRNA	chr8	141647238	141647259	+	5	0	AGO1-4,AGO2	8mer	ucaUCACG-AAAGAUGAAAUAc	| ||| ||:||||||||	uaaACUGCACUUUUACUUUAUa	1.1498	0.051	6	HEK293,MCF7
MIMAT0000433	hsa-miR-142-5p	ENSG00000279786	AC105235.1	TEC	chr8	141831603	141831625	-	1	0	AGO2	7mer-m8	ucaUCACGAAAG-A-UGAAAUAc	|| |:| | | |||||||	uacAGGGUUAACAUGACUUUAUu	0.8223	-0.004	4	HeLa
MIMAT0000433	hsa-miR-142-5p	ENSG00000232104	RFX3-AS1	lincRNA	chr9	3691631	3691651	+	1	0	AGO1-4	7mer-m8	ucaucaCGAAAGAUGAAAUAc	| ||| |||||||	ccaaaaGCUAAGCACUUUAUu	0.7015	0.106	2	hNSC
MIMAT0000433	hsa-miR-142-5p	ENSG00000260912	AL158206.1	sense_overlapping	chr9	19454937	19454958	+	12	0	AGO1-4,AGO2	8mer	ucAUCACGAAAG-AUGAAAUAc	|||:| |||||: |||||||	agUGGAGCUUUUGCACUUUAUa	1.9075	1.576	4	Huh-7.5,MCF7
MIMAT0000433	hsa-miR-142-5p	ENSG00000268364	SMC5-AS1	antisense	chr9	72873611	72873636	-	1	0	AGO1-4	7mer-m8	ucAUCACGAAA-----GAUGAAAUAc	|||| :||| | |||||||	uuUAGUAUUUUGAAAGCCACUUUAUu	0.8289	0.084	15	hNSC
MIMAT0000433	hsa-miR-142-5p	ENSG00000275329	AL138781.2	lincRNA	chr9	139015298	139015318	+	1	0	AGO2	7mer-m8	ucaucacgaaagaUGAAAUAc	|| | |||||||	ggucacuguggggACUUUAUc	0.4022	-0.041	11	22RV1
MIMAT0000433	hsa-miR-142-5p	ENSG00000273153	AC067747.1	lincRNA	chr10	17179377	17179398	-	1	0	AGO2	7mer-m8	ucAUCACG-AAAGAUGAAAUAc	| | || | || | |||||||	auUUGUACAUUACGACUUUAUu	1.2218	0.045	5	TrHBMEC
MIMAT0000433	hsa-miR-142-5p	ENSG00000254635	WAC-AS1	antisense	chr10	28813438	28813458	-	3	0	AGO1-4,AGO2	8mer	ucaucacgaaagaUGAAAUAc	| | |||||||	gcaacgaauacagACUUUAUa	0.2242	0.026	12	22RV1,Huh-7.5
MIMAT0000433	hsa-miR-142-5p	ENSG00000237036	ZEB1-AS1	antisense	chr10	31606909	31606929	-	3	0	AGO2	7mer-m8	ucaucacgaaaGAUGAAAUAc	|| | |||||||	gucuuugggacCAACUUUAUg	0.3000	0.192	13	HS5
MIMAT0000433	hsa-miR-142-5p	ENSG00000185904	LINC00839	lincRNA	chr10	42989961	42989981	+	2	0	AGO2	7mer-m8	ucaucacGAAAGAUGAAAUAc	| | |||| |||||||	auucccaCUUUGCACUUUAUu	1.0546	0.205	4	BCBL-1
MIMAT0000433	hsa-miR-142-5p	ENSG00000226200	SGMS1-AS1	antisense	chr10	52393289	52393309	+	1	0	AGO2	7mer-m8	ucaucacgaaagaUGAAAUAc	|| | |||||||	cccuguuccacaaACUUUAUg	0.4611	0.142	14	T98G
MIMAT0000433	hsa-miR-142-5p	ENSG00000279088	AC022400.7	TEC	chr10	75503924	75503943	-	3	0	AGO1,AGO2	7mer-m8	ucAUCACGAAAGAUGAAAUAc	|: | | || |||||||	gaUGUUCCAGUC-ACUUUAUg	0.8571	-0.097	6	HeLa,endothelial
MIMAT0000433	hsa-miR-142-5p	ENSG00000244733	AL132656.2	lincRNA	chr10	81437309	81437329	+	1	0	AGO1	8mer	ucaucacGAAAGAUGAAAUAc	| || : |||||||	ugccacuCUAAUGACUUUAUa	0.4777	-0.001	7	endothelial
MIMAT0000433	hsa-miR-142-5p	ENSG00000151303	AL136982.1	processed_transcript	chr10	88760121	88760140	+	1	0	AGO2	7mer-m8	ucaucaCGAAAGAUGAAAUAc	| | || |||||||	cuggcaGGUGUC-ACUUUAUg	0.4284	2.436	10	T98G
MIMAT0000433	hsa-miR-142-5p	ENSG00000271880	AGAP11	processed_transcript	chr10	88760121	88760140	+	1	0	AGO2	7mer-m8	ucaucaCGAAAGAUGAAAUAc	| | || |||||||	cuggcaGGUGUC-ACUUUAUg	0.4284	2.436	10	T98G
MIMAT0000433	hsa-miR-142-5p	ENSG00000272508	AL136982.6	processed_transcript	chr10	88760121	88760140	+	1	0	AGO2	7mer-m8	ucaucaCGAAAGAUGAAAUAc	| | || |||||||	cuggcaGGUGUC-ACUUUAUg	0.4284	2.436	8	T98G
MIMAT0000433	hsa-miR-142-5p	ENSG00000273521	AL162274.1	antisense	chr10	133793830	133793850	+	1	0	AGO1-4	7mer-m8	ucaucACGAAAGAUGAAAUAc	| | | || |||||||	aaacaUCCCUUGGACUUUAUu	0.7468	0.024	8	hNSC
MIMAT0000433	hsa-miR-142-5p	ENSG00000251661	AC136475.1	antisense	chr11	324766	324786	+	1	0	AGO2	7mer-m8	ucaucacgaaagaUGAAAUAc	| |||||||	ccagcuugagaacACUUUAUc	-0.1134	-0.107	5	Huh-7.5
MIMAT0000433	hsa-miR-142-5p	ENSG00000269821	KCNQ1OT1	antisense	chr11	2664412	2664432	-	4	0	AGO1-4,AGO2	8mer	ucaucacgaaagaUGAAAUAc	| | | |||||||	ggauuuaaacugcACUUUAUa	0.3670	0.088	14	Huh-7.5
MIMAT0000433	hsa-miR-142-5p	ENSG00000269821	KCNQ1OT1	antisense	chr11	2681273	2681293	-	9	0	AGO1-4,AGO2	7mer-m8	ucaucacgaAAGAUGAAAUAc	| | || |||||||	aucaacaaaUUGGACUUUAUc	0.5253	0.256	14	Huh-7.5
MIMAT0000433	hsa-miR-142-5p	ENSG00000269821	KCNQ1OT1	antisense	chr11	2700306	2700327	-	1	0	AGO1-4	7mer-m8	ucaucaCGA-AAGAUGAAAUAc	| ||| | |||||||	gcucuaGCUAUGACACUUUAUg	0.7491	-0.268	14	hNSC
MIMAT0000433	hsa-miR-142-5p	ENSG00000269821	KCNQ1OT1	antisense	chr11	2716448	2716467	-	6	0	AGO1-4,AGO2	7mer-m8	ucaUCACGAAAGAUGAAAUAc	| || || | |||||||	aagAGAGCGGU-GACUUUAUg	0.9442	-0.186	14	Huh-7.5
MIMAT0000433	hsa-miR-142-5p	ENSG00000269821	KCNQ1OT1	antisense	chr11	2718902	2718922	-	3	0	AGO1-4	7mer-m8	ucaucacgaaagaUGAAAUAc	| | |||||||	uccaauaucagaaACUUUAUc	0.1359	0.798	14	Huh-7.5
MIMAT0000433	hsa-miR-142-5p	ENSG00000251381	LINC00958	lincRNA	chr11	12984070	12984090	-	4	0	AGO2	8mer	ucaucacgaaaGAUGAAAUAc	| | | |||||||	gcaggcccagaCCACUUUAUa	0.3473	-0.380	9	HeLa
MIMAT0000433	hsa-miR-142-5p	ENSG00000256116	AP001453.1	antisense	chr11	64001736	64001756	-	1	0	AGO2	7mer-m8	ucaucACGAAAGAUGAAAUAc	|| ||| : |||||||	agcucUGCGAAUCACUUUAUu	0.9442	0.750	12	T98G
MIMAT0000433	hsa-miR-142-5p	ENSG00000245532	NEAT1	lincRNA	chr11	65197544	65197565	+	55	0	AGO1-4,AGO2	7mer-m8	ucaUCACGAA-AGAUGAAAUAc	| | | ||| | |||||||	uggACUACUUGGCAACUUUAUg	1.1092	-0.041	5	Huh-7.5
MIMAT0000433	hsa-miR-142-5p	ENSG00000245532	NEAT1	lincRNA	chr11	65206800	65206819	+	19	0	AGO1-4,AGO2	7mer-m8	ucAUCACGAAAGAUGAAAUAc	|| |||:|||| |||||||	ggUUGUGUUUUC-ACUUUAUc	1.7816	-0.009	5	Huh-7.5,foreskin_fibroblast
MIMAT0000433	hsa-miR-142-5p	ENSG00000245532	NEAT1	lincRNA	chr11	65210051	65210071	+	28	0	AGO1-4,AGO2	7mer-m8	ucaucacgaaagaUGAAAUAc	| |||||||	uauuuaagaaaagACUUUAUc	-0.2578	-0.077	5	Huh-7.5
MIMAT0000433	hsa-miR-142-5p	ENSG00000245532	NEAT1	lincRNA	chr11	65210352	65210372	+	11	0	AGO1,AGO1-4,AGO2	7mer-m8	ucaucacgaaagaUGAAAUAc	| | | |||||||	aaaaaaccaaaagACUUUAUc	0.4495	-0.829	5	MCF7,T-REx-293,endothelial
MIMAT0000433	hsa-miR-142-5p	ENSG00000261578	AP003119.3	sense_overlapping	chr11	76512586	76512607	+	1	0	AGO2	7mer-m8	ucaucacGAAAGA-UGAAAUAc	| ||| || |||||||	ccugcccCUUGCUCACUUUAUg	0.8838	0.116	12	HeLa
MIMAT0000433	hsa-miR-142-5p	ENSG00000261098	AP000766.1	lincRNA	chr11	107184287	107184307	-	1	0	AGO2	7mer-m8	ucaucacgaaagaUGAAAUAc	| | | |||||||	guuuuucauaaugACUUUAUc	0.4646	0.141	17	MDA-MB-231
MIMAT0000433	hsa-miR-142-5p	ENSG00000255248	MIR100HG	processed_transcript	chr11	121960399	121960421	-	7	0	AGO1,AGO2	7mer-m8	ucaucACGAA--AGAUGAAAUAc	| ||| | |||||||	gcaucUUCUUAACCAACUUUAUg	0.5277	0.367	10	endothelial,left_ventricle
MIMAT0000433	hsa-miR-142-5p	ENSG00000177406	AC021054.1	antisense	chr12	754771	754789	+	1	0	AGO2	7mer-m8	ucaUCACGAAAGAUGAAAUAc	| || || | |||||||	ggaAGAGC--UGGACUUUAUu	0.8966	0.244	7	EWS
MIMAT0000433	hsa-miR-142-5p	ENSG00000257027	AC010186.3	sense_intronic	chr12	9813274	9813295	+	2	0	AGO1-4	7mer-m8	ucaUCACGA-AAGAUGAAAUAc	|| ||| | |||||||	uaaAGCGCUAAACAACUUUAUu	0.9315	-0.075	0	MCF7
MIMAT0000433	hsa-miR-142-5p	ENSG00000274964	AC026356.1	sense_intronic	chr12	32493578	32493598	+	2	0	AGO1,AGO2	8mer	ucaucacgAAAGAUGAAAUAc	| | | ||||||||	uacaugaaUAUAUACUUUAUa	0.5099	0.209	4	endothelial,left_ventricle
MIMAT0000433	hsa-miR-142-5p	ENSG00000272369	AC008035.1	lincRNA	chr12	46965066	46965086	+	2	0	AGO1-4,AGO2	7mer-m8	ucaucacgaaagaUGAAAUAc	| | |||||||	aaagaagacacaaACUUUAUc	0.1247	0.668	5	GM12878,hNSC
MIMAT0000433	hsa-miR-142-5p	ENSG00000277130	AC073569.3	sense_intronic	chr12	80212731	80212753	-	2	0	AGO1	7mer-m8	ucAUCACGAA--AG-AUGAAAUAc	||| |||| || ||||||||	gcUAG-GCUUUAUCAUACUUUAUu	1.4843	1.830	6	endothelial
MIMAT0000433	hsa-miR-142-5p	ENSG00000257322	AC138123.1	antisense	chr12	93397433	93397453	-	1	0	AGO2	7mer-m8	ucaucacgaaagaUGAAAUAc	| |||||||	ugccacaaaaauaACUUUAUc	-0.3333	0.305	2	HEK293T
MIMAT0000433	hsa-miR-142-5p	ENSG00000246985	SOCS2-AS1	processed_transcript	chr12	93937902	93937922	-	1	0	AGO2	7mer-m8	ucaucacGAAAGAUGAAAUAc	| :|| |||||||	aaacacaUUUGAGACUUUAUc	0.4284	0.064	7	BC-3
MIMAT0000433	hsa-miR-142-5p	ENSG00000279798	AC018659.2	TEC	chr12	97957639	97957659	-	2	0	AGO2	7mer-m8	ucaucacgaaagaUGAAAUAc	| | | | |||||||	aucccuacaugagACUUUAUu	0.5645	5.948	10	H1
MIMAT0000433	hsa-miR-142-5p	ENSG00000280088	AC126474.2	TEC	chr12	100426130	100426152	-	2	0	AGO1-4,AGO2	7mer-m8	ucaUCACGA--AAGAUGAAAUAc	:||||| |: |||||||	guaGGUGCUCAAUUAACUUUAUu	1.1805	0.655	9	HeLa,Huh-7.5
MIMAT0000433	hsa-miR-142-5p	ENSG00000281344	HELLPAR	macro_lncRNA	chr12	102595761	102595781	+	3	0	AGO1-4,AGO2	7mer-m8	ucaucACGAAAGAUGAAAUAc	| ||| : |||||||	auauuUGCAAGUCACUUUAUu	0.7143	0.362	1	Huh-7.5
MIMAT0000433	hsa-miR-142-5p	ENSG00000281344	HELLPAR	macro_lncRNA	chr12	102609216	102609236	+	1	0	AGO1-4	8mer	ucAUCACGAAAGAUGAAAUAc	| || || |||||||	uuUUGUUCUGAGGACUUUAUa	0.8687	0.133	1	Huh-7.5
MIMAT0000433	hsa-miR-142-5p	ENSG00000281344	HELLPAR	macro_lncRNA	chr12	102644012	102644034	+	2	0	AGO1-4	7mer-m8	ucaUC-ACGAAAGA-UGAAAUAc	|| ||: || | |||||||	uacAGAUGUGUUAUAACUUUAUc	1.0638	0.177	1	Huh-7.5
MIMAT0000433	hsa-miR-142-5p	ENSG00000281344	HELLPAR	macro_lncRNA	chr12	102657072	102657092	+	1	0	AGO1-4	8mer	ucaucACGAAAGAUGAAAUAc	| :|||: |||||||	gcacaUAUUUUUCACUUUAUa	0.8052	0.254	1	Huh-7.5
MIMAT0000433	hsa-miR-142-5p	ENSG00000281344	HELLPAR	macro_lncRNA	chr12	102660551	102660573	+	3	0	AGO1-4,AGO2	7mer-m8	ucAUCACGAAAGA--UGAAAUAc	|:||| ||| | |||||||	uaUGGUGGUUUAUUAACUUUAUu	1.3415	0.127	1	Huh-7.5
MIMAT0000433	hsa-miR-142-5p	ENSG00000281344	HELLPAR	macro_lncRNA	chr12	102670637	102670657	+	1	0	AGO1-4	8mer	ucaucacGAAAGAUGAAAUAc	| || |: |||||||	uacaagcCUAUUCACUUUAUa	0.6922	0.226	1	Huh-7.5
MIMAT0000433	hsa-miR-142-5p	ENSG00000281344	HELLPAR	macro_lncRNA	chr12	102729257	102729277	+	27	0	AGO1-4,AGO2	7mer-m8	ucaucacgaaaGAUGAAAUAc	| | |||||||	uuaaaacuacaCAACUUUAUu	0.0179	0.436	1	Huh-7.5
MIMAT0000433	hsa-miR-142-5p	ENSG00000281344	HELLPAR	macro_lncRNA	chr12	102742729	102742749	+	14	0	AGO1-4,AGO2	7mer-m8	ucaUCACGAAAGAUGAAAUAc	:|| ||| ||||||||	uagGGUAAUUUGUACUUUAUu	1.1219	-0.281	1	Huh-7.5
MIMAT0000433	hsa-miR-142-5p	ENSG00000281344	HELLPAR	macro_lncRNA	chr12	102768986	102769004	+	2	0	AGO1-4,AGO2	8mer	ucAUCACGAAAGAUGAAAUAc	|||| ||| |||||||	ucUAGU--UUUGAACUUUAUa	1.2544	0.046	1	Huh-7.5
MIMAT0000433	hsa-miR-142-5p	ENSG00000281344	HELLPAR	macro_lncRNA	chr12	102782405	102782422	+	1	0	AGO2	7mer-m8	ucaUCACGAAAGAUGAAAUAc	|||| |:||||||||	gaaAGUG---UUUACUUUAUg	1.0546	1.651	1	Huh-7.5
MIMAT0000433	hsa-miR-142-5p	ENSG00000275759	AC026367.3	lincRNA	chr12	118866538	118866558	+	1	0	AGO2	7mer-m8	ucaucacgaaagaUGAAAUAc	| | | |||||||	aacugaacagcacACUUUAUg	0.4495	-0.317	7	22RV1
MIMAT0000433	hsa-miR-142-5p	ENSG00000277283	AC004812.2	antisense	chr12	120555647	120555667	+	1	0	AGO1	8mer	ucaucACGAAAGAUGAAAUAc	| ||||: |||||||	uccuuUUCUUUUGACUUUAUa	0.9481	0.147	13	endothelial
MIMAT0000433	hsa-miR-142-5p	ENSG00000255857	PXN-AS1	antisense	chr12	120648253	120648273	+	1	0	AGO1-4	7mer-m8	ucaucacgaaagaUGAAAUAc	| |||||||	aaaucaugggcaaACUUUAUu	-0.4286	3.357	9	MCF7
MIMAT0000433	hsa-miR-142-5p	ENSG00000241388	HNF1A-AS1	processed_transcript	chr12	121409396	121409415	-	3	0	AGO1-4,AGO2	7mer-m8	ucAUCACGAAAGAUGAAAUAc	| || | :|||| |||||||	auUA-UCUUUUCAACUUUAUg	1.5296	-0.113	11	Huh-7.5
MIMAT0000433	hsa-miR-142-5p	ENSG00000280120	AC073857.1	TEC	chr12	123637180	123637200	-	8	0	AGO1,AGO1-4,AGO2	7mer-m8	ucaucACGAAAGAUGAAAUAc	|| ||| ||||||||	cugccUGAUUUGUACUUUAUu	0.9399	0.347	5	HEK293,Huh-7.5
MIMAT0000433	hsa-miR-142-5p	ENSG00000256092	AC137767.1	lincRNA	chr12	123850072	123850092	+	2	0	AGO2	7mer-m8	ucaucacgaaagaUGAAAUAc	| | | |||||||	gcucgcucaaagcACUUUAUu	0.4844	0.288	8	HeLa
MIMAT0000433	hsa-miR-142-5p	ENSG00000279500	AC108704.2	TEC	chr12	129299275	129299295	-	2	0	AGO1-4,AGO2	7mer-m8	ucaucacgaaagaUGAAAUAc	| | |||||||	gcuguuugaaaggACUUUAUc	0.1510	-0.282	5	HEK293S,Huh-7.5
MIMAT0000433	hsa-miR-142-5p	ENSG00000257000	AC137590.1	antisense	chr12	132564984	132565003	-	1	0	AGO2	7mer-m8	ucaucacgaaAGAUGAAAUAc	|| || |||||||	uauaaaaaggUC-ACUUUAUu	0.4481	2.734	0	H1
MIMAT0000433	hsa-miR-142-5p	ENSG00000277151	AL138820.1	lincRNA	chr13	33359760	33359780	+	2	0	AGO2	7mer-m8	ucaucacgAAAGAUGAAAUAc	||| |||:||||||||	uguaucagUUUUUACUUUAUg	1.2996	0.028	11	T-REx-293
MIMAT0000433	hsa-miR-142-5p	ENSG00000277151	AL138820.1	lincRNA	chr13	33362282	33362302	+	2	0	AGO2	7mer-m8	ucaucacgaaagaUGAAAUAc	| | |||||||	ugagaaaaaauaaACUUUAUu	-0.0146	-0.547	11	Huh-7.5
MIMAT0000433	hsa-miR-142-5p	ENSG00000278156	TSC22D1-AS1	antisense	chr13	45153173	45153194	+	1	0	AGO2	8mer	ucAUCACGAAA-GAUGAAAUAc	|| | ||| :||||||||	uuUAUUUAUUUAUUACUUUAUa	1.2044	0.022	12	HeLa
MIMAT0000433	hsa-miR-142-5p	ENSG00000273723	AL139089.1	lincRNA	chr13	53226115	53226137	-	1	0	AGO2	8mer	ucAUCACGAA-AGA-UGAAAUAc	|||||| :|| ||| |||||||	agUAGUCUUUGUCUAACUUUAUa	2.1802	0.221	10	HeLa
MIMAT0000433	hsa-miR-142-5p	ENSG00000247400	DNAJC3-AS1	lincRNA	chr13	96326631	96326651	-	1	0	AGO1-4	8mer	ucaucacgaaagaUGAAAUAc	| | | |||||||	gcaacagagugacACUUUAUa	0.4298	-0.209	23	Huh-7.5
MIMAT0000433	hsa-miR-142-5p	ENSG00000228889	UBAC2-AS1	lincRNA	chr13	99848785	99848806	-	1	0	AGO2	8mer	ucAUCACG-AAAGAUGAAAUAc	|: ||| | |||||||||	cuUGAUGCAUGCCUACUUUAUa	1.1847	-0.066	10	HeLa
MIMAT0000433	hsa-miR-142-5p	ENSG00000258441	LINC00641	processed_transcript	chr14	21672456	21672476	-	9	0	AGO1-4,AGO2	8mer	ucaucacgaaagaUGAAAUAc	| | |||||||	gcuuucccccagaACUUUAUa	0.2590	-0.037	15	Huh-7.5
MIMAT0000433	hsa-miR-142-5p	ENSG00000258526	AL049875.1	lincRNA	chr14	39962651	39962671	+	2	0	AGO1-4,AGO2	8mer	ucaucacgaaagAUGAAAUAc	| ||||||||	aacuaccuggaaUACUUUAUa	-0.1905	0.856	4	Huh-7.5
MIMAT0000433	hsa-miR-142-5p	ENSG00000259969	AL049838.1	sense_overlapping	chr14	58460796	58460816	-	2	0	AGO1-4,AGO2	8mer	ucaucacgaaAGAUGAAAUAc	| | | ||||||||	cauccucaagUAUACUUUAUa	0.5250	-0.034	20	hNSC,motor_cortex
MIMAT0000433	hsa-miR-142-5p	ENSG00000257621	PSMA3-AS1	antisense	chr14	58739165	58739185	-	2	0	AGO1-4,AGO2	7mer-m8	ucaucacgaaagaUGAAAUAc	| | |||||||	ugacagaauagggACUUUAUu	0.1509	0.391	8	HeLa,hNSC
MIMAT0000433	hsa-miR-142-5p	ENSG00000258559	AC005519.1	sense_overlapping	chr14	74760311	74760332	-	1	0	AGO1-4	8mer	ucAU-CACGAAAGAUGAAAUAc	|| |||||| |||||||	cuUAUGUGCUUGGCACUUUAUa	1.6228	-0.341	10	hNSC
MIMAT0000433	hsa-miR-142-5p	ENSG00000257275	AL139020.1	antisense	chr14	96222100	96222121	+	1	0	AGO2	8mer	ucAUCACG-AAAGA-UGAAAUAc	||| || | || |||||||	uuUAG-GCAUGGCUCACUUUAUa	1.1486	-0.028	0	H1
MIMAT0000433	hsa-miR-142-5p	ENSG00000224078	SNHG14	processed_transcript	chr15	25266002	25266022	+	13	0	AGO1-4,AGO2	7mer-m8	ucaucacgaAAGAUGAAAUAc	| | ||:||||||||	aaauuuauaUUUUACUUUAUg	0.8026	-0.160	12	WA-09,hNSC
MIMAT0000433	hsa-miR-142-5p	ENSG00000224078	SNHG14	processed_transcript	chr15	25287352	25287373	+	5	0	AGO2	7mer-m8	ucaucacgaaaGA-UGAAAUAc	| || |||||||	gugacccaagaCUCACUUUAUu	0.1050	-0.033	12	22RV1
MIMAT0000433	hsa-miR-142-5p	ENSG00000224078	SNHG14	processed_transcript	chr15	25355554	25355574	+	1	0	AGO2	7mer-m8	ucaucacgaaagaUGAAAUAc	|| | | |||||||	agccccacaugaaACUUUAUu	0.5451	-0.139	12	left_ventricle
MIMAT0000433	hsa-miR-142-5p	ENSG00000224078	SNHG14	processed_transcript	chr15	25365047	25365068	+	5	0	AGO2	8mer	ucaUCACGAAAG-AUGAAAUAc	||| : | | |||||||	uuaAGUAUGUGCACACUUUAUa	0.8641	0.451	12	GM12878
MIMAT0000433	hsa-miR-142-5p	ENSG00000224078	SNHG14	processed_transcript	chr15	25365105	25365126	+	5	0	AGO1,AGO2	7mer-m8	ucauCACGAA-AGAUGAAAUAc	| ||| || | |||||||	aaauGUGGUUAACAACUUUAUc	1.0940	0.684	12	HeLa,endothelial
MIMAT0000433	hsa-miR-142-5p	ENSG00000261529	AC100774.1	sense_intronic	chr15	25592186	25592206	-	1	0	AGO1-4	7mer-m8	ucaucacgaaagaUGAAAUAc	| || |||||||	cuuucugaagaugACUUUAUu	0.4286	0.331	5	Huh-7.5
MIMAT0000433	hsa-miR-142-5p	ENSG00000279364	AC114546.3	TEC	chr15	35271072	35271092	+	1	0	AGO2	7mer-m8	ucaucacGAAAGAUGAAAUAc	| || | ||||||||	cauccgcCUGUAUACUUUAUc	0.7270	0.647	0	H1
MIMAT0000433	hsa-miR-142-5p	ENSG00000175746	C15orf54	lincRNA	chr15	39546245	39546265	+	2	0	AGO1	7mer-m8	ucaucacgaaagaUGAAAUAc	| |||||||	aacuuguagcauaACUUUAUu	-0.4286	0.123	2	endothelial
MIMAT0000433	hsa-miR-142-5p	ENSG00000247556	OIP5-AS1	processed_transcript	chr15	41591205	41591226	+	14	0	AGO1-4,AGO2	7mer-m8	ucaUCACGAAAGA-UGAAAUAc	| ||||| ||| |||||||	ugcAGUGCCAUCUGACUUUAUg	1.6973	0.225	11	22RV1,Huh-7.5
MIMAT0000433	hsa-miR-142-5p	ENSG00000285410	GABPB1-IT1	sense_intronic	chr15	50645800	50645820	-	1	0	AGO1-4	7mer-m8	ucaucacgaaagaUGAAAUAc	| | |||||||	gaaacuaaagaugACUUUAUu	0.1359	0.079	0	hNSC
MIMAT0000433	hsa-miR-142-5p	ENSG00000261771	DNAAF4-CCPG1	processed_transcript	chr15	55648281	55648302	-	3	0	AGO1,AGO2	8mer	ucaucaCGAAAGA-UGAAAUAc	|:|| | |||||||	guaucaGUUUGAUAACUUUAUa	0.4563	1.360	7	HeLa,endothelial
MIMAT0000433	hsa-miR-142-5p	ENSG00000276772	AC025271.4	lincRNA	chr15	57846372	57846392	+	1	0	AGO1-4	7mer-m8	ucaUCACGAAAGAUGAAAUAc	| | | :||| |||||||	aagAAUCUUUUGCACUUUAUc	1.1371	-0.012	11	Huh-7.5
MIMAT0000433	hsa-miR-142-5p	ENSG00000259248	USP3-AS1	antisense	chr15	63880949	63880967	-	1	0	AGO2	7mer-m8	ucAUCACGAAAGAUGAAAUAc	||| || | || |||||||	cgUA-UG-UAUCAACUUUAUu	1.3309	6.060	11	H1
MIMAT0000433	hsa-miR-142-5p	ENSG00000277152	AC110048.2	lincRNA	chr15	67152889	67152909	+	2	0	AGO1-4	8mer	ucAUCACGAAAGAUGAAAUAc	| || | | ||||||||||	aaUAAUAGUAUCUACUUUAUa	1.2578	-0.658	5	Huh-7.5
MIMAT0000433	hsa-miR-142-5p	ENSG00000280639	LINC02204	lincRNA	chr15	70865411	70865432	-	1	0	AGO1-4	8mer	ucaUCACGAAAG-AUGAAAUAc	| | | ||| | |||||||	aagAAUUCUUCCACACUUUAUa	1.0894	-0.121	7	Huh-7.5
MIMAT0000433	hsa-miR-142-5p	ENSG00000281183	NPTN-IT1	sense_intronic	chr15	73859621	73859641	-	4	0	AGO1-4,AGO2	7mer-m8	ucaucacgaaagaUGAAAUAc	| | |||||||	uuugccaaauagcACUUUAUu	0.1311	0.468	9	Huh-7.5
MIMAT0000433	hsa-miR-142-5p	ENSG00000281183	NPTN-IT1	sense_intronic	chr15	73860987	73861008	-	2	0	AGO1-4,AGO2	7mer-m8	ucaucACGAAA-GAUGAAAUAc	||| | |||| |||||||||	aguuuUACUUUCCUACUUUAUg	1.7224	-0.227	9	Huh-7.5,left_ventricle
MIMAT0000433	hsa-miR-142-5p	ENSG00000261801	LOXL1-AS1	antisense	chr15	74211306	74211329	-	1	0	AGO2	7mer-m8	ucAUCACGAAAG---AUGAAAUAc	|: | :|||: ||||||||	guUGAUUUUUUUGGGUACUUUAUu	1.0418	0.041	13	HeLa
MIMAT0000433	hsa-miR-142-5p	ENSG00000273691	AC087284.1	sense_intronic	chr15	90568803	90568823	+	2	0	AGO1-4,AGO2	8mer	ucaUCACGAAAGAUGAAAUAc	| || | || |||||||	acaAGCACAUUGAACUUUAUa	0.9918	0.314	0	Huh-7.5,hNSC
MIMAT0000433	hsa-miR-142-5p	ENSG00000259275	AC087477.2	lincRNA	chr15	96936390	96936408	+	2	0	AGO1	7mer-m8	ucaUCACGAAAGAUGAAAUAc	|| | ||| | | |||||||	agcACUGC-UAC-ACUUUAUu	1.2915	0.120	10	endothelial
MIMAT0000433	hsa-miR-142-5p	ENSG00000259275	AC087477.2	lincRNA	chr15	96937575	96937595	+	10	0	AGO1,AGO1-4,AGO2,AGO3	7mer-m8	ucaucacgaaagaUGAAAUAc	| | | | |||||||	aaaucuacacugcACUUUAUu	0.5447	-0.193	10	HEK293,MCF7
MIMAT0000433	hsa-miR-142-5p	ENSG00000251209	LINC00923	lincRNA	chr15	98191284	98191305	-	1	0	AGO2	7mer-m8	ucAUCACGAAA-GAUGAAAUAc	|| | :||| |||||||	uuUACUUUUUUAAAACUUUAUu	1.0813	-0.143	5	WA-09
MIMAT0000433	hsa-miR-142-5p	ENSG00000281005	LINC00921	lincRNA	chr16	3314805	3314826	+	3	0	AGO2	7mer-m8	ucaucacGAAAG-AUGAAAUAc	| ||| | |||||||	caaaaccCUUCCACACUUUAUu	0.7143	-0.614	4	HeLa
MIMAT0000433	hsa-miR-142-5p	ENSG00000261617	LINC02177	lincRNA	chr16	9501907	9501927	+	1	0	AGO1-4	8mer	ucaucacGAAAGAUGAAAUAc	|| | ||||||||	uuauacaCUAUGUACUUUAUa	0.3977	-0.840	7	fibroblasts
MIMAT0000433	hsa-miR-142-5p	ENSG00000270580	AC139256.2	processed_transcript	chr16	15204379	15204399	-	1	6	AGO1-4	7mer-m8	ucaUCACGAAAGAUGAAAUAc	| || | |:||||||||	ggaAGACAUCUUUACUUUAUg	1.0325	-0.532	15	hNSC
MIMAT0000433	hsa-miR-142-5p	ENSG00000260114	AC120114.2	sense_intronic	chr16	29932115	29932134	-	1	0	AGO2	7mer-m8	ucAUCACGAAAGAUGAAAUAc	| |:|| : | ||||||||	aaUGGU-UAUAAUACUUUAUc	1.1347	0.296	8	MCF7
MIMAT0000433	hsa-miR-142-5p	ENSG00000278133	AC135050.6	sense_intronic	chr16	31133562	31133582	+	2	0	AGO1-4,AGO2	7mer-m8	ucaUCACGAAAGAUGAAAUAc	| || |: || |||||||	aucAGGGUGUUGCACUUUAUu	1.1068	-0.191	10	BC-3,hNSC
MIMAT0000433	hsa-miR-142-5p	ENSG00000278133	AC135050.6	sense_intronic	chr16	31135157	31135177	+	3	0	AGO2	7mer-m8	ucaucacgaaaGAUGAAAUAc	| | |||||||||	gugacaaguggCUACUUUAUu	0.5099	-0.189	10	HeLa
MIMAT0000433	hsa-miR-142-5p	ENSG00000261731	AC074050.3	antisense	chr16	31723288	31723305	-	1	0	AGO2	7mer-m8	ucaucacgaaaGA-UGAAAUAc	|| |||||||	----ccaaaacCUCACUUUAUu	-0.3782	1.986	0	HEK293
MIMAT0000433	hsa-miR-142-5p	ENSG00000280392	AC007496.3	TEC	chr16	54028168	54028192	+	2	0	AGO1-4,AGO2	8mer	ucaucACG-AAAGA---UGAAAUAc	| ||| | ||| |||||||	cauucUGCAUCUCUUAAACUUUAUa	1.0360	-0.742	3	Huh-7.5,MCF7
MIMAT0000433	hsa-miR-142-5p	ENSG00000262691	AC040160.1	processed_transcript	chr16	67295368	67295388	+	1	0	AGO2	7mer-m8	ucaucacgaaagaUGAAAUAc	| |||||||	acaucccucccacACUUUAUc	-0.4286	-0.164	7	HeLa
MIMAT0000433	hsa-miR-142-5p	ENSG00000262514	AC020978.6	sense_intronic	chr16	68234188	68234208	+	2	0	AGO1-4,AGO2	7mer-m8	ucaucacgaaagaUGAAAUAc	|| |||||||	cccuguugaaaagACUUUAUc	0.1277	0.473	0	Huh-7.5
MIMAT0000433	hsa-miR-142-5p	ENSG00000279841	AC092135.3	TEC	chr16	81665166	81665186	+	4	0	AGO1-4,AGO2	7mer-m8	ucaucacgaAAGAUGAAAUAc	| | || |||||||	ugcauauacUUGAACUUUAUc	0.5451	-0.719	0	HeLa,Huh-7.5
MIMAT0000433	hsa-miR-142-5p	ENSG00000268388	FENDRR	lincRNA	chr16	86509402	86509422	-	1	0	AGO2	7mer-m8	ucaucacgaaagaUGAAAUAc	| |||||||	uuacaaguacggaACUUUAUu	-0.0872	-0.357	6	HeLa
MIMAT0000433	hsa-miR-142-5p	ENSG00000279432	AC015799.1	TEC	chr17	2542676	2542696	+	1	0	AGO2	7mer-m8	ucaucacgAAAGAUGAAAUAc	| ||| |||||||	uugaagaaUUUGAACUUUAUg	0.6190	0.525	3	HeLa
MIMAT0000433	hsa-miR-142-5p	ENSG00000234327	AC012146.1	processed_transcript	chr17	5017524	5017544	+	2	0	AGO1-4	7mer-m8	ucaucacgaaagaUGAAAUAc	|| |||||||	gcuacauuccaaaACUUUAUc	0.0197	-0.023	4	fibroblasts
MIMAT0000433	hsa-miR-142-5p	ENSG00000269947	AC135178.5	lincRNA	chr17	8181520	8181540	+	3	0	AGO1-4,AGO2	7mer-m8	ucaucaCGAAAGAUGAAAUAc	| || | |||||||	cucuaaGAUUGCCACUUUAUc	0.4760	0.185	9	Akata-LCLd3,hNSC
MIMAT0000433	hsa-miR-142-5p	ENSG00000236088	COX10-AS1	processed_transcript	chr17	13932198	13932221	-	2	0	AGO2	7mer-m8	ucAUCACGA---AAGAUGAAAUAc	| ||||| | ||||||||	cuUUGUGCUGAAAUAUACUUUAUc	1.1456	0.087	10	BC-3
MIMAT0000433	hsa-miR-142-5p	ENSG00000236088	COX10-AS1	processed_transcript	chr17	13933876	13933896	-	2	0	AGO2	7mer-m8	ucaucacgaaagaUGAAAUAc	| | |||||||	acuuaaaggcagcACUUUAUg	-0.0952	0.198	10	HeLa
MIMAT0000433	hsa-miR-142-5p	ENSG00000276855	AC015922.4	lincRNA	chr17	15692732	15692752	+	1	0	AGO1-4	8mer	ucaucacgaaagaUGAAAUAc	| |||||||	cauccccaagaacACUUUAUa	-0.2578	0.281	11	MCF7
MIMAT0000433	hsa-miR-142-5p	ENSG00000273018	AC107983.2	processed_transcript	chr17	18414994	18415014	-	1	0	AGO2	8mer	ucaucacgaaagAUGAAAUAc	|| | ||||||||	agacaaaaugcaUACUUUAUa	0.4760	0.788	2	cingulate_gyrus
MIMAT0000433	hsa-miR-142-5p	ENSG00000233098	CCDC144NL-AS1	antisense	chr17	20807936	20807956	+	2	0	AGO1-4,AGO2	8mer	ucaucacgaaagaUGAAAUAc	| | |||||||	acaaaccuggguaACUUUAUa	-0.0197	-0.260	7	BC-3,C666
MIMAT0000433	hsa-miR-142-5p	ENSG00000272780	AC233702.9	processed_transcript	chr17	21435873	21435894	-	3	0	AGO1,AGO2	7mer-m8	ucaUCACGA-AAGAUGAAAUAc	| | | || || |||||||	auaAAUACUGUUAAACUUUAUg	1.0592	0.685	7	T-REx-293,endothelial
MIMAT0000433	hsa-miR-142-5p	ENSG00000264608	AC005726.3	sense_intronic	chr17	26928908	26928928	-	4	1	AGO1,AGO1-4,AGO2	7mer-m8	ucaucacgaaaGAUGAAAUAc	|| :||||||||	ucuaaccuaagUUACUUUAUu	0.4483	0.601	3	MCF7,cingulate_gyrus,endothelial
MIMAT0000433	hsa-miR-142-5p	ENSG00000264456	AC138207.4	sense_intronic	chr17	29299725	29299745	+	2	0	AGO2	7mer-m8	ucaucacgaaagaUGAAAUAc	|| | | |||||||	agcaugugucagaACUUUAUu	0.6039	0.299	2	MCF7
MIMAT0000433	hsa-miR-142-5p	ENSG00000260793	AC003102.1	antisense	chr17	42300662	42300683	+	1	0	AGO2	7mer-m8	ucaucacgaaaGA-UGAAAUAc	|| |||||||	gaggcauagaaCUGACUUUAUu	-0.3789	-0.018	6	HeLa
MIMAT0000433	hsa-miR-142-5p	ENSG00000267160	AC091152.2	antisense	chr17	42751496	42751518	-	2	0	AGO1,AGO2	7mer-m8	ucAUCACGAAAG-A--UGAAAUAc	|| ||||||| | |||||||	uuUA-UGCUUUCAUGGACUUUAUc	1.8271	1.529	14	TDF,endothelial
MIMAT0000433	hsa-miR-142-5p	ENSG00000279133	AC018628.1	TEC	chr17	60084668	60084688	-	1	0	AGO2	7mer-m8	ucaucacgaaaGAUGAAAUAc	| :||||||||	uuucucuagaaUUACUUUAUu	0.1708	0.000	4	HeLa
MIMAT0000433	hsa-miR-142-5p	ENSG00000267731	AC005332.3	lincRNA	chr17	66188810	66188832	+	1	0	AGO2	7mer-m8	ucaucACGA--AAGAUGAAAUAc	|||| | |||||||	caggaUGCUAAUGAAACUUUAUu	0.6229	0.126	2	motor_cortex
MIMAT0000433	hsa-miR-142-5p	ENSG00000267365	KCNJ2-AS1	antisense	chr17	68164726	68164746	-	1	0	AGO2	8mer	ucAUCACGAAAGAUGAAAUAc	|:| | | |||||||	ucUGGAUCCUGGAACUUUAUa	0.7225	0.033	4	left_ventricle
MIMAT0000433	hsa-miR-142-5p	ENSG00000279035	AC022211.4	TEC	chr17	73127356	73127376	+	1	0	AGO2	7mer-m8	ucaucacGAAAGAUGAAAUAc	|| | |||||||	guacacaCUGGCCACUUUAUc	0.2351	2.907	3	TDF
MIMAT0000433	hsa-miR-142-5p	ENSG00000280248	AC124319.4	TEC	chr17	78315191	78315211	+	1	0	AGO1-4	7mer-m8	ucauCACGAAAGAUGAAAUAc	|| || |: |||||||	uucuGUUCUGUUGACUUUAUc	0.8815	0.252	5	Huh-7.5
MIMAT0000433	hsa-miR-142-5p	ENSG00000275542	AC027601.3	lincRNA	chr17	79313018	79313037	-	1	0	AGO2	7mer-m8	ucaUCACGAAAGAUGAAAUAc	| || | | | |||||||	ugcAGGGACUAC-ACUUUAUu	0.9245	1.397	12	MDMs
MIMAT0000433	hsa-miR-142-5p	ENSG00000264812	AC132938.2	sense_intronic	chr17	80358619	80358639	-	1	0	AGO2	7mer-m8	ucaucacgaaAGAUGAAAUAc	| | | ||||||||	uucuggccagUGUACUUUAUu	0.5250	0.317	2	HeLa
MIMAT0000433	hsa-miR-142-5p	ENSG00000262652	AC124283.3	sense_intronic	chr17	80536434	80536454	+	4	0	AGO1,AGO2	7mer-m8	ucaucacgaaaGAUGAAAUAc	| | :||||||||	uagaaacauagUUACUUUAUu	0.4623	-0.395	5	HeLa,endothelial
MIMAT0000433	hsa-miR-142-5p	ENSG00000262001	DLGAP1-AS2	antisense	chr18	3604084	3604104	+	4	0	AGO1,AGO2	7mer-m8	ucaucACGAAAGAUGAAAUAc	| || | | |||||||	aaauuUGAUGCCAACUUUAUg	0.7270	0.097	6	Huh-7.5,endothelial
MIMAT0000433	hsa-miR-142-5p	ENSG00000267199	AP001029.2	antisense	chr18	12444523	12444543	+	2	0	AGO1-4,AGO2	7mer-m8	ucaucACGAAAGAUGAAAUAc	| | | || |||||||	ugccuUACCUUGCACUUUAUg	0.7944	0.050	10	Huh-7.5
MIMAT0000433	hsa-miR-142-5p	ENSG00000277534	AC007996.1	sense_intronic	chr18	24124468	24124490	-	1	0	AGO2	7mer-m8	ucAUCACGAAAGA--UGAAAUAc	|| | || || |||||||	ccUAAUACUGACUGGACUUUAUc	0.9837	0.747	16	MDA-MB-231
MIMAT0000433	hsa-miR-142-5p	ENSG00000267374	AC016205.1	lincRNA	chr18	37380097	37380117	-	2	0	AGO1-4,AGO2	7mer-m8	ucaucacgaaagaUGAAAUAc	| | | |||||||	gggacggacaagaACUUUAUc	0.4088	-0.012	2	Huh-7.5
MIMAT0000433	hsa-miR-142-5p	ENSG00000267586	LINC00907	lincRNA	chr18	40097195	40097217	+	1	0	AGO1-4	7mer-m8	ucaucacGAAAG--AUGAAAUAc	||| | ||||||||	gacccaaCUUCCCUUACUUUAUc	0.4198	-0.167	7	Huh-7.5
MIMAT0000433	hsa-miR-142-5p	ENSG00000279319	AC105074.1	TEC	chr18	42566449	42566470	+	1	0	AGO1-4	8mer	ucauCAC-GAAAGAUGAAAUAc	||| ||||:||||||||	uacuGUGACUUUUUACUUUAUa	1.2451	0.023	5	Huh-7.5
MIMAT0000433	hsa-miR-142-5p	ENSG00000227115	LINC01630	lincRNA	chr18	49167059	49167080	+	1	0	AGO2	7mer-m8	ucaUCACGAAAGA-UGAAAUAc	| |||| | || |||||||	gggAGUGAAUGCUCACUUUAUc	1.3670	0.299	1	EWS
MIMAT0000433	hsa-miR-142-5p	ENSG00000267504	AC090236.2	sense_intronic	chr18	56039075	56039096	+	1	0	AGO2	8mer	ucaucacgaaAGA-UGAAAUAc	| | ||| |||||||	ucucuuaacgUCUAACUUUAUa	0.6818	0.124	9	22RV1
MIMAT0000433	hsa-miR-142-5p	ENSG00000267504	AC090236.2	sense_intronic	chr18	56039692	56039712	+	1	0	AGO2	7mer-m8	ucaucACGAAAGAUGAAAUAc	| | | :||| |||||||	acucuUUUUUUAAACUUUAUu	1.1371	0.267	9	T98G
MIMAT0000433	hsa-miR-142-5p	ENSG00000264705	AC090337.1	lincRNA	chr18	66880210	66880230	+	1	0	AGO2	8mer	ucAUCACGAAAGAUGAAAUAc	||:|| :|| | |||||||	ugUGGUAUUUCCAACUUUAUa	1.4041	0.031	1	EWS
MIMAT0000433	hsa-miR-142-5p	ENSG00000261526	AC012615.1	lincRNA	chr19	1875286	1875306	-	1	0	AGO2	7mer-m8	ucaucacgaaagaUGAAAUAc	|| || |||||||	uuuauagcaccagACUUUAUc	0.7061	-0.074	11	GM12891
MIMAT0000433	hsa-miR-142-5p	ENSG00000276097	AC006538.3	sense_intronic	chr19	2701001	2701021	-	1	0	AGO2	7mer-m8	ucauCACGAAAGAUGAAAUAc	| ||| | |||||||	cgacGUGGGUGGCACUUUAUu	0.8792	0.821	2	Huh-7.5
MIMAT0000433	hsa-miR-142-5p	ENSG00000267581	AC011477.4	lincRNA	chr19	19871948	19871972	-	1	0	AGO1-4	8mer	ucaucaCGAAAG---A-UGAAAUAc	| |||||: | |||||||	uucaaaGCUUUUGAAUCACUUUAUa	0.9482	0.118	16	hNSC
MIMAT0000433	hsa-miR-142-5p	ENSG00000266904	LINC00663	lincRNA	chr19	19871983	19872003	-	1	0	AGO1-4	7mer-m8	ucaucacgaaagaUGAAAUAc	| | | |||||||	aaaggaaaaauacACUUUAUc	0.3082	0.025	20	hNSC
MIMAT0000433	hsa-miR-142-5p	ENSG00000267581	AC011477.4	lincRNA	chr19	19871983	19872003	-	1	0	AGO1-4	7mer-m8	ucaucacgaaagaUGAAAUAc	| | | |||||||	aaaggaaaaauacACUUUAUc	0.3082	0.025	16	hNSC
MIMAT0000433	hsa-miR-142-5p	ENSG00000269397	AC011503.2	sense_intronic	chr19	24111243	24111263	+	1	0	AGO2	8mer	ucaucacgAAAGAUGAAAUAc	| | |:||||||||	uuugucaaUAUUUACUUUAUa	0.5811	0.126	4	Huh-7.5
MIMAT0000433	hsa-miR-142-5p	ENSG00000268362	AC092279.1	lincRNA	chr19	24232249	24232269	+	3	0	AGO1-4,AGO2	7mer-m8	ucAUCAC-GAAAGAUGAAAUAc	| || || | | : |||||||	auUA-UGACAUGUGACUUUAUc	1.1265	0.137	8	HeLa,Huh-7.5
MIMAT0000433	hsa-miR-142-5p	ENSG00000261770	AC006504.1	lincRNA	chr19	28248475	28248497	-	3	0	AGO1-4,AGO2	7mer-m8	ucaucacGAAA--GAUGAAAUAc	| |||| ||||||||	uuucacaCUUUAAAUACUUUAUu	0.8444	0.597	12	Huh-7.5
MIMAT0000433	hsa-miR-142-5p	ENSG00000267575	AC006504.5	lincRNA	chr19	28290132	28290152	+	1	0	AGO2	7mer-m8	ucaucacgaaaGAUGAAAUAc	|| | | |||||||||	agaucucaugaCUACUUUAUu	0.9175	0.030	10	22RV1
MIMAT0000433	hsa-miR-142-5p	ENSG00000224910	LINC01766	lincRNA	chr19	36088828	36088848	+	1	0	AGO2	7mer-m8	ucaucacgaaagaUGAAAUAc	| | |||||||	uagaaagaaggugACUUUAUu	0.2114	0.134	0	HeLa
MIMAT0000433	hsa-miR-142-5p	ENSG00000232677	LINC00665	lincRNA	chr19	36805651	36805671	-	1	0	AGO2	7mer-m8	ucaucacgaaagaUGAAAUAc	| |||||||	uccuuagggagugACUUUAUg	-0.0872	0.070	10	T-REx-293
MIMAT0000433	hsa-miR-142-5p	ENSG00000232677	LINC00665	lincRNA	chr19	36806672	36806692	-	2	1	AGO1-4,AGO2	7mer-m8	ucaucACGAAAGAUGAAAUAc	|| |||:||||||||	cuauuUGAUUUUUACUUUAUc	0.9260	0.300	10	BT474,hNSC
MIMAT0000433	hsa-miR-142-5p	ENSG00000267672	AC010632.2	sense_intronic	chr19	37583011	37583031	+	2	0	AGO1	7mer-m8	ucaucacgaaagaUGAAAUAc	| | |||||||	aaccuacaugauaACUUUAUu	0.0725	0.439	7	endothelial
MIMAT0000433	hsa-miR-142-5p	ENSG00000186019	AC021092.1	antisense	chr19	44612452	44612472	-	3	0	AGO1,AGO2	7mer-m8	ucaucacgaaagaUGAAAUAc	|| | |||||||	agacugagugaagACUUUAUu	0.3332	-1.212	11	H1,HEK293
MIMAT0000433	hsa-miR-142-5p	ENSG00000279095	AC243964.3	TEC	chr19	45167442	45167457	+	12	0	AGO1,AGO1-4,AGO2	7mer-m8	ucAUCACGAAAGAUGAAAUAc	| |||||| |||||||	aaUAGUGC-----ACUUUAUu	1.3173	0.090	12	HEK293,Huh-7.5
MIMAT0000433	hsa-miR-142-5p	ENSG00000279407	AC007191.1	TEC	chr19	46218599	46218619	-	1	0	AGO2	7mer-m8	ucaucacgaaagaUGAAAUAc	| | | |||||||	auguuucaauaaaACUUUAUu	0.3670	0.899	10	MCF7
MIMAT0000433	hsa-miR-142-5p	ENSG00000259605	AC074212.1	processed_transcript	chr19	46268044	46268068	+	1	0	AGO2	7mer-m8	ucAUCACGAAAG---A-UGAAAUAc	||:|||: || | |||||||	ggUGGUGUAAUCCGAUAACUUUAUu	1.1068	0.490	12	H1
MIMAT0000433	hsa-miR-142-5p	ENSG00000197813	AC011450.1	lincRNA	chr19	49834874	49834893	-	3	0	AGO1-4,AGO2	7mer-m8	ucaUCACGAAAGAUGAAAUAc	|| :||| |||||||	uaaAGCAUUUUGGACUUUAU-	0.8838	0.507	5	HEK293S,hNSC
MIMAT0000433	hsa-miR-142-5p	ENSG00000269825	AC022150.4	sense_intronic	chr19	53154187	53154207	-	2	0	AGO2	7mer-m8	ucaUCACGAAAGAUGAAAUAc	:| |:|||: |||||||	cugGGAGUUUUUAACUUUAUg	1.1498	0.157	2	MDA-MB-231
MIMAT0000433	hsa-miR-142-5p	ENSG00000276831	AC020922.4	lincRNA	chr19	55850619	55850639	-	1	0	AGO2	7mer-m8	ucaucacgaaagaUGAAAUAc	|| |||||||	ccaaggcgacgaaACUUUAUu	0.0801	1.203	7	MDMs
MIMAT0000433	hsa-miR-142-5p	ENSG00000279541	AC005261.5	TEC	chr19	57804718	57804737	-	2	0	AGO2	7mer-m8	ucaUCACGAAAGAUGAAAUAc	| | | | || |||||||	aaaAUUCCAGUC-ACUUUAUg	0.9048	0.317	7	H1
MIMAT0000433	hsa-miR-142-5p	ENSG00000232200	AL158090.1	lincRNA	chr20	24278380	24278401	-	1	0	AGO2	7mer-m8	ucaucacgaaaGA-UGAAAUAc	| || |||||||	cucuugggaccCUGACUUUAUg	0.1357	-0.368	3	HeLa
MIMAT0000433	hsa-miR-142-5p	ENSG00000213742	ZNF337-AS1	antisense	chr20	25654850	25654870	+	4	0	AGO1-4,AGO2	7mer-m8	ucaucacgaaagaUGAAAUAc	| | |||||||	auguauaaagaggACUUUAUu	0.0883	0.089	12	Huh-7.5
MIMAT0000433	hsa-miR-142-5p	ENSG00000268340	RP3-477O4.16	lincRNA	chr20	34107019	34107040	+	3	0	AGO1-4	7mer-m8	ucAUCAC-GAAAGAUGAAAUAc	|| || | | |||||||	cuUAAUGCCACUGAACUUUAUu	0.8966	0.476	0	Huh-7.5
MIMAT0000433	hsa-miR-142-5p	ENSG00000232884	AF127936.2	lincRNA	chr21	16119247	16119264	-	1	0	AGO1	8mer	ucAUCACGAAAGAUGAAAUAc	|| ||||| |||||||	uuUA-UGCUU--AACUUUAUa	1.2942	0.456	0	endothelial
MIMAT0000433	hsa-miR-142-5p	ENSG00000215386	MIR99AHG	lincRNA	chr21	17980067	17980088	+	1	0	AGO1-4	7mer-m8	ucaucaCGAA-AGAUGAAAUAc	| |||| |:||||||||	ugacugGCUUCUUUACUUUAUu	1.1974	-0.308	11	hNSC
MIMAT0000433	hsa-miR-142-5p	ENSG00000215386	MIR99AHG	lincRNA	chr21	17980653	17980673	+	10	0	AGO1,AGO1-4,AGO2	7mer-m8	ucaucacgaaagAUGAAAUAc	||||||||	ccacucauggaaUACUUUAUc	-0.4286	-0.023	11	Huh-7.5,endothelial
MIMAT0000433	hsa-miR-142-5p	ENSG00000234883	MIR155HG	lincRNA	chr21	26947246	26947265	+	1	0	AGO2	7mer-m8	ucAUCACGAAAGAUGAAAUAc	| |||| | |||||||||	acUAGU-CACCCUACUUUAUu	1.3949	-0.168	0	GM12878
MIMAT0000433	hsa-miR-142-5p	ENSG00000239415	AP001469.3	antisense	chr21	47674040	47674047	-	1	0	AGO2	8mer	ucaucacgaaagaUGAAAUAc	|||||||	-------------ACUUUAUa	-2.0476	0.410	10	HeLa
MIMAT0000433	hsa-miR-142-5p	ENSG00000161149	TUBA3FP	processed_transcript	chr22	21362887	21362907	-	1	0	AGO1-4	7mer-m8	ucaucacgaaagAUGAAAUAc	| | ||||||||	uacuuuaccaaaUACUUUAUg	0.3627	-0.367	10	Huh-7.5
MIMAT0000433	hsa-miR-142-5p	ENSG00000211683	AP000346.1	processed_transcript	chr22	23981029	23981049	-	1	0	AGO2	7mer-m8	ucaucacgaaagaUGAAAUAc	|| |||||||	ugucucaugaauaACUUUAUc	-0.0558	1.250	7	HCT116
MIMAT0000433	hsa-miR-142-5p	ENSG00000228315	GUSBP11	processed_transcript	chr22	23981029	23981049	-	1	0	AGO2	7mer-m8	ucaucacgaaagaUGAAAUAc	|| |||||||	ugucucaugaauaACUUUAUc	-0.0558	1.250	5	HCT116
MIMAT0000433	hsa-miR-142-5p	ENSG00000272977	AL008721.2	sense_intronic	chr22	25875721	25875741	+	2	0	AGO2	7mer-m8	ucaucacgaaagAUGAAAUAc	|| | ||||||||	cuuaauuaaaaaUACUUUAUu	0.5912	0.222	11	Huh-7.5
MIMAT0000433	hsa-miR-142-5p	ENSG00000279159	AC003681.1	antisense	chr22	30423823	30423843	-	1	0	AGO2	7mer-m8	ucAUCACGAAAGAUGAAAUAc	||:| | || |||||||	ugUGGAACACUCAACUUUAUu	1.0871	3.820	7	TDF
MIMAT0000433	hsa-miR-142-5p	ENSG00000235989	MORC2-AS1	antisense	chr22	31321125	31321145	+	1	0	AGO2	8mer	ucaucacgaaagaUGAAAUAc	| | |||||||	ucucaccaguagaACUUUAUa	0.1311	1.180	4	H1
MIMAT0000433	hsa-miR-142-5p	ENSG00000253352	TUG1	bidirectional_promoter_lncRNA	chr22	31375285	31375305	+	5	0	AGO1,AGO1-4	8mer	ucaucacGAAAGAUGAAAUAc	| ||||| |||||||	caugaaaCUUUCAACUUUAUa	1.1526	0.489	16	endothelial,foreskin_fibroblast
MIMAT0000433	hsa-miR-142-5p	ENSG00000253352	TUG1	bidirectional_promoter_lncRNA	chr22	31375335	31375355	+	2	0	AGO2	7mer-m8	ucaucacGAAAGAUGAAAUAc	| :||| |||||||	acauuauUUUUAAACUUUAUu	0.6410	0.725	16	Huh-7.5
MIMAT0000433	hsa-miR-142-5p	ENSG00000279738	AL022311.1	sense_overlapping	chr22	38276664	38276684	+	1	0	AGO2	8mer	ucaucacgAAAGAUGAAAUAc	| | |||:||||||||	auuuuaagUUUUUACUUUAUa	1.0476	0.146	4	HeLa
MIMAT0000433	hsa-miR-142-5p	ENSG00000279175	AL033543.1	sense_intronic	chr22	44501149	44501169	+	1	0	AGO2	7mer-m8	ucaucacgaaagAUGAAAUAc	||| ||||||||	gguaagcagaggUACUUUAUc	0.4901	-0.118	0	HeLa
MIMAT0000433	hsa-miR-142-5p	ENSG00000226328	NUP50-AS1	lincRNA	chr22	45530270	45530290	-	1	0	AGO1-4	7mer-m8	ucAUC-ACGAAAGAUGAAAUAc	||| ||| | |||||||	uuUAGCUGC-CUGGACUUUAUc	1.1510	0.250	2	Huh-7.5
MIMAT0000433	hsa-miR-142-5p	ENSG00000280383	Z95331.1	sense_overlapping	chr22	46074470	46074490	+	2	0	AGO2	7mer-m8	ucaucacgaaagaUGAAAUAc	| | |||||||	cuugaagggagggACUUUAUg	0.2114	-0.219	7	HeLa
MIMAT0000433	hsa-miR-142-5p	ENSG00000234869	AL021392.1	antisense	chr22	46937912	46937932	+	1	0	AGO1-4	7mer-m8	ucaucacgaaagaUGAAAUAc	| |||||||	gaaggccaggauaACUUUAUg	-0.1498	-0.343	8	MCF7
MIMAT0000433	hsa-miR-142-5p	ENSG00000226179	LINC00685	antisense	chrX	281733	281757	+	1	0	AGO2	7mer-m8	ucAUCACGAAAG-----AUGAAAUAc	| || ||||| ||||||||	gcUCGU-CUUUCUACGUUACUUUAUg	1.1990	-0.118	6	22RV1
MIMAT0000433	hsa-miR-142-5p	ENSG00000234129	AC073529.1	lincRNA	chrX	10981828	10981849	-	1	0	AGO1-4	7mer-m8	ucAUCAC-GAAAGAUGAAAUAc	|| || | ||||||||||	uuUAUUGAAUAUCUACUUUAUu	1.2020	0.493	4	Huh-7.5
MIMAT0000433	hsa-miR-142-5p	ENSG00000229807	XIST	lincRNA	chrX	73041186	73041206	-	25	3	AGO1-4,AGO2	7mer-m8	ucaucacgaaagaUGAAAUAc	| | |||||||	ucaaaagaagaggACUUUAUu	0.2114	-0.051	3	HEK293S,Huh-7.5
MIMAT0000433	hsa-miR-142-5p	ENSG00000229807	XIST	lincRNA	chrX	73042792	73042812	-	81	0	AGO1,AGO1-4,AGO2,AGO3	7mer-m8	ucaucacgaaagaUGAAAUAc	| | |||||||	uaaaccaaagugcACUUUAUc	0.0963	0.514	3	HEK293,Huh-7.5
MIMAT0000433	hsa-miR-142-5p	ENSG00000270641	TSIX	lincRNA	chrX	73042825	73042845	+	1	0	AGO2	7mer-m8	ucaucacgaaagaUGAAAUAc	| | | |||||||	acuuaagaacagcACUUUAUu	0.3740	0.657	3	EWS
MIMAT0000433	hsa-miR-142-5p	ENSG00000225470	JPX	lincRNA	chrX	73164621	73164642	+	2	0	AGO2	7mer-m8	ucaucacgaaaGA-UGAAAUAc	| | || |||||||	accucuugggcCUAACUUUAUu	0.3476	0.290	10	T-REx-293
MIMAT0000433	hsa-miR-142-5p	ENSG00000230590	FTX	lincRNA	chrX	73229622	73229642	-	1	0	AGO1-4	7mer-m8	ucAUCACGAAAGAUGAAAUAc	|: || ||: |||||||	caUGCUGAAUUUCACUUUAUc	1.0394	0.206	13	Huh-7.5
MIMAT0000433	hsa-miR-142-5p	ENSG00000271533	Z83843.1	sense_intronic	chrX	73430522	73430542	-	5	0	AGO1,AGO1-4,AGO2	7mer-m8	ucAUCACGAAAGAUGAAAUAc	|: | | |: |||||||	uuUGAUACAAUUCACUUUAUc	0.8177	0.086	10	HeLa,endothelial,hNSC
MIMAT0000433	hsa-miR-142-5p	ENSG00000230590	FTX	lincRNA	chrX	73461927	73461949	-	5	0	AGO1-4,AGO2	7mer-m8	ucaucacGAAA--GAUGAAAUAc	| |||| :||||||||	gauuaccCUUUGAUUACUUUAUc	0.9396	0.138	13	Huh-7.5
MIMAT0000433	hsa-miR-142-5p	ENSG00000272294	RP3-326L13.3	lincRNA	chrX	82766765	82766785	+	1	0	AGO2	8mer	ucAUCACGAAAGAUGAAAUAc	| || | || | |||||||	aaUAUUUCUGCCGACUUUAUa	1.1544	3.731	0	Akata-LCLd3
MIMAT0000433	hsa-miR-142-5p	ENSG00000223546	LINC00630	lincRNA	chrX	102081970	102081990	+	2	0	AGO2	7mer-m8	ucaucacGAAAGAUGAAAUAc	| | || |||||||	cacaagcCCUUGAACUUUAUu	0.5969	0.163	11	cingulate_gyrus
MIMAT0000433	hsa-miR-142-5p	ENSG00000223546	LINC00630	lincRNA	chrX	102139537	102139556	+	1	0	AGO2	7mer-m8	ucaUC-ACGAAAGAUGAAAUAc	| || ||| | ||||||||	aagAGAUGCCU--UACUUUAUc	1.1765	-0.022	11	HeLa
MIMAT0000433	hsa-miR-142-5p	ENSG00000260831	GHc-362H12.3	sense_intronic	chrX	103199717	103199736	+	1	0	AGO2	7mer-m8	ucaUCACGAAAGAUGAAAUAc	|| || | |||||||	uugAGAGCAGGC-ACUUUAUu	0.7316	0.299	0	GM12878
MIMAT0000433	hsa-miR-142-5p	ENSG00000261409	AL035425.3	sense_overlapping	chrX	107963793	107963811	-	14	0	AGO1,AGO2,AGO3	7mer-m8	ucAUCACGAAAGAUGAAAUAc	| || || | || |||||||	aaUACUG-UAUC-ACUUUAUu	1.2612	1.156	11	HEK293,T-REx-293
MIMAT0000433	hsa-miR-142-5p	ENSG00000261409	AL035425.3	sense_overlapping	chrX	107963992	107964011	-	1	0	AGO2	7mer-m8	ucAUCACGAAAGAUGAAAUAc	||| || || |||||||	gcUAGGGC-AUCAACUUUAUc	1.2160	0.488	11	T-REx-293
MIMAT0000433	hsa-miR-142-5p	ENSG00000213468	FIRRE	lincRNA	chrX	130883337	130883357	-	4	0	AGO1-4,AGO2	7mer-m8	ucaucacgaaagAUGAAAUAc	| ||||||||	aaagagaggagaUACUUUAUg	-0.1905	-0.633	3	Huh-7.5
MIMAT0000433	hsa-miR-142-5p	ENSG00000226179	LINC00685	antisense	chrY	231733	231757	+	1	0	AGO2	7mer-m8	ucAUCACGAAAG-----AUGAAAUAc	| || ||||| ||||||||	gcUCGU-CUUUCUACGUUACUUUAUg	1.1990	-0.106	6	22RV1
MIMAT0000433	hsa-miR-142-5p	ENSG00000233864	TTTY15	lincRNA	chrY	14800005	14800023	+	1	0	AGO1	7mer-m8	ucaucACGAAAGAUGAAAUAc	||| ||| |||||||	gccuuUGC-UUC-ACUUUAUc	0.9144	0.063	1	endothelial
