# Supplementary material for: Identification of hub programmed cell death-related genes and immune infiltration in Crohn’s disease using bioinformatics
Source: Front Genet. 2024 Dec 18;15:1425062. doi: 10.3389/fgene.2024.1425062 (PMC11688285; doi:10.3389/fgene.2024.1425062)
Supplement: Supplementary file 2 [file DataSheet4.zip › Input data and script3/ceRNAnet/miRNA_lncRNA/hsa-miR-652-3p.txt]

#please cite:
#Zhou KR, Liu S, Li B, Liu SR, Zheng WJ, Cai L, et al. An encyclopedia of RNA interactomes in ENCORI.
#2.Li JH, et al.starBase v2.0: decoding miRNA-ceRNA, miRNA-ncRNA and protein-RNA interaction networks from large-scale CLIP-Seq data , Nucleic Acids Res. 2014 Jan;42:D92-7.
miRNAid	miRNAname	geneID	geneName	geneType	chromosome	start	end	strand	clipExpNum	degraExpNum	RBP	merClass	miRseq	align	targetSeq	TDMDScore	phyloP	pancancerNum	cellline/tissue
MIMAT0003322	hsa-miR-652-3p	ENSG00000272455	AL391244.3	lincRNA	chr1	1344870	1344890	+	1	0	AGO2	7mer-m8	guguugggaUCACCGCGGUAa	| | |||||||||||	cuggagugcAGUGGCGCCAUc	0.8978	0.013	4	HCT116
MIMAT0003322	hsa-miR-652-3p	ENSG00000116652	DLEU2L	sense_intronic	chr1	64014619	64014640	+	1	0	AGO2	7mer-m8	guGUUGGGAUCA-CCGCGGUAa	| ||:| || | ||||||||	cuCAGCACUUUUCGGCGCCAUu	1.2973	0.393	7	HeLa
MIMAT0003322	hsa-miR-652-3p	ENSG00000224950	AL390066.1	lincRNA	chr1	117037055	117037075	-	1	0	AGO2	7mer-m8	guguuGGGAUCACCGCGGUAa	|| |: ||||||||	ugugcCCAUGAAGGCGCCAUc	0.6403	-0.392	3	HeLa
MIMAT0003322	hsa-miR-652-3p	ENSG00000231365	AL359915.2	antisense	chr1	119683245	119683268	+	3	1	AGO2	7mer-m8	guGUUGGGA-UCAC--CGCGGUAa	| :| :| |||| |||||||	uuCCGCAUUGAGUGCAGCGCCAUc	1.1847	2.084	4	MDA-MB-231
MIMAT0003322	hsa-miR-652-3p	ENSG00000231365	AL359915.2	antisense	chr1	119725105	119725125	+	1	0	AGO2	7mer-m8	gugUUGGGAUCACCGCGGUAa	| ::||:| |||||||	gggACUUCUGGCUGCGCCAUg	0.9570	0.024	4	HS5
MIMAT0003322	hsa-miR-652-3p	ENSG00000278811	LINC00624	antisense	chr1	146989495	146989514	-	1	0	AGO1-4	7mer-m8	guGUUGGGAUCACCGCGGUAa	|||||: |: | |||||||	aaCAACUGUGAU-GCGCCAUc	1.5602	-0.360	4	fibroblasts
MIMAT0003322	hsa-miR-652-3p	ENSG00000273213	AC239798.4	processed_transcript	chr1	149400204	149400222	-	8	0	AGO1-4,AGO2	7mer-m8	guGUUGGGAUCACCGCGGUAa	|||:| ||| || |||||||	caCGAACCU-GU-GCGCCAUc	1.6387	5.425	4	HeLa,MCF7
MIMAT0003322	hsa-miR-652-3p	ENSG00000282386	AL358472.4	antisense	chr1	153937357	153937378	+	2	0	AGO2	7mer-m8	guGUUGGGAUC-ACCGCGGUAa	::| || || | |||||||	agUGAGCCGAGAUCGCGCCAUu	1.1265	-0.397	0	HCT116
MIMAT0003322	hsa-miR-652-3p	ENSG00000203709	MIR29B2CHG	lincRNA	chr1	207981310	207981332	-	1	0	AGO2	7mer-m8	guGUUGG--GAUCACCGCGGUAa	||:|:|| |||| |||||||	caUAGCCCACUAGCCGCGCCAUc	1.6248	0.487	8	motor_cortex
MIMAT0003322	hsa-miR-652-3p	ENSG00000153363	LINC00467	lincRNA	chr1	211606482	211606502	+	1	0	AGO2	7mer-m8	guguugggaUCACCGCGGUAa	| | |||||||||||	cuggagugcAGUGGCGCCAUc	0.8978	0.078	4	motor_cortex
MIMAT0003322	hsa-miR-652-3p	ENSG00000235725	AC007389.3	lincRNA	chr2	65818073	65818092	-	1	0	AGO2	7mer-m8	guguUGGGAUCACCGCGGUAa	| :|:||: | |||||||	cuacGCUCUGCU-GCGCCAUu	1.0325	-0.243	2	MDMs
MIMAT0003322	hsa-miR-652-3p	ENSG00000230002	ALMS1-IT1	sense_intronic	chr2	73685534	73685556	+	2	0	AGO2	7mer-m8	gugUUG-GGAUCA-CCGCGGUAa	||: |||: | |||||||	uugAAUGCCUGAUAUGCGCCAUc	1.0464	-0.012	5	left_ventricle
MIMAT0003322	hsa-miR-652-3p	ENSG00000272729	AC009336.1	antisense	chr2	177030331	177030351	-	2	0	AGO1-4,AGO2	7mer-m8	gugUUGGGAUCACCGCGGUAa	| |||:| : ||||||||	ccaAACUCCGCCGGCGCCAUc	1.2323	0.088	7	Huh-7.5
MIMAT0003322	hsa-miR-652-3p	ENSG00000273456	AC064836.3	lincRNA	chr2	203239923	203239943	-	1	0	AGO2	7mer-m8	guGUUGGGAUCACCGCGGUAa	::|| : ||||||||||	ggUGACGUGCGUGGCGCCAUg	1.1347	1.129	8	HeLa
MIMAT0003322	hsa-miR-652-3p	ENSG00000272758	AC083798.2	antisense	chr3	122144480	122144500	+	3	0	AGO2	7mer-m8	guGUUGGGAUCACCGCGGUAa	||||:: ||:| |||||||	caCAGUACUGGAAGCGCCAUu	1.6445	2.184	6	TDF
MIMAT0003322	hsa-miR-652-3p	ENSG00000241985	WWTR1-IT1	sense_intronic	chr3	149367655	149367675	-	4	0	AGO1,AGO2	7mer-m8	guguugggaUCACCGCGGUAa	| | | |||||||||	cuggagugcAAUGGCGCCAUc	0.6527	-0.064	5	T-REx-293,endothelial
MIMAT0003322	hsa-miR-652-3p	ENSG00000242539	AC007620.2	antisense	chr3	179115571	179115591	+	1	0	AGO2	7mer-m8	guguugggaUCACCGCGGUAa	| |||||||||||	uuggagugcAGUGGCGCCAUc	0.7073	-0.087	0	TDF
MIMAT0003322	hsa-miR-652-3p	ENSG00000242808	SOX2-OT	sense_overlapping	chr3	181458388	181458407	+	2	0	AGO1-4,AGO2	7mer-m8	guGUUGGGAUCACCGCGGUAa	| || | | ||||||||	agCCACAC-AUAGGCGCCAUu	0.9245	0.479	6	cingulate_gyrus,hNSC
MIMAT0003322	hsa-miR-652-3p	ENSG00000251022	THAP9-AS1	antisense	chr4	83821616	83821636	-	3	0	AGO2	7mer-m8	guguugggaucACCGCGGUAa	| | |||||||||	cuggcacaaucUGGCGCCAUc	0.5056	1.063	5	HeLa
MIMAT0003322	hsa-miR-652-3p	ENSG00000245213	AC105285.1	antisense	chr4	174090691	174090711	-	1	0	AGO2	7mer-m8	guguugggauCACCGCGGUAa	| | ||||||||	agccggaggcGGGGCGCCAUc	0.1956	0.742	5	HEK293S
MIMAT0003322	hsa-miR-652-3p	ENSG00000188242	AC010442.1	3prime_overlapping_ncRNA	chr5	473048	473068	-	1	0	AGO2	7mer-m8	guguugggaucacCGCGGUAa	|| | |||||||	gggaaggguccgcGCGCCAUg	0.4541	-0.655	3	BC-3
MIMAT0003322	hsa-miR-652-3p	ENSG00000177738	AC025171.1	sense_overlapping	chr5	43018067	43018087	-	1	0	AGO2	7mer-m8	guGUUGGGAUCACCGCGGUAa	| |: :|:| ||||||||	cgCGUUCUUUUGGGCGCCAUc	1.0952	0.079	3	HeLa
MIMAT0003322	hsa-miR-652-3p	ENSG00000204758	AC008429.1	antisense	chr5	172382187	172382207	-	1	0	AGO2	7mer-m8	gugUUGG-GAUCACCGCGGUAa	|:|| || | |||||||	gugAGCCGAUA-UCGCGCCAUu	0.9291	-0.402	5	cingulate_gyrus
MIMAT0003322	hsa-miR-652-3p	ENSG00000245060	LINC00847	lincRNA	chr5	180258370	180258390	+	1	0	AGO2	7mer-m8	guguugggauCACCGCGGUAa	| | ||||||||||	aagaggggccGUGGCGCCAUc	0.7143	0.202	5	H1
MIMAT0003322	hsa-miR-652-3p	ENSG00000244041	LINC01011	lincRNA	chr6	2990156	2990178	+	1	0	AGO2	7mer-m8	gugUUGGGA--UCACCGCGGUAa	::|:|| || ||||||||	agaGGCUCUUCAGAGGCGCCAUc	1.0522	-0.098	6	HeLa
MIMAT0003322	hsa-miR-652-3p	ENSG00000261420	AL022069.1	antisense	chr6	166797633	166797654	+	1	0	AGO1-4	7mer-m8	guGUUGGGAUC-ACCGCGGUAa	|::| || || | |||||||	aaUGAGCCAAGAUUGCGCCAUu	1.2891	-0.093	2	Huh-7.5
MIMAT0003322	hsa-miR-652-3p	ENSG00000273151	AC073957.3	antisense	chr7	924443	924463	-	3	0	AGO1-4,AGO2	7mer-m8	guguugggauCACCGCGGUAa	| | ||||||||	augacagagcGAGGCGCCAUc	0.2391	-0.034	7	Huh-7.5
MIMAT0003322	hsa-miR-652-3p	ENSG00000281332	LINC00997	lincRNA	chr7	32801051	32801073	+	1	0	AGO2	7mer-m8	gugUUGGGAUC--ACCGCGGUAa	|| :||:: || |||||||	caaGACUUAAGAAAAGCGCCAUg	1.1857	-0.320	9	HEK293S
MIMAT0003322	hsa-miR-652-3p	ENSG00000229591	AC006017.1	antisense	chr7	151817418	151817438	-	1	0	AGO2	7mer-m8	guguuGGGAUCACCGCGGUAa	||| :|| | |||||||	cacucUCCAACAUGCGCCAUc	1.1765	-0.104	4	MDA-MB-231
MIMAT0003322	hsa-miR-652-3p	ENSG00000261026	AC105046.1	sense_overlapping	chr8	22536695	22536715	-	1	0	AGO1-4	7mer-m8	gugUUGGGAUCACCGCGGUAa	| |:||: ||||||||	aagAGCCUCCAAGGCGCCAUu	1.0394	-0.445	5	fibroblasts
MIMAT0003322	hsa-miR-652-3p	ENSG00000253706	AC011632.1	antisense	chr8	75711313	75711333	-	1	0	AGO2	7mer-m8	gugUUGGGAUCACCGCGGUAa	|||: : |||||||||	gugAACUGAGAUGGCGCCAUu	1.0349	0.123	5	Huh-7.5
MIMAT0003322	hsa-miR-652-3p	ENSG00000255036	AL512590.3	processed_transcript	chr9	100070020	100070040	+	1	0	AGO2	7mer-m8	guguugggaUCACCGCGGUAa	| | | | |||||||	ucccuucggAUUUGCGCCAUg	0.5726	-0.033	6	HCT116
MIMAT0003322	hsa-miR-652-3p	ENSG00000279689	AC022400.8	TEC	chr10	75532218	75532238	-	1	0	AGO2	7mer-m8	guguugggaucacCGCGGUAa	| | |||||||	cggccggaaaaccGCGCCAUc	-0.0146	1.697	7	TDF
MIMAT0003322	hsa-miR-652-3p	ENSG00000225484	NUTM2B-AS1	antisense	chr10	81478762	81478782	-	3	0	AGO1-4	7mer-m8	guguugggAUCACCGCGGUAa	| |: |||||||||	gaagcagaUGCUGGCGCCAUg	0.5318	0.161	3	Huh-7.5
MIMAT0003322	hsa-miR-652-3p	ENSG00000268403	AC132192.2	antisense	chr11	9482167	9482191	-	1	0	AGO2	7mer-m8	gugUUGGGAUCAC----CGCGGUAa	|:|| :||| |||||||	gggAGCCGGGGUGACGAGCGCCAUu	0.8362	1.829	4	HeLa
MIMAT0003322	hsa-miR-652-3p	ENSG00000254862	AC100771.2	antisense	chr11	27494396	27494416	+	1	0	AGO2	7mer-m8	guguuGGGAUCACCGCGGUAa	| | |:| | |||||||	cccuuCUCCCGGAGCGCCAUu	0.8653	1.603	7	HEK293T
MIMAT0003322	hsa-miR-652-3p	ENSG00000280798	LINC00294	lincRNA	chr11	33099719	33099740	+	2	0	AGO2	7mer-m8	guGUUGGGAUC-ACCGCGGUAa	|::| || || | |||||||	aaUGAGCCGAGAUUGCGCCAUu	1.2891	-0.543	6	motor_cortex
MIMAT0003322	hsa-miR-652-3p	ENSG00000245571	FAM111A-DT	lincRNA	chr11	58910123	58910144	-	1	0	AGO2	7mer-m8	guguugGGAUCAC-CGCGGUAa	| :||: | |||||||	cuggggUCUGCAGCGCGCCAUc	0.6206	-1.011	5	22RV1
MIMAT0003322	hsa-miR-652-3p	ENSG00000245532	NEAT1	lincRNA	chr11	65190973	65190993	+	53	0	AGO1,AGO1-4,AGO2	7mer-m8	guguugggaucaCCGCGGUAa	| ||||||||	auguggaguuaaGGCGCCAUc	-0.0146	-0.206	9	Huh-7.5,MDMs,endothelial
MIMAT0003322	hsa-miR-652-3p	ENSG00000251562	MALAT1	lincRNA	chr11	65265267	65265289	+	1	0	AGO1-4	7mer-m8	guguuGGGAUCAC--CGCGGUAa	| |:: || | |||||||	gcccuCUUAAGCGCAGCGCCAUu	0.8292	-1.354	4	hNSC
MIMAT0003322	hsa-miR-652-3p	ENSG00000255191	AP003555.3	lincRNA	chr11	69832197	69832217	+	3	0	AGO1-4,AGO2	7mer-m8	guguugggaucacCGCGGUAa	| |||||||	ucgcgcagcgaacGCGCCAUg	-0.1134	0.458	9	MDMs,hNSC
MIMAT0003322	hsa-miR-652-3p	ENSG00000281344	HELLPAR	macro_lncRNA	chr12	102602133	102602153	+	5	0	AGO1-4	7mer-m8	guguugggaucacCGCGGUAa	| | | |||||||	ccucaaaaaauaaGCGCCAUc	0.3670	-0.055	3	Huh-7.5
MIMAT0003322	hsa-miR-652-3p	ENSG00000281344	HELLPAR	macro_lncRNA	chr12	102679203	102679224	+	2	0	AGO1-4,AGO2	7mer-m8	guguugggaUCAC-CGCGGUAa	| | || |||||||	acacagguaAAUGUGCGCCAUg	0.4065	-0.325	3	Huh-7.5
MIMAT0003322	hsa-miR-652-3p	ENSG00000256028	AC026362.1	processed_transcript	chr12	123465671	123465689	+	7	0	AGO2	7mer-m8	guGUUGGGAUCACCGCGGUAa	||:||| | ||||||||	gcCAGCCC--GCGGCGCCAUg	1.1847	1.024	4	EWS
MIMAT0003322	hsa-miR-652-3p	ENSG00000280287	AC131212.3	TEC	chr12	133131474	133131495	+	9	0	AGO1-4,AGO2	7mer-m8	guGUUGGGAUC-ACCGCGGUAa	::| |: || | |||||||	agUGAGCUGAGAUCGCGCCAUu	1.0394	-0.062	3	Huh-7.5
MIMAT0003322	hsa-miR-652-3p	ENSG00000215483	LINC00598	lincRNA	chr13	40655659	40655681	-	1	0	AGO1-4	7mer-m8	guguuGGGAUC--ACCGCGGUAa	| :|||:| | |||||||	ccgccUCCUGGGUUAGCGCCAUu	0.9199	-0.469	5	Huh-7.5
MIMAT0003322	hsa-miR-652-3p	ENSG00000278156	TSC22D1-AS1	antisense	chr13	45150129	45150148	+	1	0	AGO1	7mer-m8	guguugGGAUCACCGCGGUAa	|| :|| |||||||	acauugCCGGGU-GCGCCAUc	0.5631	4.408	7	endothelial
MIMAT0003322	hsa-miR-652-3p	ENSG00000170919	TPT1-AS1	processed_transcript	chr13	45965456	45965475	+	1	0	AGO1-4	7mer-m8	guGUUGGGAUCACCGCGGUAa	|::|| | |||||||	ggCGGCCACCG-CGCGCCAUc	0.7944	0.388	13	Huh-7.5
MIMAT0003322	hsa-miR-652-3p	ENSG00000274898	AC001226.1	lincRNA	chr13	77602095	77602115	+	2	0	AGO2	7mer-m8	guguugggaucacCGCGGUAa	| |||||||	uaaguugaaucauGCGCCAUu	-0.3333	-0.205	4	HeLa
MIMAT0003322	hsa-miR-652-3p	ENSG00000257621	PSMA3-AS1	antisense	chr14	58764836	58764844	-	2	0	AGO1-4,AGO2	7mer-m8	guguugggaucaCCGCGGUAa	||||||||	------------GGCGCCAUu	-1.6667	5.127	5	Huh-7.5
MIMAT0003322	hsa-miR-652-3p	ENSG00000257621	PSMA3-AS1	antisense	chr14	58764836	58764847	-	2	0	AGO1-4,AGO2	7mer-m8	guguugggauCA-CCGCGGUAa	|| ||||||||	----------GUCGGCGCCAUu	-1.1956	4.134	5	Huh-7.5
MIMAT0003322	hsa-miR-652-3p	ENSG00000257621	PSMA3-AS1	antisense	chr14	58764836	58764850	-	2	0	AGO1-4,AGO2	7mer-m8	guguuggGAUCA-CCGCGGUAa	|| || ||||||||	-------CUUGUCGGCGCCAUu	-0.1571	3.428	5	Huh-7.5
MIMAT0003322	hsa-miR-652-3p	ENSG00000257621	PSMA3-AS1	antisense	chr14	58764836	58764851	-	2	0	AGO1-4,AGO2	7mer-m8	guguuggGAUCA-CCGCGGUAa	|| || ||||||||	------gCUUGUCGGCGCCAUu	0.0473	3.225	5	Huh-7.5
MIMAT0003322	hsa-miR-652-3p	ENSG00000257621	PSMA3-AS1	antisense	chr14	58764836	58764852	-	2	0	AGO1-4,AGO2	7mer-m8	guguUGGGAUCACCGCGGUAa	| |:|: ||||||||	----AGCUUGUCGGCGCCAUu	0.4623	2.944	5	Huh-7.5
MIMAT0003322	hsa-miR-652-3p	ENSG00000258789	AL162171.1	antisense	chr14	89018067	89018087	+	1	0	AGO2	7mer-m8	guguugggaUCACCGCGGUAa	| | |||||||||||	cuggagugcAGUGGCGCCAUc	0.8978	-0.092	5	motor_cortex
MIMAT0003322	hsa-miR-652-3p	ENSG00000187951	ARHGAP11B	processed_transcript	chr15	31062107	31062125	+	1	0	AGO1-4	7mer-m8	gugUUGGGAUCACCGCGGUAa	|:| | | ||||||||	ggaAGCACCA--GGCGCCAUc	0.7549	0.289	1	hNSC
MIMAT0003322	hsa-miR-652-3p	ENSG00000280639	LINC02204	lincRNA	chr15	70865145	70865168	-	1	0	AGO1-4	7mer-m8	guGUUGGGA--UCA-CCGCGGUAa	||:||:| | | |||||||	uuCAGCCUUUCACUAAGCGCCAUc	1.0197	1.545	4	Huh-7.5
MIMAT0003322	hsa-miR-652-3p	ENSG00000275454	AC105020.6	antisense	chr15	75932129	75932153	+	1	0	AGO2	7mer-m8	guGUUGGGAU--CAC--CGCGGUAa	||:||: | ||| |||||||	ggCAGCCUGAAGGUGCUGCGCCAUg	1.1765	3.159	3	TDF
MIMAT0003322	hsa-miR-652-3p	ENSG00000261762	AC027228.2	antisense	chr15	78882774	78882793	-	1	0	AGO2	7mer-m8	guGUUGGGAUCACCGCGGUAa	|:: || | ||||||||	ugCGGACC-AAAGGCGCCAUg	0.9918	5.156	1	HEK293T
MIMAT0003322	hsa-miR-652-3p	ENSG00000281005	LINC00921	lincRNA	chr16	3315247	3315267	+	1	0	AGO2	7mer-m8	guguugggaUCACCGCGGUAa	| | |||||||||||	cuggagugcAGUGGCGCCAUc	0.8978	-0.022	11	22RV1
MIMAT0003322	hsa-miR-652-3p	ENSG00000270580	AC139256.2	processed_transcript	chr16	15225110	15225131	-	1	0	AGO2	7mer-m8	guGUUGGGAUCAC-CGCGGUAa	:::||: || | |||||||	gcUGGCCUCAGAGCGCGCCAUc	1.2090	3.027	9	T98G
MIMAT0003322	hsa-miR-652-3p	ENSG00000260790	AC092338.2	antisense	chr16	22387399	22387420	+	1	0	AGO2	7mer-m8	guGUUGGGAUC-ACCGCGGUAa	::| || || | |||||||	agUGAGCCGAGAUUGCGCCAUu	1.1265	-0.663	4	T-REx-293
MIMAT0003322	hsa-miR-652-3p	ENSG00000245888	AC106739.1	antisense	chr16	27280172	27280192	+	1	0	AGO2	7mer-m8	guguuGGGAUCACCGCGGUAa	| |:| : | |||||||	cgguuCUCCGUUUGCGCCAUu	0.7549	-0.148	4	22RV1
MIMAT0003322	hsa-miR-652-3p	ENSG00000180422	LINC00304	lincRNA	chr16	89226351	89226371	+	1	0	AGO1-4	7mer-m8	guguugggaucacCGCGGUAa	| |||||||	ggauggggacggaGCGCCAUg	-0.3556	-0.195	5	Huh-7.5
MIMAT0003322	hsa-miR-652-3p	ENSG00000264456	AC138207.4	sense_intronic	chr17	29299161	29299181	+	1	0	AGO2	7mer-m8	guguugggaUCACCGCGGUAa	| | |||||||||||	cuggagugcAGUGGCGCCAUc	0.8978	-0.081	4	HeLa
MIMAT0003322	hsa-miR-652-3p	ENSG00000267080	ASB16-AS1	antisense	chr17	42254230	42254251	-	1	0	AGO1	7mer-m8	gugUUGGGAUCA-CCGCGGUAa	::||| || ||||||||	gcaGGCCCACGUCGGCGCCAUg	1.1417	1.308	5	endothelial
MIMAT0003322	hsa-miR-652-3p	ENSG00000260793	AC003102.1	antisense	chr17	42299912	42299934	+	4	0	AGO1,AGO2	7mer-m8	guGUUGGGAUCAC--CGCGGUAa	|: :|||:| | |||||||	acCGCUCCUGGGGCAGCGCCAUu	1.1371	0.220	4	T-REx-293,endothelial
MIMAT0003322	hsa-miR-652-3p	ENSG00000250286	AC021491.2	processed_transcript	chr17	48614712	48614731	-	1	0	AGO1-4	7mer-m8	guguuGGGAUCACCGCGGUAa	| ||| | |||||||	gcuucCACUA-UCGCGCCAUc	0.7100	-0.345	6	Huh-7.5
MIMAT0003322	hsa-miR-652-3p	ENSG00000265206	AC004687.1	antisense	chr17	56408833	56408850	-	2	0	AGO2	7mer-m8	guGUUGGGAUCACCGCGGUAa	||| :| |||||||||	ggCAAGUC---UGGCGCCAUg	0.9942	1.163	4	GM12878
MIMAT0003322	hsa-miR-652-3p	ENSG00000277476	AC005332.6	lincRNA	chr17	66130380	66130400	+	1	0	AGO2	7mer-m8	guguugggaucaCCGCGGUAa	| ||||||||	ggggaggaggccGGCGCCAUg	0.0883	-0.819	7	22RV1
MIMAT0003322	hsa-miR-652-3p	ENSG00000263731	AC145207.5	lincRNA	chr17	79838284	79838303	-	5	0	AGO1,AGO2	7mer-m8	guGUUGGGAUCACCGCGGUAa	:|:: | | |||||||||	ugUAGUGC-AAUGGCGCCAUc	1.0476	-0.105	6	22RV1,endothelial
MIMAT0003322	hsa-miR-652-3p	ENSG00000275162	AC005391.1	sense_intronic	chr19	958053	958074	+	2	0	AGO1-4	7mer-m8	guGUUGGGAUC-ACCGCGGUAa	|:| |: || | |||||||	agCGAGCUGAGAUUGCGCCAUu	1.0673	-0.235	1	Huh-7.5
MIMAT0003322	hsa-miR-652-3p	ENSG00000267749	AC092068.3	sense_intronic	chr19	2642778	2642800	-	2	0	AGO1-4,AGO2	7mer-m8	guGUUGGGAUC--ACCGCGGUAa	||:::||:| ||||||||	uuCAGUUCUGGCCGGGCGCCAUg	1.2566	0.109	1	Huh-7.5
MIMAT0003322	hsa-miR-652-3p	ENSG00000267243	AC005381.1	lincRNA	chr19	28944774	28944794	-	1	0	AGO2	7mer-m8	guguugggaucACCGCGGUAa	| | |||||||||	gaagcagauccUGGCGCCAUg	0.4366	-0.332	1	BCBL-1
MIMAT0003322	hsa-miR-652-3p	ENSG00000268499	AC011479.2	sense_intronic	chr19	38691508	38691529	+	1	0	AGO2	7mer-m8	guGUUGGGAUC-ACCGCGGUAa	::| || || |||||||||	agUGAGCCGAGAUGGCGCCAUc	1.2694	-0.937	5	T-REx-293
MIMAT0003322	hsa-miR-652-3p	ENSG00000231290	APCDD1L-AS1	processed_transcript	chr20	57099528	57099548	+	2	0	AGO2,AGO4	7mer-m8	guguUGGGAUCACCGCGGUAa	| |:::| | ||||||||	aagcAUUUUUGGGGCGCCAUg	1.1301	0.023	10	HEK293
MIMAT0003322	hsa-miR-652-3p	ENSG00000268858	AL118506.1	antisense	chr20	62493970	62493989	-	1	0	AGO2	7mer-m8	guGUUGGGAUCACCGCGGUAa	| |::|||| | |||||||	cgCGGCCCU-CUCGCGCCAUc	1.4622	1.059	2	HS5
MIMAT0003322	hsa-miR-652-3p	ENSG00000185186	LINC00313	lincRNA	chr21	44883251	44883271	-	1	0	AGO2	7mer-m8	guguugggaucaCCGCGGUAa	||| ||||||||	aggcaccagccaGGCGCCAUc	0.6736	0.011	4	HeLa
MIMAT0003322	hsa-miR-652-3p	ENSG00000280191	LINC01669	lincRNA	chr21	44883251	44883271	-	1	0	AGO2	7mer-m8	guguugggaucaCCGCGGUAa	||| ||||||||	aggcaccagccaGGCGCCAUc	0.6736	0.011	0	HeLa
MIMAT0003322	hsa-miR-652-3p	ENSG00000185065	AC000068.1	antisense	chr22	19435468	19435488	+	1	0	AGO1-4	7mer-m8	guguugggaucacCGCGGUAa	||| | |||||||	caccgcgacgacaGCGCCAUu	0.5656	-1.200	3	Huh-7.5
MIMAT0003322	hsa-miR-652-3p	ENSG00000213888	LINC01521	lincRNA	chr22	31744613	31744634	+	3	0	AGO1-4,AGO2	7mer-m8	guGUUGGGAUC-ACCGCGGUAa	::| || || | |||||||	ggUGAGCCGAGAUCGCGCCAUu	1.1265	-0.173	4	HeLa,hNSC
MIMAT0003322	hsa-miR-652-3p	ENSG00000280434	AL031595.3	sense_overlapping	chr22	44547508	44547528	+	1	0	AGO1	7mer-m8	gugUUGGGAUCACCGCGGUAa	||| : |||||||||	gugAACAAAGCUGGCGCCAUu	0.9048	-0.358	3	endothelial
MIMAT0003322	hsa-miR-652-3p	ENSG00000213468	FIRRE	lincRNA	chrX	130930155	130930179	-	1	0	AGO2	7mer-m8	guGUUGGGAUCAC----CGCGGUAa	||::|: :| | |||||||	ggCAGUCUGGGAGCGGCGCGCCAUg	0.8490	0.212	1	T98G
