# Supplementary material for: Identification of hub programmed cell death-related genes and immune infiltration in Crohn’s disease using bioinformatics
Source: Front Genet. 2024 Dec 18;15:1425062. doi: 10.3389/fgene.2024.1425062 (PMC11688285; doi:10.3389/fgene.2024.1425062)
Supplement: Supplementary file 2 [file DataSheet4.zip › Input data and script3/ceRNAnet/miRNA_lncRNA/hsa-miR-4761-5p.txt]

#please cite:
#Zhou KR, Liu S, Li B, Liu SR, Zheng WJ, Cai L, et al. An encyclopedia of RNA interactomes in ENCORI.
#2.Li JH, et al.starBase v2.0: decoding miRNA-ceRNA, miRNA-ncRNA and protein-RNA interaction networks from large-scale CLIP-Seq data , Nucleic Acids Res. 2014 Jan;42:D92-7.
miRNAid	miRNAname	geneID	geneName	geneType	chromosome	start	end	strand	clipExpNum	degraExpNum	RBP	merClass	miRseq	align	targetSeq	TDMDScore	phyloP	pancancerNum	cellline/tissue
MIMAT0019908	hsa-miR-4761-5p	ENSG00000237491	AL669831.5	lincRNA	chr1	720199	720219	+	1	0	AGO1-4	8mer	ccaguccgUACGUGUGGAACa	| | |::|||||||	aaggggaaAAGUGCACCUUGa	0.5335	0.097	0	hNSC
MIMAT0019908	hsa-miR-4761-5p	ENSG00000237491	AL669831.5	lincRNA	chr1	722875	722894	+	2	0	AGO1-4	7mer-m8	ccagucCGUACGUGUGGAACa	| || || :|||||||	ucccccGC-UGAGCACCUUGu	0.8617	0.028	0	Huh-7.5
MIMAT0019908	hsa-miR-4761-5p	ENSG00000230699	AL645608.3	lincRNA	chr1	849464	849486	+	3	0	AGO2	7mer-m8	ccaGUC-CGUACGU-GUGGAACa	||| | | |: |||||||	ccaCAGUGGAGCCGCCACCUUGg	0.8920	-0.191	0	T98G
MIMAT0019908	hsa-miR-4761-5p	ENSG00000223764	AL645608.1	lincRNA	chr1	855345	855365	-	6	0	AGO1-4	8mer	ccagUCCGUACGUGUGGAACa	|||| :|||||||	ccagAGGCCCCAGCACCUUGa	0.8641	-0.244	2	Huh-7.5
MIMAT0019908	hsa-miR-4761-5p	ENSG00000272153	AL365330.1	antisense	chr1	3701635	3701655	+	1	0	AGO2	8mer	ccagUCCGUACGU-GUGGAACa	|||| |||| |||||||	aaggAGGC-UGCAGCACCUUGa	1.4018	1.786	0	H1
MIMAT0019908	hsa-miR-4761-5p	ENSG00000116883	AL591845.1	antisense	chr1	36793712	36793731	+	2	0	AGO1-4,AGO2	7mer-m8	ccagUCCGUACGUGUGGAACa	|| : ||: |||||||	cuagAGAUUUGU-CACCUUGg	0.7862	0.440	2	T98G,fibroblasts
MIMAT0019908	hsa-miR-4761-5p	ENSG00000281207	SLFNL1-AS1	antisense	chr1	41483035	41483054	+	2	0	AGO2	7mer-m8	ccAGUCCGUACGUGUGGAACa	||||||||: | |||||||	ggUCAGGCG-GAUCACCUUGg	2.2196	2.089	0	HEK293S
MIMAT0019908	hsa-miR-4761-5p	ENSG00000281207	SLFNL1-AS1	antisense	chr1	41483291	41483311	+	3	0	AGO1-4,AGO2	8mer	ccAGUCCGUACGUGUGGAACa	||| ||| || |||||||	ugUCCUGCAGGCUCACCUUGa	1.4762	1.033	0	HeLa,Huh-7.5
MIMAT0019908	hsa-miR-4761-5p	ENSG00000234694	AL139289.2	antisense	chr1	43820466	43820490	-	1	0	AGO2	7mer-m8	ccAGUCCG--UACG--UGUGGAACa	| :||| :||| :|||||||	ccUAGGGCUAGUGCCAGCACCUUGu	1.1592	0.118	0	HeLa
MIMAT0019908	hsa-miR-4761-5p	ENSG00000226476	LINC01748	lincRNA	chr1	60986809	60986831	-	1	0	AGO1-4	8mer	ccaguccguACG--UGUGGAACa	| ||| :|||||||	cauugacucUGCUGGCACCUUGa	0.4308	-0.125	0	Huh-7.5
MIMAT0019908	hsa-miR-4761-5p	ENSG00000226476	LINC01748	lincRNA	chr1	61061254	61061276	-	1	0	AGO1-4	8mer	ccaGUCCGUACG--UGUGGAACa	||| ||||| ||||||||	augCAGUCAUGCUGACACCUUGa	1.5672	-0.010	0	MCF7
MIMAT0019908	hsa-miR-4761-5p	ENSG00000270742	AC096947.1	sense_intronic	chr1	61590449	61590470	+	1	0	AGO1-4	7mer-m8	ccAGUCCGUACG--UGUGGAACa	| ||||| || ||||||||	uaUGAGGCA-GCAAACACCUUGc	1.4847	-0.156	0	Huh-7.5
MIMAT0019908	hsa-miR-4761-5p	ENSG00000225206	MIR137HG	lincRNA	chr1	98510440	98510458	-	1	0	AGO2	7mer-m8	ccaGUCCGUACGUGUGGAACa	| ||| : || |||||||	ugcCAGCUUUG--CACCUUGc	1.1010	-0.119	1	HeLa
MIMAT0019908	hsa-miR-4761-5p	ENSG00000226053	LINC01776	lincRNA	chr1	98737903	98737922	+	1	0	AGO1-4	8mer	ccaguccgUACGUGUGGAACa	| || | |||||||	ccacccaaAU-CUCACCUUGa	0.5017	0.126	1	hNSC
MIMAT0019908	hsa-miR-4761-5p	ENSG00000258634	AL160006.1	antisense	chr1	110603170	110603190	+	1	0	AGO2	7mer-m8	ccaGUCCGUACGUGUGGAACa	:||||| | |||||||	uccUAGGCAGCCCCACCUUGu	1.2954	0.171	0	T-REx-293
MIMAT0019908	hsa-miR-4761-5p	ENSG00000226419	SLC16A1-AS1	antisense	chr1	113516690	113516710	+	2	0	AGO1-4,AGO2	7mer-m8	ccaguccguacgUGUGGAACa	| :|||||||	ccuguaaucccaGCACCUUGg	-0.0673	0.109	1	HeLa,Huh-7.5
MIMAT0019908	hsa-miR-4761-5p	ENSG00000224950	AL390066.1	lincRNA	chr1	117037319	117037337	-	3	0	AGO2	7mer-m8	ccaGUCCGUACGUGUGGAACa	|| | || |||||||	uugCAAACCUG--CACCUUGc	0.7189	-0.070	3	HeLa
MIMAT0019908	hsa-miR-4761-5p	ENSG00000231365	AL359915.2	antisense	chr1	119693321	119693343	+	2	0	AGO1-4,AGO2	8mer	ccaGUCCGUACG--UGUGGAACa	||| | ||| |||||||	acaCAGCCCUGCCUCCACCUUGa	1.0685	0.136	0	HCT116,hNSC
MIMAT0019908	hsa-miR-4761-5p	ENSG00000278811	LINC00624	antisense	chr1	146854061	146854084	-	1	0	AGO1-4	7mer-m8	ccagucCGUACG---UGUGGAACa	| || ||| :|||||||	agaugaGCCUGCGGAGCACCUUGu	0.8083	-0.079	1	fibroblasts
MIMAT0019908	hsa-miR-4761-5p	ENSG00000244252	LINC01138	lincRNA	chr1	147769300	147769322	-	1	0	AGO1-4	8mer	ccaguccGUACG--UGUGGAACa	| ||||| :|||||||	acccuacCAUGCUGGCACCUUGa	1.0701	0.180	0	fibroblasts
MIMAT0019908	hsa-miR-4761-5p	ENSG00000203804	ADAMTSL4-AS1	processed_transcript	chr1	150532803	150532822	-	41	0	AGO1-4,AGO2	7mer-m8	ccAGUCCGUACGUGUGGAACa	|:: |: |: |||||||	cuUUGUGUCAGU-CACCUUGc	0.8374	0.045	2	Huh-7.5
MIMAT0019908	hsa-miR-4761-5p	ENSG00000271853	AL162258.1	processed_transcript	chr1	153604617	153604638	-	3	0	AGO2	8mer	ccagUCCGUA-CGUGUGGAACa	| || ::| ::|||||||	aggaAGAUGUAAUGCACCUUGa	0.9918	0.017	0	T-REx-293
MIMAT0019908	hsa-miR-4761-5p	ENSG00000272030	AL162258.2	antisense	chr1	153604617	153604638	-	3	0	AGO2	8mer	ccagUCCGUA-CGUGUGGAACa	| || ::| ::|||||||	aggaAGAUGUAAUGCACCUUGa	0.9918	0.017	1	T-REx-293
MIMAT0019908	hsa-miR-4761-5p	ENSG00000231064	AC234582.1	antisense	chr1	155168094	155168114	+	3	0	AGO1,AGO1-4,AGO2	7mer-m8	ccaGUCCGUACGUGUGGAACa	| || : | | |||||||	ugaCAUCUUUCCCCACCUUGc	0.9245	-0.116	1	HeLa,endothelial,hNSC
MIMAT0019908	hsa-miR-4761-5p	ENSG00000231064	AC234582.1	antisense	chr1	155175223	155175244	+	2	0	AGO1-4	7mer-m8	ccaguCCG-UACGUGUGGAACa	| ||| | ||||||||	uauguGGCUCUCAACACCUUGu	0.9269	-0.408	1	hNSC
MIMAT0019908	hsa-miR-4761-5p	ENSG00000229953	AL590666.2	antisense	chr1	156616794	156616815	-	1	0	AGO2	8mer	ccaGUCCGUA-CGUGUGGAACa	| :|||| | |: |||||||	cggUAGGCCUCGUUCACCUUGa	1.3949	2.695	4	HeLa
MIMAT0019908	hsa-miR-4761-5p	ENSG00000272033	AL136984.1	sense_intronic	chr1	167349688	167349708	+	3	0	AGO1-4,AGO2	7mer-m8	ccaguccguacguGUGGAACa	| | | |||||||	guuucccuagaauCACCUUGu	0.3627	0.129	1	Huh-7.5
MIMAT0019908	hsa-miR-4761-5p	ENSG00000232586	KIAA1614-AS1	antisense	chr1	180919569	180919588	-	1	0	AGO2	7mer-m8	ccaGUCCGUACGUGUGGAACa	| ||| | ||| |||||||	gccCAGCCCUGC-CACCUUGg	1.3891	2.927	0	HeLa
MIMAT0019908	hsa-miR-4761-5p	ENSG00000273004	AL078644.2	lincRNA	chr1	185287287	185287308	+	1	0	AGO1-4	7mer-m8	ccaguccguacGU-GUGGAACa	| || |||||||	auuauccacccCACCACCUUGc	0.0528	-0.181	1	fibroblasts
MIMAT0019908	hsa-miR-4761-5p	ENSG00000153363	LINC00467	lincRNA	chr1	211607846	211607869	+	1	0	AGO2	7mer-m8	ccAGUCCG-UAC--GUGUGGAACa	||| || ||| | |||||||	cuUCAAGCAAUGGCCCCACCUUGg	1.2938	-0.008	1	22RV1
MIMAT0019908	hsa-miR-4761-5p	ENSG00000228382	ITPKB-IT1	sense_intronic	chr1	226862688	226862710	-	1	0	AGO1-4	7mer-m8	ccaguccGUACGU--GUGGAACa	|:|| | |||||||	caguucuCGUGGAGUCACCUUGu	0.3024	0.103	2	MCF7
MIMAT0019908	hsa-miR-4761-5p	ENSG00000227953	LINC01341	processed_transcript	chr1	246939828	246939846	+	1	0	AGO1-4	8mer	ccaGUCCGUACGUGUGGAACa	| ||| | | | |||||||	gagCAGUC-U-CUCACCUUGa	1.0894	0.654	0	Huh-7.5
MIMAT0019908	hsa-miR-4761-5p	ENSG00000163009	C2orf48	lincRNA	chr2	10351054	10351076	+	1	0	AGO1-4	7mer-m8	ccaGUCCGUACG--UGUGGAACa	|| | ||| :|||||||	cacCAAACCUGCCGGCACCUUGc	0.9315	0.111	1	Huh-7.5
MIMAT0019908	hsa-miR-4761-5p	ENSG00000270820	AC016727.1	antisense	chr2	61707646	61707669	+	2	0	AGO2	7mer-m8	ccAGUCCG-UACGU--GUGGAACa	|||||: | || |||||||	caUCAGGUGACCCACCCACCUUGg	1.3697	-0.357	2	22RV1
MIMAT0019908	hsa-miR-4761-5p	ENSG00000225889	AC012368.1	antisense	chr2	64479806	64479827	+	1	0	AGO1	7mer-m8	ccaguccGU-ACGUGUGGAACa	|| || :|||||||	uccugccCACUGAGCACCUUGu	0.4371	0.080	0	endothelial
MIMAT0019908	hsa-miR-4761-5p	ENSG00000179818	PCBP1-AS1	processed_transcript	chr2	70281245	70281266	-	1	0	AGO1-4	7mer-m8	ccAGUCCGU-ACGUGUGGAACa	|||| | | | | |||||||	ggUCUUGAACUUCUCACCUUGu	1.3275	-0.550	0	Huh-7.5
MIMAT0019908	hsa-miR-4761-5p	ENSG00000257702	LBX2-AS1	antisense	chr2	74730413	74730431	+	1	0	AGO2	7mer-m8	ccaguccGUACGUGUGGAACa	|| || |||||||	ccagcuuCA-GC-CACCUUGg	0.3419	-0.285	1	22RV1
MIMAT0019908	hsa-miR-4761-5p	ENSG00000273445	AC133644.2	antisense	chr2	87777052	87777072	-	3	0	AGO2	8mer	ccAGUCCGUACGUGUGGAACa	||| || ::|||||||	ucUCACAAAUUUGCACCUUGa	1.0743	0.209	0	BCBL-1
MIMAT0019908	hsa-miR-4761-5p	ENSG00000222041	CYTOR	lincRNA	chr2	87780180	87780200	+	2	0	AGO2	7mer-m8	ccaguccguaCGUGUGGAACa	| | |::|||||||	gacccuauuaGUGCACCUUGg	0.5993	-0.384	1	T-REx-293
MIMAT0019908	hsa-miR-4761-5p	ENSG00000204588	LINC01123	lincRNA	chr2	110753029	110753051	+	2	0	AGO2	8mer	ccaGUCCGUACG--UGUGGAACa	||| | || :|||||||	acaCAGCCCCGCCAGCACCUUGa	0.9315	0.024	1	HeLa
MIMAT0019908	hsa-miR-4761-5p	ENSG00000175772	LINC01106	lincRNA	chr2	111133573	111133595	-	2	0	AGO2	8mer	ccaGUCCGUACG--UGUGGAACa	||| | || :|||||||	acaCAGCCCCGCCAGCACCUUGa	0.9315	0.247	2	HeLa
MIMAT0019908	hsa-miR-4761-5p	ENSG00000172965	MIR4435-2HG	lincRNA	chr2	111995650	111995669	-	4	0	AGO1,AGO1-4,AGO2	8mer	ccaGUCCGUACGUGUGGAACa	| | | || || |||||||	ugcCUGACA-GCCCACCUUGa	1.1265	-0.111	1	Huh-7.5,endothelial
MIMAT0019908	hsa-miR-4761-5p	ENSG00000279191	AC068491.4	TEC	chr2	112079151	112079171	-	3	0	AGO1-4,AGO2	8mer	ccagUCCGUA-CGUGUGGAACa	| | || || |||||||	uuaaAAGAAUAGC-CACCUUGa	0.7862	-0.752	2	Huh-7.5
MIMAT0019908	hsa-miR-4761-5p	ENSG00000237753	AC079922.2	lincRNA	chr2	113402700	113402718	-	3	0	AGO1,AGO2	8mer	ccaGUCCGUACGUGUGGAACa	|| |::||: |||||||	cugCA-GUGUGU-CACCUUGa	1.0440	1.669	0	HeLa,endothelial
MIMAT0019908	hsa-miR-4761-5p	ENSG00000189223	PAX8-AS1	processed_transcript	chr2	113993548	113993568	+	1	0	AGO2	7mer-m8	ccaguccguaCGUGUGGAACa	| | || |||||||	cgaccccucgGCCCACCUUGc	0.4760	0.016	0	22RV1
MIMAT0019908	hsa-miR-4761-5p	ENSG00000189223	PAX8-AS1	processed_transcript	chr2	113993637	113993657	+	2	0	AGO2	7mer-m8	ccaguccguaCGUGUGGAACa	| | || |||||||	cgaccccucgGCCCACCUUGc	0.4760	-0.141	0	HCT116
MIMAT0019908	hsa-miR-4761-5p	ENSG00000189223	PAX8-AS1	processed_transcript	chr2	113993682	113993702	+	2	0	AGO2	8mer	ccaguccguaCGUGUGGAACa	| | || |||||||	cgaccccucgGCCCACCUUGa	0.4760	0.101	0	HCT116
MIMAT0019908	hsa-miR-4761-5p	ENSG00000189223	PAX8-AS1	processed_transcript	chr2	113993991	113994011	+	1	0	AGO2	8mer	ccaguccguaCGUGUGGAACa	| | || |||||||	cgaccccucgGCCCACCUUGa	0.4760	0.114	0	HCT116
MIMAT0019908	hsa-miR-4761-5p	ENSG00000189223	PAX8-AS1	processed_transcript	chr2	113996875	113996898	+	2	0	AGO2	7mer-m8	ccAGUCCG-UACGU--GUGGAACa	|||||: | || |||||||	ccUCAGGUGACCCAUCCACCUUGg	1.3697	-0.404	0	HCT116
MIMAT0019908	hsa-miR-4761-5p	ENSG00000270277	AC009948.3	antisense	chr2	179413723	179413747	+	13	0	AGO1-4,AGO2	7mer-m8	ccaGUCCG--UACGU--GUGGAACa	|| || |||| |||||||	acaCAUGCCUCUGCAUUCACCUUGu	1.0464	3.636	3	Huh-7.5
MIMAT0019908	hsa-miR-4761-5p	ENSG00000231689	LINC01090	lincRNA	chr2	189092914	189092936	-	5	0	AGO1-4,AGO2	7mer-m8	ccAGUCCGUAC--GUGUGGAACa	||: | ||| |||||||||	ccUCGAGGAUGAACACACCUUGc	1.2717	2.367	1	Huh-7.5
MIMAT0019908	hsa-miR-4761-5p	ENSG00000229321	AC008269.1	lincRNA	chr2	207731592	207731612	+	1	0	AGO2	8mer	ccAGUCCGUACGUGUGGAACa	||| | :| ::|||||||	auUCAUGAGUUUGCACCUUGa	1.1847	1.581	0	cingulate_gyrus
MIMAT0019908	hsa-miR-4761-5p	ENSG00000272944	AC079834.2	antisense	chr2	222437522	222437541	+	1	0	AGO2	7mer-m8	ccaguccguACGUGUGGAACa	| ||| |||||||	gccacccucUGC-CACCUUGc	0.3327	-0.461	2	cingulate_gyrus
MIMAT0019908	hsa-miR-4761-5p	ENSG00000254485	AC026191.1	antisense	chr3	9397511	9397531	-	7	0	AGO1-4,AGO2	8mer	ccaGUCCGUACG--UGUGGAACa	||| |||| :|||||||	cacCAG--AUGCCAGCACCUUGa	1.1243	0.201	0	Huh-7.5
MIMAT0019908	hsa-miR-4761-5p	ENSG00000272077	AC124045.1	lincRNA	chr3	44710317	44710341	+	2	0	AGO2	7mer-m8	ccAGUCC---GU-ACGUGUGGAACa	| |:||| || | :||||||||	gcUUAGGAUACAGUCUACACCUUGc	1.2299	0.150	1	Huh-7.5
MIMAT0019908	hsa-miR-4761-5p	ENSG00000224424	PRKAR2A-AS1	antisense	chr3	48885761	48885781	+	2	0	AGO1-4,AGO2	7mer-m8	ccagUCCGUACGUGUGGAACa	| || || | |||||||	guggAGUCAAGACCACCUUGg	0.9767	-0.174	0	HeLa,Huh-7.5
MIMAT0019908	hsa-miR-4761-5p	ENSG00000260391	AC022336.2	sense_overlapping	chr3	124443284	124443304	+	1	0	AGO1-4	8mer	ccAGUCCGUACGUGUGGAACa	|:| | ::|||||||	auUUAUAAAACUGCACCUUGa	0.7352	0.657	0	hNSC
MIMAT0019908	hsa-miR-4761-5p	ENSG00000279328	AC073439.1	TEC	chr3	126152060	126152082	-	1	0	AGO2	8mer	ccaGUCCG--UACGUGUGGAACa	::||| || |||||||	cccUGGGCCUCUGGCCACCUUGa	0.8838	-0.638	1	HEK293S
MIMAT0019908	hsa-miR-4761-5p	ENSG00000240207	AC080013.1	antisense	chr3	158455101	158455120	+	1	0	AGO1-4	8mer	ccaGUCCGUACGUGUGGAACa	||| || | |||||||	accCAGCAAUUC-CACCUUGa	0.9791	0.047	0	Huh-7.5
MIMAT0019908	hsa-miR-4761-5p	ENSG00000279311	AC092999.1	TEC	chr3	158588592	158588611	+	1	0	AGO2	7mer-m8	ccaguCCGUACGUGUGGAACa	| || :| : |||||||	gagacGGGGU-UUCACCUUGu	0.7468	-0.182	2	T-REx-293
MIMAT0019908	hsa-miR-4761-5p	ENSG00000243368	MCCC1-AS1	antisense	chr3	182735107	182735130	+	1	0	AGO2	8mer	ccaGUCCGUAC-G--UGUGGAACa	||| : || | ||||||||	cucCAGCUUUGACAAACACCUUGa	0.9988	3.597	0	H1
MIMAT0019908	hsa-miR-4761-5p	ENSG00000279891	AC022498.2	TEC	chr3	187897626	187897646	+	3	0	AGO1-4,AGO2	8mer	ccaGUCCG-UACGUGUGGAACa	| ||| : ||| :|||||||	ugaCAGAUAAUG-GCACCUUGa	1.3612	-0.278	1	BC-3,Huh-7.5
MIMAT0019908	hsa-miR-4761-5p	ENSG00000279891	AC022498.2	TEC	chr3	187898044	187898063	+	5	0	AGO1-4,AGO2	7mer-m8	ccAGUCCGUACGUGUGGAACa	||| |:||| |||||||	ccUCA-CCGUGCCCACCUUGc	1.3415	-0.658	1	Huh-7.5
MIMAT0019908	hsa-miR-4761-5p	ENSG00000233799	AC139887.1	antisense	chr4	758848	758862	-	2	0	AGO1-4,AGO2	8mer	ccaguccGUAC-GUGUGGAACa	|:|| | |||||||	-------CGUGUCUCACCUUGa	-0.2441	4.141	0	Huh-7.5,MCF7
MIMAT0019908	hsa-miR-4761-5p	ENSG00000196810	CTBP1-AS2	antisense	chr4	1245321	1245339	+	2	0	AGO2	7mer-m8	ccaGUCCGUACGUGUGGAACa	::| || |: |||||||	uacUGGACA-GU-CACCUUGg	0.8617	-0.114	0	Huh-7.5
MIMAT0019908	hsa-miR-4761-5p	ENSG00000247708	STX18-AS1	antisense	chr4	4544120	4544142	+	2	0	AGO2	8mer	ccagucCGUAC--GUGUGGAACa	||| | | |||||||	uugacuGCAAGAACUCACCUUGa	0.4587	0.098	1	T-REx-293
MIMAT0019908	hsa-miR-4761-5p	ENSG00000260918	AC107398.3	sense_overlapping	chr4	47435128	47435152	+	2	0	AGO2	7mer-m8	ccaGUC-CGUAC---GUGUGGAACa	||| | ||| ||||||||	ucaCAGUGGAUGGAAGACACCUUGg	1.0209	-0.139	0	cingulate_gyrus
MIMAT0019908	hsa-miR-4761-5p	ENSG00000245067	IGFBP7-AS1	antisense	chr4	57976027	57976047	+	1	0	AGO2	7mer-m8	ccaguccGUACGUGUGGAACa	| |:||| |||||||	aagcgcuCGUGCCCACCUUGc	0.9048	1.109	1	HEK293T
MIMAT0019908	hsa-miR-4761-5p	ENSG00000249001	AC093895.1	antisense	chr4	88604251	88604270	-	1	0	AGO1-4	8mer	ccaguccguACGUGUGGAACa	| | || ||||||||	agacccaguUG-ACACCUUGa	0.6403	-0.299	1	Huh-7.5
MIMAT0019908	hsa-miR-4761-5p	ENSG00000248429	FAM198B-AS1	antisense	chr4	159120694	159120716	+	2	0	AGO2	7mer-m8	ccaguccGUACGU--GUGGAACa	| | || |||||||	aagacuuCUUCCAACCACCUUGu	0.2072	-0.114	3	left_ventricle
MIMAT0019908	hsa-miR-4761-5p	ENSG00000273449	AC093788.1	lincRNA	chr4	164451317	164451337	+	2	0	AGO2	7mer-m8	ccAGUCCGUACGU-GUGGAACa	||| | ||| | |||||||	caUCAUG-AUGAAGCACCUUGu	1.2938	0.055	0	HeLa
MIMAT0019908	hsa-miR-4761-5p	ENSG00000244968	LIFR-AS1	antisense	chr5	38557643	38557663	+	2	0	AGO1-4,AGO2	8mer	ccaguccGUACGUGUGGAACa	| || |||||||||	gacucuaCAGACACACCUUGa	0.6189	1.489	1	MCF7,MDA-MB-231
MIMAT0019908	hsa-miR-4761-5p	ENSG00000247796	AC008966.1	antisense	chr5	52408508	52408529	+	1	0	AGO2	8mer	ccAGUCC--GUACGUGUGGAACa	|::|| ||||| |||||||	uuUUGGGUCCAUGC-CACCUUGa	1.5126	0.121	2	HeLa
MIMAT0019908	hsa-miR-4761-5p	ENSG00000247796	AC008966.1	antisense	chr5	52410810	52410835	+	1	0	AGO1-4	7mer-m8	ccaGUC--CGUACG---UGUGGAACa	| ||| |::||| :|||||||	gccCAGCAGUGUGCCUUGCACCUUGu	1.2265	-0.091	2	hNSC
MIMAT0019908	hsa-miR-4761-5p	ENSG00000272416	AC025175.1	lincRNA	chr5	53176776	53176796	-	1	0	AGO2	8mer	ccaguCCGUACGUGUGGAACa	|| | | | :|||||||	uguguGUCCAGGGCACCUUGa	0.9048	0.622	0	HeLa
MIMAT0019908	hsa-miR-4761-5p	ENSG00000249655	AC008434.1	antisense	chr5	79927267	79927287	-	1	0	AGO1-4	8mer	ccAGUCCGUACGUGUGGAACa	|:| :|| ||||||||	ccUUAUCAGUGGACACCUUGa	0.9651	0.005	1	fibroblasts
MIMAT0019908	hsa-miR-4761-5p	ENSG00000247572	CKMT2-AS1	antisense	chr5	80534568	80534592	-	6	0	AGO1,AGO1-4,AGO2	7mer-m8	ccAGUCC--GUACGU---GUGGAACa	||:|| :|| || |||||||	cuUCGGGGCUAU-CACUUCACCUUGc	1.0034	-0.017	1	Huh-7.5,endothelial
MIMAT0019908	hsa-miR-4761-5p	ENSG00000247828	TMEM161B-AS1	antisense	chr5	87571901	87571923	+	6	0	AGO1-4,AGO2	7mer-m8	ccAGUCCGU-ACGU-GUGGAACa	||| | | | || |||||||	cgUCUGUAAUUUCAGCACCUUGg	1.1765	0.039	1	HeLa,hNSC
MIMAT0019908	hsa-miR-4761-5p	ENSG00000237714	P4HA2-AS1	antisense	chr5	131528429	131528451	+	4	0	AGO2	7mer-m8	ccAGUCC--GUACGUGUGGAACa	| ||| || :|||||||	ccUGAGGUACAAAGGCACCUUGc	0.9466	2.173	2	TDF
MIMAT0019908	hsa-miR-4761-5p	ENSG00000250284	AC109439.2	lincRNA	chr5	136090251	136090270	+	2	0	AGO1-4,AGO2	7mer-m8	ccAGUCCGUACGUGUGGAACa	| || || : |||||||	uuUGAGAAAUAU-CACCUUGg	0.8966	0.423	0	Huh-7.5
MIMAT0019908	hsa-miR-4761-5p	ENSG00000249669	CARMN	lincRNA	chr5	148805560	148805583	+	1	0	AGO2	7mer-m8	ccagUCCG--UAC-GUGUGGAACa	| |||| | | |||||||||	gugaAGGCAGAGGACACACCUUGu	1.2056	-0.152	2	cingulate_gyrus
MIMAT0019908	hsa-miR-4761-5p	ENSG00000254226	LINC01933	lincRNA	chr5	151649619	151649638	+	1	0	AGO1-4	7mer-m8	ccAGUCCGUACGUGUGGAACa	|| ||| | |||||||	aaUCUUUCAU-CCCACCUUGu	0.9791	-0.168	0	fibroblasts
MIMAT0019908	hsa-miR-4761-5p	ENSG00000245060	LINC00847	lincRNA	chr5	180261558	180261580	+	3	0	AGO1-4,AGO2	8mer	ccaGUCCGUACG--UGUGGAACa	||| ::||| :|||||||	cacCAGAUGUGCCUGCACCUUGa	1.2311	0.220	1	MCF7,cingulate_gyrus
MIMAT0019908	hsa-miR-4761-5p	ENSG00000245060	LINC00847	lincRNA	chr5	180262015	180262037	+	4	0	AGO1,AGO1-4,AGO2	8mer	ccaGUCCGUACG--UGUGGAACa	||| : ||| :|||||||	cacCAGAUCUGCCUGCACCUUGa	1.1161	0.155	1	HCT116,MCF7,endothelial
MIMAT0019908	hsa-miR-4761-5p	ENSG00000248275	TRIM52-AS1	processed_transcript	chr5	180690712	180690732	+	1	0	AGO2	7mer-m8	ccaguccguaCGUGUGGAACa	|| ||||||||||	ggaaccuugaGCACACCUUGg	0.5633	0.208	0	HeLa
MIMAT0019908	hsa-miR-4761-5p	ENSG00000270504	AL391422.3	antisense	chr6	3751495	3751514	+	1	0	AGO2	7mer-m8	ccaGUCCGUACGUGUGGAACa	| ||| |:|||||||	uccCCGGC-CCCGCACCUUGc	0.9117	1.770	2	cingulate_gyrus
MIMAT0019908	hsa-miR-4761-5p	ENSG00000225092	AL355336.1	sense_intronic	chr6	7183353	7183373	+	1	0	AGO2	7mer-m8	ccaGUCCGUACGUGUGGAACa	|| : | |||||||||	augCAUUUCUCCACACCUUGc	0.8699	-0.317	0	22RV1
MIMAT0019908	hsa-miR-4761-5p	ENSG00000272168	CASC15	lincRNA	chr6	22197201	22197221	+	1	0	AGO1-4	8mer	ccaguccguacgUGUGGAACa	|| | | ||||||||	uguaacccuauaACACCUUGa	0.8292	-0.593	1	hNSC
MIMAT0019908	hsa-miR-4761-5p	ENSG00000283064	AL353759.1	antisense	chr6	26163779	26163798	-	1	0	AGO1-4	7mer-m8	ccaGUCCGUACGUGUGGAACa	|: |::||| |||||||	augCGAGUGUGC-CACCUUGg	1.1219	-0.180	0	MCF7
MIMAT0019908	hsa-miR-4761-5p	ENSG00000269293	ZSCAN16-AS1	antisense	chr6	28090213	28090234	-	1	0	AGO2	7mer-m8	ccaguccGUACGU-GUGGAACa	|| || |||||||	aucucccCACCCAGCACCUUGg	0.3221	-0.011	2	BCBL-1
MIMAT0019908	hsa-miR-4761-5p	ENSG00000225791	TRAM2-AS1	lincRNA	chr6	52444286	52444307	+	1	0	AGO2	7mer-m8	ccaGUCCGUACGU-GUGGAACa	| || | :||:: |||||||	agaCAUGAGUGUGCCACCUUGg	1.2415	-0.195	0	MDA-MB-231
MIMAT0019908	hsa-miR-4761-5p	ENSG00000279659	AL451064.2	TEC	chr6	80284907	80284927	+	1	0	AGO2	7mer-m8	ccaguccGUACGUGUGGAACa	| :|| |||||||	aaaaaacUAUAGUCACCUUGc	0.5366	0.006	0	Huh-7.5
MIMAT0019908	hsa-miR-4761-5p	ENSG00000203801	LINC00222	lincRNA	chr6	109073018	109073037	+	1	0	AGO1-4	7mer-m8	ccaguccgUACGUGUGGAACa	| | | || |||||||	gaacccugAAGC-CACCUUGc	0.6794	-0.344	0	fibroblasts
MIMAT0019908	hsa-miR-4761-5p	ENSG00000203801	LINC00222	lincRNA	chr6	109073021	109073037	+	1	0	AGO1-4	7mer-m8	ccaguccgUACGUGUGGAACa	| | || |||||||	---cccugAAGC-CACCUUGc	0.3043	-0.345	0	fibroblasts
MIMAT0019908	hsa-miR-4761-5p	ENSG00000231842	AC020559.1	lincRNA	chr6	126521020	126521040	+	7	0	AGO1-4,AGO2	7mer-m8	ccaguccGUACGUGUGGAACa	| || :||||||||	uggagaaCAGAUACACCUUGg	0.6403	0.083	1	Huh-7.5
MIMAT0019908	hsa-miR-4761-5p	ENSG00000237596	AL138828.1	antisense	chr6	136415196	136415216	-	1	0	AGO1-4	8mer	ccaguccGUACGUGUGGAACa	| | ::| :|||||||	gagaaccUGUUGGCACCUUGa	0.7549	-0.046	1	Huh-7.5
MIMAT0019908	hsa-miR-4761-5p	ENSG00000231760	AL355312.2	antisense	chr6	150147383	150147405	-	6	0	AGO2	7mer-m8	ccaGUCCG--UACGUGUGGAACa	||||: |||: |||||||	aaaCAGGUAAAUGUCCACCUUGg	1.3148	1.467	0	MDA-MB-231
MIMAT0019908	hsa-miR-4761-5p	ENSG00000235381	AL596202.1	antisense	chr6	155577204	155577226	-	1	0	AGO2	7mer-m8	ccaGUCCGU--ACGUGUGGAACa	:| ||| | | |||||||	uccUAUGCAUCUUCUCACCUUGu	0.8723	-0.031	0	TZM-bl
MIMAT0019908	hsa-miR-4761-5p	ENSG00000268257	AIRN	antisense	chr6	160425667	160425687	-	1	0	AGO2	8mer	ccaguccguacGUGUGGAACa	| | |:|||||||	acccccggggcCGCACCUUGa	0.5447	-0.008	0	HEK293T
MIMAT0019908	hsa-miR-4761-5p	ENSG00000223414	LINC00473	lincRNA	chr6	166361999	166362021	-	1	0	AGO2	7mer-m8	ccAGUCCGU-ACGU-GUGGAACa	| |||:| || |||||||	uuUGAGGUAGAACAUCACCUUGg	1.1092	-0.045	1	TZM-bl
MIMAT0019908	hsa-miR-4761-5p	ENSG00000223414	LINC00473	lincRNA	chr6	166362150	166362172	-	1	0	AGO2	7mer-m8	ccAGUCCGUACGU--GUGGAACa	|::| : || | |||||||	ucUUGGCUCUGAAAUCACCUUGu	0.9442	-0.047	1	HeLa
MIMAT0019908	hsa-miR-4761-5p	ENSG00000223414	LINC00473	lincRNA	chr6	166362238	166362259	-	3	0	AGO2	7mer-m8	ccaguccguAC-GUGUGGAACa	| | || | |||||||	agcuugcuuUGUCCCACCUUGg	0.6446	0.004	1	HeLa
MIMAT0019908	hsa-miR-4761-5p	ENSG00000234336	JAZF1-AS1	antisense	chr7	28225325	28225347	+	1	0	AGO1	7mer-m8	ccAGUCCGUACGU--GUGGAACa	||| | | || |||||||	agUCCUGGACUCAACCACCUUGg	1.0139	-0.011	2	endothelial
MIMAT0019908	hsa-miR-4761-5p	ENSG00000285412	AC005232.1	antisense	chr7	29167172	29167191	+	1	0	AGO1-4	7mer-m8	ccaguccgUACGUGUGGAACa	| ||| :|||||||	ccaaaauaAUG-GCACCUUGg	0.6667	0.258	0	fibroblasts
MIMAT0019908	hsa-miR-4761-5p	ENSG00000281332	LINC00997	lincRNA	chr7	32801272	32801293	+	1	0	AGO1-4	7mer-m8	ccagucCGUACGU-GUGGAACa	||:|| | |||||||	uccuccGCGUGGAGCACCUUGg	0.6583	0.176	1	hNSC
MIMAT0019908	hsa-miR-4761-5p	ENSG00000281332	LINC00997	lincRNA	chr7	32801738	32801759	+	4	0	AGO1,AGO2	7mer-m8	ccaGUCCGU-ACGUGUGGAACa	|: ||| | : |||||||	acaCGUGCACUCUCCACCUUGc	0.9593	-0.542	1	HeLa,endothelial
MIMAT0019908	hsa-miR-4761-5p	ENSG00000271122	AC018647.2	antisense	chr7	35736684	35736704	+	2	0	AGO2	7mer-m8	ccaguccguacGUGUGGAACa	| | | |||||||	ccguacccuccCUCACCUUGc	0.3473	-0.543	1	MDA-MB-231
MIMAT0019908	hsa-miR-4761-5p	ENSG00000239775	AC017116.1	sense_overlapping	chr7	44104700	44104719	+	1	0	AGO2	7mer-m8	ccagUCCGUACGUGUGGAACa	| ||||| || |||||||	gcaaAGGCA-GCCCACCUUGc	1.4975	1.695	0	T98G
MIMAT0019908	hsa-miR-4761-5p	ENSG00000232956	SNHG15	lincRNA	chr7	45023892	45023916	-	2	0	AGO2	7mer-m8	ccAGUCCGUAC---GU-GUGGAACa	||| ||||| :| |||||||	uuUCAAGCAUGUUCUACCACCUUGg	1.3976	-0.271	1	HEK293S
MIMAT0019908	hsa-miR-4761-5p	ENSG00000278959	AC006378.2	TEC	chr7	93585474	93585494	-	1	0	AGO2	7mer-m8	ccaGUCCGUACGUGUGGAACa	:|||::| |||||||||	uugUAGGUGUUCACACCUUGu	1.3124	0.061	1	HeLa
MIMAT0019908	hsa-miR-4761-5p	ENSG00000274272	AC069281.2	processed_transcript	chr7	100174966	100174987	-	1	0	AGO2	7mer-m8	ccaGUC-CGUACGUGUGGAACa	| |:| || | ||||||||	cggCGGCGCCCGGACACCUUGc	1.1150	2.382	1	22RV1
MIMAT0019908	hsa-miR-4761-5p	ENSG00000233705	SLC26A4-AS1	antisense	chr7	107294542	107294563	-	1	0	AGO2	7mer-m8	ccaGUCCGUACGU-GUGGAACa	|||||:|| : |||||||	uugCAGGCGUGAGCCACCUUGc	1.4975	-0.047	1	cingulate_gyrus
MIMAT0019908	hsa-miR-4761-5p	ENSG00000241764	AC002467.1	antisense	chr7	107383475	107383497	-	2	0	AGO2	7mer-m8	ccAGUC-CGU-ACGUGUGGAACa	|||| ||| | : |||||||	cuUCAGUGCAGUCUCCACCUUGc	1.4367	0.216	3	HCT116
MIMAT0019908	hsa-miR-4761-5p	ENSG00000225546	LINC02476	lincRNA	chr7	119344931	119344953	-	4	0	AGO1-4	8mer	ccaguccguACG-U-GUGGAACa	||| | |||||||	cagugacuuUGCUACCACCUUGa	0.0946	-0.169	1	Huh-7.5
MIMAT0019908	hsa-miR-4761-5p	ENSG00000270157	AC004918.3	sense_intronic	chr7	141363371	141363390	-	1	0	AGO2	8mer	ccagUCCGUACGUGUGGAACa	|||::| :|||||||	acaaAGGUGU-AGCACCUUGa	0.9315	-0.470	2	BCBL-1
MIMAT0019908	hsa-miR-4761-5p	ENSG00000273117	AC144652.1	lincRNA	chr7	155088375	155088395	-	4	0	AGO1,AGO1-4,AGO2	7mer-m8	ccaguccguacguGUGGAACa	| |||||||	auuguuuacacucCACCUUGc	-0.2578	-0.880	0	HEK293S,Huh-7.5,endothelial
MIMAT0019908	hsa-miR-4761-5p	ENSG00000272163	AF106564.1	antisense	chr8	24771953	24771973	-	2	0	AGO2	8mer	ccAGUCCGUACGUGUGGAACa	|:: || : |||||||	ucUUGUCCAGCUCCACCUUGa	0.8095	4.746	0	motor_cortex
MIMAT0019908	hsa-miR-4761-5p	ENSG00000237807	AC022034.2	lincRNA	chr8	54428162	54428184	-	1	0	AGO2	7mer-m8	ccaGUCCGUACG--UGUGGAACa	|| | ||| ||||||||	aacCAACCCUGCCGACACCUUGg	0.9791	-0.194	1	MCF7
MIMAT0019908	hsa-miR-4761-5p	ENSG00000260398	AC068700.1	sense_overlapping	chr8	79520693	79520713	+	1	0	AGO2	8mer	ccaGUCCGUACGUGUGGAACa	|| : | : |||||||	augCAUAUCUCUCCACCUUGa	0.6794	-0.145	1	left_ventricle
MIMAT0019908	hsa-miR-4761-5p	ENSG00000272264	AC009686.2	lincRNA	chr8	80945475	80945495	-	2	0	AGO1-4,AGO2	7mer-m8	ccaGUCCGUACGUGUGGAACa	::|| : |||||||||	uucUGGGAGCCCACACCUUGg	0.9570	0.094	1	Huh-7.5,T-REx-293
MIMAT0019908	hsa-miR-4761-5p	ENSG00000253669	GASAL1	lincRNA	chr8	103819875	103819896	+	1	0	AGO2	7mer-m8	ccaGUCCG-UACGUGUGGAACa	:|| | : ||||||||||	uuaUAGUCUGGGCACACCUUGg	1.0325	-0.429	0	HeLa
MIMAT0019908	hsa-miR-4761-5p	ENSG00000253106	AC090198.1	antisense	chr8	125503666	125503685	+	1	0	AGO1-4	7mer-m8	ccaGUCCGUACGUGUGGAACa	| | |||: |||||||	caaCUGAAAUGU-CACCUUGg	0.8920	0.506	1	Huh-7
MIMAT0019908	hsa-miR-4761-5p	ENSG00000253438	PCAT1	antisense	chr8	128032948	128032968	+	1	0	AGO2	7mer-m8	ccaguccGUACGUGUGGAACa	| || ::|||||||	caacgcuCAACUGCACCUUGc	0.6446	-0.158	1	HEK293T
MIMAT0019908	hsa-miR-4761-5p	ENSG00000246228	CASC8	antisense	chr8	128302177	128302200	-	6	0	AGO1-4,AGO2	8mer	ccAGU-C-CGUA--CGUGUGGAACa	| ||| | |||| || |||||||	gaUCAUGUGCAUAAGC-CACCUUGa	1.5517	-0.407	1	Huh-7.5
MIMAT0019908	hsa-miR-4761-5p	ENSG00000259820	AC083843.3	lincRNA	chr8	135807023	135807042	-	1	0	AGO2	8mer	ccagUCC-GUACGUGUGGAACa	||| ||| | |||||||	uuaaAGGUCAU-C-CACCUUGa	1.0209	0.302	0	BCBL-1
MIMAT0019908	hsa-miR-4761-5p	ENSG00000254690	AC233992.1	antisense	chr8	145538639	145538659	-	3	0	AGO1-4,AGO2	7mer-m8	ccaGUCCGUACGUGUGGAACa	| |: |:: | ||||||||	gucCGAGUGCGAACACCUUGg	1.0952	-0.597	0	Huh-7.5,T98G
MIMAT0019908	hsa-miR-4761-5p	ENSG00000227155	AL161725.1	antisense	chr9	456462	456482	-	1	0	AGO2	7mer-m8	ccAGUCCGUACGUGUGGAACa	||| :||| |||||||	acUCAUUUAUGGUCACCUUGg	1.2265	-0.006	0	MDMs
MIMAT0019908	hsa-miR-4761-5p	ENSG00000260412	AL353746.1	sense_overlapping	chr9	27939491	27939510	-	1	0	AGO2	8mer	ccAGUCCGUACGU-GUGGAACa	|||| | | || |||||||	agUCA--CCUCCACCACCUUGa	1.2520	0.724	1	cingulate_gyrus
MIMAT0019908	hsa-miR-4761-5p	ENSG00000280683	LINC01242	lincRNA	chr9	30389365	30389382	-	1	0	AGO1-4	7mer-m8	ccAGUCCGUACGUGUGGAACa	||||| | ||||||||	agUCAGAAA---ACACCUUGg	1.2548	0.350	0	Huh-7.5
MIMAT0019908	hsa-miR-4761-5p	ENSG00000281491	DNAJB5-AS1	lincRNA	chr9	34985908	34985929	-	1	0	AGO2	7mer-m8	ccaguccguacGU-GUGGAACa	| | || |||||||	ccacguugaccCAUCACCUUGg	0.4344	0.078	1	HeLa
MIMAT0019908	hsa-miR-4761-5p	ENSG00000279608	AL353795.3	TEC	chr9	35042478	35042497	-	1	0	AGO1-4	7mer-m8	ccaGUCC-GUACGUGUGGAACa	|||| || | |||||||	ucaCAGGUCA--CCCACCUUGc	1.0546	1.186	0	Huh-7.5
MIMAT0019908	hsa-miR-4761-5p	ENSG00000261534	AL596244.1	sense_overlapping	chr9	124579231	124579251	-	1	0	AGO2	8mer	ccaguccguacGUGUGGAACa	| | | |||||||	cugaaauccacCUCACCUUGa	0.3473	0.477	0	motor_cortex
MIMAT0019908	hsa-miR-4761-5p	ENSG00000225361	PPP1R26-AS1	antisense	chr9	138360222	138360240	-	1	0	AGO2	8mer	ccaGUCCGUACGUGUGGAACa	| | || || | |||||||	gacCUGG-AU-CUCACCUUGa	1.0592	0.030	0	BT474
MIMAT0019908	hsa-miR-4761-5p	ENSG00000237339	LINC01502	lincRNA	chr9	138478202	138478224	+	1	0	AGO2	7mer-m8	ccaGUC-CGUACG--UGUGGAACa	| ||| || ||| ||||||||	agcCAGCGC-UGCGGACACCUUGg	1.4483	0.032	1	MDMs
MIMAT0019908	hsa-miR-4761-5p	ENSG00000197308	GATA3-AS1	lincRNA	chr10	8095085	8095105	-	1	0	AGO2	7mer-m8	ccaguccGUACGUGUGGAACa	| || : |||||||	caauauuCAACUUCACCUUGg	0.5168	-0.203	2	MCF7
MIMAT0019908	hsa-miR-4761-5p	ENSG00000239665	AL157392.3	processed_transcript	chr10	13689108	13689129	+	1	0	AGO2	8mer	ccagUCC-GUACGUGUGGAACa	| ||| :|||: |||||||	gagaAGGAUAUGUUCACCUUGa	1.3542	-0.756	1	22RV1
MIMAT0019908	hsa-miR-4761-5p	ENSG00000240291	AL450384.2	antisense	chr10	18828164	18828186	-	2	0	AGO1-4,AGO2	8mer	ccAGUCCG--UACGUGUGGAACa	| |||| | || |||||||	gaUCAGUCCUCUGAUCACCUUGa	1.2520	2.631	1	22RV1,Huh-7.5
MIMAT0019908	hsa-miR-4761-5p	ENSG00000279623	AL359697.1	sense_intronic	chr10	22154828	22154850	-	1	0	AGO2	7mer-m8	ccAGUCCG-UACGU--GUGGAACa	|||||: || || |||||||	-cUCAGGUGAUCCAUCCACCUUGg	1.5439	0.038	0	22RV1
MIMAT0019908	hsa-miR-4761-5p	ENSG00000225484	NUTM2B-AS1	antisense	chr10	81478435	81478454	-	5	0	AGO1-4,AGO2	7mer-m8	ccAGUCCGUACGUGUGGAACa	| |:| || : |||||||	gcUUACACA-CUUCACCUUGc	0.9721	0.393	1	Huh-7.5,MDA-MB-231
MIMAT0019908	hsa-miR-4761-5p	ENSG00000225484	NUTM2B-AS1	antisense	chr10	81482578	81482601	-	1	0	AGO1-4	7mer-m8	ccAGUCCG-UA--CGUGUGGAACa	|||||: || || |||||||	acUCAGGUGAUCCGCCCACCUUGg	1.5323	0.099	1	MCF7
MIMAT0019908	hsa-miR-4761-5p	ENSG00000223482	NUTM2A-AS1	antisense	chr10	89004780	89004803	-	1	0	AGO1-4	7mer-m8	ccAGUCCG-UA--CGUGUGGAACa	|||||: || || |||||||	acUCAGGUGAUCCGCCCACCUUGg	1.5323	0.038	2	MCF7
MIMAT0019908	hsa-miR-4761-5p	ENSG00000226009	KCNIP2-AS1	antisense	chr10	103588282	103588303	+	1	0	AGO2	7mer-m8	ccaguccguacGU-GUGGAACa	| || |||||||	cccauacccccCAUCACCUUGg	0.1050	0.020	0	HEK293T
MIMAT0019908	hsa-miR-4761-5p	ENSG00000269609	RPARP-AS1	processed_transcript	chr10	104214879	104214899	+	2	0	AGO2	7mer-m8	ccAGUCCGUACGUGUGGAACa	| |:| | ||||||||||	guUUAACAAAGCACACCUUGc	1.1359	0.146	0	HeLa
MIMAT0019908	hsa-miR-4761-5p	ENSG00000260461	AL133355.1	sense_overlapping	chr10	105638791	105638811	-	1	0	AGO2	7mer-m8	ccAGUCCGUACGUGUGGAACa	|||| || :|||||||	ccUCAGCCAACAGCACCUUGg	1.2717	0.260	3	MDA-MB-231
MIMAT0019908	hsa-miR-4761-5p	ENSG00000260917	AL158212.3	sense_overlapping	chr10	114583574	114583594	+	2	0	AGO2	7mer-m8	ccAGUC-CGUACGUGUGGAACa	| |||| || || |||||||	gcUCAGUGCUAGC-CACCUUGg	1.5017	-0.123	0	22RV1
MIMAT0019908	hsa-miR-4761-5p	ENSG00000235245	AL360181.2	antisense	chr10	135108715	135108738	-	1	0	AGO2	7mer-m8	ccAGUCCGU---ACGUGUGGAACa	|||| ||: ||: |||||||	agUCAAGCGAUCUGUCCACCUUGg	1.3170	0.218	0	T-REx-293
MIMAT0019908	hsa-miR-4761-5p	ENSG00000254815	AP006284.1	antisense	chr11	558335	558355	+	2	0	AGO2	7mer-m8	ccaguccGU-ACGUGUGGAACa	|| || ||| |||||||	ggggcucCACUGC-CACCUUGg	0.9794	-0.424	1	22RV1
MIMAT0019908	hsa-miR-4761-5p	ENSG00000130600	H19	processed_transcript	chr11	2016630	2016650	-	4	0	AGO2	7mer-m8	ccAGUC-CGUACGUGUGGAACa	|| || |:: || |||||||	cgUGAGUGUGAGC-CACCUUGg	1.2809	-0.297	0	left_ventricle
MIMAT0019908	hsa-miR-4761-5p	ENSG00000130600	H19	processed_transcript	chr11	2018947	2018968	-	4	0	AGO1-4,AGO2	7mer-m8	ccagUCCGUACGU-GUGGAACa	| || || | | |||||||	ugggAGCCAAGGAGCACCUUGg	1.0592	1.034	0	BCBL-1,HeLa
MIMAT0019908	hsa-miR-4761-5p	ENSG00000269821	KCNQ1OT1	antisense	chr11	2665551	2665571	-	2	0	AGO1-4	8mer	ccagUCCGUACGUGUGGAACa	| || | |||||||||	agaaAGAAUUUCACACCUUGa	0.9175	0.089	0	Huh-7.5
MIMAT0019908	hsa-miR-4761-5p	ENSG00000269821	KCNQ1OT1	antisense	chr11	2679291	2679311	-	1	0	AGO1-4	8mer	ccaguccGUACGUGUGGAACa	| | | | |||||||	ccccuccCUUCCCCACCUUGa	0.5575	-0.191	0	hNSC
MIMAT0019908	hsa-miR-4761-5p	ENSG00000279246	AP003108.3	TEC	chr11	61120830	61120850	+	3	0	AGO1-4,AGO2	7mer-m8	ccaguccguacguGUGGAACa	|| | |||||||	cagcaaacccaacCACCUUGu	0.4889	-0.104	0	Huh-7.5
MIMAT0019908	hsa-miR-4761-5p	ENSG00000256940	AP001453.2	antisense	chr11	64013512	64013530	+	1	0	AGO2	7mer-m8	ccaGUCCGUACGUGUGGAACa	||| | | |||||||	uacCAGACCAG--CACCUUGu	0.7491	-0.397	1	HUVEC
MIMAT0019908	hsa-miR-4761-5p	ENSG00000255031	AP002807.1	antisense	chr11	67820937	67820958	+	1	0	AGO2	7mer-m8	ccaGUCCGU-ACGUGUGGAACa	|||||| | |||||||	cccCAGGCAGAGGCCACCUUGc	1.4056	-0.264	3	MCF7
MIMAT0019908	hsa-miR-4761-5p	ENSG00000254682	AP002387.2	antisense	chr11	71163133	71163158	+	3	0	AGO2	7mer-m8	ccAGUCCG--UAC--GU-GUGGAACa	|||| | ||| |: |||||||	ccUCAGACAGAUGGCCGCCACCUUGc	1.2150	-0.116	3	Huh-7.5
MIMAT0019908	hsa-miR-4761-5p	ENSG00000260966	AP001486.2	sense_overlapping	chr11	102923599	102923619	-	2	0	AGO1-4,AGO2	8mer	ccAGUCCGUACGUGUGGAACa	|:: ||| ::|||||||	acUUGCACAUUUGCACCUUGa	1.1371	-0.184	0	HEK293,Huh-7.5
MIMAT0019908	hsa-miR-4761-5p	ENSG00000261098	AP000766.1	lincRNA	chr11	107185463	107185483	-	4	0	AGO2	7mer-m8	ccaguccguacgUGUGGAACa	|| | :|||||||	aguugccaaaagGCACCUUGc	0.4974	0.162	0	Huh-7.5
MIMAT0019908	hsa-miR-4761-5p	ENSG00000261098	AP000766.1	lincRNA	chr11	107185995	107186015	-	1	0	AGO2	7mer-m8	ccaguccguACGUGUGGAACa	| | || ||||||||	guuuuccuuUGGACACCUUGu	0.6189	0.130	0	HeLa
MIMAT0019908	hsa-miR-4761-5p	ENSG00000196167	COLCA1	antisense	chr11	111164585	111164604	-	1	0	AGO2	8mer	ccaguccguACGUGUGGAACa	||: |||||||	aaguucuuuUGU-CACCUUGa	-0.0227	1.229	0	22RV1
MIMAT0019908	hsa-miR-4761-5p	ENSG00000250132	AC004803.1	antisense	chr12	1085744	1085763	-	1	0	AGO1-4	7mer-m8	ccAGUCCGUACGUGUGGAACa	| ||| : || :|||||||	gcUCAUAUCUG-GCACCUUGg	1.2241	0.123	2	hNSC
MIMAT0019908	hsa-miR-4761-5p	ENSG00000215039	CD27-AS1	processed_transcript	chr12	6559981	6560003	-	2	0	AGO2	7mer-m8	ccaGUCCGUACG--UGUGGAACa	| ||| | | | |||||||	gccCAGCCCUCCUGUCACCUUGc	0.9942	-0.391	1	22RV1
MIMAT0019908	hsa-miR-4761-5p	ENSG00000205885	C1RL-AS1	antisense	chr12	7270111	7270131	+	1	0	AGO1-4	8mer	ccaguccguacguGUGGAACa	| |||||||	cccucuccuccucCACCUUGa	-0.0704	-0.136	1	hNSC
MIMAT0019908	hsa-miR-4761-5p	ENSG00000205885	C1RL-AS1	antisense	chr12	7270685	7270704	+	3	0	AGO1-4,AGO2	7mer-m8	ccAGUCCGUACGUGUGGAACa	||| | | || |||||||	auUCAAG-AGGCCCACCUUGu	1.1765	-0.103	1	Huh-7.5
MIMAT0019908	hsa-miR-4761-5p	ENSG00000257718	AC067735.1	antisense	chr12	39303317	39303337	+	1	0	AGO2	8mer	ccaguccguaCGUGUGGAACa	| | | | ||||||||	ccugacccugGAACACCUUGa	0.7504	-0.284	1	HeLa
MIMAT0019908	hsa-miR-4761-5p	ENSG00000273015	AC008124.1	lincRNA	chr12	46113725	46113744	-	3	0	AGO2	7mer-m8	ccaGUCCGUACGUGUGGAACa	||| | | | |||||||	aacCAGUCCU-CUCACCUUGg	0.9593	-0.210	1	22RV1
MIMAT0019908	hsa-miR-4761-5p	ENSG00000257337	AC068888.1	antisense	chr12	53433714	53433734	-	1	0	AGO1-4	7mer-m8	ccaguccGUACGUGUGGAACa	| | | :||||||||	cauaccaCCUCUACACCUUGc	0.6400	-0.241	2	fibroblasts
MIMAT0019908	hsa-miR-4761-5p	ENSG00000256571	AC079866.2	sense_intronic	chr12	64272610	64272633	+	2	0	AGO1,AGO1-4	7mer-m8	ccaGUC-CG--UACGUGUGGAACa	||| || || | |||||||	acaCAGUGCUAAUUCUCACCUUGu	1.0464	-0.007	0	Huh-7.S10.3,endothelial
MIMAT0019908	hsa-miR-4761-5p	ENSG00000281344	HELLPAR	macro_lncRNA	chr12	102605629	102605649	+	1	0	AGO1-4	7mer-m8	ccaguccguACGUGUGGAACa	| | |||||||	cucuucuguUUCUCACCUUGc	-0.1098	0.191	0	Huh-7.5
MIMAT0019908	hsa-miR-4761-5p	ENSG00000281344	HELLPAR	macro_lncRNA	chr12	102617813	102617833	+	1	0	AGO1-4	7mer-m8	ccagucCGUACGUGUGGAACa	| |:| | |||||||	gcauucGUAGACCCACCUUGu	0.5811	-0.049	0	Huh-7.5
MIMAT0019908	hsa-miR-4761-5p	ENSG00000281344	HELLPAR	macro_lncRNA	chr12	102643881	102643902	+	1	0	AGO1-4	7mer-m8	ccAGU-CCGUACGUGUGGAACa	||: | : ||| |||||||	acUCGUGAUCUGCCCACCUUGg	1.1765	-0.087	0	Huh-7.5
MIMAT0019908	hsa-miR-4761-5p	ENSG00000281344	HELLPAR	macro_lncRNA	chr12	102744334	102744357	+	1	0	AGO1-4	7mer-m8	ccAGUCCGU---ACGUGUGGAACa	|::| || | ::|||||||	caUUGGUCAUUUUCUGCACCUUGu	0.8350	-0.042	0	Huh-7.5
MIMAT0019908	hsa-miR-4761-5p	ENSG00000281344	HELLPAR	macro_lncRNA	chr12	102758835	102758855	+	1	0	AGO1-4	7mer-m8	ccaguccguacGUGUGGAACa	| | |||||||	uccuuuccuccCCCACCUUGc	0.0179	-0.253	0	Huh-7.S10.3
MIMAT0019908	hsa-miR-4761-5p	ENSG00000196668	LINC00173	processed_transcript	chr12	116973105	116973125	+	1	0	AGO2	7mer-m8	ccaguccgUACGUGUGGAACa	||| |||||||	aaaauaaaAUGGCCACCUUGc	0.2375	-0.159	2	HeLa
MIMAT0019908	hsa-miR-4761-5p	ENSG00000277840	AC026368.1	sense_intronic	chr12	117440701	117440721	+	2	0	AGO2	7mer-m8	ccaguCCGUACGUGUGGAACa	| :| ||||||||||	acguuGAUAGGCACACCUUGc	0.7437	0.761	1	HeLa
MIMAT0019908	hsa-miR-4761-5p	ENSG00000241388	HNF1A-AS1	processed_transcript	chr12	121408591	121408611	-	5	0	AGO1-4,AGO2	8mer	ccaGUCCGUACG-UGUGGAACa	| || |::| | ||||||||	gaaCA-GUGUCCAACACCUUGa	1.1823	-0.108	1	Huh-7.5
MIMAT0019908	hsa-miR-4761-5p	ENSG00000247373	AC055713.1	lincRNA	chr12	124060891	124060914	-	1	0	AGO2	7mer-m8	ccAGUCCGU---ACGUGUGGAACa	||| |:: ||| |||||||	ucUCAAGUGAGCUGCCCACCUUGu	1.1092	-0.028	0	T-REx-293
MIMAT0019908	hsa-miR-4761-5p	ENSG00000247373	AC055713.1	lincRNA	chr12	124064559	124064580	-	1	0	AGO1	7mer-m8	ccAGUCCGUACGU--GUGGAACa	|||: | || || |||||||	cgUCGUG-AUCCACCCACCUUGg	1.2833	0.033	0	endothelial
MIMAT0019908	hsa-miR-4761-5p	ENSG00000281026	N4BP2L2-IT2	sense_intronic	chr13	33079913	33079938	-	1	0	AGO1-4	8mer	ccagUCCGUACGU-----GUGGAACa	|||:|| || |||||||	uuagAGGUAUACAUAUGUCACCUUGa	0.8001	-0.533	1	Huh-7.5
MIMAT0019908	hsa-miR-4761-5p	ENSG00000281026	N4BP2L2-IT2	sense_intronic	chr13	33080248	33080271	-	3	0	AGO1-4,AGO2	8mer	ccaguccGU-ACG--UGUGGAACa	| || ||| ||||||||	aaaccaaCACUGCUGACACCUUGa	0.8490	0.242	1	Huh-7.5,left_ventricle
MIMAT0019908	hsa-miR-4761-5p	ENSG00000215483	LINC00598	lincRNA	chr13	40770166	40770186	-	2	0	AGO1-4,AGO2	7mer-m8	ccaguccguacGUGUGGAACa	| |||||||||	cacuaacacacCACACCUUGu	0.3264	-0.196	0	Huh-7.5
MIMAT0019908	hsa-miR-4761-5p	ENSG00000273784	AL137058.2	processed_transcript	chr13	53216603	53216623	+	3	0	AGO2	7mer-m8	ccaguccguacguGUGGAACa	| |||||||	uaaagucucucuuCACCUUGc	-0.2527	-0.114	1	MDA-MB-231
MIMAT0019908	hsa-miR-4761-5p	ENSG00000215417	MIR17HG	processed_transcript	chr13	92002817	92002838	+	4	0	AGO1-4,AGO2	7mer-m8	ccaguccguacGU-GUGGAACa	| | || |||||||	aaaaaagagaaCAUCACCUUGu	0.4065	1.054	0	HeLa,Huh-7.5
MIMAT0019908	hsa-miR-4761-5p	ENSG00000224821	COL4A2-AS2	antisense	chr13	111115485	111115507	-	14	0	AGO1,AGO1-4,AGO2,AGO4	8mer	ccaGUCCGUACG--UGUGGAACa	||| | ||| ||||||||	aacCAGCCCUGCAGACACCUUGa	1.2114	-0.158	1	C666,HEK293,MDMs
MIMAT0019908	hsa-miR-4761-5p	ENSG00000258441	LINC00641	processed_transcript	chr14	21671030	21671051	-	13	0	AGO1-4,AGO2	7mer-m8	ccaGUCCGUACGU-GUGGAACa	|| || | || |||||||	aucCAAGCUUCCAUCACCUUGc	1.0638	0.228	1	Huh-7.5
MIMAT0019908	hsa-miR-4761-5p	ENSG00000280129	AL132780.5	TEC	chr14	23475421	23475442	-	2	0	AGO1-4,AGO2	8mer	ccAGUCCGU-ACGUGUGGAACa	||| || || | ::|||||||	ggUGAGCCAUUUUGCACCUUGa	1.5214	1.178	0	HCT116,Huh-7.5
MIMAT0019908	hsa-miR-4761-5p	ENSG00000157306	ZFHX2-AS1	processed_transcript	chr14	24012176	24012196	+	11	0	AGO1-4,AGO2	7mer-m8	ccaGUCCGUACGUGUGGAACa	| | | || |||||||	uacCUGACCCGCCCACCUUGg	0.7747	-0.260	1	Huh-7.5,foreskin_fibroblast
MIMAT0019908	hsa-miR-4761-5p	ENSG00000157306	ZFHX2-AS1	processed_transcript	chr14	24029131	24029151	+	3	0	AGO2	7mer-m8	ccaguccgUACGUGUGGAACa	| || |||||||	aacuccugAAGCUCACCUUGu	0.1677	2.054	1	BCBL-1
MIMAT0019908	hsa-miR-4761-5p	ENSG00000257621	PSMA3-AS1	antisense	chr14	58760213	58760240	-	1	0	AGO2	7mer-m8	ccAGUCCGUACGU-------GUGGAACa	| ||| || ||:| |||||||	gcUCAUGCCUGUAAUCUCAGCACCUUGg	0.6166	0.037	0	motor_cortex
MIMAT0019908	hsa-miR-4761-5p	ENSG00000258301	VASH1-AS1	lincRNA	chr14	77248365	77248385	-	2	0	AGO2	8mer	ccaguccguacGUGUGGAACa	| | | |||||||	gcuuucuugaaCUCACCUUGa	0.1283	0.696	0	BCBL-1
MIMAT0019908	hsa-miR-4761-5p	ENSG00000258867	LINC01146	lincRNA	chr14	88563862	88563883	+	2	0	AGO1-4,AGO2	8mer	ccaGUCCGUACG-UGUGGAACa	|:| || | ||||||||	acaCGGCCAAACAACACCUUGa	0.9175	0.023	0	Huh-7.5
MIMAT0019908	hsa-miR-4761-5p	ENSG00000278576	AL162171.3	sense_intronic	chr14	89057326	89057347	+	1	0	AGO1-4	7mer-m8	ccaguccguACG-UGUGGAACa	|| ||| :|||||||	caucucaucUGCUGCACCUUGu	0.7774	-0.357	0	hNSC
MIMAT0019908	hsa-miR-4761-5p	ENSG00000259031	AL845552.2	lincRNA	chr14	101005514	101005537	+	1	0	AGO2	7mer-m8	ccAGUCCG--UACGU-GUGGAACa	|||| ||| | || |||||||	ggUCCGGCUUCUCCAGCACCUUGg	1.5517	3.936	2	H1
MIMAT0019908	hsa-miR-4761-5p	ENSG00000225746	MEG8	lincRNA	chr14	101364027	101364049	+	5	0	AGO1,AGO2,AGO3	7mer-m8	ccaguccGUACGU--GUGGAACa	:|| :| |||||||	cagaguuUAUUUAACCACCUUGc	0.2548	-0.243	0	HEK293
MIMAT0019908	hsa-miR-4761-5p	ENSG00000258399	AL117190.1	lincRNA	chr14	101364027	101364049	+	5	0	AGO1,AGO2,AGO3	7mer-m8	ccaguccGUACGU--GUGGAACa	:|| :| |||||||	cagaguuUAUUUAACCACCUUGc	0.2548	-0.243	1	HEK293
MIMAT0019908	hsa-miR-4761-5p	ENSG00000258460	AL355096.1	lincRNA	chr14	101799110	101799132	-	2	0	AGO1-4,AGO2	8mer	ccAGU--CCGUACGU-GUGGAACa	| ||| | | | || |||||||	gaUCAUCGUCCU-CAUCACCUUGa	1.1568	-0.752	0	Huh-7.5
MIMAT0019908	hsa-miR-4761-5p	ENSG00000278071	AL161669.3	lincRNA	chr14	103674711	103674732	+	1	0	AGO2	7mer-m8	ccaGUCCGUACGU-GUGGAACa	|||||:|| : |||||||	uuaCAGGCGUGAGCCACCUUGu	1.4975	-0.033	1	Huh-7.5
MIMAT0019908	hsa-miR-4761-5p	ENSG00000256050	AL583722.1	lincRNA	chr14	105147703	105147726	+	1	0	AGO2	7mer-m8	ccaGUCCGUAC---GUGUGGAACa	| ||||| || | |||||||	gugCAGGCUUGGCCCUCACCUUGg	1.3279	-0.374	0	HeLa
MIMAT0019908	hsa-miR-4761-5p	ENSG00000279495	AL928654.4	TEC	chr14	105838357	105838377	+	1	0	AGO2	7mer-m8	ccaguccguacgUGUGGAACa	| :|||||||	uuccuaauucuaGCACCUUGg	-0.0070	-0.124	0	T98G
MIMAT0019908	hsa-miR-4761-5p	ENSG00000224078	SNHG14	processed_transcript	chr15	25354225	25354244	+	1	0	AGO2	7mer-m8	ccAGUCC-GUACGUGUGGAACa	|| || ||| ||||||||	uuUCUGGACAU--ACACCUUGu	1.2160	-0.226	1	HeLa
MIMAT0019908	hsa-miR-4761-5p	ENSG00000248079	DPH6-AS1	lincRNA	chr15	35838504	35838524	+	2	0	AGO2	7mer-m8	ccagUCCGUACG-UGUGGAACa	| ||| :||| :|||||||	gcggAGG-GUGCGGCACCUUGg	1.3066	-0.873	4	Akata-LCLd3
MIMAT0019908	hsa-miR-4761-5p	ENSG00000261183	SPINT1-AS1	antisense	chr15	41128288	41128306	-	2	0	AGO2	8mer	ccaGUCCGUACGUGUGGAACa	| | ||| || ||||||||	gugCUGGC-UG-ACACCUUGa	1.2717	-0.185	1	islets
MIMAT0019908	hsa-miR-4761-5p	ENSG00000247556	OIP5-AS1	processed_transcript	chr15	41595371	41595392	+	29	0	AGO1,AGO1-4,AGO2	8mer	ccAGUCCGUACGU-GUGGAACa	|::| | | :| |||||||	ucUUGGCCUUUUAGCACCUUGa	1.0000	1.022	0	Huh-7.5,endothelial
MIMAT0019908	hsa-miR-4761-5p	ENSG00000244879	GABPB1-AS1	antisense	chr15	50652785	50652802	+	2	0	AGO2	7mer-m8	ccAGUCCGUACGUGUGGAACa	| |||: | |||||||	aaUAAGGU---CUCACCUUGu	0.7422	0.060	0	HCT116
MIMAT0019908	hsa-miR-4761-5p	ENSG00000244879	GABPB1-AS1	antisense	chr15	50661322	50661340	+	2	0	AGO1,AGO2	8mer	ccaguCCGUACGUGUGGAACa	||| || :|||||||	aaauuGGC-UG-GCACCUUGa	0.7971	0.395	0	HeLa,endothelial
MIMAT0019908	hsa-miR-4761-5p	ENSG00000259402	AC090515.5	sense_intronic	chr15	59107778	59107801	+	2	0	AGO2	7mer-m8	ccAGUCCG-UA--CGUGUGGAACa	||| || || | |||||||	ccUCAAGCGAUCCUCCCACCUUGg	1.0813	-0.412	1	motor_cortex
MIMAT0019908	hsa-miR-4761-5p	ENSG00000259616	AC104574.2	lincRNA	chr15	61592507	61592527	-	1	0	AGO2	7mer-m8	ccaguccguACGUGUGGAACa	| ||| |||||||	cuggugaucUGCCCACCUUGg	0.5602	-0.344	0	BCBL-1
MIMAT0019908	hsa-miR-4761-5p	ENSG00000277152	AC110048.2	lincRNA	chr15	67157485	67157505	+	1	0	AGO2	7mer-m8	ccaguccguacGUGUGGAACa	| | | |:|||||||	gaacccacccuCGCACCUUGg	0.6876	-0.483	0	HeLa
MIMAT0019908	hsa-miR-4761-5p	ENSG00000261187	AC079322.1	lincRNA	chr15	72758331	72758350	-	1	0	AGO2	7mer-m8	ccAGUCCGUACGUGUGGAACa	| |||:: | |||||||	ccUGAGGUGAUC-CACCUUGg	1.0418	0.028	0	HCT116
MIMAT0019908	hsa-miR-4761-5p	ENSG00000260534	AC100827.3	sense_overlapping	chr15	72883286	72883308	+	4	0	AGO1-4,AGO2	7mer-m8	ccaGU-CCGUACG--UGUGGAACa	|| || |||: || ||||||||	gggCAUGGCG-GCUUACACCUUGu	1.5132	-0.256	0	HeLa,Huh-7.5
MIMAT0019908	hsa-miR-4761-5p	ENSG00000279394	AC015871.4	TEC	chr15	80168538	80168558	-	3	0	AGO1-4,AGO2	8mer	ccaguccguacGUGUGGAACa	| | |||||||	gacugauuuccCCCACCUUGa	-0.2128	-0.060	0	Huh-7.5
MIMAT0019908	hsa-miR-4761-5p	ENSG00000259527	LINC00052	lincRNA	chr15	88120179	88120200	+	1	0	AGO2	7mer-m8	ccaguCCGUACG-UGUGGAACa	| | | ||| ||||||||	cgauuGCCCUGCAACACCUUGg	1.0546	-0.182	0	MCF7
MIMAT0019908	hsa-miR-4761-5p	ENSG00000259291	ZNF710-AS1	antisense	chr15	90619737	90619760	-	1	0	AGO1-4	7mer-m8	ccAGUCCGU---ACGUGUGGAACa	|||||:: ||| |||||||	ccUCAGGUGAUCUGCCCACCUUGg	1.4650	0.132	1	hNSC
MIMAT0019908	hsa-miR-4761-5p	ENSG00000259291	ZNF710-AS1	antisense	chr15	90624778	90624799	-	1	0	AGO2	7mer-m8	ccaGUCCGUACGU-GUGGAACa	| || | || : |||||||	agcCAUACUUGGGCCACCUUGu	1.0116	-0.212	1	HEK293S
MIMAT0019908	hsa-miR-4761-5p	ENSG00000277135	AC012409.3	lincRNA	chr15	96682742	96682763	-	2	0	AGO1	7mer-m8	ccaguccgUACGU-GUGGAACa	| || :| |||||||	uauugcaaAUUUAUCACCUUGu	0.5253	2.109	0	endothelial
MIMAT0019908	hsa-miR-4761-5p	ENSG00000278987	AL031009.1	TEC	chr16	1739677	1739696	+	2	0	AGO1,AGO2	7mer-m8	ccaGUCCGUACGUGUGGAACa	||| | | | |||||||	aagCAGUCCU-CCCACCUUGg	0.9593	-0.057	0	HeLa,endothelial
MIMAT0019908	hsa-miR-4761-5p	ENSG00000260293	AC106820.4	sense_intronic	chr16	2531116	2531137	+	1	0	AGO2	8mer	ccAGU-CCGUACGUGUGGAACa	|||| ||| ::|||||||	ugUCACAGCACCUGCACCUUGa	1.5041	-0.416	0	HeLa
MIMAT0019908	hsa-miR-4761-5p	ENSG00000279031	AC004232.3	TEC	chr16	3343279	3343298	+	1	0	AGO2	7mer-m8	ccAGUCCGUACGUGUGGAACa	| || | ||| |||||||	guUCUCUCUUGC-CACCUUGu	1.1417	-0.050	0	HeLa
MIMAT0019908	hsa-miR-4761-5p	ENSG00000262468	LINC01569	lincRNA	chr16	4296165	4296185	-	1	0	AGO2	8mer	ccaguccguacguGUGGAACa	| || | |||||||	gaacauccuccuuCACCUUGa	0.6667	-0.208	2	HeLa
MIMAT0019908	hsa-miR-4761-5p	ENSG00000260276	AC022167.2	antisense	chr16	8942191	8942210	+	6	0	AGO1-4,AGO2	8mer	ccagucCGUACGUGUGGAACa	| |||||: |||||||	ccgccuGCAUGU-CACCUUGa	1.2478	-0.738	0	Huh-7.5
MIMAT0019908	hsa-miR-4761-5p	ENSG00000261560	AC007216.3	sense_intronic	chr16	11975952	11975970	-	1	0	AGO2	7mer-m8	ccaGUCCGUACGUGUGGAACa	| |||| :| : |||||||	agaCAGG-GU-UUCACCUUGu	1.2520	-0.184	0	HeLa
MIMAT0019908	hsa-miR-4761-5p	ENSG00000275807	AC145285.6	antisense	chr16	28833800	28833820	-	1	0	AGO1-4	7mer-m8	ccaguccguacguGUGGAACa	| |||||||	aggagcuacccucCACCUUGu	-0.3333	-0.276	0	MCF7
MIMAT0019908	hsa-miR-4761-5p	ENSG00000260852	FBXL19-AS1	antisense	chr16	30934201	30934222	-	1	0	AGO2	7mer-m8	ccAGUCCGUACGU-GUGGAACa	|| | : | || |||||||	ucUCCGCUUUCCACCACCUUGg	1.0116	1.042	1	HeLa
MIMAT0019908	hsa-miR-4761-5p	ENSG00000261512	AC092368.3	lincRNA	chr16	46657849	46657869	-	4	0	AGO1	7mer-m8	ccaguccguACGUGUGGAACa	| | || :|||||||	gaccucauuUGGGCACCUUGc	0.6206	0.305	0	endothelial
MIMAT0019908	hsa-miR-4761-5p	ENSG00000262038	AC007599.2	sense_intronic	chr16	47563489	47563510	+	1	0	AGO2	7mer-m8	ccAGUCCGUA--CGUGUGGAACa	||: | || || |||||||	ccUCGUG-AUCCGCCCACCUUGc	1.0116	-0.081	0	22RV1
MIMAT0019908	hsa-miR-4761-5p	ENSG00000261804	AC007342.4	lincRNA	chr16	53418412	53418432	+	1	0	AGO2	8mer	ccaguccguACGUGUGGAACa	| | || :|||||||	uaugaaaucUGGGCACCUUGa	0.6794	0.055	2	22RV1
MIMAT0019908	hsa-miR-4761-5p	ENSG00000263207	AC109462.2	lincRNA	chr16	55366598	55366620	+	1	0	AGO2	7mer-m8	ccAGUCCGUAC-GU-GUGGAACa	||| ::|| :| |||||||	ucUCAAUUGUGUUACCACCUUGu	1.1765	-0.305	1	left_ventricle
MIMAT0019908	hsa-miR-4761-5p	ENSG00000263126	AC040162.3	lincRNA	chr16	67916990	67917010	+	12	1	AGO1-4,AGO2	8mer	ccaguccguACGUGUGGAACa	||| ||| |||||||	uguccccucUGCCCACCUUGa	1.0097	4.085	0	Huh-7.5,MDMs
MIMAT0019908	hsa-miR-4761-5p	ENSG00000280152	AC009078.3	TEC	chr16	75281736	75281756	-	1	0	AGO1	7mer-m8	ccaguccguacGUGUGGAACa	| |||||||	uucucccagcuCCCACCUUGu	-0.4659	0.027	1	endothelial
MIMAT0019908	hsa-miR-4761-5p	ENSG00000280190	AC027279.4	TEC	chr16	78924435	78924454	+	1	0	AGO2	7mer-m8	ccaguccGUACGUGUGGAACa	| ||| |||||||	uucacuuCCUGC-CACCUUGg	0.4198	-0.205	0	islets
MIMAT0019908	hsa-miR-4761-5p	ENSG00000261061	AC092718.4	sense_intronic	chr16	81065062	81065082	+	3	0	AGO1-4,AGO2	7mer-m8	ccaguccguacgUGUGGAACa	| ||||||||	accucaauaaaaACACCUUGu	-0.0146	0.211	1	HeLa,MCF7
MIMAT0019908	hsa-miR-4761-5p	ENSG00000260417	AC092127.1	lincRNA	chr16	85628451	85628471	+	1	0	AGO2	7mer-m8	ccaGUC-CGUACGUGUGGAACa	| ||| || || |||||||	cgcCAGCGC-CGCUCACCUUGg	1.2833	-0.778	0	22RV1
MIMAT0019908	hsa-miR-4761-5p	ENSG00000260177	AC126696.1	lincRNA	chr16	87814076	87814095	-	3	0	AGO2	7mer-m8	ccaGUCCGUACGUGUGGAACa	| ::|||| | ||||||||	agcUGGGCA-GAACACCUUGg	1.4622	-0.036	0	HeLa
MIMAT0019908	hsa-miR-4761-5p	ENSG00000261373	VPS9D1-AS1	antisense	chr16	89784059	89784079	+	5	0	AGO1,AGO1-4,AGO2	7mer-m8	ccAGUCCGUACGUGUGGAACa	|:| |:| | |||||||	ccUUACCCGUCCCCACCUUGc	0.9606	-0.411	0	22RV1,MCF7,endothelial
MIMAT0019908	hsa-miR-4761-5p	ENSG00000233223	AC016876.1	antisense	chr17	7486364	7486384	-	3	0	AGO1-4,AGO2	7mer-m8	ccAGUCCGUACGUGUGGAACa	| |::|| | | :|||||||	gcUUGGGAAAGGGCACCUUGg	1.2973	-0.425	0	Huh-7.5,motor_cortex
MIMAT0019908	hsa-miR-4761-5p	ENSG00000175061	LRRC75A-AS1	processed_transcript	chr17	16344987	16345006	+	36	0	AGO1,AGO1-4,AGO2	7mer-m8	ccaGUCCGUACGUGUGGAACa	|| | | | |||||||	aagCAAUCCU-CCCACCUUGu	0.7270	-0.275	0	Huh-7.5,endothelial,left_ventricle
MIMAT0019908	hsa-miR-4761-5p	ENSG00000273018	AC107983.2	processed_transcript	chr17	18414769	18414789	-	1	0	AGO2	7mer-m8	ccAGUCCGUACGUGUGGAACa	|:| || : |||||||	uaUUAACCACAUUCACCUUGu	0.8374	3.375	0	motor_cortex
MIMAT0019908	hsa-miR-4761-5p	ENSG00000266126	AC005730.3	sense_intronic	chr17	19832884	19832904	-	5	0	AGO1-4,AGO2	8mer	ccaguccGUACGUGUGGAACa	| | | ||||||||	ucauaacCUUAGACACCUUGa	0.5447	0.044	1	Huh-7.5
MIMAT0019908	hsa-miR-4761-5p	ENSG00000272780	AC233702.9	processed_transcript	chr17	21437805	21437823	-	4	0	AGO1-4,AGO2	7mer-m8	ccaGUCCGUACGUGUGGAACa	|| | |||| | |||||||	ggaCUGGCAGG--CACCUUGg	1.3867	0.106	0	T-REx-293,hNSC
MIMAT0019908	hsa-miR-4761-5p	ENSG00000280069	AC127024.8	TEC	chr17	29065253	29065276	+	2	0	AGO1-4,AGO2	7mer-m8	ccAGUCCG-UACGU--GUGGAACa	|||||: || || |||||||	ccUCAGGUGAUCCACCCACCUUGg	1.5718	-0.301	0	HeLa,Huh-7.5
MIMAT0019908	hsa-miR-4761-5p	ENSG00000265799	AC090844.3	lincRNA	chr17	38170824	38170842	-	2	0	AGO1	8mer	ccaGUCCGUACGUGUGGAACa	::| ||| |||||||	cccUGGUCAU--UCACCUUGa	0.8362	0.092	0	endothelial
MIMAT0019908	hsa-miR-4761-5p	ENSG00000259623	AC125257.1	sense_overlapping	chr17	40004878	40004901	-	3	0	AGO2	8mer	ccagucCGUA---CGUGUGGAACa	| | |||| | ||||||||	gauguaGCAUUUAGAACACCUUGa	0.9930	0.692	0	22RV1
MIMAT0019908	hsa-miR-4761-5p	ENSG00000259623	AC125257.1	sense_overlapping	chr17	40007411	40007434	-	3	0	AGO1	7mer-m8	ccAGUCCG-UA--CGUGUGGAACa	||| || || | |||||||	ccUCAAGCAAUCCUCCCACCUUGg	1.0813	0.008	0	endothelial
MIMAT0019908	hsa-miR-4761-5p	ENSG00000267632	AC067852.3	sense_intronic	chr17	40663144	40663162	+	1	0	AGO2	7mer-m8	ccagUCCGUACGUGUGGAACa	|| || | |||||||	auggAGAGAU-C-CACCUUGg	0.6713	-0.145	4	22RV1
MIMAT0019908	hsa-miR-4761-5p	ENSG00000197291	RAMP2-AS1	lincRNA	chr17	40908246	40908267	-	1	0	AGO1-4	8mer	ccAGUCCGUACG-UGUGGAACa	| | :||| | | ||||||||	gcUAGGGCCUUCUACACCUUGa	1.3473	0.113	0	hNSC
MIMAT0019908	hsa-miR-4761-5p	ENSG00000198496	NBR2	bidirectional_promoter_lncRNA	chr17	41291923	41291943	+	4	0	AGO1,AGO1-4,AGO2	7mer-m8	ccaguccguacguGUGGAACa	| |||||||	acguuugguccuuCACCUUGg	-0.0872	-0.040	0	Huh-7.5,endothelial
MIMAT0019908	hsa-miR-4761-5p	ENSG00000267002	AC060780.1	lincRNA	chr17	41300519	41300536	-	3	0	AGO1,AGO2	7mer-m8	ccAGUCCGUACGUGUGGAACa	||| || | |||||||	ccUCA-CCAAG--CACCUUGu	0.9384	0.160	0	HeLa,endothelial
MIMAT0019908	hsa-miR-4761-5p	ENSG00000267002	AC060780.1	lincRNA	chr17	41314984	41315005	-	4	0	AGO1,AGO2	7mer-m8	ccaguccguacGU-GUGGAACa	| || |||||||	acccuaaacccCACCACCUUGc	0.1050	0.063	0	T-REx-293,endothelial
MIMAT0019908	hsa-miR-4761-5p	ENSG00000267750	RUNDC3A-AS1	antisense	chr17	42378436	42378456	-	1	0	AGO2	7mer-m8	ccaguccguacGUGUGGAACa	|| | | | |||||||	agugauccccaCCCACCUUGc	0.7747	-0.105	0	T-REx-293
MIMAT0019908	hsa-miR-4761-5p	ENSG00000266222	AC036222.2	sense_intronic	chr17	46454700	46454723	-	1	0	AGO2	7mer-m8	ccAGUCCGU---ACGUGUGGAACa	||| |:: ||| |||||||	acUCAAGUGAUCUGCCCACCUUGg	1.1092	-0.398	0	GM12878
MIMAT0019908	hsa-miR-4761-5p	ENSG00000246640	AC009720.1	lincRNA	chr17	48129538	48129558	-	1	0	AGO1	7mer-m8	ccagucCGUACGUGUGGAACa	| || | | |||||||	ucuucuGCCUUCUCACCUUGg	0.7747	0.292	2	endothelial
MIMAT0019908	hsa-miR-4761-5p	ENSG00000225860	LINC02072	lincRNA	chr17	49419781	49419802	+	1	0	AGO2	7mer-m8	ccagucCGUACGU-GUGGAACa	| |::| || |||||||	uuaccuGUGUACAGCACCUUGu	0.8896	-0.275	0	BT474
MIMAT0019908	hsa-miR-4761-5p	ENSG00000261589	CTC-462L7.1	lincRNA	chr17	53249169	53249186	+	1	0	AGO1-4	8mer	ccaGUCCGUACGUGUGGAACa	| || || || ||||||||	gccCA-GC-UG-ACACCUUGa	1.1939	-0.152	0	Huh-7.5
MIMAT0019908	hsa-miR-4761-5p	ENSG00000263004	AC007114.1	lincRNA	chr17	55155711	55155733	-	1	0	AGO2	8mer	ccaGUCCGUACG--UGUGGAACa	| ::| | ||| ||||||||	gcaUGGCCCUGCUGACACCUUGa	1.2044	-0.195	0	BCBL-1
MIMAT0019908	hsa-miR-4761-5p	ENSG00000264112	AC015813.1	lincRNA	chr17	56069193	56069213	-	1	0	AGO2	7mer-m8	ccaguccguACGUGUGGAACa	| | | | |||||||	guuucccuuUCCUCACCUUGc	0.4366	0.951	1	HEK293S
MIMAT0019908	hsa-miR-4761-5p	ENSG00000265148	TSPOAP1-AS1	antisense	chr17	56429413	56429432	+	1	0	AGO2	8mer	ccaguccguACGUGUGGAACa	| | | || ||||||||	guccccgacUG-ACACCUUGa	0.8850	1.977	0	BCBL-1
MIMAT0019908	hsa-miR-4761-5p	ENSG00000279801	AC111170.3	TEC	chr17	75441930	75441950	+	2	0	AGO2	7mer-m8	ccaguCCGUACGUGUGGAACa	| |||| | ||||||||	cauguGGCAAGGACACCUUGg	1.2602	-0.400	0	HeLa
MIMAT0019908	hsa-miR-4761-5p	ENSG00000267737	AC087645.2	lincRNA	chr17	76343457	76343481	+	1	0	AGO1-4	7mer-m8	ccAGUCCG-UA---CGUGUGGAACa	|||||: || | |||||||	ccUCAGGUGAUCCCCCCCACCUUGg	1.1851	-0.196	1	hNSC
MIMAT0019908	hsa-miR-4761-5p	ENSG00000262580	AC087741.1	antisense	chr17	78177680	78177699	-	3	0	AGO2	7mer-m8	ccaGUCCGUACGUGUGGAACa	| || | | |||||||	uccCUGG-AGCCUCACCUUGc	0.7270	1.303	1	T98G
MIMAT0019908	hsa-miR-4761-5p	ENSG00000279744	AC132938.5	TEC	chr17	80421970	80421991	+	4	0	AGO2	8mer	ccaguccGUACGU-GUGGAACa	| | || |||||||	cugugucCCUUCACCACCUUGa	0.3024	-0.344	2	HCT116
MIMAT0019908	hsa-miR-4761-5p	ENSG00000264247	LINC00909	lincRNA	chr18	72264301	72264321	-	1	0	AGO2	7mer-m8	ccAGUCCGUAC-GUGUGGAACa	| | || || ||||||||	auUAAAGC-UGAAACACCUUGg	1.0116	-0.117	0	MDA-MB-231
MIMAT0019908	hsa-miR-4761-5p	ENSG00000267666	AC004156.1	lincRNA	chr19	668854	668873	+	1	0	AGO2	8mer	ccaguccGUACGUGUGGAACa	| || |::|||||||	augaaauCA-GUGCACCUUGa	0.7270	0.175	1	HEK293S
MIMAT0019908	hsa-miR-4761-5p	ENSG00000248015	AC005329.1	antisense	chr19	1392597	1392615	-	5	0	AGO1-4,AGO2	8mer	ccaGUCCGUACGUGUGGAACa	|| | ||| |||||||	cagCACGGAUG--CACCUUGa	0.9512	-0.009	0	Huh-7.5
MIMAT0019908	hsa-miR-4761-5p	ENSG00000267412	AC092068.2	sense_intronic	chr19	2611599	2611621	-	1	0	AGO1-4	7mer-m8	ccagUCCGUA--CGUGUGGAACa	|| :|| | |||||||	cccaAGUUAUCCUCCCACCUUGg	0.6515	0.190	0	Huh-7.5
MIMAT0019908	hsa-miR-4761-5p	ENSG00000267138	AC005954.1	sense_intronic	chr19	3756457	3756477	-	1	0	AGO2	7mer-m8	ccaguccGUACGUGUGGAACa	| | || | |||||||	ugagacaCAGUCUCACCUUGu	0.7898	-0.117	0	HeLa
MIMAT0019908	hsa-miR-4761-5p	ENSG00000214248	AC010336.1	antisense	chr19	7965017	7965039	-	3	0	AGO2	8mer	ccAGUCCGUAC-G-UGUGGAACa	| || || : | | ||||||||	gcUCCGGAGGGACAACACCUUGa	1.2218	2.657	0	TDF
MIMAT0019908	hsa-miR-4761-5p	ENSG00000214049	UCA1	lincRNA	chr19	15939789	15939807	+	2	0	AGO1-4,AGO2	7mer-m8	ccAGUCCGUACGUGUGGAACa	|| |||| |||||||	ucUCCACCAUG--CACCUUGu	1.0267	0.038	1	Huh-7.5
MIMAT0019908	hsa-miR-4761-5p	ENSG00000214049	UCA1	lincRNA	chr19	15946765	15946783	+	3	0	AGO1-4,AGO2	7mer-m8	ccAGUCCGUACGUGUGGAACa	|| |||| |||||||	ucUCCACCAUG--CACCUUGu	1.0267	0.102	1	Huh-7.5
MIMAT0019908	hsa-miR-4761-5p	ENSG00000280332	AC020917.4	TEC	chr19	16468394	16468414	-	2	0	AGO2	7mer-m8	ccagucCGUACGUGUGGAACa	|| ::|||||||	uuaucuGCUCCUGCACCUUGc	0.3808	-0.605	2	MDA-MB-231
MIMAT0019908	hsa-miR-4761-5p	ENSG00000268056	AC020913.1	antisense	chr19	17268129	17268152	-	2	0	AGO1	7mer-m8	ccAGUCC-GUA--CGUGUGGAACa	||||| ||| || |||||||	ccUCAGGUCAUCCGCCCACCUUGg	1.6497	0.088	2	endothelial
MIMAT0019908	hsa-miR-4761-5p	ENSG00000284428	AC092329.4	processed_transcript	chr19	23452465	23452484	-	1	0	AGO1-4	7mer-m8	ccagucCGUACGUGUGGAACa	|: ||: |||||||	uccugaGUUUGU-CACCUUGg	0.4760	0.159	0	Huh-7.5
MIMAT0019908	hsa-miR-4761-5p	ENSG00000261770	AC006504.1	lincRNA	chr19	28248937	28248957	-	1	0	AGO2	7mer-m8	ccaguccguacgUGUGGAACa	| ||||||||	cuaauaauagagACACCUUGg	-0.0146	0.058	2	HeLa
MIMAT0019908	hsa-miR-4761-5p	ENSG00000267575	AC006504.5	lincRNA	chr19	28296793	28296816	+	4	0	AGO1-4,AGO2	8mer	ccaGUCCGUACGU---GUGGAACa	|| || | || | |||||||	ggcCAUGGAUUAACUUCACCUUGa	1.0510	2.392	1	HeLa,Huh-7.5
MIMAT0019908	hsa-miR-4761-5p	ENSG00000283403	AC005394.2	processed_transcript	chr19	29213597	29213617	-	1	0	AGO2	7mer-m8	ccaGUCCGUACGUGUGGAACa	| |: |:| : |||||||	gagCGAGUACUUUCACCUUGg	0.9129	1.299	0	22RV1
MIMAT0019908	hsa-miR-4761-5p	ENSG00000267475	AC008736.1	lincRNA	chr19	33182278	33182298	-	2	0	AGO2	8mer	ccaguccguACGUGUGGAACa	| |||||||||||	auuuccuacUGCACACCUUGa	0.6946	-0.134	0	HEK293
MIMAT0019908	hsa-miR-4761-5p	ENSG00000236144	TMEM147-AS1	antisense	chr19	36036855	36036875	-	1	0	AGO2	7mer-m8	ccaguccguacGUGUGGAACa	| | | |||||||	ucccgguggccCUCACCUUGc	0.3082	2.797	0	MDA-MB-231
MIMAT0019908	hsa-miR-4761-5p	ENSG00000267698	AC002116.2	antisense	chr19	36536741	36536763	+	1	0	AGO2	7mer-m8	ccaGUCCGUACG--UGUGGAACa	| ||| | ||| ||||||||	guaCAGCCCUGCCGACACCUUGg	1.3891	0.245	1	HeLa
MIMAT0019908	hsa-miR-4761-5p	ENSG00000232677	LINC00665	lincRNA	chr19	36804363	36804381	-	1	0	AGO2	8mer	ccaGUCCGUACGUGUGGAACa	| || || ||: |||||||	gccCA-GCCUGU-CACCUUGa	1.1939	-0.075	1	22RV1
MIMAT0019908	hsa-miR-4761-5p	ENSG00000232677	LINC00665	lincRNA	chr19	36816040	36816061	-	3	0	AGO1,AGO1-4,AGO2	7mer-m8	ccagucCGUACGU-GUGGAACa	| | ||:| :| |||||||	agccccGCGUCUAUCACCUUGu	1.0673	-0.109	1	HEK293,Huh-7.5,MCF7
MIMAT0019908	hsa-miR-4761-5p	ENSG00000279759	AC118344.2	TEC	chr19	40864486	40864505	+	1	0	AGO2	7mer-m8	ccaguCCGUACGUGUGGAACa	| || :| |||||||||	gagauGGGGU-CACACCUUGu	0.9372	0.008	0	HeLa
MIMAT0019908	hsa-miR-4761-5p	ENSG00000279095	AC243964.3	TEC	chr19	45168512	45168538	+	4	0	AGO2	8mer	ccAGUCCG--UACGU----GUGGAACa	|||||: || |: |||||||	uuUCAGGUUGAUACGAUCUCACCUUGa	1.1595	-0.374	0	T98G
MIMAT0019908	hsa-miR-4761-5p	ENSG00000279407	AC007191.1	TEC	chr19	46220333	46220356	-	2	0	AGO1-4,AGO2	7mer-m8	ccAGUCCG---UACGUGUGGAACa	||: || | | :|||||||	ucUCGCGCUUAAGGGGCACCUUGg	0.8071	0.009	0	HeLa,Huh-7.5
MIMAT0019908	hsa-miR-4761-5p	ENSG00000268621	IGFL2-AS1	lincRNA	chr19	46705817	46705837	-	2	0	AGO2	7mer-m8	ccaguccguacguGUGGAACa	| | | |||||||	ugccuugauccuuCACCUUGg	0.4088	0.066	0	HeLa
MIMAT0019908	hsa-miR-4761-5p	ENSG00000279948	AC008895.1	TEC	chr19	47450173	47450191	+	1	0	AGO1-4	7mer-m8	ccaGUCCGUACGUGUGGAACa	||| | | |||||||	cugCAG--AGCCCCACCUUGg	0.7097	0.025	0	Huh-7.5
MIMAT0019908	hsa-miR-4761-5p	ENSG00000197813	AC011450.1	lincRNA	chr19	49835338	49835357	-	2	0	AGO1-4,AGO2	8mer	ccaguccgUACGUGUGGAACa	| | :|| ||||||||	uggcccugGUG-ACACCUUGa	0.7944	0.316	0	Huh-7.5,hNSC
MIMAT0019908	hsa-miR-4761-5p	ENSG00000260160	AC011468.1	sense_overlapping	chr19	52562278	52562297	-	2	0	AGO1,AGO2	8mer	ccaguccgUACGUGUGGAACa	|| | |||||||	aucugaaaAUAC-CACCUUGa	0.1201	-0.215	0	T98G,endothelial
MIMAT0019908	hsa-miR-4761-5p	ENSG00000269825	AC022150.4	sense_intronic	chr19	53156519	53156537	-	1	0	AGO2	7mer-m8	ccaguccgUACGUGUGGAACa	| ||||||||||	--aucaaaAAGCACACCUUGc	0.3019	-2.475	1	HeLa
MIMAT0019908	hsa-miR-4761-5p	ENSG00000274949	AL109804.1	processed_transcript	chr20	3802775	3802795	+	3	0	AGO1-4,AGO2	8mer	ccaguccGUACGUGUGGAACa	| ||| |||||||||	ccuuccuCAUUCACACCUUGa	0.9396	2.309	1	Huh-7.5,MDA-MB-231
MIMAT0019908	hsa-miR-4761-5p	ENSG00000205181	LINC00654	lincRNA	chr20	5477141	5477161	-	1	0	AGO1-4	7mer-m8	ccAGUCCGUACGUGUGGAACa	||| :||| |||||||	caUCACUGGUGCCCACCUUGg	1.1916	0.158	2	Huh-7.5
MIMAT0019908	hsa-miR-4761-5p	ENSG00000285230	RALY-AS1	lincRNA	chr20	32580322	32580342	-	1	0	AGO2	7mer-m8	ccAGUCCGUACGUGUGGAACa	|| | || ||||||||	acUCUUCCCUGAACACCUUGu	0.9570	-0.137	0	islets
MIMAT0019908	hsa-miR-4761-5p	ENSG00000268340	RP3-477O4.16	lincRNA	chr20	34106718	34106739	+	1	0	AGO2	7mer-m8	ccaguCCG-UACGUGUGGAACa	|| ||| :||::|||||||	gggguGGCGGUGUGCACCUUGu	1.3797	-0.172	0	HeLa
MIMAT0019908	hsa-miR-4761-5p	ENSG00000177410	ZFAS1	antisense	chr20	47907559	47907582	+	1	0	AGO2	7mer-m8	ccaguccGU-ACG-U-GUGGAACa	| || ||| | |||||||	gcgucuuCAUUGCUACCACCUUGg	0.7281	0.033	0	TZM-bl
MIMAT0019908	hsa-miR-4761-5p	ENSG00000277693	AP003900.1	lincRNA	chr21	11183448	11183468	+	1	0	AGO1-4	8mer	ccaguccguacgUGUGGAACa	| || | ||||||||	cgacaacaaaaaACACCUUGa	0.7944	0.050	0	Huh-7.5
MIMAT0019908	hsa-miR-4761-5p	ENSG00000277693	AP003900.1	lincRNA	chr21	11183862	11183884	+	2	0	AGO2	7mer-m8	ccaGUCCGUACGU--GUGGAACa	|| | :| :| |||||||	ucaCAAGAGUCUAACCACCUUGg	0.7944	0.114	0	T98G
MIMAT0019908	hsa-miR-4761-5p	ENSG00000224905	AP001347.1	antisense	chr21	15461162	15461182	+	2	0	AGO1-4,AGO2	7mer-m8	ccaguccgUACGUGUGGAACa	| | |: |||||||	aauuucaaAAGUUCACCUUGu	0.4383	-0.090	0	HeLa,hNSC
MIMAT0019908	hsa-miR-4761-5p	ENSG00000234883	MIR155HG	lincRNA	chr21	26942184	26942203	+	2	0	AGO1	7mer-m8	ccaguccGUACGUGUGGAACa	| | | ||: |||||||	gaccuuaCCUGU-CACCUUGg	0.8223	0.133	0	endothelial
MIMAT0019908	hsa-miR-4761-5p	ENSG00000237945	LINC00649	antisense	chr21	35344745	35344768	+	3	0	AGO1-4,AGO2	7mer-m8	ccAGUCCG-UA--CGUGUGGAACa	|||||: || | |||||||	ccUCAGGUGAUUCCCCCACCUUGg	1.3500	-0.388	2	Huh-7.5
MIMAT0019908	hsa-miR-4761-5p	ENSG00000223692	DIP2A-IT1	sense_intronic	chr21	47889094	47889114	+	2	0	AGO1-4	7mer-m8	ccAGUCCGUACGU-GUGGAACa	|| | | | || |||||||	uuUCUGUC-UCCAGCACCUUGc	1.0116	0.015	0	hNSC
MIMAT0019908	hsa-miR-4761-5p	ENSG00000234913	AC016027.2	sense_intronic	chr22	18488749	18488771	-	2	0	AGO1-4,AGO2	7mer-m8	ccAGUCCGUACGU--GUGGAACa	|::| | || |||||||	uaUUGGCCUCACAAUCACCUUGu	0.7944	0.519	1	Huh-7.5
MIMAT0019908	hsa-miR-4761-5p	ENSG00000280007	AC008079.2	antisense	chr22	18613659	18613680	-	1	0	AGO1-4	7mer-m8	ccaguCCGUACG-UGUGGAACa	||| || :|||||||	cagacGGCCCGCUGCACCUUGg	0.7774	5.434	1	Huh-7.5
MIMAT0019908	hsa-miR-4761-5p	ENSG00000261188	Z95115.1	antisense	chr22	26908673	26908692	+	1	0	AGO2	7mer-m8	ccAGUCCGUACGUGUGGAACa	|| | :: || |||||||	aaUCCGCUGAGC-CACCUUGg	1.0313	-0.025	0	MCF7
MIMAT0019908	hsa-miR-4761-5p	ENSG00000225783	MIAT	lincRNA	chr22	27062416	27062436	+	2	0	AGO1-4	8mer	ccaguccguaCGUGUGGAACa	||| | |::|||||||	ggugauuaccGUGCACCUUGa	1.1092	-0.571	1	hNSC
MIMAT0019908	hsa-miR-4761-5p	ENSG00000225783	MIAT	lincRNA	chr22	27069448	27069468	+	6	0	AGO1-4	8mer	ccaguccguacguGUGGAACa	|||||||	uuaaccuuuccuuCACCUUGa	-0.6667	0.858	1	MCF7
MIMAT0019908	hsa-miR-4761-5p	ENSG00000225465	RFPL1S	antisense	chr22	29837216	29837236	-	1	0	AGO2	8mer	ccaguccguacguGUGGAACa	| |||||||	acccccuuucuacCACCUUGa	-0.1974	0.254	0	cingulate_gyrus
MIMAT0019908	hsa-miR-4761-5p	ENSG00000253352	TUG1	bidirectional_promoter_lncRNA	chr22	31371347	31371367	+	10	0	AGO1,AGO1-4,AGO2	8mer	ccaguccguacgUGUGGAACa	| ||||||||	gacuuccuuacaACACCUUGa	-0.1905	0.756	0	HEK293,Huh-7.5,MDA-MB-231
MIMAT0019908	hsa-miR-4761-5p	ENSG00000242082	SLC5A4-AS1	antisense	chr22	32603202	32603221	+	1	0	AGO2	7mer-m8	ccagucCGUACGUGUGGAACa	|| ||| || |||||||	ggcaccGCA-GCUCACCUUGc	1.1335	-0.398	0	22RV1
MIMAT0019908	hsa-miR-4761-5p	ENSG00000279738	AL022311.1	sense_overlapping	chr22	38287128	38287150	+	1	0	AGO2	7mer-m8	ccaGUCCGUAC--GUGUGGAACa	| || || | |||||||||	aggCACCCACGACCACACCUUGc	1.1068	-0.101	0	HeLa
MIMAT0019908	hsa-miR-4761-5p	ENSG00000279833	AL031846.2	antisense	chr22	39532615	39532637	+	1	0	AGO2	8mer	ccaGUCCGUACG--UGUGGAACa	||| | || ||||||||	cugCAGCCCAGCCAACACCUUGa	0.9791	-0.608	1	TDF
MIMAT0019908	hsa-miR-4761-5p	ENSG00000279954	BX324167.2	antisense	chr22	46273321	46273341	+	1	0	AGO2	7mer-m8	ccaguccguacGUGUGGAACa	|| | |||||||	auucuccaccuCCCACCUUGc	0.2351	-0.537	0	HeLa
MIMAT0019908	hsa-miR-4761-5p	ENSG00000273289	AL121672.3	antisense	chr22	46449118	46449138	+	1	0	AGO2	7mer-m8	ccaGUCCGUACGUGUGGAACa	| | |: | :|||||||	aagCUGCCGCGGGCACCUUGg	0.8026	1.183	0	22RV1
MIMAT0019908	hsa-miR-4761-5p	ENSG00000197182	MIRLET7BHG	lincRNA	chr22	46501821	46501841	+	5	0	AGO1-4,AGO2	7mer-m8	ccaGUCCGUACGUGUGGAACa	| | | | | |||||||	uucCUGCCCUCCCCACCUUGu	0.7549	-0.648	2	MCF7,T98G
MIMAT0019908	hsa-miR-4761-5p	ENSG00000279712	FP325330.3	lincRNA	chr22	48313174	48313194	+	3	0	AGO1-4,AGO2	8mer	ccaGUCCGUACGUGUGGAACa	|| || || |||||||||	ggcCACUCACACACACCUUGa	1.3367	-0.165	0	HCT116,Huh-7.5
MIMAT0019908	hsa-miR-4761-5p	ENSG00000270012	AC232271.1	lincRNA	chrX	49131862	49131882	+	3	0	AGO1-4,AGO2	7mer-m8	ccaguccGUACGUGUGGAACa	| || | |||||||	aauuccuCAAACUCACCUUGu	0.5645	0.090	0	HeLa,hNSC
MIMAT0019908	hsa-miR-4761-5p	ENSG00000229807	XIST	lincRNA	chrX	73043434	73043454	-	25	0	AGO1,AGO1-4,AGO2	8mer	ccAGUCCGUACGUGUGGAACa	|| | :| | |||||||	agUGAAUUAGACCCACCUUGa	0.9048	0.338	1	Huh-7.5,endothelial
MIMAT0019908	hsa-miR-4761-5p	ENSG00000229807	XIST	lincRNA	chrX	73053523	73053542	-	3	0	AGO1-4,AGO2	8mer	ccaguCCGUACGUGUGGAACa	| || | |||||||	caguuGCCACAC-CACCUUGa	0.4777	0.173	1	Huh-7.5,T-REx-293
MIMAT0019908	hsa-miR-4761-5p	ENSG00000229807	XIST	lincRNA	chrX	73064663	73064681	-	21	0	AGO1-4,AGO2	7mer-m8	ccaGUCCGUACGUGUGGAACa	||| |||| |||||||	ccgCAGCCAUG--CACCUUGg	1.2590	-0.418	1	Huh-7.5
MIMAT0019908	hsa-miR-4761-5p	ENSG00000229807	XIST	lincRNA	chrX	73064954	73064972	-	24	0	AGO1-4,AGO2	7mer-m8	ccaGUCCGUACGUGUGGAACa	|| |||| |||||||	ccaCAACCAUG--CACCUUGg	1.0267	-0.326	1	Huh-7.5
MIMAT0019908	hsa-miR-4761-5p	ENSG00000229807	XIST	lincRNA	chrX	73065244	73065262	-	27	0	AGO1-4,AGO2	7mer-m8	ccaGUCCGUACGUGUGGAACa	| :||||| | |||||||	gcaUAGGCA--CUCACCUUGg	1.3582	-0.320	1	Huh-7.5
MIMAT0019908	hsa-miR-4761-5p	ENSG00000229807	XIST	lincRNA	chrX	73065544	73065562	-	38	0	AGO1-4,AGO2	7mer-m8	ccaGUCCGUACGUGUGGAACa	||| |||| |||||||	ccaCAGCCAUG--CACCUUGg	1.2590	-0.029	1	Huh-7.5,MDMs
MIMAT0019908	hsa-miR-4761-5p	ENSG00000229807	XIST	lincRNA	chrX	73065836	73065854	-	34	0	AGO1-4,AGO2	7mer-m8	ccaGUCCGUACGUGUGGAACa	||||||| ||||||||	ccaCAGGCAU--ACACCUUGg	1.7052	-0.214	1	Huh-7.5
MIMAT0019908	hsa-miR-4761-5p	ENSG00000229807	XIST	lincRNA	chrX	73068693	73068713	-	17	0	AGO1-4,AGO2	7mer-m8	ccaguccguacguGUGGAACa	| | |||||||	gugaacuaccuacCACCUUGc	0.0407	-0.253	1	Huh-7.5
MIMAT0019908	hsa-miR-4761-5p	ENSG00000230590	FTX	lincRNA	chrX	73498581	73498601	-	1	0	AGO2	7mer-m8	ccaguccguacgUGUGGAACa	:|||||||	uacauuaucccaGCACCUUGg	-0.4762	-0.080	2	22RV1
MIMAT0019908	hsa-miR-4761-5p	ENSG00000223749	MIR503HG	lincRNA	chrX	133678896	133678910	-	4	0	AGO1,AGO1-4,AGO2	7mer-m8	ccaguCCGUACGUGUGGAACa	|| : || |||||||	-----GGAGAGC-CACCUUGu	0.2330	-0.055	0	HeLa,Huh-7.5,endothelial
MIMAT0019908	hsa-miR-4761-5p	ENSG00000232611	AL683813.1	lincRNA	chrX	135924860	135924881	-	1	0	AGO2	7mer-m8	ccaGUCCGUACGU-GUGGAACa	|||||:|| : |||||||	uuaCAGGCGUGAGCCACCUUGc	1.4975	0.012	1	HeLa
MIMAT0019908	hsa-miR-4761-5p	ENSG00000203930	LINC00632	lincRNA	chrX	139798433	139798454	+	1	0	AGO2	7mer-m8	ccaguccguACGU-GUGGAACa	| | ||:| |||||||	cuugcugauUGUAUCACCUUGg	0.7549	0.807	2	motor_cortex
MIMAT0019908	hsa-miR-4761-5p	ENSG00000197180	AC244090.1	lincRNA	chrX	153652781	153652800	-	1	0	AGO2	8mer	ccaguccgUACGUGUGGAACa	| :||| |||||||	ccacccugGUGC-CACCUUGa	0.6667	0.300	0	islets
MIMAT0019908	hsa-miR-4761-5p	ENSG00000233864	TTTY15	lincRNA	chrY	14800104	14800125	+	1	0	AGO2	7mer-m8	ccaGUCCGUACGU-GUGGAACa	| ::||| | |||||||	agcUGGGCCCCAACCACCUUGg	0.9315	0.079	0	22RV1
