# Supplementary material for: Identification of hub programmed cell death-related genes and immune infiltration in Crohn’s disease using bioinformatics
Source: Front Genet. 2024 Dec 18;15:1425062. doi: 10.3389/fgene.2024.1425062 (PMC11688285; doi:10.3389/fgene.2024.1425062)
Supplement: Supplementary file 2 [file DataSheet4.zip › Input data and script3/ceRNAnet/miRNA_lncRNA/hsa-miR-33b-5p.txt]

#please cite:
#Zhou KR, Liu S, Li B, Liu SR, Zheng WJ, Cai L, et al. An encyclopedia of RNA interactomes in ENCORI.
#2.Li JH, et al.starBase v2.0: decoding miRNA-ceRNA, miRNA-ncRNA and protein-RNA interaction networks from large-scale CLIP-Seq data , Nucleic Acids Res. 2014 Jan;42:D92-7.
miRNAid	miRNAname	geneID	geneName	geneType	chromosome	start	end	strand	clipExpNum	degraExpNum	RBP	merClass	miRseq	align	targetSeq	TDMDScore	phyloP	pancancerNum	cellline/tissue
MIMAT0003301	hsa-miR-33b-5p	ENSG00000224066	AL049795.1	antisense	chr1	32671314	32671333	-	3	0	AGO1-4,AGO2	7mer-m8	cguuaCGUUGUCGUUACGUg	| ||| | ||||||||	cccccGCACCUGCAAUGCAg	1.1073	0.704	9	Huh-7.5
MIMAT0003301	hsa-miR-33b-5p	ENSG00000272145	NFYC-AS1	antisense	chr1	41157475	41157494	-	3	0	AGO2	7mer-m8	cguuacguugUCGUUACGUg	:||||||||	uacggagucgGGCAAUGCAg	-0.1000	1.120	10	T-REx-293
MIMAT0003301	hsa-miR-33b-5p	ENSG00000233593	AL590094.1	processed_transcript	chr1	91248659	91248679	-	2	0	AGO2	7mer-m8	cguuacGUUGUC-GUUACGUg	| |:|::| |||||||	uucagaCGAUGGUCAAUGCAu	0.8927	-0.195	8	motor_cortex
MIMAT0003301	hsa-miR-33b-5p	ENSG00000224093	AL109613.1	antisense	chr1	94070975	94070994	+	2	0	AGO1-4,AGO2	8mer	cguuacgUUGUCGUUACGUg	| |: | |||||||	gguuaaaAGAAACAAUGCAa	0.4584	0.611	5	Huh-7.5
MIMAT0003301	hsa-miR-33b-5p	ENSG00000260464	AL049796.1	bidirectional_promoter_lncRNA	chr1	94314326	94314343	+	1	0	AGO1-4	7mer-m8	cgUUACGUUGUCGUUACGUg	| | ||| | |||||||	cuAUUACAA-A-CAAUGCAu	1.0439	0.091	7	MCF7
MIMAT0003301	hsa-miR-33b-5p	ENSG00000259834	AL365361.1	lincRNA	chr1	111196610	111196628	-	2	0	AGO2	8mer	cgUUACGUUGUCGUUACGUg	| || | :|||||||||	uuACUG-AUUAGCAAUGCAa	1.1207	0.914	14	motor_cortex
MIMAT0003301	hsa-miR-33b-5p	ENSG00000226419	SLC16A1-AS1	antisense	chr1	113541991	113542010	+	1	0	AGO2	7mer-m8	cguuacGUUGUCGUUACGUg	| ::| | |||||||	uaaccuUGAGAUCAAUGCAc	0.7427	0.521	4	left_ventricle
MIMAT0003301	hsa-miR-33b-5p	ENSG00000203865	ATP1A1-AS1	processed_transcript	chr1	116941682	116941702	-	1	0	AGO2	7mer-m8	cgUUACGUUGUC-GUUACGUg	||:||| || |||||||	ucAGUGCCCAAGUCAAUGCAg	1.3402	5.989	7	BT474
MIMAT0003301	hsa-miR-33b-5p	ENSG00000234978	RP11-423O2.5	lincRNA	chr1	142804422	142804441	-	1	0	AGO1	7mer-m8	cguuacguugucGUUACGUg	| | | |||||||	gaccagaauguuCAAUGCAg	0.4927	-0.125	0	endothelial
MIMAT0003301	hsa-miR-33b-5p	ENSG00000272033	AL136984.1	sense_intronic	chr1	167348915	167348934	+	1	0	AGO2	8mer	cguuaCGUUGUCGUUACGUg	| | || : |||||||	acuuaGGAAGGUCAAUGCAa	0.8341	-0.157	7	cingulate_gyrus
MIMAT0003301	hsa-miR-33b-5p	ENSG00000203739	AL645568.1	antisense	chr1	173409853	173409871	-	1	0	AGO1-4	8mer	cguuacguUGUCGUUACGUg	| ||| |||||||	ugaggaucACA-CAAUGCAa	0.6248	0.047	8	Huh-7.5
MIMAT0003301	hsa-miR-33b-5p	ENSG00000213057	C1orf220	lincRNA	chr1	178517765	178517784	+	1	0	AGO2	7mer-m8	cguuacguuGUCGUUACGUg	| | || |||||||	acuccguucCAACAAUGCAu	0.6768	0.439	8	HeLa
MIMAT0003301	hsa-miR-33b-5p	ENSG00000231435	AC011747.2	lincRNA	chr2	8684347	8684365	-	1	0	AGO2	7mer-m8	cguuaCGUUGUCGUUACGUg	|| |::| :||||||||	gccggGUGA-GGCAAUGCAc	1.1548	-0.885	1	motor_cortex
MIMAT0003301	hsa-miR-33b-5p	ENSG00000236289	GACAT3	lincRNA	chr2	16190563	16190581	+	1	0	AGO2	7mer-m8	cguuACGUUGUCGUUACGUg	| ||: | |||||||	ugguUUCAGGA-CAAUGCAg	0.7341	0.727	3	HeLa
MIMAT0003301	hsa-miR-33b-5p	ENSG00000272148	AC013403.2	antisense	chr2	27285354	27285373	-	2	0	AGO1-4,AGO2	7mer-m8	cguuacguugucGUUACGUg	| | |||||||	ccucagggggcuCAAUGCAg	0.2927	0.112	12	Huh-7.5
MIMAT0003301	hsa-miR-33b-5p	ENSG00000235760	AC138655.1	antisense	chr2	47762202	47762220	+	1	0	AGO2	7mer-m8	cguuacGUUGUCGUUACGUg	|:|| |||||||	cggggaCGAC-UCAAUGCAc	0.4498	-0.684	7	22RV1
MIMAT0003301	hsa-miR-33b-5p	ENSG00000232931	LINC00342	lincRNA	chr2	96481932	96481950	-	2	0	AGO1-4,AGO2	8mer	cgUUACGUUGUCGUUACGUg	:||| |||| |||||||	uuGAUG-AACAUCAAUGCAa	1.5585	0.028	9	Huh-7.5
MIMAT0003301	hsa-miR-33b-5p	ENSG00000172965	MIR4435-2HG	lincRNA	chr2	111954130	111954150	-	1	0	AGO1	7mer-m8	cguuacguuGUC-GUUACGUg	|:| |||||||	cuggguuccCGGACAAUGCAu	-0.0653	-0.477	2	endothelial
MIMAT0003301	hsa-miR-33b-5p	ENSG00000271590	AC108463.3	lincRNA	chr2	111968651	111968670	-	1	0	AGO2	7mer-m8	cguuacguugucGUUACGUg	| | |||||||	gagaacucuuccCAAUGCAg	0.1293	0.013	9	HeLa
MIMAT0003301	hsa-miR-33b-5p	ENSG00000236859	NIFK-AS1	antisense	chr2	122407415	122407434	+	1	0	AGO2	7mer-m8	cguuacGUUGUCGUUACGUg	||:|| |||||||	uggccaCAGCAACAAUGCAc	0.6913	-0.896	10	HeLa
MIMAT0003301	hsa-miR-33b-5p	ENSG00000279598	AC009948.5	TEC	chr2	179423010	179423028	+	1	0	AGO2	8mer	cgUUACGUUGUCGUUACGUg	|| :|| | |||||||	uuAACAUAA-AUCAAUGCAa	0.9914	0.398	4	Huh-7.5
MIMAT0003301	hsa-miR-33b-5p	ENSG00000237298	TTN-AS1	antisense	chr2	179497565	179497584	+	1	0	AGO1-4	7mer-m8	cguuacguugUCGUUACGUg	| | | |||||||	augacccuugAUCAAUGCAg	0.4647	-0.088	9	hNSC
MIMAT0003301	hsa-miR-33b-5p	ENSG00000233611	AC019068.1	antisense	chr2	237122820	237122839	+	2	0	AGO1-4,AGO2	7mer-m8	cguuacguuGUCGUUACGUg	| | ::||||||||	ggagcuuguUGGCAAUGCAg	0.7000	-0.089	3	HeLa,hNSC
MIMAT0003301	hsa-miR-33b-5p	ENSG00000235947	EGOT	lincRNA	chr3	4791260	4791282	-	8	0	AGO1-4,AGO2	8mer	cgUUACGUUGUC----GUUACGUg	|||||:| || |||||||	auAAUGCGA-AGUUUCCAAUGCAa	1.3589	-0.260	11	Huh-7.5
MIMAT0003301	hsa-miR-33b-5p	ENSG00000231177	LINC00852	antisense	chr3	10327213	10327231	+	1	0	AGO2	7mer-m8	cgUUACGUUGUCGUUACGUg	||| | ||| |||||||	uuAAUUCCACA-CAAUGCAu	1.3585	-1.094	7	22RV1
MIMAT0003301	hsa-miR-33b-5p	ENSG00000225733	FGD5-AS1	antisense	chr3	14986539	14986556	-	16	0	AGO1-4,AGO2	7mer-m8	cguUACGUUGUCGUUACGUg	||| || | |||||||	aacAUGGAA-A-CAAUGCAu	1.0487	0.166	13	Huh-7.5
MIMAT0003301	hsa-miR-33b-5p	ENSG00000261734	AC116096.1	lincRNA	chr3	20430721	20430739	+	1	0	AGO1-4	7mer-m8	cgUUACGUUGUCGUUACGUg	|| ||| | |||||||	agAACACAA-AUCAAUGCAu	1.1146	1.414	5	Huh-7.5
MIMAT0003301	hsa-miR-33b-5p	ENSG00000261786	AC006058.1	lincRNA	chr3	44162043	44162062	+	2	0	AGO2	7mer-m8	cguuacguuGUCGUUACGUg	| || |||||||	gaccacaucCAUCAAUGCAg	0.2261	-0.011	12	motor_cortex
MIMAT0003301	hsa-miR-33b-5p	ENSG00000261786	AC006058.1	lincRNA	chr3	44163625	44163644	+	1	0	AGO2	7mer-m8	cguuACGUUGUCGUUACGUg	| ||| |||||||||	uucuUACAAAAGCAAUGCAu	1.0573	0.166	12	cingulate_gyrus
MIMAT0003301	hsa-miR-33b-5p	ENSG00000241316	SUCLG2-AS1	lincRNA	chr3	67997606	67997625	+	1	0	AGO2	8mer	cguuacguugucGUUACGUg	| || |||||||	gugaucucggcuCAAUGCAa	0.4207	-0.059	10	22RV1
MIMAT0003301	hsa-miR-33b-5p	ENSG00000239453	SIDT1-AS1	antisense	chr3	113308917	113308939	-	1	0	AGO2	8mer	cgUUACGUU---GUCGUUACGUg	|| |||: | |||||||	cuAAAGCAGCUUCUCCAAUGCAa	0.8707	0.055	3	T-REx-293
MIMAT0003301	hsa-miR-33b-5p	ENSG00000273123	AC020634.1	antisense	chr3	123434833	123434852	+	1	0	AGO1-4	8mer	cguuaCGUUGUCGUUACGUg	| |: |: |||||||	ccuuaGUUAUUACAAUGCAa	0.7427	0.523	17	Huh-7.5
MIMAT0003301	hsa-miR-33b-5p	ENSG00000271270	TMCC1-AS1	antisense	chr3	129626211	129626230	+	1	0	AGO1-4	7mer-m8	cguuaCGUUGUCGUUACGUg	|:||:| |||||||	auuugGUAAUAUCAAUGCAg	0.8223	-0.172	4	hNSC
MIMAT0003301	hsa-miR-33b-5p	ENSG00000261051	AC107021.2	sense_overlapping	chr3	145778124	145778143	-	1	0	AGO2	7mer-m8	cguuACGUUGUCGUUACGUg	| ||:: :|||||||||	ucccUGUGUUAGCAAUGCAg	1.2414	0.095	8	BCBL-1
MIMAT0003301	hsa-miR-33b-5p	ENSG00000268220	AC008040.5	antisense	chr3	169805759	169805778	+	1	0	AGO2	8mer	cguUACGUUGUCGUUACGUg	:||| : |||||||	aauGUGCUCUUACAAUGCAa	0.8366	2.744	0	H1
MIMAT0003301	hsa-miR-33b-5p	ENSG00000242808	SOX2-OT	sense_overlapping	chr3	181427932	181427952	+	1	0	AGO1-4	7mer-m8	cgUUACGU-UGUCGUUACGUg	| || | | | | |||||||	guAAGGAACAAAACAAUGCAc	1.1414	0.421	5	hNSC
MIMAT0003301	hsa-miR-33b-5p	ENSG00000273261	AC092953.2	antisense	chr3	182639320	182639339	-	1	0	AGO2	7mer-m8	cguUACGUUGUCGUUACGUg	|| :| :: |||||||	uacAUUUACUGACAAUGCAg	0.9048	0.431	11	TDF
MIMAT0003301	hsa-miR-33b-5p	ENSG00000226950	DANCR	processed_transcript	chr4	53579963	53579981	+	21	1	AGO1-4,AGO2	7mer-m8	cguuacGUUGUCGUUACGUg	| :||| |||||||	ccccgcUAAC-UCAAUGCAg	0.8073	-0.020	2	Huh-7.5
MIMAT0003301	hsa-miR-33b-5p	ENSG00000248890	HHIP-AS1	antisense	chr4	145564383	145564401	-	2	0	AGO1	7mer-m8	cgUUACGUUGUCGUUACGUg	||||: :|| |||||||	aaAAUGU-GCACCAAUGCAu	1.4353	0.047	11	endothelial
MIMAT0003301	hsa-miR-33b-5p	ENSG00000260244	AC104083.1	sense_overlapping	chr4	156655687	156655705	+	1	0	AGO2	8mer	cguuACGUUGUCGUUACGUg	||| || |||||||	auuuUGC-ACUUCAAUGCAa	0.8987	-0.481	17	HEK293
MIMAT0003301	hsa-miR-33b-5p	ENSG00000180712	LINC02363	lincRNA	chr4	185263049	185263066	-	1	0	AGO1	7mer-m8	cguuACGUUGUCGUUACGUg	| || ||: ||||||||	ucccUG-AAU-GCAAUGCAu	1.1121	-0.134	3	endothelial
MIMAT0003301	hsa-miR-33b-5p	ENSG00000188242	AC010442.1	3prime_overlapping_ncRNA	chr5	471489	471509	-	1	0	AGO2	7mer-m8	cgUUACGUUGU-CGUUACGUg	||::| || |: ||||||||	gcGGUCCACCGCGCAAUGCAu	1.5036	-0.211	4	MCF7
MIMAT0003301	hsa-miR-33b-5p	ENSG00000247828	TMEM161B-AS1	antisense	chr5	87732147	87732165	+	1	0	AGO2	7mer-m8	cgUUACGUUGUCGUUACGUg	|| || :| : |||||||	acACUG-GAGGCCAAUGCAg	1.1328	0.134	2	cingulate_gyrus
MIMAT0003301	hsa-miR-33b-5p	ENSG00000248309	MEF2C-AS1	antisense	chr5	88464081	88464101	+	1	0	AGO2	8mer	cguUACGUUGU-CGUUACGUg	| | || : | ||||||||	ccuAGGCUGGAUGCAAUGCAa	1.0914	-0.532	15	cingulate_gyrus
MIMAT0003301	hsa-miR-33b-5p	ENSG00000246763	RGMB-AS1	antisense	chr5	98106257	98106276	-	1	0	AGO2	7mer-m8	cguuaCGUUGUCGUUACGUg	|| ||: |||||||||	gcuugGCGUGAGCAAUGCAc	1.1755	0.323	10	TDF
MIMAT0003301	hsa-miR-33b-5p	ENSG00000249476	AC008467.1	lincRNA	chr5	108656239	108656259	-	3	0	AGO1-4,AGO2	7mer-m8	cguuaCGUUGUC-GUUACGUg	|| ||| || |||||||	gcugaGCACAAGACAAUGCAc	1.2194	-0.135	7	Huh-7.5
MIMAT0003301	hsa-miR-33b-5p	ENSG00000249669	CARMN	lincRNA	chr5	148811311	148811332	+	2	0	AGO2	7mer-m8	cguuACG-UUGUC-GUUACGUg	||: ||:|| |||||||	ugccUGUGAAUAGCCAAUGCAc	1.0670	-0.005	18	WA-09
MIMAT0003301	hsa-miR-33b-5p	ENSG00000244041	LINC01011	lincRNA	chr6	2989844	2989863	+	1	0	AGO2	7mer-m8	cguuaCGUUGUCGUUACGUg	|| |::| : |||||||	gcgugGUGAGGCCAAUGCAc	1.0548	0.002	5	22RV1
MIMAT0003301	hsa-miR-33b-5p	ENSG00000271755	AL031118.1	lincRNA	chr6	27373971	27373990	-	1	0	AGO2	7mer-m8	cguuacguugUCGUUACGUg	| | | |||||||	gguggacuugACCAAUGCAu	0.3736	0.228	14	HEK293T
MIMAT0003301	hsa-miR-33b-5p	ENSG00000280107	AL022393.1	TEC	chr6	28138850	28138869	+	1	0	AGO2	7mer-m8	cguuaCGUUGUC-GUUACGUg	|| |||| |||||||	uugggGC-ACAGCCAAUGCAu	0.9869	0.261	8	HeLa
MIMAT0003301	hsa-miR-33b-5p	ENSG00000225339	AL354740.1	lincRNA	chr6	34252771	34252789	+	1	0	AGO2	7mer-m8	cguUACGUUGUCGUUACGUg	|| :||||:: ||||||||	gcuGUGCAGU-GCAAUGCAg	1.7268	-1.056	2	HS5
MIMAT0003301	hsa-miR-33b-5p	ENSG00000270362	HMGN3-AS1	antisense	chr6	79945983	79946003	+	2	0	AGO1-4,AGO2	7mer-m8	cguuacguuGUC-GUUACGUg	|| | :|| |||||||	ccacaucuuUAGCCAAUGCAu	0.9048	-0.355	8	Huh-7.5
MIMAT0003301	hsa-miR-33b-5p	ENSG00000203801	LINC00222	lincRNA	chr6	109072926	109072944	+	1	0	AGO2	7mer-m8	cgUUACGUUGUCGUUACGUg	|| ||| : :||||||||	ccACUGCUG-GGCAAUGCAg	1.3560	0.067	7	T-REx-293
MIMAT0003301	hsa-miR-33b-5p	ENSG00000231889	TRAF3IP2-AS1	antisense	chr6	111812771	111812790	+	2	0	AGO2	7mer-m8	cguuacguugucGUUACGUg	|||||||	uaucacaucuuaCAAUGCAu	-0.5500	0.307	11	HeLa
MIMAT0003301	hsa-miR-33b-5p	ENSG00000223414	LINC00473	lincRNA	chr6	166322465	166322484	-	1	0	AGO2	8mer	cgUUACGUU-GUCGUUACGUg	:|| ||| | |||||||	ugGAU-CAACCCACAAUGCAa	1.1353	-0.262	8	HeLa
MIMAT0003301	hsa-miR-33b-5p	ENSG00000228649	SNHG26	processed_transcript	chr7	22898992	22899011	+	1	0	AGO2	7mer-m8	cguuacguuGUCGUUACGUg	| || :|||||||||	ccuauagccUAGCAAUGCAg	1.0414	-0.379	6	motor_cortex
MIMAT0003301	hsa-miR-33b-5p	ENSG00000196295	AC005154.1	processed_transcript	chr7	30584543	30584562	-	1	0	AGO1-4	7mer-m8	cguuacgUUGUCGUUACGUg	| :||| |||||||	gaccacaGACACCAAUGCAu	0.7230	0.063	10	fibroblasts
MIMAT0003301	hsa-miR-33b-5p	ENSG00000272905	AC018648.1	lincRNA	chr7	32885286	32885305	+	1	0	AGO2	7mer-m8	cguuACGUUGUCGUUACGUg	| ::|::||||||||	caccUUUGAUGGCAAUGCAg	0.8927	0.776	10	BT474
MIMAT0003301	hsa-miR-33b-5p	ENSG00000281103	TRG-AS1	antisense	chr7	38417234	38417252	+	2	0	AGO1	7mer-m8	cgUUACGUUGUCGUUACGUg	|| ||: | |||||||||	ucAUUGUCA-AGCAAUGCAu	1.3328	0.003	8	endothelial
MIMAT0003301	hsa-miR-33b-5p	ENSG00000281103	TRG-AS1	antisense	chr7	38418137	38418157	+	4	0	AGO2	7mer-m8	cgUUACGUUGU-CGUUACGUg	||| ||| ||||||||	aaAAUAAUACAUGCAAUGCAu	1.2512	-0.450	8	BCBL-1
MIMAT0003301	hsa-miR-33b-5p	ENSG00000261019	AC010132.4	lincRNA	chr7	42941106	42941125	-	1	0	AGO2	7mer-m8	cguuaCGUUGUCGUUACGUg	| || : ||||||||	ccuggGCUCUUGCAAUGCAc	0.8134	-0.115	9	T-REx-293
MIMAT0003301	hsa-miR-33b-5p	ENSG00000205628	LINC01446	lincRNA	chr7	53832869	53832888	-	1	0	AGO1-4	8mer	cgUUACGUUGUCGUUACGUg	|||| :|| |||||||	auAAUGACGCAUCAAUGCAa	1.3646	0.085	2	Huh-7.5
MIMAT0003301	hsa-miR-33b-5p	ENSG00000234456	MAGI2-AS3	processed_transcript	chr7	79091879	79091901	+	3	0	AGO1-4,AGO2	7mer-m8	cgUUAC-GU--UGUCGUUACGUg	|||| || || ||||||||	uuAAUGCCAUCACUGCAAUGCAu	1.4353	-0.261	21	HS5,foreskin_fibroblast
MIMAT0003301	hsa-miR-33b-5p	ENSG00000182165	TP53TG1	lincRNA	chr7	86970906	86970925	-	3	0	AGO2	7mer-m8	cguuacGUUGUCGUUACGUg	| :|| | |||||||	cugagcUAAAACCAAUGCAu	0.8134	0.899	6	BC-3
MIMAT0003301	hsa-miR-33b-5p	ENSG00000233123	LINC01007	lincRNA	chr7	101208687	101208706	-	1	0	AGO2	7mer-m8	cguuacguugucGUUACGUg	| |||||||	auuugccuuuuaCAAUGCAc	0.0584	0.974	5	EWS
MIMAT0003301	hsa-miR-33b-5p	ENSG00000226380	AC016831.1	lincRNA	chr7	130563299	130563316	-	3	0	AGO1,AGO2	7mer-m8	cguuACGUUGUCGUUACGUg	| ||| | |||||||	uacuUUCAA-A-CAAUGCAg	0.8073	0.211	3	cingulate_gyrus,endothelial
MIMAT0003301	hsa-miR-33b-5p	ENSG00000261455	LINC01003	lincRNA	chr7	152162486	152162504	+	2	0	AGO1-4,AGO2	7mer-m8	cguUACGUUGUCGUUACGUg	|||||| |||||||||	uauAUGCAA-AGCAAUGCAu	1.7259	0.169	5	MCF7,MDA-MB-231
MIMAT0003301	hsa-miR-33b-5p	ENSG00000234722	LINC01287	lincRNA	chr7	153102621	153102641	-	1	0	AGO2	8mer	cguuacguuGUC-GUUACGUg	| |:| |||||||	cuucuaacuCGGACAAUGCAa	0.3854	0.012	4	BCBL-1
MIMAT0003301	hsa-miR-33b-5p	ENSG00000272505	AC104964.4	lincRNA	chr8	10345978	10345998	+	1	0	AGO2	7mer-m8	cguuACGUUGU-CGUUACGUg	||||::: |||||||	uaucUGCAGUGUACAAUGCAg	1.1146	0.181	13	TDF
MIMAT0003301	hsa-miR-33b-5p	ENSG00000272375	AC026979.3	lincRNA	chr8	30055166	30055186	+	2	0	AGO2	8mer	cgUUACGUU-GUCGUUACGUg	|| :|| | |||||||	aaAACUUAAUCUCCAAUGCAa	0.9414	0.238	8	22RV1
MIMAT0003301	hsa-miR-33b-5p	ENSG00000167912	AC090152.1	antisense	chr8	60033398	60033417	+	1	0	AGO2	8mer	cgUUACGUUGUCGUUACGUg	|:|| | :: |||||||	ugAGUGAAUUGUCAAUGCAa	1.0914	-0.751	6	motor_cortex
MIMAT0003301	hsa-miR-33b-5p	ENSG00000253583	AC018953.1	lincRNA	chr8	64501419	64501438	+	4	0	AGO1-4,AGO2	8mer	cguuacguUGUCGUUACGUg	|:|||||||||	aguucuuuAUAGCAAUGCAa	0.4000	-0.053	2	Huh-7.5
MIMAT0003301	hsa-miR-33b-5p	ENSG00000235531	MSC-AS1	antisense	chr8	72967668	72967686	+	1	0	AGO2	7mer-m8	cguuACGUUGUCGUUACGUg	|| |: | |||||||	caccUG-AGAAACAAUGCAc	0.7341	4.413	17	EWS
MIMAT0003301	hsa-miR-33b-5p	ENSG00000272425	AC009902.3	lincRNA	chr8	82189425	82189444	-	2	0	AGO2	8mer	cguuacguuGUCGUUACGUg	|| | || |||||||	gcuaccaucCAUCAAUGCAa	0.8137	0.083	6	HeLa
MIMAT0003301	hsa-miR-33b-5p	ENSG00000272425	AC009902.3	lincRNA	chr8	82189471	82189490	-	1	0	AGO2	7mer-m8	cguuacguugucGUUACGUg	| | |||||||	uuuuuaauccuuCAAUGCAu	0.2354	-0.133	6	motor_cortex
MIMAT0003301	hsa-miR-33b-5p	ENSG00000232063	AL691447.2	lincRNA	chr9	97095094	97095113	+	1	0	AGO2	7mer-m8	cguuacguuGUCGUUACGUg	| | :| |||||||	ggggagguuUAACAAUGCAg	0.5354	-0.186	15	22RV1
MIMAT0003301	hsa-miR-33b-5p	ENSG00000232063	AL691447.2	lincRNA	chr9	97095148	97095166	+	1	0	AGO1-4	8mer	cguUACGUUGUCGUUACGUg	|| | | | |||||||	cacAUUCCA-AACAAUGCAa	0.8341	-0.176	15	Huh-7.5
MIMAT0003301	hsa-miR-33b-5p	ENSG00000175611	LINC00476	lincRNA	chr9	98604073	98604092	-	2	0	AGO2	7mer-m8	cgUUACGUUGUC-GUUACGUg	| || | ::::| |||||||	ggAAAG-GGUGGACAAUGCAu	1.2987	-0.140	5	HCT116
MIMAT0003301	hsa-miR-33b-5p	ENSG00000261534	AL596244.1	sense_overlapping	chr9	124578883	124578908	-	3	0	AGO2	7mer-m8	cguUACGU-UGU-C----GUUACGUg	||||| ||| | |||||||	cacAUGCACACACGUACACAAUGCAc	1.2955	0.041	13	HeLa
MIMAT0003301	hsa-miR-33b-5p	ENSG00000236901	MIR600HG	sense_intronic	chr9	125875898	125875919	-	1	0	AGO2	7mer-m8	cguuaCGUUGUC--GUUACGUg	||| ::| |||||||	ugugaGCACUGGCUCAAUGCAc	0.7162	-0.365	10	GM12892
MIMAT0003301	hsa-miR-33b-5p	ENSG00000233016	SNHG7	antisense	chr9	139619913	139619932	-	1	0	AGO2	7mer-m8	cguuACGUUGUCGUUACGUg	| || :| : |||||||	acucUGGGAGGCCAAUGCAu	0.9707	-0.401	2	BT474
MIMAT0003301	hsa-miR-33b-5p	ENSG00000225213	AC073367.1	sense_intronic	chr10	16763661	16763680	-	3	0	AGO1-4,AGO2	8mer	cgUUACGUUGUCGUUACGUg	|| | |: ||||||||	aaAAGCCUAUUGCAAUGCAa	1.0000	-0.020	8	HeLa,Huh-7.5
MIMAT0003301	hsa-miR-33b-5p	ENSG00000272914	AL359532.1	sense_intronic	chr10	31121425	31121444	-	2	0	AGO1	7mer-m8	cguUACGUUGUCGUUACGUg	|| ::| |||||||||	ugcAUUUGAAAGCAAUGCAg	1.1048	1.495	6	endothelial
MIMAT0003301	hsa-miR-33b-5p	ENSG00000228065	LINC01515	lincRNA	chr10	67398126	67398148	+	1	0	AGO1-4	7mer-m8	cguUAC--GUUG-UCGUUACGUg	| ||| || : | |||||||	gauAUGAUCAUUAAACAAUGCAu	1.0939	0.076	6	Huh-7.5
MIMAT0003301	hsa-miR-33b-5p	ENSG00000269926	DDIT4-AS1	antisense	chr10	74035129	74035148	-	3	0	AGO2	7mer-m8	cguUACGUUGUCGUUACGUg	| |||:: | |||||||	gguAUGUGUCCCCAAUGCAc	1.2146	-0.528	0	TDF
MIMAT0003301	hsa-miR-33b-5p	ENSG00000237149	ZNF503-AS2	antisense	chr10	77167519	77167538	+	2	0	AGO2	8mer	cguuacguugucGUUACGUg	| | |||||||	ccuuccuuauuuCAAUGCAa	0.2084	-0.134	10	22RV1
MIMAT0003301	hsa-miR-33b-5p	ENSG00000269821	KCNQ1OT1	antisense	chr11	2661711	2661729	-	1	0	AGO1-4	7mer-m8	cguuACGUUGUCGUUACGUg	|| ::|| |||||||	agccUG-GGCAACAAUGCAc	0.8962	-0.065	10	hNSC
MIMAT0003301	hsa-miR-33b-5p	ENSG00000269821	KCNQ1OT1	antisense	chr11	2663410	2663431	-	2	0	AGO1-4,AGO2	7mer-m8	cgUUACGUUGUC---GUUACGUg	||||| | |||| |||||||	gcAAU-CUACAGAUUCAAUGCAg	1.8529	0.156	10	Huh-7.5
MIMAT0003301	hsa-miR-33b-5p	ENSG00000269821	KCNQ1OT1	antisense	chr11	2667336	2667356	-	3	0	AGO1-4,AGO2	8mer	cguUACGUUGU-CGUUACGUg	| | || | |||||||	aauAAGAAAAACCCAAUGCAa	0.7841	0.062	10	HS27a,Huh-7
MIMAT0003301	hsa-miR-33b-5p	ENSG00000269821	KCNQ1OT1	antisense	chr11	2701871	2701891	-	7	0	AGO1-4,AGO2	8mer	cgUUACGUUG-UCGUUACGUg	| |:|| :|| | |||||||	guAGUGAGACUAUCAAUGCAa	1.3828	-0.189	10	Huh-7.5
MIMAT0003301	hsa-miR-33b-5p	ENSG00000269821	KCNQ1OT1	antisense	chr11	2704429	2704448	-	3	0	AGO1-4,AGO2	7mer-m8	cgUUACGUUGUCGUUACGUg	|:| | |: |||||||	cuAGUUCCAUCACAAUGCAu	0.9293	-0.495	10	Huh-7.5
MIMAT0003301	hsa-miR-33b-5p	ENSG00000280321	AC129502.1	TEC	chr11	36218245	36218265	+	1	0	AGO2	7mer-m8	cguuACGUUG-UCGUUACGUg	| :|:| | |||||||	uauuUCUAGCUAACAAUGCAc	0.7427	1.129	1	Huh-7.5
MIMAT0003301	hsa-miR-33b-5p	ENSG00000245532	NEAT1	lincRNA	chr11	65202109	65202126	+	38	0	AGO1-4,AGO2	7mer-m8	cguuACGUUGUCGUUACGUg	| ||: :|| |||||||	cccuUGU-GCA-CAAUGCAu	1.0621	-0.429	5	Huh-7.5,foreskin_fibroblast
MIMAT0003301	hsa-miR-33b-5p	ENSG00000245532	NEAT1	lincRNA	chr11	65209726	65209745	+	27	0	AGO1,AGO2	7mer-m8	cguuacgUUGUCGUUACGUg	| | ::::||||||||	ggccucaGGUGGCAAUGCAc	0.9427	0.043	5	Huh-7.5,endothelial
MIMAT0003301	hsa-miR-33b-5p	ENSG00000261578	AP003119.3	sense_overlapping	chr11	76514928	76514945	+	3	0	AGO2	7mer-m8	cgUUACGUUGUCGUUACGUg	||| ||:: ||||||||	uuAAU-CAGU-GCAAUGCAg	1.3060	0.249	5	HS5
MIMAT0003301	hsa-miR-33b-5p	ENSG00000280367	AP002364.1	TEC	chr11	89959501	89959519	+	1	0	AGO1-4	7mer-m8	cguUACGUUGUCGUUACGUg	| |: | | |||||||	auuAAGUUA-AACAAUGCAu	0.7427	0.328	10	Huh-7.5
MIMAT0003301	hsa-miR-33b-5p	ENSG00000261098	AP000766.1	lincRNA	chr11	107185752	107185772	-	1	0	AGO2	7mer-m8	cguuACGUUGUC-GUUACGUg	| || ||| |||||||	aauuUUCAUCAGCCAAUGCAu	0.9987	0.195	16	T98G
MIMAT0003301	hsa-miR-33b-5p	ENSG00000261799	AC007406.5	sense_overlapping	chr12	385514	385535	-	2	0	AGO1-4,AGO2	7mer-m8	cgUUACGUUGU--CGUUACGUg	| || |||| |||||||	caACUGGAACAAUACAAUGCAu	1.2353	-0.102	16	HeLa,Huh-7.S10.3
MIMAT0003301	hsa-miR-33b-5p	ENSG00000256257	CACNA1C-IT2	sense_intronic	chr12	2157727	2157749	+	1	0	AGO2	8mer	cgUUACGUUG-UC--GUUACGUg	| | |||||: || |||||||	ggAUUGCAAUGAGGACAAUGCAa	1.6797	0.117	12	left_ventricle
MIMAT0003301	hsa-miR-33b-5p	ENSG00000255983	AC007848.1	lincRNA	chr12	5515407	5515426	+	1	0	AGO1-4	8mer	cguuaCGUUGUCGUUACGUg	| || |: ||||||||	ggugaGCCAUUGCAAUGCAa	0.9341	-0.041	3	Huh-7.5
MIMAT0003301	hsa-miR-33b-5p	ENSG00000279865	AC006511.3	TEC	chr12	8233835	8233852	-	4	0	AGO1-4,AGO2	7mer-m8	cgUUACGUUGUCGUUACGUg	|||| || | |||||||	uuAAUG-AA-AACAAUGCAu	1.3353	3.296	2	EWS,hNSC
MIMAT0003301	hsa-miR-33b-5p	ENSG00000260423	LINC02367	lincRNA	chr12	9521430	9521449	+	1	0	AGO1-4	7mer-m8	cgUUACGUUGUCGUUACGUg	| | | |: |||||||||	guACUAAAGAAGCAAUGCAc	1.1293	0.270	4	Huh-7.5
MIMAT0003301	hsa-miR-33b-5p	ENSG00000253284	AC092828.1	sense_intronic	chr12	19305452	19305471	+	1	0	AGO1-4	7mer-m8	cgUUACGUUGU-CGUUACGUg	| ||| || ||||||||	aaAUUGC-CCAUGCAAUGCAg	1.1853	0.153	1	Huh-7.5
MIMAT0003301	hsa-miR-33b-5p	ENSG00000246695	RASSF8-AS1	antisense	chr12	26108022	26108041	-	3	0	AGO1-4,AGO2	8mer	cguuacguUGUCGUUACGUg	|:|||||||||	uugccuuuAUAGCAAUGCAa	0.4000	0.146	15	Huh-7.5,MDA-MB-231
MIMAT0003301	hsa-miR-33b-5p	ENSG00000248100	AC087257.1	lincRNA	chr12	27702017	27702037	-	1	0	AGO2	8mer	cguuacguuGUC-GUUACGUg	| :|| |||||||	uccuauuucUAGCCAAUGCAa	0.3175	0.175	3	TDF
MIMAT0003301	hsa-miR-33b-5p	ENSG00000273015	AC008124.1	lincRNA	chr12	46112582	46112603	-	3	0	AGO1-4,AGO2	7mer-m8	cgUUAC-GUU-GUCGUUACGUg	||| | ||| | |||||||	ccAAGGCCAAUCCUCAAUGCAu	1.3793	0.599	13	Huh-7.5
MIMAT0003301	hsa-miR-33b-5p	ENSG00000273015	AC008124.1	lincRNA	chr12	46115130	46115147	-	1	0	AGO1	7mer-m8	cgUUACGUUGUCGUUACGUg	||| |:| |||||||	auAAUUAAGC--CAAUGCAc	0.9732	0.604	13	endothelial
MIMAT0003301	hsa-miR-33b-5p	ENSG00000257379	AC023509.1	processed_transcript	chr12	53861011	53861034	+	20	1	AGO1,AGO1-4,AGO2	8mer	cguuACGUUGU----CGUUACGUg	|||| || ||||||||	aagcUGCACCAGUUGGCAAUGCAa	0.9487	6.706	7	Huh-7.5,endothelial
MIMAT0003301	hsa-miR-33b-5p	ENSG00000257354	AC048341.1	lincRNA	chr12	63013639	63013658	+	1	0	AGO2	8mer	cgUUACGUUGUCGUUACGUg	||:|| ||:: |||||||	acAGUGAAAUGACAAUGCAa	1.4950	0.231	12	HeLa
MIMAT0003301	hsa-miR-33b-5p	ENSG00000197301	AC090673.1	antisense	chr12	66250562	66250581	-	1	0	AGO2	7mer-m8	cguuacguugUCGUUACGUg	| |||||||||	cagagaauggAGCAAUGCAu	0.4427	-0.520	13	TDF
MIMAT0003301	hsa-miR-33b-5p	ENSG00000274979	AC020656.2	lincRNA	chr12	69725465	69725484	-	3	0	AGO1-4,AGO2	8mer	cguuacGUUGUCGUUACGUg	| | | :: ||||||||	gacaaaCUGUUGCAAUGCAa	0.9293	0.172	6	Huh-7.5
MIMAT0003301	hsa-miR-33b-5p	ENSG00000273987	AC121761.2	sense_intronic	chr12	75727719	75727738	-	1	0	AGO1-4	8mer	cgUUACGUUGUCGUUACGUg	| | :| | ||||||||	cuAUUUUACCUGCAAUGCAa	0.9793	-0.013	5	Huh-7.5
MIMAT0003301	hsa-miR-33b-5p	ENSG00000205056	LINC02397	lincRNA	chr12	92880983	92881003	+	1	0	AGO2	7mer-m8	cguuACGUU-GUCGUUACGUg	| ||| :| |||||||	aguuUUCAAUUAUCAAUGCAu	0.9073	1.294	14	GM12891
MIMAT0003301	hsa-miR-33b-5p	ENSG00000281344	HELLPAR	macro_lncRNA	chr12	102605639	102605658	+	1	0	AGO1-4	7mer-m8	cguuacguugucGUUACGUg	| | |||||||	ucucaccuugcuCAAUGCAg	0.3427	0.078	3	Huh-7.5
MIMAT0003301	hsa-miR-33b-5p	ENSG00000281344	HELLPAR	macro_lncRNA	chr12	102610996	102611014	+	2	0	AGO2	7mer-m8	cgUUACGUUGUCGUUACGUg	| | :| || |||||||	ugAUUAUAUCA-CAAUGCAu	0.9707	0.332	3	Huh-7.5
MIMAT0003301	hsa-miR-33b-5p	ENSG00000281344	HELLPAR	macro_lncRNA	chr12	102628199	102628223	+	3	0	AGO1-4,AGO2	7mer-m8	cgUUAC--GUUGU---CGUUACGUg	|:|| |||:| ||||||||	aaAGUGCACAAUAAAUGCAAUGCAu	1.1439	0.233	3	Huh-7.5
MIMAT0003301	hsa-miR-33b-5p	ENSG00000281344	HELLPAR	macro_lncRNA	chr12	102695876	102695898	+	1	0	AGO2	7mer-m8	cgUUACGUU---GUCGUUACGUg	| | ||| || |||||||	auAUUACAAACCCAACAAUGCAu	0.9207	0.133	3	Huh-7.5
MIMAT0003301	hsa-miR-33b-5p	ENSG00000281344	HELLPAR	macro_lncRNA	chr12	102755028	102755047	+	3	0	AGO1-4,AGO2	8mer	cgUUACGUUGUCGUUACGUg	||| | |:: |||||||	agAAUCCUAUGACAAUGCAa	1.2146	0.047	3	Huh-7.5
MIMAT0003301	hsa-miR-33b-5p	ENSG00000281344	HELLPAR	macro_lncRNA	chr12	102762320	102762339	+	3	0	AGO1-4,AGO2	7mer-m8	cguuacgUUGUCGUUACGUg	| | ||||||||	uaggaagACCUGCAAUGCAg	0.2761	-0.090	3	Huh-7.5
MIMAT0003301	hsa-miR-33b-5p	ENSG00000281344	HELLPAR	macro_lncRNA	chr12	102770802	102770821	+	3	0	AGO1-4,AGO2	7mer-m8	cguuacgUUGUCGUUACGUg	| |: :||||||||	ggucaagAGAGGCAAUGCAu	0.5584	0.266	3	Huh-7.5
MIMAT0003301	hsa-miR-33b-5p	ENSG00000281344	HELLPAR	macro_lncRNA	chr12	102770906	102770925	+	1	0	AGO1-4	7mer-m8	cguuacguugucGUUACGUg	| | | | |||||||	gggaagauccccCAAUGCAg	0.6720	-0.019	3	Huh-7.5
MIMAT0003301	hsa-miR-33b-5p	ENSG00000256569	AC069234.3	antisense	chr12	121159644	121159663	-	1	0	AGO1-4	7mer-m8	cguuacGUUGUCGUUACGUg	|||::||||||||	ugggaaCAAUGGCAAUGCAg	0.8500	-0.389	0	fibroblasts
MIMAT0003301	hsa-miR-33b-5p	ENSG00000274695	AC108704.1	lincRNA	chr12	129311867	129311888	+	1	0	AGO1-4	7mer-m8	cgUUACGU-UGUC-GUUACGUg	||| || |||| |||||||	caAAUCCAUACAGACAAUGCAg	1.6500	-0.183	3	Huh-7.5
MIMAT0003301	hsa-miR-33b-5p	ENSG00000281026	N4BP2L2-IT2	sense_intronic	chr13	33079715	33079733	-	3	0	AGO1-4,AGO2	7mer-m8	cgUUACGUUGUCGUUACGUg	| | | | |||||||||	agAUUUCUA-AGCAAUGCAu	0.9793	0.429	8	Huh-7.5
MIMAT0003301	hsa-miR-33b-5p	ENSG00000230710	LINC00332	lincRNA	chr13	40762944	40762964	+	2	0	AGO2	7mer-m8	cgUUACGUUGU-CGUUACGUg	:|| ::|: |||||||	uaGAUUGGGCGCCCAAUGCAc	0.9207	-0.576	3	MDMs
MIMAT0003301	hsa-miR-33b-5p	ENSG00000170919	TPT1-AS1	processed_transcript	chr13	45966741	45966759	+	1	0	AGO2	8mer	cguuacGUUGUCGUUACGUg	| ||:| |||||||	ugaucuCAGC-UCAAUGCAa	0.7634	-0.560	10	motor_cortex
MIMAT0003301	hsa-miR-33b-5p	ENSG00000283097	AL159152.1	TEC	chr13	93100254	93100275	+	1	0	AGO2	7mer-m8	cgUUACGU--UGUCGUUACGUg	||| :| | |||||||	aaAAUCUAUUUCCACAAUGCAg	0.8525	0.414	0	HeLa
MIMAT0003301	hsa-miR-33b-5p	ENSG00000277159	AL139384.2	lincRNA	chr13	113258972	113258991	-	1	0	AGO2	7mer-m8	cguuacguugucGUUACGUg	|||||||	uuccaaauuuuuCAAUGCAc	-0.5500	0.364	15	HeLa
MIMAT0003301	hsa-miR-33b-5p	ENSG00000235280	MCF2L-AS1	antisense	chr13	113622187	113622206	-	5	0	AGO1,AGO2	7mer-m8	cguUACGUUGUCGUUACGUg	| || :::|| |||||||	ggcAUUUGGCAACAAUGCAc	1.3194	-0.488	1	HEK293
MIMAT0003301	hsa-miR-33b-5p	ENSG00000279656	AL132780.4	TEC	chr14	23493162	23493181	-	3	0	AGO1-4,AGO2	8mer	cgUUA-CGUUGUCGUUACGUg	:|| |::| | |||||||	auGAUCGUGA-AACAAUGCAa	1.0914	-0.088	3	Huh-7.5
MIMAT0003301	hsa-miR-33b-5p	ENSG00000215256	DHRS4-AS1	antisense	chr14	24410263	24410282	-	6	0	AGO1,AGO2	8mer	cguuacguugucGUUACGUg	||| |||||||	ucaagaucuuuaCAAUGCAa	0.4146	-0.049	4	HeLa,endothelial
MIMAT0003301	hsa-miR-33b-5p	ENSG00000260669	AL096870.2	processed_transcript	chr14	24680679	24680699	-	4	1	AGO1-4,AGO2	7mer-m8	cgUUACGUUG-UCGUUACGUg	||||| || | |||||||	agAAUGCCACUACCAAUGCAg	1.6089	3.867	8	HeLa,Huh-7.5
MIMAT0003301	hsa-miR-33b-5p	ENSG00000214900	LINC01588	lincRNA	chr14	50458574	50458592	-	1	0	AGO2	8mer	cgUUACGUUGUCGUUACGUg	|||||||: : |||||||	ccAAUGCAG-GCCAAUGCAa	1.9978	0.228	2	T-REx-293
MIMAT0003301	hsa-miR-33b-5p	ENSG00000273797	AL133445.2	sense_intronic	chr14	70084294	70084315	+	1	0	AGO2	7mer-m8	cgUUACG--UUGUCGUUACGUg	|:||| || |||||||	auAGUGCCUAAAUUCAAUGCAc	1.0439	0.143	3	HeLa
MIMAT0003301	hsa-miR-33b-5p	ENSG00000246223	LINC01550	lincRNA	chr14	98424892	98424915	-	1	0	AGO2	7mer-m8	cguuAC-GU-UGUC--GUUACGUg	|| || |||| |||||||	ugccUGCCACACAGACCAAUGCAu	1.1402	-0.308	7	BT474
MIMAT0003301	hsa-miR-33b-5p	ENSG00000225746	MEG8	lincRNA	chr14	101427147	101427168	+	1	0	AGO2	7mer-m8	cguuACGUUGU--CGUUACGUg	|| |||| ||||||||	auucUGAAACACUGCAAUGCAu	1.1487	-0.058	10	cingulate_gyrus
MIMAT0003301	hsa-miR-33b-5p	ENSG00000279495	AL928654.4	TEC	chr14	105838707	105838728	+	2	0	AGO1-4	7mer-m8	cgUUACGUUG--UCGUUACGUg	| || ::| : |||||||	aaACUGAGGCUUGACAAUGCAc	0.8500	0.180	5	Huh-7
MIMAT0003301	hsa-miR-33b-5p	ENSG00000257151	PWAR6	lincRNA	chr15	25278516	25278534	+	2	0	AGO2	7mer-m8	cguUACGUUGUCGUUACGUg	|| | || |||||||	agcAUUCUCCA-CAAUGCAu	0.8548	0.033	14	WA-09
MIMAT0003301	hsa-miR-33b-5p	ENSG00000259326	AC116158.1	antisense	chr15	38795601	38795620	+	1	0	AGO2	8mer	cguuacGUUGUCGUUACGUg	| ::|| |||||||	uccucaUGACUACAAUGCAa	0.7548	0.201	9	HeLa
MIMAT0003301	hsa-miR-33b-5p	ENSG00000278493	AC039056.2	sense_intronic	chr15	42200896	42200912	-	2	0	AGO1-4,AGO2	7mer-m8	cguuacguugucGUUACGUg	| |||||||	---cagauuggaCAAUGCAg	-0.0853	-0.395	4	HeLa,Huh-7.5
MIMAT0003301	hsa-miR-33b-5p	ENSG00000244879	GABPB1-AS1	antisense	chr15	50651024	50651044	+	2	0	AGO1-4	7mer-m8	cguuacGUUGUC-GUUACGUg	| :| ::| |||||||	uuaccaUAUUGGACAAUGCAg	0.7427	-0.038	6	Huh-7.5
MIMAT0003301	hsa-miR-33b-5p	ENSG00000279145	AC011912.1	TEC	chr15	55468183	55468202	-	5	0	AGO1-4	7mer-m8	cguUACGUUGUCGUUACGUg	|||: : |||||||	aucAUGUUCUCUCAAUGCAc	0.8366	-0.068	11	Huh-7.5
MIMAT0003301	hsa-miR-33b-5p	ENSG00000275638	AC011939.3	antisense	chr15	65948331	65948353	-	1	0	AGO1-4	7mer-m8	cguUACGUU---GUCGUUACGUg	|| ||| || ||||||||||	gcuAUGGAAACCCAGCAAUGCAg	1.5475	-0.037	0	Huh-7.5
MIMAT0003301	hsa-miR-33b-5p	ENSG00000261054	AC036108.2	antisense	chr15	99669280	99669298	-	1	0	AGO1-4	7mer-m8	cguUACGUUGUCGUUACGUg	|| |:|| |||||||	aucAUAAAGCA-CAAUGCAu	0.9548	-0.818	10	Huh-7.5
MIMAT0003301	hsa-miR-33b-5p	ENSG00000274294	AC015660.4	lincRNA	chr15	99957054	99957073	+	1	0	AGO2	7mer-m8	cguuACGUUGUCGUUACGUg	||| : ||||||||	uuuuUGCCCUUGCAAUGCAc	0.8366	0.029	4	Huh-7.5
MIMAT0003301	hsa-miR-33b-5p	ENSG00000279970	AC023024.2	TEC	chr15	101840967	101840987	-	2	0	AGO2	7mer-m8	cguUACGU-UGUCGUUACGUg	|| | ||| | ||||||||	gcuAAGCACCCUGCAAUGCAc	1.4060	0.070	7	HeLa
MIMAT0003301	hsa-miR-33b-5p	ENSG00000280211	AC106886.4	TEC	chr16	30784870	30784889	-	1	0	AGO1-4	8mer	cguuACGUUGUCGUUACGUg	|| ||::||||||||	cagcUGGAAUGGCAAUGCAa	1.0341	-0.125	8	MCF7
MIMAT0003301	hsa-miR-33b-5p	ENSG00000196696	AC009022.1	processed_transcript	chr16	70053006	70053024	-	1	0	AGO1-4	7mer-m8	cgUUACGUUGUCGUUACGUg	|| || | | |||||||	caAAGGCUA-AUCAAUGCAu	1.0621	-0.150	8	hNSC
MIMAT0003301	hsa-miR-33b-5p	ENSG00000273018	AC107983.2	processed_transcript	chr17	18414737	18414756	-	6	1	AGO1-4,AGO2	7mer-m8	cgUUACGUUGUCGUUACGUg	|| :: :: |||||||	aaAACUUGUUGACAAUGCAc	0.8914	3.899	7	MCF7,motor_cortex
MIMAT0003301	hsa-miR-33b-5p	ENSG00000279674	AC123769.1	TEC	chr17	32332930	32332949	-	1	0	AGO2	8mer	cgUUACGUUGUCGUUACGUg	| |: || ||||||||||	gaAGGGCUCCAGCAAUGCAa	1.3414	-0.291	2	motor_cortex
MIMAT0003301	hsa-miR-33b-5p	ENSG00000197291	RAMP2-AS1	lincRNA	chr17	40906713	40906736	-	4	0	AGO1-4,AGO2	7mer-m8	cguUACG-UUGU-C--GUUACGUg	|||| :|:| | |||||||	aauAUGCUGAUAUGCUCAAUGCAu	1.1573	0.196	19	Huh-7.5
MIMAT0003301	hsa-miR-33b-5p	ENSG00000261589	CTC-462L7.1	lincRNA	chr17	53247240	53247260	+	10	0	AGO1,AGO1-4,AGO2	8mer	cgUUACGUUGUC-GUUACGUg	|| || :::| |||||||	uuAAGGCUGUGGACAAUGCAa	1.2194	0.409	0	Huh-7.5,endothelial
MIMAT0003301	hsa-miR-33b-5p	ENSG00000279555	AC091181.1	TEC	chr17	55355659	55355676	+	6	0	AGO1-4,AGO2	7mer-m8	cguuACGUUGUCGUUACGUg	| ||| || |||||||	ggccUGC-CCA-CAAUGCAu	1.0487	-1.066	7	Huh-7.5
MIMAT0003301	hsa-miR-33b-5p	ENSG00000267104	TBC1D3P1-DHX40P1	processed_transcript	chr17	58054023	58054042	-	3	0	AGO2	8mer	cguuacguugUCGUUACGUg	| || | |||||||	gucaucuuugAACAAUGCAa	0.6016	2.815	1	hMSC
MIMAT0003301	hsa-miR-33b-5p	ENSG00000267248	AC025048.2	processed_transcript	chr17	58212193	58212211	-	1	0	AGO1-4	8mer	cguuACGUUGUCGUUACGUg	| ||: |||||||||	cucuUUCAG-AGCAAUGCAa	0.8841	0.893	7	hNSC
MIMAT0003301	hsa-miR-33b-5p	ENSG00000163597	SNHG16	processed_transcript	chr17	74556083	74556101	+	3	0	AGO2	7mer-m8	cgUUACGUUGUCGUUACGUg	||| : :| |||||||	uaAAUAUCCUA-CAAUGCAu	0.9732	0.049	5	T-REx-293
MIMAT0003301	hsa-miR-33b-5p	ENSG00000262580	AC087741.1	antisense	chr17	78176089	78176108	-	1	0	AGO2	7mer-m8	cguuacguuguCGUUACGUg	| ||||||||	aggaccucguuGCAAUGCAc	0.1927	2.756	3	22RV1
MIMAT0003301	hsa-miR-33b-5p	ENSG00000263731	AC145207.5	lincRNA	chr17	79838003	79838022	-	1	0	AGO2	7mer-m8	cguuacguuguCGUUACGUg	| ||||||||	uggugggucuuGCAAUGCAg	0.2809	0.124	3	HEK293T
MIMAT0003301	hsa-miR-33b-5p	ENSG00000263731	AC145207.5	lincRNA	chr17	79838525	79838544	-	2	0	AGO2	7mer-m8	cguuacguugucGUUACGUg	|||||||	augucaucuucuCAAUGCAu	-0.5500	-0.041	3	T-REx-293
MIMAT0003301	hsa-miR-33b-5p	ENSG00000265907	AP000919.2	antisense	chr18	2960735	2960752	+	1	0	AGO2	7mer-m8	cgUUACGUUGUCGUUACGUg	|:||| ||| |||||||	acGAUG--ACAUCAAUGCAc	1.3878	4.900	2	TDF
MIMAT0003301	hsa-miR-33b-5p	ENSG00000263753	LINC00667	lincRNA	chr18	5243880	5243899	+	4	0	AGO2	7mer-m8	cgUUACGUUGUCGUUACGUg	||| ::::: |||||||	acAAGUUGGUGCCAAUGCAu	1.3630	-0.034	12	Huh-7.5
MIMAT0003301	hsa-miR-33b-5p	ENSG00000273232	AC090912.3	sense_intronic	chr18	20463147	20463166	-	1	0	AGO2	7mer-m8	cguuacguugucGUUACGUg	| | |||||||	acuucaucucuuCAAUGCAg	0.1261	0.771	4	MDMs
MIMAT0003301	hsa-miR-33b-5p	ENSG00000261521	RP11-408H20.1	lincRNA	chr18	28639117	28639136	-	1	0	AGO2	7mer-m8	cgUUA-CGUUGUCGUUACGUg	||| : :|| |||||||	uuAAUCUUUGCA-CAAUGCAu	1.0853	-0.271	0	HEK293
MIMAT0003301	hsa-miR-33b-5p	ENSG00000267374	AC016205.1	lincRNA	chr18	37115508	37115527	-	1	0	AGO2	8mer	cguuaCGUUGUCGUUACGUg	| | |: :||||||||	uuacaGAAGAGGCAAUGCAa	0.9086	-0.298	0	HEK293S
MIMAT0003301	hsa-miR-33b-5p	ENSG00000267313	AC021504.1	lincRNA	chr18	39060904	39060923	-	3	0	AGO1-4,AGO2	7mer-m8	cgUUAC-GUUGUCGUUACGUg	||| | |: :| |||||||	acAAGGACGUUA-CAAUGCAc	1.2146	-0.087	5	Huh-7.5
MIMAT0003301	hsa-miR-33b-5p	ENSG00000280365	AC021766.1	TEC	chr18	42312547	42312567	+	1	0	AGO1-4	7mer-m8	cguUACGUU-GUCGUUACGUg	| || :|: | |||||||	ccuAUUUAGCCCUCAAUGCAu	1.0414	0.103	3	Huh-7.5
MIMAT0003301	hsa-miR-33b-5p	ENSG00000279319	AC105074.1	TEC	chr18	42567377	42567396	+	3	0	AGO1-4,AGO2	7mer-m8	cgUUACGUUGUC-GUUACGUg	|||| || :|| |||||||	acAAU-CACUAGACAAUGCAg	1.5975	-0.044	5	hMSC,hNSC
MIMAT0003301	hsa-miR-33b-5p	ENSG00000275234	AC010503.4	antisense	chr19	6469787	6469807	+	4	0	AGO1-4,AGO2	8mer	cguuacgUUGUC-GUUACGUg	|| |: || |||||||	ccaccuaAGAAGUCAAUGCAa	0.8755	-0.191	7	Huh-7.5
MIMAT0003301	hsa-miR-33b-5p	ENSG00000279377	AC003973.3	TEC	chr19	22150697	22150717	-	1	0	AGO2	8mer	cguuacGUUGUC-GUUACGUg	| |:| || |||||||	aagaaaCGAGAGACAAUGCAa	0.8634	0.397	17	hMSC
MIMAT0003301	hsa-miR-33b-5p	ENSG00000284428	AC092329.4	processed_transcript	chr19	23452659	23452677	-	5	0	AGO1-4,AGO2	8mer	cguuaCGUUGUCGUUACGUg	| |:|| :||||||||	ucccaGUAA-GGCAAUGCAa	1.0341	0.155	0	Huh-7.5
MIMAT0003301	hsa-miR-33b-5p	ENSG00000279425	AC092279.2	TEC	chr19	24262480	24262499	+	5	0	AGO1-4,AGO2	7mer-m8	cguuacgUUGUCGUUACGUg	| || | |||||||	guggaagAAAAACAAUGCAu	0.5498	0.154	9	Huh-7.5
MIMAT0003301	hsa-miR-33b-5p	ENSG00000267698	AC002116.2	antisense	chr19	36536613	36536632	+	1	0	AGO2	8mer	cgUUACGUUGUCGUUACGUg	:| | :| :||||||||	aaGAAGAGAGGGCAAUGCAa	1.0293	0.311	2	HeLa
MIMAT0003301	hsa-miR-33b-5p	ENSG00000232677	LINC00665	lincRNA	chr19	36816429	36816447	-	2	0	AGO1,AGO2	7mer-m8	cguuACGUUGUCGUUACGUg	||:|| | |||||||	auuuUGUAA-AACAAUGCAu	0.9255	0.069	4	GM12891,HEK293
MIMAT0003301	hsa-miR-33b-5p	ENSG00000279095	AC243964.3	TEC	chr19	45168104	45168123	+	5	0	AGO1-4,AGO2	7mer-m8	cguUACGUUGUCGUUACGUg	| :||| : |||||||	accGUGCCUGGCCAAUGCAc	1.0073	0.135	7	Huh-7.5
MIMAT0003301	hsa-miR-33b-5p	ENSG00000275055	AC011468.5	antisense	chr19	52552989	52553007	+	1	0	AGO1-4	7mer-m8	cgUUACGUUGUCGUUACGUg	|| :||: |||||||	uaAACUUAAUUACAAUGCA-	0.8914	0.150	5	hNSC
MIMAT0003301	hsa-miR-33b-5p	ENSG00000268568	AC007228.2	lincRNA	chr19	57184227	57184246	-	7	0	AGO1-4,AGO2	7mer-m8	cguuacguugucGUUACGUg	|||||||	augucuuuuucuCAAUGCAg	-0.5500	0.268	1	EWS,Huh-7.5
MIMAT0003301	hsa-miR-33b-5p	ENSG00000268205	AC005261.1	lincRNA	chr19	57819865	57819891	+	16	2	AGO1,AGO1-4,AGO2	7mer-m8	cgUUACGU---UGUC----GUUACGUg	|||| | |||| |||||||	auAAUGGAGUUACAGUGUACAAUGCAu	1.0939	0.222	7	Huh-7.5,MDA-MB-231,endothelial
MIMAT0003301	hsa-miR-33b-5p	ENSG00000259974	LINC00261	lincRNA	chr20	22544825	22544845	-	9	0	AGO1-4,AGO2	8mer	cguuacGUUGUC-GUUACGUg	|| : | |||||||	cauuaaCAUUUGUCAAUGCAa	0.3998	-0.265	5	Huh-7.5
MIMAT0003301	hsa-miR-33b-5p	ENSG00000213742	ZNF337-AS1	antisense	chr20	25657968	25657987	+	2	0	AGO1-4,AGO2	8mer	cguuaCGUUGUCGUUACGUg	|||| | |||||||	uacuaGCAAAACCAAUGCAa	0.9455	0.121	3	Huh-7.5
MIMAT0003301	hsa-miR-33b-5p	ENSG00000228340	MIR646HG	lincRNA	chr20	59102464	59102484	+	1	0	AGO2	7mer-m8	cguuaCGU-UGUCGUUACGUg	|:| |: |||||||	caggaGUAGAUUUCAAUGCAc	0.5309	-0.442	4	T-REx-293
MIMAT0003301	hsa-miR-33b-5p	ENSG00000280213	UCKL1-AS1	antisense	chr20	62585408	62585428	+	1	0	AGO2	7mer-m8	cguuacGUUGUC-GUUACGUg	||: || |||||||	agcccaCAGGAGCCAAUGCAg	0.5913	-0.038	8	HeLa
MIMAT0003301	hsa-miR-33b-5p	ENSG00000273199	AP000692.2	antisense	chr21	37692800	37692818	-	1	0	AGO2	7mer-m8	cguuaCGUUGUCGUUACGUg	| | |||| |||||||	aaacaGAAACA-CAAUGCAg	1.1732	0.365	2	MCF7
MIMAT0003301	hsa-miR-33b-5p	ENSG00000185065	AC000068.1	antisense	chr22	19436228	19436247	+	1	0	AGO2	7mer-m8	cguuacgUUGUCGUUACGUg	| |: |||||||||	uauaaaaAGGAGCAAUGCAc	0.7354	0.091	3	22RV1
MIMAT0003301	hsa-miR-33b-5p	ENSG00000226328	NUP50-AS1	lincRNA	chr22	45529893	45529915	-	3	0	AGO1-4,AGO2	7mer-m8	cgUUA-CGUUGUC--GUUACGUg	|:| | || || |||||||	agAGUGGAAAAAGUCCAAUGCAc	1.0621	-0.035	1	HeLa,MCF7
MIMAT0003301	hsa-miR-33b-5p	ENSG00000188511	C22orf34	lincRNA	chr22	50016865	50016886	-	2	0	AGO2	7mer-m8	cguuACGUUGU-C-GUUACGUg	|| ::|: | |||||||	caccUGGGGCGUGACAAUGCAu	0.8048	-0.461	8	22RV1
MIMAT0003301	hsa-miR-33b-5p	ENSG00000225470	JPX	lincRNA	chrX	73219582	73219601	+	1	0	AGO2	7mer-m8	cguuacguugUCGUUACGUg	| |||||||||	gucucaugggAGCAAUGCAu	0.2000	0.109	4	HeLa
MIMAT0003301	hsa-miR-33b-5p	ENSG00000231154	MORF4L2-AS1	antisense	chrX	102944052	102944071	+	2	0	AGO1-4,AGO2	7mer-m8	cgUUACGUUGUCGUUACGUg	|:| || ||||||||	agAGUAGAAAUGCAAUGCAu	1.0000	0.555	7	Huh-7.5
MIMAT0003301	hsa-miR-33b-5p	ENSG00000261409	AL035425.3	sense_overlapping	chrX	107964809	107964828	-	11	0	AGO1,AGO2,AGO3	7mer-m8	cguuacguugucGUUACGUg	| |||||||	cuccauuuucccCAAUGCAc	-0.2153	-0.008	5	HEK293,T-REx-293
