# Supplementary material for: Identification of hub programmed cell death-related genes and immune infiltration in Crohn’s disease using bioinformatics
Source: Front Genet. 2024 Dec 18;15:1425062. doi: 10.3389/fgene.2024.1425062 (PMC11688285; doi:10.3389/fgene.2024.1425062)
Supplement: Supplementary file 2 [file DataSheet4.zip › Input data and script3/ceRNAnet/miRNA_lncRNA/hsa-miR-4661-5p.txt]

#please cite:
#Zhou KR, Liu S, Li B, Liu SR, Zheng WJ, Cai L, et al. An encyclopedia of RNA interactomes in ENCORI.
#2.Li JH, et al.starBase v2.0: decoding miRNA-ceRNA, miRNA-ncRNA and protein-RNA interaction networks from large-scale CLIP-Seq data , Nucleic Acids Res. 2014 Jan;42:D92-7.
miRNAid	miRNAname	geneID	geneName	geneType	chromosome	start	end	strand	clipExpNum	degraExpNum	RBP	merClass	miRseq	align	targetSeq	TDMDScore	phyloP	pancancerNum	cellline/tissue
MIMAT0019729	hsa-miR-4661-5p	ENSG00000203394	RP5-930J4.4	antisense	chr1	21069509	21069530	+	1	0	AGO2	8mer	caguccuaggugucUCGAUCAa	| |||||||	aaauuuguauuucuAGCUAGUa	-0.2035	1.456	0	TDF
MIMAT0019729	hsa-miR-4661-5p	ENSG00000261326	LINC01355	lincRNA	chr1	23610983	23611006	-	3	0	AGO1,AGO2	7mer-m8	caguccuAGGU--GUCUCGAUCAa	| | ||:| | |||||||	augugccUCUAGUCUCAGCUAGUu	0.7351	-0.129	1	HeLa,endothelial
MIMAT0019729	hsa-miR-4661-5p	ENSG00000242125	SNHG3	processed_transcript	chr1	28836758	28836780	+	6	0	AGO1-4,AGO2	7mer-m8	caguccuaggUGUC-UCGAUCAa	|::| |||||||	ugguuugagaAUGGAAGCUAGUu	-0.1388	-0.181	0	Huh-7.5
MIMAT0019729	hsa-miR-4661-5p	ENSG00000238287	AL603839.3	antisense	chr1	40959239	40959259	-	2	0	AGO2	7mer-m8	cagUCCUAGGUGUCUCGAUCAa	:||| : || |||||||	ugaGGGAGUGUCA-AGCUAGUg	0.9346	0.111	1	MCF7
MIMAT0019729	hsa-miR-4661-5p	ENSG00000272145	NFYC-AS1	antisense	chr1	41156627	41156648	-	5	0	AGO1-4,AGO2	8mer	caguccUAGGUGUCUCGAUCAa	|| :||| || |||||||	aucuaaGUCCCCACAGCUAGUa	1.2183	-0.073	0	Huh-7.5
MIMAT0019729	hsa-miR-4661-5p	ENSG00000223745	CCDC18-AS1	processed_transcript	chr1	93803305	93803325	-	2	0	AGO1-4,AGO2	8mer	caGUCCUAGGUGUCUCGAUCAa	|:| || | || |||||||	uuUAUGAGGC-CAUAGCUAGUa	1.1019	-0.090	0	Huh-7.5,motor_cortex
MIMAT0019729	hsa-miR-4661-5p	ENSG00000273221	AL355816.2	antisense	chr1	111727386	111727406	-	1	0	AGO2	7mer-m8	caguccuaGGUGUCUCGAUCAa	|| :|||| |||||||	guuccaccUCACA-AGCUAGUg	0.9222	1.486	0	MCF7
MIMAT0019729	hsa-miR-4661-5p	ENSG00000231429	AC244021.2	lincRNA	chr1	121154579	121154590	+	1	0	AGO2	7mer-m8	caguccuaggUGUCUCGAUCAa	|| |||||||	----------ACUAAGCUAGUg	-1.2322	-0.421	3	cingulate_gyrus
MIMAT0019729	hsa-miR-4661-5p	ENSG00000232077	LINC01031	lincRNA	chr1	193334827	193334848	+	1	0	AGO2	8mer	cagUCCUAGGUGUCUCGAUCAa	|| |||| |||||||||	ugaAGAUUCCAGAGAGCUAGUa	1.2982	0.068	1	HCT116
MIMAT0019729	hsa-miR-4661-5p	ENSG00000237250	AL359924.1	antisense	chr1	238025803	238025820	+	1	0	AGO2	7mer-m8	caGUCCUAGGUGUCUCGAUCAa	:|||| || |||||||	caUAGGAACC----AGCUAGUg	0.9867	-0.770	3	TDF
MIMAT0019729	hsa-miR-4661-5p	ENSG00000225300	AL591623.1	sense_intronic	chr1	246770126	246770149	+	3	0	AGO1-4,AGO2	7mer-m8	caguccUAGGUGUC--UCGAUCAa	| :| |::|| |||||||	ugaauuGUGCGUAGGAAGCUAGUg	0.8037	-0.416	1	Huh-7.5
MIMAT0019729	hsa-miR-4661-5p	ENSG00000179818	PCBP1-AS1	processed_transcript	chr2	70258883	70258903	-	3	0	AGO1-4,AGO2	7mer-m8	caguccuaGGUGUCUCGAUCAa	| || :| |||||||	uaacugugCCUUA-AGCUAGUc	0.5014	0.041	3	Huh-7.5,MCF7
MIMAT0019729	hsa-miR-4661-5p	ENSG00000179818	PCBP1-AS1	processed_transcript	chr2	70273758	70273781	-	3	0	AGO1-4,AGO2	7mer-m8	caGUCCUAGGU--GUCUCGAUCAa	|||| ||| | ||||||||	cuCAGACCCCAGCCUGAGCUAGUg	1.3005	0.246	3	Huh-7.5
MIMAT0019729	hsa-miR-4661-5p	ENSG00000189223	PAX8-AS1	processed_transcript	chr2	114025029	114025050	+	1	0	AGO1-4	7mer-m8	caguccuaggugUCUCGAUCAa	:||||||||	uaacuucagugaGGAGCUAGUg	-0.3636	-0.625	1	Huh-7.5
MIMAT0019729	hsa-miR-4661-5p	ENSG00000226383	LINC01876	lincRNA	chr2	156877375	156877396	-	1	0	AGO2	7mer-m8	cagUCCUAGGUGUCUCGAUCAa	| | || : :| |||||||	augAUGAAAUUUAAAGCUAGUg	0.9279	0.071	2	Huh-7.5
MIMAT0019729	hsa-miR-4661-5p	ENSG00000229066	AC093459.1	lincRNA	chr2	176307211	176307235	+	1	0	AGO2	7mer-m8	caguccUAGGUGUC---UCGAUCAa	| | ||| :| | |||||||	augauaAUCAGCUGAUUAGCUAGUg	0.9036	7.175	1	T-REx-293
MIMAT0019729	hsa-miR-4661-5p	ENSG00000279598	AC009948.5	TEC	chr2	179421427	179421445	+	1	0	AGO2	7mer-m8	caGUCCUAGGUGUCUCGAUCAa	|||| ||| | |||||||	cuCAGACUCC-C--AGCUAGUc	1.2805	-0.018	5	T-REx-293
MIMAT0019729	hsa-miR-4661-5p	ENSG00000270574	AC010680.2	antisense	chr2	179444195	179444219	+	1	0	AGO2	7mer-m8	caguCCUAGGUGUC---UCGAUCAa	||||:: :|| |||||||	uaacGGAUUUUUAGAUAAGCUAGUg	1.0177	0.054	1	HeLa
MIMAT0019729	hsa-miR-4661-5p	ENSG00000253559	OSGEPL1-AS1	antisense	chr2	190627671	190627692	+	2	0	AGO1-4,AGO2	7mer-m8	caguccUAGGUGUCUCGAUCAa	| | ::||| |||||||	cuguaaAAUUACACAGCUAGUg	0.9346	-0.121	0	Huh-7.5,MCF7
MIMAT0019729	hsa-miR-4661-5p	ENSG00000273033	LINC02035	lincRNA	chr3	122606767	122606788	+	1	0	AGO1-4	7mer-m8	caguccuAGGUGUCUCGAUCAa	| || |||||||||	uaacaauUACAAAGAGCUAGUg	0.4705	0.356	10	hNSC
MIMAT0019729	hsa-miR-4661-5p	ENSG00000271270	TMCC1-AS1	antisense	chr3	129626148	129626174	+	1	0	AGO1-4	7mer-m8	caGUCCU--AGGUGU---CUCGAUCAa	||:|||: |||||: ||||||||	guUAGGGUCUCCACGACUGAGCUAGUc	1.7753	0.059	2	Huh-7.5
MIMAT0019729	hsa-miR-4661-5p	ENSG00000273455	AC072039.2	antisense	chr3	135806689	135806710	-	1	0	AGO2	7mer-m8	caguccUAGGUGUCUCGAUCAa	| | :::|| |||||||	aaaaaaAAUUGCAAAGCUAGUu	0.8825	1.020	0	motor_cortex
MIMAT0019729	hsa-miR-4661-5p	ENSG00000243176	AC092944.1	processed_transcript	chr3	156893140	156893162	+	1	0	AGO1-4	7mer-m8	caGUCC-UAGGUGUCUCGAUCAa	|:|| | || : ||||||||	cgCGGGCACCCCUCGAGCUAGUu	1.1474	-0.632	2	hNSC
MIMAT0019729	hsa-miR-4661-5p	ENSG00000242539	AC007620.2	antisense	chr3	179115100	179115121	+	1	0	AGO2	7mer-m8	cagUCCUAGGUGUCUCGAUCAa	|| ||: : :||||||||	aaaAGUAUUAGAGGAGCUAGUu	1.0232	-0.013	0	TDF
MIMAT0019729	hsa-miR-4661-5p	ENSG00000250371	AC007370.2	lincRNA	chr4	12863271	12863290	-	1	0	AGO1-4	7mer-m8	cagUCCUAGGUGUCUCGAUCAa	|||| ||| |||||||	uaaAGGA--GACACAGCUAGUc	1.1187	-0.201	0	Huh-7.5
MIMAT0019729	hsa-miR-4661-5p	ENSG00000280650	KCNIP4-IT1	lincRNA	chr4	21848283	21848303	-	1	0	AGO2	8mer	caguccUAGGUGUCUCGAUCAa	|||| || |||||||	aaauaaAUCCUCA-AGCUAGUa	0.8313	-0.351	1	motor_cortex
MIMAT0019729	hsa-miR-4661-5p	ENSG00000260244	AC104083.1	sense_overlapping	chr4	156656136	156656158	+	2	0	AGO2	8mer	caguccuagGUGU-CUCGAUCAa	|||: |||||||	uguucuuagCACGUCAGCUAGUa	0.0903	-0.147	13	motor_cortex
MIMAT0019729	hsa-miR-4661-5p	ENSG00000245526	LINC00461	lincRNA	chr5	87961418	87961441	-	2	0	AGO1-4	8mer	caGUCCUAGGUGUC--UCGAUCAa	|||| ||:|| :| |||||||	uuCAGAAUUCAAGGCAAGCUAGUa	1.5432	0.980	2	hNSC
MIMAT0019729	hsa-miR-4661-5p	ENSG00000250072	SH3TC2-DT	lincRNA	chr5	148445718	148445741	+	2	0	AGO1	7mer-m8	cagUCCUAGGUGUC--UCGAUCAa	| |: || ||| |||||||	uggAAGGCCCCCAGUCAGCUAGUg	0.9988	-0.177	0	endothelial
MIMAT0019729	hsa-miR-4661-5p	ENSG00000272168	CASC15	lincRNA	chr6	22149349	22149373	+	1	0	AGO1-4	7mer-m8	caguCCUAGG--UGUC-UCGAUCAa	| | || |||| |||||||	ucuuGAAGCCAAACAGCAGCUAGUc	0.9612	0.135	5	hNSC
MIMAT0019729	hsa-miR-4661-5p	ENSG00000228223	HCG11	lincRNA	chr6	26526506	26526527	+	2	0	AGO2	7mer-m8	caguccuagguGUCUCGAUCAa	|| | | :|||||||||	gugauaaaaacUAGAGCUAGUg	0.9734	0.186	6	HeLa
MIMAT0019729	hsa-miR-4661-5p	ENSG00000229852	AC019205.1	antisense	chr6	74000364	74000383	+	1	0	AGO2	7mer-m8	caGUCCUAGGUGUCUCGAUCAa	||||| :|| |||||||	ugCAGGA-AUAC-UAGCUAGUg	1.3263	2.614	1	BCBL-1
MIMAT0019729	hsa-miR-4661-5p	ENSG00000232956	SNHG15	lincRNA	chr7	45024484	45024505	-	3	0	AGO2	7mer-m8	cagUCCUAGGUGUCUCGAUCAa	| || : || :||||||||	cugAGUGCCCCAGGAGCUAGUg	1.1208	-0.317	0	HeLa
MIMAT0019729	hsa-miR-4661-5p	ENSG00000231764	DLX6-AS1	antisense	chr7	96607916	96607939	-	1	0	AGO2	8mer	caguccUAGGUGU--CUCGAUCAa	| ||: ||| |||||||	auauuuAUUGACAUCUAGCUAGUa	0.8170	-0.224	4	cingulate_gyrus
MIMAT0019729	hsa-miR-4661-5p	ENSG00000241345	AC004690.2	antisense	chr7	123635044	123635066	+	1	0	AGO2	7mer-m8	caguccuAGGU-GUCUCGAUCAa	| | || :| |||||||	gcaucucUGCAUUACAGCUAGUu	0.5453	-0.403	1	motor_cortex
MIMAT0019729	hsa-miR-4661-5p	ENSG00000280347	AC000123.3	TEC	chr7	127004436	127004455	-	2	0	AGO2	7mer-m8	caGUCCUAGGUGUCUCGAUCAa	| | | || || |||||||	caCCGAAGCC-CA-AGCUAGUu	0.9656	-0.060	8	22RV1
MIMAT0019729	hsa-miR-4661-5p	ENSG00000270953	AC007938.3	antisense	chr7	130147650	130147670	+	4	0	AGO2	7mer-m8	caGUCCUAGGUGUCUCGAUCAa	||: ||||: | |||||||	uuCGAGAUCUUC-CAGCUAGUg	1.3691	4.456	5	motor_cortex
MIMAT0019729	hsa-miR-4661-5p	ENSG00000273117	AC144652.1	lincRNA	chr7	155087695	155087716	-	1	0	AGO2	7mer-m8	caguccUAGGUGUCUCGAUCAa	| ||:| : ||||||||	cugucuAUUCCUUGAGCUAGUu	0.8492	-0.423	5	T-REx-293
MIMAT0019729	hsa-miR-4661-5p	ENSG00000261451	AC104964.3	sense_overlapping	chr8	10295308	10295331	+	1	0	AGO1-4	7mer-m8	caGUCCUAGGUGU--CUCGAUCAa	:| | |::| | |||||||	uaUAAGUUUUAGAAUCAGCUAGUg	0.8182	0.196	6	Huh-7.5
MIMAT0019729	hsa-miR-4661-5p	ENSG00000253854	AC010834.3	antisense	chr8	94731802	94731809	+	1	0	AGO1-4	8mer	caguccuaggugucUCGAUCAa	|||||||	--------------AGCUAGUa	-2.2273	0.068	1	MCF7
MIMAT0019729	hsa-miR-4661-5p	ENSG00000245149	RNF139-AS1	lincRNA	chr8	125485689	125485709	-	1	0	AGO2	8mer	caGUCCUAGGUGUCUCGAUCAa	||:|| | :|| : |||||||	guUAGUAGUCA-GCAGCUAGUa	1.3402	-0.481	0	cingulate_gyrus
MIMAT0019729	hsa-miR-4661-5p	ENSG00000255559	ZNF252P-AS1	antisense	chr8	146229294	146229316	+	1	0	AGO2	7mer-m8	caGUCCUAG-GUGUCUCGAUCAa	|| | | |:| |||||||	ccCACCACCACGCCCAGCUAGUu	0.8636	-0.223	0	HeLa
MIMAT0019729	hsa-miR-4661-5p	ENSG00000223839	FAM95B1	lincRNA	chr9	42473615	42473634	+	1	0	AGO2	7mer-m8	caGUCCUAGGUGUCUCGAUCAa	:|| | || | |||||||	uaUAGAAACCUC--AGCUAGUg	0.9201	0.079	2	T-REx-293
MIMAT0019729	hsa-miR-4661-5p	ENSG00000170161	AL512625.1	lincRNA	chr9	66553976	66553997	+	1	0	AGO2	7mer-m8	caGUCCUAGGUGUCUCGAUCAa	| || :|: |||||||||	gaCAUAGUUGUAAGAGCUAGUu	1.0643	-0.032	6	TrHBMEC
MIMAT0019729	hsa-miR-4661-5p	ENSG00000280077	AL353763.2	TEC	chr9	69087204	69087224	+	1	0	AGO2	8mer	cagUCCUAGGUGUCUCGAUCAa	:| |||:: | |||||||	uagGGCAUCUGGA-AGCUAGUa	1.0255	0.119	2	T98G
MIMAT0019729	hsa-miR-4661-5p	ENSG00000179082	C9orf106	lincRNA	chr9	132085672	132085692	+	4	0	AGO1-4,AGO2	7mer-m8	caGUCCUAGGUGUCUCGAUCAa	| | || | : |||||||	ccCCGCAUGGA-GCAGCUAGUc	0.7727	-0.102	6	Huh-7.5,MCF7
MIMAT0019729	hsa-miR-4661-5p	ENSG00000176868	AL358781.1	antisense	chr9	134375522	134375543	-	1	0	AGO2	8mer	caguccUAGGUGUCUCGAUCAa	| || | |||||||||	uuucauAUGGAAAGAGCUAGUa	0.7849	4.498	0	TDF
MIMAT0019729	hsa-miR-4661-5p	ENSG00000273066	AL355987.4	processed_transcript	chr9	139703762	139703781	+	3	0	AGO1-4,AGO2	7mer-m8	caGUCCUAGGUGUCUCGAUCAa	| ||: | ::||||||||	ucCUGGGGC--UGGAGCUAGUc	0.9279	0.294	1	22RV1,Huh-7.5
MIMAT0019729	hsa-miR-4661-5p	ENSG00000251413	AC068898.2	sense_intronic	chr10	49832336	49832357	-	2	0	AGO1	7mer-m8	caguccuagGUGUCUCGAUCAa	| |:: |||||||	cacccaccgCGUCCAGCUAGUu	0.2804	-0.050	0	endothelial
MIMAT0019729	hsa-miR-4661-5p	ENSG00000225484	NUTM2B-AS1	antisense	chr10	81482614	81482634	-	1	0	AGO1	7mer-m8	caGUCCUAGGUGUCUCGAUCAa	|| | |: :| |||||||	acCAUG-UUGGCCAAGCUAGUc	0.8825	0.052	1	endothelial
MIMAT0019729	hsa-miR-4661-5p	ENSG00000272631	AC067750.1	antisense	chr10	88511191	88511214	-	1	0	AGO1-4	8mer	cagUCCUA--GGUGUCUCGAUCAa	|| || |: ::||||||||	ucaAGAAUUCCUUUGGAGCUAGUa	0.9401	0.140	10	hNSC
MIMAT0019729	hsa-miR-4661-5p	ENSG00000272631	AC067750.1	antisense	chr10	88514060	88514081	-	1	0	AGO2	8mer	caguccuaggugucUCGAUCAa	| | | |||||||	cuuugauaaggcccAGCUAGUa	0.2161	0.306	10	HeLa
MIMAT0019729	hsa-miR-4661-5p	ENSG00000223482	NUTM2A-AS1	antisense	chr10	89004816	89004836	-	1	0	AGO1	7mer-m8	caGUCCUAGGUGUCUCGAUCAa	|| | |: :| |||||||	acCAUG-UUGGCCAAGCUAGUc	0.8825	0.078	0	endothelial
MIMAT0019729	hsa-miR-4661-5p	ENSG00000226159	LINC01375	lincRNA	chr10	91717015	91717035	-	1	0	AGO2	8mer	caGUC-CUAGGUGUCUCGAUCAa	|:|| ||| | | |||||||	auUAGUGAUGCUC--AGCUAGUa	1.1873	-0.145	0	H1
MIMAT0019729	hsa-miR-4661-5p	ENSG00000282787	AL157888.1	lincRNA	chr10	126851399	126851419	+	1	0	AGO2	7mer-m8	caGU-CCUAGGUGUCUCGAUCAa	| || || || | |||||||	ggCAUGGCGCCUC--AGCUAGUu	1.0487	-0.085	0	T-REx-293
MIMAT0019729	hsa-miR-4661-5p	ENSG00000269821	KCNQ1OT1	antisense	chr11	2662013	2662034	-	6	0	AGO1-4,AGO2	7mer-m8	caguccuagGUGUCUCGAUCAa	| | :||| |||||||	ggguaaaaaUACACAGCUAGUu	0.7498	0.089	5	Huh-7.5
MIMAT0019729	hsa-miR-4661-5p	ENSG00000269821	KCNQ1OT1	antisense	chr11	2705038	2705058	-	6	0	AGO1-4,AGO2	7mer-m8	caguccuAGGUGUCUCGAUCAa	||::|| |||||||	aagccauUCUGCA-AGCUAGUg	0.5270	-0.775	5	Huh-7.5
MIMAT0019729	hsa-miR-4661-5p	ENSG00000255507	AP003031.2	antisense	chr11	75525560	75525580	-	8	0	AGO1,AGO2,AGO3	8mer	caguccuAGGUGUCUCGAUCAa	|| ||||| |||||||	uucgcacUCCAC-UAGCUAGUa	1.2021	-0.094	2	HEK293
MIMAT0019729	hsa-miR-4661-5p	ENSG00000246174	KCTD21-AS1	antisense	chr11	77850858	77850878	+	2	0	AGO1-4,AGO2	7mer-m8	caGUCCUAGGUGUCUCGAUCAa	|:| | |::|: |||||||	uuUAAGUUUUAU-CAGCUAGUu	1.0643	-0.302	0	HeLa,hNSC
MIMAT0019729	hsa-miR-4661-5p	ENSG00000246174	KCTD21-AS1	antisense	chr11	77850861	77850878	+	2	0	AGO1-4,AGO2	7mer-m8	cagUCCUAGGUGUCUCGAUCAa	| | |::|: |||||||	---AAGUUUUAU-CAGCUAGUu	0.5964	-0.273	0	HeLa,hNSC
MIMAT0019729	hsa-miR-4661-5p	ENSG00000196167	COLCA1	antisense	chr11	111168688	111168713	-	3	0	AGO2	7mer-m8	cagUCCUAG---GUGUC-UCGAUCAa	| |||| : ||::| |||||||	uugAGGAAUGAACAUGGCAGCUAGUg	1.1928	1.124	8	22RV1
MIMAT0019729	hsa-miR-4661-5p	ENSG00000235910	APOA1-AS	antisense	chr11	116726420	116726442	+	1	0	AGO2	7mer-m8	caguCCUAGGUG-UCUCGAUCAa	| :|| :: | |||||||	ucucGUGUCAGUGACAGCUAGUg	0.7317	-0.561	4	T-REx-293
MIMAT0019729	hsa-miR-4661-5p	ENSG00000255384	AP001267.2	lincRNA	chr11	118304634	118304655	-	1	0	AGO2	8mer	caguccUAGGUGUCUCGAUCAa	||| | :|||| |||||||	gucuaaAGUCACACAGCUAGUa	1.4745	0.227	2	HeLa
MIMAT0019729	hsa-miR-4661-5p	ENSG00000278376	AP004609.3	lincRNA	chr11	118663198	118663219	+	1	0	AGO2	7mer-m8	caguccuaggugucUCGAUCAa	| |||||||	acuaaagggagggaAGCUAGUg	-0.3248	-0.396	7	22RV1
MIMAT0019729	hsa-miR-4661-5p	ENSG00000255455	AP003486.1	lincRNA	chr11	130738911	130738930	-	3	0	AGO1-4,AGO2	7mer-m8	caguccUAGGUGUCUCGAUCAa	|| | || | |||||||	cucguaAGCCUC--AGCUAGUg	0.7959	-0.394	10	Huh-7.5,MCF7
MIMAT0019729	hsa-miR-4661-5p	ENSG00000250899	AC125807.2	lincRNA	chr12	3152554	3152575	+	2	0	AGO2	7mer-m8	caguccuaggugucUCGAUCAa	|| | | |||||||	uucugcuuugugcuAGCUAGUg	0.5188	-0.031	3	WA-09
MIMAT0019729	hsa-miR-4661-5p	ENSG00000275850	AC005912.2	sense_intronic	chr12	3281157	3281179	+	14	0	AGO1-4,AGO2	7mer-m8	caGUCCUA-GGUGUCUCGAUCAa	|| |:| :|| : |||||||	ccCACGGUGUCAGGUAGCUAGUu	1.1019	1.379	4	Huh-7.5
MIMAT0019729	hsa-miR-4661-5p	ENSG00000275481	AC025031.4	lincRNA	chr12	46784496	46784517	+	2	0	AGO1-4,AGO2	7mer-m8	caguccuagGUGUCUCGAUCAa	| | | || | |||||||	cugaagcagCAAACAGCUAGUu	0.8492	-0.189	2	HeLa,Huh-7.5
MIMAT0019729	hsa-miR-4661-5p	ENSG00000248265	AC023794.1	lincRNA	chr12	54512790	54512811	+	1	0	AGO2	8mer	cagUCCUAGGUGUCUCGAUCAa	| |||| : |||||||	gggAGGAAAAUUCCAGCUAGUa	0.8969	0.149	1	22RV1
MIMAT0019729	hsa-miR-4661-5p	ENSG00000280088	AC126474.2	TEC	chr12	100426390	100426407	-	4	0	AGO2	7mer-m8	caGUCCUAGGUGUCUCGAUCAa	||| ||||: |||||||	uuCA-GAUCU---UAGCUAGUu	1.2084	0.196	5	HeLa
MIMAT0019729	hsa-miR-4661-5p	ENSG00000281344	HELLPAR	macro_lncRNA	chr12	102651980	102652003	+	1	0	AGO2	8mer	caguccuAGGUGUC--UCGAUCAa	||:: || |||||||	ccuuuuuUCUGAAGUAAGCUAGUa	0.3906	0.019	0	T-REx-293
MIMAT0019729	hsa-miR-4661-5p	ENSG00000281344	HELLPAR	macro_lncRNA	chr12	102652536	102652563	+	14	0	AGO1-4,AGO2	7mer-m8	caGUCCUAGGU--GUC----UCGAUCAa	| ||| |||| ||| |||||||	ggCAGACUCCACUCAGUGUCAGCUAGUu	1.3470	0.153	0	Huh-7.5
MIMAT0019729	hsa-miR-4661-5p	ENSG00000281344	HELLPAR	macro_lncRNA	chr12	102660173	102660194	+	1	0	AGO2	7mer-m8	cagUCCUAGGUGUCUCGAUCAa	| ||| | :| |||||||	ggaAGGCUGACUAUAGCUAGUu	0.9878	0.146	0	HeLa
MIMAT0019729	hsa-miR-4661-5p	ENSG00000281344	HELLPAR	macro_lncRNA	chr12	102717666	102717688	+	4	0	AGO1-4,AGO2	7mer-m8	caGUCCUAGGUGU-CUCGAUCAa	|::|| | | :| |||||||	cuUGGGCUGCUUAUAAGCUAGUu	1.1019	-0.006	0	Huh-7.5
MIMAT0019729	hsa-miR-4661-5p	ENSG00000281344	HELLPAR	macro_lncRNA	chr12	102767343	102767368	+	1	0	AGO2	7mer-m8	cagUCCUAGG--UG-UC-UCGAUCAa	| | || || || || |||||||	cugAAGACCCUGACUAGCAGCUAGUc	1.1584	0.021	0	HCT116
MIMAT0019729	hsa-miR-4661-5p	ENSG00000281344	HELLPAR	macro_lncRNA	chr12	102767671	102767691	+	1	0	AGO1-4	7mer-m8	cagUCCUAGGUGUCUCGAUCAa	| |:| ||:|||||||||	aaaAAGGU-CAUAGAGCUAGUu	1.0843	-0.214	0	Huh-7.5
MIMAT0019729	hsa-miR-4661-5p	ENSG00000258337	AC130895.1	sense_intronic	chr12	116612467	116612487	-	2	0	AGO1-4,AGO2	8mer	caGUCC-UAGGUGUCUCGAUCAa	| :||| :|: :| |||||||	gaUAGGUGUUGGC--AGCUAGUa	1.1497	0.019	1	Huh-7.5,hNSC
MIMAT0019729	hsa-miR-4661-5p	ENSG00000247373	AC055713.1	lincRNA	chr12	124063971	124063995	-	1	0	AGO1-4	7mer-m8	caGU-CCUAGGUGU--CUCGAUCAa	|| | | ||||| |||||||	caCAUGCACCCACACCCAGCUAGUu	1.3263	-0.194	0	hNSC
MIMAT0019729	hsa-miR-4661-5p	ENSG00000226846	LINC00348	lincRNA	chr13	71741927	71741951	+	1	0	AGO1-4	7mer-m8	caGUCCUAG-GUG--UCUCGAUCAa	| || ||: ||| | |||||||	ggCACAAUUACACUUAUAGCUAGUc	1.2139	-0.500	2	MCF7
MIMAT0019729	hsa-miR-4661-5p	ENSG00000261242	AL136038.3	antisense	chr14	64010518	64010539	+	2	0	AGO2	7mer-m8	caguccuaGGUGUCUCGAUCAa	|| :: |||||||	ugaucccgCCCUGCAGCUAGUg	0.1789	-0.544	1	Akata-LCLd3
MIMAT0019729	hsa-miR-4661-5p	ENSG00000258559	AC005519.1	sense_overlapping	chr14	74760192	74760213	-	4	0	AGO1-4,AGO2	8mer	caguccuaGGUGUCUCGAUCAa	| | :|||: |||||||	ugccugugUCACGCAGCUAGUa	0.9568	-0.042	0	Huh-7.5
MIMAT0019729	hsa-miR-4661-5p	ENSG00000257151	PWAR6	lincRNA	chr15	25278089	25278110	+	4	0	AGO2	7mer-m8	caguccuaggugucUCGAUCAa	| || | |||||||	gacaauacugugcuAGCUAGUu	0.4279	0.256	8	left_ventricle
MIMAT0019729	hsa-miR-4661-5p	ENSG00000279050	PWAR1	TEC	chr15	25381446	25381465	+	1	0	AGO1-4	7mer-m8	cagUCCUAGGUGUCUCGAUCAa	:||| |||: |||||||	agaGGGAGCCAU--AGCUAGUg	1.1109	-0.121	3	hNSC
MIMAT0019729	hsa-miR-4661-5p	ENSG00000280639	LINC02204	lincRNA	chr15	70878374	70878393	-	5	0	AGO1-4	7mer-m8	caGUCCUAGGUGUCUCGAUCAa	| |:| | :: | |||||||	gcCGGUAGUUCC--AGCUAGUg	0.9279	-0.241	1	Huh-7.5
MIMAT0019729	hsa-miR-4661-5p	ENSG00000260125	AGBL1-AS1	antisense	chr15	86839397	86839417	-	1	0	AGO2	7mer-m8	caguccuAGGUGUCUCGAUCAa	| |:|| | |||||||	agccauuUUCA-AAAGCUAGUu	0.6940	0.104	3	T-REx-293
MIMAT0019729	hsa-miR-4661-5p	ENSG00000272888	LINC01578	processed_transcript	chr15	93428196	93428217	+	1	0	AGO2	8mer	caguccuaggUGUCUCGAUCAa	| | ||| |||||||	agcuuuagagACAAAGCUAGUa	0.7084	1.373	3	T98G
MIMAT0019729	hsa-miR-4661-5p	ENSG00000279789	AC120114.4	TEC	chr16	29925019	29925041	-	1	0	AGO2	7mer-m8	caguccuagguGUC-UCGAUCAa	| ||| |||||||	uuguuuccugcCAGCAGCUAGUg	0.1358	-0.012	0	HeLa
MIMAT0019729	hsa-miR-4661-5p	ENSG00000260577	AC126773.2	antisense	chr16	68678308	68678333	-	2	0	AGO1-4,AGO2	7mer-m8	caGUC-CUAGGUGUC---UCGAUCAa	||| | || || |||||||	caCAGCUAAACAAAGGGAAGCUAGUc	0.9146	0.207	7	MCF7,MDMs
MIMAT0019729	hsa-miR-4661-5p	ENSG00000280278	AC009108.5	TEC	chr16	86588967	86588988	+	1	0	AGO1-4	7mer-m8	caguccuaggugucUCGAUCAa	| | |||||||	ucgcucuugcuuucAGCUAGUc	0.0237	-1.337	1	MCF7
MIMAT0019729	hsa-miR-4661-5p	ENSG00000267002	AC060780.1	lincRNA	chr17	41314114	41314135	-	2	0	AGO2	8mer	caguccuaGGUGUCUCGAUCAa	| || :|||||||||	auguaaccCCUUAGAGCUAGUa	0.6362	-0.022	2	Huh-7.5
MIMAT0019729	hsa-miR-4661-5p	ENSG00000267080	ASB16-AS1	antisense	chr17	42255643	42255665	-	1	0	AGO1-4	7mer-m8	cagucCUAG-GUGUCUCGAUCAa	|| | |:|| |||||||	caaccGAGCGCGCACAGCUAGUc	0.7852	1.555	6	Huh-7
MIMAT0019729	hsa-miR-4661-5p	ENSG00000264112	AC015813.1	lincRNA	chr17	56071128	56071148	-	2	0	AGO1-4,AGO2	7mer-m8	caguccuAGGUGUCUCGAUCAa	| | ||::: |||||||	auuaacuUCUGU-CAGCUAGUu	0.8558	0.647	0	HeLa,hNSC
MIMAT0019729	hsa-miR-4661-5p	ENSG00000279069	AC015813.5	TEC	chr17	56084855	56084876	+	2	0	AGO2	7mer-m8	caguccUAGGUGUCUCGAUCAa	:|: | :||||||||	acuuucGUUAAAGGAGCUAGUc	0.5076	-0.203	2	BCBL-1
MIMAT0019729	hsa-miR-4661-5p	ENSG00000163597	SNHG16	processed_transcript	chr17	74555388	74555406	+	3	0	AGO1,AGO2	7mer-m8	caGUCCUAGGUGUCUCGAUCAa	| ||:|:|| |||||||	ucCUGGGUUCA---AGCUAGUc	0.9656	-0.243	1	HeLa,endothelial
MIMAT0019729	hsa-miR-4661-5p	ENSG00000269694	AC005197.1	antisense	chr19	18994010	18994032	+	1	0	AGO1-4	7mer-m8	caguCCUAGGUGUC-UCGAUCAa	| | |:| || |||||||	uaucGCAGCUAGAGCAGCUAGUc	0.8037	-0.007	1	MCF7
MIMAT0019729	hsa-miR-4661-5p	ENSG00000269397	AC011503.2	sense_intronic	chr19	24111745	24111767	+	4	0	AGO1,AGO1-4,AGO2	7mer-m8	caGUCCUAG-GUGUCUCGAUCAa	:|| ||| ||| |||||||	ugUAGCAUCACACCUAGCUAGUu	1.3636	0.013	0	Huh-7.5,endothelial
MIMAT0019729	hsa-miR-4661-5p	ENSG00000260032	NORAD	lincRNA	chr20	34634297	34634318	-	38	0	AGO1,AGO1-4,AGO2	7mer-m8	caguccuagguGUCUCGAUCAa	| | | :|||||||||	augauaaaaacUAGAGCUAGUg	0.7994	0.865	4	HEK293,Huh-7.5,foreskin_fibroblast
MIMAT0019729	hsa-miR-4661-5p	ENSG00000231290	APCDD1L-AS1	processed_transcript	chr20	57100569	57100589	+	1	0	AGO2	7mer-m8	caGUCCUAGGUGUCUCGAUCAa	|| || |||| | |||||||	uuCUGGCUCCA-AAAGCUAGUg	1.4977	-0.224	5	HeLa
MIMAT0019729	hsa-miR-4661-5p	ENSG00000215386	MIR99AHG	lincRNA	chr21	18012874	18012895	+	2	0	AGO1-4	7mer-m8	caguccUAGGUGUCUCGAUCAa	| | :||::|| |||||||	ggaaaaGUCUGCAAAGCUAGUu	1.1928	0.104	8	Huh-7.5
MIMAT0019729	hsa-miR-4661-5p	ENSG00000224388	BACE2-IT1	antisense	chr21	42552174	42552196	+	1	0	AGO2	7mer-m8	caGUCCUAGGU-GUCUCGAUCAa	| ||| |:| : |||||||	ccCUGGACCUAUUUUAGCUAGUg	1.0399	0.038	0	HeLa
MIMAT0019729	hsa-miR-4661-5p	ENSG00000093100	AC016026.1	processed_transcript	chr22	18274015	18274037	-	4	0	AGO2	7mer-m8	caGUCCUAG--GUGUCUCGAUCAa	||||| : : || |||||||	ugCAGGAGUGGUUCA-AGCUAGUg	1.2432	6.257	4	left_ventricle
MIMAT0019729	hsa-miR-4661-5p	ENSG00000260924	LINC01311	antisense	chr22	19159726	19159747	+	1	0	AGO2	7mer-m8	caguCCUAGGUGUCUCGAUCAa	| || | | ::||||||||	cuucGGCUGCUUGGAGCUAGUg	1.0643	-0.454	0	HeLa
MIMAT0019729	hsa-miR-4661-5p	ENSG00000278920	AC005005.4	sense_overlapping	chr22	31451834	31451852	+	1	0	AGO2	7mer-m8	caGUCCUAGGUGUCUCGAUCAa	| ||||: || | |||||||	ggCAGGGGCC-C--AGCUAGUg	1.3237	0.494	0	Huh-7.5
MIMAT0019729	hsa-miR-4661-5p	ENSG00000229807	XIST	lincRNA	chrX	73044597	73044622	-	23	3	AGO1,AGO1-4,AGO2	8mer	caGUCC-UAGG---UGUCUCGAUCAa	|||| | || | |||||||||	ucCAGGUAACCAGGAAAGAGCUAGUa	1.1552	-0.237	6	HEK293,Huh-7.5
MIMAT0019729	hsa-miR-4661-5p	ENSG00000229807	XIST	lincRNA	chrX	73067165	73067188	-	25	0	AGO1-4,AGO2	7mer-m8	caGUCCU-A-GGUGUCUCGAUCAa	||||| | |:| |||||||	agCAGGAGUGCUAACUAGCUAGUg	1.3341	0.167	6	Huh-7.5
MIMAT0019729	hsa-miR-4661-5p	ENSG00000280322	AL035425.4	TEC	chrX	107969949	107969971	-	1	0	AGO2	7mer-m8	caguCCUAGGUG-UCUCGAUCAa	| | :||| |||||||	uauuGUAGUCACUUUAGCUAGUu	0.7339	0.893	1	T-REx-293
