# Supplementary material for: Identification of hub programmed cell death-related genes and immune infiltration in Crohn’s disease using bioinformatics
Source: Front Genet. 2024 Dec 18;15:1425062. doi: 10.3389/fgene.2024.1425062 (PMC11688285; doi:10.3389/fgene.2024.1425062)
Supplement: Supplementary file 2 [file DataSheet4.zip › Input data and script3/ceRNAnet/miRNA_lncRNA/hsa-miR-103a-3p.txt]

#please cite:
#Zhou KR, Liu S, Li B, Liu SR, Zheng WJ, Cai L, et al. An encyclopedia of RNA interactomes in ENCORI.
#2.Li JH, et al.starBase v2.0: decoding miRNA-ceRNA, miRNA-ncRNA and protein-RNA interaction networks from large-scale CLIP-Seq data , Nucleic Acids Res. 2014 Jan;42:D92-7.
miRNAid	miRNAname	geneID	geneName	geneType	chromosome	start	end	strand	clipExpNum	degraExpNum	RBP	merClass	miRseq	align	targetSeq	TDMDScore	phyloP	pancancerNum	cellline/tissue
MIMAT0000101	hsa-miR-103a-3p	ENSG00000223764	AL645608.1	lincRNA	chr1	855370	855391	-	6	0	AGO1-4	8mer	agUAUCGGGACAUGUUACGACGa	|| |:||||| ||||||||	caAUUCCUCUGUA-AAUGCUGCa	1.5115	-0.055	8	Huh-7.5
MIMAT0000101	hsa-miR-103a-3p	ENSG00000272141	AL390719.2	lincRNA	chr1	1105222	1105244	+	1	0	AGO2	7mer-m8	aguaucgggacauGUUACGACGa	| | || | |||||||	gcugaaaccacccCCAUGCUGCu	0.5589	-0.718	3	MCF7
MIMAT0000101	hsa-miR-103a-3p	ENSG00000236423	LINC01134	lincRNA	chr1	3830964	3830989	+	2	0	AGO1-4	8mer	agUAUCGGGACAUG---UUACGACGa	|| :| :||||:| :|||||||	ccAGGGGUCUGUGCGGGGAUGCUGCa	1.3531	-0.431	2	Huh-7.5
MIMAT0000101	hsa-miR-103a-3p	ENSG00000236423	LINC01134	lincRNA	chr1	3833404	3833426	+	1	0	AGO1	7mer-m8	aguaucgggaCAUGUUACGACGa	| | | :::|||||||	acgacccagaGGGUGAUGCUGCg	0.5090	-0.256	2	endothelial
MIMAT0000101	hsa-miR-103a-3p	ENSG00000241326	AL603962.1	sense_intronic	chr1	10044496	10044517	+	3	0	AGO1-4,AGO2	7mer-m8	aguaucggGACAUGUUACGACGa	| |||| ::|||||||	cgaggaugCUGU-UGAUGCUGCc	0.8042	0.241	0	Huh-7.5,hNSC
MIMAT0000101	hsa-miR-103a-3p	ENSG00000226029	LINC01772	lincRNA	chr1	16789027	16789049	+	1	0	AGO1-4	7mer-m8	aguaucgggacaugUUACGACGa	|| ||||||||	ucugcaagaaagcaAAUGCUGCc	-0.1814	-0.319	2	Huh-7.5
MIMAT0000101	hsa-miR-103a-3p	ENSG00000272084	AL137127.1	3prime_overlapping_ncRNA	chr1	19401227	19401249	-	12	0	AGO1,AGO1-4,AGO2	8mer	aguaucGGGACAUGUUACGACGa	| |:| | : :|||||||	aguuccCUCCGCGGGAUGCUGCa	0.7148	1.000	1	HeLa,MDA-MB-231,endothelial
MIMAT0000101	hsa-miR-103a-3p	ENSG00000261326	LINC01355	lincRNA	chr1	23608255	23608281	-	1	0	AGO2	7mer-m8	aguaUCGGGACAUGU----UACGACGa	:||::| |||| |||||||	guuaGGCUUUUUACAAGACAUGCUGCu	0.9734	-0.612	1	GM12878
MIMAT0000101	hsa-miR-103a-3p	ENSG00000236810	ELOA-AS1	antisense	chr1	24104740	24104765	-	5	0	AGO1-4,AGO2	7mer-m8	aguaUCGGGA-CAUG--UUACGACGa	||:||| | :| :|||||||	cuccAGUCCUGGCGCUGGAUGCUGCu	0.9554	-0.962	1	BCBL-1,Huh-7.5
MIMAT0000101	hsa-miR-103a-3p	ENSG00000203620	AL354919.1	lincRNA	chr1	32308764	32308789	-	1	0	AGO2	7mer-m8	aguaUCGGGA--CAUGU-UACGACGa	| ||:| | :|| |||||||	aggaAUCCUUUGGGGCAGAUGCUGCu	0.7688	0.107	1	HEK293T
MIMAT0000101	hsa-miR-103a-3p	ENSG00000260920	AL031985.3	sense_overlapping	chr1	40930088	40930110	+	2	0	AGO2	7mer-m8	aguaUCGGGACAUGUUACGACGa	| ||:|: | |||||||	ccucAGUCUCCCAGUAUGCUGCg	0.7943	-0.169	2	MDA-MB-231
MIMAT0000101	hsa-miR-103a-3p	ENSG00000230615	AL139220.2	lincRNA	chr1	44569530	44569550	+	1	0	AGO2	8mer	aguaUCGGGACAUGUUACGACGa	|| ||:|:| |:: |||||||	ucucAGUCUU-UGU-AUGCUGCa	1.2460	0.075	10	MDA-MB-231
MIMAT0000101	hsa-miR-103a-3p	ENSG00000223814	AL691459.1	lincRNA	chr1	48231006	48231028	-	5	0	AGO2	7mer-m8	aguaucgggacaUGUUACGACGa	| | ||||||||	aauuuaggaaagAGAAUGCUGCu	-0.0197	1.489	0	HEK293
MIMAT0000101	hsa-miR-103a-3p	ENSG00000248458	AL139147.1	antisense	chr1	67132031	67132055	-	1	0	AGO2	7mer-m8	aguaucgGGACAUGU--UACGACGa	|| || ||| |||||||	acaguaaCCAAAACAGCAUGCUGCu	0.7677	-0.121	10	HeLa
MIMAT0000101	hsa-miR-103a-3p	ENSG00000224699	LAMTOR5-AS1	processed_transcript	chr1	110890232	110890254	+	2	0	AGO1,AGO2	8mer	aguaucgggacaUGUUACGACGa	| :|||||||||	aagaggaagccaGCAAUGCUGCa	0.2442	3.023	1	HeLa,endothelial
MIMAT0000101	hsa-miR-103a-3p	ENSG00000226419	SLC16A1-AS1	antisense	chr1	113503101	113503119	+	2	0	AGO2	7mer-m8	agUAUCGGGACAUGUUACGACGa	| |||| ||| :|||||||	ugAUAG-ACUG---GAUGCUGCu	1.2428	0.337	3	HS5
MIMAT0000101	hsa-miR-103a-3p	ENSG00000273131	RP6-42F4.1	processed_transcript	chr1	120693488	120693510	-	3	0	AGO1-4,AGO2	7mer-m8	aguaucgggacaUGUUACGACGa	| ||||||||||	aguuguuauaaaACAAUGCUGCc	0.2110	0.018	0	MDA-MB-231,hNSC
MIMAT0000101	hsa-miR-103a-3p	ENSG00000234222	LIX1L-AS1	antisense	chr1	145495245	145495267	-	1	0	AGO1-4	7mer-m8	agUAUCGGGACAUGUUACGACGa	||:| :| :| |||||||	agAUGGAGUUUCGCCAUGCUGCc	0.8950	-0.109	3	fibroblasts
MIMAT0000101	hsa-miR-103a-3p	ENSG00000227733	RP4-565E6.1	sense_intronic	chr1	146126654	146126676	-	1	0	AGO1-4	7mer-m8	aguaucggGACAUGUUACGACGa	| | || | :|||||||	acuuucggCUCCAGGAUGCUGCg	0.6638	0.290	7	fibroblasts
MIMAT0000101	hsa-miR-103a-3p	ENSG00000226335	XXyac-YX155B6.6	lincRNA	chr1	147668486	147668508	-	1	0	AGO1-4	7mer-m8	aguaucggGACAUGUUACGACGa	| | || | :|||||||	acuuucggCUCCAGGAUGCUGCg	0.6638	0.052	0	fibroblasts
MIMAT0000101	hsa-miR-103a-3p	ENSG00000203739	AL645568.1	antisense	chr1	173430492	173430501	-	2	0	AGO1-4,AGO2	8mer	aguaucgggacaugUUACGACGa	:|||||||	-------------aGAUGCUGCa	-2.0435	-0.094	4	Huh-7.5
MIMAT0000101	hsa-miR-103a-3p	ENSG00000237457	LINC01351	lincRNA	chr1	190449572	190449593	+	1	0	AGO1-4	7mer-m8	agUAUCGGGACAUGUUACGACGa	| || |: | | ||||||||	agAGAGGCUGGCA-AAUGCUGCu	0.9745	0.125	2	hNSC
MIMAT0000101	hsa-miR-103a-3p	ENSG00000237457	LINC01351	lincRNA	chr1	190449692	190449714	+	1	0	AGO2	7mer-m8	agUAUCGGGACAUGUUACGACGa	|||| || |: |||||||	acAUAAGACUUUGGUAUGCUGCc	1.1728	-0.269	2	MCF7
MIMAT0000101	hsa-miR-103a-3p	ENSG00000229989	MIR181A1HG	lincRNA	chr1	198868896	198868918	-	7	0	AGO1,AGO1-4	8mer	aguaucgggacauGUUACGACGa	| | |||||||||	uuaaguguuccccCAAUGCUGCa	0.0870	0.307	2	Huh-7.5,endothelial
MIMAT0000101	hsa-miR-103a-3p	ENSG00000282221	AC119427.1	antisense	chr1	201370012	201370037	+	1	0	AGO1-4	7mer-m8	aguaUCGGGACAU-G--UUACGACGa	:|||||| | | |||||||	ggcaGGCCCUGGAGCUGUAUGCUGCu	1.1964	-0.204	0	Huh-7.5
MIMAT0000101	hsa-miR-103a-3p	ENSG00000203709	MIR29B2CHG	lincRNA	chr1	207988264	207988286	-	3	0	AGO2	7mer-m8	aguaucGGGACAUGUUACGACGa	| |:|| | |||||||	ggguucCUCUUCCCCAUGCUGCu	0.6575	-0.332	7	HEK293S
MIMAT0000101	hsa-miR-103a-3p	ENSG00000234478	ACBD3-AS1	antisense	chr1	226342515	226342535	+	2	0	AGO2	7mer-m8	aguAUCGGGACAUGUUACGACGa	| |: ::|||| ||||||||	uguUGUUUCUGU--AAUGCUGCc	1.2736	4.834	3	TDF
MIMAT0000101	hsa-miR-103a-3p	ENSG00000177788	AL162595.1	bidirectional_promoter_lncRNA	chr1	229405125	229405147	-	1	0	AGO2	7mer-m8	aguaucgggacaUGUUACGACGa	| | |: |||||||	guagaaauacaaAUUAUGCUGCc	0.1786	0.461	4	HeLa
MIMAT0000101	hsa-miR-103a-3p	ENSG00000260855	AL591848.4	lincRNA	chr1	246936833	246936853	+	1	0	AGO2	7mer-m8	aguaUCGGGACAUGUUACGACGa	||::| || :|||||||	gacaAGUUC-CUA-GAUGCUGCu	0.8228	-0.054	4	HeLa
MIMAT0000101	hsa-miR-103a-3p	ENSG00000269973	AC010969.2	lincRNA	chr2	10076751	10076773	+	7	0	AGO1-4,AGO2	7mer-m8	agUA-UCGGGACAUGUUACGACGa	| || :| :|| |:| |||||||	ugAUGGGGUCU-UGCUAUGCUGCu	1.2460	-0.127	0	Huh-7.5
MIMAT0000101	hsa-miR-103a-3p	ENSG00000271991	AC013400.1	lincRNA	chr2	20101896	20101920	+	1	0	AGO2	7mer-m8	aguaUCGGG--ACAUGUUACGACGa	|| ||:|| ||| ::|||||||	uccaAGUCCGUUGUCUGAUGCUGCg	1.4146	-0.434	3	HEK293S
MIMAT0000101	hsa-miR-103a-3p	ENSG00000276517	AL133243.3	sense_intronic	chr2	32753626	32753649	+	2	0	AGO2	7mer-m8	aguAUCGGGAC-AUGUUACGACGa	|| |:|: || ||| |||||||	uccUGGUGAUGCUACUAUGCUGCu	1.4146	0.196	4	HEK293S
MIMAT0000101	hsa-miR-103a-3p	ENSG00000260977	AC016722.3	lincRNA	chr2	47006475	47006497	+	1	0	AGO1-4	7mer-m8	aguaucgggaCAUGUUACGACGa	| |||: |||||||	cugaacugacGUAUCAUGCUGCu	0.4680	-0.167	4	fibroblasts
MIMAT0000101	hsa-miR-103a-3p	ENSG00000271894	AC007744.1	processed_transcript	chr2	56570064	56570086	+	1	0	AGO1-4	7mer-m8	aguaucgggacauguUACGACGa	| | |||||||	gaggaagaaaaucgcAUGCUGCc	-0.0425	4.373	2	Huh-7.5
MIMAT0000101	hsa-miR-103a-3p	ENSG00000271894	AC007744.1	processed_transcript	chr2	56611409	56611430	+	2	0	AGO2	8mer	aguaucgGGACAUGUUACGACGa	| |:|| | :|||||||	gaggaaaCUUGGA-GAUGCUGCa	0.7073	5.654	2	Akata-LCLd3
MIMAT0000101	hsa-miR-103a-3p	ENSG00000212978	AC016747.1	processed_transcript	chr2	61370924	61370947	-	3	0	AGO1-4,AGO2	7mer-m8	aguaUCGGGAC-AUGUUACGACGa	| | :|| | | :|||||||	accaAUUCCGGAAAGGAUGCUGCg	0.8876	-0.040	6	HeLa,MCF7
MIMAT0000101	hsa-miR-103a-3p	ENSG00000232046	LINC01798	lincRNA	chr2	66957225	66957247	+	1	0	AGO2	7mer-m8	agUAUCGGGACAUGUUACGACGa	||||| : | | :|||||||	ucAUAAUGCCAUCAGAUGCUGCu	1.3631	1.698	7	HEK293S
MIMAT0000101	hsa-miR-103a-3p	ENSG00000179818	PCBP1-AS1	processed_transcript	chr2	70259024	70259041	-	1	0	AGO2	7mer-m8	aguaUCGGGACAUGUUACGACGa	| ||||:| |||||||	uguaAGCCUU-----AUGCUGCu	0.7890	0.265	1	MCF7
MIMAT0000101	hsa-miR-103a-3p	ENSG00000179818	PCBP1-AS1	processed_transcript	chr2	70275997	70276020	-	2	0	AGO2	7mer-m8	aguaucggGACAU-GUUACGACGa	:|| | : |||||||	ggcagagaUUGCAGUUAUGCUGCu	0.1531	0.212	1	cingulate_gyrus
MIMAT0000101	hsa-miR-103a-3p	ENSG00000230002	ALMS1-IT1	sense_intronic	chr2	73683905	73683932	+	1	0	AGO1-4	7mer-m8	aguAUCG-GG---ACAUGU-UACGACGa	|| |||| || ||||:| |||||||	ucuUAGCACCAUUUGUAUAUAUGCUGCc	1.6935	0.029	1	hNSC
MIMAT0000101	hsa-miR-103a-3p	ENSG00000237883	DGUOK-AS1	antisense	chr2	74208272	74208294	-	2	0	AGO2	7mer-m8	aguAUCGGGACAUGUUACGACGa	|| | |||| :|||||||	aacUAACACUGUUGGAUGCUGCu	1.1728	0.049	1	HCT116
MIMAT0000101	hsa-miR-103a-3p	ENSG00000231134	TCF7L1-IT1	sense_intronic	chr2	85413804	85413826	+	2	0	AGO1-4,AGO2	8mer	aguaUCGGGACAUGUUACGACGa	|| | :|:| || |||||||	ucccAUUCUUCAACCAUGCUGCa	1.1230	-0.003	3	Huh-7.5
MIMAT0000101	hsa-miR-103a-3p	ENSG00000222041	CYTOR	lincRNA	chr2	87883190	87883212	+	2	0	AGO1,AGO2	7mer-m8	aguaucgggacauguUACGACGa	| | | |||||||	uaaagaaaacaaaauAUGCUGCc	-0.0568	0.148	7	HeLa,endothelial
MIMAT0000101	hsa-miR-103a-3p	ENSG00000234028	AC062029.1	antisense	chr2	88927887	88927908	+	1	0	AGO2	8mer	aguAUCGGGACAUGUUACGACGa	| | || | :||||||||	cauUUGAACU-UUUAAUGCUGCa	0.7943	0.027	6	Huh-7.5
MIMAT0000101	hsa-miR-103a-3p	ENSG00000234028	AC062029.1	antisense	chr2	88931017	88931038	+	2	0	AGO1-4,AGO2	7mer-m8	aguaUCGGGACAUGUUACGACGa	|| || || | || |||||||	ucccAGGCCAG-ACCAUGCUGCu	1.2565	0.056	6	Huh-7.5,MCF7
MIMAT0000101	hsa-miR-103a-3p	ENSG00000232034	AC092168.2	sense_intronic	chr2	101440054	101440078	+	1	0	AGO2	8mer	aguaucgggacAUG--UUACGACGa	| | ||| :|||||||	uuucucacagcUACCAGAUGCUGCa	0.4050	-0.277	5	left_ventricle
MIMAT0000101	hsa-miR-103a-3p	ENSG00000237880	LINC01885	lincRNA	chr2	108159033	108159061	-	2	0	AGO2	7mer-m8	agUAUCG-GGA----CA-UGUUACGACGa	|||| | ||| || : :|||||||	gcAUACCACCUGGGGGUGGGGAUGCUGCu	1.0922	-0.227	0	Huh-7.5
MIMAT0000101	hsa-miR-103a-3p	ENSG00000175772	LINC01106	lincRNA	chr2	111135280	111135302	-	1	0	AGO2	8mer	aguaucgggaCAUGUUACGACGa	| | | | :|||||||	cuguggggagGAAAGAUGCUGCa	0.4655	0.005	7	22RV1
MIMAT0000101	hsa-miR-103a-3p	ENSG00000189223	PAX8-AS1	processed_transcript	chr2	113997800	113997823	+	7	0	AGO1-4,AGO2	7mer-m8	aguaUCGGGACA-UGUUACGACGa	| :||||| | | |||||||	cccaGGCCCUCUCCCCAUGCUGCu	1.3196	0.648	5	Huh-7.5
MIMAT0000101	hsa-miR-103a-3p	ENSG00000189223	PAX8-AS1	processed_transcript	chr2	114028736	114028757	+	1	0	AGO1	7mer-m8	aguaUCGGGACAUGUUACGACGa	| :||| :| |||||||	caccACUCCU-AGCUAUGCUGCc	0.7890	-0.120	5	endothelial
MIMAT0000101	hsa-miR-103a-3p	ENSG00000280409	LINC01101	TEC	chr2	121222463	121222485	-	5	0	AGO1,AGO2	7mer-m8	agUAUCGGGACAUGUUACGACGa	|||:| | : |||||||	gcAUGGAAAAAUCUCAUGCUGCu	0.7787	0.156	3	HEK293
MIMAT0000101	hsa-miR-103a-3p	ENSG00000213963	AC019080.1	sense_overlapping	chr2	178150728	178150750	-	2	0	AGO1-4,AGO2	7mer-m8	aguaucgggacauGUUACGACGa	|| :||||||||	ucuauuggaacauUAAUGCUGCu	-0.0075	0.212	2	Huh-7.5
MIMAT0000101	hsa-miR-103a-3p	ENSG00000213963	AC019080.1	sense_overlapping	chr2	178179627	178179646	-	1	0	AGO2	7mer-m8	aguaUCGGGACAUG-UUACGACGa	|| : ||:| :|||||||	----AGGUAAGUGCUGAUGCUGCu	0.5196	0.328	2	GM12878
MIMAT0000101	hsa-miR-103a-3p	ENSG00000213963	AC019080.1	sense_overlapping	chr2	178179627	178179650	-	1	0	AGO2	7mer-m8	aguaUCGGGACAUG-UUACGACGa	|| || : ||:| :|||||||	ucccAGGUAAGUGCUGAUGCUGCu	1.1590	0.422	2	GM12878
MIMAT0000101	hsa-miR-103a-3p	ENSG00000237298	TTN-AS1	antisense	chr2	179406979	179407000	+	1	0	AGO2	7mer-m8	agUAUCGGGACAUG-UUACGACGa	:|:| |: ||| :|||||||	cuGUGGACU--UACGGAUGCUGCu	1.0022	3.506	3	22RV1
MIMAT0000101	hsa-miR-103a-3p	ENSG00000237298	TTN-AS1	antisense	chr2	179441241	179441263	+	10	0	AGO1-4,AGO2	8mer	aguaucgggacAUGUUACGACGa	|| |||||||	aagacaaauacUAACAUGCUGCa	-0.3459	3.595	3	Huh-7.5
MIMAT0000101	hsa-miR-103a-3p	ENSG00000189229	AC069277.1	lincRNA	chr3	6739382	6739409	+	2	0	AGO1-4,AGO2	8mer	aguAUC-GGGACA----UGUUACGACGa	||| :::||| |:||||||||	gguUAGAUUUUGUUAAAAUAAUGCUGCa	1.1559	0.262	0	Huh-7.5
MIMAT0000101	hsa-miR-103a-3p	ENSG00000269982	AC018809.2	antisense	chr3	10001200	10001224	+	1	0	AGO2	7mer-m8	agUAUCGGGAC--AUGUUACGACGa	||||:| | || | |||||||||	ucAUGGACAUGACUUCAAUGCUGCg	1.5345	-0.223	3	hMSC
MIMAT0000101	hsa-miR-103a-3p	ENSG00000228242	AC093495.1	antisense	chr3	14187299	14187320	+	2	0	AGO1-4,AGO2	7mer-m8	aguaucGGGACAUGUUACGACGa	| |:| ||:| |||||||	ccccgcCUCCGUGC-AUGCUGCc	0.8557	-0.479	3	Huh-7.5
MIMAT0000101	hsa-miR-103a-3p	ENSG00000225733	FGD5-AS1	antisense	chr3	14986025	14986047	-	49	0	AGO1,AGO1-4,AGO2	7mer-m8	aguaucgggACAUGUUACGACGa	| ||| ||||||||	aguuuuuaaUGUUAAAUGCUGCu	0.5550	0.339	10	Huh-7.5,endothelial,foreskin_fibroblast
MIMAT0000101	hsa-miR-103a-3p	ENSG00000224074	LINC00691	lincRNA	chr3	24141716	24141737	-	3	0	AGO1-4,AGO2	8mer	aguaucgggaCAUGUUACGACGa	| || || |:|||||||	acccagggagGU-CGAUGCUGCa	0.7868	-0.129	2	Huh-7.5
MIMAT0000101	hsa-miR-103a-3p	ENSG00000229589	ACVR2B-AS1	antisense	chr3	38496263	38496286	-	1	0	AGO1-4	7mer-m8	aguaUCGGGACAUGU-UACGACGa	| |||| |: |||||||	augcAACCCUCCCCGCAUGCUGCu	0.8261	0.412	5	Huh-7.5
MIMAT0000101	hsa-miR-103a-3p	ENSG00000271976	AC012467.2	antisense	chr3	53893943	53893965	-	6	0	AGO1-4,AGO2	7mer-m8	aguaucgggacaUGUUACGACGa	|| | :|||||||||	ucccggguucaaGCAAUGCUGCc	0.6384	0.026	3	HeLa,T-REx-293
MIMAT0000101	hsa-miR-103a-3p	ENSG00000270562	AC097634.1	lincRNA	chr3	71634841	71634864	+	1	0	AGO2	8mer	aguaucGGGACAUGU-UACGACGa	| | :|| |:: |||||||	aauucaCAUUGCAUGCAUGCUGCa	0.8123	0.366	4	HeLa
MIMAT0000101	hsa-miR-103a-3p	ENSG00000242516	LINC00960	lincRNA	chr3	75728403	75728427	+	7	0	AGO1-4,AGO2	8mer	aguAUCGGGACA--UGUUACGACGa	|| : :||| |:||||||||	cuuUACUAUUGUGAAUAAUGCUGCa	1.0859	-0.012	5	Huh-7.5
MIMAT0000101	hsa-miR-103a-3p	ENSG00000243701	DUBR	lincRNA	chr3	106964901	106964923	+	1	0	AGO1-4	7mer-m8	aguaUCGGGACAUGUUACGACGa	| | :||| || |||||||	uggaAAUCCUCAACUAUGCUGCc	1.0678	0.421	10	MCF7
MIMAT0000101	hsa-miR-103a-3p	ENSG00000261488	AC128688.2	antisense	chr3	111853235	111853254	+	3	0	AGO1-4,AGO2	7mer-m8	agUAUCGGGACAUGUUACGACGa	|| | ||| || ||||||||	acACAUCCC--UA-AAUGCUGCu	1.1792	-0.118	2	Huh-7.5
MIMAT0000101	hsa-miR-103a-3p	ENSG00000241596	AC092468.1	sense_intronic	chr3	115380039	115380062	+	1	0	AGO2	7mer-m8	aguaUCGGGAC-AUGUUACGACGa	| ||: | | |: |||||||	ugggAGUGCAGCUGGCAUGCUGCu	0.8557	0.865	3	motor_cortex
MIMAT0000101	hsa-miR-103a-3p	ENSG00000272758	AC083798.2	antisense	chr3	122145896	122145918	+	1	0	AGO2	7mer-m8	aguaucgggaCAUGUUACGACGa	||| ||:|||||||||	ucaaccugggGUGCAAUGCUGCu	0.9258	3.789	6	BCBL-1
MIMAT0000101	hsa-miR-103a-3p	ENSG00000273033	LINC02035	lincRNA	chr3	122610921	122610945	+	14	0	AGO1,AGO1-4,AGO2	7mer-m8	agUAUCGGGA--CAUGUUACGACGa	| |||::| || ||||||||	auAGAGCUUUACUUAAAAUGCUGCu	1.1432	1.006	4	Huh-7.5,endothelial
MIMAT0000101	hsa-miR-103a-3p	ENSG00000248932	AC097103.2	antisense	chr3	139138406	139138429	+	4	0	AGO1-4,AGO2	8mer	agUAUCGGGACAUGU--UACGACGa	||| |:|| ||| |||||||	aaAUA-CUCUCCACACCAUGCUGCa	1.2428	0.136	6	Huh-7.5,T-REx-293
MIMAT0000101	hsa-miR-103a-3p	ENSG00000279891	AC022498.2	TEC	chr3	187898179	187898200	+	3	0	AGO1,AGO1-4	7mer-m8	agUAUCGGGACAUGUUACGACGa	:|: |:: | || |||||||	cuGUGUCUUAGCAC-AUGCUGCc	0.9925	-0.369	3	endothelial,hNSC
MIMAT0000101	hsa-miR-103a-3p	ENSG00000227375	DLG1-AS1	antisense	chr3	197029465	197029490	+	1	0	AGO2	7mer-m8	aguaUCGGGACAU-GU--UACGACGa	||| ||| || |||||||	cuccAGCAGGGUAGCAGCAUGCUGCc	0.8748	-0.023	4	HeLa
MIMAT0000101	hsa-miR-103a-3p	ENSG00000196810	CTBP1-AS2	antisense	chr4	1245469	1245492	+	7	0	AGO1-4,AGO2	7mer-m8	aguaucgggACAUG-UUACGACGa	| || || ||||||||	cguuuuggaUGGACGAAUGCUGCu	0.5708	0.165	4	Huh-7.5
MIMAT0000101	hsa-miR-103a-3p	ENSG00000272620	AFAP1-AS1	antisense	chr4	7775971	7775994	+	1	0	AGO2	7mer-m8	aguaUCGGGACAUGU-UACGACGa	| ||| ||| |||||||	augcAUCCCAAGACAGAUGCUGCc	0.8823	-0.467	7	MDA-MB-231
MIMAT0000101	hsa-miR-103a-3p	ENSG00000272620	AFAP1-AS1	antisense	chr4	7779600	7779622	+	2	0	AGO2	7mer-m8	aguaucgggacaUGUUACGACGa	| | | | ||||||||	cccuugagugaaAAAAUGCUGCc	0.4421	-0.921	7	BCBL-1
MIMAT0000101	hsa-miR-103a-3p	ENSG00000260918	AC107398.3	sense_overlapping	chr4	47439645	47439671	+	1	0	AGO2	8mer	aguAUCGGGACAU-GU----UACGACGa	| || :::|||| || |||||||	uucUA-UUUUGUAUCAAUAUAUGCUGCa	1.2470	2.592	2	cingulate_gyrus
MIMAT0000101	hsa-miR-103a-3p	ENSG00000259959	AC107068.1	lincRNA	chr4	47842381	47842401	-	6	0	AGO1-4,AGO2	7mer-m8	agUAUCGGGACAUGUUACGACGa	| || :|||| :|||||||	uuAUCAUCCUG--GGAUGCUGCu	1.2046	-0.155	5	Huh-7.5
MIMAT0000101	hsa-miR-103a-3p	ENSG00000245322	AC097460.1	antisense	chr4	100958921	100958940	+	2	0	AGO2	7mer-m8	agUAUCGGGACAUGUUACGACGa	| ||||:|: | |||||||	uuAUAGUCUCAU---AUGCUGCu	1.1251	0.093	3	Huh-7.5
MIMAT0000101	hsa-miR-103a-3p	ENSG00000251432	AC108062.1	lincRNA	chr4	129440300	129440326	+	1	0	AGO2	8mer	agUAUCGGGAC-AUGU---UACGACGa	| | :::|| |||| |||||||	guAAACUUUUGCUACAGUGAUGCUGCa	1.2110	0.437	5	HeLa
MIMAT0000101	hsa-miR-103a-3p	ENSG00000248810	LINC02432	lincRNA	chr4	142245603	142245625	-	1	0	AGO1	7mer-m8	aguaucgggacauGUUACGACGa	||| | | | |||||||	ucaauucagagcuCCAUGCUGCu	0.7646	0.059	5	endothelial
MIMAT0000101	hsa-miR-103a-3p	ENSG00000280219	AC093908.1	TEC	chr4	148413369	148413391	+	1	0	AGO2	7mer-m8	aguaucGGGACAUGUUACGACGa	| ||:| : |||||||	caaguuCCUUCAGGCAUGCUGCc	0.6458	0.615	12	MCF7
MIMAT0000101	hsa-miR-103a-3p	ENSG00000268471	MIR4453HG	bidirectional_promoter_lncRNA	chr4	153458736	153458758	+	4	0	AGO1-4,AGO2	7mer-m8	aguauCGGGACAUGUUACGACGa	|::| || ||||||||	cucguGUUCAUUAAAAUGCUGCg	0.7150	0.208	4	22RV1,Huh-7.5
MIMAT0000101	hsa-miR-103a-3p	ENSG00000260244	AC104083.1	sense_overlapping	chr4	156656815	156656837	+	2	0	AGO2	7mer-m8	aguaucGGGACAUGUUACGACGa	| || | |: ||||||||	uuuguuCCAUCUGAAAUGCUGCc	0.7585	0.581	12	BCBL-1
MIMAT0000101	hsa-miR-103a-3p	ENSG00000260244	AC104083.1	sense_overlapping	chr4	156657310	156657331	+	1	0	AGO2	7mer-m8	agUAUCGGGACAUGUUACGACGa	|||| |: ||| |||||||	cuAUAGACUGAUAC-AUGCUGCu	1.3372	-0.471	12	motor_cortex
MIMAT0000101	hsa-miR-103a-3p	ENSG00000272870	AC097534.2	antisense	chr4	174290878	174290901	-	1	0	AGO2	7mer-m8	aguaucgggacaUGU-UACGACGa	|| | |:| |||||||	auuuaucaaaagAUAUAUGCUGCu	0.4913	-0.269	3	motor_cortex
MIMAT0000101	hsa-miR-103a-3p	ENSG00000249096	LINC02362	lincRNA	chr4	185290593	185290615	-	2	0	AGO2	7mer-m8	aguaucGGGACAUGUUACGACGa	| ||| |: ||||||||	cuuucuCCCACUGAAAUGCUGCu	0.8834	0.039	7	HeLa
MIMAT0000101	hsa-miR-103a-3p	ENSG00000248370	LINC02434	lincRNA	chr4	189081844	189081865	+	2	0	AGO2	7mer-m8	aguaucgggaCAUGUUACGACGa	|| | || | |||||||	gaaucggagaGU-CCAUGCUGCu	0.6998	-0.132	1	HeLa
MIMAT0000101	hsa-miR-103a-3p	ENSG00000225138	SLC9A3-AS1	processed_transcript	chr5	476179	476201	+	21	0	AGO1-4,AGO2	7mer-m8	aguaucGGGACAUGUUACGACGa	| || | : :|||||||	agcuucCCAUUGGGGAUGCUGCu	0.6458	1.630	1	HEK293S,Huh-7.5
MIMAT0000101	hsa-miR-103a-3p	ENSG00000249174	AC106744.1	lincRNA	chr5	18966006	18966033	-	5	0	AGO1-4,AGO2	7mer-m8	agUAUCG-GGAC----AUGUUACGACGa	| :|||: |:|| |:::|||||||	uuGUAGUACUUGAAAAUGUGAUGCUGCu	1.2661	-0.180	1	Huh-7.5
MIMAT0000101	hsa-miR-103a-3p	ENSG00000271788	AC008875.1	lincRNA	chr5	43007382	43007407	-	1	0	AGO2	8mer	aguauCGGGACAUG---UUACGACGa	|| ||| || | :|||||||	gcaguGCCACGUCCGCGGAUGCUGCa	1.0053	-0.002	4	HeLa
MIMAT0000101	hsa-miR-103a-3p	ENSG00000251141	MRPS30-DT	antisense	chr5	44808820	44808828	-	3	0	AGO1-4,AGO2	7mer-m8	aguaucgggacaugUUACGACGa	:|||||||	--------------GAUGCUGCc	-2.0870	0.081	6	HCT116,hNSC
MIMAT0000101	hsa-miR-103a-3p	ENSG00000251141	MRPS30-DT	antisense	chr5	44808820	44808838	-	3	0	AGO1-4,AGO2	7mer-m8	aguaucgggacaugUUACGACGa	:|||||||	----gcugggaggaGAUGCUGCc	-1.2174	-0.399	6	HCT116,hNSC
MIMAT0000101	hsa-miR-103a-3p	ENSG00000251141	MRPS30-DT	antisense	chr5	44808820	44808842	-	4	0	AGO1-4,AGO2	7mer-m8	aguaucgggacaugUUACGACGa	| | :|||||||	ugacgcugggaggaGAUGCUGCc	-0.1739	-0.463	6	HCT116,hNSC
MIMAT0000101	hsa-miR-103a-3p	ENSG00000272335	AC093297.2	lincRNA	chr5	44828186	44828208	+	11	0	AGO1,AGO1-4,AGO2	8mer	agUAUCGGGACAUGUUACGACGa	||: :| | || ||||||||	auAUGUUCAUAUAAAAUGCUGCa	1.1410	0.330	1	HEK293,Huh-7.5
MIMAT0000101	hsa-miR-103a-3p	ENSG00000152931	PART1	lincRNA	chr5	59818625	59818649	+	1	0	AGO2	7mer-m8	agUAUCGGGACAUGU--UACGACGa	||: :|| | || |||||||	agAUGAAUCUUUCCAGCAUGCUGCu	0.9851	-0.217	5	cingulate_gyrus
MIMAT0000101	hsa-miR-103a-3p	ENSG00000247572	CKMT2-AS1	antisense	chr5	80534318	80534340	-	1	0	AGO2	7mer-m8	aguaUCGGGACAUGUUACGACGa	| | ||| | |||||||||	gcugACCCCAGACCAAUGCUGCc	1.1251	0.283	5	islets
MIMAT0000101	hsa-miR-103a-3p	ENSG00000246763	RGMB-AS1	antisense	chr5	98109118	98109142	-	1	0	AGO2	7mer-m8	aguaucGGGACAUG--UUACGACGa	| :|||| :| |||||||	ccucucUCCUGCGCCGCAUGCUGCc	0.8759	-0.659	4	HEK293T
MIMAT0000101	hsa-miR-103a-3p	ENSG00000272523	LINC01023	lincRNA	chr5	108063764	108063783	-	1	0	AGO2	7mer-m8	agUAUCGGGACAUGUUACGACGa	:| ||||| |:|||||||	ggGUCGCCCU---CGAUGCUGCu	1.2326	-0.201	5	BCBL-1
MIMAT0000101	hsa-miR-103a-3p	ENSG00000246859	STARD4-AS1	antisense	chr5	111068395	111068418	+	1	0	AGO2	7mer-m8	agUAUCGGGA-CAUGUUACGACGa	:|: |::| |:||||||||	caGUGUCUUUAAAAUAAUGCUGCc	1.0000	0.254	6	TDF
MIMAT0000101	hsa-miR-103a-3p	ENSG00000283155	AC116353.4	processed_transcript	chr5	139943424	139943446	-	5	0	AGO2	8mer	aguaucgggacaUGUUACGACGa	| | ||:|||||||	ggaggaagauccACGAUGCUGCa	0.3806	3.886	0	HeLa
MIMAT0000101	hsa-miR-103a-3p	ENSG00000278901	AC005609.1	antisense	chr5	140262157	140262178	-	1	0	AGO2	8mer	aguaucGGGACAUGUUACGACGa	||| || ||: :|||||||	ucaccuCCAGGUG-GAUGCUGCa	1.1473	1.321	2	22RV1
MIMAT0000101	hsa-miR-103a-3p	ENSG00000230551	AC021078.1	processed_transcript	chr5	148874895	148874916	-	27	0	AGO1-4,AGO2	7mer-m8	agUAUCGGGACAUGUUACGACGa	||| :||| | ||||||||	acAUUUGUCUGGA-AAUGCUGCc	1.2365	2.581	3	EWS,foreskin_fibroblast
MIMAT0000101	hsa-miR-103a-3p	ENSG00000245275	SAP30L-AS1	antisense	chr5	153709381	153709405	-	1	0	AGO2	7mer-m8	agUAUCGGG-ACAU-GUUACGACGa	| ||:|||: | |: ::|||||||	ugAUGGCCUAUAUGUUGAUGCUGCu	1.4400	-0.309	5	HEK293S
MIMAT0000101	hsa-miR-103a-3p	ENSG00000215022	AL008729.1	antisense	chr6	13281351	13281372	-	1	0	AGO2	8mer	aguaucgggacAUGUUACGACGa	|| ||||||||	aagacuaagcaUA-AAUGCUGCa	-0.2590	0.002	2	BT474
MIMAT0000101	hsa-miR-103a-3p	ENSG00000272168	CASC15	lincRNA	chr6	22149578	22149599	+	1	0	AGO1-4	8mer	agUAUCGGGACAUGUUACGACGa	| :|| :: ||| | |||||||	uuGUAUUUGUGUUC-AUGCUGCa	1.2841	1.100	4	hNSC
MIMAT0000101	hsa-miR-103a-3p	ENSG00000272168	CASC15	lincRNA	chr6	22150024	22150046	+	1	0	AGO1-4	7mer-m8	aguaucgGGACAUGUUACGACGa	|||| :||||||||	augcccgCCUGAUUAAUGCUGCc	0.6441	3.855	4	hNSC
MIMAT0000101	hsa-miR-103a-3p	ENSG00000272288	AL451165.2	antisense	chr6	34665048	34665070	+	1	0	AGO2	7mer-m8	aguaucGGGACAUGUUACGACGa	| | ||| ||: :|||||||	ugcuuuCCCAGUGGGAUGCUGCc	1.1866	0.073	1	22RV1
MIMAT0000101	hsa-miR-103a-3p	ENSG00000272316	AL021368.2	lincRNA	chr6	58235620	58235642	-	1	0	AGO2	8mer	aguAUCGGGAC-AUGUUACGACGa	| || ::||| || |||||||	uuuUA-UUCUGAUAAUAUGCUGCa	1.2587	0.019	4	TrHBMEC
MIMAT0000101	hsa-miR-103a-3p	ENSG00000266680	AL135905.1	antisense	chr6	64282073	64282095	-	1	0	AGO2	8mer	aguaucgggaCAUGUUACGACGa	| | | |: |||||||	cgacuggaagGAAUCAUGCUGCa	0.4794	-0.477	5	HEK293S
MIMAT0000101	hsa-miR-103a-3p	ENSG00000232295	AL589935.1	processed_transcript	chr6	72005342	72005365	-	1	0	AGO2	7mer-m8	aguAUCGGGA-CAUGUUACGACGa	| |||:|:| | ||||||||	gcuUAGUCUUCACAGAAUGCUGCc	1.2121	-0.048	6	H1
MIMAT0000101	hsa-miR-103a-3p	ENSG00000272980	Z94721.2	processed_transcript	chr6	167550100	167550122	+	1	0	AGO2	7mer-m8	aguaucggGACAUGUUACGACGa	| ||| : :|||||||	aacuuuaaCUGCGGGAUGCUGCu	0.6522	3.833	1	Huh-7.5
MIMAT0000101	hsa-miR-103a-3p	ENSG00000253552	HOXA-AS2	antisense	chr7	27163769	27163793	+	1	0	AGO1-4	7mer-m8	agUA-UCGG-GACAUGUUACGACGa	| || ||:| | | : :|||||||	uaAUGAGUCACAGAGAGAUGCUGCc	1.2025	2.763	5	Huh-7.5
MIMAT0000101	hsa-miR-103a-3p	ENSG00000196295	AC005154.1	processed_transcript	chr7	30586842	30586864	-	1	0	AGO1-4	7mer-m8	aguAUCGGGACAUGUUACGACGa	| |||:|: | : |||||||	uauUAGUCUGUUUUCAUGCUGCu	1.1071	-0.185	3	fibroblasts
MIMAT0000101	hsa-miR-103a-3p	ENSG00000196295	AC005154.1	processed_transcript	chr7	30596101	30596123	-	1	0	AGO2	7mer-m8	aguaucGGGACAUGUUACGACGa	| | :::| | ||||||||	cccuucUUUUAGAAAAUGCUGCc	0.9269	-0.027	3	HeLa
MIMAT0000101	hsa-miR-103a-3p	ENSG00000196295	AC005154.1	processed_transcript	chr7	30603460	30603482	-	1	2	AGO2	7mer-m8	agUAUCGGGACAUGUUACGACGa	|| || :| | : :|||||||	gcAGAGAUCGGAGAGAUGCUGCc	1.1155	-0.029	3	22RV1
MIMAT0000101	hsa-miR-103a-3p	ENSG00000281103	TRG-AS1	antisense	chr7	38417064	38417086	+	1	0	AGO2	8mer	aguaUCGGGACAUGUUACGACGa	| ||: | ||| |||||||	acucAGUACAGUAACAUGCUGCa	1.1177	0.082	6	BCBL-1
MIMAT0000101	hsa-miR-103a-3p	ENSG00000228554	AC004837.2	antisense	chr7	39740176	39740198	-	1	0	AGO2	8mer	aguaucgggacaUGUUACGACGa	|| |:||||||||	aaugagguagaaAUAAUGCUGCa	0.4644	-0.027	4	MDA-MB-231
MIMAT0000101	hsa-miR-103a-3p	ENSG00000205628	LINC01446	lincRNA	chr7	53724754	53724776	-	3	0	AGO1-4,AGO2	7mer-m8	agUAUCGG-GACAUGUUACGACGa	||||| || :||| : |||||||	ucAUAUCCUUUGU-UUAUGCUGCu	1.7776	-0.209	1	Huh-7.5
MIMAT0000101	hsa-miR-103a-3p	ENSG00000205628	LINC01446	lincRNA	chr7	53833623	53833648	-	1	0	AGO1-4	8mer	agUAUCGGGACAUGU---UACGACGa	||| | | || | |||||||	aaAUAAACAUAUAAAAAGAUGCUGCa	0.8823	0.014	1	Huh-7.5
MIMAT0000101	hsa-miR-103a-3p	ENSG00000224057	EGFR-AS1	antisense	chr7	55248197	55248219	-	1	0	AGO1-4	8mer	aguaucgggacauGUUACGACGa	| || | |||||||	cccuaugggaaauCCAUGCUGCa	0.1966	-1.054	2	Huh-7.5
MIMAT0000101	hsa-miR-103a-3p	ENSG00000273448	AC006480.2	lincRNA	chr7	66798703	66798725	+	4	0	AGO2	8mer	aguAUCGGGACAUGUUACGACGa	| |||| | :| |||||||	gcuUAGCAAGGAGCCAUGCUGCa	1.1368	-0.012	4	HeLa
MIMAT0000101	hsa-miR-103a-3p	ENSG00000225703	AC114737.1	lincRNA	chr7	76602289	76602311	-	1	0	AGO1-4	7mer-m8	aguaUCGGGACAUGUUACGACGa	:|| | |: ||||||||	cugaGGCACCAUGGAAUGCUGCu	0.7508	-0.274	2	Huh-7.5
MIMAT0000101	hsa-miR-103a-3p	ENSG00000236453	AC003092.1	lincRNA	chr7	93693941	93693963	+	1	0	AGO2	7mer-m8	aguaUCGGGACAUGUUACGACGa	|| | :| | |:| |||||||	ucucACUCAUCUGCUAUGCUGCu	1.1050	-0.035	4	HS5
MIMAT0000101	hsa-miR-103a-3p	ENSG00000231764	DLX6-AS1	antisense	chr7	96593219	96593241	-	4	0	AGO1-4,AGO2	8mer	aguaucgggaCAUGUUACGACGa	| | | | :|||||||	agaauggggaGAAAGAUGCUGCa	0.4794	-0.229	1	Huh-7.5
MIMAT0000101	hsa-miR-103a-3p	ENSG00000231764	DLX6-AS1	antisense	chr7	96595812	96595834	-	2	0	AGO2	7mer-m8	aguaucgggacaUGUUACGACGa	| || | | :|||||||	uaaucaaacaaaAAGAUGCUGCu	0.6320	0.266	1	HEK293
MIMAT0000101	hsa-miR-103a-3p	ENSG00000272752	STAG3L5P-PVRIG2P-PILRB	processed_transcript	chr7	99936467	99936488	+	3	0	AGO1-4,AGO2	7mer-m8	agUAUCGGGACAUGUUACGACGa	|| | :|| | |||||||||	caAU-GAUCUUUUCAAUGCUGCg	1.1410	1.613	2	BCBL-1,Huh-7.5
MIMAT0000101	hsa-miR-103a-3p	ENSG00000272752	STAG3L5P-PVRIG2P-PILRB	processed_transcript	chr7	99965431	99965450	+	3	0	AGO1-4,AGO2	7mer-m8	agUAUCGGGACAUGUUACGACGa	||||| ||: ||||||||	aaAUAGC---GUGAAAUGCUGCu	1.2124	-0.041	2	HeLa,MCF7
MIMAT0000101	hsa-miR-103a-3p	ENSG00000274272	AC069281.2	processed_transcript	chr7	100172767	100172785	-	8	0	AGO1-4,AGO2	7mer-m8	agUAUCGGGACAUGUUACGACGa	|:|:|:||| | |||||||	acGUGGUCCU---C-AUGCUGCu	1.0000	2.090	3	Huh-7.5,MDMs
MIMAT0000101	hsa-miR-103a-3p	ENSG00000233705	SLC26A4-AS1	antisense	chr7	107299982	107300002	-	1	0	AGO2	7mer-m8	agUAUCGGGACAUGUUACGACGa	| || || | | :|||||||	guAGAGACCAG-A-GAUGCUGCu	0.9671	0.112	7	cingulate_gyrus
MIMAT0000101	hsa-miR-103a-3p	ENSG00000273270	AC090114.2	lincRNA	chr7	128170261	128170284	-	1	0	AGO2	7mer-m8	agUAUCGGGACAUG-UUACGACGa	| ||| :::| :| :|||||||	uuAUAAUUUUCCGCGGAUGCUGCc	1.2619	0.355	5	BCBL-1
MIMAT0000101	hsa-miR-103a-3p	ENSG00000229153	EPHA1-AS1	antisense	chr7	143215540	143215562	+	3	0	AGO1,AGO2	8mer	aguaucggGACAUGUUACGACGa	| | :| | ||||||||	gcugauuaUUUUCAAAUGCUGCa	0.6713	-0.462	5	HEK293
MIMAT0000101	hsa-miR-103a-3p	ENSG00000231419	LINC00689	processed_transcript	chr7	158813252	158813274	+	1	0	AGO1	8mer	aguaucgggacaUGUUACGACGa	| || | :|||||||	ugcaaggggaagAAGAUGCUGCa	0.3848	0.522	9	endothelial
MIMAT0000101	hsa-miR-103a-3p	ENSG00000231419	LINC00689	processed_transcript	chr7	158813334	158813356	+	1	0	AGO1	8mer	aguaucgggacaUGUUACGACGa	| || | :|||||||	ugcaaggggaagAAGAUGCUGCa	0.3848	0.377	9	endothelial
MIMAT0000101	hsa-miR-103a-3p	ENSG00000253230	LINC00599	lincRNA	chr8	9757868	9757892	-	1	3	AGO2	7mer-m8	agUAUCGGG-ACAU-GUUACGACGa	| ||:|| | | | |||||||	caAAAGUCCAUCCAUCUAUGCUGCu	0.9925	0.149	0	motor_cortex
MIMAT0000101	hsa-miR-103a-3p	ENSG00000272163	AF106564.1	antisense	chr8	24771466	24771491	-	1	0	AGO2	7mer-m8	aguaUCGGGACAUGU---UACGACGa	| :|| | | :|: |||||||	gcgaGGCGCGGGGCGAGCAUGCUGCg	0.8006	1.304	3	cingulate_gyrus
MIMAT0000101	hsa-miR-103a-3p	ENSG00000254048	AC105150.1	sense_intronic	chr8	59904443	59904468	-	2	0	AGO1-4,AGO2	7mer-m8	aguaUC-GGGACAUGU--UACGACGa	|| ::||||| | |||||||	ggggAGAUUCUGUAAAUCAUGCUGCu	1.2113	0.626	0	22RV1,hNSC
MIMAT0000101	hsa-miR-103a-3p	ENSG00000253898	LINC01419	lincRNA	chr8	84320238	84320262	+	5	0	AGO1-4,AGO2	7mer-m8	agUAUCG-GGACA-UGUUACGACGa	||| | | | | | ||||||||	aaAUAUCACAUUUGAGAAUGCUGCu	1.0817	0.398	2	Huh-7.5
MIMAT0000101	hsa-miR-103a-3p	ENSG00000251136	AF117829.1	lincRNA	chr8	90731978	90732001	-	7	0	AGO1,AGO1-4,AGO2	7mer-m8	agUAUCGGGACAUGU-UACGACGa	:|||::|| || | |||||||	auGUAGUUCUUUAGAUAUGCUGCu	1.3891	0.219	4	Huh-7.5,endothelial
MIMAT0000101	hsa-miR-103a-3p	ENSG00000248599	AC018781.1	lincRNA	chr8	102064282	102064304	+	1	0	AGO1-4	7mer-m8	agUAUCGGGACAUG--UUACGACGa	||| ||:| | |||||||	--AUAUCCUUCAUCUUUAUGCUGCu	0.7890	-0.406	2	hNSC
MIMAT0000101	hsa-miR-103a-3p	ENSG00000253320	AZIN1-AS1	antisense	chr8	103949793	103949818	+	3	0	AGO1-4,AGO2	8mer	aguAUCGGGAC-AUGU--UACGACGa	|| |:|::: | || : |||||||	uccUGGUUUGGUUAGGGCAUGCUGCa	1.2088	1.147	3	Huh-7.5
MIMAT0000101	hsa-miR-103a-3p	ENSG00000253106	AC090198.1	antisense	chr8	125502358	125502380	+	2	0	AGO1-4,AGO2	7mer-m8	aguaUCGGGACAUGUUACGACGa	| | :|:|| :||||||||	uggaACUCUUGAUUAAUGCUGCu	1.0297	0.520	4	HeLa
MIMAT0000101	hsa-miR-103a-3p	ENSG00000253741	AC108002.1	antisense	chr8	143784331	143784357	-	1	0	AGO2	7mer-m8	aguaUCGGGACAUG----UUACGACGa	|| |||||:: ||||||||	ggccAGGCCUGUGUGUUGAAUGCUGCu	1.1244	-0.253	1	T-REx-293
MIMAT0000101	hsa-miR-103a-3p	ENSG00000261215	AL162231.4	processed_transcript	chr9	34662916	34662939	-	1	0	AGO2	7mer-m8	agUAUCGGGA-CAUGUUACGACGa	||: |: | | :|||||||	gaAUGUCUAUCAUUAGAUGCUGCu	0.8441	0.218	5	HEK293S
MIMAT0000101	hsa-miR-103a-3p	ENSG00000268364	SMC5-AS1	antisense	chr9	72809337	72809359	-	1	0	AGO2	7mer-m8	aguaucgggaCAUGUUACGACGa	| || ||||||||	aggcaagagaGUCGAAUGCUGCg	0.3174	-0.396	8	HeLa
MIMAT0000101	hsa-miR-103a-3p	ENSG00000203279	AL590705.1	lincRNA	chr9	100000835	100000858	-	4	0	AGO1-4,AGO2	8mer	aguauCG-GGACAUGUUACGACGa	|| ||| |: :|||||||	aacacGCACCUCUGGGAUGCUGCa	0.8582	0.671	2	Huh-7.5
MIMAT0000101	hsa-miR-103a-3p	ENSG00000254876	AL590705.5	processed_transcript	chr9	100053730	100053751	+	1	0	AGO2	8mer	aguaUCGGGACAUGUUACGACGa	| :| |||| | ||||||||	accaGGGCCUGGA-AAUGCUGCa	1.2556	1.671	3	HCT116
MIMAT0000101	hsa-miR-103a-3p	ENSG00000255036	AL512590.3	processed_transcript	chr9	100053730	100053751	+	1	0	AGO2	8mer	aguaUCGGGACAUGUUACGACGa	| :| |||| | ||||||||	accaGGGCCUGGA-AAUGCUGCa	1.2556	1.671	1	HCT116
MIMAT0000101	hsa-miR-103a-3p	ENSG00000255036	AL512590.3	processed_transcript	chr9	100109762	100109785	+	1	0	AGO1-4	7mer-m8	aguaUCGGGACAUGU-UACGACGa	:| | ||||| |||||||	gucaGGGCAGGUACAGAUGCUGCc	1.0958	2.191	1	Huh-7.5
MIMAT0000101	hsa-miR-103a-3p	ENSG00000223478	AL441992.1	antisense	chr9	131495214	131495235	+	2	0	AGO1-4	8mer	agUAUCGGGACAUGUUACGACGa	:|: | :| || :|||||||	cgGUGACAUUUUA-GAUGCUGCa	0.9745	-0.849	1	Huh-7.5
MIMAT0000101	hsa-miR-103a-3p	ENSG00000176868	AL358781.1	antisense	chr9	134374673	134374695	-	1	0	AGO2	7mer-m8	aguaucgggacAUGUUACGACGa	|| |:| |||||||	uccaccagagcUGCCAUGCUGCc	0.1966	-0.055	0	TDF
MIMAT0000101	hsa-miR-103a-3p	ENSG00000205740	AL359878.1	processed_transcript	chr10	1031898	1031920	-	1	0	AGO2	7mer-m8	aguaucgggaCAUGU-UACGACGa	| | || || |||||||	uucagaacgaGU-CACAUGCUGCu	0.4961	-0.112	4	MDA-MB-231
MIMAT0000101	hsa-miR-103a-3p	ENSG00000233117	LINC00702	lincRNA	chr10	4243929	4243951	-	1	0	AGO2	7mer-m8	aguaucgggacaugUUACGACGa	| :|||||||	gugaauaugaaagaGAUGCUGCc	-0.2238	-0.213	14	T-REx-293
MIMAT0000101	hsa-miR-103a-3p	ENSG00000212743	AL137145.1	lincRNA	chr10	6393839	6393862	+	1	0	AGO2	8mer	aguaucgggAC-AUGUUACGACGa	|| || ||||||||	cugggaagaUGCUAAAAUGCUGCa	0.1892	-0.301	6	22RV1
MIMAT0000101	hsa-miR-103a-3p	ENSG00000279814	AC010997.6	TEC	chr10	77210903	77210924	+	4	0	AGO1-4,AGO2	7mer-m8	aguaucggGACAUGUUACGACGa	| | :|||: ||||||||	uucucaaaUUGUG-AAUGCUGCu	0.9014	4.257	4	Huh-7.5
MIMAT0000101	hsa-miR-103a-3p	ENSG00000225484	NUTM2B-AS1	antisense	chr10	81482465	81482487	-	5	0	AGO1-4,AGO2	7mer-m8	aguaucgggACAUGUUACGACGa	| || |:||||||||	ugucuauugUGAAUAAUGCUGCu	0.4140	0.227	3	HeLa,MCF7
MIMAT0000101	hsa-miR-103a-3p	ENSG00000230091	TMEM254-AS1	antisense	chr10	81806854	81806875	-	1	0	AGO2	7mer-m8	aguaUCGGGACAUGUUACGACGa	:|:|||| |||||||||	agcgGGUCCUG-CCAAUGCUGCc	1.1368	0.047	6	22RV1
MIMAT0000101	hsa-miR-103a-3p	ENSG00000229404	LINC00858	lincRNA	chr10	86053855	86053881	+	1	0	AGO2	8mer	aguaucggGACAUG----UUACGACGa	| ||| || :|||||||	ccugcuugCUGCACCCCAGAUGCUGCa	0.4474	-0.201	0	MCF7
MIMAT0000101	hsa-miR-103a-3p	ENSG00000272631	AC067750.1	antisense	chr10	88510436	88510455	-	1	0	AGO2	7mer-m8	aguaucGGGACAUGUUACGACGa	:|||| ||||||||	cuccgaUCCUG---AAUGCUGCu	0.5852	-0.279	6	HeLa
MIMAT0000101	hsa-miR-103a-3p	ENSG00000272631	AC067750.1	antisense	chr10	88514972	88514991	-	2	0	AGO1-4,AGO2	8mer	aguAUCGGGACAUGUUACGACGa	| | ||||| :||||||||	ccuUUGCCCU---UAAUGCUGCa	1.2941	-0.115	6	MCF7,T-REx-293
MIMAT0000101	hsa-miR-103a-3p	ENSG00000223482	NUTM2A-AS1	antisense	chr10	89004667	89004689	-	3	0	AGO2	7mer-m8	aguaucgggACAUGUUACGACGa	| || |:||||||||	ugucuauugUGAAUAAUGCUGCu	0.4140	0.252	1	T-REx-293
MIMAT0000101	hsa-miR-103a-3p	ENSG00000224934	AL391684.1	lincRNA	chr10	101193362	101193381	+	3	0	AGO2	7mer-m8	aguaUCGGGACAUGUUACGACGa	|| ||| :|||||||	cucaAGAGCUG---GAUGCUGCc	0.6331	0.074	5	Huh-7.5
MIMAT0000101	hsa-miR-103a-3p	ENSG00000269609	RPARP-AS1	processed_transcript	chr10	104214842	104214867	+	2	0	AGO1-4	7mer-m8	agUAUCGGGACAUGU---UACGACGa	| ||: |:|| ||| |||||||	ugAUGACUCUUAACAAGCAUGCUGCc	1.2407	0.094	4	Huh-7.5
MIMAT0000101	hsa-miR-103a-3p	ENSG00000177640	CASC2	antisense	chr10	119806535	119806559	+	1	0	AGO2	7mer-m8	aguaucGGGACAUG--UUACGACGa	||| | :| :|||||||	cggggaCCCGGGGCUUGAUGCUGCu	0.5418	-0.641	4	HEK293S
MIMAT0000101	hsa-miR-103a-3p	ENSG00000177640	CASC2	antisense	chr10	119968901	119968923	+	1	0	AGO2	7mer-m8	aguaucgggacaUGUUACGACGa	| ||||||||||	gugaacaugaagACAAUGCUGCc	0.2545	1.918	4	MCF7
MIMAT0000101	hsa-miR-103a-3p	ENSG00000279725	AL391005.1	TEC	chr10	129533598	129533620	-	1	0	AGO2	7mer-m8	aguaucgggacaUGUUACGACGa	| | || |||||||	cccucaggggaaACCAUGCUGCu	0.1966	-0.424	1	BCBL-1
MIMAT0000101	hsa-miR-103a-3p	ENSG00000255284	AP006621.3	lincRNA	chr11	784053	784075	+	4	0	AGO1-4,AGO2	8mer	aguaucgggacaugUUACGACGa	| | :|||||||	ggaggagauaauugGAUGCUGCa	-0.0313	-0.330	2	HeLa,Huh-7.5
MIMAT0000101	hsa-miR-103a-3p	ENSG00000130600	H19	processed_transcript	chr11	2017151	2017177	-	33	0	AGO1-4,AGO2	8mer	aguAUCGGGAC---AUGU-UACGACGa	||||:: | |: | |||||||	cucUAGCUUGGAAAUGAAUAUGCUGCa	0.8812	0.311	4	HeLa,left_ventricle
MIMAT0000101	hsa-miR-103a-3p	ENSG00000269821	KCNQ1OT1	antisense	chr11	2655890	2655914	-	3	0	AGO1-4,AGO2	7mer-m8	agUAUCGGGACAU--GUUACGACGa	|| || || || : |||||||	ccAAAGGACUAUAAGUCAUGCUGCu	1.0466	0.047	5	Huh-7.5
MIMAT0000101	hsa-miR-103a-3p	ENSG00000269821	KCNQ1OT1	antisense	chr11	2670358	2670379	-	9	0	AGO1-4,AGO2	7mer-m8	agUAUCGGGACAUGUUACGACGa	| | | || ||| |||||||	uaAAACCCAAUUAC-AUGCUGCc	1.0859	0.067	5	Huh-7.5
MIMAT0000101	hsa-miR-103a-3p	ENSG00000269821	KCNQ1OT1	antisense	chr11	2672116	2672138	-	1	0	AGO1-4	7mer-m8	aguaucgggacAUGUUACGACGa	| || || |||||||	uuggagaaaaaUAGCAUGCUGCu	0.5273	-0.195	5	hNSC
MIMAT0000101	hsa-miR-103a-3p	ENSG00000269821	KCNQ1OT1	antisense	chr11	2673874	2673897	-	3	0	AGO1-4,AGO2	8mer	aguaUCGGGACA-UGUUACGACGa	| | || || | |||||||	acccACCCGGGUCUCCAUGCUGCa	0.8621	0.207	5	Huh-7.5
MIMAT0000101	hsa-miR-103a-3p	ENSG00000269821	KCNQ1OT1	antisense	chr11	2689652	2689675	-	9	0	AGO1-4,AGO2	7mer-m8	agUAUCGGGAC-AUGUUACGACGa	:|:| | | | ||||||||	auGUGGAGCAGCCAGAAUGCUGCc	0.8335	-0.221	5	Huh-7.5
MIMAT0000101	hsa-miR-103a-3p	ENSG00000269821	KCNQ1OT1	antisense	chr11	2689730	2689752	-	28	0	AGO1-4,AGO2	7mer-m8	agUAUCGGGACAUGUUACGACGa	| | | | | | ::|||||||	uaAAAUCACCAUUUGAUGCUGCu	0.9385	-0.159	5	Huh-7.5
MIMAT0000101	hsa-miR-103a-3p	ENSG00000269821	KCNQ1OT1	antisense	chr11	2694346	2694369	-	3	0	AGO1-4,AGO2	7mer-m8	aguaUCGGGACAUG-UUACGACGa	| ||||| | :|||||||	cagcACCCCUGCCCUGAUGCUGCc	1.0958	-0.308	5	Huh-7.5
MIMAT0000101	hsa-miR-103a-3p	ENSG00000269821	KCNQ1OT1	antisense	chr11	2706159	2706181	-	17	0	AGO1-4,AGO2	8mer	aguaucgggacAUGUUACGACGa	|| || |||||||	agguacaaagaUAACAUGCUGCa	0.3339	-0.948	5	Huh-7.5
MIMAT0000101	hsa-miR-103a-3p	ENSG00000269821	KCNQ1OT1	antisense	chr11	2708695	2708718	-	11	0	AGO1-4,AGO2	8mer	agUAUCGGGA-CAUGUUACGACGa	||:||||| |: ||||||||	ggAUGGCCCUAUUGAAAUGCUGCa	1.5730	-0.150	5	Huh-7.5
MIMAT0000101	hsa-miR-103a-3p	ENSG00000280798	LINC00294	lincRNA	chr11	33099248	33099268	+	12	0	AGO1,AGO1-4,AGO2	8mer	agUAUCGGGACAUGUUACGACGa	||:| :| ||: |||||||	gaAUGG-AUUCUAU-AUGCUGCa	1.0105	-0.093	5	HEK293,Huh-7.5
MIMAT0000101	hsa-miR-103a-3p	ENSG00000279675	AC080100.1	TEC	chr11	40131320	40131345	-	1	0	AGO2	8mer	agUAUCGGGAC--AU-GUUACGACGa	|||| :|| | || :||||||||	ucAUUUUCCAGAUUAUUAAUGCUGCa	1.4220	0.213	7	motor_cortex
MIMAT0000101	hsa-miR-103a-3p	ENSG00000256443	AP003559.1	lincRNA	chr11	61308468	61308491	-	1	0	AGO2	7mer-m8	agUAUCGGGACAUGU-UACGACGa	|||:||| | | |||||||	ccAUGGCCAGCAAGACAUGCUGCc	1.1495	-0.206	4	BT474
MIMAT0000101	hsa-miR-103a-3p	ENSG00000245532	NEAT1	lincRNA	chr11	65191782	65191803	+	27	0	AGO1,AGO1-4,AGO2	8mer	agUAUCGGGACAUGUUACGACGa	| || ::| | :|||||||	guAAAGGUUU-UCAGAUGCUGCa	0.9056	1.309	2	Huh-7.5,endothelial,foreskin_fibroblast
MIMAT0000101	hsa-miR-103a-3p	ENSG00000255517	AP002748.3	antisense	chr11	66240969	66240990	-	3	0	AGO1-4,AGO2	8mer	aguaucgGGACAUGUUACGACGa	| ||| | :|||||||	uucaucaCCU-CAAGAUGCUGCa	0.5852	0.210	3	Huh-7.5
MIMAT0000101	hsa-miR-103a-3p	ENSG00000278879	AP000560.1	TEC	chr11	74541839	74541865	-	1	0	AGO1-4	7mer-m8	agUAUCGGGACA----UGUUACGACGa	||| ::|| | | ||||||||	auAUAAUUCUUUUAAAAAAAUGCUGCu	0.8186	-0.109	7	Huh-7.5
MIMAT0000101	hsa-miR-103a-3p	ENSG00000261578	AP003119.3	sense_overlapping	chr11	76514791	76514812	+	3	0	AGO1-4,AGO2	7mer-m8	aguAUCGGGACAUGUUACGACGa	| || :| ||: |||||||	uuuUAUUCACAUAU-AUGCUGCc	0.9172	-0.207	2	BT474,hNSC
MIMAT0000101	hsa-miR-103a-3p	ENSG00000279742	AP000974.1	TEC	chr11	85564501	85564526	-	1	0	AGO2	7mer-m8	agUAUCGGGA---CAUGUUACGACGa	| ||: |:|| | | |||||||	ugAUGACUCUUAAGGAGCAUGCUGCc	0.9289	-0.074	5	HeLa
MIMAT0000101	hsa-miR-103a-3p	ENSG00000261098	AP000766.1	lincRNA	chr11	107182897	107182923	-	3	0	AGO1-4,AGO2	7mer-m8	agUAUCGGGACAUGU----UACGACGa	||||: ||| :|| |||||||	guAUAGUACUGGGCAUCACAUGCUGCu	1.3043	-0.038	5	HEK293S,Huh-7.5
MIMAT0000101	hsa-miR-103a-3p	ENSG00000196167	COLCA1	antisense	chr11	111169268	111169293	-	1	0	AGO2	8mer	aguAUCGGGACA-UG--UUACGACGa	|:| :| || :| :|||||||	agcUGGGUCGGUGGCUGGAUGCUGCa	0.8557	1.258	6	22RV1
MIMAT0000101	hsa-miR-103a-3p	ENSG00000254990	AP001781.1	lincRNA	chr11	111639841	111639863	-	1	0	AGO2	7mer-m8	agUAUCGGGACAUGUUACGACGa	||:| :| |:| |||||||	agAUGGGGUUUUGCUAUGCUGCc	1.0435	-0.007	3	MDA-MB-231
MIMAT0000101	hsa-miR-103a-3p	ENSG00000254561	AP003393.1	antisense	chr11	119511423	119511446	+	1	0	AGO2	7mer-m8	agUAUCGGGACAUGU-UACGACGa	:|:||| | :|| |||||||	cuGUGGCCAGGGGCACAUGCUGCu	1.1866	-0.572	0	HeLa
MIMAT0000101	hsa-miR-103a-3p	ENSG00000250073	AP000866.2	antisense	chr11	124635117	124635143	+	1	0	AGO2	7mer-m8	aguaUCGG-GAC--AUGU-UACGACGa	:||| ||| ||:| |||||||	cucaGGCCUCUGACUAUAGAUGCUGCc	1.1060	-0.034	3	HeLa
MIMAT0000101	hsa-miR-103a-3p	ENSG00000256150	AC092471.2	processed_transcript	chr12	2896611	2896633	-	1	1	AGO2	7mer-m8	aguaucgggacaugUUACGACGa	:|||||||	cacagaagaaaagaGAUGCUGCu	-0.6957	1.393	3	HeLa
MIMAT0000101	hsa-miR-103a-3p	ENSG00000280202	AC005831.1	TEC	chr12	3721073	3721095	-	2	0	AGO2	7mer-m8	aguaucgggacauGUUACGACGa	| | | ::|||||||	uucuucuaggggcUGAUGCUGCc	0.3371	0.477	3	GM12878
MIMAT0000101	hsa-miR-103a-3p	ENSG00000261324	AC010168.2	sense_overlapping	chr12	14919674	14919695	-	1	0	AGO1-4	7mer-m8	aguaucggGACAUGUUACGACGa	| :|| :| |||||||	aaacuaaaUUGAGC-AUGCUGCc	0.5231	0.311	1	MCF7
MIMAT0000101	hsa-miR-103a-3p	ENSG00000256995	AC084816.1	lincRNA	chr12	22861597	22861619	+	1	0	AGO1-4	7mer-m8	agUAUCGGGACAUGUUACGACGa	| ||| | ||: |||||||	uuAUAUGAAUAUAUUAUGCUGCu	1.0424	-0.143	2	Huh-7.5
MIMAT0000101	hsa-miR-103a-3p	ENSG00000245614	DDX11-AS1	antisense	chr12	31173898	31173922	-	2	0	AGO2	7mer-m8	aguaucgggaCA-UGU-UACGACGa	| || ||| |||||||	cugcacuggaGUGACACAUGCUGCu	0.5040	-0.030	1	Huh-7.5
MIMAT0000101	hsa-miR-103a-3p	ENSG00000274682	AC015540.1	sense_intronic	chr12	41372782	41372802	+	1	0	AGO2	8mer	agUAUCGGGACAUGUUACGACGa	| || | |: || :|||||||	uaAUUGACU--UAGGAUGCUGCa	1.0360	0.318	5	motor_cortex
MIMAT0000101	hsa-miR-103a-3p	ENSG00000273015	AC008124.1	lincRNA	chr12	46115917	46115938	-	1	0	AGO2	7mer-m8	agUAUCGGGACAUGUUACGACGa	|| :| :|| |:| |||||||	acAGGGGUCU-UGCUAUGCUGCc	1.2025	-0.190	6	HeLa
MIMAT0000101	hsa-miR-103a-3p	ENSG00000268069	AC004466.1	antisense	chr12	48179355	48179376	+	1	0	AGO2	7mer-m8	aguAUCGGGACAUGUUACGACGa	| ||| || | | :|||||||	accUAGGCCAGGA-GAUGCUGCc	1.2227	-0.519	2	HeLa
MIMAT0000101	hsa-miR-103a-3p	ENSG00000257653	AC117498.1	antisense	chr12	49161050	49161072	+	1	0	AGO2	8mer	aguaucgggaCAUGUUACGACGa	| :: |||||||	cagacagggaGAGUCAUGCUGCa	-0.2197	0.895	0	TDF
MIMAT0000101	hsa-miR-103a-3p	ENSG00000258017	AC011603.2	antisense	chr12	49521701	49521720	+	1	0	AGO2	8mer	aguaUCGGGACAUGUUACGACGa	| || | || || |||||||	ugggAG-CAUG-AC-AUGCUGCa	0.9713	0.711	4	TDF
MIMAT0000101	hsa-miR-103a-3p	ENSG00000257298	AC008147.2	sense_intronic	chr12	50582825	50582847	-	1	0	AGO2	7mer-m8	aguaucggGACAUGUUACGACGa	| :|| ::|||||||	cuugaaggUUGGCUGAUGCUGCc	0.5450	0.215	9	T-REx-293
MIMAT0000101	hsa-miR-103a-3p	ENSG00000251138	AC090502.1	lincRNA	chr12	74715428	74715450	-	1	0	AGO2	7mer-m8	aguaucgggacaUGUUACGACGa	|| | :|||||||	cagcaggugccaAAGAUGCUGCu	0.2109	0.250	1	MCF7
MIMAT0000101	hsa-miR-103a-3p	ENSG00000258077	AC078923.1	lincRNA	chr12	76084464	76084485	-	1	0	AGO2	7mer-m8	aguaucGGGACAUGUUACGACGa	|:| |:| |||||||	aauguuCUCACUGC-AUGCUGCu	0.4241	0.077	5	MDA-MB-231
MIMAT0000101	hsa-miR-103a-3p	ENSG00000270344	POC1B-AS1	antisense	chr12	89937249	89937272	+	1	0	AGO2	7mer-m8	aguauCGGGACAUG-UUACGACGa	| |::|||| | |||||||	gcucuGUUCUGUUCUCAUGCUGCu	1.1548	-0.099	6	cingulate_gyrus
MIMAT0000101	hsa-miR-103a-3p	ENSG00000255794	RMST	processed_transcript	chr12	97926804	97926828	+	1	0	AGO1-4	7mer-m8	aguaUCGGGA--CAUGUUACGACGa	| | ::|| ||: |||||||	uugcACUUCUGAGUGGUAUGCUGCu	0.8738	0.950	1	hNSC
MIMAT0000101	hsa-miR-103a-3p	ENSG00000281344	HELLPAR	macro_lncRNA	chr12	102620618	102620640	+	2	0	AGO1-4,AGO2	7mer-m8	aguaucgggacAUGUUACGACGa	|| | ||| |||||||	uccacacagcaUACCAUGCUGCc	0.7317	-0.071	3	Huh-7.5
MIMAT0000101	hsa-miR-103a-3p	ENSG00000281344	HELLPAR	macro_lncRNA	chr12	102640295	102640317	+	1	0	AGO1-4	7mer-m8	agUAUCGGGACAUGU-UACGACGa	| :|| ::||||| | |||||||	ugGUA-UUCUGUAAAUAUGCUGCu	1.6525	0.281	3	Huh-7.5
MIMAT0000101	hsa-miR-103a-3p	ENSG00000281344	HELLPAR	macro_lncRNA	chr12	102660521	102660545	+	4	0	AGO1-4,AGO2	7mer-m8	agUAUCGGGACA-UGU-UACGACGa	| :|: |: || |:| |||||||	ugGUGACUAAGUCAUAGAUGCUGCu	1.1050	0.657	3	Huh-7.5
MIMAT0000101	hsa-miR-103a-3p	ENSG00000281344	HELLPAR	macro_lncRNA	chr12	102723063	102723089	+	4	0	AGO1-4,AGO2	8mer	agUAUCG---GGACAU-GUUACGACGa	||||| || | ||||||||	aaAUAGCAAACCAAAAGGAAUGCUGCa	0.9887	-0.027	3	Huh-7.5
MIMAT0000101	hsa-miR-103a-3p	ENSG00000281344	HELLPAR	macro_lncRNA	chr12	102735788	102735811	+	1	0	AGO1-4	7mer-m8	aguaucgggacAUGU-UACGACGa	| || |||| |||||||	uaaugcaggaaUACAGAUGCUGCu	0.7671	0.398	3	Huh-7.5
MIMAT0000101	hsa-miR-103a-3p	ENSG00000281344	HELLPAR	macro_lncRNA	chr12	102741994	102742016	+	1	0	AGO2	7mer-m8	aguaucgggaCAUGUUACGACGa	||: |||||||	aggggaguggGUGGCAUGCUGCu	-0.1583	1.273	3	22RV1
MIMAT0000101	hsa-miR-103a-3p	ENSG00000281344	HELLPAR	macro_lncRNA	chr12	102785494	102785516	+	1	0	AGO1-4	7mer-m8	aguaucgggacaUGUUACGACGa	||| | ||||||||	cacuaggggaacAGAAUGCUGCu	0.4919	-0.321	3	Huh-7.5
MIMAT0000101	hsa-miR-103a-3p	ENSG00000279176	AC079316.2	TEC	chr12	104945914	104945935	+	2	0	AGO2	7mer-m8	aguaUCGGGACAUGUUACGACGa	| :|: ||| |:|||||||	uuugGGUGAUGU-CGAUGCUGCu	1.0318	-0.110	1	Huh-7.5
MIMAT0000101	hsa-miR-103a-3p	ENSG00000280138	AC027290.2	TEC	chr12	123363566	123363594	-	3	0	AGO1-4,AGO2	7mer-m8	aguAUCGGGACA----UGU--UACGACGa	|| |:| |:||| ||| |||||||	uccUGGGCUUGUGACCACAUCAUGCUGCc	1.1357	-0.115	3	HEK293S,Huh-7.5
MIMAT0000101	hsa-miR-103a-3p	ENSG00000256028	AC026362.1	processed_transcript	chr12	123464017	123464042	+	2	0	AGO1-4,AGO2	7mer-m8	aguaucGGGACAUGU---UACGACGa	|: || :|| |||||||	gucauuCUAUGGGCAAAGAUGCUGCc	0.4272	0.203	0	HeLa,Huh-7.5
MIMAT0000101	hsa-miR-103a-3p	ENSG00000247373	AC055713.1	lincRNA	chr12	124061213	124061235	-	3	0	AGO2	7mer-m8	aguAUCGGGACAU-GUUACGACGa	| |:||: | || :||||||||	uuuUGGCUAU-UAUUAAUGCUGCu	1.2279	0.236	5	HeLa
MIMAT0000101	hsa-miR-103a-3p	ENSG00000275389	AC068790.9	lincRNA	chr12	124573010	124573035	+	1	0	AGO2	7mer-m8	agUAUC-GGGAC--AUGUUACGACGa	:||| ::|| |::||||||||	aaGUAGAAUUUGCAUGUAAUGCUGCu	1.2227	0.378	0	GM12891
MIMAT0000101	hsa-miR-103a-3p	ENSG00000280287	AC131212.3	TEC	chr12	133127320	133127341	+	4	0	AGO1-4,AGO2	8mer	aguaUCGGGACAUGUUACGACGa	|| ||: | |: :|||||||	uccgAGUGC-AUGGGAUGCUGCa	1.0540	-0.752	1	Huh-7.5
MIMAT0000101	hsa-miR-103a-3p	ENSG00000281026	N4BP2L2-IT2	sense_intronic	chr13	33079421	33079442	-	1	0	AGO1-4	7mer-m8	agUAUCGGGACAUGUUACGACGa	| ||| |: || | ||||||||	uuAUACCUAUGGA-AAUGCUGCu	1.3531	0.045	3	Huh-7.5
MIMAT0000101	hsa-miR-103a-3p	ENSG00000231607	DLEU2	antisense	chr13	50645734	50645759	-	1	0	AGO2	7mer-m8	agUAUCGGGACAU---GUUACGACGa	|| || |: | | |:|||||||	gcAGAGGCUGGGAGAUCGAUGCUGCu	1.0286	0.498	2	HeLa
MIMAT0000101	hsa-miR-103a-3p	ENSG00000231856	AL162377.1	antisense	chr13	52379652	52379673	+	1	0	AGO2	8mer	agUAUCGGGACAUGUUACGACGa	:|: |||| :| |||||||	agGUGAACCUGAGC-AUGCUGCa	1.1506	-0.461	5	BCBL-1
MIMAT0000101	hsa-miR-103a-3p	ENSG00000227674	LINC00355	lincRNA	chr13	64560994	64561018	-	1	0	AGO1-4	7mer-m8	agUAUCGGGACAUGU--UACGACGa	|| || :| || | |||||||	ccAAAGGAUUAUAAAUCAUGCUGCu	1.0466	-0.105	2	Huh-7.5
MIMAT0000101	hsa-miR-103a-3p	ENSG00000261553	AL137782.1	processed_transcript	chr13	76379307	76379329	+	3	0	AGO1-4,AGO2	7mer-m8	aguAUCGGGACAUGUUACGACGa	|:||: | ||: |||||||	aucUGGCUGUCUAUUAUGCUGCu	1.0657	0.548	4	Huh-7.5
MIMAT0000101	hsa-miR-103a-3p	ENSG00000228824	MIR4500HG	lincRNA	chr13	88323364	88323374	-	1	0	AGO2	7mer-m8	aguaucgggacaUGUUACGACGa	| ||||||||	------------AGAAUGCUGCu	-1.7608	0.360	2	22RV1
MIMAT0000101	hsa-miR-103a-3p	ENSG00000228824	MIR4500HG	lincRNA	chr13	88323364	88323386	-	1	0	AGO2	7mer-m8	aguauCGGGACAUGUUACGACGa	||| | | ||||||||	cuccuGCCAUUCAGAAUGCUGCu	0.7172	0.174	2	22RV1
MIMAT0000101	hsa-miR-103a-3p	ENSG00000275216	AL161431.1	lincRNA	chr13	109925186	109925210	+	1	0	AGO2	8mer	aguaUCGG-GACA-UGUUACGACGa	|| ||:| :||| | :|||||||	ucucAGUCAUUGUAAGGAUGCUGCa	1.4146	-0.642	3	HeLa
MIMAT0000101	hsa-miR-103a-3p	ENSG00000258441	LINC00641	processed_transcript	chr14	21671665	21671686	-	10	0	AGO1-4,AGO2	7mer-m8	aguaUCGGGACAUGUUACGACGa	| ||: |||: |||||||	ccucAGUGAAGUAU-AUGCUGCu	0.9809	-0.223	3	Huh-7.5
MIMAT0000101	hsa-miR-103a-3p	ENSG00000258457	AL132780.2	antisense	chr14	23459032	23459059	+	1	0	AGO1-4	7mer-m8	agUAUCGGG---ACAUG--UUACGACGa	||| :|| | || :|||||||	aaAUAUUCCAAGAGGACUUGAUGCUGCc	0.8366	3.545	6	Huh-7.5
MIMAT0000101	hsa-miR-103a-3p	ENSG00000273618	AL135999.2	antisense	chr14	23999995	24000017	+	1	0	AGO2	7mer-m8	aguAUCG-GGACAUGUUACGACGa	|||| || || |||||||||	aauUAGCACCAGU-CAAUGCUGCg	1.3827	2.966	0	Huh-7.5
MIMAT0000101	hsa-miR-103a-3p	ENSG00000258474	LINC02313	lincRNA	chr14	32414116	32414139	+	4	0	AGO1-4,AGO2	7mer-m8	aguaucgggacaUGU-UACGACGa	|| || :|| |||||||	ccagaggagaaaGCAUAUGCUGCu	0.6806	0.159	1	Huh-7.5
MIMAT0000101	hsa-miR-103a-3p	ENSG00000257621	PSMA3-AS1	antisense	chr14	58735509	58735531	-	8	0	AGO1,AGO1-4,AGO2	7mer-m8	aguaucgggacAUGUUACGACGa	| | || |||||||	uaaguaaaagaUAACAUGCUGCu	0.1966	0.131	5	Huh-7.5,endothelial
MIMAT0000101	hsa-miR-103a-3p	ENSG00000205562	AL049775.1	lincRNA	chr14	85995119	85995142	-	1	0	AGO2	7mer-m8	aguaucggGACA-UGUUACGACGa	| |||| : ||||||||	agaagaggCUGUGGGAAUGCUGCu	0.8042	-0.301	10	EWS
MIMAT0000101	hsa-miR-103a-3p	ENSG00000279495	AL928654.4	TEC	chr14	105838083	105838104	+	5	0	AGO1-4,AGO2	7mer-m8	aguaucggGACAUGUUACGACGa	| :||| | |||||||	aucugagaUUGUUC-AUGCUGCu	0.6522	-0.213	3	Huh-7.5
MIMAT0000101	hsa-miR-103a-3p	ENSG00000224078	SNHG14	processed_transcript	chr15	25344364	25344388	+	2	0	AGO1-4	7mer-m8	agUAUCGGGA--CAUGUUACGACGa	| ||: :| | |:||||||||	agAAAGUAUUGGGAAUAAUGCUGCc	0.9820	-0.503	6	hNSC
MIMAT0000101	hsa-miR-103a-3p	ENSG00000224078	SNHG14	processed_transcript	chr15	25356553	25356574	+	1	0	AGO1-4	8mer	aguaucgggacAUGUUACGACGa	| | ||| |||||||	cugucuucagcUAC-AUGCUGCa	0.5589	-0.111	6	hNSC
MIMAT0000101	hsa-miR-103a-3p	ENSG00000259198	AC020658.2	lincRNA	chr15	40607682	40607705	+	1	0	AGO2	7mer-m8	agUAUCGGGA-CAUGUUACGACGa	|||:|||:| || |||||||	ccAUGGCCUUCAGACCAUGCUGCu	1.4782	0.203	0	C8166
MIMAT0000101	hsa-miR-103a-3p	ENSG00000279033	AC090984.1	TEC	chr15	77777285	77777309	-	1	0	AGO2	8mer	agUAUCGGGAC-AU-GUUACGACGa	| ||| || || |||||||||	caAAAGCAGUGCUAGCAAUGCUGCa	1.2661	0.328	0	H1
MIMAT0000101	hsa-miR-103a-3p	ENSG00000255571	MIR9-3HG	lincRNA	chr15	89938838	89938862	+	2	0	AGO1-4,AGO2	7mer-m8	aguAUC-GGGACAU-GUUACGACGa	| ||| ||| | | | |||||||	gccUAGACCCGGGAGCCAUGCUGCu	1.3298	1.947	8	BT474,hNSC
MIMAT0000101	hsa-miR-103a-3p	ENSG00000275345	AC091167.5	lincRNA	chr15	90825235	90825256	+	1	0	AGO2	8mer	agUA-UCGGGACAUGUUACGACGa	|||| | :| || |: |||||||	ucAUCACUCAUG-AU-AUGCUGCa	1.3966	3.583	0	motor_cortex
MIMAT0000101	hsa-miR-103a-3p	ENSG00000279645	AC016251.1	TEC	chr15	96831681	96831705	-	1	0	AGO2	7mer-m8	aguAUCGGGACA--UGUUACGACGa	|| |:|| || | :| |||||||	uccUGGCACUAUUGGCUAUGCUGCu	1.2460	-0.263	5	22RV1
MIMAT0000101	hsa-miR-103a-3p	ENSG00000259424	AC118658.1	antisense	chr15	99190364	99190387	-	1	0	AGO2	7mer-m8	aguaucgggACAUG-UUACGACGa	| || |: ||||||||	gccaucuaaUGAAUAAAUGCUGCg	0.4066	0.644	2	MDA-MB-231
MIMAT0000101	hsa-miR-103a-3p	ENSG00000279970	AC023024.2	TEC	chr15	101840985	101841005	-	1	0	AGO2	7mer-m8	aguaUCGGGACAUGUUACGACGa	|| || | ||||||||	guggAGGCCAG--GAAUGCUGCu	0.6744	0.303	3	HeLa
MIMAT0000101	hsa-miR-103a-3p	ENSG00000282907	Z98883.1	processed_transcript	chr16	626166	626190	+	5	0	AGO2	7mer-m8	agUAUCGGGACAUG--UUACGACGa	|:|:|||||| :| |||||||	acGUGGCCCUGGGCCUCAUGCUGCu	1.6810	2.989	0	HeLa
MIMAT0000101	hsa-miR-103a-3p	ENSG00000280402	AC093525.10	TEC	chr16	2628644	2628666	+	3	0	AGO1,AGO2	7mer-m8	aguaucgggaCAUGUUACGACGa	| || | |||||||	gaccacaggaGUCCCAUGCUGCc	0.3174	-0.782	2	HeLa,endothelial
MIMAT0000101	hsa-miR-103a-3p	ENSG00000279057	AC141586.4	TEC	chr16	2671525	2671547	-	2	0	AGO1	7mer-m8	aguaucgggaCAUGUUACGACGa	| || | |||||||	gaccacaggaGUCCCAUGCUGCc	0.3174	-0.374	3	endothelial
MIMAT0000101	hsa-miR-103a-3p	ENSG00000260565	ERVK13-1	processed_transcript	chr16	2714115	2714137	-	7	0	AGO1,AGO1-4,AGO2	7mer-m8	aguAUCGGG-ACAUGUUACGACGa	|| |:| || |||||||||	cuuUAACUCACGU-CAAUGCUGCg	1.0222	-0.096	4	Huh-7.5,T98G,endothelial
MIMAT0000101	hsa-miR-103a-3p	ENSG00000261971	MMP25-AS1	antisense	chr16	3103984	3104007	-	2	1	AGO1,AGO1-4	7mer-m8	aguaucGGGA-CAUGUUACGACGa	|| |||| | |||||||	ucccucCCCUCACCCCAUGCUGCu	0.9056	-0.384	9	endothelial,hNSC
MIMAT0000101	hsa-miR-103a-3p	ENSG00000280063	AC012676.5	TEC	chr16	4397879	4397902	-	1	0	AGO2	7mer-m8	aguaucgggaCAUGU-UACGACGa	| | | ||:|| |||||||	caacaacgaaGUGCACAUGCUGCc	0.9172	-0.625	4	MCF7
MIMAT0000101	hsa-miR-103a-3p	ENSG00000260071	AC007221.1	lincRNA	chr16	9595349	9595372	+	1	0	AGO2	8mer	aguaucgggacAUGU-UACGACGa	|:|| |||||||	guuggaauaaaUGCAGAUGCUGCa	-0.2155	0.004	3	cingulate_gyrus
MIMAT0000101	hsa-miR-103a-3p	ENSG00000262020	AC007014.1	antisense	chr16	11164447	11164468	-	1	0	AGO2	7mer-m8	aguaucggGACAUGUUACGACGa	| | || | |||||||	aaggaagaCAGUUC-AUGCUGCu	0.5016	-0.369	3	HEK293S
MIMAT0000101	hsa-miR-103a-3p	ENSG00000103472	RRN3P2	processed_transcript	chr16	29113345	29113367	+	1	0	AGO2	7mer-m8	aguaucgggacaugUUACGACGa	| | :|||||||	aggaacaaucgccaGAUGCUGCc	0.1075	3.449	2	BC-3
MIMAT0000101	hsa-miR-103a-3p	ENSG00000198106	AC025279.1	processed_transcript	chr16	29323736	29323758	+	1	0	AGO1-4	8mer	aguaucGGGACAUGUUACGACGa	|||| : |||||||	aucaucCCCUCCGACAUGCUGCa	0.5672	3.517	7	MCF7
MIMAT0000101	hsa-miR-103a-3p	ENSG00000284685	AC009093.10	processed_transcript	chr16	29323736	29323758	+	1	0	AGO1-4	8mer	aguaucGGGACAUGUUACGACGa	|||| : |||||||	aucaucCCCUCCGACAUGCUGCa	0.5672	3.517	0	MCF7
MIMAT0000101	hsa-miR-103a-3p	ENSG00000260280	SLX1B-SULT1A4	processed_transcript	chr16	29466956	29466980	+	1	0	AGO2	7mer-m8	aguauCGGGA-CAUGU-UACGACGa	| |: || | :|| |||||||	ugcgcGUGCUGGCGCACAUGCUGCg	0.8918	3.151	1	MCF7
MIMAT0000101	hsa-miR-103a-3p	ENSG00000279789	AC120114.4	TEC	chr16	29925089	29925111	-	1	0	AGO2	7mer-m8	aguaUCGGGACAUGUUACGACGa	|||| |:| |||||||	gagaAGCCAGUUGCCAUGCUGCg	0.9130	0.563	1	22RV1
MIMAT0000101	hsa-miR-103a-3p	ENSG00000260114	AC120114.2	sense_intronic	chr16	29932404	29932425	-	2	0	AGO2	7mer-m8	aguaUCGGGACAUGUUACGACGa	| || :|| | | |||||||	uucaAGAUCUAUUC-AUGCUGCu	0.9787	0.430	2	MDA-MB-231
MIMAT0000101	hsa-miR-103a-3p	ENSG00000213599	SLX1A-SULT1A3	processed_transcript	chr16	30206298	30206322	+	1	0	AGO2	7mer-m8	aguauCGGGA-CAUGU-UACGACGa	| |: || | :|| |||||||	ugcgcGUGCUGGCGCACAUGCUGCg	0.8918	3.582	2	MCF7
MIMAT0000101	hsa-miR-103a-3p	ENSG00000280227	AC079416.3	TEC	chr16	53261312	53261334	+	3	0	AGO2	8mer	aguaucgggacaUGUUACGACGa	| :|||||||	auccgagugaagAAGAUGCUGCa	-0.5326	5.706	0	T-REx-293
MIMAT0000101	hsa-miR-103a-3p	ENSG00000278893	AC010533.1	TEC	chr16	65015965	65015984	-	5	0	AGO2	7mer-m8	agUAUC-GGGACAUGUUACGACGa	|| || ||||| |||||||	ccAAAGACCCUG----AUGCUGCc	1.2792	4.740	11	T98G
MIMAT0000101	hsa-miR-103a-3p	ENSG00000263126	AC040162.3	lincRNA	chr16	67918001	67918023	+	4	0	AGO1-4,AGO2	8mer	aguaucGGGACAUGUUACGACGa	|:| | : |||||||	cggcguCUCAGCCUCAUGCUGCa	0.3371	4.626	2	Huh-7.5,hNSC
MIMAT0000101	hsa-miR-103a-3p	ENSG00000263276	AC020978.7	sense_overlapping	chr16	68259482	68259507	+	1	0	AGO2	7mer-m8	aguAUCGG-GACA--UGUUACGACGa	| |:||: :| | |:||||||||	uuuUGGCUAUUAUUAAUAAUGCUGCu	1.1484	0.290	4	T-REx-293
MIMAT0000101	hsa-miR-103a-3p	ENSG00000262160	AC020978.5	antisense	chr16	68260551	68260573	-	2	0	AGO2	7mer-m8	aguaucgggacauGUUACGACGa	| |||||||	aagcucaaacagcCUAUGCUGCu	-0.7328	1.350	0	MDA-MB-231
MIMAT0000101	hsa-miR-103a-3p	ENSG00000247228	AC009060.1	antisense	chr16	70193592	70193615	-	1	0	AGO2	7mer-m8	agUAUCGGGACAU-GUUACGACGa	:|:|:| | | : |||||||	cgGUGGUCAGGAAGUUAUGCUGCc	0.8770	-0.545	0	TDF
MIMAT0000101	hsa-miR-103a-3p	ENSG00000276007	AC079414.3	sense_intronic	chr16	78157601	78157623	+	1	0	AGO2	7mer-m8	aguaUCGGGACAUGUUACGACGa	| :|||: | ||||||||	uuucGGCCUCCCAAAAUGCUGCg	0.9565	-0.253	2	GM12891
MIMAT0000101	hsa-miR-103a-3p	ENSG00000280115	AC136603.1	TEC	chr16	78906879	78906901	+	2	0	AGO1-4,AGO2	7mer-m8	agUA-UCGGGACAUGUUACGACGa	|| || :|| |:| |||||||	agAUGAGGUCU-UGCUAUGCUGCc	1.1770	0.007	2	Huh-7.5
MIMAT0000101	hsa-miR-103a-3p	ENSG00000260816	AC027279.1	sense_intronic	chr16	78931618	78931641	+	1	0	AGO1-4	7mer-m8	aguaucgGGACA-UGUUACGACGa	| | |:||| | ||||||||	uguuuaaCUUGUAAGAAUGCUGCc	1.0753	-0.258	3	Huh-7.5
MIMAT0000101	hsa-miR-103a-3p	ENSG00000278985	AC092718.7	TEC	chr16	81017156	81017179	-	2	0	AGO2	8mer	agUAUCGGGACA-UGUUACGACGa	|||:|| ||| :| |||||||	ccAUGGCAGUGUGGCCAUGCUGCa	1.4782	-0.296	4	HeLa
MIMAT0000101	hsa-miR-103a-3p	ENSG00000279841	AC092135.3	TEC	chr16	81665442	81665464	+	4	0	AGO1-4,AGO2	7mer-m8	aguAUCGGGA-CAUGUUACGACGa	|| | :| || ::|||||||	aauUAUCAUUCGU-UGAUGCUGCc	0.9352	-0.490	8	Huh-7.5
MIMAT0000101	hsa-miR-103a-3p	ENSG00000260417	AC092127.1	lincRNA	chr16	85627476	85627504	+	7	0	AGO1-4,AGO2	7mer-m8	aguaUCGGGAC-A-UGU----UACGACGa	:|::||| | ||| |||||||	augcGGUUCUGAUGACAGAGCAUGCUGCu	0.9067	2.423	4	Huh-7.5
MIMAT0000101	hsa-miR-103a-3p	ENSG00000226180	AC010536.1	lincRNA	chr16	87728476	87728497	-	2	0	AGO1-4,AGO2	7mer-m8	aguaucggGACAUGUUACGACGa	| | ||:| |||||||	cgcaggagCAGUGC-AUGCUGCg	0.5666	-0.163	2	HeLa
MIMAT0000101	hsa-miR-103a-3p	ENSG00000262050	AC005696.1	antisense	chr17	2615796	2615817	+	1	0	AGO2	8mer	aguaUCGGGACAUGUUACGACGa	|| :| | | ||||||||	ggugAGGUCAG-AGAAUGCUGCa	0.7688	0.409	1	HeLa
MIMAT0000101	hsa-miR-103a-3p	ENSG00000280046	AC104581.4	TEC	chr17	7762739	7762765	+	10	0	AGO1,AGO1-4,AGO2	7mer-m8	aguaucGGGACAU---GU-UACGACGa	| |||| || || |||||||	uaucucCCCUAUAACUCACAUGCUGCc	0.8380	3.854	4	HEK293,Huh-7.5
MIMAT0000101	hsa-miR-103a-3p	ENSG00000280046	AC104581.4	TEC	chr17	7765074	7765098	+	3	0	AGO1,AGO1-4	8mer	aguaUCGGGAC--AUGUUACGACGa	| | ::||| | | |||||||	uuccACUUCUGACUUCCAUGCUGCa	0.9449	-0.269	4	MCF7,endothelial
MIMAT0000101	hsa-miR-103a-3p	ENSG00000239203	AC093484.1	processed_transcript	chr17	16330788	16330809	+	2	0	AGO2	7mer-m8	aguaucgggacauGUUACGACGa	| |||||||	-agguuggaaacuCCAUGCUGCu	-0.6630	0.777	4	HS27a
MIMAT0000101	hsa-miR-103a-3p	ENSG00000226746	SMCR5	antisense	chr17	17681112	17681134	-	2	0	AGO2	7mer-m8	agUAUCGGGACAUGUUACGACGa	| || | || : |||||||	auAAAGAGCAGUUUCAUGCUGCu	0.9056	-0.147	8	TDF
MIMAT0000101	hsa-miR-103a-3p	ENSG00000264885	AC026271.3	sense_intronic	chr17	18572076	18572100	-	4	0	AGO1-4,AGO2	7mer-m8	aguaUCG--GGACAUGUUACGACGa	|| ||| ||| : :|||||||	uccaAGCUUCCUAAGGGAUGCUGCc	1.2068	0.326	4	T98G,hNSC
MIMAT0000101	hsa-miR-103a-3p	ENSG00000233098	CCDC144NL-AS1	antisense	chr17	20827831	20827852	+	5	0	AGO1-4,AGO2	8mer	aguaUCGGGACAUGUUACGACGa	:| |:|| | ||||||||	cuggGGGCUUGGA-AAUGCUGCa	0.8557	0.077	4	22RV1,hNSC
MIMAT0000101	hsa-miR-103a-3p	ENSG00000260793	AC003102.1	antisense	chr17	42300577	42300599	+	1	0	AGO2	7mer-m8	agUAUCGGGACAUGUUACGACGa	| | | : | | :|||||||	agACAACAUAGCAAGAUGCUGCc	0.8081	-0.130	3	BCBL-1
MIMAT0000101	hsa-miR-103a-3p	ENSG00000233175	AC008105.1	antisense	chr17	43316496	43316519	-	1	0	AGO2	7mer-m8	aguaUCGGGACAUG-UUACGACGa	| | ||| | || |||||||	ccugACCCCAGCACUCAUGCUGCu	1.0742	0.008	1	HeLa
MIMAT0000101	hsa-miR-103a-3p	ENSG00000234494	SP2-AS1	antisense	chr17	45976612	45976634	-	1	0	AGO2	7mer-m8	aguaucGGGACAUGUUACGACGa	| ||: | ||||||||	aggucuCCUAAGAGAAUGCUGCu	0.6575	0.214	5	HeLa
MIMAT0000101	hsa-miR-103a-3p	ENSG00000263798	AC018521.1	processed_transcript	chr17	46050942	46050964	+	11	0	AGO1-4,AGO2	7mer-m8	aguaucgggacauGUUACGACGa	|| | | |||||||||	uccgcgagaagauCAAUGCUGCc	0.6755	4.039	1	HCT116,Huh-7.5
MIMAT0000101	hsa-miR-103a-3p	ENSG00000263798	AC018521.1	processed_transcript	chr17	46053243	46053264	+	7	0	AGO1-4,AGO2	7mer-m8	aguaUCGGGACAUGUUACGACGa	:|: :|| |||||||||	agcaGGUGUUG-CCAAUGCUGCg	0.8123	3.219	1	MCF7,T98G
MIMAT0000101	hsa-miR-103a-3p	ENSG00000279133	AC018628.1	TEC	chr17	60081722	60081740	-	11	0	AGO1,AGO1-4,AGO2	7mer-m8	aguAUCGGGACAUGUUACGACGa	| || :||||| |||||||	gccUA-UCCUGU---AUGCUGCu	1.2867	0.156	3	EWS,HEK293,Huh-7.5
MIMAT0000101	hsa-miR-103a-3p	ENSG00000277476	AC005332.6	lincRNA	chr17	66131725	66131751	+	1	0	AGO2	7mer-m8	aguaUCGGGACAU--GU--UACGACGa	||||| | | |: |||||||	cuucAGCCCGGCAACCGACAUGCUGCc	0.9474	1.232	1	HeLa
MIMAT0000101	hsa-miR-103a-3p	ENSG00000267659	LINC01482	lincRNA	chr17	66746609	66746631	+	1	0	AGO2	7mer-m8	aguaUCGG-GACAUGUUACGACGa	| ||:| || || |||||||	uguaAGUCACU-UAGUAUGCUGCc	1.0582	-0.175	5	T-REx-293
MIMAT0000101	hsa-miR-103a-3p	ENSG00000267365	KCNJ2-AS1	antisense	chr17	68165533	68165543	-	1	0	AGO2	7mer-m8	aguaucgggacaUGUUACGACGa	| :|||||||	------------AGGAUGCUGCg	-1.8043	0.353	5	T-REx-293
MIMAT0000101	hsa-miR-103a-3p	ENSG00000234899	SOX9-AS1	processed_transcript	chr17	70081345	70081367	-	2	0	AGO1-4,AGO2	7mer-m8	aguaUCGGGACAUGUUACGACGa	||: || :||||||||	aagaAGUAAUGCCUAAUGCUGCg	0.7868	-0.126	3	Huh-7.5
MIMAT0000101	hsa-miR-103a-3p	ENSG00000277728	AC097641.2	antisense	chr17	71199536	71199558	-	1	0	AGO2	7mer-m8	agUAUCGGGACAUGUUACGACGa	:|: |: ||| : |||||||	agGUGCCUGUGUUUUAUGCUGCu	1.0817	-0.522	2	Huh-7.5
MIMAT0000101	hsa-miR-103a-3p	ENSG00000262585	LINC01979	lincRNA	chr17	77890118	77890139	-	1	0	AGO2	7mer-m8	agUAUCGGGACAUGUUACGACGa	| || :: | :::|||||||	cuAAAG-UUGGGGUGAUGCUGCc	0.9491	-0.189	3	MCF7
MIMAT0000101	hsa-miR-103a-3p	ENSG00000262580	AC087741.1	antisense	chr17	78176541	78176563	-	4	0	AGO2	7mer-m8	aguaucgggacaugUUACGACGa	| || :|||||||	guagggcggccaggGAUGCUGCu	0.3043	-0.495	0	HCT116
MIMAT0000101	hsa-miR-103a-3p	ENSG00000265692	LINC01970	lincRNA	chr17	80248012	80248031	-	1	0	AGO2	7mer-m8	agUAUCGGGACAUGUUACGACGa	| ||| | || ||| |||||||	uaAUA-CGCU-UAC-AUGCUGCc	1.4093	-0.024	2	22RV1
MIMAT0000101	hsa-miR-103a-3p	ENSG00000263551	AP005328.1	lincRNA	chr18	1159173	1159194	+	2	0	AGO1-4,AGO2	7mer-m8	aguaucgggacaUGUUACGACGa	|| | || |||||||	uccucagggaaaAC-AUGCUGCu	0.3196	1.200	0	Huh-7.5
MIMAT0000101	hsa-miR-103a-3p	ENSG00000265413	AP001094.2	sense_intronic	chr18	8404383	8404407	+	1	0	AGO2	7mer-m8	agUAUCGGGACAU-GU-UACGACGa	|| | :|| | || |||||||	guAUUGAGUUGGAUCACAUGCUGCu	1.0286	0.133	3	BC-3
MIMAT0000101	hsa-miR-103a-3p	ENSG00000272788	AP000864.1	sense_intronic	chr18	8802064	8802090	+	1	0	AGO1-4	7mer-m8	agUAUCGGG-ACAUG---UUACGACGa	||:||:| | ||: ||||||||	aaAUGGCUCAUUUAUAAAAAUGCUGCu	1.1770	0.239	3	hNSC
MIMAT0000101	hsa-miR-103a-3p	ENSG00000265750	AC090772.3	lincRNA	chr18	21739601	21739623	-	1	0	AGO1-4	7mer-m8	aguaUCGGGACAUGUUACGACGa	| :::|| :|||||||	agugACUUUUGGUGGAUGCUGCu	0.7317	1.997	3	MCF7
MIMAT0000101	hsa-miR-103a-3p	ENSG00000264151	AC090403.1	lincRNA	chr18	24920912	24920934	-	1	0	AGO2	7mer-m8	aguAUCGGGACAUG--UUACGACGa	||| ||| || |||||||	aguUAG--CUGCACCUCAUGCUGCu	0.9321	-0.412	2	Huh-7.5
MIMAT0000101	hsa-miR-103a-3p	ENSG00000228835	AC012123.1	antisense	chr18	30353505	30353527	+	2	0	AGO1-4,AGO2	7mer-m8	aguaucgggacauguUACGACGa	| | | | |||||||	uuucacuacauugguAUGCUGCu	0.4041	1.703	2	Huh-7.5
MIMAT0000101	hsa-miR-103a-3p	ENSG00000266965	AC090220.1	sense_intronic	chr18	33177506	33177527	+	2	0	AGO1-4,AGO2	7mer-m8	aguAUCGGGACAUGUUACGACGa	| |:||||| ||| |||||||	uauUGGCCCUUUAC-AUGCUGCu	1.7236	0.071	3	Huh-7.5
MIMAT0000101	hsa-miR-103a-3p	ENSG00000274849	AC023043.4	sense_intronic	chr18	33769939	33769957	+	2	0	AGO2	7mer-m8	aguAUCGGGACAUGUUACGACGa	| || ||| | |||||||	uguUAACCC----CUAUGCUGCc	0.6702	0.032	4	HeLa
MIMAT0000101	hsa-miR-103a-3p	ENSG00000267787	AC027097.2	antisense	chr18	55399119	55399139	+	1	0	AGO1-4	7mer-m8	agUAUCG-GGACAUGUUACGACGa	||| : |||| | |||||||	gaAUACUGCCUG--C-AUGCUGCu	1.1453	-0.389	2	Huh-7.5
MIMAT0000101	hsa-miR-103a-3p	ENSG00000267504	AC090236.2	sense_intronic	chr18	56039533	56039555	+	2	0	AGO2	7mer-m8	agUAUCG-GGACAUGUUACGACGa	||||:|| :|| |:| |||||||	ucAUGGCGUCU-UGCUAUGCUGCu	1.6935	0.001	3	HeLa
MIMAT0000101	hsa-miR-103a-3p	ENSG00000279474	AC125437.2	TEC	chr18	76906625	76906651	+	2	0	AGO1	8mer	agUAUCG-GGACAU---GUUACGACGa	|| ||: ||| | | |||||||	gcAGAGUGACUGAAGGUCCAUGCUGCa	0.9851	-0.227	5	endothelial
MIMAT0000101	hsa-miR-103a-3p	ENSG00000278000	AC139100.2	sense_intronic	chr18	77920037	77920060	+	3	0	AGO1-4	7mer-m8	aguaUCGGGACAUGU-UACGACGa	||| || ||| |||||||	ggccAGCACUCAACACAUGCUGCu	1.0806	-0.028	1	Huh-7.5
MIMAT0000101	hsa-miR-103a-3p	ENSG00000276097	AC006538.3	sense_intronic	chr19	2700837	2700860	-	3	0	AGO1,AGO1-4,AGO2	7mer-m8	aguaucGGGA-CAUGUUACGACGa	| | || | ||: :|||||||	uuguucCCGUCGUGGGAUGCUGCg	1.0360	-0.927	2	Huh-7.5,endothelial
MIMAT0000101	hsa-miR-103a-3p	ENSG00000267262	AC011444.2	antisense	chr19	6068185	6068208	+	1	0	AGO2	8mer	aguaUCGGGACAUG-UUACGACGa	| :|::||| : :|||||||	gcugGGUUCUGCCUGGAUGCUGCa	1.0817	-0.585	3	motor_cortex
MIMAT0000101	hsa-miR-103a-3p	ENSG00000280394	AC011471.3	TEC	chr19	6263217	6263239	-	1	0	AGO2	8mer	aguauCGGGACAUGUUACGACGa	|||: | : |||||||	cagguGCCUGGCCUCAUGCUGCa	0.6303	-0.076	2	WA-09
MIMAT0000101	hsa-miR-103a-3p	ENSG00000269386	RAB11B-AS1	antisense	chr19	8455491	8455514	-	2	0	AGO2	7mer-m8	aguAUCGGGACAUG-UUACGACGa	|| |||||| :| :|||||||	uccUAGCCCGAAGCUGAUGCUGCc	1.6672	-0.413	2	TDF
MIMAT0000101	hsa-miR-103a-3p	ENSG00000278611	ZNF426-DT	lincRNA	chr19	9649924	9649945	+	1	0	AGO2	7mer-m8	aguaucgggaCAUGUUACGACGa	| | ||:| |||||||	ggaauuacagGUGC-AUGCUGCc	0.6023	-0.229	2	GM12878
MIMAT0000101	hsa-miR-103a-3p	ENSG00000267106	ZNF561-AS1	processed_transcript	chr19	9744252	9744278	+	2	0	AGO1,AGO1-4	7mer-m8	aguaUCGGGA---CAUGU-UACGACGa	:||||| ||: : |||||||	cggaGGCCCUCUAGUGGGUAUGCUGCc	0.9632	-0.093	7	endothelial,hNSC
MIMAT0000101	hsa-miR-103a-3p	ENSG00000266904	LINC00663	lincRNA	chr19	19882412	19882435	-	2	0	AGO2	7mer-m8	aguaucgggacAUGU-UACGACGa	| |:|| |||||||	cuugaagagaaUGCAUAUGCUGCu	0.2544	0.057	8	BCBL-1
MIMAT0000101	hsa-miR-103a-3p	ENSG00000260599	AC011467.1	sense_intronic	chr19	22708996	22709019	-	1	0	AGO2	8mer	aguaucGGGAC-AUGUUACGACGa	| | ||| | ||::|||||||	uuuucuCCCAGUUAUGAUGCUGCa	1.1941	-0.077	3	HeLa
MIMAT0000101	hsa-miR-103a-3p	ENSG00000261824	LINC00662	lincRNA	chr19	28281911	28281930	-	10	0	AGO1,AGO1-4,AGO2	7mer-m8	aguAUCGGGACAUGUUACGACGa	| || :::||| |||||||	uguUAAUUUUGU---AUGCUGCu	1.0806	0.114	1	Huh-7.5,endothelial
MIMAT0000101	hsa-miR-103a-3p	ENSG00000261824	LINC00662	lincRNA	chr19	28282256	28282279	-	8	0	AGO1,AGO1-4,AGO2	7mer-m8	aguaucgGGACAUGU-UACGACGa	| ::|| || |||||||	aaaauuaUUUGACCAUAUGCUGCu	0.6998	0.042	1	HEK293,Huh-7.5,MCF7
MIMAT0000101	hsa-miR-103a-3p	ENSG00000267575	AC006504.5	lincRNA	chr19	28297483	28297502	+	4	0	AGO1-4,AGO2	7mer-m8	agUAUCGGGACAUGUUACGACGa	:||| ::| ::|||||||	auGUAGAUUU---UGAUGCUGCc	0.9258	0.840	1	Huh-7.5,hNSC
MIMAT0000101	hsa-miR-103a-3p	ENSG00000274104	AC020910.4	lincRNA	chr19	35224207	35224229	-	2	0	AGO2	7mer-m8	agUAUCGGGACAUGUUACGACGa	| | | ::: | :||||||||	uuAAAUUUUAAUUUAAUGCUGCc	1.0318	0.180	1	hMSC
MIMAT0000101	hsa-miR-103a-3p	ENSG00000267767	LINC01801	lincRNA	chr19	35308105	35308127	-	1	0	AGO2	8mer	aguaucgggaCAUGUUACGACGa	| | :::|||||||	aaaacaaauaGGGUGAUGCUGCa	0.2221	-0.320	7	MCF7
MIMAT0000101	hsa-miR-103a-3p	ENSG00000268947	AC002128.1	sense_intronic	chr19	35755045	35755066	+	1	0	AGO2	8mer	agUAUCGGGACAUGUUACGACGa	|||| ||| : ||||||||	acAUA-CCCACAGGAAUGCUGCa	1.3234	-0.019	2	22RV1
MIMAT0000101	hsa-miR-103a-3p	ENSG00000236144	TMEM147-AS1	antisense	chr19	36032885	36032908	-	5	0	AGO1,AGO1-4,AGO2	7mer-m8	aguaucGGGACAUGU-UACGACGa	|::| | || |||||||	cagaccCUUUCUCCAUAUGCUGCc	0.5831	-0.347	2	HEK293,Huh-7.5
MIMAT0000101	hsa-miR-103a-3p	ENSG00000266916	ZNF793-AS1	antisense	chr19	37997915	37997937	-	3	0	AGO2	8mer	aguaucgggacauguUACGACGa	| |||||||	cgugccuucccauuuAUGCUGCa	-0.3177	0.310	5	left_ventricle
MIMAT0000101	hsa-miR-103a-3p	ENSG00000213904	LIPE-AS1	antisense	chr19	42929090	42929109	+	3	0	AGO2	7mer-m8	aguAUCGGGACAUGUUACGACGa	|| :||| | :|||||||	cguUA-UCCUCU--GAUGCUGCu	0.9119	-0.963	6	T-REx-293
MIMAT0000101	hsa-miR-103a-3p	ENSG00000186019	AC021092.1	antisense	chr19	44612193	44612213	-	3	0	AGO1,AGO2	7mer-m8	agUAUCGGGACAUGUUACGACGa	|| |::|| | | |||||||	caAU-GUUCU-UCCCAUGCUGCu	1.0720	0.412	4	HEK293
MIMAT0000101	hsa-miR-103a-3p	ENSG00000279861	AC073548.1	TEC	chr19	47991591	47991613	-	11	0	AGO1-4,AGO2	7mer-m8	agUAUCGGGACAUGUUACGACGa	:|:||:| || |||||||	caGUGGCUCACCACCAUGCUGCu	1.0477	6.273	2	HEK293S,Huh-7.5
MIMAT0000101	hsa-miR-103a-3p	ENSG00000276570	AC010327.5	processed_transcript	chr19	55738603	55738625	-	4	0	AGO1-4,AGO2	7mer-m8	agUAUCGGGACAUGUUACGACGa	||||: || ||| |||||||	ucAUGACCACCUACUAUGCUGCc	1.5334	3.007	1	HeLa,Huh-7.5
MIMAT0000101	hsa-miR-103a-3p	ENSG00000279541	AC005261.5	TEC	chr19	57805764	57805786	-	1	0	AGO2	7mer-m8	aguaucgggacaUGUUACGACGa	| | | ||||||||	gauaaaaaauaaAAAAUGCUGCu	0.3171	-0.091	2	TDF
MIMAT0000101	hsa-miR-103a-3p	ENSG00000268230	AC012313.3	processed_transcript	chr19	58869534	58869554	-	1	0	AGO2	7mer-m8	aguaUCGGGACAUGUUACGACGa	|| |||| || |||||||	cuccAG-CCUGGAC-AUGCUGCc	1.1219	-1.128	2	HEK293S
MIMAT0000101	hsa-miR-103a-3p	ENSG00000268912	AC012313.5	lincRNA	chr19	58942251	58942276	-	1	0	AGO1-4	7mer-m8	agUAUCGGGACA---UGUUACGACGa	| |||: || | :|||||||	gaAGAGCUGAGUGAGAAGAUGCUGCc	0.8261	-0.075	8	hNSC
MIMAT0000101	hsa-miR-103a-3p	ENSG00000234684	SDCBP2-AS1	antisense	chr20	1357991	1358014	+	6	0	AGO1-4	7mer-m8	aguaucgggaCAU-GUUACGACGa	||| |||||||||	ggcagaauggGUACCAAUGCUGCc	0.1228	-0.076	3	Huh-7.5
MIMAT0000101	hsa-miR-103a-3p	ENSG00000213742	ZNF337-AS1	antisense	chr20	25654958	25654975	+	1	0	AGO1-4	8mer	agUAUCGGGACAUGUUACGACGa	| || |||:| | |||||||	ugAU-GCCUU---C-AUGCUGCa	0.9491	0.151	2	Huh-7.5
MIMAT0000101	hsa-miR-103a-3p	ENSG00000275437	AL121832.3	sense_intronic	chr20	60979985	60980011	-	1	0	AGO1-4	7mer-m8	agUAUCGGGACAUGU----UACGACGa	| | ||::||| :|: |||||||	ugACAGUUCUGAGCGCAGCAUGCUGCc	1.1972	-0.683	4	Huh-7.5
MIMAT0000101	hsa-miR-103a-3p	ENSG00000237735	AF130359.1	lincRNA	chr21	18126978	18127002	-	1	0	AGO2	7mer-m8	agUAUCGGGACAUGU---UACGACGa	| | || |: |||| |||||||	ugAAAG-CUAAUACAAAUAUGCUGCu	1.1612	0.196	1	EWS
MIMAT0000101	hsa-miR-103a-3p	ENSG00000236830	CBR3-AS1	processed_transcript	chr21	37521609	37521636	-	1	0	AGO2	8mer	aguAUCGGGACA-UG----UUACGACGa	|:||: ||| || ||||||||	gucUGGCUGUGUCACCCAGAAUGCUGCa	1.0349	0.091	5	22RV1
MIMAT0000101	hsa-miR-103a-3p	ENSG00000230061	TRPM2-AS	antisense	chr21	45835513	45835534	-	1	0	AGO2	7mer-m8	agUAUCGGGACAUGUUACGACGa	|||:| :|| ::|||||||	gcAUGGGUCU-CCUGAUGCUGCu	1.2227	-0.322	1	HeLa
MIMAT0000101	hsa-miR-103a-3p	ENSG00000093100	AC016026.1	processed_transcript	chr22	18270643	18270664	-	11	0	AGO1,AGO1-4,AGO2	8mer	aguAUCGGGACAUGUUACGACGa	| |:| |:|| | :|||||||	cccUGGGCUUG-AGGAUGCUGCa	1.1665	-0.081	7	HeLa,Huh-7.5,endothelial
MIMAT0000101	hsa-miR-103a-3p	ENSG00000285314	AC002470.2	processed_transcript	chr22	21350332	21350356	+	1	0	AGO2	7mer-m8	aguaUCGGGACAU--GUUACGACGa	:|||:| | | |||||||	ggcaGGCCUUCGAGUCCAUGCUGCg	0.7349	5.677	0	Huh-7.5
MIMAT0000101	hsa-miR-103a-3p	ENSG00000228315	GUSBP11	processed_transcript	chr22	24036658	24036676	-	4	0	AGO1,AGO2	7mer-m8	aguaUCGGGACAUGUUACGACGa	| ||||| |||||||	ggucAACCCUG----AUGCUGCc	0.8095	0.317	2	22RV1,endothelial
MIMAT0000101	hsa-miR-103a-3p	ENSG00000273000	AP000347.2	processed_transcript	chr22	24036658	24036676	-	4	0	AGO1,AGO2	7mer-m8	aguaUCGGGACAUGUUACGACGa	| ||||| |||||||	ggucAACCCUG----AUGCUGCc	0.8095	0.317	1	22RV1,endothelial
MIMAT0000101	hsa-miR-103a-3p	ENSG00000228315	GUSBP11	processed_transcript	chr22	24037486	24037507	-	4	0	AGO1,AGO1-4,AGO2	8mer	agUAUCGGGACAUGUUACGACGa	|| ||||||| :||||||||	ccAGAGCCCUG-CUAAUGCUGCa	1.9471	0.102	2	Huh-7.5,endothelial
MIMAT0000101	hsa-miR-103a-3p	ENSG00000273000	AP000347.2	processed_transcript	chr22	24037486	24037507	-	4	0	AGO1,AGO1-4,AGO2	8mer	agUAUCGGGACAUGUUACGACGa	|| ||||||| :||||||||	ccAGAGCCCUG-CUAAUGCUGCa	1.9471	0.102	1	Huh-7.5,endothelial
MIMAT0000101	hsa-miR-103a-3p	ENSG00000178803	ADORA2A-AS1	antisense	chr22	24825310	24825333	-	2	0	AGO1-4	7mer-m8	aguaucgggaCAUGU-UACGACGa	| | | ||| |||||||	uacagacaggGGACACAUGCUGCg	0.5984	-0.189	0	Huh-7.5
MIMAT0000101	hsa-miR-103a-3p	ENSG00000225783	MIAT	lincRNA	chr22	27062876	27062898	+	1	0	AGO2	7mer-m8	aguaucgggacaugUUACGACGa	| | | :|||||||	cugugugucggcugGAUGCUGCc	0.3351	-0.391	5	cingulate_gyrus
MIMAT0000101	hsa-miR-103a-3p	ENSG00000225783	MIAT	lincRNA	chr22	27070782	27070800	+	3	0	AGO1-4,AGO2	7mer-m8	agUAUCGGGACAUGUUACGACGa	|| || |:|| |||||||	gcAAAGACUUG----AUGCUGCu	0.9341	0.114	5	HEK293S,hNSC
MIMAT0000101	hsa-miR-103a-3p	ENSG00000244625	MIATNB	lincRNA	chr22	27117684	27117704	+	1	0	AGO2	7mer-m8	agUAUCGGGACAUGUUACGACGa	|| || || | :|||||||	gcAGAGACCAG--GGAUGCUGCu	1.0211	-0.371	6	HeLa
MIMAT0000101	hsa-miR-103a-3p	ENSG00000235954	TTC28-AS1	processed_transcript	chr22	28320647	28320668	+	3	0	AGO1-4,AGO2	8mer	aguaucgggACAUGUUACGACGa	| ||| : |||||||	aagcauggaUGU-UUAUGCUGCa	0.4783	-0.018	6	Huh-7.5
MIMAT0000101	hsa-miR-103a-3p	ENSG00000235954	TTC28-AS1	processed_transcript	chr22	28395753	28395773	+	3	0	AGO1-4,AGO2	8mer	aguaucgGGACAUGUUACGACGa	| | ||| ||: |||||||	ccuuccaCCU-UAU-AUGCUGCa	0.9989	-0.691	6	Huh-7.5
MIMAT0000101	hsa-miR-103a-3p	ENSG00000279159	AC003681.1	antisense	chr22	30412527	30412552	-	1	0	AGO2	8mer	agUAUCGGGACAUGU---UACGACGa	| || | | |:| |||||||	aaACAGGCAGGAAUAGGUAUGCUGCa	0.7391	5.357	5	TDF
MIMAT0000101	hsa-miR-103a-3p	ENSG00000279927	Z95114.4	lincRNA	chr22	36465506	36465526	+	3	0	AGO2	7mer-m8	aguaUCGGGACAUGUUACGACGa	|| || | ||:|||||||	cuccAGACC-G-ACGAUGCUGCc	0.8918	-0.053	1	MDMs
MIMAT0000101	hsa-miR-103a-3p	ENSG00000228274	AL021707.2	antisense	chr22	39064168	39064191	-	1	0	AGO2	8mer	aguaUCGGGACAUG-UUACGACGa	| ||| || || |||||||	gcucAGCACUCAACUCAUGCUGCa	1.0922	-0.533	5	HEK293T
MIMAT0000101	hsa-miR-103a-3p	ENSG00000273096	AL021707.8	sense_intronic	chr22	39132765	39132790	-	1	0	AGO2	7mer-m8	aguauCGGG-ACAUGU--UACGACGa	|||| ||| : |||||||	caucuGCCCAGGUAAGAUAUGCUGCu	0.8784	-0.092	2	BCBL-1
MIMAT0000101	hsa-miR-103a-3p	ENSG00000280383	Z95331.1	sense_overlapping	chr22	46073033	46073055	+	2	0	AGO1-4,AGO2	7mer-m8	agUAUCGGGACAUGUUACGACGa	| ||:| | | :|||||||	uaAUGGAACAUUUGGAUGCUGCu	0.9565	0.299	2	Huh-7.5,MDA-MB-231
MIMAT0000101	hsa-miR-103a-3p	ENSG00000197182	MIRLET7BHG	lincRNA	chr22	46501569	46501591	+	3	0	AGO2	7mer-m8	agUAUCGGGACAUGUUACGACGa	|||:| | : ||||||||	gcAUGGGAAGGAGGAAUGCUGCc	0.9629	-0.379	11	HCT116
MIMAT0000101	hsa-miR-103a-3p	ENSG00000224271	AL117329.1	lincRNA	chr22	48086430	48086452	+	5	0	AGO1-4	7mer-m8	aguaucgGGACAUGUUACGACGa	| || |: :|||||||	gguuucaCCCAUGGGAUGCUGCu	0.6140	-0.153	1	Huh-7.5
MIMAT0000101	hsa-miR-103a-3p	ENSG00000260822	AC004656.1	sense_overlapping	chrX	24568030	24568052	+	1	0	AGO2	8mer	agUAUCGGGACAUGUUACGACGa	| :|: | | | ::|||||||	uuGUGAACAUAUCUGAUGCUGCa	0.9820	-0.021	4	MCF7
MIMAT0000101	hsa-miR-103a-3p	ENSG00000234636	MED14OS	antisense	chrX	40597781	40597803	+	1	0	AGO2	7mer-m8	aguaucgggacAUGUUACGACGa	| ||: |||||||	agcugagaaaaUAUCAUGCUGCu	0.1828	0.214	4	GM12891
MIMAT0000101	hsa-miR-103a-3p	ENSG00000260118	AL157700.1	lincRNA	chrX	67234008	67234030	-	2	0	AGO1,AGO2	7mer-m8	aguaUCGGGACAUGUUACGACGa	| | :: || |:||||||||	uggcAAUUAUGAAUAAUGCUGCu	1.0477	0.298	2	MDA-MB-231,endothelial
MIMAT0000101	hsa-miR-103a-3p	ENSG00000229807	XIST	lincRNA	chrX	73069909	73069931	-	49	0	AGO1,AGO1-4,AGO2,AGO3	8mer	aguaucGGGACAUGUUACGACGa	| | || | ::|||||||	uuguucCCAUCCUUGAUGCUGCa	0.8261	0.577	6	HEK293,Huh-7.5
MIMAT0000101	hsa-miR-103a-3p	ENSG00000230590	FTX	lincRNA	chrX	73289388	73289411	-	1	0	AGO1-4	7mer-m8	aguauCGGGAC-AUGUUACGACGa	| ||: || |: :|||||||	caacuGCUGUGAUGAGAUGCUGCc	0.9925	1.429	4	hNSC
MIMAT0000101	hsa-miR-103a-3p	ENSG00000271533	Z83843.1	sense_intronic	chrX	73432430	73432453	-	10	0	AGO1-4,AGO2	7mer-m8	agUA-UCGGGACAUGUUACGACGa	| || |||:: | | :|||||||	uaAUGAGCUUGGAAGGAUGCUGCc	1.3711	0.073	5	22RV1,Huh-7.5
MIMAT0000101	hsa-miR-103a-3p	ENSG00000223546	LINC00630	lincRNA	chrX	102025292	102025317	+	4	0	AGO1-4,AGO2	8mer	aguAUCGG-GACA--UGUUACGACGa	| |:||: :||| |:||||||||	cccUGGCUAUUGUGAAUAAUGCUGCa	1.3966	-0.197	5	HS5,hNSC
MIMAT0000101	hsa-miR-103a-3p	ENSG00000261409	AL035425.3	sense_overlapping	chrX	107963510	107963533	-	57	0	AGO1,AGO2,AGO3	7mer-m8	aguaUCG--GGACAUGUUACGACGa	| ||| :| || | |||||||	uuccAGCUAUCAGUUC-AUGCUGCu	0.9629	3.445	2	HEK293,HEK293S
MIMAT0000101	hsa-miR-103a-3p	ENSG00000223749	MIR503HG	lincRNA	chrX	133677421	133677440	-	13	1	AGO1-4,AGO2	7mer-m8	aguaucggGACAUGUUACGACGa	| | |||| |||||||	uugaaugaCUGU---AUGCUGCu	0.7391	1.039	0	Huh-7.5
MIMAT0000101	hsa-miR-103a-3p	ENSG00000241769	LINC00893	antisense	chrX	148615620	148615643	-	3	0	AGO2	7mer-m8	aguaucgggACAUG-UUACGACGa	| || :| :|||||||	gggagggggUGGGCUGAUGCUGCg	0.4478	-0.228	4	HeLa
MIMAT0000101	hsa-miR-103a-3p	ENSG00000235703	LINC00894	antisense	chrX	149114339	149114362	+	2	0	AGO2	7mer-m8	aguaucgggACAUG-UUACGACGa	| || :| :|||||||	gggagggggUGGGCUGAUGCUGCg	0.4478	-0.334	2	HeLa
