# Supplementary material for: Identification of hub programmed cell death-related genes and immune infiltration in Crohn’s disease using bioinformatics
Source: Front Genet. 2024 Dec 18;15:1425062. doi: 10.3389/fgene.2024.1425062 (PMC11688285; doi:10.3389/fgene.2024.1425062)
Supplement: Supplementary file 2 [file DataSheet4.zip › Input data and script3/ceRNAnet/miRNA_lncRNA/hsa-miR-1271-5p.txt]

#please cite:
#Zhou KR, Liu S, Li B, Liu SR, Zheng WJ, Cai L, et al. An encyclopedia of RNA interactomes in ENCORI.
#2.Li JH, et al.starBase v2.0: decoding miRNA-ceRNA, miRNA-ncRNA and protein-RNA interaction networks from large-scale CLIP-Seq data , Nucleic Acids Res. 2014 Jan;42:D92-7.
miRNAid	miRNAname	geneID	geneName	geneType	chromosome	start	end	strand	clipExpNum	degraExpNum	RBP	merClass	miRseq	align	targetSeq	TDMDScore	phyloP	pancancerNum	cellline/tissue
MIMAT0005796	hsa-miR-1271-5p	ENSG00000224870	AL391244.1	processed_transcript	chr1	1335887	1335908	+	2	0	AGO1,AGO2	7mer-m8	acucacgaacgaucCACGGUUc	||| |||||||	cugcagcucaaacaGUGCCAAc	0.3141	-0.188	4	HEK293,HEK293T
MIMAT0005796	hsa-miR-1271-5p	ENSG00000237436	CAMTA1-DT	antisense	chr1	6844033	6844052	-	1	0	AGO2	7mer-m8	acUCACGAACGAUCCACGGUUc	| || | || |||||||	acACUGAAUUCU--GUGCCAAu	0.8104	0.382	1	MCF7
MIMAT0005796	hsa-miR-1271-5p	ENSG00000228526	MIR34AHG	lincRNA	chr1	9208500	9208521	-	1	0	AGO2	7mer-m8	acuCACGAACGAUCCACGGUUc	|| : || |||||||	acuGUCUAUGGAUUGUGCCAAu	0.7050	-0.158	3	HEK293T
MIMAT0005796	hsa-miR-1271-5p	ENSG00000271554	AL138787.2	antisense	chr1	36475007	36475028	-	1	0	AGO2	7mer-m8	acUCACGAACGAUCCACGGUUc	| || ||| || |||||||	uuAGCUCUUACUUAGUGCCAAu	1.2971	0.065	2	H1
MIMAT0005796	hsa-miR-1271-5p	ENSG00000261798	AL033527.3	antisense	chr1	40255358	40255378	+	1	0	AGO2	7mer-m8	acucacgaaCGAUCCACGGUUc	| ||| |||||||	gagggaagaGCU-UGUGCCAAg	0.4438	0.070	1	HeLa
MIMAT0005796	hsa-miR-1271-5p	ENSG00000233061	TTLL7-IT1	sense_intronic	chr1	84446887	84446906	-	1	0	AGO2	7mer-m8	acucacGAACGAUCCACGGUUc	| | :|| || |||||||	uuaaaaUUUACU--GUGCCAAu	0.8868	0.143	1	motor_cortex
MIMAT0005796	hsa-miR-1271-5p	ENSG00000258634	AL160006.1	antisense	chr1	110602446	110602467	+	3	0	AGO1-4,AGO2	7mer-m8	acucacgaacgaucCACGGUUc	|||||||	ccccaaagcaaccaGUGCCAAg	-0.7727	0.036	1	22RV1,Huh-7.5
MIMAT0005796	hsa-miR-1271-5p	ENSG00000226419	SLC16A1-AS1	antisense	chr1	113512342	113512362	+	2	0	AGO1-4	7mer-m8	acucACGAACGAUCCACGGUUc	| ||| | ||||||||	acgcUUCUU-CCCGGUGCCAAg	0.8248	-0.084	1	Huh-7.5
MIMAT0005796	hsa-miR-1271-5p	ENSG00000261716	AC239868.1	sense_overlapping	chr1	149818268	149818289	-	2	0	AGO1-4	7mer-m8	acucacgaacgaUCCACGGUUc	| | | | |||||||	auauuuagggagAAGUGCCAAc	0.4557	0.235	3	MCF7
MIMAT0005796	hsa-miR-1271-5p	ENSG00000272068	AL365181.2	lincRNA	chr1	156610726	156610747	-	4	0	AGO1-4	7mer-m8	acucacgaacgaUCCACGGUUc	| | |||||||	gcuccccacugaAUGUGCCAAc	-0.0552	-0.193	7	Huh-7.5
MIMAT0005796	hsa-miR-1271-5p	ENSG00000213057	C1orf220	lincRNA	chr1	178517628	178517649	+	1	0	AGO1-4	7mer-m8	acucacgaacgauCCACGGUUc	| | ||||||||	cugucaccuauguGGUGCCAAg	0.2349	0.425	3	MCF7
MIMAT0005796	hsa-miR-1271-5p	ENSG00000235121	AL645504.1	antisense	chr1	201693203	201693226	-	1	0	AGO2	8mer	acUCACGA-AC-GAUCCACGGUUc	|:||| | | |||||||||||	cgGGUGAUCAGUCUAGGUGCCAAa	1.4224	0.305	1	Huh-7.5
MIMAT0005796	hsa-miR-1271-5p	ENSG00000232044	LINC01105	processed_transcript	chr2	6113338	6113359	+	1	0	AGO2	8mer	acUCACGAACGAUCCACGGUUc	|||| : ||||:||||||||	ugAGCAUCUGCUGGGUGCCAAa	1.6308	-0.175	2	motor_cortex
MIMAT0005796	hsa-miR-1271-5p	ENSG00000260025	AC009414.2	lincRNA	chr2	36582125	36582144	-	1	0	AGO2	7mer-m8	acucACGAACGAUCCACGGUUc	||||| || |||||||	gcucUGCUUUCU--GUGCCAAg	1.1567	0.724	2	HeLa
MIMAT0005796	hsa-miR-1271-5p	ENSG00000226508	LINC01918	lincRNA	chr2	105761105	105761126	+	1	0	AGO2	7mer-m8	acucACGAACGAUCCACGGUUc	| | ||: |||||||	cauaUCCCUGUGCAGUGCCAAc	0.6219	0.306	2	MCF7
MIMAT0005796	hsa-miR-1271-5p	ENSG00000272994	AC012360.3	lincRNA	chr2	105952488	105952508	-	3	0	AGO1,AGO2	7mer-m8	acucACGAACGAUCCACGGUUc	| | | ||:|| |||||||	uucuUUCAUGUUA-GUGCCAAg	1.0687	0.236	4	HeLa,endothelial
MIMAT0005796	hsa-miR-1271-5p	ENSG00000236682	AC068282.1	lincRNA	chr2	128155907	128155928	+	1	0	AGO1-4	8mer	acucacgaACGAUCCACGGUUc	| || |||||||||	cuucagaaUGGAAGGUGCCAAa	0.5924	0.016	0	Huh-7.5
MIMAT0005796	hsa-miR-1271-5p	ENSG00000271011	AC010680.3	antisense	chr2	179441965	179441986	+	1	0	AGO2	8mer	acuCACGAACGAUCCACGGUUc	|| | || |||||||	cauGUUCCACCUUCGUGCCAAa	0.6984	4.465	2	BC-3
MIMAT0005796	hsa-miR-1271-5p	ENSG00000232732	AC097717.1	processed_transcript	chr2	200744028	200744048	-	1	0	AGO2	7mer-m8	acucacGAACGAUCCACGGUUc	| || | | |||||||	cguaaaCUGGGCA-GUGCCAAu	0.6031	0.048	0	BT474
MIMAT0005796	hsa-miR-1271-5p	ENSG00000229127	AC007038.1	antisense	chr2	210896918	210896940	+	3	0	AGO1-4,AGO2	8mer	acucACGAACGA-UCCACGGUUc	||: ||| | |||||||	aauaUGUAAGCUGAAGUGCCAAa	0.8891	0.170	4	Huh-7.5
MIMAT0005796	hsa-miR-1271-5p	ENSG00000273301	AC016717.2	lincRNA	chr2	226566032	226566055	+	1	0	AGO2	8mer	acucacgAACGAUC--CACGGUUc	|| |||| |||||||	gcucauaUUUCUAGCAGUGCCAAa	0.6202	0.591	6	HeLa
MIMAT0005796	hsa-miR-1271-5p	ENSG00000189229	AC069277.1	lincRNA	chr3	6625634	6625654	+	2	0	AGO1-4	7mer-m8	acuCACGAACGAUCCACGGUUc	| |||: | | |||||||	uauGUGUAU-CACUGUGCCAAu	0.9945	0.137	1	Huh-7.5
MIMAT0005796	hsa-miR-1271-5p	ENSG00000271964	AC090948.1	antisense	chr3	16356386	16356407	+	2	0	AGO1-4,AGO2	7mer-m8	acucacgaaCGAUCCACGGUUc	| | || |||||||	auccuuuaaGAUAUGUGCCAAg	0.4334	0.496	5	Huh-7.5
MIMAT0005796	hsa-miR-1271-5p	ENSG00000272077	AC124045.1	lincRNA	chr3	44710492	44710513	+	7	0	AGO1-4,AGO2	8mer	acucacgaacgaucCACGGUUc	| | | |||||||	uuacaaacaguacuGUGCCAAa	0.2349	-0.158	3	Huh-7.5
MIMAT0005796	hsa-miR-1271-5p	ENSG00000235058	ZMYND10-AS1	antisense	chr3	50383077	50383098	+	1	0	AGO2	8mer	acucacgaacgauCCACGGUUc	| | ||||||||	gacggaccccgacGGUGCCAAa	0.2927	-0.167	1	MDMs
MIMAT0005796	hsa-miR-1271-5p	ENSG00000231770	TMEM44-AS1	antisense	chr3	194304810	194304831	+	1	0	AGO2	7mer-m8	acucacgaacgaucCACGGUUc	| | |||||||	guucaguccggcccGUGCCAAc	0.1123	-0.771	3	22RV1
MIMAT0005796	hsa-miR-1271-5p	ENSG00000281501	SEPSECS-AS1	antisense	chr4	25199502	25199523	+	7	1	AGO1-4	8mer	acucacgaaCGAUCCACGGUUc	| | || |||||||	uccacuagaGAUAUGUGCCAAa	0.2510	0.076	3	Huh-7.5
MIMAT0005796	hsa-miR-1271-5p	ENSG00000250954	AC016687.3	lincRNA	chr4	33778023	33778044	-	1	0	AGO1-4	7mer-m8	acucacgAACGAUCCACGGUUc	|| : | |||||||	aacagaaUUUUGAUGUGCCAAg	0.2887	0.541	1	Huh-7.5
MIMAT0005796	hsa-miR-1271-5p	ENSG00000251095	AC097478.1	antisense	chr4	90614569	90614590	+	3	0	AGO2	8mer	acucacgaacgaucCACGGUUc	| |||||||	uauagcacgaaaucGUGCCAAa	-0.5455	0.320	7	HeLa
MIMAT0005796	hsa-miR-1271-5p	ENSG00000250658	AC097652.1	lincRNA	chr4	188230444	188230465	-	1	0	AGO1-4	7mer-m8	acuCACGAACGAUCCACGGUUc	|| | |:| | || |||||||	uguGAGUUGGAUAUGUGCCAAu	1.3026	-0.092	2	hNSC
MIMAT0005796	hsa-miR-1271-5p	ENSG00000248587	GDNF-AS1	antisense	chr5	37871360	37871381	+	1	0	AGO2	7mer-m8	acucaCGAACGAUCCACGGUUc	| || | |||||||	cagaaGAUUCAUUUGUGCCAAc	0.4560	0.233	4	T98G
MIMAT0005796	hsa-miR-1271-5p	ENSG00000248092	NNT-AS1	antisense	chr5	43602982	43603002	-	4	0	AGO1-4,AGO2	8mer	acucacgaacGAUCCACGGUUc	| | | || ||||||||	ucaaucaaacCU-GGUGCCAAa	0.7021	0.934	5	HS27a,Huh-7.5
MIMAT0005796	hsa-miR-1271-5p	ENSG00000248664	AC010273.1	antisense	chr5	68430400	68430422	-	1	0	AGO1-4	7mer-m8	acucacgaacGA-UCCACGGUUc	| | || | |||||||	uuaugcaaaaCUGAAGUGCCAAu	0.3796	-0.006	0	A549
MIMAT0005796	hsa-miR-1271-5p	ENSG00000246859	STARD4-AS1	antisense	chr5	111069389	111069409	+	1	0	AGO2	7mer-m8	acUCACGAACGAUCCACGGUUc	|| | | :| |||||||	ccAGCACGUAUU-UGUGCCAAc	0.7727	-0.449	2	TDF
MIMAT0005796	hsa-miR-1271-5p	ENSG00000245937	LINC01184	lincRNA	chr5	127359659	127359680	-	1	0	AGO1-4	8mer	acucacgaACGAUCCACGGUUc	| | :| |||||||	gcacaaaaUAUUCUGUGCCAAa	0.3729	0.414	7	hNSC
MIMAT0005796	hsa-miR-1271-5p	ENSG00000249421	ADAMTS19-AS1	antisense	chr5	128795566	128795585	-	1	0	AGO2	7mer-m8	acucacGAACGAUCCACGGUUc	|||| | |||||||	cagcaaCUUGGU--GUGCCAAg	0.6119	-0.017	5	HeLa
MIMAT0005796	hsa-miR-1271-5p	ENSG00000230551	AC021078.1	processed_transcript	chr5	148883624	148883644	-	3	0	AGO2	7mer-m8	acucacgaacgAUCCACGGUUc	| | || |||||||	auaacuaaucaUA-GUGCCAAg	0.3917	0.202	6	motor_cortex
MIMAT0005796	hsa-miR-1271-5p	ENSG00000253522	MIR3142HG	lincRNA	chr5	159913486	159913507	+	2	0	AGO2	7mer-m8	acUCACGAACGAUCCACGGUUc	||||||| ||| |||||||	ugAGUGCCCACUAUGUGCCAAg	2.0501	-0.203	7	GM12892
MIMAT0005796	hsa-miR-1271-5p	ENSG00000248275	TRIM52-AS1	processed_transcript	chr5	180690744	180690765	+	2	0	AGO2	8mer	acucacgaacgaucCACGGUUc	| | | |||||||	uccucuccggaccuGUGCCAAa	0.2820	0.071	1	HeLa
MIMAT0005796	hsa-miR-1271-5p	ENSG00000248275	TRIM52-AS1	processed_transcript	chr5	180690818	180690842	+	3	0	AGO2	7mer-m8	acUC-ACGAAC-GAU-CCACGGUUc	| || | |||| | | |||||||	ucAGUUCCUUGACCACAGUGCCAAg	1.3691	-0.144	1	MDA-MB-231
MIMAT0005796	hsa-miR-1271-5p	ENSG00000236961	AL136131.2	lincRNA	chr6	43690595	43690614	-	1	0	AGO2	8mer	acuCACGAACGAUCCACGGUUc	|| | ||| |||||||	auuGUCCGGGCU--GUGCCAAa	0.8437	-0.241	2	T-REx-293
MIMAT0005796	hsa-miR-1271-5p	ENSG00000271857	AL096865.1	antisense	chr6	45389584	45389604	-	1	0	AGO2	7mer-m8	acuCACGAACGAUCCACGGUUc	| |||| | |||||||||	cucGCGCUU-CAAGGUGCCAAg	1.2339	1.017	2	HeLa
MIMAT0005796	hsa-miR-1271-5p	ENSG00000261116	AL049555.1	sense_overlapping	chr6	54807982	54808004	+	4	0	AGO1-4,AGO2	8mer	acucACGAACGAUC--CACGGUUc	| ||| : || |||||||	gcucUUCUU-UAAGUUGUGCCAAa	0.7716	0.277	5	Huh-7.5
MIMAT0005796	hsa-miR-1271-5p	ENSG00000227502	LINC01268	lincRNA	chr6	114191329	114191351	-	1	0	AGO1-4	7mer-m8	acUCACGAA-CGAUCCACGGUUc	| ||||| | | |||||||	guACUGCUUCACCAAGUGCCAAc	1.3341	-0.141	7	Huh-7.5
MIMAT0005796	hsa-miR-1271-5p	ENSG00000196295	AC005154.1	processed_transcript	chr7	30593676	30593697	-	8	0	AGO1-4,AGO2	7mer-m8	acucacgaacgaucCACGGUUc	|||||||	augagaagauacucGUGCCAAc	-0.7727	0.304	4	Huh-7.5
MIMAT0005796	hsa-miR-1271-5p	ENSG00000273448	AC006480.2	lincRNA	chr7	66799169	66799190	+	1	0	AGO2	7mer-m8	acucacgaacgaUCCACGGUUc	| | | |||||||	auaaagaaaauaAUGUGCCAAc	0.1973	0.007	5	HeLa
MIMAT0005796	hsa-miR-1271-5p	ENSG00000274080	AC005089.1	sense_intronic	chr7	73025642	73025664	-	1	0	AGO2	8mer	acuCAC-GAACGAUCCACGGUUc	|| ||| | ||| |||||||	uguGUGUCAAGCUCUGUGCCAAa	1.4091	0.214	2	T-REx-293
MIMAT0005796	hsa-miR-1271-5p	ENSG00000182165	TP53TG1	lincRNA	chr7	86974732	86974753	-	9	0	AGO1-4,AGO2	8mer	acUCACGAACGAUCCACGGUUc	|| ||| || :||||||||	gaAGGGCUCGCCGGGUGCCAAa	1.3880	-1.082	3	HEK293S,MCF7
MIMAT0005796	hsa-miR-1271-5p	ENSG00000272752	STAG3L5P-PVRIG2P-PILRB	processed_transcript	chr7	99952854	99952875	+	4	0	AGO1-4	7mer-m8	acUCACGAACGAUCCACGGUUc	|| | | |:||||||||	caAGAACAAGGUGGGUGCCAAg	0.9357	0.196	6	Huh-7.5
MIMAT0005796	hsa-miR-1271-5p	ENSG00000241764	AC002467.1	antisense	chr7	107383514	107383535	-	3	0	AGO2	7mer-m8	acucacgaacgaUCCACGGUUc	| | |||||||	aacacaaaaggaAAGUGCCAAg	-0.1691	0.556	4	HCT116
MIMAT0005796	hsa-miR-1271-5p	ENSG00000279078	SND1-IT1	lincRNA	chr7	127638930	127638950	+	12	0	AGO1,AGO1-4,AGO2	7mer-m8	acuCACGAACGAUCCACGGUUc	|||| | ||||||||||	cauGUGC-UAAUAGGUGCCAAu	1.2339	0.205	1	Huh-7.5,endothelial
MIMAT0005796	hsa-miR-1271-5p	ENSG00000273270	AC090114.2	lincRNA	chr7	128170465	128170486	-	1	0	AGO2	7mer-m8	acucacgaaCGAUCCACGGUUc	| | || |||||||	gggucugagGGUAAGUGCCAAg	0.3341	0.067	2	motor_cortex
MIMAT0005796	hsa-miR-1271-5p	ENSG00000273329	AC078846.1	lincRNA	chr7	129246090	129246111	-	3	0	AGO2	7mer-m8	acucacgaacgaucCACGGUUc	| |||||||	accugacccaggcaGUGCCAAg	-0.2196	-0.063	2	HeLa
MIMAT0005796	hsa-miR-1271-5p	ENSG00000273329	AC078846.1	lincRNA	chr7	129250372	129250397	-	3	0	AGO1-4,AGO2	7mer-m8	acUCACGAACGAUC----CACGGUUc	||||:|| |||| |||||||	ccAGUGUUUUCUAGGAGAGUGCCAAc	1.5454	0.002	2	Huh-7.5
MIMAT0005796	hsa-miR-1271-5p	ENSG00000261451	AC104964.3	sense_overlapping	chr8	10295261	10295281	+	3	0	AGO1-4,AGO2	7mer-m8	acUCACGAACGAUCCACGGUUc	||| || || |||||||	cuAGU-CUACCUUUGUGCCAAu	1.0964	0.216	1	HeLa,Huh-7.5
MIMAT0005796	hsa-miR-1271-5p	ENSG00000253125	AC055854.1	processed_transcript	chr8	22613315	22613333	+	3	0	AGO1-4,AGO2	7mer-m8	acUCACGAACGAUCCACGGUUc	|||| ||| ||| |||||||	ugAG-GCUGGCU--GUGCCAAc	1.6763	0.048	2	Huh-7.5
MIMAT0005796	hsa-miR-1271-5p	ENSG00000253500	AF121898.1	antisense	chr8	88553800	88553821	-	1	0	AGO1-4	7mer-m8	acucacgaacGAUCCACGGUUc	|| | ||| |||||||	auagagaaaaCUAUGUGCCAAg	0.8891	-0.349	3	Huh-7.5
MIMAT0005796	hsa-miR-1271-5p	ENSG00000251136	AF117829.1	lincRNA	chr8	90734291	90734311	-	1	0	AGO1-4	7mer-m8	acucacgaacgAUCCACGGUUc	|| || |||||||	agaagagaaaaUA-GUGCCAAu	0.2432	0.322	5	Huh-7.5
MIMAT0005796	hsa-miR-1271-5p	ENSG00000259820	AC083843.3	lincRNA	chr8	135805701	135805723	-	1	0	AGO2	8mer	acucacGA-ACGAUCCACGGUUc	|| || | | ||||||||	ggaaacCUGUCCCUGGUGCCAAa	0.9323	-0.284	4	BC-3
MIMAT0005796	hsa-miR-1271-5p	ENSG00000279786	AC105235.1	TEC	chr8	141832300	141832321	-	3	0	AGO1,AGO2	7mer-m8	acUCACGAACGAUCCACGGUUc	||||: ||| | |||||||	gcAGUGUAUGCCAAGUGCCAAg	1.5078	-0.107	3	MCF7,endothelial
MIMAT0005796	hsa-miR-1271-5p	ENSG00000280035	AC011676.5	TEC	chr8	142236347	142236368	-	1	0	AGO2	7mer-m8	acucacGAACGAUCCACGGUUc	||| | |||||||	gaucccCUUUGAAUGUGCCAAg	0.4234	0.029	6	T98G
MIMAT0005796	hsa-miR-1271-5p	ENSG00000181097	AC105219.1	sense_intronic	chr8	144778800	144778823	+	1	0	AGO2	7mer-m8	acUCACGAACGA--UCCACGGUUc	||| | | | |||||||||	gaAGUCCGAGGUAGAGGUGCCAAc	1.0211	-0.367	2	T-REx-293
MIMAT0005796	hsa-miR-1271-5p	ENSG00000281649	EBLN3P	lincRNA	chr9	37087218	37087239	+	9	0	AGO1,AGO1-4,AGO2	7mer-m8	acucacgaacgaucCACGGUUc	|||||||	aacacauggugauuGUGCCAAc	-0.7727	0.073	8	HS5,Huh-7.5,endothelial
MIMAT0005796	hsa-miR-1271-5p	ENSG00000268364	SMC5-AS1	antisense	chr9	72809435	72809458	-	3	0	AGO1-4	7mer-m8	acUCACGAAC--GAUCCACGGUUc	| ||| | | | |||||||||	uaAGUCCAAGAUCAAGGUGCCAAc	1.1386	-0.274	3	Huh-7.5
MIMAT0005796	hsa-miR-1271-5p	ENSG00000269929	AL158152.1	lincRNA	chr9	96939807	96939829	+	6	0	AGO1-4,AGO2	8mer	acucAC-GAACGAUCCACGGUUc	| || ||| : | |||||||	uuguUGCCUUUUGAUGUGCCAAa	1.0898	-0.451	5	Huh-7.5
MIMAT0005796	hsa-miR-1271-5p	ENSG00000242375	AL590705.3	lincRNA	chr9	99957776	99957798	-	1	0	AGO1-4	7mer-m8	acucacGAACGAUC--CACGGUUc	| |||| || |||||||	gguuccCUUG-AAGCAGUGCCAAc	0.9079	0.312	2	Huh-7.S10.3
MIMAT0005796	hsa-miR-1271-5p	ENSG00000255036	AL512590.3	processed_transcript	chr9	100105773	100105792	+	2	0	AGO1,AGO2	7mer-m8	acucacGAACGAUCCACGGUUc	||| | | |||||||	acgacaCUU-CCA-GUGCCAAg	0.5209	-0.008	1	Huh-7.5,endothelial
MIMAT0005796	hsa-miR-1271-5p	ENSG00000259953	AL138756.1	sense_overlapping	chr9	114798568	114798589	-	2	0	AGO1-4	7mer-m8	acucacGAACGAUCCACGGUUc	| || :| |||||||	acugauCUAUUUCUGUGCCAAu	0.6297	0.088	8	Huh-7.5
MIMAT0005796	hsa-miR-1271-5p	ENSG00000203993	ARRDC1-AS1	antisense	chr9	140512299	140512320	-	3	0	AGO2	7mer-m8	acucacgaACGAUCCACGGUUc	| | | | |||||||	acggacaaUCCCAAGUGCCAAg	0.4412	-0.304	3	Huh-7.5
MIMAT0005796	hsa-miR-1271-5p	ENSG00000231298	LINC00704	lincRNA	chr10	4720261	4720284	-	1	0	AGO2	7mer-m8	acUCACGAACGAU--CCACGGUUc	||| ||:| :|| ||||||||	ugAAUGUUAUUUAAUGGUGCCAAu	1.4334	-0.172	0	MDA-MB-231
MIMAT0005796	hsa-miR-1271-5p	ENSG00000240291	AL450384.2	antisense	chr10	18834401	18834423	-	1	0	AGO1-4	7mer-m8	acucacgAAC-GAUCCACGGUUc	| | ||| ||| |||||||	uaaaacaUUGACUAUGUGCCAAu	1.1563	-0.321	2	Huh-7.5
MIMAT0005796	hsa-miR-1271-5p	ENSG00000279631	AL158211.5	TEC	chr10	22541571	22541595	+	1	0	AGO2	7mer-m8	acuCA-CGA-ACG-AUCCACGGUUc	| || ||| || |: |||||||	gguGUGGCUGGGCAUGCGUGCCAAg	1.2704	0.054	3	22RV1
MIMAT0005796	hsa-miR-1271-5p	ENSG00000254635	WAC-AS1	antisense	chr10	28812350	28812371	-	2	0	AGO1,AGO2	8mer	acucacgaACGAUCCACGGUUc	|| | :||||||||||	ugucauacUCUUAGGUGCCAAa	0.7726	0.040	1	MCF7,endothelial
MIMAT0005796	hsa-miR-1271-5p	ENSG00000272589	ZSWIM8-AS1	antisense	chr10	75556953	75556974	-	1	0	AGO2	7mer-m8	acucacgaACGAUCCACGGUUc	| | ||| | |||||||	uccacgacUGCCAAGUGCCAAg	0.8515	4.210	4	MCF7
MIMAT0005796	hsa-miR-1271-5p	ENSG00000225484	NUTM2B-AS1	antisense	chr10	81451537	81451558	-	6	0	AGO1-4,AGO2	8mer	acUCACGAACGAUCCACGGUUc	|| ||| ||| |||||||	cgAAUGCAUGCCUUGUGCCAAa	1.3824	-0.321	1	MCF7,hMSC
MIMAT0005796	hsa-miR-1271-5p	ENSG00000225484	NUTM2B-AS1	antisense	chr10	81481105	81481127	-	2	0	AGO2	7mer-m8	acUCAC-GAACGAUCCACGGUUc	| || || || |||||||	auAUUGUCUAUCUCUGUGCCAAg	0.9844	0.183	1	Huh-7.5
MIMAT0005796	hsa-miR-1271-5p	ENSG00000225484	NUTM2B-AS1	antisense	chr10	81482349	81482370	-	6	0	AGO1-4,AGO2	8mer	acucacGAACGAUCCACGGUUc	|| | || |||||||	cugagaCUGGGUAAGUGCCAAa	0.5830	-0.005	1	Huh-7.5,MDA-MB-231
MIMAT0005796	hsa-miR-1271-5p	ENSG00000237280	AL136982.3	sense_intronic	chr10	88875179	88875198	+	1	0	AGO1-4	8mer	acucacgaaCGAUCCACGGUUc	||| |||||||	caguauacaGCU--GUGCCAAa	-0.0006	0.173	3	Huh-7.5
MIMAT0005796	hsa-miR-1271-5p	ENSG00000223482	NUTM2A-AS1	antisense	chr10	89004551	89004572	-	5	0	AGO1-4,AGO2	8mer	acucacGAACGAUCCACGGUUc	|| | || |||||||	cugagaCUGGGUAAGUGCCAAa	0.5830	-0.017	2	Huh-7.5,MDA-MB-231
MIMAT0005796	hsa-miR-1271-5p	ENSG00000232934	AL157786.1	antisense	chr10	114179359	114179380	-	1	0	AGO1-4	7mer-m8	acucacGAACGAUCCACGGUUc	| ||| :|: |||||||	ccaaaaCUUUUUGAGUGCCAAc	0.9424	-0.021	5	hNSC
MIMAT0005796	hsa-miR-1271-5p	ENSG00000260917	AL158212.3	sense_overlapping	chr10	114586396	114586417	+	3	0	AGO1-4,AGO2	7mer-m8	acucacgaaCGAUCCACGGUUc	| | |:||||||||	augaaggagGGUGGGUGCCAAc	0.4760	-0.098	3	22RV1,Huh-7.5
MIMAT0005796	hsa-miR-1271-5p	ENSG00000269821	KCNQ1OT1	antisense	chr11	2647625	2647651	-	1	0	AGO2	7mer-m8	acUCACGAACGA----UC-CACGGUUc	| || || || || |||||||	caAAUGAUUCCUGAGAAGAGUGCCAAg	0.7549	0.150	2	GM12892
MIMAT0005796	hsa-miR-1271-5p	ENSG00000269821	KCNQ1OT1	antisense	chr11	2685271	2685291	-	7	0	AGO1-4,AGO2	7mer-m8	acUCACGAACGAUCCACGGUUc	||| | || | |||||||	ggAGGCCAUGGGA-GUGCCAAc	1.0588	-0.537	2	Huh-7.5
MIMAT0005796	hsa-miR-1271-5p	ENSG00000269821	KCNQ1OT1	antisense	chr11	2692793	2692814	-	3	0	AGO1-4,AGO2	8mer	acucacgaACGAUCCACGGUUc	|| | |||| |||||||	uguauaaaUGCUCAGUGCCAAa	1.1618	-0.038	2	Huh-7.5
MIMAT0005796	hsa-miR-1271-5p	ENSG00000269821	KCNQ1OT1	antisense	chr11	2706332	2706353	-	4	0	AGO1-4,AGO2	8mer	acucacgaacgaucCACGGUUc	| | |||||||	ccaucagaccccccGUGCCAAa	0.0049	-0.436	2	Huh-7.5,MCF7
MIMAT0005796	hsa-miR-1271-5p	ENSG00000245573	BDNF-AS	antisense	chr11	27697352	27697373	+	3	0	AGO2	7mer-m8	acucacgaacgaucCACGGUUc	| |||||||	gacacucacagacuGUGCCAAc	-0.2196	-0.125	9	MDMs
MIMAT0005796	hsa-miR-1271-5p	ENSG00000251562	MALAT1	lincRNA	chr11	65268189	65268211	+	35	3	AGO1,AGO1-4,AGO2	7mer-m8	acucaCGAACGAUC-CACGGUUc	|| ||| || |||||||	gaccaGCAUGCCAGUGUGCCAAg	0.9349	0.439	5	MDMs,endothelial,foreskin_fibroblast
MIMAT0005796	hsa-miR-1271-5p	ENSG00000251562	MALAT1	lincRNA	chr11	65270550	65270571	+	69	0	AGO1,AGO1-4,AGO2	7mer-m8	acUCACGA-ACGAUCCACGGUUc	||| ||| ||||: |||||||	ggAG-GCUGUGCUGUGUGCCAAu	1.7672	2.648	5	MDMs,endothelial,foreskin_fibroblast
MIMAT0005796	hsa-miR-1271-5p	ENSG00000272301	AP002360.3	lincRNA	chr11	76100838	76100860	+	4	0	AGO1-4,AGO2	7mer-m8	acUCA-CGAACGAUCCACGGUUc	||| |||| | | |||||||	gcAGUGGCUUUCGAUGUGCCAAg	1.4623	0.403	1	MCF7,MDA-MB-231
MIMAT0005796	hsa-miR-1271-5p	ENSG00000255337	AP001830.1	antisense	chr11	102332281	102332301	+	1	0	AGO2	7mer-m8	acucacgaACGAUCCACGGUUc	| || |: |||||||	gaaacaagUG-UGAGUGCCAAg	0.5014	0.136	5	HeLa
MIMAT0005796	hsa-miR-1271-5p	ENSG00000255248	MIR100HG	processed_transcript	chr11	121961155	121961179	-	3	0	AGO2	7mer-m8	acUCACGAAC--GAU-CCACGGUUc	|| | || ||| |||||||	aaAGCUCAUGAUCUAUAGUGCCAAg	0.9678	-0.017	1	left_ventricle
MIMAT0005796	hsa-miR-1271-5p	ENSG00000281097	LINC01395	lincRNA	chr11	129482037	129482058	-	1	0	AGO2	7mer-m8	acucacgaACGAUCCACGGUUc	| | || | |||||||	uuccucagUGAAAAGUGCCAAu	0.6419	1.074	3	MCF7
MIMAT0005796	hsa-miR-1271-5p	ENSG00000224700	AP000844.1	antisense	chr11	131851002	131851023	-	1	0	AGO2	8mer	acucACGAACGAUCCACGGUUc	|| | | ||||| |||||||	uggaUACCUGCUAUGUGCCAAa	1.5990	-0.001	1	TDF
MIMAT0005796	hsa-miR-1271-5p	ENSG00000256150	AC092471.2	processed_transcript	chr12	2881041	2881062	-	1	0	AGO2	7mer-m8	acucacgaaCGAUCCACGGUUc	| | |: |||||||	uacccagcaGAUGUGUGCCAAg	0.1679	-0.083	1	cingulate_gyrus
MIMAT0005796	hsa-miR-1271-5p	ENSG00000280202	AC005831.1	TEC	chr12	3720104	3720126	-	3	0	AGO1-4,AGO2	7mer-m8	acUCACGAACGAU-CCACGGUUc	:|||: || | |||||||	caGGUGUGAGCCACCGUGCCAAu	1.0588	-0.084	3	BT474,MCF7
MIMAT0005796	hsa-miR-1271-5p	ENSG00000256115	LINC02443	lincRNA	chr12	5349134	5349155	-	2	0	AGO1-4	7mer-m8	acucacgaacgAUCCACGGUUc	| || |:||||||||	cuacugagaagUGGGUGCCAAc	0.8370	-0.128	0	Huh-7.5
MIMAT0005796	hsa-miR-1271-5p	ENSG00000180861	LINC01559	lincRNA	chr12	13527801	13527822	-	1	0	AGO2	7mer-m8	acucacgaacgaUCCACGGUUc	| || | |||||||	uuucugaaaaagACGUGCCAAc	0.3568	0.879	3	MDA-MB-231
MIMAT0005796	hsa-miR-1271-5p	ENSG00000257718	AC067735.1	antisense	chr12	39300448	39300468	+	1	0	AGO2	7mer-m8	acucacgaacGAUCCACGGUUc	| || ||||||||	ggcagcaagaCU-GGUGCCAAg	0.2056	0.130	0	HeLa
MIMAT0005796	hsa-miR-1271-5p	ENSG00000257298	AC008147.2	sense_intronic	chr12	50579971	50579998	-	1	0	AGO2	7mer-m8	acUCACGAA---CG-AUC--CACGGUUc	||||:|| | |:| |||||||	gcAGUGUUUUAAACAUGGCUGUGCCAAg	1.0188	0.261	5	HeLa
MIMAT0005796	hsa-miR-1271-5p	ENSG00000257337	AC068888.1	antisense	chr12	53412591	53412613	-	1	0	AGO2	7mer-m8	acuCACGAACGAU-CCACGGUUc	|| | |:|| |||||||	aucGUCAUCGUUACUGUGCCAAg	0.8680	4.688	5	TDF
MIMAT0005796	hsa-miR-1271-5p	ENSG00000250742	LINC02381	lincRNA	chr12	54526497	54526518	+	18	0	AGO1,AGO1-4,AGO2	7mer-m8	acUCACGAACGAUCCACGGUUc	||| | | :| |||||||	cuAGUACCUAUUCUGUGCCAAg	1.0399	0.081	4	Akata-LCLd3,HEK293,foreskin_fibroblast
MIMAT0005796	hsa-miR-1271-5p	ENSG00000251138	AC090502.1	lincRNA	chr12	74715437	74715457	-	1	0	AGO2	8mer	acucacgaaCGAUCCACGGUUc	|| || |||||||||	ugccgaacaGC-AGGUGCCAAa	0.5991	0.141	3	MCF7
MIMAT0005796	hsa-miR-1271-5p	ENSG00000270344	POC1B-AS1	antisense	chr12	89936010	89936031	+	1	0	AGO1	8mer	acucacgaacgAUCCACGGUUc	| |: |||||||	gggaaaaaaaaUGUGUGCCAAa	-0.0594	-0.411	7	endothelial
MIMAT0005796	hsa-miR-1271-5p	ENSG00000270344	POC1B-AS1	antisense	chr12	89940053	89940079	+	1	0	AGO2	8mer	acucACGAACGAUC-----CACGGUUc	| ||| | || |||||||	cugaUACUUCCAAGAAAUAGUGCCAAa	0.5898	0.134	7	HEK293S
MIMAT0005796	hsa-miR-1271-5p	ENSG00000255794	RMST	processed_transcript	chr12	97954778	97954798	+	2	0	AGO1-4,AGO2	7mer-m8	acUCACGAACGAUCCACGGUUc	| | | || | |||||||	auAAUUCCAGC-AAGUGCCAAg	0.8182	3.867	2	hNSC,motor_cortex
MIMAT0005796	hsa-miR-1271-5p	ENSG00000281344	HELLPAR	macro_lncRNA	chr12	102604533	102604554	+	1	0	AGO2	7mer-m8	acucacGAACGAUCCACGGUUc	||| :|| ||| |||||||	ugaacaUUUCCUAUGUGCCAAg	1.4212	0.244	2	HeLa
MIMAT0005796	hsa-miR-1271-5p	ENSG00000281344	HELLPAR	macro_lncRNA	chr12	102611361	102611382	+	5	0	AGO1-4,AGO2	7mer-m8	acucacgaaCGAUCCACGGUUc	| |:|: |||||||	gaaacuacaGUUGUGUGCCAAu	0.3979	-0.135	2	Huh-7.5
MIMAT0005796	hsa-miR-1271-5p	ENSG00000281344	HELLPAR	macro_lncRNA	chr12	102745893	102745914	+	1	0	AGO2	7mer-m8	acuCACGAACGAUCCACGGUUc	|||| ||||| |||||||	cuuGUGCCUGCUAUGUGCCAAg	1.7232	0.165	2	HeLa
MIMAT0005796	hsa-miR-1271-5p	ENSG00000281344	HELLPAR	macro_lncRNA	chr12	102787354	102787376	+	2	0	AGO1-4	8mer	acUCACGAACGAU-CCACGGUUc	||| |||| | |||||||	ccAGUCAUUGCAACAGUGCCAAa	1.3071	0.010	2	Huh-7.5
MIMAT0005796	hsa-miR-1271-5p	ENSG00000234608	MAPKAPK5-AS1	lincRNA	chr12	112279264	112279285	-	4	0	AGO1,AGO1-4,AGO2	8mer	acucacgaacgAUCCACGGUUc	| | || |||||||	uugcacaucagUAUGUGCCAAa	0.3568	-0.100	4	HEK293,MCF7,left_ventricle
MIMAT0005796	hsa-miR-1271-5p	ENSG00000270008	AL137247.1	processed_transcript	chr13	33007037	33007060	-	1	0	AGO2	7mer-m8	acUCA--CGAACGAUCCACGGUUc	||| | |||| |||||||	aaAGUCAGAGUGCUCAGUGCCAAc	1.1786	0.373	0	HeLa
MIMAT0005796	hsa-miR-1271-5p	ENSG00000260388	LINC00562	lincRNA	chr13	48506431	48506452	-	1	0	AGO1-4	8mer	acucacgaacgaUCCACGGUUc	| | | |||||||	gcccuucaguagAAGUGCCAAa	0.2032	-0.141	2	Huh-7.5
MIMAT0005796	hsa-miR-1271-5p	ENSG00000176124	DLEU1	processed_transcript	chr13	50982532	50982554	+	1	0	AGO2	7mer-m8	acucACGAACGAU-CCACGGUUc	| || || | |||||||	auuaUCCUGGCCACUGUGCCAAg	0.7505	0.678	6	HEK293S
MIMAT0005796	hsa-miR-1271-5p	ENSG00000258940	AL132639.2	antisense	chr14	39735533	39735554	-	1	0	AGO2	7mer-m8	acucacgaacgaUCCACGGUUc	| | |||||||	gaccgucgaauaAAGUGCCAAg	-0.0552	0.049	6	22RV1
MIMAT0005796	hsa-miR-1271-5p	ENSG00000246548	LINC02288	lincRNA	chr14	77534159	77534180	+	1	0	AGO1-4	7mer-m8	acucacgaaCGAUCCACGGUUc	| || : |||||||	auggauuggGCAGUGUGCCAAg	0.3773	-0.426	0	MCF7
MIMAT0005796	hsa-miR-1271-5p	ENSG00000276182	AL163051.2	sense_intronic	chr14	97004084	97004105	+	2	0	AGO2	8mer	acuCACGAACGAUCCACGGUUc	| ||| | |||||||	ccuGGGCUGAAAAUGUGCCAAa	0.6818	1.841	3	Huh-7.5
MIMAT0005796	hsa-miR-1271-5p	ENSG00000279192	PWAR5	TEC	chr15	25230608	25230628	+	4	0	AGO2	7mer-m8	acUCACGAACGAUCCACGGUUc	|| | | || | |||||||	ggAUUACAAGC-AUGUGCCAAc	1.0110	0.112	4	HeLa
MIMAT0005796	hsa-miR-1271-5p	ENSG00000259488	AC023355.1	antisense	chr15	48621698	48621718	-	1	0	AGO1-4	7mer-m8	acucacgaacGAUCCACGGUUc	| | ||| |||||||	uuaccuaaguCUA-GUGCCAAu	0.4916	0.115	2	MCF7
MIMAT0005796	hsa-miR-1271-5p	ENSG00000285410	GABPB1-IT1	sense_intronic	chr15	50642125	50642146	-	2	0	AGO2	8mer	acucacgaaCGAUCCACGGUUc	| | || |||||||	gucuggaagGAUAUGUGCCAAa	0.4227	-0.149	0	HeLa
MIMAT0005796	hsa-miR-1271-5p	ENSG00000274383	AC103691.1	antisense	chr15	65243467	65243489	-	2	0	AGO1-4	7mer-m8	acucacgaacgaUC-CACGGUUc	|| || |||||||	agaaauaaacaaAGUGUGCCAAg	0.1069	-0.030	2	hNSC
MIMAT0005796	hsa-miR-1271-5p	ENSG00000259495	AC016705.2	lincRNA	chr15	80666531	80666552	-	3	0	AGO1-4,AGO2	7mer-m8	acucacgaacgaucCACGGUUc	| || |||||||	cuacauauuaaauuGUGCCAAu	0.3758	0.437	5	WA-09,hNSC
MIMAT0005796	hsa-miR-1271-5p	ENSG00000259291	ZNF710-AS1	antisense	chr15	90619836	90619856	-	1	0	AGO2	7mer-m8	acUCACGAACGAUCCACGGUUc	|| | | || | |||||||	ggAUUACACGC-AUGUGCCAAc	1.0110	-0.133	7	left_ventricle
MIMAT0005796	hsa-miR-1271-5p	ENSG00000275807	AC145285.6	antisense	chr16	28833882	28833901	-	3	0	AGO2	7mer-m8	acUCACGAACGAUCCACGGUUc	|| || | || |||||||	gcAGAGCCU--UAAGUGCCAAg	0.9656	0.971	3	HEK293S
MIMAT0005796	hsa-miR-1271-5p	ENSG00000261067	AC109460.3	processed_transcript	chr16	28993545	28993564	+	1	0	AGO2	7mer-m8	acucacgaaCGAUCCACGGUUc	| | ||| |||||||	ccacucaggGCU--GUGCCAAc	0.6242	-0.394	5	MDA-MB-231
MIMAT0005796	hsa-miR-1271-5p	ENSG00000247735	AC120114.1	antisense	chr16	29939715	29939736	+	1	0	AGO2	7mer-m8	acucACGAACGA-UCCACGGUUc	|| | ||| |||||||||	cuuaUG-UCGCUGAGGUGCCAAc	1.0443	0.320	0	MCF7
MIMAT0005796	hsa-miR-1271-5p	ENSG00000278133	AC135050.6	sense_intronic	chr16	31133696	31133718	+	11	0	AGO1-4,AGO2	7mer-m8	acucacGAACGAU-CCACGGUUc	| | ||:|| |||||||	uacagaCAUGUUACAGUGCCAAg	0.7852	-0.414	8	Huh-7.5
MIMAT0005796	hsa-miR-1271-5p	ENSG00000279589	AC079416.2	TEC	chr16	53344802	53344823	+	1	0	AGO2	7mer-m8	acucacgaacgaucCACGGUUc	| |||||||	uaucaauaguaauuGUGCCAAg	-0.5455	0.106	1	motor_cortex
MIMAT0005796	hsa-miR-1271-5p	ENSG00000279294	AC092135.1	TEC	chr16	81653658	81653679	+	1	0	AGO1-4	7mer-m8	acucacGAACGAUCCACGGUUc	||| | ||| | |||||||	ugaccaCCUGCCAUGUGCCAAg	1.2927	-0.459	2	Huh-7.5
MIMAT0005796	hsa-miR-1271-5p	ENSG00000233098	CCDC144NL-AS1	antisense	chr17	20832950	20832970	+	1	0	AGO1-4	7mer-m8	acUCACGAACGAUCCACGGUUc	||| || | | |||||||	ggAG-GCAUAGAAAGUGCCAAc	1.0443	-0.027	4	hNSC
MIMAT0005796	hsa-miR-1271-5p	ENSG00000214719	AC005562.1	processed_transcript	chr17	28960232	28960255	+	4	0	AGO2	7mer-m8	acuCACGAACGAUC--CACGGUUc	|||| | || |||||||	cauGUGCAAGGGAGCUGUGCCAAg	0.9612	0.769	3	HeLa
MIMAT0005796	hsa-miR-1271-5p	ENSG00000278834	AC073508.3	antisense	chr17	38805391	38805414	+	1	0	AGO2	7mer-m8	acucacGAACGA-UC-CACGGUUc	| | | || || |||||||	agccccCAUCCUGAGUGUGCCAAc	0.7959	0.014	3	HeLa
MIMAT0005796	hsa-miR-1271-5p	ENSG00000278829	AC099811.5	sense_intronic	chr17	40427265	40427285	-	2	0	AGO2	8mer	acucacgaacgAUCCACGGUUc	| | || |||||||	uaucaaauaaaUA-GUGCCAAa	0.3114	-0.340	2	HeLa
MIMAT0005796	hsa-miR-1271-5p	ENSG00000279879	AC091152.4	TEC	chr17	42767743	42767765	+	1	0	AGO2	8mer	acucACGA-ACGAUCCACGGUUc	|||| || |||||||	ccucUGCUAGGCACUGUGCCAAa	0.9079	-0.040	1	HeLa
MIMAT0005796	hsa-miR-1271-5p	ENSG00000267104	TBC1D3P1-DHX40P1	processed_transcript	chr17	58053468	58053488	-	4	0	AGO2	8mer	acucaCGAACGAUCCACGGUUc	|||| | ||||||||	cuccaGCUU-CAUGGUGCCAAa	0.8596	2.255	3	HS5
MIMAT0005796	hsa-miR-1271-5p	ENSG00000215769	ARHGAP27P1-BPTFP1-KPNA2P3	processed_transcript	chr17	62776947	62776967	-	5	0	AGO1-4,AGO2	7mer-m8	acUCACGAACGAUCCACGGUUc	||:||| || | :||||||||	ugGGUGAUU-CAGGGUGCCAAu	1.5886	0.201	7	Huh-7.5,T98G
MIMAT0005796	hsa-miR-1271-5p	ENSG00000267365	KCNJ2-AS1	antisense	chr17	68163138	68163159	-	1	0	AGO2	7mer-m8	acucacgaACGAUCCACGGUUc	| | | ||: |||||||	uaggaaaaUUCUGUGUGCCAAu	0.7395	0.850	2	motor_cortex
MIMAT0005796	hsa-miR-1271-5p	ENSG00000280351	AC127496.7	TEC	chr17	78977559	78977580	+	4	0	AGO1-4,AGO2	8mer	acucacgAACGAUCCACGGUUc	|| | |||: | |||||||	ugugaagUUGUCACGUGCCAAa	1.1807	0.121	0	HS5,Huh-7.5
MIMAT0005796	hsa-miR-1271-5p	ENSG00000263753	LINC00667	lincRNA	chr18	5243872	5243895	+	5	0	AGO1-4,AGO2	7mer-m8	acUCAC---GAACGAUCCACGGUUc	|||| | |:| ||||||||	gcAGUGAAACAAGUU-GGUGCCAAu	0.9623	0.085	1	Huh-7.5,Huh-7.S10.3
MIMAT0005796	hsa-miR-1271-5p	ENSG00000278983	AC048380.2	TEC	chr18	46092638	46092662	+	1	0	AGO1-4	7mer-m8	acUCACGAACGA--UC-CACGGUUc	||||:| || || |||||||	ccAGUGUUGACUACAGUGUGCCAAg	1.2860	-0.128	2	fibroblasts
MIMAT0005796	hsa-miR-1271-5p	ENSG00000267226	AC104971.1	bidirectional_promoter_lncRNA	chr18	56337274	56337294	-	1	0	AGO1-4	7mer-m8	acucACGAACGAUCCACGGUUc	| | ||| | |||||||	cuguUACCUGC-AUGUGCCAAu	0.8248	0.020	2	hNSC
MIMAT0005796	hsa-miR-1271-5p	ENSG00000279811	AC093330.2	TEC	chr18	74716951	74716972	-	1	0	AGO2	7mer-m8	acucacgaaCGAUCCACGGUUc	| |:| |||||||	ucccacaagGUUUCGUGCCAAg	0.1679	-0.803	3	motor_cortex
MIMAT0005796	hsa-miR-1271-5p	ENSG00000267493	CIRBP-AS1	antisense	chr19	1269961	1269980	-	3	0	AGO1-4,AGO2	7mer-m8	acUCACGAACGAUCCACGGUUc	| || ||| |||||||	gcACUGGGAGCU--GUGCCAAc	0.8437	-0.419	6	HEK293S,Huh-7.5
MIMAT0005796	hsa-miR-1271-5p	ENSG00000280079	AC011447.7	TEC	chr19	20332100	20332121	-	1	0	AGO2	7mer-m8	acucacgaacgaUCCACGGUUc	| | |||||||||	uauaaacacauaAGGUGCCAAc	0.4372	0.046	2	MCF7
MIMAT0005796	hsa-miR-1271-5p	ENSG00000261824	LINC00662	lincRNA	chr19	28222267	28222289	-	4	0	AGO1,AGO2	8mer	acUCACGA-ACG-AUCCACGGUUc	| || | ||: || |||||||	cuAUUGAUGUGUAUA-GUGCCAAa	1.0941	0.000	1	HeLa,endothelial
MIMAT0005796	hsa-miR-1271-5p	ENSG00000261824	LINC00662	lincRNA	chr19	28284586	28284607	-	3	0	AGO1-4,AGO2	7mer-m8	acuCACGAACGAUCCACGGUUc	| | || | |||||||	acuGCGGUUCCGCCGUGCCAAg	0.7128	0.114	1	hNSC,left_ventricle
MIMAT0005796	hsa-miR-1271-5p	ENSG00000267605	AC016590.1	lincRNA	chr19	37758067	37758089	-	2	0	AGO2	7mer-m8	acUCAC-GAACGAUCCACGGUUc	||:||| || ||:||||||||	ugGGUGCCUCCCUGGGUGCCAAc	1.6795	-0.849	3	22RV1
MIMAT0005796	hsa-miR-1271-5p	ENSG00000279095	AC243964.3	TEC	chr19	45169014	45169034	+	7	0	AGO1,AGO2	7mer-m8	acucacgaacGAUCCACGGUUc	| | || ||||||||	gcaucacccuCU-GGUGCCAAg	0.5964	0.356	4	22RV1,endothelial
MIMAT0005796	hsa-miR-1271-5p	ENSG00000276570	AC010327.5	processed_transcript	chr19	55740296	55740317	-	6	0	AGO1,AGO1-4,AGO2	7mer-m8	acucacgaacgaucCACGGUUc	| | |||||||	cagagggacccccaGUGCCAAc	0.0669	-0.475	5	Huh-7.5,T-REx-293,endothelial
MIMAT0005796	hsa-miR-1271-5p	ENSG00000267858	MZF1-AS1	antisense	chr19	59084170	59084190	+	1	0	AGO1-4	7mer-m8	acucaCGAACGAUCCACGGUUc	|| | | :||||||||	cuuccGC-UCCAGGGUGCCAAg	0.6566	-0.608	2	MCF7
MIMAT0005796	hsa-miR-1271-5p	ENSG00000226995	LINC00658	lincRNA	chr20	5414895	5414916	-	1	0	AGO2	7mer-m8	acucacgaacgaUCCACGGUUc	| | | |||||||	uucccacacaagAAGUGCCAAg	0.1471	-0.033	1	H1
MIMAT0005796	hsa-miR-1271-5p	ENSG00000177410	ZFAS1	antisense	chr20	47897098	47897122	+	9	0	AGO1-4,AGO2	7mer-m8	acucacgAACGAU---CCACGGUUc	| ||| || ||||||||	uauaaaaUUGGUAAGUGGUGCCAAc	0.6495	0.388	3	Huh-7.5,hNSC
MIMAT0005796	hsa-miR-1271-5p	ENSG00000185837	HDHD5-AS1	antisense	chr22	17646213	17646236	+	1	0	AGO1-4	7mer-m8	acuCACGAACGAU--CCACGGUUc	| |||| || |||||||	gcuGGGCUUUAUACCUGUGCCAAg	0.9800	0.344	2	MCF7
MIMAT0005796	hsa-miR-1271-5p	ENSG00000224271	AL117329.1	lincRNA	chr22	48031295	48031315	+	4	0	AGO1-4,AGO2	7mer-m8	acucacgAACGAUCCACGGUUc	| ||||| ||||||||	aaaaaaaUUGCU-GGUGCCAAu	1.1456	0.018	3	Huh-7.5
MIMAT0005796	hsa-miR-1271-5p	ENSG00000229563	LINC01204	lincRNA	chrX	45488753	45488776	+	1	0	AGO2	7mer-m8	acUCACGAACG--AUCCACGGUUc	:|| | ||| |: |||||||	cuGGUCCAUGCCAUGUGUGCCAAu	1.0854	0.229	2	HS5
MIMAT0005796	hsa-miR-1271-5p	ENSG00000229807	XIST	lincRNA	chrX	73042315	73042336	-	11	0	AGO1-4,AGO2	7mer-m8	acucacgaacgaUCCACGGUUc	| | :||||||||	acaaauauauucGGGUGCCAAu	0.4291	0.113	2	Huh-7.5
MIMAT0005796	hsa-miR-1271-5p	ENSG00000229807	XIST	lincRNA	chrX	73044045	73044067	-	21	0	AGO1-4,AGO2	7mer-m8	acUCACGA-ACGAUCCACGGUUc	||| | | :|: |||||||	guAGUUAUCUAUUGUGUGCCAAu	1.0211	0.173	2	Huh-7.5
MIMAT0005796	hsa-miR-1271-5p	ENSG00000229807	XIST	lincRNA	chrX	73045808	73045832	-	24	0	AGO1-4,AGO2	7mer-m8	acucacGAACGAUC---CACGGUUc	| :||| |:| |||||||	aaauaaUUUGGUGGACUGUGCCAAc	0.8060	0.226	2	Huh-7.5
MIMAT0005796	hsa-miR-1271-5p	ENSG00000229807	XIST	lincRNA	chrX	73062055	73062076	-	46	0	AGO1-4,AGO2	8mer	acuCACGAACGAUCCACGGUUc	|| |||: | |||||||	auuGUUAUUGUAAAGUGCCAAa	1.0255	0.272	2	Huh-7.5
MIMAT0005796	hsa-miR-1271-5p	ENSG00000235703	LINC00894	antisense	chrX	149116332	149116353	+	10	0	AGO2	7mer-m8	acucacgaacGAUCCACGGUUc	| | ||: |||||||	aggacuccaaCUGUGUGCCAAg	0.5698	-0.086	4	HEK293S
MIMAT0005796	hsa-miR-1271-5p	ENSG00000270726	AJ271736.1	processed_transcript	chrX	155251661	155251681	+	1	0	AGO2	7mer-m8	acUCACGAACGAUCCACGGUUc	:|||:| | | |||||||	caGGUGUUCUCCA-GUGCCAAg	1.0666	4.247	2	Huh-7.5
MIMAT0005796	hsa-miR-1271-5p	ENSG00000270726	AJ271736.1	processed_transcript	chrX	155251664	155251681	+	1	0	AGO2	7mer-m8	acuCACGAACGAUCCACGGUUc	|||:| | | |||||||	---GUGUUCUCCA-GUGCCAAg	0.7539	4.268	2	Huh-7.5
MIMAT0005796	hsa-miR-1271-5p	ENSG00000270726	AJ271736.1	processed_transcript	chrY	59354667	59354687	+	1	0	AGO2	7mer-m8	acUCACGAACGAUCCACGGUUc	:|||:| | | |||||||	caGGUGUUCUCCA-GUGCCAAg	1.0666	4.247	2	Huh-7.5
MIMAT0005796	hsa-miR-1271-5p	ENSG00000270726	AJ271736.1	processed_transcript	chrY	59354670	59354687	+	1	0	AGO2	7mer-m8	acuCACGAACGAUCCACGGUUc	|||:| | | |||||||	---GUGUUCUCCA-GUGCCAAg	0.7539	4.268	2	Huh-7.5
