# Supplementary material for: Identification of hub programmed cell death-related genes and immune infiltration in Crohn’s disease using bioinformatics
Source: Front Genet. 2024 Dec 18;15:1425062. doi: 10.3389/fgene.2024.1425062 (PMC11688285; doi:10.3389/fgene.2024.1425062)
Supplement: Supplementary file 2 [file DataSheet4.zip › Input data and script3/ceRNAnet/miRNA_lncRNA/hsa-miR-378i.txt]

#please cite:
#Zhou KR, Liu S, Li B, Liu SR, Zheng WJ, Cai L, et al. An encyclopedia of RNA interactomes in ENCORI.
#2.Li JH, et al.starBase v2.0: decoding miRNA-ceRNA, miRNA-ncRNA and protein-RNA interaction networks from large-scale CLIP-Seq data , Nucleic Acids Res. 2014 Jan;42:D92-7.
miRNAid	miRNAname	geneID	geneName	geneType	chromosome	start	end	strand	clipExpNum	degraExpNum	RBP	merClass	miRseq	align	targetSeq	TDMDScore	phyloP	pancancerNum	cellline/tissue
MIMAT0019074	hsa-miR-378i	ENSG00000228794	LINC01128	processed_transcript	chr1	776734	776754	+	1	0	AGO2	7mer-m8	ggaagaCUGAGGAUCAGGUCa	||| || || |||||||	ccucaaGAAUCACAGUCCAGg	1.2287	-0.091	0	cingulate_gyrus
MIMAT0019074	hsa-miR-378i	ENSG00000230699	AL645608.3	lincRNA	chr1	847844	847866	+	1	0	AGO2	7mer-m8	ggaAGACUGAGGA--UCAGGUCa	|| | ||: ||| |||||||	cccUGUGGGGCCUACAGUCCAGu	1.3112	0.069	3	HEK293S
MIMAT0019074	hsa-miR-378i	ENSG00000223764	AL645608.1	lincRNA	chr1	853490	853510	-	2	0	AGO1-4,AGO2	7mer-m8	ggAAGACUGAGGAUCAGGUCa	||| |: :| |||||||	guUUCCCAUGUCAAGUCCAGc	1.0697	0.128	2	Huh-7.5,T98G
MIMAT0019074	hsa-miR-378i	ENSG00000224870	AL391244.1	processed_transcript	chr1	1336936	1336957	+	3	0	AGO1-4,AGO2	7mer-m8	ggaaGAC-UGAGGAUCAGGUCa	||| | | |||||||	auggCUGAAAAGCCAGUCCAGu	0.6667	-0.226	2	HCT116,Huh-7.5
MIMAT0019074	hsa-miR-378i	ENSG00000272235	AL590438.1	lincRNA	chr1	3223811	3223831	-	1	0	AGO2	7mer-m8	ggaAGACUGAGGAUCAGGUCa	| | ||: ||||||||	cacUAUGGAAAAUAGUCCAGc	0.9245	-0.634	2	TDF
MIMAT0019074	hsa-miR-378i	ENSG00000228526	MIR34AHG	lincRNA	chr1	9210275	9210293	-	2	0	AGO1,AGO2	8mer	ggaaGACUGAGGAUCAGGUCa	:|||| | |||||||	ggccUUGACAC--AGUCCAGa	0.9117	-0.207	0	HeLa,endothelial
MIMAT0019074	hsa-miR-378i	ENSG00000272482	AC254633.1	lincRNA	chr1	12679050	12679070	-	2	0	AGO1-4,AGO2	7mer-m8	ggaagacugaggaUCAGGUCa	| | |||||||	gccccgccagggcAGUCCAGg	0.0755	-0.293	1	HeLa,Huh-7.5
MIMAT0019074	hsa-miR-378i	ENSG00000227959	AL451042.2	antisense	chr1	16483549	16483566	+	1	0	AGO2	7mer-m8	ggaAGACUGAGGAUCAGGUCa	|| |:||| || |||||||	ccaUUUGA--CC-AGUCCAGg	1.3391	0.828	1	motor_cortex
MIMAT0019074	hsa-miR-378i	ENSG00000226029	LINC01772	lincRNA	chr1	16789004	16789024	+	2	0	AGO1-4,AGO2	7mer-m8	ggaaGACUGAGGAUCAGGUCa	|||| |: |||||||	gaaaCUGAAGCUCAGUCCAGc	0.9872	-0.258	2	BT474,Huh-7.5
MIMAT0019074	hsa-miR-378i	ENSG00000117242	PINK1-AS	antisense	chr1	20977416	20977437	-	1	0	AGO1-4	7mer-m8	ggaagacuGAGGA-UCAGGUCa	| | ||||| |||||||	gccuacccCUCCUCAGUCCAGc	1.2199	-0.045	1	Huh-7.5
MIMAT0019074	hsa-miR-378i	ENSG00000250135	AL049795.2	sense_intronic	chr1	32642037	32642058	+	28	0	AGO1,AGO1-4,AGO2	8mer	ggAAGACUGAGGA-UCAGGUCa	| || | | || |||||||	caUUGAGUGUGCUGAGUCCAGa	1.0394	2.329	0	Huh-7.5,endothelial,foreskin_fibroblast
MIMAT0019074	hsa-miR-378i	ENSG00000279179	AL662907.2	TEC	chr1	33629438	33629457	+	1	0	AGO1-4	8mer	ggaagacUGAGGAUCAGGUCa	| || || |||||||	uauaaacAC-CCCAGUCCAGa	0.7189	2.240	1	fibroblasts
MIMAT0019074	hsa-miR-378i	ENSG00000272145	NFYC-AS1	antisense	chr1	41157521	41157541	-	2	0	AGO1-4,AGO2	7mer-m8	ggaAGACUGAG-GAUCAGGUCa	| |||| ||| |||||||	accUCUG-CUCAGGAGUCCAGg	1.4088	0.432	1	HeLa,hNSC
MIMAT0019074	hsa-miR-378i	ENSG00000228192	AL512353.1	antisense	chr1	43308558	43308578	-	1	0	AGO2	7mer-m8	ggAAGACUGAGGAUCAGGUCa	|| ||| :|| ||||||||	acUCCUGCUUCAUAGUCCAGg	1.5214	2.356	0	HeLa
MIMAT0019074	hsa-miR-378i	ENSG00000229372	SZT2-AS1	antisense	chr1	43913532	43913552	-	1	0	AGO2	7mer-m8	ggaagacuGAGGAUCAGGUCa	| | ||| |||||||	cgaaguccCUCAGAGUCCAGg	0.7968	3.798	2	TDF
MIMAT0019074	hsa-miR-378i	ENSG00000236200	KDM4A-AS1	antisense	chr1	44170331	44170351	-	1	0	AGO2	7mer-m8	ggaagaCUGAGGAUCAGGUCa	|:| | |||||||	gaacaaGGCAGCCAGUCCAGc	0.3692	0.834	0	TDF
MIMAT0019074	hsa-miR-378i	ENSG00000237352	LINC01358	lincRNA	chr1	59486147	59486172	+	3	0	AGO1,AGO2	7mer-m8	ggAAGACUGAGGA-----UCAGGUCa	| ||:| ||||| |||||||	cuUUUUCCCUCCUGCCACAGUCCAGg	1.3419	-0.550	3	HEK293S,endothelial
MIMAT0019074	hsa-miR-378i	ENSG00000226476	LINC01748	lincRNA	chr1	60994885	60994908	-	2	0	AGO1,AGO1-4	7mer-m8	ggaAGACUG-AGGA--UCAGGUCa	| || || | || |||||||	cugUCACACAUGCUAGAGUCCAGu	1.0313	-0.153	2	Huh-7.5,endothelial
MIMAT0019074	hsa-miR-378i	ENSG00000227733	RP4-565E6.1	sense_intronic	chr1	146126442	146126464	-	1	0	AGO1-4	7mer-m8	ggaagACUGAGGA--UCAGGUCa	|| ||||| |||||||	uggggUGCCUCCUGGAGUCCAGg	1.1053	-0.084	3	fibroblasts
MIMAT0019074	hsa-miR-378i	ENSG00000227733	RP4-565E6.1	sense_intronic	chr1	146155535	146155555	-	1	0	AGO1-4	7mer-m8	ggaagACUGAGGAUCAGGUCa	||| | |||||||	gugggUGAGAGCCAGUCCAGc	0.5602	-0.126	3	fibroblasts
MIMAT0019074	hsa-miR-378i	ENSG00000226335	XXyac-YX155B6.6	lincRNA	chr1	147668274	147668296	-	1	0	AGO1-4	7mer-m8	ggaagACUGAGGA--UCAGGUCa	|| ||||| |||||||	uggggUGCCUCCUGGAGUCCAGg	1.1053	-0.110	0	fibroblasts
MIMAT0019074	hsa-miR-378i	ENSG00000231064	AC234582.1	antisense	chr1	155168313	155168333	+	4	0	AGO1-4,AGO2	7mer-m8	ggaagacugAGGAUCAGGUCa	|| || || |||||||	ccaucguuaUCAGAGUCCAGc	0.9685	4.444	6	TDF,hNSC
MIMAT0019074	hsa-miR-378i	ENSG00000225855	RUSC1-AS1	antisense	chr1	155292095	155292116	-	2	0	AGO2	7mer-m8	ggaaGAC-UGAGGAUCAGGUCa	:|| | |:| |||||||	ggcgUUGCAGUUCGAGUCCAGg	0.8420	1.519	4	HeLa
MIMAT0019074	hsa-miR-378i	ENSG00000226520	KIRREL1-IT1	sense_intronic	chr1	157995340	157995357	+	2	0	AGO2	8mer	ggaagacugaggaUCAGGUCa	| |||||||	---aagaaggaaaAGUCCAGa	-0.1161	-0.139	2	HeLa
MIMAT0019074	hsa-miR-378i	ENSG00000224259	LINC01133	lincRNA	chr1	159948438	159948459	+	3	0	AGO2	7mer-m8	ggaagacuGAGG-AUCAGGUCa	| |||| |||||||	gcaaaguuCUCCAAAGUCCAGc	0.6886	-0.239	3	HeLa
MIMAT0019074	hsa-miR-378i	ENSG00000232995	AL592435.1	antisense	chr1	163275007	163275028	-	1	0	AGO2	7mer-m8	ggaaGACUG-AGGAUCAGGUCa	|| || ||: |||||||	aagcCUUACAUCUCAGUCCAGu	0.9685	-0.177	1	Huh-7.5
MIMAT0019074	hsa-miR-378i	ENSG00000230630	DNM3OS	antisense	chr1	172109323	172109343	-	2	0	AGO1	8mer	ggaaGACUGAGGAUCAGGUCa	||| | |||||||	aucaCUGCAUAAAAGUCCAGa	0.6539	0.232	4	endothelial
MIMAT0019074	hsa-miR-378i	ENSG00000203709	MIR29B2CHG	lincRNA	chr1	207975688	207975709	-	1	0	AGO2	7mer-m8	ggaAGACUGAG--GAUCAGGUCa	|||| :|| |||||||	gagUCUG-UUCGAGAAGUCCAGg	0.9988	-0.157	2	motor_cortex
MIMAT0019074	hsa-miR-378i	ENSG00000203709	MIR29B2CHG	lincRNA	chr1	207986908	207986928	-	3	0	AGO1,AGO2	7mer-m8	ggaagaCUGAGGAUCAGGUCa	| || | |||||||	guguggGAGGACAAGUCCAGu	0.5772	-0.359	2	T98G,endothelial
MIMAT0019074	hsa-miR-378i	ENSG00000203709	MIR29B2CHG	lincRNA	chr1	207986932	207986952	-	2	0	AGO2	7mer-m8	ggaagacugagGAUCAGGUCa	| | |||||||	gaucacaggagCAAGUCCAGg	-0.0343	-0.107	2	T98G
MIMAT0019074	hsa-miR-378i	ENSG00000203709	MIR29B2CHG	lincRNA	chr1	207989263	207989288	-	1	0	AGO1	7mer-m8	ggaAGACUGAGG----A-UCAGGUCa	| |||| |||| | |||||||	cucUCUGCCUCCCAGGUAAGUCCAGu	1.2323	0.443	2	endothelial
MIMAT0019074	hsa-miR-378i	ENSG00000228939	AKT3-IT1	sense_intronic	chr1	243957563	243957586	-	1	0	AGO2	8mer	ggaagACUGA--GGA-UCAGGUCa	||| | |:| |||||||	guagaUGAAUAGCUUGAGUCCAGa	0.6706	-0.412	1	GM12892
MIMAT0019074	hsa-miR-378i	ENSG00000163009	C2orf48	lincRNA	chr2	10282001	10282021	+	1	0	AGO2	7mer-m8	ggaagacugaggaUCAGGUCa	| | |||||||	gcaaagcagauggAGUCCAGg	0.2199	0.213	0	MDA-MB-231
MIMAT0019074	hsa-miR-378i	ENSG00000163009	C2orf48	lincRNA	chr2	10282010	10282021	+	1	0	AGO2	7mer-m8	ggaagacugaggaUCAGGUCa	|||||||	---------auggAGUCCAGg	-1.8571	0.303	0	MDA-MB-231
MIMAT0019074	hsa-miR-378i	ENSG00000243819	RN7SL832P	lincRNA	chr2	10831015	10831034	+	2	0	AGO1-4,AGO2	7mer-m8	ggaagacUGAGGAUCAGGUCa	| | ||| | |||||||	ucgugccACUGC-AGUCCAGc	0.9593	-0.344	0	Huh-7.5
MIMAT0019074	hsa-miR-378i	ENSG00000279873	LINC01126	lincRNA	chr2	43455190	43455210	+	1	0	AGO2	7mer-m8	ggaagaCUGAGGAUCAGGUCa	|| || | |||||||	cccaggGAGCCAGAGUCCAGg	0.7665	0.083	1	Huh-7.5
MIMAT0019074	hsa-miR-378i	ENSG00000238018	AC093110.1	antisense	chr2	54889749	54889769	-	1	0	AGO2	8mer	ggaagacugaggaUCAGGUCa	| | |||||||	ugagccaggugugAGUCCAGa	0.1765	1.190	1	TDF
MIMAT0019074	hsa-miR-378i	ENSG00000237638	LINC02245	lincRNA	chr2	65129862	65129882	-	3	0	AGO2	7mer-m8	ggAAGACUGAGGAUCAGGUCa	| | ||: |||||||	auUCCAGAUGAAGAGUCCAGc	0.7816	-0.170	2	BCBL-1
MIMAT0019074	hsa-miR-378i	ENSG00000272183	AC005041.3	antisense	chr2	74728844	74728851	+	1	0	AGO2	7mer-m8	ggaagacugaggaUCAGGUCa	|||||||	-------------AGUCCAGg	-2.0476	1.465	1	22RV1
MIMAT0019074	hsa-miR-378i	ENSG00000272994	AC012360.3	lincRNA	chr2	105952508	105952528	-	3	0	AGO1,AGO2	7mer-m8	ggaagacugagGAUCAGGUCa	| | :||||||||	gaacuuaaaagUUAGUCCAGu	0.4580	0.081	2	HeLa,endothelial
MIMAT0019074	hsa-miR-378i	ENSG00000272994	AC012360.3	lincRNA	chr2	105952995	105953017	-	1	0	AGO2	7mer-m8	ggaagaCUGAGGA--UCAGGUCa	||:| || |||||||	ugggagGAUUGCUUGAGUCCAGg	0.5631	0.040	2	islets
MIMAT0019074	hsa-miR-378i	ENSG00000172965	MIR4435-2HG	lincRNA	chr2	111954115	111954135	-	1	0	AGO1-4	7mer-m8	ggaagACUGAGGAUCAGGUCa	|||| |: |||||||	augcaUGACACUCAGUCCAGc	0.9481	-0.348	4	Huh-7.5
MIMAT0019074	hsa-miR-378i	ENSG00000172965	MIR4435-2HG	lincRNA	chr2	111954731	111954751	-	1	0	AGO1	7mer-m8	ggaagacugaggaUCAGGUCa	|| | | |||||||	acuggaaaauggaAGUCCAGc	0.6039	-0.385	4	endothelial
MIMAT0019074	hsa-miR-378i	ENSG00000189223	PAX8-AS1	processed_transcript	chr2	114008464	114008484	+	2	0	AGO1-4,AGO2	7mer-m8	ggaagaCUGAGGAUCAGGUCa	| | |: | : |||||||	cuugaaGGAUAUAAGUCCAGg	0.8026	0.368	2	22RV1,Huh-7.5
MIMAT0019074	hsa-miR-378i	ENSG00000189223	PAX8-AS1	processed_transcript	chr2	114017126	114017146	+	3	0	AGO1,AGO1-4,AGO2	8mer	ggaagacugaggaUCAGGUCa	|| |||||||	gaaucaccuggagAGUCCAGa	0.0801	-0.323	2	Huh-7.5,endothelial
MIMAT0019074	hsa-miR-378i	ENSG00000189223	PAX8-AS1	processed_transcript	chr2	114024156	114024175	+	1	0	AGO2	7mer-m8	ggaAGACUGAGGAUCAGGUCa	| | | || | |||||||	gccUAUCAC-ACAAGUCCAGc	0.9442	-0.012	2	HS5
MIMAT0019074	hsa-miR-378i	ENSG00000243179	AC110769.1	lincRNA	chr2	114740657	114740678	+	3	0	AGO1-4,AGO2	7mer-m8	ggaAGACUGAG-GAUCAGGUCa	|: ||| | | |||||||	gucUUGGACCCUCCAGUCCAGc	1.0070	-0.151	1	Huh-7.5
MIMAT0019074	hsa-miR-378i	ENSG00000228222	AC073050.1	lincRNA	chr2	168346700	168346723	+	2	0	AGO1-4	7mer-m8	ggAAG-ACU-GAGGA-UCAGGUCa	|||| || || || |||||||	gcUUCAAGAGCUGCUCAGUCCAGg	1.5608	0.689	1	Huh-7.5
MIMAT0019074	hsa-miR-378i	ENSG00000235335	AC016723.1	antisense	chr2	168671545	168671562	-	1	0	AGO1	7mer-m8	ggAAGACUGAGGAUCAGGUCa	||||| | |||||||	ggUUCUG---CAGAGUCCAGu	1.0028	-0.478	0	endothelial
MIMAT0019074	hsa-miR-378i	ENSG00000279598	AC009948.5	TEC	chr2	179422059	179422079	+	2	0	AGO1-4,AGO2	7mer-m8	ggaagacugaggaUCAGGUCa	| |||||||	gaauucauaaauaAGUCCAGc	-0.1974	5.673	0	Huh-7.5
MIMAT0019074	hsa-miR-378i	ENSG00000229267	AC016708.1	antisense	chr2	215826984	215827002	+	2	0	AGO1-4,AGO2	8mer	ggaagACUGAGGAUCAGGUCa	||:|| |||||||	aggcaUGGCU--GAGUCCAGa	0.5845	0.065	2	Huh-7.5,T-REx-293
MIMAT0019074	hsa-miR-378i	ENSG00000235947	EGOT	lincRNA	chr3	4791674	4791694	-	1	0	AGO2	7mer-m8	ggaagacugaggaUCAGGUCa	| | |||||||	gcacgaugguaagAGUCCAGu	0.0725	-0.130	1	GM12878
MIMAT0019074	hsa-miR-378i	ENSG00000206573	THUMPD3-AS1	antisense	chr3	9437228	9437253	-	9	0	AGO1,AGO1-4,AGO2	7mer-m8	ggaaGACUG--AGGA---UCAGGUCa	||||| ||:| |||||||	guccCUGACCGUCUUCACAGUCCAGg	1.0771	-0.050	5	Huh-7.5,endothelial
MIMAT0019074	hsa-miR-378i	ENSG00000272498	AC090948.2	antisense	chr3	16381103	16381123	+	6	0	AGO1-4,AGO2	8mer	ggaagacUGAGGAUCAGGUCa	|| | |||||||	augaaaaACCCAAAGUCCAGa	0.2548	0.340	0	Huh-7.5
MIMAT0019074	hsa-miR-378i	ENSG00000235257	ITGA9-AS1	processed_transcript	chr3	37848391	37848412	-	1	0	AGO2	7mer-m8	ggaAGACUGA-GGAUCAGGUCa	| || | | ||||||||||	gcaUCCCAGUGCCUAGUCCAGg	1.1626	-0.275	2	22RV1
MIMAT0019074	hsa-miR-378i	ENSG00000280173	AC104447.1	TEC	chr3	47389231	47389251	+	2	0	AGO1-4,AGO2	7mer-m8	ggAAGACUGAGGAUCAGGUCa	|| | |||| |||||||	ucUCCACACUCACAGUCCAGu	1.3194	0.024	2	Huh-7.5
MIMAT0019074	hsa-miR-378i	ENSG00000280173	AC104447.1	TEC	chr3	47389623	47389644	+	1	0	AGO1-4	7mer-m8	ggaAGACUGAGG-AUCAGGUCa	|| |:| || || |||||||	ccaUUUCACCCCAAAGUCCAGc	1.3564	0.569	2	hNSC
MIMAT0019074	hsa-miR-378i	ENSG00000281358	RASSF1-AS1	antisense	chr3	50375379	50375399	+	1	0	AGO2	7mer-m8	ggaagacugaggaUCAGGUCa	| |||||||	cggggcccgcaacAGUCCAGg	-0.4286	3.185	0	HeLa
MIMAT0019074	hsa-miR-378i	ENSG00000241684	ADAMTS9-AS2	antisense	chr3	64997055	64997077	+	1	0	AGO2	7mer-m8	ggaagACUGAGG--AUCAGGUCa	|||||:| ||||||||	ugagaUGACUUCAGUAGUCCAGg	1.1611	0.067	3	cingulate_gyrus
MIMAT0019074	hsa-miR-378i	ENSG00000243701	DUBR	lincRNA	chr3	106965364	106965384	+	1	0	AGO2	7mer-m8	ggaaGACUGAGGAUCAGGUCa	|| :|| |||||||	agagCUAGCUGACAGUCCAGc	0.7386	-0.392	5	MCF7
MIMAT0019074	hsa-miR-378i	ENSG00000228980	LINC01205	lincRNA	chr3	109213432	109213452	+	1	0	AGO1-4	7mer-m8	ggAAGACUGAGGAUCAGGUCa	||: || ||||||||	auUUUGGAAAGAUAGUCCAGu	0.9639	0.184	0	Huh-7.5
MIMAT0019074	hsa-miR-378i	ENSG00000273454	AC112503.2	lincRNA	chr3	122996385	122996405	+	1	0	AGO2	8mer	ggaAGACUGAGGAUCAGGUCa	| || |: |:: |||||||	gcaUCAGGAUUUCAGUCCAGa	1.1544	0.150	2	Huh-7.5
MIMAT0019074	hsa-miR-378i	ENSG00000280042	AC022336.3	TEC	chr3	124510858	124510878	-	4	0	AGO1-4,AGO2	7mer-m8	ggaaGACUGAGGAUCAGGUCa	|| | |: |||||||	aggaCUUAAACUGAGUCCAGc	0.6794	-0.144	1	Huh-7.5
MIMAT0019074	hsa-miR-378i	ENSG00000229619	MBNL1-AS1	antisense	chr3	151985027	151985047	-	1	0	AGO2	7mer-m8	ggaagacugaggaUCAGGUCa	| | |||||||	caaaagggaguagAGUCCAGg	0.1247	-0.080	1	T98G
MIMAT0019074	hsa-miR-378i	ENSG00000239628	AC073288.1	lincRNA	chr3	170071708	170071728	+	1	0	AGO2	8mer	ggaagacugaggaUCAGGUCa	|||||||	aagaggagaaagcAGUCCAGa	-0.6667	0.401	0	22RV1
MIMAT0019074	hsa-miR-378i	ENSG00000233885	YEATS2-AS1	antisense	chr3	183528320	183528336	-	2	0	AGO2	8mer	ggaagacugaggaUCAGGUCa	|| |||||||	----uugugaggaAGUCCAGa	-0.0697	4.898	1	TDF
MIMAT0019074	hsa-miR-378i	ENSG00000233885	YEATS2-AS1	antisense	chr3	183528320	183528340	-	2	0	AGO2	8mer	ggaagacugaggaUCAGGUCa	| || |||||||	uuguuugugaggaAGUCCAGa	0.4134	4.852	1	TDF
MIMAT0019074	hsa-miR-378i	ENSG00000228109	MELTF-AS1	antisense	chr3	196730807	196730827	+	2	0	AGO1-4,AGO2	7mer-m8	ggaaGACUGAGGAUCAGGUCa	| | | | ||||||||	agcgCCGCCACGUAGUCCAGc	0.7073	1.912	4	MCF7,T-REx-293
MIMAT0019074	hsa-miR-378i	ENSG00000249592	AC139887.2	antisense	chr4	774023	774042	-	1	1	AGO2	7mer-m8	ggaagacUGAGGAUCAGGUCa	| |:| | |||||||	ucacacaAUUGC-AGUCCAGc	0.5532	-0.222	1	22RV1
MIMAT0019074	hsa-miR-378i	ENSG00000196810	CTBP1-AS2	antisense	chr4	1244697	1244717	+	1	0	AGO1-4	8mer	ggaagacugaGGAUCAGGUCa	| |: |||||||	gagcagcaagCUCAGUCCAGa	0.1480	-0.098	1	hNSC
MIMAT0019074	hsa-miR-378i	ENSG00000196810	CTBP1-AS2	antisense	chr4	1248086	1248107	+	1	0	AGO1-4	7mer-m8	ggaaGACUGAGG-AUCAGGUCa	| |::|:| |||||||	uucaCAGGUUUCACAGUCCAGg	0.7747	0.238	1	Huh-7.5
MIMAT0019074	hsa-miR-378i	ENSG00000245748	AC097382.2	antisense	chr4	7033645	7033665	-	1	0	AGO2	8mer	ggaagacugaggaUCAGGUCa	| |||||||	ggcaggcauaaaaAGUCCAGa	-0.0704	-0.392	1	TDF
MIMAT0019074	hsa-miR-378i	ENSG00000250371	AC007370.2	lincRNA	chr4	12863245	12863265	-	1	0	AGO1-4	8mer	ggaagacugaggAUCAGGUCa	| ||||||||	agcauuuguaaaUAGUCCAGa	0.1247	0.235	1	Huh-7.5
MIMAT0019074	hsa-miR-378i	ENSG00000259959	AC107068.1	lincRNA	chr4	47844200	47844223	-	1	0	AGO1-4	8mer	ggaAGAC--UGAGG-AUCAGGUCa	| |:|| ||||| |||||||	cagUUUGAAACUCCACAGUCCAGa	1.4929	0.409	1	MCF7
MIMAT0019074	hsa-miR-378i	ENSG00000248049	UBA6-AS1	antisense	chr4	68567084	68567104	+	1	0	AGO2	8mer	ggaagaCUGAGGAUCAGGUCa	|| | |||||||	uagaugGAACCAAAGUCCAGa	0.3134	-1.168	2	cingulate_gyrus
MIMAT0019074	hsa-miR-378i	ENSG00000245213	AC105285.1	antisense	chr4	174086147	174086168	-	1	0	AGO2	7mer-m8	ggAAGACU-GAGGAUCAGGUCa	| || | ||| |||||||	ugUCCUCAGCUCAGAGUCCAGc	1.1289	0.158	2	22RV1
MIMAT0019074	hsa-miR-378i	ENSG00000261360	AC010491.1	antisense	chr5	14663997	14664017	-	1	0	AGO2	7mer-m8	ggaagacugaggaUCAGGUCa	| | |||||||	gaaacccgcgaggAGUCCAGg	0.2242	0.033	4	HeLa
MIMAT0019074	hsa-miR-378i	ENSG00000215196	BASP1-AS1	antisense	chr5	17217038	17217057	-	2	0	AGO2	7mer-m8	ggaAGACUGAGGAUCAGGUCa	|| ||| || |||||||	uucUCAGAC-CCCAGUCCAGc	1.1811	0.179	2	hMSC
MIMAT0019074	hsa-miR-378i	ENSG00000246859	STARD4-AS1	antisense	chr5	111070506	111070526	+	1	0	AGO2	7mer-m8	ggaagaCUGAGGAUCAGGUCa	|| | || | |||||||	cccuaaGAGGCAAAGUCCAGu	0.9918	0.245	3	TDF
MIMAT0019074	hsa-miR-378i	ENSG00000234290	AC116366.1	antisense	chr5	131805376	131805396	-	1	0	AGO1-4	7mer-m8	ggAAGACUGAGGAUCAGGUCa	||||| |||||||	uuUUCUGUAGAGAAGUCCAGc	1.0167	-0.019	0	Huh-7.5
MIMAT0019074	hsa-miR-378i	ENSG00000248275	TRIM52-AS1	processed_transcript	chr5	180699163	180699185	+	2	0	AGO1	8mer	ggAAGACUGAGGA--UCAGGUCa	||:| ||| | |||||||	auUUUUAUCUCAUAAAGUCCAGa	1.1092	0.131	0	endothelial
MIMAT0019074	hsa-miR-378i	ENSG00000225092	AL355336.1	sense_intronic	chr6	7183760	7183784	+	1	0	AGO2	7mer-m8	ggaAGACUGA----GGAUCAGGUCa	||||| | || |||||||	agcUCUGAGUUGUCCCAAGUCCAGc	0.9597	-0.095	0	HeLa
MIMAT0019074	hsa-miR-378i	ENSG00000272374	Z97832.2	lincRNA	chr6	35188615	35188635	-	1	0	AGO2	8mer	ggaagacugaggaUCAGGUCa	| | |||||||	guagccuagagaaAGUCCAGa	0.2590	0.081	2	BT474
MIMAT0019074	hsa-miR-378i	ENSG00000231113	AL035587.1	antisense	chr6	42916012	42916032	+	1	0	AGO2	7mer-m8	ggaagaCUGAGGAUCAGGUCa	| || |:| |||||||	gcccagGAGUUCCAGUCCAGc	0.8420	0.197	0	cingulate_gyrus
MIMAT0019074	hsa-miR-378i	ENSG00000233237	LINC00472	lincRNA	chr6	72130395	72130415	-	1	0	AGO2	8mer	ggaagacugaggaUCAGGUCa	|| |||||||	uucucgccgaggcAGUCCAGa	0.0801	-0.187	1	HeLa
MIMAT0019074	hsa-miR-378i	ENSG00000229852	AC019205.1	antisense	chr6	73973035	73973056	+	1	0	AGO1-4	7mer-m8	ggaagacUGAGGA-UCAGGUCa	|| :|||:| |||||||	cccagcaGCUCUUGAGUCCAGg	1.0352	0.009	2	fibroblasts
MIMAT0019074	hsa-miR-378i	ENSG00000235381	AL596202.1	antisense	chr6	155577694	155577714	-	1	0	AGO2	7mer-m8	ggaagacugAGGAUCAGGUCa	| | || |||||||	cugcccucgUCAGAGUCCAGc	0.5493	4.320	0	HCT116
MIMAT0019074	hsa-miR-378i	ENSG00000266896	AL354892.3	sense_intronic	chr6	170171836	170171856	+	1	0	AGO1-4	7mer-m8	ggaAGACUGAGG-AUCAGGUCa	| || :||| |||||||	aaaUAUG-UUCCACAGUCCAGg	0.9988	0.235	2	hNSC
MIMAT0019074	hsa-miR-378i	ENSG00000223855	AC147651.1	lincRNA	chr7	562683	562703	+	1	0	AGO2	7mer-m8	ggaaGACUGAGGAUCAGGUCa	|| | || |||||||	gaaaCUUUCGCCGAGUCCAGc	0.7665	-0.754	4	HeLa
MIMAT0019074	hsa-miR-378i	ENSG00000230487	PSMG3-AS1	lincRNA	chr7	1625133	1625153	+	1	0	AGO1-4	7mer-m8	ggaagacugaggaUCAGGUCa	|| | |||||||	ccccgaggggagaAGUCCAGg	0.3658	-0.192	0	Huh-7.5
MIMAT0019074	hsa-miR-378i	ENSG00000229263	AC004691.1	antisense	chr7	30842850	30842873	-	1	0	AGO2	7mer-m8	ggaAGACUGAGGA---UCAGGUCa	|| |:| || |||||||	uacUCAGGCAGCUGACAGUCCAGc	0.7665	0.226	0	T-REx-293
MIMAT0019074	hsa-miR-378i	ENSG00000214783	POLR2J4	processed_transcript	chr7	43982787	43982809	-	1	0	AGO1-4	7mer-m8	ggAAGACUGAGG--AUCAGGUCa	| || |:||| |||||||	ggUGCUAAUUCCCAAAGUCCAGu	1.1289	-0.175	1	fibroblasts
MIMAT0019074	hsa-miR-378i	ENSG00000224057	EGFR-AS1	antisense	chr7	55249096	55249116	-	1	0	AGO1-4	7mer-m8	ggAAGACUGAGGAUCAGGUCa	||| : | ||||||||	ugUUCCCGGACAUAGUCCAGg	0.9548	4.311	1	Huh-7.5
MIMAT0019074	hsa-miR-378i	ENSG00000279072	AC118758.3	lincRNA	chr7	56897132	56897152	-	1	0	AGO2	7mer-m8	ggAAGACUGAGGAUCAGGUCa	||| | | | | |||||||	ccUCCAGUCAGCCAGUCCAGg	1.1847	0.121	0	22RV1
MIMAT0019074	hsa-miR-378i	ENSG00000234387	AC073188.5	lincRNA	chr7	62854824	62854844	+	1	0	AGO2	8mer	ggaagacugaggaUCAGGUCa	|| | |||||||	gcuaaggggagugAGUCCAGa	0.4134	-0.038	0	22RV1
MIMAT0019074	hsa-miR-378i	ENSG00000179406	LINC00174	processed_transcript	chr7	65841723	65841745	-	1	0	AGO2	7mer-m8	ggaagaCUGAGGA--UCAGGUCa	|| | ||||| |||||||	cccgaaGCCUCCUCCAGUCCAGc	1.3070	-0.086	3	22RV1
MIMAT0019074	hsa-miR-378i	ENSG00000272831	AC027644.3	antisense	chr7	66205185	66205207	-	1	0	AGO2	7mer-m8	ggaagaCU-GAGGA-UCAGGUCa	| || | |:| |||||||	caggagGAUCGCUUGAGUCCAGg	0.7355	-0.346	2	motor_cortex
MIMAT0019074	hsa-miR-378i	ENSG00000265479	DTX2P1-UPK3BP1-PMS2P11	processed_transcript	chr7	76619654	76619674	+	5	0	AGO1,AGO2	7mer-m8	ggaagacugaggaUCAGGUCa	| | |||||||	caaagcccagcagAGUCCAGc	-0.1098	1.956	2	HCT116,endothelial
MIMAT0019074	hsa-miR-378i	ENSG00000234456	MAGI2-AS3	processed_transcript	chr7	79088863	79088881	+	3	0	AGO1-4,AGO2	7mer-m8	ggAAGACUGAGGAUCAGGUCa	| || || || |||||||	auUCCUCAC-CC-AGUCCAGg	1.0986	-0.164	1	HS27a,hNSC
MIMAT0019074	hsa-miR-378i	ENSG00000234456	MAGI2-AS3	processed_transcript	chr7	79088892	79088913	+	2	0	AGO2	7mer-m8	ggaagacugaGGA-UCAGGUCa	| |:| |||||||	gugugcccagCUUAAGUCCAGu	0.2391	-0.040	1	HS5
MIMAT0019074	hsa-miR-378i	ENSG00000234695	AC002076.1	antisense	chr7	93520246	93520268	+	2	0	AGO1-4	8mer	ggaaGACUGAGG--AUCAGGUCa	| || |||| ||||||||	caaaCUUUCUCCUGUAGUCCAGa	1.2172	-0.012	0	Huh-7.5
MIMAT0019074	hsa-miR-378i	ENSG00000272752	STAG3L5P-PVRIG2P-PILRB	processed_transcript	chr7	99954422	99954439	+	5	0	AGO1-4,AGO2	7mer-m8	ggAAGACUGAGGAUCAGGUCa	|||||| || |||||||	acUUCUG---CCAAGUCCAGc	1.4857	0.169	2	HCT116,Huh-7.5
MIMAT0019074	hsa-miR-378i	ENSG00000272752	STAG3L5P-PVRIG2P-PILRB	processed_transcript	chr7	99954497	99954517	+	2	0	AGO1-4,AGO2	7mer-m8	ggaagacugaggaUCAGGUCa	| | |||||||	aucacccagggugAGUCCAGc	0.2590	-0.291	2	22RV1,Huh-7.5
MIMAT0019074	hsa-miR-378i	ENSG00000240211	AC092849.1	antisense	chr7	100033856	100033875	+	1	0	AGO2	7mer-m8	ggaAGACUGAGGAUCAGGUCa	|| |:|| | |||||||	ggcUCAGGCU-CAAGUCCAGg	1.0243	0.973	2	MDA-MB-231
MIMAT0019074	hsa-miR-378i	ENSG00000274272	AC069281.2	processed_transcript	chr7	100174610	100174633	-	1	0	AGO2	7mer-m8	ggaagaCUGA--GGA-UCAGGUCa	| |:|| ||| |||||||	cucagcGGCUCGCCUAAGUCCAGu	0.8529	0.583	3	HeLa
MIMAT0019074	hsa-miR-378i	ENSG00000280347	AC000123.3	TEC	chr7	127004781	127004800	-	3	0	AGO1,AGO1-4,AGO2	7mer-m8	ggAAGACUGAGGAUCAGGUCa	||||| :||| |||||||	uuUUCUG-UUCCAAGUCCAGc	1.6973	0.091	1	BT474,endothelial,foreskin_fibroblast
MIMAT0019074	hsa-miR-378i	ENSG00000226380	AC016831.1	lincRNA	chr7	130565698	130565719	-	1	0	AGO2	7mer-m8	ggaaGACUGAGG-AUCAGGUCa	| :|| ||: ||||||||	acagUUGCAUCUGUAGUCCAGc	1.0871	-0.049	3	HeLa
MIMAT0019074	hsa-miR-378i	ENSG00000273489	AC008264.2	antisense	chr7	131180109	131180129	-	1	0	AGO2	7mer-m8	ggaagacUGAGGAUCAGGUCa	| | |:|:| |||||||	gcaccacAUUUCCAGUCCAGg	0.9606	-0.285	0	TDF
MIMAT0019074	hsa-miR-378i	ENSG00000260231	JHDM1D-AS1	bidirectional_promoter_lncRNA	chr7	139877335	139877355	+	1	0	AGO2	7mer-m8	ggaagacugaggaUCAGGUCa	|| |||||||	ccgcaccggcgugAGUCCAGc	-0.1510	-0.161	2	Huh-7.5
MIMAT0019074	hsa-miR-378i	ENSG00000273344	PAXIP1-AS1	lincRNA	chr7	154796865	154796885	+	1	0	AGO2	7mer-m8	ggaagaCUGAGGAUCAGGUCa	| || |:: |||||||	gcccagGAGUUUGAGUCCAGc	0.8141	0.136	3	HeLa
MIMAT0019074	hsa-miR-378i	ENSG00000246130	AC107959.2	antisense	chr8	22938955	22938975	+	1	0	AGO2	7mer-m8	ggaagacugaggaUCAGGUCa	| | | |||||||	gccuggaagaaagAGUCCAGu	0.4692	-0.294	2	MDA-MB-231
MIMAT0019074	hsa-miR-378i	ENSG00000272163	AF106564.1	antisense	chr8	24769948	24769968	-	1	0	AGO2	7mer-m8	ggAAGACUGAGGAUCAGGUCa	|| ||: |||||||	ugUUGGGAUGAAAAGUCCAGg	0.8014	0.593	2	MDMs
MIMAT0019074	hsa-miR-378i	ENSG00000272163	AF106564.1	antisense	chr8	24770743	24770763	-	1	0	AGO1-4	7mer-m8	ggaAGACUGAGGAUCAGGUCa	||||:| ::||||||||	uacUCUGGCCUUUAGUCCAGu	1.3879	-0.066	2	hNSC
MIMAT0019074	hsa-miR-378i	ENSG00000272163	AF106564.1	antisense	chr8	24771822	24771841	-	2	0	AGO2	7mer-m8	ggaagACUGAGGAUCAGGUCa	|| ||: ||| |||||||	ccaggUGG-UCCGAGUCCAGc	1.2763	4.461	2	EWS
MIMAT0019074	hsa-miR-378i	ENSG00000254290	AC124067.4	lincRNA	chr8	37455078	37455102	-	1	0	AGO1-4	7mer-m8	ggaagaCUGAGG----AUCAGGUCa	| | ||:||| |||||||	gccuggGAUUCCCAGGAAGUCCAGc	0.9384	-0.347	0	Huh-7.5
MIMAT0019074	hsa-miR-378i	ENSG00000235531	MSC-AS1	antisense	chr8	72882903	72882923	+	1	0	AGO1-4	8mer	ggaagacugaggaUCAGGUCa	|| | |||||||	uaagaugcagcgaAGUCCAGa	0.3476	1.301	3	A549
MIMAT0019074	hsa-miR-378i	ENSG00000251136	AF117829.1	lincRNA	chr8	90623864	90623884	-	2	0	AGO1-4,AGO2	7mer-m8	ggaagacugaggAUCAGGUCa	| || ||||||||	cugucauggaggUAGUCCAGg	0.4959	-0.192	2	Huh-7.5,motor_cortex
MIMAT0019074	hsa-miR-378i	ENSG00000253320	AZIN1-AS1	antisense	chr8	103948259	103948279	+	1	0	AGO1-4	8mer	ggaaGACUGAGGAUCAGGUCa	:||:|| |||||||	uugcUUGGCUGGAAGUCCAGa	0.8338	0.081	1	Huh-7.5
MIMAT0019074	hsa-miR-378i	ENSG00000282961	PRNCR1	lincRNA	chr8	128095440	128095460	+	2	0	AGO1-4	8mer	ggAAGACUGAGGAUCAGGUCa	| || ||: ||: |||||||	caUUGUGGAUCUAAGUCCAGa	1.4041	-0.523	0	Huh-7.5
MIMAT0019074	hsa-miR-378i	ENSG00000279786	AC105235.1	TEC	chr8	141830706	141830726	-	1	0	AGO2	7mer-m8	ggaagacugaggaUCAGGUCa	| | |||||||	guaaauccauuggAGUCCAGu	0.1653	0.107	3	motor_cortex
MIMAT0019074	hsa-miR-378i	ENSG00000281649	EBLN3P	lincRNA	chr9	37080387	37080407	+	6	2	AGO2	7mer-m8	ggaagacugaggaUCAGGUCa	| | || |||||||	cgcgccgagagagAGUCCAGu	0.6515	-0.265	0	Huh-7.5
MIMAT0019074	hsa-miR-378i	ENSG00000273381	AL158071.4	lincRNA	chr9	93969963	93969985	-	1	0	AGO2	7mer-m8	ggaAGACU-GAG-GAUCAGGUCa	| ||| ||| :||||||||	uggUGUGAUCUCAUUAGUCCAGg	1.3066	-0.193	2	left_ventricle
MIMAT0019074	hsa-miR-378i	ENSG00000224848	AL589843.1	lincRNA	chr9	99449408	99449428	+	1	0	AGO2	7mer-m8	ggaagacugaggaUCAGGUCa	| | | |||||||	aauccaaaugagcAGUCCAGg	0.4844	-0.085	2	22RV1
MIMAT0019074	hsa-miR-378i	ENSG00000255036	AL512590.3	processed_transcript	chr9	100119975	100119995	+	1	0	AGO2	7mer-m8	ggaagacugaggaUCAGGUCa	|| |||||||	aaaacuugucaagAGUCCAGg	0.1277	0.928	1	Huh-7.5
MIMAT0019074	hsa-miR-378i	ENSG00000229582	AL358074.1	processed_transcript	chr9	128508154	128508173	-	1	0	AGO1	7mer-m8	ggaagACUGAGGAUCAGGUCa	|| ||:| |||||||	gaaagUGCCUUC-AGUCCAGg	0.7750	0.351	1	endothelial
MIMAT0019074	hsa-miR-378i	ENSG00000204054	LINC00963	processed_transcript	chr9	132264471	132264492	+	1	0	AGO2	7mer-m8	ggaaGACUGAGG--AUCAGGUCa	||| |||: |||||||	gagaCUG-CUCUGAGAGUCCAGg	0.9257	-0.465	4	HeLa
MIMAT0019074	hsa-miR-378i	ENSG00000225361	PPP1R26-AS1	antisense	chr9	138355794	138355817	-	1	0	AGO2	7mer-m8	ggaaGAC-UGAGGA--UCAGGUCa	||| |: ||| |||||||	uuggCUGCAUACCUGGAGUCCAGu	1.0209	-0.048	3	HeLa
MIMAT0019074	hsa-miR-378i	ENSG00000273066	AL355987.4	processed_transcript	chr9	139703766	139703785	+	3	0	AGO1-4,AGO2	7mer-m8	ggaaGACUGAGGAUCAGGUCa	|||: |||||||||	ggggCUGG-AGCUAGUCCAGg	0.8641	0.436	3	22RV1,Huh-7.5
MIMAT0019074	hsa-miR-378i	ENSG00000203993	ARRDC1-AS1	antisense	chr9	140512350	140512370	-	5	0	AGO1-4,AGO2	7mer-m8	ggaagACUGAGGAUCAGGUCa	| |: :| |||||||	gagaaUUAUCUCAAGUCCAGc	0.5532	-0.478	2	Huh-7.5,hNSC
MIMAT0019074	hsa-miR-378i	ENSG00000205740	AL359878.1	processed_transcript	chr10	1034013	1034034	-	1	0	AGO2	8mer	ggaagaCUGAG-GAUCAGGUCa	|:||: |||||||	uugcggGGCUUAGGAGUCCAGa	0.4284	-1.053	3	HeLa
MIMAT0019074	hsa-miR-378i	ENSG00000278982	AL139125.2	TEC	chr10	7454594	7454614	+	1	0	AGO2	7mer-m8	ggaagacugaggaUCAGGUCa	|||||||	ugagacccagaagAGUCCAGc	-0.6667	0.059	0	HeLa
MIMAT0019074	hsa-miR-378i	ENSG00000239665	AL157392.3	processed_transcript	chr10	13686957	13686979	+	1	0	AGO2	7mer-m8	ggaaGA-CUGAG-GAUCAGGUCa	| || || || | |||||||	caccCUGGAAUCACCAGUCCAGc	1.1114	0.048	1	TDF
MIMAT0019074	hsa-miR-378i	ENSG00000239665	AL157392.3	processed_transcript	chr10	13697113	13697133	+	2	0	AGO1-4,AGO2	7mer-m8	ggaagacugaggaUCAGGUCa	| | | |||||||	uaggcagcauggaAGUCCAGc	0.4019	-0.362	1	Huh-7.5
MIMAT0019074	hsa-miR-378i	ENSG00000259942	RP11-292F22.7	lincRNA	chr10	47656764	47656788	+	2	0	AGO2	7mer-m8	ggaAGACU-GAGGA---UCAGGUCa	||| | | |:| |||||||	uaaUCUCAGCGCUUGGGAGUCCAGg	0.8641	-0.086	0	HeLa
MIMAT0019074	hsa-miR-378i	ENSG00000279863	AC069547.1	TEC	chr10	52094954	52094973	+	1	0	AGO2	7mer-m8	ggaagACUGAGGAUCAGGUCa	| ||| : |||||||	gaggaUCACU-UGAGUCCAGg	0.6624	-0.232	0	H1
MIMAT0019074	hsa-miR-378i	ENSG00000236744	AC016822.1	sense_intronic	chr10	57356909	57356929	-	1	0	AGO2	7mer-m8	ggaagacugaggaUCAGGUCa	| | | |||||||	aauauucaagauaAGUCCAGc	0.4844	0.293	1	Huh-7.5
MIMAT0019074	hsa-miR-378i	ENSG00000272489	AL132656.3	sense_intronic	chr10	81423860	81423878	+	1	0	AGO1-4	7mer-m8	ggAAGACUGAGGAUCAGGUCa	| || | | || |||||||	cuUUAUCAGUC--AGUCCAGg	1.0789	-0.144	1	hNSC
MIMAT0019074	hsa-miR-378i	ENSG00000272631	AC067750.1	antisense	chr10	88511184	88511205	-	1	0	AGO1-4	8mer	ggAAGACU-GAGGAUCAGGUCa	||||: || || ||||||||	ccUUUGGAGCUAGUAGUCCAGa	1.6643	0.113	1	hNSC
MIMAT0019074	hsa-miR-378i	ENSG00000180139	ACTA2-AS1	antisense	chr10	90699384	90699406	+	3	0	AGO2	8mer	ggaAGACU--GAGGAUCAGGUCa	|| ||| | :|| |||||||	ccaUCUCAUUUUCAAAGUCCAGa	1.2915	6.086	2	TDF
MIMAT0019074	hsa-miR-378i	ENSG00000180139	ACTA2-AS1	antisense	chr10	90699988	90700008	+	1	0	AGO2	8mer	ggaagacugaGGAUCAGGUCa	| | ||||||||||	caggaccaggCCUAGUCCAGa	0.5794	0.093	2	cingulate_gyrus
MIMAT0019074	hsa-miR-378i	ENSG00000235823	OLMALINC	lincRNA	chr10	102142489	102142509	+	1	0	AGO1-4	7mer-m8	ggaAGACUGAGGAUCAGGUCa	|| || |: |||||||	gaaUCAGAAGCUGAGUCCAGg	0.9094	0.161	3	MCF7
MIMAT0019074	hsa-miR-378i	ENSG00000224250	AC025947.1	antisense	chr10	123495861	123495882	+	1	0	AGO2	8mer	ggaAGACUG-AGGAUCAGGUCa	|:|| | ||| |||||||	uggUUUGCCUUCCAAGUCCAGa	1.1893	0.006	0	HeLa
MIMAT0019074	hsa-miR-378i	ENSG00000269915	AP006621.4	antisense	chr11	708863	708885	-	1	0	AGO2	8mer	ggaagacugAGGA--UCAGGUCa	| |||| |||||||	ugggguaggUCCUGAAGUCCAGa	0.6078	-0.339	1	H1
MIMAT0019074	hsa-miR-378i	ENSG00000269821	KCNQ1OT1	antisense	chr11	2675927	2675947	-	2	0	AGO1-4,AGO2	7mer-m8	ggAAGACUGAGGAUCAGGUCa	| ||| :| || |||||||	caUUCAAGCCCCAAGUCCAGc	1.3194	-0.376	1	Huh-7.5
MIMAT0019074	hsa-miR-378i	ENSG00000269821	KCNQ1OT1	antisense	chr11	2693304	2693325	-	8	0	AGO1-4,AGO2	8mer	ggaagacUGAGGA-UCAGGUCa	:|| || |||||||	gaagacaGCUGCUCAGUCCAGa	0.4371	-0.134	1	Huh-7.5
MIMAT0019074	hsa-miR-378i	ENSG00000269821	KCNQ1OT1	antisense	chr11	2697915	2697934	-	23	0	AGO1-4,AGO2	7mer-m8	ggaaGACUGAGGAUCAGGUCa	| | |:|| ||||||||	cugcCAGGCU-GUAGUCCAGu	0.9849	-0.269	1	Huh-7.5
MIMAT0019074	hsa-miR-378i	ENSG00000269821	KCNQ1OT1	antisense	chr11	2699743	2699763	-	6	0	AGO1-4,AGO2	8mer	ggaagacugaggaUCAGGUCa	| | | |||||||	caggcccaucagcAGUCCAGa	0.4495	-0.203	1	Huh-7.5
MIMAT0019074	hsa-miR-378i	ENSG00000269821	KCNQ1OT1	antisense	chr11	2709094	2709114	-	8	0	AGO1,AGO1-4,AGO2	7mer-m8	ggaagacUGAGGAUCAGGUCa	| || || |||||||	gcgggacACCCCAAGUCCAGc	0.7274	0.127	1	Huh-7.5,endothelial
MIMAT0019074	hsa-miR-378i	ENSG00000254486	LINC02547	lincRNA	chr11	12080425	12080445	+	1	0	AGO1	7mer-m8	ggaagacugaGGAUCAGGUCa	| | |: |||||||	auggcagcagCUCAGUCCAGc	0.4623	-0.015	2	endothelial
MIMAT0019074	hsa-miR-378i	ENSG00000251381	LINC00958	lincRNA	chr11	12983891	12983910	-	1	0	AGO2	7mer-m8	ggaaGACUGAGGAUCAGGUCa	| | |:|| |||||||	caccCAGGCU-GGAGUCCAGu	0.8420	-0.064	1	HeLa
MIMAT0019074	hsa-miR-378i	ENSG00000249867	AC090833.1	lincRNA	chr11	29080978	29081001	+	2	0	AGO1	7mer-m8	ggAAG-A-CUGAG-GAUCAGGUCa	|||| | || || |||||||	ucUUCAUGGAAUCAACAGUCCAGu	1.3785	0.169	1	endothelial
MIMAT0019074	hsa-miR-378i	ENSG00000279491	AP003733.4	TEC	chr11	61735629	61735649	+	2	0	AGO1-4,AGO2	7mer-m8	ggaAGACUGAGGAUCAGGUCa	||| ||| |||||||	uucUCUUCCUCAGAGUCCAGg	1.0964	-0.078	2	HeLa,Huh-7.5
MIMAT0019074	hsa-miR-378i	ENSG00000245532	NEAT1	lincRNA	chr11	65190250	65190267	+	4	0	AGO2	7mer-m8	ggAAGACUGAGGAUCAGGUCa	|| ||: | |||||||	agUUGUGG---CAAGUCCAGc	0.7119	0.129	3	HeLa
MIMAT0019074	hsa-miR-378i	ENSG00000251562	MALAT1	lincRNA	chr11	65267988	65268008	+	29	1	AGO1,AGO1-4,AGO2	7mer-m8	ggaagacugaggaUCAGGUCa	| |||||||	aagauaggaaaagAGUCCAGg	-0.0872	0.889	2	Huh-7.5,MDMs,endothelial
MIMAT0019074	hsa-miR-378i	ENSG00000274251	AP003419.2	lincRNA	chr11	67121366	67121389	+	1	0	AGO1-4	7mer-m8	ggAAGACUGA-GGA--UCAGGUCa	|| | ||| ||| |||||||	guUUGUAACUCCCUAGAGUCCAGc	1.3333	1.426	3	Huh-7.5
MIMAT0019074	hsa-miR-378i	ENSG00000280089	AP000590.1	TEC	chr11	70551938	70551956	-	2	0	AGO1-4,AGO2	7mer-m8	ggAAGACUGAGGAUCAGGUCa	|| ||| | | |||||||	gcUGCUG-CAAC-AGUCCAGg	1.1289	0.152	0	Huh-7.5
MIMAT0019074	hsa-miR-378i	ENSG00000279117	AP001972.5	TEC	chr11	74971655	74971675	-	1	0	AGO2	7mer-m8	ggaagacugagGAUCAGGUCa	| |||||||||	gcaaaauggggCUAGUCCAGg	0.1429	0.339	2	22RV1
MIMAT0019074	hsa-miR-378i	ENSG00000270179	AP002840.2	sense_intronic	chr11	113239295	113239315	+	1	0	AGO2	8mer	ggaagacugaggaUCAGGUCa	| | || |||||||	gcagguaacagacAGUCCAGa	0.6515	-0.602	1	HeLa
MIMAT0019074	hsa-miR-378i	ENSG00000278768	BACE1-AS	antisense	chr11	117163523	117163542	+	1	0	AGO1-4	8mer	ggaagACUGAGGAUCAGGUCa	||||| |||||||	ggcagUGACU-AGAGUCCAGa	0.9230	0.147	1	Huh-7.S10.3
MIMAT0019074	hsa-miR-378i	ENSG00000271751	AP003392.5	lincRNA	chr11	118936121	118936141	-	1	0	AGO2	7mer-m8	ggaagacUGAGGAUCAGGUCa	| |||||||||||||	auugagcACUCCUAGUCCAGg	1.0755	0.021	0	Huh-7.5
MIMAT0019074	hsa-miR-378i	ENSG00000255248	MIR100HG	processed_transcript	chr11	121960543	121960563	-	2	0	AGO1-4,AGO2	8mer	ggaagacugaggaUCAGGUCa	| |||||||	uagcuagcaaugaAGUCCAGa	-0.0872	0.193	7	hNSC,motor_cortex
MIMAT0019074	hsa-miR-378i	ENSG00000237248	LINC00987	lincRNA	chr12	9394071	9394091	+	1	0	AGO2	8mer	ggaagACUGAGGAUCAGGUCa	|| | : |||||||	gacaaUGUCCAUGAGUCCAGa	0.4777	-0.637	1	HeLa
MIMAT0019074	hsa-miR-378i	ENSG00000246695	RASSF8-AS1	antisense	chr12	26105778	26105800	-	1	0	AGO2	7mer-m8	ggaagaCUGAGGA--UCAGGUCa	| ||:| || |||||||	caggagGAUUGCUUGAGUCCAGg	0.7750	0.041	1	Huh-7.5
MIMAT0019074	hsa-miR-378i	ENSG00000273015	AC008124.1	lincRNA	chr12	46113927	46113946	-	1	0	AGO2	7mer-m8	ggaaGACUGAGGAUCAGGUCa	| | |:|| |||||||	caccCAGGCU-GGAGUCCAGu	0.8420	-0.349	1	22RV1
MIMAT0019074	hsa-miR-378i	ENSG00000275481	AC025031.4	lincRNA	chr12	46783197	46783217	+	1	0	AGO2	7mer-m8	ggaagacugaggaUCAGGUCa	|||||||	uggaagaggguuaAGUCCAGg	-0.6667	1.614	3	cingulate_gyrus
MIMAT0019074	hsa-miR-378i	ENSG00000257379	AC023509.1	processed_transcript	chr12	53848544	53848564	+	44	5	AGO1,AGO1-4,AGO2	7mer-m8	ggaagacUGAGGAUCAGGUCa	| | |||| |||||||	cuugaccACUCAAAGUCCAGc	1.0546	2.693	2	Huh-7.5,endothelial,foreskin_fibroblast
MIMAT0019074	hsa-miR-378i	ENSG00000255737	AGAP2-AS1	antisense	chr12	58121248	58121268	+	2	0	AGO2	7mer-m8	ggaagacugAGGAUCAGGUCa	||| |||||||	ggccagucgUCCAAGUCCAGc	0.1422	5.057	2	HeLa
MIMAT0019074	hsa-miR-378i	ENSG00000250280	AC026124.1	sense_intronic	chr12	65679388	65679407	+	1	0	AGO2	7mer-m8	ggaagACUGAGGAUCAGGUCa	| ||| : |||||||	guggaUCACU-UGAGUCCAGc	0.6624	-0.110	0	HCT116
MIMAT0019074	hsa-miR-378i	ENSG00000257181	AC025423.4	antisense	chr12	69236657	69236677	-	3	0	AGO2	7mer-m8	ggaagacugaggaUCAGGUCa	|||||||	aagagaucaaaacAGUCCAGc	-0.6667	0.017	0	TDF
MIMAT0019074	hsa-miR-378i	ENSG00000257696	AC010203.2	antisense	chr12	100537017	100537036	+	1	0	AGO2	7mer-m8	ggaaGACUGAGGAUCAGGUCa	| | |:|| |||||||	cacaCAGGCU-GGAGUCCAGu	0.8420	-0.288	0	MCF7
MIMAT0019074	hsa-miR-378i	ENSG00000281344	HELLPAR	macro_lncRNA	chr12	102599011	102599030	+	1	0	AGO2	7mer-m8	ggaaGACUGAGGAUCAGGUCa	| ||| : :||||||||	uccaCUG-UAAUUAGUCCAGu	1.0418	0.012	1	HeLa
MIMAT0019074	hsa-miR-378i	ENSG00000281344	HELLPAR	macro_lncRNA	chr12	102605133	102605152	+	2	0	AGO1-4,AGO2	7mer-m8	ggaagACUGAGGAUCAGGUCa	| |||:| |||||||	gaggaUCACUUC-AGUCCAGg	0.8052	0.114	1	HeLa,Huh-7.5
MIMAT0019074	hsa-miR-378i	ENSG00000281344	HELLPAR	macro_lncRNA	chr12	102606838	102606861	+	1	0	AGO1	7mer-m8	ggAAGAC--UG-AGGAUCAGGUCa	||||| |: | |||||||	ugUUCUGCAAUGUAACAGUCCAGu	1.1677	-0.314	1	endothelial
MIMAT0019074	hsa-miR-378i	ENSG00000248008	NRAV	antisense	chr12	120929385	120929404	-	1	1	AGO2	7mer-m8	ggAAGACUGAGGAUCAGGUCa	||| | || |||||||	ugUUCCCA-GCCCAGUCCAGc	1.0139	0.107	1	22RV1
MIMAT0019074	hsa-miR-378i	ENSG00000279233	AC122688.3	TEC	chr12	125624692	125624711	+	2	0	AGO1-4,AGO2	7mer-m8	ggaaGACUGAGGAUCAGGUCa	||| | || |||||||	auggCUGUC-CCAAGUCCAGc	0.9512	-0.404	1	22RV1,Huh-7.5
MIMAT0019074	hsa-miR-378i	ENSG00000279500	AC108704.2	TEC	chr12	129298517	129298537	-	1	0	AGO2	8mer	ggaagacugaggaUCAGGUCa	|||||||	ugccaguuaauaaAGUCCAGa	-0.6667	-0.124	0	GM12878
MIMAT0019074	hsa-miR-378i	ENSG00000280287	AC131212.3	TEC	chr12	133129505	133129524	+	1	0	AGO2	7mer-m8	ggAAGACUGAGGAUCAGGUCa	||: || | |||||||	aaUUUCAACAGC-AGUCCAGu	0.8769	-0.772	0	T98G
MIMAT0019074	hsa-miR-378i	ENSG00000280287	AC131212.3	TEC	chr12	133130653	133130673	+	2	0	AGO1-4	8mer	ggaagacugaggaUCAGGUCa	| | | |||||||	cuggaagcccagaAGUCCAGa	0.3627	0.001	0	Huh-7.5
MIMAT0019074	hsa-miR-378i	ENSG00000227911	LINC02344	lincRNA	chr13	33909209	33909229	-	1	0	AGO1-4	7mer-m8	ggaagaCUGAGGAUCAGGUCa	| |: |:: |||||||	caggggGGAUUUGAGUCCAGg	0.6682	0.036	2	MCF7
MIMAT0019074	hsa-miR-378i	ENSG00000275202	AL161421.1	antisense	chr13	49549300	49549320	-	2	0	AGO2	7mer-m8	ggAAGACUGAGGAUCAGGUCa	||| | | : |||||||	acUUGGGCCGGUGAGUCCAGc	0.9745	0.085	2	Huh-7.5
MIMAT0019074	hsa-miR-378i	ENSG00000261553	AL137782.1	processed_transcript	chr13	76379750	76379770	+	2	0	AGO2	7mer-m8	ggaagacugaGGAUCAGGUCa	| | | |: |||||||	ugugcgcaagCUCAGUCCAGu	0.7027	2.980	2	hMSC
MIMAT0019074	hsa-miR-378i	ENSG00000255874	LINC00346	lincRNA	chr13	111518324	111518344	-	1	0	AGO2	7mer-m8	ggaagacugaggaUCAGGUCa	| |||||||	auguggacaauaaAGUCCAGg	-0.1974	-0.170	2	HS5
MIMAT0019074	hsa-miR-378i	ENSG00000229152	ANKRD10-IT1	sense_intronic	chr13	111547303	111547323	-	4	0	AGO1-4,AGO2	7mer-m8	ggaagacugaggaUCAGGUCa	| | | |||||||	accauuaaaaaaaAGUCCAGc	0.4692	-0.592	1	HEK293S,Huh-7.5
MIMAT0019074	hsa-miR-378i	ENSG00000258441	LINC00641	processed_transcript	chr14	21670092	21670111	-	8	0	AGO1,AGO1-4,AGO2	7mer-m8	ggaaGACUGAGGAUCAGGUCa	| |:|| |||||||	ugccCAGGCU-GGAGUCCAGu	0.6515	-0.344	1	Huh-7.5,endothelial
MIMAT0019074	hsa-miR-378i	ENSG00000258441	LINC00641	processed_transcript	chr14	21670261	21670281	-	76	0	AGO1,AGO1-4,AGO2	7mer-m8	ggaagacuGAGGAUCAGGUCa	| :| |||||||||	gguaaguuUUACUAGUCCAGc	0.5811	-0.115	1	Huh-7.5,endothelial
MIMAT0019074	hsa-miR-378i	ENSG00000258474	LINC02313	lincRNA	chr14	32414235	32414255	+	1	0	AGO2	7mer-m8	ggaAG-ACUGAGGAUCAGGUCa	| || ||| || |||||||	cagUCAUGA-GCCCAGUCCAGc	1.2636	0.095	0	Huh-7.5
MIMAT0019074	hsa-miR-378i	ENSG00000283029	AL139099.4	non_coding	chr14	50053349	50053371	+	35	0	AGO1,AGO1-4,AGO2	7mer-m8	ggaagaCU-GAGGA-UCAGGUCa	| || | |:| |||||||	cuggagGAUCGCUUGAGUCCAGg	0.7355	3.243	0	MDMs,endothelial,foreskin_fibroblast
MIMAT0019074	hsa-miR-378i	ENSG00000258377	AL139099.1	antisense	chr14	50089026	50089046	-	1	0	AGO2	7mer-m8	ggaagacugaggaUCAGGUCa	| | |||||||	ucaaguauugaagAGUCCAGu	0.1359	5.418	0	TDF
MIMAT0019074	hsa-miR-378i	ENSG00000278002	AL627171.1	lincRNA	chr14	50330362	50330382	+	1	0	AGO2	8mer	ggAAGACUGAGGAUCAGGUCa	|| || | | |||||||	ucUCCUAAAAACCAGUCCAGa	0.9767	-0.193	1	T98G
MIMAT0019074	hsa-miR-378i	ENSG00000257621	PSMA3-AS1	antisense	chr14	58739487	58739507	-	2	0	AGO2	7mer-m8	ggaagacUGAGGAUCAGGUCa	| :||| |||||||	cacaaauGCUCAAAGUCCAGc	0.6410	0.759	1	Huh-7.5
MIMAT0019074	hsa-miR-378i	ENSG00000257621	PSMA3-AS1	antisense	chr14	58739815	58739837	-	6	0	AGO1-4	7mer-m8	ggaaGACUGAGGA--UCAGGUCa	| ||:| || |||||||	ugaaCAGAUUGCUCAAGUCCAGg	0.8338	-0.133	1	Huh-7.5
MIMAT0019074	hsa-miR-378i	ENSG00000257621	PSMA3-AS1	antisense	chr14	58760560	58760582	-	3	0	AGO1-4,AGO2	7mer-m8	ggaagACU-GAGGA-UCAGGUCa	||| | ||| |||||||	ugggaUGAUCACCUGAGUCCAGg	0.9620	-0.180	1	Huh-7.5,MCF7
MIMAT0019074	hsa-miR-378i	ENSG00000258837	AL133370.1	antisense	chr14	68592061	68592081	-	1	0	AGO2	7mer-m8	ggaagacugaggaUCAGGUCa	| | |||||||	gaugagccagcagAGUCCAGu	0.0528	1.165	0	BT474
MIMAT0019074	hsa-miR-378i	ENSG00000247092	SNHG10	antisense	chr14	95999298	95999319	-	1	0	AGO1-4	7mer-m8	ggAAGACUGAG-GAUCAGGUCa	| :|| :|| |||||||	auUGUUGUUUCAGAAGUCCAGc	0.9639	-0.144	1	MCF7
MIMAT0019074	hsa-miR-378i	ENSG00000258620	AL135838.1	sense_intronic	chr14	100873661	100873681	+	1	0	AGO1-4	7mer-m8	ggaagacuGAGGAUCAGGUCa	| | ||| |||||||	acauaccuCUCAGAGUCCAGg	0.8165	0.169	0	hNSC
MIMAT0019074	hsa-miR-378i	ENSG00000224078	SNHG14	processed_transcript	chr15	25227762	25227782	+	10	0	AGO1-4,AGO2	7mer-m8	ggaagacuGAGGAUCAGGUCa	| ||| |||||||	gacaguauCUCACAGUCCAGg	0.5950	0.105	1	22RV1,hNSC
MIMAT0019074	hsa-miR-378i	ENSG00000270704	AC124312.4	sense_intronic	chr15	25230295	25230316	+	25	0	AGO1,AGO1-4,AGO2	7mer-m8	ggaagACUGAGG-AUCAGGUCa	| | | ||||: |||||||	cgugaUUACUCUGAAGUCCAGc	1.2799	0.809	2	endothelial,foreskin_fibroblast,left_ventricle
MIMAT0019074	hsa-miR-378i	ENSG00000279192	PWAR5	TEC	chr15	25230295	25230316	+	25	0	AGO1,AGO1-4,AGO2	7mer-m8	ggaagACUGAGG-AUCAGGUCa	| | | ||||: |||||||	cgugaUUACUCUGAAGUCCAGc	1.2799	0.809	1	endothelial,foreskin_fibroblast,left_ventricle
MIMAT0019074	hsa-miR-378i	ENSG00000279092	AC025678.3	TEC	chr15	34710821	34710841	-	2	0	AGO2	8mer	ggaagacugaggaUCAGGUCa	| | |||||||	accuacaggguggAGUCCAGa	0.0000	0.111	1	BC-3
MIMAT0019074	hsa-miR-378i	ENSG00000259737	AC087516.2	lincRNA	chr15	36735890	36735910	-	3	0	AGO2	7mer-m8	ggaaGACUGAGGAUCAGGUCa	| | | | || |||||||	gcacCCGCCACCAAGUCCAGc	0.9721	-0.105	0	HEK293S
MIMAT0019074	hsa-miR-378i	ENSG00000259326	AC116158.1	antisense	chr15	38795273	38795297	+	1	0	AGO1-4	7mer-m8	ggaaGACUGAGG---A-UCAGGUCa	| ||| ||:| | |||||||	acaaCUGCCUUCAUAUGAGUCCAGu	0.9721	-0.154	1	Huh-7.5
MIMAT0019074	hsa-miR-378i	ENSG00000259447	AC013652.2	lincRNA	chr15	39600624	39600644	-	1	0	AGO1-4	7mer-m8	ggaagacUGAGGAUCAGGUCa	| |: ||||||||	aagagaaAAUUAUAGUCCAGu	0.3106	0.184	1	Huh-7.5
MIMAT0019074	hsa-miR-378i	ENSG00000247556	OIP5-AS1	processed_transcript	chr15	41593928	41593948	+	9	0	AGO1-4,AGO2	7mer-m8	ggaagacugaggaUCAGGUCa	| | | | |||||||	caguauuagggagAGUCCAGc	0.6469	0.585	2	Huh-7.5
MIMAT0019074	hsa-miR-378i	ENSG00000285410	GABPB1-IT1	sense_intronic	chr15	50641422	50641442	-	11	0	AGO1-4,AGO2	7mer-m8	ggaagacugaggaUCAGGUCa	| |||||||	agccuuccaauagAGUCCAGu	-0.1134	0.088	0	Huh-7.5
MIMAT0019074	hsa-miR-378i	ENSG00000244879	GABPB1-AS1	antisense	chr15	50662968	50662989	+	1	0	AGO2	7mer-m8	ggaAGAC-UGAGGAUCAGGUCa	|| | | |:: |||||||	agcUCAGAAGUUUGAGUCCAGc	0.9094	-0.031	1	T-REx-293
MIMAT0019074	hsa-miR-378i	ENSG00000247982	LINC00926	lincRNA	chr15	57597713	57597734	+	2	0	AGO1-4,AGO2	7mer-m8	ggaaGA-CUGAGGAUCAGGUCa	|| |||| |||||||	aacaCUGGACUGGGAGUCCAGu	0.9988	0.156	1	T98G,hNSC
MIMAT0019074	hsa-miR-378i	ENSG00000259498	TPM1-AS	antisense	chr15	63340304	63340324	-	2	0	AGO2	8mer	ggaAGACUGAGGAUCAGGUCa	| || | : || |||||||	cgcUCCGCUCCCGAGUCCAGa	1.1068	-0.390	1	H1
MIMAT0019074	hsa-miR-378i	ENSG00000276651	AC007950.2	lincRNA	chr15	63794056	63794076	-	1	0	AGO1-4	8mer	ggaAGACUGAGGAUCAGGUCa	||| | |||||||	agcUCUAUCAGGCAGUCCAGa	0.7015	0.000	0	Huh-7.5
MIMAT0019074	hsa-miR-378i	ENSG00000277152	AC110048.2	lincRNA	chr15	67157707	67157727	+	2	0	AGO1-4,AGO2	7mer-m8	ggaagACUGAGGAUCAGGUCa	|| ||:| |||||||	acugaUGGCAAGCAGUCCAGg	0.9639	0.169	0	HeLa,Huh-7.5
MIMAT0019074	hsa-miR-378i	ENSG00000261821	AC090826.1	antisense	chr15	74662902	74662922	+	2	0	AGO1-4	7mer-m8	ggaagacugaggaUCAGGUCa	| | |||||||	uccaaggcugggcAGUCCAGg	0.1835	0.149	1	Huh-7.5
MIMAT0019074	hsa-miR-378i	ENSG00000247240	UBL7-AS1	antisense	chr15	74773549	74773569	+	3	0	AGO1-4	7mer-m8	ggaagacuGAGGAUCAGGUCa	||:: |||||||	ggaggaucCUUUGAGUCCAGc	0.2351	0.162	1	Huh-7.5
MIMAT0019074	hsa-miR-378i	ENSG00000259172	AC023024.1	antisense	chr15	101835898	101835919	+	1	0	AGO2	7mer-m8	ggaaGACUGAG-GAUCAGGUCa	|| | | | | | |||||||	cccaCCGCCCCGCAAGUCCAGc	1.0197	-0.823	1	22RV1
MIMAT0019074	hsa-miR-378i	ENSG00000261659	Z92544.2	processed_transcript	chr16	739836	739856	+	1	0	AGO2	7mer-m8	ggaagaCUGAGGAUCAGGUCa	|| | || : |||||||	acuggaGUCUGUCAGUCCAGc	0.9291	-0.210	2	22RV1
MIMAT0019074	hsa-miR-378i	ENSG00000260778	AC009065.4	lincRNA	chr16	2322991	2323010	+	1	0	AGO2	8mer	ggaAGACUGAGGAUCAGGUCa	||| ||| ||||||||	gagUCUCACU-GUAGUCCAGa	1.2114	-0.381	1	HCT116
MIMAT0019074	hsa-miR-378i	ENSG00000279520	AC093525.8	TEC	chr16	2566868	2566887	+	1	0	AGO1-4	7mer-m8	ggAAGACUGAGGAUCAGGUCa	||| | |||| |||||||	ccUCCGGACU-GGAGUCCAGg	1.5041	-0.177	1	hNSC
MIMAT0019074	hsa-miR-378i	ENSG00000269937	AC093525.7	antisense	chr16	2612845	2612865	-	2	0	AGO2	8mer	ggaagacugaggaUCAGGUCa	| |||||||	acaaagagaaggaAGUCCAGa	-0.3333	0.011	0	T-REx-293
MIMAT0019074	hsa-miR-378i	ENSG00000279901	AC092117.2	TEC	chr16	2734719	2734738	+	1	0	AGO2	7mer-m8	ggaagacUGAGGAUCAGGUCa	||| | |||||||	uagcgccACUGC-AGUCCAGc	0.4198	0.068	1	motor_cortex
MIMAT0019074	hsa-miR-378i	ENSG00000205913	SRRM2-AS1	antisense	chr16	2789886	2789906	-	1	0	AGO2	7mer-m8	ggaagacugaggaUCAGGUCa	| |||||||	gggcccugggaggAGUCCAGg	-0.1498	-0.174	1	22RV1
MIMAT0019074	hsa-miR-378i	ENSG00000279662	AC131649.2	TEC	chr16	10543169	10543189	-	1	0	AGO2	7mer-m8	ggAAGACUGAGGAUCAGGUCa	||| :| : |||||||	aaUUCAUUUUAUGAGUCCAGc	0.8920	-0.008	1	HCT116
MIMAT0019074	hsa-miR-378i	ENSG00000259954	IL21R-AS1	antisense	chr16	27460902	27460925	-	1	0	AGO2	8mer	ggaagACU-GAGG-A-UCAGGUCa	||| |||| | |||||||	augggUGAGCUCCGUGAGUCCAGa	1.1049	-1.131	0	H1
MIMAT0019074	hsa-miR-378i	ENSG00000246465	AC138904.1	lincRNA	chr16	28303148	28303168	-	1	0	AGO2	7mer-m8	ggaagacugagGAUCAGGUCa	|||||||||	auaggcagugaCUAGUCCAGg	-0.1905	-0.511	3	HeLa
MIMAT0019074	hsa-miR-378i	ENSG00000260083	MIR762HG	antisense	chr16	30886901	30886919	+	1	0	AGO2	7mer-m8	ggaAGACUGAGGAUCAGGUCa	|:| |||| |||||||	uggUUUCACUC--AGUCCAGc	1.1022	-0.311	3	HS5
MIMAT0019074	hsa-miR-378i	ENSG00000260083	MIR762HG	antisense	chr16	30900142	30900163	+	1	0	AGO1-4	7mer-m8	ggaagaCUGAG-GAUCAGGUCa	| ||| | |||||||	cuccaaGACCCAGGAGUCCAGc	0.6624	0.539	3	Huh-7.5
MIMAT0019074	hsa-miR-378i	ENSG00000260852	FBXL19-AS1	antisense	chr16	30930964	30930984	-	1	0	AGO1-4	7mer-m8	ggAAGACUGAGGAUCAGGUCa	| |||| :|||||||||	agUCCUGAAAUCUAGUCCAGg	1.3752	0.414	1	Huh-7.5
MIMAT0019074	hsa-miR-378i	ENSG00000260852	FBXL19-AS1	antisense	chr16	30934015	30934035	-	3	0	AGO2	7mer-m8	ggaagaCUGAGGAUCAGGUCa	| | ||: : ||||||||	acauggGAUGUGUAGUCCAGg	1.0197	1.528	1	22RV1
MIMAT0019074	hsa-miR-378i	ENSG00000261487	AC135048.1	processed_transcript	chr16	30964875	30964897	+	4	0	AGO2	7mer-m8	ggaaGACUGAGG--AUCAGGUCa	|| |||| ||||||||	guggCUACCUCCCUUAGUCCAGc	1.0267	0.468	1	MDA-MB-231
MIMAT0019074	hsa-miR-378i	ENSG00000272372	AC009102.2	antisense	chr16	56385877	56385897	-	1	0	AGO1-4	7mer-m8	ggaagacugaggaUCAGGUCa	| | |||||||	ggggccaagaggcAGUCCAGg	0.2590	-0.529	0	hNSC
MIMAT0019074	hsa-miR-378i	ENSG00000261519	AC010542.4	lincRNA	chr16	66584016	66584036	+	2	0	AGO2	7mer-m8	ggaagaCUGAGGAUCAGGUCa	| |||| |||||||||	gcggacGACUGCUAGUCCAGc	1.1974	-0.236	2	MDMs
MIMAT0019074	hsa-miR-378i	ENSG00000276075	AC027682.6	antisense	chr16	67562328	67562348	-	2	0	AGO2	8mer	ggaagacugaggaUCAGGUCa	|||||||	gaaggccuuggggAGUCCAGa	-0.6667	-0.304	1	left_ventricle
MIMAT0019074	hsa-miR-378i	ENSG00000271009	AC116667.1	lincRNA	chr16	73095033	73095053	+	2	0	AGO1-4	7mer-m8	ggaagACUGAGGAUCAGGUCa	| | || |||||||	aucaaUAAAGCCAAGUCCAGc	0.5253	2.784	0	MCF7
MIMAT0019074	hsa-miR-378i	ENSG00000280152	AC009078.3	TEC	chr16	75280943	75280963	-	2	0	AGO2	7mer-m8	ggaagaCUGAGGAUCAGGUCa	|: | ||||||||	uggaggGGAUGAUAGUCCAGc	0.3890	-0.432	3	T98G
MIMAT0019074	hsa-miR-378i	ENSG00000279476	AC092139.3	TEC	chr16	81553103	81553123	+	3	0	AGO1-4,AGO2	7mer-m8	ggaagacugaggaUCAGGUCa	| | | |||||||	caugccccagggcAGUCCAGg	0.2381	-0.391	1	Huh-7.5,MDA-MB-231
MIMAT0019074	hsa-miR-378i	ENSG00000260788	AC009063.2	antisense	chr16	83769315	83769336	-	2	0	AGO2	7mer-m8	ggaagaCUGAG-GAUCAGGUCa	|| ||: | | |||||||	cccaaaGAUGCACCAGUCCAGc	0.9291	-0.289	3	motor_cortex
MIMAT0019074	hsa-miR-378i	ENSG00000261286	ATP2C2-AS1	antisense	chr16	84496086	84496106	-	2	0	AGO2	7mer-m8	ggaagacugaGGAUCAGGUCa	| :| |||||||	ggccccagggUCAAGUCCAGg	0.2129	-0.545	2	MDA-MB-231
MIMAT0019074	hsa-miR-378i	ENSG00000268388	FENDRR	lincRNA	chr16	86508625	86508645	-	1	0	AGO1-4	8mer	ggaaGACUGA-GGAUCAGGUCa	| || ||| | |||||||	cagcCU-ACUGCAGAGUCCAGa	1.0464	0.075	4	HeLa
MIMAT0019074	hsa-miR-378i	ENSG00000263316	AC027763.2	antisense	chr17	6857596	6857616	-	2	0	AGO1-4,AGO2	7mer-m8	ggaagacugagGAUCAGGUCa	| | | |||||||	gcagaaggaaaCAAGUCCAGc	0.3194	-0.329	0	Huh-7.5
MIMAT0019074	hsa-miR-378i	ENSG00000272975	MYHAS	antisense	chr17	10526939	10526960	+	1	0	AGO2	8mer	ggaagacuGAG-GAUCAGGUCa	| || ||| | |||||||	cuuuacccCUCACCAGUCCAGa	1.0464	-0.121	2	HS27a
MIMAT0019074	hsa-miR-378i	ENSG00000227543	SPAG5-AS1	processed_transcript	chr17	26926262	26926282	+	1	0	AGO1-4	7mer-m8	ggaagacugaggaUCAGGUCa	| | |||||||	cagguagcuggagAGUCCAGg	0.1247	0.199	1	MCF7
MIMAT0019074	hsa-miR-378i	ENSG00000279199	AC068669.1	TEC	chr17	38271381	38271400	-	1	0	AGO2	7mer-m8	ggaaGACUGAGGAUCAGGUCa	| |:|| |||||||	ugccCAGGCU-GGAGUCCAGu	0.6515	0.142	3	HeLa
MIMAT0019074	hsa-miR-378i	ENSG00000267632	AC067852.3	sense_intronic	chr17	40662118	40662136	+	1	0	AGO1-4	7mer-m8	ggaagacUGAGGAUCAGGUCa	|||| |||||||	agcgggaACUC--AGUCCAGc	0.4674	0.079	0	Huh-7.5
MIMAT0019074	hsa-miR-378i	ENSG00000266962	AC067852.2	antisense	chr17	40706612	40706634	-	1	0	AGO1-4	7mer-m8	ggaagacUGAGGA--UCAGGUCa	| | |||||| |||||||	cgcccccACUCCUGGAGUCCAGc	1.4335	-0.205	2	Huh-7.5
MIMAT0019074	hsa-miR-378i	ENSG00000267002	AC060780.1	lincRNA	chr17	41315915	41315940	-	1	0	AGO1	7mer-m8	ggaAGAC--UG-AGG--AUCAGGUCa	| |||| |: ||| |||||||	cucUCUGCUAUAUCCCAAAGUCCAGc	1.2544	0.066	1	endothelial
MIMAT0019074	hsa-miR-378i	ENSG00000267080	ASB16-AS1	antisense	chr17	42254565	42254587	-	1	0	AGO2	7mer-m8	ggaaGAC-UGAGG-AUCAGGUCa	| ||| :| || ||||||||	cuggCUGCGCCCCGUAGUCCAGc	1.2369	1.918	1	T-REx-293
MIMAT0019074	hsa-miR-378i	ENSG00000262265	AC002558.3	sense_intronic	chr17	45238472	45238492	-	1	0	AGO2	7mer-m8	ggAAGACUGAGGAUCAGGUCa	||| |:| |||||||	acUUAAGGCCAGGAGUCCAGc	0.9942	0.007	1	22RV1
MIMAT0019074	hsa-miR-378i	ENSG00000247011	AC005920.1	lincRNA	chr17	49021188	49021208	-	1	0	AGO1-4	7mer-m8	ggAAGACUGAGGAUCAGGUCa	||| ||| : || |||||||	ccUACUGUUCCCGAGUCCAGc	1.5911	-0.905	0	Huh-7.5
MIMAT0019074	hsa-miR-378i	ENSG00000279059	AC007485.2	TEC	chr17	53035175	53035193	-	2	0	AGO1-4,AGO2	7mer-m8	ggAAGACUGAGGAUCAGGUCa	|| | | | ||||||||	aaUUAUAAAU--UAGUCCAGu	0.8769	-0.002	2	GM12892,Huh-7.5
MIMAT0019074	hsa-miR-378i	ENSG00000261589	CTC-462L7.1	lincRNA	chr17	53246315	53246335	+	2	0	AGO1,AGO1-4	7mer-m8	ggaagacugaggaUCAGGUCa	| | |||||||	guaaagaaguaacAGUCCAGu	0.0725	-0.170	0	Huh-7.5,endothelial
MIMAT0019074	hsa-miR-378i	ENSG00000264112	AC015813.1	lincRNA	chr17	56067520	56067540	-	3	0	AGO1-4,AGO2	7mer-m8	ggaagacugaggaUCAGGUCa	| |||||||	uaacaaguucaagAGUCCAGc	-0.0872	0.372	2	Huh-7.5
MIMAT0019074	hsa-miR-378i	ENSG00000279361	AC079331.1	TEC	chr17	65634471	65634491	+	2	0	AGO1-4,AGO2	7mer-m8	ggaagacUGAGGAUCAGGUCa	| | |:| |||||||	cuagucaAGUUCAAGUCCAGu	0.5318	-0.403	0	Huh-7.5
MIMAT0019074	hsa-miR-378i	ENSG00000277476	AC005332.6	lincRNA	chr17	66130846	66130865	+	1	0	AGO2	8mer	ggAAGACUGAGGAUCAGGUCa	|| ||| || |||||||	gcUCCUG-CUAGGAGUCCAGa	1.2357	-0.068	3	22RV1
MIMAT0019074	hsa-miR-378i	ENSG00000277476	AC005332.6	lincRNA	chr17	66131064	66131086	+	1	0	AGO1-4	7mer-m8	ggaaGACUG--AGGAUCAGGUCa	| ||| | | ||||||||	cggcCUGCCGGUGGUAGUCCAGc	0.9199	1.461	3	hNSC
MIMAT0019074	hsa-miR-378i	ENSG00000261408	TEN1-CDK3	processed_transcript	chr17	73987559	73987577	+	1	0	AGO1-4	8mer	ggaagACUGAGGAUCAGGUCa	|||:|| |||||||	ugacaUGAUUC--AGUCCAGa	0.7971	1.424	2	HeLa
MIMAT0019074	hsa-miR-378i	ENSG00000163597	SNHG16	processed_transcript	chr17	74556357	74556377	+	2	0	AGO1-4,AGO2	7mer-m8	ggaAGACUGAGGAUCAGGUCa	||||: : |||||||	ggcUCUGGAGUGGAGUCCAGg	0.9872	-0.134	0	Huh-7.5
MIMAT0019074	hsa-miR-378i	ENSG00000267263	AC111170.2	sense_intronic	chr17	75465527	75465548	+	3	0	AGO1,AGO2	8mer	ggaAGAC-UGAGGAUCAGGUCa	|| | || || |||||||	uggUCAGAACCCCAAGUCCAGa	1.0638	-0.262	0	MCF7,endothelial
MIMAT0019074	hsa-miR-378i	ENSG00000267263	AC111170.2	sense_intronic	chr17	75466967	75466986	+	1	0	AGO2	7mer-m8	ggaagACUGAGGAUCAGGUCa	||: | | |||||||	ggaggUGGGUGC-AGUCCAGg	0.5927	-0.170	0	22RV1
MIMAT0019074	hsa-miR-378i	ENSG00000226137	BAIAP2-AS1	lincRNA	chr17	79004476	79004496	-	1	0	AGO1-4	7mer-m8	ggaagacugaggaUCAGGUCa	| || | |||||||	cauuguugggaggAGUCCAGg	0.5156	-0.453	2	hNSC
MIMAT0019074	hsa-miR-378i	ENSG00000262223	AC110285.1	lincRNA	chr17	79358869	79358890	-	3	0	AGO1-4,AGO2	8mer	ggaagaCUGAG-GAUCAGGUCa	| ||| |||||||	ggggagGUCUCGGCAGUCCAGa	0.4505	-0.130	3	HEK293S,hNSC
MIMAT0019074	hsa-miR-378i	ENSG00000262049	AC139530.1	antisense	chr17	79669286	79669307	-	2	0	AGO2	7mer-m8	ggaagAC-UGAGGAUCAGGUCa	|| || : ||||||||	uggggUGCACCUGUAGUCCAGc	0.7274	-0.318	2	T-REx-293
MIMAT0019074	hsa-miR-378i	ENSG00000280407	AC132872.4	TEC	chr17	80209093	80209111	+	1	0	AGO2	7mer-m8	ggaagacUGAGGAUCAGGUCa	| |||| |||||||	gacacccACUC--AGUCCAGg	0.7968	-1.446	1	HeLa
MIMAT0019074	hsa-miR-378i	ENSG00000260563	AC132872.1	lincRNA	chr17	80252660	80252684	+	5	0	AGO2	7mer-m8	ggAAGACUGA-GG---AUCAGGUCa	|||:|||:| || |||||||	ucUUUUGAUUGCCAAGCAGUCCAGu	1.4483	0.009	5	T98G
MIMAT0019074	hsa-miR-378i	ENSG00000262652	AC124283.3	sense_intronic	chr17	80536326	80536349	+	1	0	AGO2	7mer-m8	ggAAGACUGAGGA---UCAGGUCa	|||||| || | |||||||	auUUCUGAAUCAUUAGAGUCCAGu	1.5751	-0.382	0	HeLa
MIMAT0019074	hsa-miR-378i	ENSG00000176912	TYMSOS	bidirectional_promoter_lncRNA	chr18	649808	649830	-	4	0	AGO1,AGO2	7mer-m8	ggAAGA--CUGAGGAUCAGGUCa	|||| || | |||||||	uuUUCUUGGAGUAAAAGUCCAGg	1.0894	0.501	2	HeLa,endothelial
MIMAT0019074	hsa-miR-378i	ENSG00000264080	AP005057.1	lincRNA	chr18	1781831	1781850	+	1	0	AGO2	7mer-m8	ggaAGACUGAGGAUCAGGUCa	|||| ||:| |||||||	guaUCUGCCUUC-AGUCCAGu	1.3321	-0.166	0	TDF
MIMAT0019074	hsa-miR-378i	ENSG00000267702	AP005131.6	sense_intronic	chr18	13487964	13487984	+	1	0	AGO2	7mer-m8	ggaAGACUGAGGAUCAGGUCa	|:||| |: |||||||	gaaUUUGAAUUGCAGUCCAGg	1.0546	0.279	1	Huh-7.5
MIMAT0019074	hsa-miR-378i	ENSG00000268573	AC011815.1	lincRNA	chr18	32863626	32863648	-	1	0	AGO2	7mer-m8	ggaAGACUG-A-GGAUCAGGUCa	| | ||:: | |:||||||||	cacUGUGGUGUACUUAGUCCAGu	1.2299	-0.155	0	BT474
MIMAT0019074	hsa-miR-378i	ENSG00000267583	AC007998.3	lincRNA	chr18	33046612	33046634	-	2	0	AGO1,AGO2	7mer-m8	ggaagacUGAGG--AUCAGGUCa	| | :|||| |||||||	accccaaGCUCCAGAAGUCCAGg	1.0221	0.077	1	HUVEC,endothelial
MIMAT0019074	hsa-miR-378i	ENSG00000267391	AC105105.2	lincRNA	chr18	56117237	56117257	+	15	0	AGO1-4,AGO2	7mer-m8	ggaagACUGAGGAUCAGGUCa	| | ||| | |||||||	gauaaUCACUGCAAGUCCAGc	1.0221	-0.390	0	Huh-7.5
MIMAT0019074	hsa-miR-378i	ENSG00000267391	AC105105.2	lincRNA	chr18	56118677	56118697	+	2	0	AGO1-4	7mer-m8	ggaagaCUGAGGAUCAGGUCa	|| || |:| |||||||	gcucagGAGUUCAAGUCCAGc	1.0719	0.104	0	Huh-7.5
MIMAT0019074	hsa-miR-378i	ENSG00000267390	AC036176.1	antisense	chr18	61048689	61048709	+	2	0	AGO2	7mer-m8	ggaagacugaggaUCAGGUCa	| | |||||||	caucaaagagaacAGUCCAGc	-0.0952	0.074	1	MDA-MB-231
MIMAT0019074	hsa-miR-378i	ENSG00000279811	AC093330.2	TEC	chr18	74715181	74715201	-	1	0	AGO1	8mer	ggaagacugaggaUCAGGUCa	|||||||	gacaaaauaggacAGUCCAGa	-0.6667	-0.850	0	endothelial
MIMAT0019074	hsa-miR-378i	ENSG00000269318	AC007292.2	antisense	chr19	4357093	4357113	-	2	0	AGO1-4	7mer-m8	ggaaGACUGAGGAUCAGGUCa	|| | | | |: |||||||	cccaCCGCCACUGAGUCCAGu	1.0673	-0.360	1	Huh-7.5
MIMAT0019074	hsa-miR-378i	ENSG00000267980	AC007292.1	antisense	chr19	4363824	4363846	+	2	0	AGO2	7mer-m8	ggAAG-AC-UGAGGAUCAGGUCa	|||| || | || |||||||	ucUUCUUGUAGUCAAAGUCCAGg	1.4738	5.393	4	TDF
MIMAT0019074	hsa-miR-378i	ENSG00000269680	AC008760.1	antisense	chr19	6748412	6748433	-	1	0	AGO2	7mer-m8	ggaaGA-CUGAGGAUCAGGUCa	|| || :| |||||||	gaagCUGGAAAUCAAGUCCAGu	0.7665	-0.125	3	TDF
MIMAT0019074	hsa-miR-378i	ENSG00000278897	AC020951.1	TEC	chr19	11967869	11967890	+	2	0	AGO1-4	8mer	ggaaGACU-GAGGAUCAGGUCa	:||| || |||||||	agcgUUGAGCUGAAAGUCCAGa	0.8559	0.000	1	Huh-7.5
MIMAT0019074	hsa-miR-378i	ENSG00000282851	BISPR	lincRNA	chr19	17525768	17525790	+	2	0	AGO2	7mer-m8	ggaaGACU-GAGGA-UCAGGUCa	| | || | |:| |||||||	cuggCGGAUCGCUUGAGUCCAGg	0.9849	-0.027	0	MDMs
MIMAT0019074	hsa-miR-378i	ENSG00000268362	AC092279.1	lincRNA	chr19	24249608	24249629	+	4	0	AGO1-4	7mer-m8	ggaagacuGAGGA-UCAGGUCa	| |:| |||||||	aggauaauCGCUUAAGUCCAGg	0.1283	-0.161	1	Huh-7.5
MIMAT0019074	hsa-miR-378i	ENSG00000261824	LINC00662	lincRNA	chr19	28268188	28268209	-	1	0	AGO2	7mer-m8	ggaaGACUGAGGA-UCAGGUCa	| |||:: || |||||||	caagCUGGUGGCUAAGUCCAGu	1.1417	-0.031	3	22RV1
MIMAT0019074	hsa-miR-378i	ENSG00000267575	AC006504.5	lincRNA	chr19	28297049	28297069	+	5	0	AGO1-4,AGO2	7mer-m8	ggaagaCUGAGGAUCAGGUCa	| || | |||||||||	ggaugcGAGUGCUAGUCCAGc	0.9175	2.483	1	HeLa,MCF7
MIMAT0019074	hsa-miR-378i	ENSG00000266976	AC079466.1	lincRNA	chr19	29105230	29105252	+	2	0	AGO1	7mer-m8	ggaAGACUGAG--GAUCAGGUCa	|:|||||| :||||||||	agcUUUGACUCUUUUAGUCCAGc	1.6437	0.064	1	endothelial
MIMAT0019074	hsa-miR-378i	ENSG00000236144	TMEM147-AS1	antisense	chr19	36034442	36034462	-	5	0	AGO1-4,AGO2	7mer-m8	ggaagacugagGAUCAGGUCa	| |||||||	ugagggccgggCCAGUCCAGu	-0.4659	0.043	2	MDMs,hNSC
MIMAT0019074	hsa-miR-378i	ENSG00000276846	AC016590.3	antisense	chr19	37806356	37806376	-	1	0	AGO2	8mer	ggAAGACUGAGGAUCAGGUCa	|| | | | | |||||||	ucUCCAGCCACAGAGUCCAGa	0.9918	0.133	1	T-REx-293
MIMAT0019074	hsa-miR-378i	ENSG00000205041	AC118344.1	sense_intronic	chr19	40780109	40780131	-	2	0	AGO2	7mer-m8	ggAAGAC--UGAGGAUCAGGUCa	|||| || || | |||||||	ccUUGUGGAACCCACAGUCCAGu	1.4343	-0.373	1	HeLa
MIMAT0019074	hsa-miR-378i	ENSG00000279539	AC006486.2	TEC	chr19	42746927	42746940	+	1	0	AGO2	7mer-m8	ggaagacugaggaUCAGGUCa	| |||||||	-------aaauggAGUCCAGg	-0.7121	0.672	2	HEK293
MIMAT0019074	hsa-miR-378i	ENSG00000279407	AC007191.1	TEC	chr19	46218312	46218332	-	1	0	AGO2	8mer	ggaagacugaggaUCAGGUCa	|| | |||||||	cccuaaauugaagAGUCCAGa	0.1823	-0.250	0	HeLa
MIMAT0019074	hsa-miR-378i	ENSG00000268568	AC007228.2	lincRNA	chr19	57184250	57184270	-	7	0	AGO1-4,AGO2	8mer	ggaagacUGAGGAUCAGGUCa	| ||| :||||||||	aauggaaACUGUUAGUCCAGa	0.8920	0.649	3	Huh-7.5
MIMAT0019074	hsa-miR-378i	ENSG00000268713	AC005261.3	lincRNA	chr19	57773214	57773233	+	1	0	AGO2	8mer	ggaAGACUGAGGAUCAGGUCa	|| || || |||||||	ggcUCAAAC-CCAAGUCCAGa	0.9488	-0.401	4	Huh-7.5
MIMAT0019074	hsa-miR-378i	ENSG00000268205	AC005261.1	lincRNA	chr19	57818552	57818572	+	25	0	AGO1,AGO1-4,AGO2	8mer	ggaAGACUGAGGAUCAGGUCa	| | || : |||||||	guaUGUAUCUGUCAGUCCAGa	0.7270	0.050	2	Huh-7.5,endothelial,foreskin_fibroblast
MIMAT0019074	hsa-miR-378i	ENSG00000268912	AC012313.5	lincRNA	chr19	58940489	58940510	-	1	0	AGO1-4	7mer-m8	ggaagaCUGAGGA-UCAGGUCa	| || | || |||||||	caggaaGAGUGCUCAGUCCAGu	0.7750	-0.227	1	MCF7
MIMAT0019074	hsa-miR-378i	ENSG00000267858	MZF1-AS1	antisense	chr19	59084143	59084163	+	1	0	AGO1-4	7mer-m8	ggaagacugaggaUCAGGUCa	|| | |||||||	uacacuucccagaAGUCCAGg	0.4413	0.510	2	MCF7
MIMAT0019074	hsa-miR-378i	ENSG00000267858	MZF1-AS1	antisense	chr19	59085622	59085643	+	3	0	AGO1-4	8mer	ggaagacUGAG-GAUCAGGUCa	|||: |||||||	uaggaaaACUUAGGAGUCCAGa	0.3245	0.171	2	Huh-7.5
MIMAT0019074	hsa-miR-378i	ENSG00000234684	SDCBP2-AS1	antisense	chr20	1355189	1355208	+	2	0	AGO1-4,AGO2	8mer	ggaagACUGAGGAUCAGGUCa	||| ||:: | |||||||	ccuggUGGUGGC-AGUCCAGa	1.2241	-0.184	1	Huh-7.5
MIMAT0019074	hsa-miR-378i	ENSG00000277287	AL109976.1	lincRNA	chr20	3221232	3221253	+	1	0	AGO2	7mer-m8	ggaaGA-CU-GAGGAUCAGGUCa	|| || || |||| |||||||	ccagCUAGAGCUCC-AGUCCAGg	1.5887	0.019	3	HeLa
MIMAT0019074	hsa-miR-378i	ENSG00000275223	AL121906.2	lincRNA	chr20	32243917	32243942	-	3	0	AGO1-4,AGO2	7mer-m8	ggAAGACUG-AGGA----UCAGGUCa	||| |||:| ||| |||||||	ccUGCUGGCACCCUGGCCAGUCCAGu	1.4704	-0.571	1	22RV1,Huh-7.5
MIMAT0019074	hsa-miR-378i	ENSG00000279253	AL121753.2	TEC	chr20	33851156	33851176	-	1	0	AGO2	8mer	ggaagacugaggaUCAGGUCa	| | |||||||	augcaauaaacacAGUCCAGa	0.0528	0.300	1	22RV1
MIMAT0019074	hsa-miR-378i	ENSG00000260032	NORAD	lincRNA	chr20	34635263	34635282	-	44	0	AGO1,AGO1-4,AGO2	7mer-m8	ggaagacUGAGGAUCAGGUCa	||| : |||||||	auggaaaACU-UAAGUCCAGu	0.3721	0.080	2	Huh-7.5,endothelial,foreskin_fibroblast
MIMAT0019074	hsa-miR-378i	ENSG00000177410	ZFAS1	antisense	chr20	47907436	47907458	+	1	0	AGO2	7mer-m8	ggaagacUGAGG--AUCAGGUCa	| || || |||||||	auuggcaACACCAGAAGUCCAGu	0.5760	0.111	4	22RV1
MIMAT0019074	hsa-miR-378i	ENSG00000231290	APCDD1L-AS1	processed_transcript	chr20	57100087	57100107	+	1	0	AGO2	7mer-m8	ggaagacugaggaUCAGGUCa	| | |||||||	gccaugggugaggAGUCCAGg	0.1835	-0.321	2	HeLa
MIMAT0019074	hsa-miR-378i	ENSG00000268858	AL118506.1	antisense	chr20	62495017	62495037	-	5	0	AGO1,AGO1-4,AGO2	7mer-m8	ggaaGACUGAGGAUCAGGUCa	| |: | |||||||	aagcCAGGAACAAAGUCCAGc	0.4971	0.182	0	HEK293S,endothelial,hNSC
MIMAT0019074	hsa-miR-378i	ENSG00000235609	AF127577.4	lincRNA	chr21	16229964	16229984	-	1	0	AGO2	7mer-m8	ggaagacugaggaUCAGGUCa	| |||||||	gaaauauaagagaAGUCCAGu	-0.0704	-0.484	4	HCT116
MIMAT0019074	hsa-miR-378i	ENSG00000281903	LINC02246	lincRNA	chr21	16229964	16229984	-	1	0	AGO2	7mer-m8	ggaagacugaggaUCAGGUCa	| |||||||	gaaauauaagagaAGUCCAGu	-0.0704	-0.484	0	HCT116
MIMAT0019074	hsa-miR-378i	ENSG00000223768	LINC00205	bidirectional_promoter_lncRNA	chr21	46716844	46716864	+	1	0	AGO2	8mer	ggAAGACUGAGGAUCAGGUCa	| ||| : ||||||||	aaUGCUGUUAAAUAGUCCAGa	0.9942	-0.219	1	HeLa
MIMAT0019074	hsa-miR-378i	ENSG00000228315	GUSBP11	processed_transcript	chr22	24034634	24034654	-	3	0	AGO1-4,AGO2	7mer-m8	ggaagacugaGGAUCAGGUCa	| || |||||||	guccuccaagCCCAGUCCAGg	0.2351	1.164	3	HEK293S,Huh-7.5
MIMAT0019074	hsa-miR-378i	ENSG00000228315	GUSBP11	processed_transcript	chr22	24036786	24036806	-	17	0	AGO1,AGO1-4,AGO2	7mer-m8	ggaaGACUGAGGAUCAGGUCa	:|| || |||||||	auccUUGCCUAGGAGUCCAGg	0.7386	-0.026	3	Huh-7.5,endothelial
MIMAT0019074	hsa-miR-378i	ENSG00000273000	AP000347.2	processed_transcript	chr22	24036786	24036806	-	17	0	AGO1,AGO1-4,AGO2	7mer-m8	ggaaGACUGAGGAUCAGGUCa	:|| || |||||||	auccUUGCCUAGGAGUCCAGg	0.7386	-0.026	1	Huh-7.5,endothelial
MIMAT0019074	hsa-miR-378i	ENSG00000225783	MIAT	lincRNA	chr22	27062263	27062283	+	1	0	AGO1-4	7mer-m8	ggaagaCUGAGGAUCAGGUCa	|| |||||||||||	uuaaaaGAGUCCUAGUCCAGc	0.7617	-0.148	2	hNSC
MIMAT0019074	hsa-miR-378i	ENSG00000225783	MIAT	lincRNA	chr22	27065288	27065312	+	1	0	AGO1-4	8mer	ggAAGACUGAGGA----UCAGGUCa	|||||: || |||||||	agUUCUGGAGGCUGGAAAGUCCAGa	1.0968	-0.001	2	hNSC
MIMAT0019074	hsa-miR-378i	ENSG00000223704	LINC01422	lincRNA	chr22	27260207	27260225	+	1	0	AGO2	7mer-m8	ggAAGACUGAGGAUCAGGUCa	| || | ||| |||||||	guUGCUCA-UCC-AGUCCAGc	1.1289	-0.334	1	HeLa
MIMAT0019074	hsa-miR-378i	ENSG00000279738	AL022311.1	sense_overlapping	chr22	38276947	38276965	+	1	0	AGO2	7mer-m8	ggAAGACUGAGGAUCAGGUCa	||||| | ||||||||	ugUUCUG--UGAUAGUCCAGc	1.2630	-0.109	3	motor_cortex
MIMAT0019074	hsa-miR-378i	ENSG00000280383	Z95331.1	sense_overlapping	chr22	46068608	46068627	+	2	0	AGO1-4,AGO2	7mer-m8	ggaagaCUGAGGAUCAGGUCa	||| || || |||||||	ccuggaGAGACC-AGUCCAGu	1.1614	-0.798	1	22RV1,hNSC
MIMAT0019074	hsa-miR-378i	ENSG00000197182	MIRLET7BHG	lincRNA	chr22	46506291	46506311	+	4	0	AGO2	7mer-m8	ggaaGACUGAGGAUCAGGUCa	| |:: | |||||||	agccCAGGUGGCCAGUCCAGc	0.6121	-0.605	5	HeLa
MIMAT0019074	hsa-miR-378i	ENSG00000224271	AL117329.1	lincRNA	chr22	48086493	48086513	+	1	0	AGO2	7mer-m8	ggaagacugaggaUCAGGUCa	| | |||||||	cugagagggaaacAGUCCAGc	0.1247	0.121	0	Huh-7.5
MIMAT0019074	hsa-miR-378i	ENSG00000235111	Z97192.3	sense_intronic	chr22	50006728	50006748	-	1	0	AGO2	7mer-m8	ggaagacugaggaUCAGGUCa	|| |||||||	aagucauuggaaaAGUCCAGu	0.0801	-0.117	4	22RV1
MIMAT0019074	hsa-miR-378i	ENSG00000188511	C22orf34	lincRNA	chr22	50017072	50017094	-	3	0	AGO1,AGO2	8mer	ggaagaCUGA--GGAUCAGGUCa	| ||:| || |||||||	cucagaGAUUGCCCAAGUCCAGa	0.7355	-0.214	1	HeLa,endothelial
MIMAT0019074	hsa-miR-378i	ENSG00000205664	BX890604.1	lincRNA	chrX	3747344	3747363	-	2	0	AGO1-4,AGO2	7mer-m8	ggAAGACUGAGGAUCAGGUCa	||| |||:| | |||||||	ccUACUGGC-CACAGUCCAGc	1.5041	0.780	2	HeLa,hNSC
MIMAT0019074	hsa-miR-378i	ENSG00000205663	FAM239B	lincRNA	chrX	3824184	3824203	-	2	0	AGO1-4,AGO2	7mer-m8	ggAAGACUGAGGAUCAGGUCa	||| |||:| | |||||||	ccUACUGGC-CACAGUCCAGc	1.5041	0.789	0	HeLa,hNSC
MIMAT0019074	hsa-miR-378i	ENSG00000234129	AC073529.1	lincRNA	chrX	10988466	10988489	-	1	0	AGO1-4	7mer-m8	ggaagACUG---AGGAUCAGGUCa	|||| || |||||||	uggcaUGACAGUUCGCAGUCCAGc	0.6403	-0.388	0	Huh-7.5
MIMAT0019074	hsa-miR-378i	ENSG00000260822	AC004656.1	sense_overlapping	chrX	24568248	24568270	+	7	0	AGO1-4,AGO2	7mer-m8	ggaagAC-UGAG-GAUCAGGUCa	|| || | | |||||||	auaaaUGUACACACAAGUCCAGu	0.6797	-0.210	1	Huh-7.5,T98G
MIMAT0019074	hsa-miR-378i	ENSG00000225470	JPX	lincRNA	chrX	73164256	73164276	+	4	2	AGO2	8mer	ggaagacugaggaUCAGGUCa	| |||||||	guccacuaacaaaAGUCCAGa	-0.0704	0.037	0	HEK293S
MIMAT0019074	hsa-miR-378i	ENSG00000230590	FTX	lincRNA	chrX	73421229	73421250	-	5	0	AGO1-4,AGO2	7mer-m8	ggaAGAC-UGAGGAUCAGGUCa	| || ::| |||||||	uagUAUGUGUUAGGAGUCCAGc	0.7665	0.085	0	Huh-7.5
MIMAT0019074	hsa-miR-378i	ENSG00000230590	FTX	lincRNA	chrX	73504627	73504647	-	1	0	AGO2	7mer-m8	ggaagacugaggaUCAGGUCa	| |||||||	aaggaaagauggaAGUCCAGg	-0.2527	0.403	0	HeLa
