# Supplementary material for: Identification of hub programmed cell death-related genes and immune infiltration in Crohn’s disease using bioinformatics
Source: Front Genet. 2024 Dec 18;15:1425062. doi: 10.3389/fgene.2024.1425062 (PMC11688285; doi:10.3389/fgene.2024.1425062)
Supplement: Supplementary file 2 [file DataSheet4.zip › Input data and script3/ceRNAnet/miRNA_lncRNA/hsa-miR-494-3p.txt]

#please cite:
#Zhou KR, Liu S, Li B, Liu SR, Zheng WJ, Cai L, et al. An encyclopedia of RNA interactomes in ENCORI.
#2.Li JH, et al.starBase v2.0: decoding miRNA-ceRNA, miRNA-ncRNA and protein-RNA interaction networks from large-scale CLIP-Seq data , Nucleic Acids Res. 2014 Jan;42:D92-7.
miRNAid	miRNAname	geneID	geneName	geneType	chromosome	start	end	strand	clipExpNum	degraExpNum	RBP	merClass	miRseq	align	targetSeq	TDMDScore	phyloP	pancancerNum	cellline/tissue
MIMAT0002816	hsa-miR-494-3p	ENSG00000242590	AL645608.6	sense_intronic	chr1	991436	991457	+	51	0	AGO1,AGO1-4,AGO2	7mer-m8	cuccaaaGGGCACAUACAAAGu	| |:| |||||||||	uuacuaaCUCUAGUAUGUUUCu	0.7018	1.678	0	Huh-7.5,endothelial,foreskin_fibroblast
MIMAT0002816	hsa-miR-494-3p	ENSG00000240731	AL139287.1	sense_intronic	chr1	1252984	1253005	-	4	0	AGO1-4,AGO2	7mer-m8	cuccaaagggcacaUACAAAGu	| | |||||||	uugaggccuucaucAUGUUUCu	0.1109	0.119	0	HEK293S,Huh-7.5
MIMAT0002816	hsa-miR-494-3p	ENSG00000261326	LINC01355	lincRNA	chr1	23611419	23611441	-	1	0	AGO1-4	7mer-m8	cuCCAAAGG-GCACAUACAAAGu	| ||||| :||| |||||||	uuGUUUUCCUUGUGAAUGUUUCu	1.6656	0.399	2	hNSC
MIMAT0002816	hsa-miR-494-3p	ENSG00000271420	AL109936.2	lincRNA	chr1	23705469	23705490	-	1	0	AGO1-4	7mer-m8	cuccaaagggcacaUACAAAGu	| | | |||||||	gcugagaaacccagAUGUUUCu	0.2820	0.362	6	foreskin_fibroblast
MIMAT0002816	hsa-miR-494-3p	ENSG00000197989	SNHG12	antisense	chr1	28906888	28906908	-	31	0	AGO1,AGO1-4,AGO2	8mer	cuCCAAAGGGCACAUACAAAGu	|| |||||: | |||||||	caGCUUUCCUAU-AAUGUUUCa	1.5270	1.868	2	MDMs,endothelial,foreskin_fibroblast
MIMAT0002816	hsa-miR-494-3p	ENSG00000197989	SNHG12	antisense	chr1	28907013	28907034	-	55	0	AGO1,AGO1-4,AGO2	7mer-m8	cuccaaagggcaCAUACAAAGu	|| | |||||||	ugggacagaacaGCAUGUUUCc	0.0958	1.404	2	Huh-7.5,endothelial
MIMAT0002816	hsa-miR-494-3p	ENSG00000226476	LINC01748	lincRNA	chr1	61005911	61005932	-	2	0	AGO1-4,AGO2	8mer	cuccaaagggcaCAUACAAAGu	|| |||||||||	cagaaaggggaaGUAUGUUUCa	0.2649	1.975	0	Huh-7.5
MIMAT0002816	hsa-miR-494-3p	ENSG00000238122	AL359258.1	lincRNA	chr1	108816095	108816116	-	2	0	AGO1,AGO2	7mer-m8	cuccaaagggcacaUACAAAGu	| | |||||||	agaagauugagaacAUGUUUCg	0.0465	-0.484	0	BCBL-1,endothelial
MIMAT0002816	hsa-miR-494-3p	ENSG00000224698	AL390038.1	lincRNA	chr1	108963506	108963527	+	2	0	AGO1,AGO2	7mer-m8	cuccaaagggcacaUACAAAGu	| | |||||||	agaagauugagaacAUGUUUCg	0.0465	-0.392	1	BCBL-1,endothelial
MIMAT0002816	hsa-miR-494-3p	ENSG00000273373	AL355488.1	antisense	chr1	110913625	110913646	+	3	0	AGO1-4,AGO2	8mer	cuccaaagggcacaUACAAAGu	| |||||||	uggcagagugaauaAUGUUUCa	-0.3825	0.044	3	Huh-7.5,hNSC
MIMAT0002816	hsa-miR-494-3p	ENSG00000273373	AL355488.1	antisense	chr1	110915013	110915035	+	2	0	AGO1	8mer	cuCCAAAGGGCACA-UACAAAGu	|||| | | |||||||	uuGGUUGAGAAUUUAAUGUUUCa	0.7953	0.902	3	endothelial
MIMAT0002816	hsa-miR-494-3p	ENSG00000273373	AL355488.1	antisense	chr1	110915122	110915140	+	3	0	AGO1-4,AGO2	7mer-m8	cuccaAAGGGCACAUACAAAGu	| ||:|:| |||||||	caacaUUUCUG---AUGUUUCu	0.7583	0.299	3	Huh-7.5,T-REx-293
MIMAT0002816	hsa-miR-494-3p	ENSG00000261654	AL360270.2	sense_overlapping	chr1	111479813	111479835	-	2	0	AGO1-4,AGO2	7mer-m8	cuccaaagggCACA-UACAAAGu	| || | |||||||	ugcagauuagGUCUGAUGUUUCu	0.2659	0.142	3	Huh-7.5
MIMAT0002816	hsa-miR-494-3p	ENSG00000233396	LINC01719	lincRNA	chr1	145373436	145373455	-	1	0	AGO1-4	7mer-m8	cucCAAAGGGCACAUACAAAGu	|| ||||:| | |||||||	gaaGUUUUC--UUCAUGUUUCu	1.3315	0.141	3	fibroblasts
MIMAT0002816	hsa-miR-494-3p	ENSG00000227733	AC239809.3	sense_intronic	chr1	146147929	146147950	-	1	0	AGO1-4	7mer-m8	cuccaaagggcacaUACAAAGu	| | |||||||	uugaacaacauaaaAUGUUUCu	0.1456	1.230	4	fibroblasts
MIMAT0002816	hsa-miR-494-3p	ENSG00000278811	LINC00624	antisense	chr1	146730747	146730768	-	1	0	AGO1-4	8mer	cuccaaaggGCACAUACAAAGu	| :| | |||||||	agauauaugUGGGAAUGUUUCa	0.3396	0.030	4	fibroblasts
MIMAT0002816	hsa-miR-494-3p	ENSG00000278811	LINC00624	antisense	chr1	146854773	146854794	-	1	0	AGO1-4	7mer-m8	cuccaaagggcacaUACAAAGu	| | |||||||	agagaaagaauuucAUGUUUCu	-0.0284	-0.149	4	fibroblasts
MIMAT0002816	hsa-miR-494-3p	ENSG00000236947	AL139412.1	lincRNA	chr1	156424438	156424459	-	2	0	AGO1-4,AGO2	8mer	cuccaaagggcacaUACAAAGu	| || |||||||	gcauguuaguaaacAUGUUUCa	0.2128	0.135	4	Huh-7.5
MIMAT0002816	hsa-miR-494-3p	ENSG00000269887	AL391001.1	sense_intronic	chr1	164649769	164649790	+	7	0	AGO1-4,AGO2	7mer-m8	cuccaaagGGCACAUACAAAGu	|:| |||||||	cuacagggCUGCUAAUGUUUCu	0.0315	-0.177	3	HS5,Huh-7.5
MIMAT0002816	hsa-miR-494-3p	ENSG00000243155	AL162431.2	antisense	chr1	180945244	180945265	-	7	0	AGO1-4,AGO2	7mer-m8	cuccaaAGGGCACAUACAAAGu	| |:|:| |||||||||	acgagcUUCUGGGUAUGUUUCg	0.9745	-0.588	1	Huh-7.5,MCF7
MIMAT0002816	hsa-miR-494-3p	ENSG00000203709	MIR29B2CHG	lincRNA	chr1	207987751	207987771	-	4	1	AGO2	7mer-m8	cuccaaaGGGCACAUACAAAGu	| ||: || |||||||	ucucuggCCUCUG-AUGUUUCc	0.7317	-0.028	5	T98G
MIMAT0002816	hsa-miR-494-3p	ENSG00000153363	LINC00467	lincRNA	chr1	211565247	211565268	+	1	0	AGO2	7mer-m8	cuccaaagggcacAUACAAAGu	||||||||	cuucagaugauccUAUGUUUCc	-0.5455	0.591	6	MDA-MB-231
MIMAT0002816	hsa-miR-494-3p	ENSG00000229258	AL445488.1	antisense	chr1	212019614	212019634	+	1	0	AGO2	7mer-m8	cuccaaagggcACAUACAAAGu	| | || |||||||	caccauaaauuUG-AUGUUUCu	0.3773	0.117	3	MDA-MB-231
MIMAT0002816	hsa-miR-494-3p	ENSG00000269973	AC010969.2	lincRNA	chr2	10076942	10076963	+	4	0	AGO1,AGO1-4,AGO2	7mer-m8	cuccaaagggcaCAUACAAAGu	| |||||||	agaaaaauaaaaGCAUGUUUCc	-0.6022	0.217	0	Huh-7.5,endothelial
MIMAT0002816	hsa-miR-494-3p	ENSG00000272148	AC013403.2	antisense	chr2	27285632	27285653	-	1	0	AGO1-4	7mer-m8	cuccaaaGGGCACAUACAAAGu	:::| | |||||||	uucucacUUUGGGAAUGUUUCu	0.3486	0.574	2	Huh-7.5
MIMAT0002816	hsa-miR-494-3p	ENSG00000276334	AL133243.2	sense_intronic	chr2	32748514	32748535	+	4	0	AGO1-4,AGO2	8mer	cuccAAAGGGCACAUACAAAGu	| |: : | |||||||	uucuUAUUAUUUAAAUGUUUCa	0.5388	0.345	3	Huh-7.5
MIMAT0002816	hsa-miR-494-3p	ENSG00000276517	AL133243.3	sense_intronic	chr2	32753176	32753196	+	1	0	AGO2	7mer-m8	cucCAAAGGGCACAUACAAAGu	| | |:: || |||||||	ucaGCUGCUUCUG-AUGUUUCu	0.8680	0.095	1	GM12891
MIMAT0002816	hsa-miR-494-3p	ENSG00000212978	AC016747.1	processed_transcript	chr2	61370910	61370932	-	8	0	AGO1-4,AGO2	7mer-m8	cucCAAAGGGCACA-UACAAAGu	|| | | | | || |||||||	gauGCUGCGCCAGUCAUGUUUCc	1.1019	0.155	6	Huh-7.5
MIMAT0002816	hsa-miR-494-3p	ENSG00000179818	PCBP1-AS1	processed_transcript	chr2	70313407	70313414	-	1	0	AGO1-4	7mer-m8	cuccaaagggcacaUACAAAGu	|||||||	--------------AUGUUUCc	-2.2273	1.797	2	hNSC
MIMAT0002816	hsa-miR-494-3p	ENSG00000179818	PCBP1-AS1	processed_transcript	chr2	70313407	70313421	-	1	0	AGO1-4	7mer-m8	cuccaaagggcacaUACAAAGu	| |||||||	-------ggccgccAUGUUUCc	-0.7441	1.867	2	hNSC
MIMAT0002816	hsa-miR-494-3p	ENSG00000179818	PCBP1-AS1	processed_transcript	chr2	70313407	70313428	-	1	0	AGO1-4	7mer-m8	cuccaaagggcacaUACAAAGu	|| | |||||||	uuggggcggccgccAUGUUUCc	0.3196	1.255	2	hNSC
MIMAT0002816	hsa-miR-494-3p	ENSG00000281195	AC007878.1	lincRNA	chr2	71603169	71603190	+	8	0	AGO1,AGO1-4,AGO2	8mer	cuccaaagggcaCAUACAAAGu	| |||||||	uuuaaggaaauaGAAUGUUUCa	-0.6022	0.357	1	Huh-7.5,endothelial
MIMAT0002816	hsa-miR-494-3p	ENSG00000278962	AC092645.1	TEC	chr2	112946485	112946506	+	1	0	AGO2	7mer-m8	cuccaaagggcacAUACAAAGu	| ||||||||	uuauccacagccuUAUGUUUCu	0.0237	0.035	2	cingulate_gyrus
MIMAT0002816	hsa-miR-494-3p	ENSG00000189223	PAX8-AS1	processed_transcript	chr2	113996606	113996626	+	4	0	AGO1,AGO1-4,AGO2	7mer-m8	cuccaaaGGGCACAUACAAAGu	| | || |||||||	auaaggcCACAUG-AUGUUUCu	0.2887	0.008	1	Huh-7.5,endothelial
MIMAT0002816	hsa-miR-494-3p	ENSG00000231890	DARS-AS1	antisense	chr2	136774434	136774458	+	1	0	AGO1-4	7mer-m8	cuccAAAGGGC---ACAUACAAAGu	| ||||: | | ||||||||	uauaUUUCUAGUAUUAUAUGUUUCc	1.0266	0.557	5	hNSC
MIMAT0002816	hsa-miR-494-3p	ENSG00000260868	LINC01960	lincRNA	chr2	174890911	174890933	+	1	0	AGO2	7mer-m8	cucCAAAGGGC-ACAUACAAAGu	| ||| :::| | |||||||	gcuGUUCUUUGAUCAAUGUUUCu	1.1829	0.225	0	Akata-LCLd3
MIMAT0002816	hsa-miR-494-3p	ENSG00000224189	HAGLR	antisense	chr2	177038410	177038433	-	1	0	AGO1	8mer	cucCAAA-GGGCAC-AUACAAAGu	| |||| : | || ||||||||	gguGUUUAUACUUGUUAUGUUUCa	1.3958	1.097	5	endothelial
MIMAT0002816	hsa-miR-494-3p	ENSG00000223960	AC009948.1	antisense	chr2	179295466	179295487	+	1	0	AGO1-4	7mer-m8	cuccaaaGGGCACAUACAAAGu	::| | |||||||	accuaccUUCAUUCAUGUUUCc	0.2244	0.046	2	hNSC
MIMAT0002816	hsa-miR-494-3p	ENSG00000270956	AC009948.4	antisense	chr2	179406275	179406295	+	4	0	AGO1-4,AGO2	7mer-m8	cuccaAAGGGCACAUACAAAGu	| :|:|| |||||||	ucaaaUAUCUGU-AAUGUUUCu	0.6112	3.548	1	HEK293T,Huh-7.5
MIMAT0002816	hsa-miR-494-3p	ENSG00000272800	AC021851.1	lincRNA	chr2	184079362	184079383	+	1	0	AGO2	7mer-m8	cucCAAAGGGCACAUACAAAGu	|| ||| :: | ||||||||	gauGUUCUUAAUUUAUGUUUCu	1.3237	0.396	0	HCT116
MIMAT0002816	hsa-miR-494-3p	ENSG00000260142	AC068135.2	lincRNA	chr2	194763828	194763848	+	1	0	AGO1-4	8mer	cuccAAAGGGCACAUACAAAGu	|||:|| || |||||||	ccuuUUUUCCCUG-AUGUUUCa	1.1274	0.288	3	hNSC
MIMAT0002816	hsa-miR-494-3p	ENSG00000227946	AC007383.2	lincRNA	chr2	206951170	206951191	+	1	0	AGO2	7mer-m8	cuccaaagggcacaUACAAAGu	|||||||	cuccagggggaaaaAUGUUUCu	-0.7727	0.299	2	GM12892
MIMAT0002816	hsa-miR-494-3p	ENSG00000227432	AC053503.1	antisense	chr2	220381438	220381460	-	1	0	AGO2	7mer-m8	cucCAA-AGGGCACAUACAAAGu	||| |: | | |||||||	cucGUUGGCUGGAGCAUGUUUCc	0.9157	0.251	3	HeLa
MIMAT0002816	hsa-miR-494-3p	ENSG00000261428	AC097461.1	antisense	chr2	223433891	223433912	-	1	0	AGO1-4	7mer-m8	cuccaaAGGGCACAUACAAAGu	| | || :|| |||||||	caugcaUCAUGUAGAUGUUUCu	1.0110	0.396	6	Huh-7.5
MIMAT0002816	hsa-miR-494-3p	ENSG00000273301	AC016717.2	lincRNA	chr2	226564425	226564446	+	3	0	AGO2	8mer	cuccaaagggcacaUACAAAGu	| | | | |||||||	aaagaauuaugaucAUGUUUCa	0.5200	2.301	0	MDA-MB-231
MIMAT0002816	hsa-miR-494-3p	ENSG00000260942	CAPN10-AS1	antisense	chr2	241524633	241524654	-	1	0	AGO2	7mer-m8	cuccaAAGGGCACAUACAAAGu	|| |||| | |||||||	gacucUUCCGGAAGAUGUUUCu	1.1807	-0.012	5	HEK293S
MIMAT0002816	hsa-miR-494-3p	ENSG00000230082	PRRT3-AS1	antisense	chr3	9996393	9996414	+	1	0	AGO2	7mer-m8	cuccaaagggcacaUACAAAGu	| |||||||	cucacacugaauuaAUGUUUCu	-0.4902	0.365	4	HeLa
MIMAT0002816	hsa-miR-494-3p	ENSG00000231177	LINC00852	antisense	chr3	10326462	10326481	+	4	0	AGO1-4,AGO2	7mer-m8	cuCCAAAGGGCACAUACAAAGu	|| |||| || |||||||	acGGCUUCC--UGCAUGUUUCc	1.2594	-0.686	0	HeLa,Huh-7.5
MIMAT0002816	hsa-miR-494-3p	ENSG00000214773	AC112512.1	sense_intronic	chr3	47645313	47645335	-	1	0	AGO1-4	7mer-m8	cuccAAAGGGCA-CAUACAAAGu	| | : || | |||||||	aguaUCUGUAGUAGAAUGUUUCu	0.6674	-0.165	3	Huh-7.5
MIMAT0002816	hsa-miR-494-3p	ENSG00000244380	AC134772.1	antisense	chr3	48487679	48487698	-	1	0	AGO2	8mer	cuCCAAAGGGCACAUACAAAGu	||||| ||| |||||||	cgGGUUU--AGUGAAUGUUUCa	1.4007	0.052	5	22RV1
MIMAT0002816	hsa-miR-494-3p	ENSG00000259976	AC093010.3	3prime_overlapping_ncRNA	chr3	114034515	114034542	-	16	0	AGO1-4,AGO2	7mer-m8	cuccAAAGGGCAC------AUACAAAGu	|||:|| || |||||||	accuUUUUCCCUGCACAGAAAUGUUUCu	0.2638	2.137	5	Huh-7.5
MIMAT0002816	hsa-miR-494-3p	ENSG00000261167	AC107027.3	sense_overlapping	chr3	131176344	131176364	-	1	0	AGO1-4	7mer-m8	cuccaaaggGCACAUACAAAGu	| | :|| ||||||||	caagaagaaUGU-UAUGUUUCu	0.6566	0.021	10	hNSC
MIMAT0002816	hsa-miR-494-3p	ENSG00000261167	AC107027.3	sense_overlapping	chr3	131176988	131177009	-	2	0	AGO2	8mer	cuccaaaGGGCACAUACAAAGu	|| | ||:| |||||||	gaugggaCCUGACCAUGUUUCa	0.9778	-0.150	10	HCT116
MIMAT0002816	hsa-miR-494-3p	ENSG00000241544	LINC02029	lincRNA	chr3	156806097	156806118	+	1	0	AGO2	7mer-m8	cuccaaaGGGCACAUACAAAGu	| | || | |||||||	gcagaagCCAUUCCAUGUUUCc	0.6752	-0.837	3	TDF
MIMAT0002816	hsa-miR-494-3p	ENSG00000242808	SOX2-OT	sense_overlapping	chr3	181457359	181457380	+	5	0	AGO1-4,AGO2	8mer	cuccaaagggcacaUACAAAGu	|| |||||||	ccaacuuagaaauaAUGUUUCa	0.0203	0.888	6	hNSC,motor_cortex
MIMAT0002816	hsa-miR-494-3p	ENSG00000272885	AC092574.1	lincRNA	chr4	410182	410203	-	3	0	AGO1-4,AGO2	7mer-m8	cuccaaagggcacaUACAAAGu	| |||||||	auagaggaagagaaAUGUUUCc	-0.3248	0.183	1	Huh-7.5
MIMAT0002816	hsa-miR-494-3p	ENSG00000260296	AC095057.3	sense_overlapping	chr4	40168668	40168689	+	5	0	AGO1-4,AGO2	7mer-m8	cuccaaagggcacAUACAAAGu	| ||||||||	auauguauuuuaaUAUGUUUCu	-0.0174	0.318	2	Huh-7.5
MIMAT0002816	hsa-miR-494-3p	ENSG00000273369	AC096586.2	antisense	chr4	44696306	44696327	-	1	0	AGO2	7mer-m8	cuccaaagggcacAUACAAAGu	||||||||	cuccccaaagagaUAUGUUUCc	-0.5455	-0.331	1	hMSC
MIMAT0002816	hsa-miR-494-3p	ENSG00000260878	AC104072.1	sense_overlapping	chr4	46245971	46245991	-	5	0	AGO2	7mer-m8	cuccAAAGGGCACAUACAAAGu	| |||| :| |||||||	caccUUUCAUG-AAAUGUUUCc	1.0854	0.399	0	motor_cortex
MIMAT0002816	hsa-miR-494-3p	ENSG00000260918	AC107398.3	sense_overlapping	chr4	47439246	47439268	+	2	0	AGO2	8mer	cucCAAAGGGC-ACAUACAAAGu	| ||| | :| | |||||||	uacGUUACAUGUUAAAUGUUUCa	1.1042	0.349	2	cingulate_gyrus
MIMAT0002816	hsa-miR-494-3p	ENSG00000279464	AC096720.2	TEC	chr4	68474474	68474500	-	1	0	AGO1	7mer-m8	cuCCAAAGGGC----A-CAUACAAAGu	|||||: :| | ||||||||	uuGGUUUUAUGCAAUUAAUAUGUUUCu	0.9572	0.064	0	endothelial
MIMAT0002816	hsa-miR-494-3p	ENSG00000272677	AC124016.1	antisense	chr4	83305003	83305020	+	2	0	AGO1-4,AGO2	7mer-m8	cuCCAAAGGGCACAUACAAAGu	||||||: ||||||||	cuGGUUUCU----UAUGUUUCu	1.3295	0.394	2	Huh-7.5
MIMAT0002816	hsa-miR-494-3p	ENSG00000269893	SNHG8	lincRNA	chr4	119200516	119200541	+	4	0	AGO1-4,AGO2	7mer-m8	cuccaaagGGC-ACA---UACAAAGu	| ||| ||| |||||||	uuucuaaaCCGUUGUUCAAUGUUUCu	0.6951	-0.072	5	HeLa,MCF7
MIMAT0002816	hsa-miR-494-3p	ENSG00000260244	AC104083.1	sense_overlapping	chr4	156656171	156656196	+	1	0	AGO2	7mer-m8	cucCAA--AGGGCACA--UACAAAGu	||| |||: | | |||||||	acuGUUGCUCCUCUUUAAAUGUUUCu	0.9823	-0.104	3	cingulate_gyrus
MIMAT0002816	hsa-miR-494-3p	ENSG00000273097	RP11-219C20.3	lincRNA	chr4	165992148	165992156	-	2	0	AGO1-4,AGO2	7mer-m8	cuccaaagggcacaUACAAAGu	|||||||	-------------aAUGUUUCc	-2.1818	0.089	0	HeLa,Huh-7.5
MIMAT0002816	hsa-miR-494-3p	ENSG00000272870	AC097534.2	antisense	chr4	174285151	174285171	-	2	0	AGO2	7mer-m8	cuCCAAAGGGCACAUACAAAGu	|||| |:|:|| |||||||	uaGGUCUUCUGU-AAUGUUUCu	1.5055	0.130	5	cingulate_gyrus
MIMAT0002816	hsa-miR-494-3p	ENSG00000221990	EXOC3-AS1	antisense	chr5	442660	442681	-	1	0	AGO2	7mer-m8	cuCCAAAGGGCACAUACAAAGu	||| || | |||||||	ugGGUGGCCACCGGAUGUUUCc	0.9157	-0.473	6	MCF7
MIMAT0002816	hsa-miR-494-3p	ENSG00000248092	NNT-AS1	antisense	chr5	43572116	43572137	-	1	0	AGO1	7mer-m8	cuccAAAGGGCACAUACAAAGu	| |||::| ||||||||	aauuUUUUUCUCCUAUGUUUCu	1.1497	0.026	11	endothelial
MIMAT0002816	hsa-miR-494-3p	ENSG00000248092	NNT-AS1	antisense	chr5	43572267	43572288	-	4	0	AGO1-4,AGO2	8mer	cuccaaagggcacAUACAAAGu	||| ||||||||	gagagagaagaauUAUGUUUCa	0.2406	0.148	11	Huh-7.5
MIMAT0002816	hsa-miR-494-3p	ENSG00000250961	AC025470.2	antisense	chr5	56690960	56690978	+	1	0	AGO2	7mer-m8	cuCCAAAGGGCACAUACAAAGu	||||||| | | |||||||	gaGGUUU--GGAG-AUGUUUCu	1.6876	0.332	3	WA-09
MIMAT0002816	hsa-miR-494-3p	ENSG00000250066	AC093248.1	lincRNA	chr5	68259187	68259208	+	1	0	AGO2	8mer	cuccAAAGGGCACAUACAAAGu	| |||: |||||||	auaaUCUCCUCGAAAUGUUUCa	0.6885	0.281	2	T-REx-293
MIMAT0002816	hsa-miR-494-3p	ENSG00000249655	AC008434.1	antisense	chr5	79927239	79927264	-	1	0	AGO1-4	7mer-m8	cuCCAAAGGGCAC---A-UACAAAGu	||||||: || | |||||||	uaGGUUUUGGAUGGGCUGAUGUUUCu	1.3206	0.079	5	fibroblasts
MIMAT0002816	hsa-miR-494-3p	ENSG00000251450	RASGRF2-AS1	antisense	chr5	80247162	80247183	-	1	0	AGO2	7mer-m8	cuCCAAAGGGCACAUACAAAGu	|||| | : || |||||||	gaGGAAACAUUUGGAUGUUUCc	1.2716	0.144	0	cingulate_gyrus
MIMAT0002816	hsa-miR-494-3p	ENSG00000237187	NR2F1-AS1	antisense	chr5	92878476	92878496	-	1	0	AGO2	8mer	cuccAAAGGGCACAUACAAAGu	|| ||: || |||||||	ccccUUGCCUUUG-AUGUUUCa	0.9245	0.077	0	22RV1
MIMAT0002816	hsa-miR-494-3p	ENSG00000249476	AC008467.1	lincRNA	chr5	108657227	108657247	-	4	0	AGO1,AGO1-4,AGO2	7mer-m8	cuccaaagggcACAUACAAAGu	| | | || |||||||	aacaucaucaaUG-AUGUUUCc	0.6297	-0.071	1	Huh-7.5,endothelial
MIMAT0002816	hsa-miR-494-3p	ENSG00000279118	AC093535.2	TEC	chr5	125834105	125834126	+	2	0	AGO1-4,AGO2	8mer	cuccaaAGGGCACAUACAAAGu	| |::: || |||||||	uauccaUUUUUUGCAUGUUUCa	0.8558	-0.098	1	foreskin_fibroblast,hMSC
MIMAT0002816	hsa-miR-494-3p	ENSG00000224186	C5orf66	antisense	chr5	134632221	134632241	+	3	0	AGO2	8mer	cuccAAAGGGCACAUACAAAGu	||| ::| | |||||||	uuuaUUUAUUG-GAAUGUUUCa	0.8891	0.144	3	T98G
MIMAT0002816	hsa-miR-494-3p	ENSG00000280047	AC091825.1	TEC	chr5	141547785	141547806	+	2	0	AGO1-4,AGO2	7mer-m8	cuccaaaGGGCACAUACAAAGu	|| |::|| |||||||	aagcccaCUUGUUCAUGUUUCc	0.9057	0.373	2	Huh-7.5
MIMAT0002816	hsa-miR-494-3p	ENSG00000230551	AC021078.1	processed_transcript	chr5	148878375	148878397	-	7	0	AGO2	7mer-m8	cuccaaaggGCA-CAUACAAAGu	|| :|| | |||||||	gacugacaaUGUAGCAUGUUUCc	0.5081	-0.224	3	HCT116
MIMAT0002816	hsa-miR-494-3p	ENSG00000247049	AC008443.2	antisense	chr5	180651884	180651905	-	1	0	AGO2	7mer-m8	cuccaaagggcacaUACAAAGu	| |||||||	uggugggugaagagAUGUUUCc	-0.3825	-0.508	0	HeLa
MIMAT0002816	hsa-miR-494-3p	ENSG00000248275	TRIM52-AS1	processed_transcript	chr5	180690910	180690931	+	2	0	AGO1,AGO2	7mer-m8	cuccaaAGGGC-ACAUACAAAGu	| |||:| || |||||||	gccaagUCCUGCUG-AUGUUUCu	0.9427	0.554	2	HeLa,endothelial
MIMAT0002816	hsa-miR-494-3p	ENSG00000234817	AL136309.2	lincRNA	chr6	4156756	4156777	+	1	0	AGO1-4	7mer-m8	cuccAAAGGGC-ACAUACAAAGu	| ||: | || |||||||	cucaUGUCUGGAUG-AUGUUUCc	0.7959	0.236	6	Huh-7.5
MIMAT0002816	hsa-miR-494-3p	ENSG00000272468	AL021807.1	lincRNA	chr6	27090649	27090669	-	2	0	AGO1-4,AGO2	7mer-m8	cuccaaAGGGCACAUACAAAGu	| ||:|| ||||||||	acgaggUCUCG-CUAUGUUUCc	0.9135	-0.144	2	HeLa,Huh-7.5
MIMAT0002816	hsa-miR-494-3p	ENSG00000225791	TRAM2-AS1	lincRNA	chr6	52448743	52448764	+	1	0	AGO2	8mer	cuccaaagggcacaUACAAAGu	| || |||||||	cuguaaaccuaaaaAUGUUUCa	0.3758	0.436	10	HEK293S
MIMAT0002816	hsa-miR-494-3p	ENSG00000230910	AL391807.1	antisense	chr6	69343156	69343176	-	1	0	AGO2	7mer-m8	cuccaaagggcACAUACAAAGu	| | || |||||||	aacacugauuuUG-AUGUUUCu	0.3773	0.600	1	cingulate_gyrus
MIMAT0002816	hsa-miR-494-3p	ENSG00000232295	AL589935.1	processed_transcript	chr6	72013827	72013847	-	2	0	AGO2	8mer	cuccaaagGGCACAUACAAAGu	|:| | |||||||	uuaagcaaCUG-GCAUGUUUCa	0.1225	0.483	3	H1
MIMAT0002816	hsa-miR-494-3p	ENSG00000233967	AL359715.1	lincRNA	chr6	81172799	81172820	+	1	0	AGO2	7mer-m8	cuccaaagggcACAUACAAAGu	||| | || |||||||	gagcuaaaaauUGCAUGUUUCc	0.7859	0.809	3	BCBL-1
MIMAT0002816	hsa-miR-494-3p	ENSG00000283549	AC007161.3	processed_transcript	chr7	7712989	7713010	+	3	0	AGO2	8mer	cuccaaagggcacaUACAAAGu	|| | |||||||	cagcagcagcagcaAUGUUUCa	0.2726	1.368	0	MDA-MB-231
MIMAT0002816	hsa-miR-494-3p	ENSG00000229970	AC007128.1	antisense	chr7	8383436	8383456	+	3	0	AGO1-4,AGO2	7mer-m8	cuccaaagggCACAUACAAAGu	|| | ||| |||||||	cagcugggagGUG-AUGUUUCu	0.8063	3.601	1	Huh-7.5
MIMAT0002816	hsa-miR-494-3p	ENSG00000228649	SNHG26	processed_transcript	chr7	22900648	22900669	+	1	0	AGO2	7mer-m8	cuccaaAGGGCACAUACAAAGu	| |:: ||||||||||	aaucagUUUGAUGUAUGUUUCu	0.8304	0.314	1	GM12892
MIMAT0002816	hsa-miR-494-3p	ENSG00000196295	AC005154.1	processed_transcript	chr7	30589338	30589359	-	1	0	AGO2	8mer	cuccaaagggcACAUACAAAGu	|| || |||||||	cagagaaaguuUGAAUGUUUCa	0.2887	0.489	5	HeLa
MIMAT0002816	hsa-miR-494-3p	ENSG00000232956	SNHG15	lincRNA	chr7	45025407	45025428	-	8	0	AGO1-4,AGO2	7mer-m8	cuccaaagggcaCAUACAAAGu	| | |||||||	acaugaugauaaGGAUGUUUCu	-0.0552	-0.569	1	Huh-7.5
MIMAT0002816	hsa-miR-494-3p	ENSG00000234456	MAGI2-AS3	processed_transcript	chr7	79090705	79090726	+	5	0	AGO1,AGO1-4	8mer	cuccaaagggcaCAUACAAAGu	| | | |||||||	gucucuggaaaaGCAUGUUUCa	0.1374	0.420	2	Huh-7.5,endothelial
MIMAT0002816	hsa-miR-494-3p	ENSG00000234456	MAGI2-AS3	processed_transcript	chr7	79091139	79091161	+	3	0	AGO1,AGO1-4,AGO2	7mer-m8	cuCCAAAGGGCACA-UACAAAGu	|| |:: | | |||||||	cuGGAACCUUUUAUCAUGUUUCu	0.8037	-0.070	2	MDA-MB-231,endothelial,foreskin_fibroblast
MIMAT0002816	hsa-miR-494-3p	ENSG00000234456	MAGI2-AS3	processed_transcript	chr7	79093672	79093693	+	1	0	AGO2	7mer-m8	cuCCAAAGGGCACAUACAAAGu	||| |:: ||||||||||	uuGGUAUUUAUUGUAUGUUUCu	1.2860	0.485	2	motor_cortex
MIMAT0002816	hsa-miR-494-3p	ENSG00000261462	AC004023.1	lincRNA	chr7	86739815	86739836	+	1	0	AGO2	7mer-m8	cuccAAAGGGCACAUACAAAGu	| | || ||||||||||	uuaaUAUGCCUUGUAUGUUUCu	0.9401	0.120	1	HEK293T
MIMAT0002816	hsa-miR-494-3p	ENSG00000231764	DLX6-AS1	antisense	chr7	96594907	96594929	-	2	0	AGO1-4	8mer	cucCAAAGG-GCACAUACAAAGu	|| ||: || |||||||	cuuGUAUCUAAUUGCAUGUUUCa	0.9057	1.532	3	Huh-7.5
MIMAT0002816	hsa-miR-494-3p	ENSG00000242798	AC073842.2	antisense	chr7	99724715	99724735	-	5	0	AGO1-4,AGO2	7mer-m8	cuCCAAAGGGCACAUACAAAGu	||| | :|| | ||||||||	aaGGCUAUCC-UUUAUGUUUCc	1.3237	-0.106	5	HeLa,MCF7
MIMAT0002816	hsa-miR-494-3p	ENSG00000272219	AC005072.1	sense_intronic	chr7	101603397	101603417	+	3	0	AGO2	7mer-m8	cucCAAAGGGCACAUACAAAGu	|||| || || |||||||	uguGUUUGCCCUG-AUGUUUCu	1.3092	-0.427	3	HeLa
MIMAT0002816	hsa-miR-494-3p	ENSG00000272219	AC005072.1	sense_intronic	chr7	101604125	101604146	+	1	0	AGO1-4	7mer-m8	cuccaaagggcacaUACAAAGu	| | | | |||||||	caaauguguauuaaAUGUUUCu	0.4745	-0.166	3	hNSC
MIMAT0002816	hsa-miR-494-3p	ENSG00000279265	AC000123.2	TEC	chr7	126990267	126990288	-	3	0	AGO1,AGO2	7mer-m8	cuccaaAGGGCACAUACAAAGu	| |:|:| | |||||||	augcacUUCUGCGCAUGUUUCu	0.8382	0.384	2	HeLa,endothelial
MIMAT0002816	hsa-miR-494-3p	ENSG00000279078	SND1-IT1	lincRNA	chr7	127638534	127638555	+	12	0	AGO1-4,AGO2	7mer-m8	cuccaaAGGGCACAUACAAAGu	||:| |||||||||	ucucccUCUCUGGUAUGUUUCu	0.6362	0.174	1	Huh-7.5
MIMAT0002816	hsa-miR-494-3p	ENSG00000271204	AC016831.5	lincRNA	chr7	130616344	130616365	-	4	0	AGO1-4,AGO2	8mer	cuccaaaggGCACAUACAAAGu	| | ||||||||||	agcucugggCUUGUAUGUUUCa	0.5214	-0.045	2	Huh-7.5
MIMAT0002816	hsa-miR-494-3p	ENSG00000273319	AC058791.1	lincRNA	chr7	130623583	130623604	+	1	0	AGO2	7mer-m8	cuccaaaGGGCACAUACAAAGu	| ||| ||||||||	acauaaaCACGUCUAUGUUUCc	0.5370	-0.178	2	TDF
MIMAT0002816	hsa-miR-494-3p	ENSG00000231721	LINC-PINT	processed_transcript	chr7	130630039	130630059	-	1	0	AGO1-4	8mer	cuccaaagggcACAUACAAAGu	| || |||||||	agguaacaauaUG-AUGUUUCa	0.0504	0.621	6	Huh-7.5
MIMAT0002816	hsa-miR-494-3p	ENSG00000234722	LINC01287	lincRNA	chr7	153097041	153097062	-	1	0	AGO2	7mer-m8	cuccaaagggcacaUACAAAGu	| | | |||||||	uacauacgauauuaAUGUUUCc	0.2161	-0.540	1	BCBL-1
MIMAT0002816	hsa-miR-494-3p	ENSG00000204876	AC021218.1	lincRNA	chr7	155758101	155758121	+	1	0	AGO1-4	7mer-m8	cuccaaaggGCACAUACAAAGu	|| | ||| |||||||	gaugaagggCGU-CAUGUUUCg	0.8063	-0.453	4	Huh-7.5
MIMAT0002816	hsa-miR-494-3p	ENSG00000182648	LINC01006	lincRNA	chr7	156432464	156432485	-	1	0	AGO2	7mer-m8	cuccaaagGGCACAUACAAAGu	| || | |||||||	cacuccagCCUCGGAUGUUUCc	0.3901	-0.206	2	MDA-MB-231
MIMAT0002816	hsa-miR-494-3p	ENSG00000279852	AC083964.2	TEC	chr8	436607	436629	-	1	0	AGO1-4	7mer-m8	cuccaaAGGGCACA-UACAAAGu	| || | ||| |||||||	augcacUCACUUGUCAUGUUUCu	0.9800	0.151	3	Huh-7.5
MIMAT0002816	hsa-miR-494-3p	ENSG00000272505	AC104964.4	lincRNA	chr8	10346122	10346143	+	1	0	AGO2	7mer-m8	cuccaaagggcacaUACAAAGu	||| |||||||	gagacaggauagccAUGUUUCc	0.0133	0.143	3	motor_cortex
MIMAT0002816	hsa-miR-494-3p	ENSG00000254936	AF131215.4	sense_intronic	chr8	10981898	10981919	-	1	0	AGO1	8mer	cuccaaagggcacaUACAAAGu	| || | |||||||	gccaguuacaucccAUGUUUCa	0.5310	0.273	5	endothelial
MIMAT0002816	hsa-miR-494-3p	ENSG00000254556	AF131215.2	sense_intronic	chr8	10995871	10995891	-	1	0	AGO1-4	7mer-m8	cuccaaagggCACAUACAAAGu	| ||| |||||||	auaaaaugugGUG-AUGUUUCu	0.3779	0.198	0	hNSC
MIMAT0002816	hsa-miR-494-3p	ENSG00000187229	AC100800.1	antisense	chr8	18587668	18587690	+	4	0	AGO1-4	7mer-m8	cuccAAAGGGCAC-AUACAAAGu	| || |: || |||||||	uauuUUGACUAUGAAAUGUUUCc	0.9013	0.144	2	Huh-7.5
MIMAT0002816	hsa-miR-494-3p	ENSG00000254290	AC124067.4	lincRNA	chr8	37457151	37457172	-	1	0	AGO1-4	7mer-m8	cuccaaagggcACAUACAAAGu	||||||||||	uuuuagauggaUGUAUGUUUCc	-0.0909	0.051	0	Huh-7.5
MIMAT0002816	hsa-miR-494-3p	ENSG00000253586	AC067817.1	sense_intronic	chr8	38657172	38657193	+	2	0	AGO1-4	8mer	cuccaaaGGGCACAUACAAAGu	| |:| | |||||||	auuauaaCUCUAGGAUGUUUCa	0.5466	-0.107	1	Huh-7.5
MIMAT0002816	hsa-miR-494-3p	ENSG00000254377	MIR124-2HG	lincRNA	chr8	65294470	65294490	+	1	0	AGO1-4	7mer-m8	cuccaaaGGGCACAUACAAAGu	| :||||| |||||||	cuauugaUCCGUG-AUGUUUCu	1.1002	0.463	2	hNSC
MIMAT0002816	hsa-miR-494-3p	ENSG00000272010	AC100814.1	lincRNA	chr8	66504563	66504584	-	1	0	AGO1-4	7mer-m8	cuCCAAAGGGCACAUACAAAGu	|||| :| |||||||	uuGGUUAAAUGAACAUGUUUCc	0.9424	0.262	2	hNSC
MIMAT0002816	hsa-miR-494-3p	ENSG00000271966	AC021321.1	lincRNA	chr8	68256556	68256577	+	1	0	AGO1	8mer	cuccaaagggcacaUACAAAGu	| |||||||	auaaggguucaaaaAUGUUUCa	-0.2866	0.351	3	endothelial
MIMAT0002816	hsa-miR-494-3p	ENSG00000246366	LACTB2-AS1	antisense	chr8	71544962	71544983	+	2	0	AGO2	7mer-m8	cuccaaagggcacaUACAAAGu	| |||||||	aaaugcaguaccuaAUGUUUCc	-0.4545	0.064	4	HeLa
MIMAT0002816	hsa-miR-494-3p	ENSG00000253553	AC090568.2	antisense	chr8	89339233	89339254	+	1	0	AGO2	8mer	cuccaaagggcacaUACAAAGu	||| | | |||||||	caggagugaaggaaAUGUUUCa	0.7605	0.396	2	T-REx-293
MIMAT0002816	hsa-miR-494-3p	ENSG00000251136	AF117829.1	lincRNA	chr8	90730326	90730347	-	1	0	AGO2	8mer	cuccaaagggcacaUACAAAGu	| || | |||||||	gggggggcagaauaAUGUUUCa	0.4856	-0.190	4	HeLa
MIMAT0002816	hsa-miR-494-3p	ENSG00000253394	LINC00534	lincRNA	chr8	91400349	91400371	+	3	0	AGO2	8mer	cuCCAAAGGGCAC-AUACAAAGu	| | ||| :: || |||||||	guGUUUUAUUUUGAAAUGUUUCa	1.2516	0.367	2	T-REx-293
MIMAT0002816	hsa-miR-494-3p	ENSG00000248858	AC104211.1	processed_transcript	chr8	93888797	93888819	-	1	0	AGO2	7mer-m8	cuccaAAGGGC-ACAUACAAAGu	||| :| | ||||||||	ucacaUUCAUGUUCUAUGUUUCu	0.8141	-0.133	6	left_ventricle
MIMAT0002816	hsa-miR-494-3p	ENSG00000248858	AC104211.1	processed_transcript	chr8	93891567	93891588	-	1	0	AGO1-4	8mer	cuccaaagggcacAUACAAAGu	| | | ||||||||	ucuggaacgcacuUAUGUUUCa	0.4867	0.394	6	Huh-7.5
MIMAT0002816	hsa-miR-494-3p	ENSG00000280123	AC023632.6	TEC	chr8	95441647	95441669	-	2	0	AGO1-4,AGO2	7mer-m8	cuccaaAGGGCAC-AUACAAAGu	| |:|:||| |||||||	cauuaaUUCUGUGAGAUGUUUCu	0.9612	0.745	3	T-REx-293,hNSC
MIMAT0002816	hsa-miR-494-3p	ENSG00000280123	AC023632.6	TEC	chr8	95441856	95441876	-	1	0	AGO1-4	7mer-m8	cuccAAAGGGCACAUACAAAGu	||| || |||||||	uuaaUUUGAGGU-AAUGUUUCc	0.6740	0.743	3	hNSC
MIMAT0002816	hsa-miR-494-3p	ENSG00000253320	AZIN1-AS1	antisense	chr8	103892167	103892187	+	1	0	AGO2	7mer-m8	cuccaaagggcACAUACAAAGu	| || |||||||	uggcaaggaacUG-AUGUUUCc	0.0504	0.201	4	hMSC
MIMAT0002816	hsa-miR-494-3p	ENSG00000279535	AP003476.1	TEC	chr8	119201927	119201947	-	4	0	AGO2	7mer-m8	cucCAAAGGGCACAUACAAAGu	|| | :: | ||||||||	uuuGUAUAUUCU-UAUGUUUCc	0.8680	1.825	1	left_ventricle
MIMAT0002816	hsa-miR-494-3p	ENSG00000279518	AC083843.4	TEC	chr8	135796559	135796580	-	1	0	AGO2	7mer-m8	cuccaaagggcaCAUACAAAGu	| | | | |||||||	aaaaauguacaaGGAUGUUUCu	0.4679	-0.183	3	cingulate_gyrus
MIMAT0002816	hsa-miR-494-3p	ENSG00000282164	PEG13	sense_intronic	chr8	141106529	141106545	-	1	0	AGO2	7mer-m8	cuCCAAAGGGCACAUACAAAGu	|| |||| |||||||	cuGGGUUCC-----AUGUUUCc	0.8503	-0.371	0	MCF7
MIMAT0002816	hsa-miR-494-3p	ENSG00000255559	ZNF252P-AS1	antisense	chr8	146229336	146229356	+	1	0	AGO2	7mer-m8	cuCCAAAGGGCACAUACAAAGu	| ||| |:::| |||||||	guGGUGUUUUG-CCAUGUUUCc	1.2472	0.122	10	HeLa
MIMAT0002816	hsa-miR-494-3p	ENSG00000270547	LINC01235	lincRNA	chr9	13406836	13406859	-	2	0	AGO1	7mer-m8	cuCCAAAGGGCAC--AUACAAAGu	|||||| :||| ||||||||	gaGGUUGGGUGUGCUUAUGUUUCc	1.8095	0.950	2	endothelial
MIMAT0002816	hsa-miR-494-3p	ENSG00000260912	AL158206.1	sense_overlapping	chr9	19454054	19454075	+	3	0	AGO1,AGO2	7mer-m8	cuccaaagGGCACAUACAAAGu	|| | |||||||	auaaaaaaCCAUUCAUGUUUCc	0.1147	0.065	2	Huh-7.5,endothelial
MIMAT0002816	hsa-miR-494-3p	ENSG00000226562	CYP4F26P	lincRNA	chr9	33603383	33603404	+	4	0	AGO2	7mer-m8	cuccaaagggcacaUACAAAGu	| | |||||||	acuccugaggggagAUGUUUCu	0.0669	0.206	2	22RV1
MIMAT0002816	hsa-miR-494-3p	ENSG00000204860	FAM201A	antisense	chr9	38624863	38624886	+	1	0	AGO2	8mer	cuccAAAG--GGCACAUACAAAGu	|||| || | |||||||	aucuUUUCCUCCUUAAAUGUUUCa	0.9157	0.031	8	HEK293
MIMAT0002816	hsa-miR-494-3p	ENSG00000233178	AL161457.2	antisense	chr9	71009039	71009060	-	1	0	AGO1-4	7mer-m8	cucCAAAGGGCACAUACAAAGu	|| ||: | |||||||	cccGUCACCUCAGAAUGUUUCc	0.8037	0.144	3	hNSC
MIMAT0002816	hsa-miR-494-3p	ENSG00000233178	AL161457.2	antisense	chr9	71012090	71012111	-	1	0	AGO2	8mer	cuccaaagggcacaUACAAAGu	|| | |||||||	ucauuugaaccaaaAUGUUUCa	0.3425	0.803	3	22RV1
MIMAT0002816	hsa-miR-494-3p	ENSG00000279154	AL353726.2	TEC	chr9	90793348	90793367	+	1	0	AGO2	7mer-m8	cuccaaaGGGCACAUACAAAGu	|||| | |||||||	cgcccagCCCG-G-AUGUUUCu	0.5370	-0.193	4	22RV1
MIMAT0002816	hsa-miR-494-3p	ENSG00000230815	AL807757.1	sense_intronic	chr9	97586917	97586938	+	1	0	AGO1-4	8mer	cuccaaagggcacaUACAAAGu	| | | |||||||	gcucaagcaggaaaAUGUUUCa	0.2161	-0.094	3	Huh-7.5
MIMAT0002816	hsa-miR-494-3p	ENSG00000225361	PPP1R26-AS1	antisense	chr9	138372292	138372314	-	1	0	AGO2	7mer-m8	cuccaaaGGGCAC-AUACAAAGu	|| | | ||||||||	ugcacccCCGGAGUUAUGUUUCu	0.3796	-0.304	4	HeLa
MIMAT0002816	hsa-miR-494-3p	ENSG00000273066	AL355987.4	processed_transcript	chr9	139703560	139703579	+	5	0	AGO1-4,AGO2	7mer-m8	cuccaAAGGGCACAUACAAAGu	||:|| |||||||||	agccaUUUCC--GUAUGUUUCu	0.7852	-0.135	2	Huh-7.5
MIMAT0002816	hsa-miR-494-3p	ENSG00000205740	AL359878.1	processed_transcript	chr10	1033014	1033032	-	1	0	AGO2	7mer-m8	cuCCAAAGGGCACAUACAAAGu	||||| | ||||||||||	uaGGUU---CUUGUAUGUUUCc	1.3396	-0.347	9	MDA-MB-231
MIMAT0002816	hsa-miR-494-3p	ENSG00000239665	AL157392.3	processed_transcript	chr10	13686760	13686782	+	1	0	AGO2	7mer-m8	cuccaaaggGCACA-UACAAAGu	|| :|| | |||||||	auggcccaaUGUAUAAUGUUUCu	0.6300	-0.236	0	HeLa
MIMAT0002816	hsa-miR-494-3p	ENSG00000239665	AL157392.3	processed_transcript	chr10	13690090	13690111	+	3	0	AGO1-4,AGO2	7mer-m8	cuccaaAGGGCACAUACAAAGu	| | ::|| |||||||	acuggaUGUUGUAAAUGUUUCu	0.7583	0.576	0	Huh-7.5
MIMAT0002816	hsa-miR-494-3p	ENSG00000260589	STAM-AS1	antisense	chr10	17683394	17683415	-	1	0	AGO1-4	7mer-m8	cuccaaagggcacaUACAAAGu	| | |||||||	aauggcauauuaaaAUGUUUCu	-0.1364	0.325	6	hNSC
MIMAT0002816	hsa-miR-494-3p	ENSG00000259994	AL353796.1	sense_overlapping	chr10	30591823	30591844	-	2	0	AGO2	7mer-m8	cucCAAAGGGCACAUACAAAGu	| ||: | |||||||	ucuGAUUUGGUUACAUGUUUCu	0.6153	0.304	3	MDA-MB-231
MIMAT0002816	hsa-miR-494-3p	ENSG00000226200	SGMS1-AS1	antisense	chr10	52395411	52395430	+	1	0	AGO2	7mer-m8	cuCCAAAGGGCACAUACAAAGu	|||| | || |||||||	cuGGUUAAC--UGAAUGUUUCu	1.0666	-0.170	5	HeLa
MIMAT0002816	hsa-miR-494-3p	ENSG00000272692	AC010997.4	lincRNA	chr10	77170322	77170343	+	1	0	AGO1	7mer-m8	cuccaaagggcacaUACAAAGu	|| || |||||||	aagcaaauccaaccAUGUUUCu	0.5125	0.143	5	endothelial
MIMAT0002816	hsa-miR-494-3p	ENSG00000225484	NUTM2B-AS1	antisense	chr10	81479747	81479768	-	2	0	AGO1-4,AGO2	7mer-m8	cuccaAAGGGCACAUACAAAGu	|| : ||||||||||	cuuugUUGGUUUGUAUGUUUCu	0.6833	0.293	3	Huh-7.5
MIMAT0002816	hsa-miR-494-3p	ENSG00000203876	ADD3-AS1	processed_transcript	chr10	111717261	111717282	-	2	0	AGO2	8mer	cuccaaagggcacAUACAAAGu	| | | ||||||||	agagacuggcuauUAUGUUUCa	0.5012	1.019	3	Huh-7.5
MIMAT0002816	hsa-miR-494-3p	ENSG00000269821	KCNQ1OT1	antisense	chr11	2634584	2634605	-	1	0	AGO1-4	8mer	cuccaaagggcacaUACAAAGu	| |||||||	aucacagcaaccuaAUGUUUCa	-0.2035	0.210	0	hNSC
MIMAT0002816	hsa-miR-494-3p	ENSG00000269821	KCNQ1OT1	antisense	chr11	2690618	2690639	-	3	0	AGO1-4,AGO2	8mer	cuccaaagggcacaUACAAAGu	| |||||||	ggacacaugaugccAUGUUUCa	-0.5455	-0.663	0	Huh-7.5,islets
MIMAT0002816	hsa-miR-494-3p	ENSG00000269821	KCNQ1OT1	antisense	chr11	2695853	2695874	-	4	0	AGO1-4,AGO2	7mer-m8	cuccaAAGGGCACAUACAAAGu	||| | |||||||	uccaaUUCAAAGGCAUGUUUCg	0.4438	0.086	0	Huh-7.5
MIMAT0002816	hsa-miR-494-3p	ENSG00000269821	KCNQ1OT1	antisense	chr11	2698351	2698372	-	2	0	AGO2	8mer	cuccaaagggcaCAUACAAAGu	| | |||||||	uucaauagggagGGAUGUUUCa	-0.0552	0.007	0	Huh-7.5
MIMAT0002816	hsa-miR-494-3p	ENSG00000269821	KCNQ1OT1	antisense	chr11	2700237	2700258	-	4	0	AGO1-4,AGO2	7mer-m8	cuccaAAGGGCACAUACAAAGu	||:: | ||||||||	acaagUUUUAGAUUAUGUUUCu	0.6755	-0.258	0	Huh-7.5
MIMAT0002816	hsa-miR-494-3p	ENSG00000246250	AC087521.2	antisense	chr11	43854831	43854853	-	1	0	AGO2	8mer	cuccaaagggCA-CAUACAAAGu	|| || | |||||||	agauuugggaGUGGCAUGUUUCa	0.5166	0.114	2	TDF
MIMAT0002816	hsa-miR-494-3p	ENSG00000254602	AP000662.1	sense_overlapping	chr11	57418069	57418090	+	2	0	AGO1-4	7mer-m8	cuccaAAGGGCACAUACAAAGu	| | : | |||||||	acccgUGCAUUUAGAUGUUUCc	0.3917	-0.088	0	hNSC
MIMAT0002816	hsa-miR-494-3p	ENSG00000255717	SNHG1	processed_transcript	chr11	62621862	62621885	-	9	0	AGO1-4,AGO2	7mer-m8	cucCAAAGGGCA-CA-UACAAAGu	||| :|:|| || |||||||	cuuGUUCUCUGUAGUGAUGUUUCu	1.2638	-0.627	4	Huh-7.5
MIMAT0002816	hsa-miR-494-3p	ENSG00000245532	NEAT1	lincRNA	chr11	65197425	65197445	+	33	0	AGO1,AGO1-4,AGO2	7mer-m8	cuccaaagggcACAUACAAAGu	| || |||||||	ugagggcaggcUG-AUGUUUCc	0.1002	-0.052	4	Huh-7.5,MDMs,endothelial
MIMAT0002816	hsa-miR-494-3p	ENSG00000245532	NEAT1	lincRNA	chr11	65207676	65207697	+	15	0	AGO1,AGO1-4,AGO2	7mer-m8	cuccaaagggcacaUACAAAGu	| | |||||||	ugaugaugaacuuaAUGUUUCc	0.0010	0.127	4	Huh-7.5,endothelial,foreskin_fibroblast
MIMAT0002816	hsa-miR-494-3p	ENSG00000245532	NEAT1	lincRNA	chr11	65211495	65211516	+	58	0	AGO1,AGO1-4,AGO2	7mer-m8	cucCAAAGGGCACAUACAAAGu	| | ||||| |||||||	uuaGAUGGCCGUGAAUGUUUCc	1.2366	0.088	4	Huh-7.5,endothelial
MIMAT0002816	hsa-miR-494-3p	ENSG00000251562	MALAT1	lincRNA	chr11	65266258	65266275	+	1	0	AGO1-4	7mer-m8	cucCAAAGGGCACAUACAAAGu	| | ||:|| |||||||	uauGAUUUCC----AUGUUUCu	0.8480	-0.522	5	Huh-7.5
MIMAT0002816	hsa-miR-494-3p	ENSG00000251562	MALAT1	lincRNA	chr11	65270552	65270577	+	69	0	AGO1,AGO1-4,AGO2	7mer-m8	cuCCAAAGGGCACA----UACAAAGu	| | | |:|||| |||||||	agGCUGUGCUGUGUGCCAAUGUUUCg	1.0399	2.617	5	MDMs,endothelial,foreskin_fibroblast
MIMAT0002816	hsa-miR-494-3p	ENSG00000275484	AP003419.3	lincRNA	chr11	67142039	67142061	+	2	0	AGO1-4,AGO2	7mer-m8	cuccaaaGGGCAC-AUACAAAGu	| :::||| |||||||	guccccaUUUGUGAAAUGUUUCc	0.7094	0.385	1	Huh-7.5
MIMAT0002816	hsa-miR-494-3p	ENSG00000227726	AP001271.1	sense_intronic	chr11	70323476	70323499	-	2	0	AGO1-4	8mer	cuccaaAGGGCACA--UACAAAGu	|| | || | | |||||||	aagugaUGCCAUAUUGAUGUUUCa	0.8414	-0.786	3	Huh-7.5
MIMAT0002816	hsa-miR-494-3p	ENSG00000254632	AP003119.1	antisense	chr11	76479178	76479199	-	2	0	AGO2	7mer-m8	cuccaaagggcacaUACAAAGu	| | |||||||	ccaagugguugcagAUGUUUCc	0.0669	0.037	5	HeLa
MIMAT0002816	hsa-miR-494-3p	ENSG00000261578	AP003119.3	sense_overlapping	chr11	76513162	76513183	+	1	0	AGO2	7mer-m8	cuccaaaGGGCACAUACAAAGu	| | | | |||||||	guacaaaCACAUUCAUGUUUCu	0.3713	0.084	2	T98G
MIMAT0002816	hsa-miR-494-3p	ENSG00000246067	RAB30-AS1	lincRNA	chr11	82784646	82784668	+	2	0	AGO2	7mer-m8	cuCCAAAGGGCACA-UACAAAGu	| | |:|:|||| |||||||	auGAUCUUCUGUGUCAUGUUUCu	1.4036	0.059	5	Huh-7.5
MIMAT0002816	hsa-miR-494-3p	ENSG00000269939	PCF11-AS1	lincRNA	chr11	82896908	82896929	-	1	0	AGO2	8mer	cucCAAAGGGCACAUACAAAGu	| || | :|| |||||||	caaGUACCAUGUUCAUGUUUCa	1.0110	0.700	0	HeLa
MIMAT0002816	hsa-miR-494-3p	ENSG00000279696	AP001273.1	TEC	chr11	93461444	93461465	-	1	0	AGO1-4	8mer	cuccaaagggcacaUACAAAGu	| | | | |||||||	acugcuaacagauaAUGUUUCa	0.5200	-0.640	5	hNSC
MIMAT0002816	hsa-miR-494-3p	ENSG00000261799	AC007406.5	sense_overlapping	chr12	384179	384200	-	3	0	AGO1,AGO1-4,AGO2	7mer-m8	cuccaaagggcaCAUACAAAGu	| | |||||||	ucauacaaaccaGAAUGUUUCc	-0.1691	0.238	5	Huh-7.5,endothelial,hNSC
MIMAT0002816	hsa-miR-494-3p	ENSG00000256146	AC006206.1	lincRNA	chr12	5425371	5425392	+	2	0	AGO1-4,AGO2	7mer-m8	cuccaaagggcacaUACAAAGu	| |||||||	ccaagcaguucuuaAUGUUUCc	-0.4902	-0.096	2	Huh-7.5
MIMAT0002816	hsa-miR-494-3p	ENSG00000284634	AC092821.3	processed_transcript	chr12	9809928	9809948	+	4	0	AGO1,AGO1-4,AGO2	7mer-m8	cuccaaAGGGCACAUACAAAGu	|:|:| |||||||	uuuuaaUUCUG-CAAUGUUUCc	0.3713	0.160	0	Huh-7.5,endothelial
MIMAT0002816	hsa-miR-494-3p	ENSG00000257027	AC010186.3	sense_intronic	chr12	9814051	9814071	+	4	0	AGO1-4,AGO2	8mer	cuCCAAAGGGCACAUACAAAGu	|||| :| ||||||||||	auGGUUGGUC-UGUAUGUUUCa	1.3393	-0.001	1	Huh-7.5
MIMAT0002816	hsa-miR-494-3p	ENSG00000257027	AC010186.3	sense_intronic	chr12	9814387	9814408	+	5	0	AGO1,AGO1-4,AGO2	7mer-m8	cuccaaagggcacaUACAAAGu	|| |||||||	aucuuuauguccacAUGUUUCc	-0.0144	0.023	1	Huh-7.5,endothelial
MIMAT0002816	hsa-miR-494-3p	ENSG00000247157	LINC01252	lincRNA	chr12	11716673	11716694	+	1	0	AGO1-4	7mer-m8	cuccaaagggcacaUACAAAGu	| |||||||	ucuccauuugcaacAUGUUUCu	-0.2196	0.129	1	hNSC
MIMAT0002816	hsa-miR-494-3p	ENSG00000255670	AC007619.1	lincRNA	chr12	12638287	12638294	+	1	0	AGO2	8mer	cuccaaagggcacaUACAAAGu	|||||||	--------------AUGUUUCa	-2.2273	0.239	3	HeLa
MIMAT0002816	hsa-miR-494-3p	ENSG00000245614	DDX11-AS1	antisense	chr12	31174669	31174691	-	1	0	AGO2	8mer	cuccaAAGGGCACA-UACAAAGu	| | |||| |||||||	auuccUGCAAGUGUAAUGUUUCa	0.7953	0.211	3	HeLa
MIMAT0002816	hsa-miR-494-3p	ENSG00000273015	AC008124.1	lincRNA	chr12	46120192	46120213	-	3	0	AGO1-4,AGO2	8mer	cuccaaagggcacAUACAAAGu	||||||||	uuaucagauuacuUAUGUUUCa	-0.5455	-0.036	8	Huh-7.5,hNSC
MIMAT0002816	hsa-miR-494-3p	ENSG00000257298	AC008147.2	sense_intronic	chr12	50585119	50585136	-	1	0	AGO2	7mer-m8	cuccAAAGGGCACAUACAAAGu	||| || |||||||	ugauUUUGCC----AUGUUUCc	0.5898	0.057	5	HeLa
MIMAT0002816	hsa-miR-494-3p	ENSG00000278126	AC139768.1	sense_intronic	chr12	51595591	51595612	-	1	0	AGO2	7mer-m8	cuCCAAAGGGCACAUACAAAGu	|||| ::|| |||||||	caGGUACAUUGUUGAUGUUUCu	1.2450	0.075	3	islets
MIMAT0002816	hsa-miR-494-3p	ENSG00000257989	AC078864.1	lincRNA	chr12	52486447	52486465	-	1	0	AGO2	7mer-m8	cuCCAAAGGGCACAUACAAAGu	||||||: | |||||||	aaGGUUUU---AGAAUGUUUCc	1.2896	0.508	5	22RV1
MIMAT0002816	hsa-miR-494-3p	ENSG00000258199	AC073896.4	sense_overlapping	chr12	56556253	56556278	-	10	0	AGO1-4,AGO2	7mer-m8	cucCAAAGGGCACA----UACAAAGu	||| |:| ||| |||||||	uuuGUUCCUCAUGUCCCCAUGUUUCu	1.0199	0.547	1	MDA-MB-231,hNSC
MIMAT0002816	hsa-miR-494-3p	ENSG00000197301	AC090673.1	antisense	chr12	66275132	66275153	-	1	0	AGO2	8mer	cuccaaaGGGCACAUACAAAGu	| :|:| ||||||||	aaaaaaaUCUGAUUAUGUUUCa	0.6190	0.445	1	TDF
MIMAT0002816	hsa-miR-494-3p	ENSG00000236333	TRHDE-AS1	processed_transcript	chr12	72656362	72656383	-	1	0	AGO2	7mer-m8	cuccaaaggGCACAUACAAAGu	| :|| |||||||	agagacgaaUGUUCAUGUUUCu	0.3773	-0.191	4	cingulate_gyrus
MIMAT0002816	hsa-miR-494-3p	ENSG00000258177	AC008149.1	antisense	chr12	96617397	96617418	-	2	0	AGO2	7mer-m8	cuccaaagggcacaUACAAAGu	|| | | |||||||	cagaucaaaugcucAUGUUUCu	0.4748	5.135	3	TDF
MIMAT0002816	hsa-miR-494-3p	ENSG00000281344	HELLPAR	macro_lncRNA	chr12	102592593	102592613	+	5	0	AGO1-4,AGO2	7mer-m8	cucCA-AAGGGCACAUACAAAGu	|| ||||| ||||||||	aguGUCUUCCC--AUAUGUUUCu	1.2476	-0.166	3	Huh-7.5,MDA-MB-231
MIMAT0002816	hsa-miR-494-3p	ENSG00000281344	HELLPAR	macro_lncRNA	chr12	102592605	102592630	+	3	0	AGO2	7mer-m8	cucCAAAG----GGCACAUACAAAGu	| ||||| || | ||||||||	uauGUUUCUGAGCCAUUUAUGUUUCc	1.1955	-0.062	3	MDA-MB-231
MIMAT0002816	hsa-miR-494-3p	ENSG00000281344	HELLPAR	macro_lncRNA	chr12	102592741	102592762	+	3	0	AGO1-4,AGO2	8mer	cucCAAAGGGCACAUACAAAGu	||| :: | ||||||||	auuGUUAGUUAUAUAUGUUUCa	0.9612	0.312	3	Huh-7.5
MIMAT0002816	hsa-miR-494-3p	ENSG00000281344	HELLPAR	macro_lncRNA	chr12	102596988	102597010	+	1	0	AGO1	7mer-m8	cucCAAAGGGC-ACAUACAAAGu	||| || | |||||||	uuuGUUGGGCGAGGGAUGUUUCu	0.8104	-0.137	3	endothelial
MIMAT0002816	hsa-miR-494-3p	ENSG00000281344	HELLPAR	macro_lncRNA	chr12	102642666	102642687	+	1	0	AGO1-4	8mer	cuccaaagggcacaUACAAAGu	| | | |||||||	acuaucacuaggaaAUGUUUCa	0.3193	0.006	3	Huh-7.5
MIMAT0002816	hsa-miR-494-3p	ENSG00000281344	HELLPAR	macro_lncRNA	chr12	102661344	102661366	+	1	0	AGO1-4	7mer-m8	cuCCAAAGGGCACA-UACAAAGu	| | |: : | | |||||||	auGAUGUUAUAUCUAAUGUUUCu	0.7994	0.333	3	Huh-7.5
MIMAT0002816	hsa-miR-494-3p	ENSG00000281344	HELLPAR	macro_lncRNA	chr12	102663497	102663518	+	1	0	AGO2	7mer-m8	cuccaaagggcacaUACAAAGu	| | |||||||	agaauauagauaaaAUGUUUCu	0.0388	0.269	3	Huh-7.5
MIMAT0002816	hsa-miR-494-3p	ENSG00000281344	HELLPAR	macro_lncRNA	chr12	102670704	102670725	+	2	0	AGO1-4,AGO2	7mer-m8	cuccaaagGGCACAUACAAAGu	| |||| |||||||	uucacuggCCGUUCAUGUUUCu	0.7498	0.336	3	Huh-7.5
MIMAT0002816	hsa-miR-494-3p	ENSG00000281344	HELLPAR	macro_lncRNA	chr12	102712153	102712174	+	1	0	AGO1-4	7mer-m8	cuccaaagggcacAUACAAAGu	| | ||||||||	uacuauaauguauUAUGUUUCu	0.2206	-0.143	3	Huh-7.5
MIMAT0002816	hsa-miR-494-3p	ENSG00000281344	HELLPAR	macro_lncRNA	chr12	102720916	102720937	+	1	0	AGO1-4	8mer	cuccaaagggcacAUACAAAGu	| | | ||||||||	gggagcacugcauUAUGUUUCa	0.4934	-0.131	3	Huh-7.5
MIMAT0002816	hsa-miR-494-3p	ENSG00000281344	HELLPAR	macro_lncRNA	chr12	102727192	102727213	+	1	0	AGO2	7mer-m8	cuccaaagggcACAUACAAAGu	| | || |||||||	auauuauggacUGAAUGUUUCu	0.4334	0.177	3	T-REx-293
MIMAT0002816	hsa-miR-494-3p	ENSG00000281344	HELLPAR	macro_lncRNA	chr12	102730669	102730690	+	2	0	AGO1-4,AGO2	7mer-m8	cuCCAAAGGGCACAUACAAAGu	|||| |::: | |||||||	gaGGAAUUUUCUAAAUGUUUCu	1.3648	0.135	3	Huh-7.5
MIMAT0002816	hsa-miR-494-3p	ENSG00000281344	HELLPAR	macro_lncRNA	chr12	102757198	102757219	+	1	0	AGO1-4	7mer-m8	cuccaaagggcacAUACAAAGu	||||||||	uguugcagggagcUAUGUUUCc	-0.5455	0.039	3	Huh-7.5
MIMAT0002816	hsa-miR-494-3p	ENSG00000281344	HELLPAR	macro_lncRNA	chr12	102757609	102757632	+	1	0	AGO1-4	7mer-m8	cuccAAAG-GGC-ACAUACAAAGu	|||| |:| | |||||||	agacUUUCACUGUUACAUGUUUCu	1.0066	0.123	3	fibroblasts
MIMAT0002816	hsa-miR-494-3p	ENSG00000260329	AC007541.1	antisense	chr12	107348449	107348471	-	1	0	AGO2	7mer-m8	cuccaaaggGCAC-AUACAAAGu	|||| |||||||	cuaugcaaaCGUGAGAUGUUUCc	0.2267	-0.077	5	HEK293S
MIMAT0002816	hsa-miR-494-3p	ENSG00000277595	AC007546.1	sense_intronic	chr12	110470112	110470133	+	1	0	AGO2	7mer-m8	cuccaaagggcacAUACAAAGu	| ||||||||	aucaugaugguccUAUGUUUCu	-0.0521	0.202	2	GM12891
MIMAT0002816	hsa-miR-494-3p	ENSG00000257097	CLIP1-AS1	lincRNA	chr12	122884445	122884466	+	1	0	AGO2	7mer-m8	cuccaaagggcacaUACAAAGu	| |||||||	aucuuaagauaaagAUGUUUCu	-0.2794	0.026	5	EWS
MIMAT0002816	hsa-miR-494-3p	ENSG00000280138	AC027290.2	TEC	chr12	123360560	123360581	-	1	0	AGO1-4	7mer-m8	cuccaAAGGGCACAUACAAAGu	| ||: : | |||||||	guaaaUUUAUAAGAAUGUUUCu	0.6940	-0.031	2	hNSC
MIMAT0002816	hsa-miR-494-3p	ENSG00000280138	AC027290.2	TEC	chr12	123364926	123364948	-	12	0	AGO1,AGO1-4,AGO2	8mer	cucCAAAGGGCACA-UACAAAGu	||||: :|| | |||||||	uguGUUUUGUGUCUCAUGUUUCa	1.2716	-0.264	2	Huh-7.5,endothelial
MIMAT0002816	hsa-miR-494-3p	ENSG00000280120	AC073857.1	TEC	chr12	123637696	123637719	-	3	0	AGO2	8mer	cuccAAAGGGCA--CAUACAAAGu	|| ||| | |||||||	auaaUUGCCCCUUCAAAUGUUUCa	0.7261	-0.334	4	T-REx-293
MIMAT0002816	hsa-miR-494-3p	ENSG00000279500	AC108704.2	TEC	chr12	129298974	129298995	-	2	0	AGO1,AGO1-4	7mer-m8	cuccaaagggcacaUACAAAGu	|| | | |||||||	gacaugcuuuauacAUGUUUCu	0.3901	-0.429	3	Huh-7.5,endothelial
MIMAT0002816	hsa-miR-494-3p	ENSG00000280287	AC131212.3	TEC	chr12	133131004	133131028	+	4	0	AGO2	8mer	cuCCAAAG-GGC--ACAUACAAAGu	||| || | | | |||||||	agGGUGUCACAGAAAGGAUGUUUCa	0.9490	0.085	0	Huh-7.5
MIMAT0002816	hsa-miR-494-3p	ENSG00000227911	LINC02344	lincRNA	chr13	33907874	33907891	-	3	0	AGO1-4,AGO2	8mer	cuccAAAGGGCACAUACAAAGu	|||||| |||||||	agccUUUCCC----AUGUUUCa	1.0235	0.149	2	Huh-7.5,MDA-MB-231
MIMAT0002816	hsa-miR-494-3p	ENSG00000233821	ENOX1-AS1	lincRNA	chr13	44120109	44120130	+	1	0	AGO2	8mer	cuccaAAGGGCACAUACAAAGu	| :::|| ||||||||	agaacUAUUUGUUUAUGUUUCa	0.7997	-0.466	1	T-REx-293
MIMAT0002816	hsa-miR-494-3p	ENSG00000260388	LINC00562	lincRNA	chr13	48506305	48506328	-	1	0	AGO1-4	7mer-m8	cucCAA-AGGGCA-CAUACAAAGu	||| || || |||||||	aguGUUGGCCAGUAAAAUGUUUCc	0.9456	-0.100	2	HeLa
MIMAT0002816	hsa-miR-494-3p	ENSG00000176124	DLEU1	processed_transcript	chr13	50987155	50987176	+	1	0	AGO1-4	7mer-m8	cuccaaagggcacAUACAAAGu	| ||||||||	ugccaaggaggauUAUGUUUCc	-0.2486	0.377	7	Huh-7.5
MIMAT0002816	hsa-miR-494-3p	ENSG00000236778	INTS6-AS1	antisense	chr13	52036884	52036904	+	2	0	AGO2	8mer	cuCCAAAGGGCACAUACAAAGu	|||| | :| || |||||||	gaGGGUGUCAAUG-AUGUUUCa	1.3958	0.098	7	left_ventricle
MIMAT0002816	hsa-miR-494-3p	ENSG00000225203	AL139230.1	antisense	chr13	75949680	75949701	-	1	0	AGO1-4	8mer	cuccaAAGGGCACAUACAAAGu	| | | | |||||||	cuaacUACACUUUCAUGUUUCa	0.4372	-0.067	1	Huh-7.5
MIMAT0002816	hsa-miR-494-3p	ENSG00000261553	AL137782.1	processed_transcript	chr13	76379894	76379918	+	2	0	AGO2	7mer-m8	cuCCAAAGGGC-ACA--UACAAAGu	|||||| :|| ||| |||||||	caGGUUUGUCGUUGUGCAUGUUUCu	1.9448	3.410	0	left_ventricle
MIMAT0002816	hsa-miR-494-3p	ENSG00000275216	AL161431.1	lincRNA	chr13	109922790	109922816	+	3	0	AGO1-4,AGO2	7mer-m8	cuccaAAGGGCACA-----UACAAAGu	| ||:|:|| | |||||||	caaucUUUCUGUAUGACAAAUGUUUCu	0.7505	-0.104	0	A549,MDA-MB-231
MIMAT0002816	hsa-miR-494-3p	ENSG00000255874	LINC00346	lincRNA	chr13	111521991	111522012	-	1	0	AGO2	7mer-m8	cuccaAAGGGCACAUACAAAGu	|| | | |||||||	uguccUUACGAGGCAUGUUUCc	0.4227	-0.263	2	HeLa
MIMAT0002816	hsa-miR-494-3p	ENSG00000277545	AL356752.1	sense_intronic	chr13	113466426	113466446	+	1	0	AGO2	8mer	cuccAAAGGGCACAUACAAAGu	| ||:| ||||||||	cuaaUAUCUC-AAUAUGUUUCa	0.7128	-0.461	2	HeLa
MIMAT0002816	hsa-miR-494-3p	ENSG00000186960	LINC01551	lincRNA	chr14	29261795	29261816	+	1	0	AGO2	7mer-m8	cuccaaagggcACAUACAAAGu	| | ||||||||	aaaaaaaaaauUAUAUGUUUCu	-0.0139	0.559	1	GM12891
MIMAT0002816	hsa-miR-494-3p	ENSG00000257621	PSMA3-AS1	antisense	chr14	58764790	58764802	-	4	0	AGO1-4,AGO2	7mer-m8	cuccaaagggcACAUACAAAGu	| ||||||||	---------auUUUAUGUUUCu	-1.0466	1.778	4	Huh-7.5
MIMAT0002816	hsa-miR-494-3p	ENSG00000257621	PSMA3-AS1	antisense	chr14	58764790	58764811	-	4	0	AGO1-4,AGO2	7mer-m8	cuccaaagggcACAUACAAAGu	| | | ||||||||	cuccaucgcauUUUAUGUUUCu	0.3995	1.572	4	Huh-7.5
MIMAT0002816	hsa-miR-494-3p	ENSG00000259319	AF111167.2	antisense	chr14	75893122	75893142	-	1	0	AGO2	7mer-m8	cuccaaaGGGCACAUACAAAGu	| | |:| || |||||||	aaacugcCUCAUG-AUGUUUCu	0.9091	0.563	1	T98G
MIMAT0002816	hsa-miR-494-3p	ENSG00000214548	MEG3	lincRNA	chr14	101297435	101297456	+	1	0	AGO2	7mer-m8	cuccaaagggCACAUACAAAGu	| ||| |||||||	aguaaugguaGUGAAUGUUUCu	0.4438	-1.035	0	HS5
MIMAT0002816	hsa-miR-494-3p	ENSG00000214548	MEG3	lincRNA	chr14	101300531	101300551	+	1	0	AGO1-4	7mer-m8	cuccaaaGGGCACAUACAAAGu	|| | | || |||||||	uagagcaCGCCUG-AUGUUUCu	0.7959	-0.758	0	foreskin_fibroblast
MIMAT0002816	hsa-miR-494-3p	ENSG00000274253	AC138649.1	sense_overlapping	chr15	23094985	23095006	-	1	0	AGO2	7mer-m8	cuccaaagggcacaUACAAAGu	| | |||||||	agacaauuuggaaaAUGUUUCu	0.0465	-0.140	4	motor_cortex
MIMAT0002816	hsa-miR-494-3p	ENSG00000279192	PWAR5	TEC	chr15	25230886	25230907	+	7	0	AGO1-4,AGO2	7mer-m8	cucCAAAGGGCACAUACAAAGu	| ||||| :| | |||||||	aaaGUUUCAUGAGCAUGUUUCu	1.5348	-0.068	4	hNSC,left_ventricle
MIMAT0002816	hsa-miR-494-3p	ENSG00000224078	SNHG14	processed_transcript	chr15	25267767	25267788	+	4	0	AGO1,AGO2	7mer-m8	cuccaaagggcacaUACAAAGu	| | | |||||||	aauacagcauggacAUGUUUCu	0.2820	0.006	5	endothelial,motor_cortex
MIMAT0002816	hsa-miR-494-3p	ENSG00000257151	PWAR6	lincRNA	chr15	25280486	25280507	+	8	0	AGO2	8mer	cuccaaagggcacAUACAAAGu	||| ||||||||	auaguugauaaauUAUGUUUCa	0.4612	-0.152	4	cingulate_gyrus
MIMAT0002816	hsa-miR-494-3p	ENSG00000224078	SNHG14	processed_transcript	chr15	25355485	25355509	+	1	0	AGO2	7mer-m8	cuCCAA-AGGGC-ACA-UACAAAGu	| || | :|| | | |||||||	auGCUUGUAUCGUUCUCAUGUUUCu	1.0110	-0.349	5	motor_cortex
MIMAT0002816	hsa-miR-494-3p	ENSG00000224078	SNHG14	processed_transcript	chr15	25355863	25355884	+	2	0	AGO1	7mer-m8	cuccaAAGGGCACAUACAAAGu	| ||::| | |||||||	gcucaUUUUCUUUCAUGUUUCu	0.8680	-0.305	5	endothelial
MIMAT0002816	hsa-miR-494-3p	ENSG00000224078	SNHG14	processed_transcript	chr15	25356725	25356746	+	1	0	AGO1-4	8mer	cuccaaagggcacaUACAAAGu	| ||| |||||||	aaacuuugagaccaAUGUUUCa	0.4945	-0.138	5	hNSC
MIMAT0002816	hsa-miR-494-3p	ENSG00000224078	SNHG14	processed_transcript	chr15	25362210	25362231	+	7	0	AGO1-4,AGO2	8mer	cuccAAAGGGCACAUACAAAGu	|| ::| || |||||||	cccaUUCUUCCUGAAUGUUUCa	0.9057	-0.279	5	cingulate_gyrus,hNSC
MIMAT0002816	hsa-miR-494-3p	ENSG00000247556	OIP5-AS1	processed_transcript	chr15	41595169	41595192	+	16	0	AGO1-4,AGO2	8mer	cuccaaaGGGCAC--AUACAAAGu	| | || ||| ||||||||	ggaauagCCAGUGAAUAUGUUUCa	1.0255	0.201	8	Huh-7.5,foreskin_fibroblast
MIMAT0002816	hsa-miR-494-3p	ENSG00000246283	AC090510.1	lincRNA	chr15	43031324	43031345	+	1	0	AGO2	7mer-m8	cuccaaagggcacaUACAAAGu	| | | |||||||	uacaaaagcacuccAUGUUUCu	0.2161	2.625	0	TDF
MIMAT0002816	hsa-miR-494-3p	ENSG00000275580	AC022306.2	lincRNA	chr15	49636319	49636340	+	1	0	AGO2	8mer	cuccaaagggcACAUACAAAGu	| || |||||||	ucucauauugaUGAAUGUUUCa	0.1847	0.123	4	HeLa
MIMAT0002816	hsa-miR-494-3p	ENSG00000285410	GABPB1-IT1	sense_intronic	chr15	50642315	50642336	-	2	0	AGO2	8mer	cuccaaaggGCACAUACAAAGu	| | |||||||	uguaaacaaCCUAAAUGUUUCa	-0.1503	0.135	0	Huh-7.5
MIMAT0002816	hsa-miR-494-3p	ENSG00000244879	GABPB1-AS1	antisense	chr15	50648069	50648090	+	2	0	AGO1,AGO2	7mer-m8	cuccaaagggcacaUACAAAGu	|| |||||||	ucuaauuaugccucAUGUUUCg	0.0203	-0.703	5	endothelial,left_ventricle
MIMAT0002816	hsa-miR-494-3p	ENSG00000244879	GABPB1-AS1	antisense	chr15	50659845	50659867	+	1	0	AGO2	8mer	cuccaAAGGGCACA-UACAAAGu	||| : | | |||||||	auucaUUCAUUUUUCAUGUUUCa	0.6777	0.227	5	EWS
MIMAT0002816	hsa-miR-494-3p	ENSG00000259185	AC090971.1	antisense	chr15	52201186	52201207	-	2	0	AGO2	8mer	cuccaaagggcacaUACAAAGu	|||||||	agcagaaaguagaaAUGUUUCa	-0.7727	0.869	0	TDF
MIMAT0002816	hsa-miR-494-3p	ENSG00000276772	AC025271.4	lincRNA	chr15	57847758	57847776	+	2	0	AGO1	7mer-m8	cuCCAAAGGGCACAUACAAAGu	||||| || ||||||||	uuGGUUU---GUUUAUGUUUCc	1.2221	0.252	4	endothelial
MIMAT0002816	hsa-miR-494-3p	ENSG00000277152	AC110048.2	lincRNA	chr15	67158756	67158777	+	3	0	AGO1-4	7mer-m8	cuCCAAAGGGCACAUACAAAGu	|| || | |||||||	uuGGACUCAGAAGCAUGUUUCu	0.6674	-0.073	2	Huh-7.5
MIMAT0002816	hsa-miR-494-3p	ENSG00000259673	IQCH-AS1	lincRNA	chr15	67696036	67696057	-	1	0	AGO1-4	7mer-m8	cuCCAAAGGGCACAUACAAAGu	||| || ||| | |||||||	gaGCUUACCCAGGAAUGUUUCu	1.5000	0.098	10	MCF7
MIMAT0002816	hsa-miR-494-3p	ENSG00000281183	NPTN-IT1	sense_intronic	chr15	73859433	73859456	-	1	0	AGO1-4	8mer	cucCAAA--GGGCACAUACAAAGu	|||| ::: |||||||||	auaGUUUAGUUUAAGUAUGUUUCa	1.1120	-0.373	1	Huh-7.5
MIMAT0002816	hsa-miR-494-3p	ENSG00000260269	AC105036.3	processed_transcript	chr15	75819546	75819568	-	7	0	AGO2	7mer-m8	cuccaaAGGGCA-CAUACAAAGu	| |:| || |||||||	ggacagUUCAGUACAAUGUUUCc	0.6112	4.394	2	Huh-7.5
MIMAT0002816	hsa-miR-494-3p	ENSG00000203392	AC105020.1	antisense	chr15	75971479	75971501	+	1	0	AGO2	7mer-m8	cuccaaaGGGCACA-UACAAAGu	| || | | |||||||	cugaaccCCAGACUCAUGUUUCc	0.5388	-0.308	1	T98G
MIMAT0002816	hsa-miR-494-3p	ENSG00000279033	AC090984.1	TEC	chr15	77777383	77777404	-	2	0	AGO2	8mer	cuccaaagggcacaUACAAAGu	| |||||||	uccugaauaugcaaAUGUUUCa	-0.3849	0.104	0	TDF
MIMAT0002816	hsa-miR-494-3p	ENSG00000250988	SNHG21	antisense	chr15	83425811	83425832	+	1	0	AGO1-4	8mer	cuccaaagggcacaUACAAAGu	| | |||||||	aauaaaugagaaagAUGUUUCa	0.0388	0.718	10	Huh-7.5
MIMAT0002816	hsa-miR-494-3p	ENSG00000252690	AC105339.2	processed_transcript	chr15	83425811	83425832	+	1	0	AGO1-4	8mer	cuccaaagggcacaUACAAAGu	| | |||||||	aauaaaugagaaagAUGUUUCa	0.0388	0.718	8	Huh-7.5
MIMAT0002816	hsa-miR-494-3p	ENSG00000259527	LINC00052	lincRNA	chr15	88121531	88121552	+	1	0	AGO2	7mer-m8	cuccaaAGGGCACAUACAAAGu	|||: |||||||	cucucaUCCUUCCCAUGUUUCu	0.4300	-0.706	2	HeLa
MIMAT0002816	hsa-miR-494-3p	ENSG00000272888	LINC01578	processed_transcript	chr15	93427956	93427979	+	1	0	AGO1-4	7mer-m8	cuCCAAAGGG--CACAUACAAAGu	|||||::| | |||||||	uuGGUUUUUCAAAUCAAUGUUUCu	1.2698	0.208	0	Huh-7.5
MIMAT0002816	hsa-miR-494-3p	ENSG00000259921	AC022819.1	sense_intronic	chr15	99699990	99700010	-	3	0	AGO1-4	7mer-m8	cuccaaagggCACAUACAAAGu	| ||| |||||||	ggaagccaugGUG-AUGUUUCc	0.1812	0.099	3	Huh-7.5
MIMAT0002816	hsa-miR-494-3p	ENSG00000259921	AC022819.1	sense_intronic	chr15	99700373	99700394	-	1	0	AGO1-4	7mer-m8	cuccaaagggcacAUACAAAGu	| ||||||||	augccgauauaccUAUGUUUCu	-0.1552	-0.103	3	hNSC
MIMAT0002816	hsa-miR-494-3p	ENSG00000260646	AL031705.1	lincRNA	chr16	1563018	1563039	+	1	0	AGO2	7mer-m8	cuccaaAGGGCACAUACAAAGu	|| | | |||||||	acacggUCGCCAGCAUGUUUCc	0.3901	-0.209	4	HeLa
MIMAT0002816	hsa-miR-494-3p	ENSG00000262185	AC005736.1	sense_overlapping	chr16	3998235	3998256	-	3	0	AGO2	7mer-m8	cuccaaagggcacaUACAAAGu	| | |||||||	ugcggggaaggaagAUGUUUCc	0.0465	-0.207	2	T-REx-293
MIMAT0002816	hsa-miR-494-3p	ENSG00000262454	MIR193BHG	lincRNA	chr16	14419990	14420011	+	1	0	AGO2	7mer-m8	cuccaaagggcacaUACAAAGu	|| | |||||||	ugggagaugcaaagAUGUUUCc	0.3196	0.002	1	HeLa
MIMAT0002816	hsa-miR-494-3p	ENSG00000261512	AC092368.3	lincRNA	chr16	46657784	46657805	-	1	0	AGO1-4	8mer	cuccaaaGGGCACAUACAAAGu	| ||: | |||||||	ccugggcCCUCAGGAUGUUUCa	0.5964	0.429	0	Huh-7.5
MIMAT0002816	hsa-miR-494-3p	ENSG00000263276	AC020978.7	sense_overlapping	chr16	68260404	68260424	+	7	0	AGO1,AGO1-4,AGO2	7mer-m8	cuccaAAGGGCACAUACAAAGu	|||:| | |||||||	ccaacUUCUC-AGCAUGUUUCu	0.7232	1.029	1	Huh-7.5,endothelial,hNSC
MIMAT0002816	hsa-miR-494-3p	ENSG00000262160	AC020978.5	antisense	chr16	68262763	68262783	-	1	0	AGO2	7mer-m8	cucCAAAGGGCACAUACAAAGu	| ||||:| | |||||||	gcuGUUUUCAG-CCAUGUUUCu	1.2217	1.038	0	H1
MIMAT0002816	hsa-miR-494-3p	ENSG00000259867	AC105411.1	antisense	chr16	80189117	80189138	-	2	0	AGO1-4,AGO2	7mer-m8	cuccaaagggcACAUACAAAGu	| | | ||||||||||	guguguguguaUGUAUGUUUCg	0.8448	0.158	3	Huh-7.5
MIMAT0002816	hsa-miR-494-3p	ENSG00000279294	AC092135.1	TEC	chr16	81652967	81652987	+	3	0	AGO1-4,AGO2	7mer-m8	cuccaaagggcACAUACAAAGu	| | || |||||||	cggagagcagcUG-AUGUUUCg	0.4146	-0.302	0	Huh-7.5
MIMAT0002816	hsa-miR-494-3p	ENSG00000280278	AC009108.5	TEC	chr16	86589919	86589940	+	1	0	AGO2	8mer	cuccaaagggcacAUACAAAGu	| | ||||||||	agucauagcuaacUAUGUUUCa	0.2820	-0.278	0	MDA-MB-231
MIMAT0002816	hsa-miR-494-3p	ENSG00000262228	AC087392.3	lincRNA	chr17	667753	667778	-	1	0	AGO2	8mer	cuccaAAGGGCA-C-A--UACAAAGu	| |||::|| | | |||||||	aaaucUUCUUGUAGAUAGAUGUUUCa	1.0631	0.204	2	Huh-7.5
MIMAT0002816	hsa-miR-494-3p	ENSG00000272884	AC113189.4	processed_transcript	chr17	7344723	7344744	+	1	0	AGO1-4	7mer-m8	cuccaaagggcaCAUACAAAGu	| |||||||	ugccaaguguagGAAUGUUUCu	-0.6022	0.926	4	MCF7
MIMAT0002816	hsa-miR-494-3p	ENSG00000267350	RP1-178F10.3	lincRNA	chr17	18228877	18228898	+	3	0	AGO1-4,AGO2	7mer-m8	cuccaaagggcaCAUACAAAGu	| | |||||||||	acuugaugcaaaGUAUGUUUCc	0.3713	0.035	0	HeLa,hNSC
MIMAT0002816	hsa-miR-494-3p	ENSG00000273018	AC107983.2	processed_transcript	chr17	18415287	18415308	-	1	0	AGO2	8mer	cuccaaagggcacaUACAAAGu	| || | |||||||	uauacuugaaggaaAUGUUUCa	0.5244	0.944	1	T-REx-293
MIMAT0002816	hsa-miR-494-3p	ENSG00000273018	AC107983.2	processed_transcript	chr17	18445222	18445234	-	4	0	AGO2	7mer-m8	cuccaaagggcacaUACAAAGu	|||||||	---------aaauaAUGUUUCu	-2.0000	0.173	1	motor_cortex
MIMAT0002816	hsa-miR-494-3p	ENSG00000263603	AC127024.2	lincRNA	chr17	29056722	29056743	+	1	0	AGO2	8mer	cuccaaagggcACAUACAAAGu	| || |||||||	aacuggaauguUGAAUGUUUCa	0.0237	-0.317	1	Huh-7.5
MIMAT0002816	hsa-miR-494-3p	ENSG00000280069	AC127024.8	TEC	chr17	29067181	29067202	+	2	0	AGO1-4,AGO2	7mer-m8	cuccaaagggcacAUACAAAGu	|| | ||||||||	ucccauugcaagaUAUGUUUCu	0.4748	0.444	3	22RV1,Huh-7.5
MIMAT0002816	hsa-miR-494-3p	ENSG00000266371	AC079915.1	sense_intronic	chr17	29463996	29464016	+	5	0	AGO1-4,AGO2	7mer-m8	cuccaaagGGCACAUACAAAGu	| | || ||||||||	auucuggaCAGU-UAUGUUUCc	0.5698	0.154	3	Huh-7.5
MIMAT0002816	hsa-miR-494-3p	ENSG00000267160	AC091152.2	antisense	chr17	42752971	42752992	-	1	0	AGO1-4	7mer-m8	cuccaaagggcacaUACAAAGu	| | |||||||	uaucagugaucaaaAUGUUUCu	0.0388	2.742	1	MCF7
MIMAT0002816	hsa-miR-494-3p	ENSG00000279059	AC007485.2	TEC	chr17	53035201	53035222	-	1	0	AGO2	7mer-m8	cuccaaagggCACAUACAAAGu	|||| | | |||||||	gaggacaaggGAGCAUGUUUCu	0.8391	0.042	10	GM12892
MIMAT0002816	hsa-miR-494-3p	ENSG00000264112	AC015813.1	lincRNA	chr17	56070136	56070157	-	1	0	AGO1	7mer-m8	cuccaaagGGCACAUACAAAGu	|| |:| |||||||	aagaaaaaCUGGAGAUGUUUCu	0.5657	0.139	2	endothelial
MIMAT0002816	hsa-miR-494-3p	ENSG00000260563	AC132872.1	lincRNA	chr17	80252595	80252620	+	9	0	AGO1-4,AGO2	7mer-m8	cuccAAAGGG---CACA-UACAAAGu	|||||| | || |||||||	cgucUUUCCCUUAGCGUCAUGUUUCu	1.1842	0.103	1	HEK293S,Huh-7.5
MIMAT0002816	hsa-miR-494-3p	ENSG00000279066	HEXDC-IT1	sense_intronic	chr17	80384293	80384315	+	1	0	AGO2	8mer	cuccaaaGGGCA-CAUACAAAGu	||||| | |||||||	cccaaacCCCGUGGAAUGUUUCa	0.7858	0.028	5	HEK293S
MIMAT0002816	hsa-miR-494-3p	ENSG00000264635	AP001020.2	sense_intronic	chr18	739126	739152	-	1	0	AGO2	7mer-m8	cuCCAAAGGG-C----ACAUACAAAGu	||||||:: | | |||||||	acGGUUUCUUAGAAAAUAGAUGUUUCc	1.1078	0.242	2	HeLa
MIMAT0002816	hsa-miR-494-3p	ENSG00000266783	AP005136.2	sense_intronic	chr18	2561254	2561277	-	2	0	AGO1-4	7mer-m8	cuccAAAGG-GCACA-UACAAAGu	| ||||| | | |||||||	uaccUUUCCAAUUAUCAUGUUUCu	1.2244	0.027	3	hNSC
MIMAT0002816	hsa-miR-494-3p	ENSG00000267249	AP005482.3	sense_intronic	chr18	12671000	12671021	-	3	0	AGO1-4	7mer-m8	cuccaaagggcacaUACAAAGu	| | |||||||	aaaaugguaaucagAUGUUUCu	-0.0643	0.372	2	Huh-7.5
MIMAT0002816	hsa-miR-494-3p	ENSG00000259985	AC017100.1	antisense	chr18	29266026	29266053	+	3	0	AGO1,AGO2	7mer-m8	cuCCA-AAGGGCA-CA----UACAAAGu	| ||| | ||| | || |||||||	guGGUCUACCCUUCGUUCAAAUGUUUCu	1.2461	0.187	6	BT474,endothelial
MIMAT0002816	hsa-miR-494-3p	ENSG00000268573	AC011815.1	lincRNA	chr18	32862369	32862390	-	2	0	AGO1-4,AGO2	7mer-m8	cuccaaAGGGCACAUACAAAGu	| || | |||||||	acuuagUACCAUACAUGUUUCu	0.4089	0.308	3	Huh-7.5
MIMAT0002816	hsa-miR-494-3p	ENSG00000260552	AC023043.1	antisense	chr18	33767266	33767287	-	1	0	AGO1-4	7mer-m8	cuCCAAAGGGCACAUACAAAGu	||| | || |||||||	ugGGUCCCACGAAGAUGUUUCc	0.9678	-0.193	6	Huh-7.5
MIMAT0002816	hsa-miR-494-3p	ENSG00000267325	LINC01415	lincRNA	chr18	53445175	53445196	-	1	0	AGO2	8mer	cuccaaagggcacaUACAAAGu	| |||||||	caacagaguuagcaAUGUUUCa	-0.4545	0.265	1	H1
MIMAT0002816	hsa-miR-494-3p	ENSG00000279236	AC064801.2	TEC	chr18	60218579	60218600	+	1	0	AGO1-4	7mer-m8	cuccAAAGGGCACAUACAAAGu	|| | |::: | |||||||	gaauUAUUUUUUAAAUGUUUCc	1.0709	-0.242	6	Huh-7.5
MIMAT0002816	hsa-miR-494-3p	ENSG00000279433	AC018529.3	TEC	chr18	74821115	74821136	-	1	0	AGO2	7mer-m8	cuccaaagggcacaUACAAAGu	| | |||||||	guaaguagguagcgAUGUUUCu	-0.0521	-0.793	2	HeLa
MIMAT0002816	hsa-miR-494-3p	ENSG00000282851	BISPR	lincRNA	chr19	17525370	17525395	+	1	0	AGO2	7mer-m8	cucCAAAGGGCA----CAUACAAAGu	| |||| : || ||||||||	guuGUUUAUAGUAUUAAUAUGUUUCu	1.0776	0.272	0	HeLa
MIMAT0002816	hsa-miR-494-3p	ENSG00000269439	AC010618.3	lincRNA	chr19	17599816	17599837	-	1	0	AGO2	7mer-m8	cuccaaagGGC-ACAUACAAAGu	| ||| || |||||||	gccccacgCCGAUG-AUGUUUCc	0.5747	4.712	4	HeLa
MIMAT0002816	hsa-miR-494-3p	ENSG00000284428	AC092329.4	processed_transcript	chr19	23446009	23446030	-	1	0	AGO1-4	8mer	cuccaaagggcacaUACAAAGu	| | |||||||	aaacagguuagaucAUGUUUCa	-0.0594	0.221	0	Huh-7.5
MIMAT0002816	hsa-miR-494-3p	ENSG00000279425	AC092279.2	TEC	chr19	24261959	24261980	+	3	0	AGO1-4,AGO2	8mer	cuccaaaGGGCACAUACAAAGu	|| | :|| |||||||	cagcaggCAUGUCCAUGUUUCa	0.7959	-0.047	3	Huh-7.5
MIMAT0002816	hsa-miR-494-3p	ENSG00000261824	LINC00662	lincRNA	chr19	28281506	28281527	-	1	0	AGO2	7mer-m8	cuccaaagggcacaUACAAAGu	| |||||||	ccaugaggugaucaAUGUUUCu	-0.4902	0.113	2	HEK293
MIMAT0002816	hsa-miR-494-3p	ENSG00000279759	AC118344.2	TEC	chr19	40863730	40863751	+	4	0	AGO1-4,AGO2	8mer	cuccaaagggcaCAUACAAAGu	| | |||||||	ucucaccaacuaGCAUGUUUCa	-0.1691	-0.054	6	Huh-7.5
MIMAT0002816	hsa-miR-494-3p	ENSG00000186019	AC021092.1	antisense	chr19	44611476	44611497	-	1	0	AGO2	8mer	cuccaaaGGGC-ACAUACAAAGu	| |:|| || |||||||	cuguggaCUCGCUG-AUGUUUCa	0.7771	-0.504	2	TDF
MIMAT0002816	hsa-miR-494-3p	ENSG00000279095	AC243964.3	TEC	chr19	45168183	45168204	+	4	0	AGO2	7mer-m8	cuccaaagggCACAUACAAAGu	|| | |||||||||	cugggccaaaGAGUAUGUUUCu	0.5265	0.201	2	Huh-7.5
MIMAT0002816	hsa-miR-494-3p	ENSG00000279407	AC007191.1	TEC	chr19	46218612	46218633	-	2	0	AGO2	8mer	cuccaaaggGCACAUACAAAGu	:| | |||||||	auaaacaaaUGAGCAUGUUUCa	-0.0594	0.357	6	Huh-7.5
MIMAT0002816	hsa-miR-494-3p	ENSG00000268423	AC093503.1	sense_intronic	chr19	47071367	47071388	-	1	0	AGO2	7mer-m8	cuccaaagGGCACAUACAAAGu	| :||| |||||||	uugugacaUCGUAAAUGUUUCu	0.6135	-0.125	4	T-REx-293
MIMAT0002816	hsa-miR-494-3p	ENSG00000166770	ZNF667-AS1	lincRNA	chr19	57006752	57006773	+	2	1	AGO1-4,AGO2	7mer-m8	cuccaaagggcacaUACAAAGu	|| |||||||	ugucuuguugccacAUGUUUCu	-0.0144	0.152	3	Huh-7.5,motor_cortex
MIMAT0002816	hsa-miR-494-3p	ENSG00000279541	AC005261.5	TEC	chr19	57804988	57805009	-	3	0	AGO2	7mer-m8	cuccaaagGGCACAUACAAAGu	| | |:||| |||||||	aaagcagaCUGUGAAUGUUUCu	0.9612	0.345	2	TDF
MIMAT0002816	hsa-miR-494-3p	ENSG00000268516	AC020915.3	antisense	chr19	58770067	58770089	-	1	0	AGO2	7mer-m8	cuccaAAGG-GCACAUACAAAGu	| |||: | | |||||||	uugacUUCUGAGAGGAUGUUUCc	0.9302	-0.187	3	H1
MIMAT0002816	hsa-miR-494-3p	ENSG00000273148	AL035563.1	lincRNA	chr20	18775393	18775413	+	1	0	AGO1	7mer-m8	cucCAAAGGGCACAUACAAAGu	| ||| ::| || |||||||	aauGUUAUUC-UGGAUGUUUCc	1.2971	-0.057	6	endothelial
MIMAT0002816	hsa-miR-494-3p	ENSG00000278041	AL133325.3	lincRNA	chr20	21481825	21481844	-	2	0	AGO2	7mer-m8	cuccaAAGGGCACAUACAAAGu	||||| | |||||||	cuuccUUCCC-U-CAUGUUUCu	0.9265	-0.242	3	HEK293S
MIMAT0002816	hsa-miR-494-3p	ENSG00000213742	ZNF337-AS1	antisense	chr20	25656561	25656581	+	3	0	AGO1-4,AGO2	8mer	cucCAAAGGGCACAUACAAAGu	|| | : || |||||||	aguGUGUGAUCUG-AUGUUUCa	0.7771	0.221	8	Huh-7.5,MCF7
MIMAT0002816	hsa-miR-494-3p	ENSG00000260257	AL035071.1	lincRNA	chr20	31446529	31446550	+	7	0	AGO1-4,AGO2	8mer	cuccaaagggcacaUACAAAGu	| |||||||	cuucaauaaaagaaAUGUUUCa	-0.2196	0.640	2	Huh-7.5
MIMAT0002816	hsa-miR-494-3p	ENSG00000277558	AL109923.1	sense_intronic	chr20	33064031	33064052	+	1	0	AGO2	8mer	cuccAAAGGGCACAUACAAAGu	|| ::|| |||||||	uccuUUGGUUGUUAAUGUUUCa	0.7505	1.254	0	HeLa
MIMAT0002816	hsa-miR-494-3p	ENSG00000235277	AF127577.3	antisense	chr21	16319187	16319208	+	1	0	AGO1-4	8mer	cuccaaagggcacaUACAAAGu	| | |||||||	aauaaauaaauaaaAUGUUUCa	0.0388	0.086	2	Huh-7.5
MIMAT0002816	hsa-miR-494-3p	ENSG00000280432	AP000962.2	TEC	chr21	17898239	17898250	+	1	0	AGO2	7mer-m8	cuccaaaggGCACAUACAAAGu	:||| |||||||	---------UGUG-AUGUUUCu	-0.7418	0.142	1	motor_cortex
MIMAT0002816	hsa-miR-494-3p	ENSG00000215386	MIR99AHG	lincRNA	chr21	17980425	17980446	+	3	0	AGO1-4,AGO2	7mer-m8	cuccaaagggcaCAUACAAAGu	|| | | |||||||	aagccaguacaaGAAUGUUUCu	0.3901	-0.214	3	HEK293,Huh-7.5
MIMAT0002816	hsa-miR-494-3p	ENSG00000270116	AP001429.1	sense_intronic	chr21	38473610	38473631	+	2	0	AGO2	7mer-m8	cuccaaagggcACAUACAAAGu	| ||||||||||	auauaaagcacUGUAUGUUUCu	0.2134	-0.142	0	HeLa
MIMAT0002816	hsa-miR-494-3p	ENSG00000235123	DSCAM-AS1	antisense	chr21	41757138	41757160	+	2	0	AGO1-4,AGO2	7mer-m8	cuccaaAGG--GCACAUACAAAGu	||| ||| ||||||||	uucccaUCCAACGU-UAUGUUUCc	0.7239	0.312	2	MCF7
MIMAT0002816	hsa-miR-494-3p	ENSG00000233922	LINC01694	lincRNA	chr21	47020914	47020935	+	1	0	AGO2	7mer-m8	cuccaaagggcacaUACAAAGu	|| | |||||||	ugggagagacacagAUGUUUCc	0.3196	-0.214	4	22RV1
MIMAT0002816	hsa-miR-494-3p	ENSG00000260924	LINC01311	antisense	chr22	19160069	19160090	+	1	0	AGO2	7mer-m8	cuccaaagggcacaUACAAAGu	| |||||||	acuacagggccaccAUGUUUCc	-0.2866	-0.277	4	HeLa
MIMAT0002816	hsa-miR-494-3p	ENSG00000261188	Z95115.1	antisense	chr22	26910442	26910463	+	1	0	AGO2	7mer-m8	cuccaaagggcacaUACAAAGu	| | |||||||	uuauuacagggaaaAUGUUUCu	0.0669	-0.035	3	HEK293
MIMAT0002816	hsa-miR-494-3p	ENSG00000225465	RFPL1S	antisense	chr22	29833389	29833409	-	1	0	AGO2	7mer-m8	cuccaAAGGGCACAUACAAAGu	| ||:: | | |||||||	gcuuaUUUUAGAG-AUGUUUCc	0.8226	0.152	2	cingulate_gyrus
MIMAT0002816	hsa-miR-494-3p	ENSG00000253352	TUG1	bidirectional_promoter_lncRNA	chr22	31374463	31374482	+	6	0	AGO1-4,AGO2	7mer-m8	cuccaaAGGGCACAUACAAAGu	| |||| || |||||||	aacaacUCCC-UG-AUGUUUCu	1.0443	0.848	3	foreskin_fibroblast,hMSC
MIMAT0002816	hsa-miR-494-3p	ENSG00000234626	AL021937.3	antisense	chr22	32723230	32723251	-	2	0	AGO1	7mer-m8	cuccaaagggcacaUACAAAGu	| | || |||||||	ggacauaccacgccAUGUUUCu	0.5310	-0.289	3	endothelial
MIMAT0002816	hsa-miR-494-3p	ENSG00000278948	AL031587.5	TEC	chr22	38339380	38339401	+	2	0	AGO1,AGO1-4	7mer-m8	cuccaaaGGGCACAUACAAAGu	| ||: | |||||||	gcucccaCCUUUUCAUGUUUCu	0.4998	-1.099	2	endothelial,hNSC
MIMAT0002816	hsa-miR-494-3p	ENSG00000280383	Z95331.1	sense_overlapping	chr22	46072309	46072330	+	1	0	AGO1-4	8mer	cuccaaagggcacaUACAAAGu	| | | |||||||	aauaaguaaaauuaAUGUUUCa	0.2594	0.143	2	hNSC
MIMAT0002816	hsa-miR-494-3p	ENSG00000205664	BX890604.1	lincRNA	chrX	3747221	3747243	-	1	0	AGO1	7mer-m8	cuccaaaGGGCACA-UACAAAGu	| || || |||||||	aaccgagCCACAGUCAUGUUUCc	0.5058	0.820	3	endothelial
MIMAT0002816	hsa-miR-494-3p	ENSG00000234449	FAM239A	lincRNA	chrX	3785479	3785505	-	1	0	AGO2	8mer	cucCAAAGGGC--ACA---UACAAAGu	||| ||| ||| |||||||	ccaGUUCGCCGACUGUAACAUGUUUCa	1.0222	0.455	0	22RV1
MIMAT0002816	hsa-miR-494-3p	ENSG00000234449	FAM239A	lincRNA	chrX	3785635	3785657	-	1	0	AGO1	7mer-m8	cuccaaaGGGCACA-UACAAAGu	| || || |||||||	aaccgagCCACAGUCAUGUUUCc	0.5058	0.968	0	endothelial
MIMAT0002816	hsa-miR-494-3p	ENSG00000205663	FAM239B	lincRNA	chrX	3823905	3823931	-	1	0	AGO2	8mer	cucCAAAGGGC--ACA---UACAAAGu	||| ||| ||| |||||||	ccaGUUCGCCGACUGUAACAUGUUUCa	1.0222	0.481	1	22RV1
MIMAT0002816	hsa-miR-494-3p	ENSG00000205663	FAM239B	lincRNA	chrX	3824061	3824083	-	1	0	AGO1	7mer-m8	cuccaaaGGGCACA-UACAAAGu	| || || |||||||	aaccgagCCACAGUCAUGUUUCc	0.5058	0.837	1	endothelial
MIMAT0002816	hsa-miR-494-3p	ENSG00000260822	AC004656.1	sense_overlapping	chrX	24565858	24565879	+	2	0	AGO2	8mer	cuccaaagggcacaUACAAAGu	| | |||||||	agcuaauuauuuuaAUGUUUCa	0.0010	0.243	4	cingulate_gyrus
MIMAT0002816	hsa-miR-494-3p	ENSG00000229807	XIST	lincRNA	chrX	73043212	73043233	-	18	0	AGO1,AGO1-4,AGO2	7mer-m8	cuccaaagggcacAUACAAAGu	||||||||	cucugcaagguacUAUGUUUCg	-0.5455	-0.096	2	HEK293,Huh-7.5
MIMAT0002816	hsa-miR-494-3p	ENSG00000229807	XIST	lincRNA	chrX	73047738	73047761	-	10	1	AGO1-4,AGO2	7mer-m8	cuccAAAGGGCACA--UACAAAGu	|| ||| | | |||||||	ugucUUACCCAUUUCCAUGUUUCu	0.8625	0.761	2	Huh-7.5
MIMAT0002816	hsa-miR-494-3p	ENSG00000230590	FTX	lincRNA	chrX	73229578	73229599	-	1	0	AGO1-4	8mer	cuccaaagggcacaUACAAAGu	| | |||||||	uauuguaaauaaaaAUGUUUCa	-0.0066	0.083	1	Huh-7.5
MIMAT0002816	hsa-miR-494-3p	ENSG00000230590	FTX	lincRNA	chrX	73420165	73420187	-	2	0	AGO2	8mer	cuccaAAGGGCACA-UACAAAGu	|| |:| | |||||||	uuuuaUUGCUGAAUAAUGUUUCa	0.5924	0.198	1	HeLa
MIMAT0002816	hsa-miR-494-3p	ENSG00000230590	FTX	lincRNA	chrX	73423591	73423612	-	1	0	AGO1-4	7mer-m8	cuccaaagggcacaUACAAAGu	| | | |||||||	guagaugagaacaaAUGUUUCu	0.1630	0.734	1	hNSC
MIMAT0002816	hsa-miR-494-3p	ENSG00000271533	Z83843.1	sense_intronic	chrX	73430818	73430839	-	8	0	AGO1,AGO2	8mer	cuCCAAAG-GGCACAUACAAAGu	|| | | ::||| |||||||	ugGGAUACAUUGUG-AUGUUUCa	1.1873	0.061	1	T-REx-293,endothelial
MIMAT0002816	hsa-miR-494-3p	ENSG00000271533	Z83843.1	sense_intronic	chrX	73431175	73431197	-	2	0	AGO1,AGO1-4	7mer-m8	cuccaaaGGGCA-CAUACAAAGu	|::|| |||||||	ugaugaaCUUGUAAGAUGUUUCu	0.3075	0.348	1	Huh-7.5,endothelial
MIMAT0002816	hsa-miR-494-3p	ENSG00000213468	FIRRE	lincRNA	chrX	130837373	130837398	-	3	0	AGO1-4	7mer-m8	cuCCAAAGGGCAC----AUACAAAGu	||||| |: || ||||||||	aaGGUUCCUACUGACCAUAUGUUUCu	1.3263	0.037	0	Huh-7.5
MIMAT0002816	hsa-miR-494-3p	ENSG00000273906	AC011297.1	sense_intronic	chrY	6787391	6787412	+	1	0	AGO2	7mer-m8	cuccaaAGGGCACAUACAAAGu	||| | |||||||	cuauccUCCACAGCAUGUUUCu	0.4234	0.057	3	islets
