# Supplementary material for: Identification of hub programmed cell death-related genes and immune infiltration in Crohn’s disease using bioinformatics
Source: Front Genet. 2024 Dec 18;15:1425062. doi: 10.3389/fgene.2024.1425062 (PMC11688285; doi:10.3389/fgene.2024.1425062)
Supplement: Supplementary file 2 [file DataSheet4.zip › Input data and script3/ceRNAnet/miRNA_lncRNA/hsa-miR-877-5p.txt]

#please cite:
#Zhou KR, Liu S, Li B, Liu SR, Zheng WJ, Cai L, et al. An encyclopedia of RNA interactomes in ENCORI.
#2.Li JH, et al.starBase v2.0: decoding miRNA-ceRNA, miRNA-ncRNA and protein-RNA interaction networks from large-scale CLIP-Seq data , Nucleic Acids Res. 2014 Jan;42:D92-7.
miRNAid	miRNAname	geneID	geneName	geneType	chromosome	start	end	strand	clipExpNum	degraExpNum	RBP	merClass	miRseq	align	targetSeq	TDMDScore	phyloP	pancancerNum	cellline/tissue
MIMAT0004949	hsa-miR-877-5p	ENSG00000225880	LINC00115	lincRNA	chr1	761759	761779	-	1	0	AGO2	7mer-m8	gggACGCGGUAG-AGGAGAUg	| | || | |||||||	guaUUCAACAGCUUCCUCUAu	0.7634	0.038	1	EWS
MIMAT0004949	hsa-miR-877-5p	ENSG00000268575	AL031282.2	processed_transcript	chr1	1668401	1668420	-	1	0	AGO2	8mer	gggacgcgguAGAGGAGAUg	| |:|||||||	uaggcagaauUUUCCUCUAa	0.3084	1.572	4	T98G
MIMAT0004949	hsa-miR-877-5p	ENSG00000226849	AL109811.1	antisense	chr1	11131593	11131615	+	3	0	AGO2	7mer-m8	gggacgcGGUAG---AGGAGAUg	||||| |||||||	uggacucCCAUCCUGUCCUCUAu	0.6144	-0.810	3	HS5
MIMAT0004949	hsa-miR-877-5p	ENSG00000117242	PINK1-AS	antisense	chr1	20976812	20976834	-	2	0	AGO2	7mer-m8	gggacgcGGU--AG-AGGAGAUg	|| ||| || |||||||	ucccaacCCAAUUCUUCCUCUAc	0.9487	0.158	3	22RV1
MIMAT0004949	hsa-miR-877-5p	ENSG00000237200	ZBTB40-IT1	sense_intronic	chr1	22846164	22846185	+	1	0	AGO1-4	7mer-m8	gggACGCGG--UAGAGGAGAUg	||:||: | |||||||	gagUGUGCUGGAAAUCCUCUAc	0.8841	-0.320	3	Huh-7.5
MIMAT0004949	hsa-miR-877-5p	ENSG00000272145	NFYC-AS1	antisense	chr1	41156885	41156904	-	2	0	AGO1	7mer-m8	gggacgCGGUAGAGGAGAUg	|: || |||||||	uguaaaGUGAUGUCCUCUAg	0.4998	0.087	1	endothelial
MIMAT0004949	hsa-miR-877-5p	ENSG00000281207	SLFNL1-AS1	antisense	chr1	41483460	41483480	+	4	0	AGO1,AGO1-4,AGO2	7mer-m8	gggacgCGGU-AGAGGAGAUg	| | |||: | |||||||	caccagGCCGCUGUCCUCUAc	1.1073	2.528	2	HEK293S,Huh-7.5,endothelial
MIMAT0004949	hsa-miR-877-5p	ENSG00000278967	AL138847.2	TEC	chr1	63074863	63074884	+	1	0	AGO1-4	7mer-m8	gggaCGCGGUAG--AGGAGAUg	|| |:| | |||||||	aguaGCACUAACAAUCCUCUAu	0.7341	-0.086	2	Huh-7.5
MIMAT0004949	hsa-miR-877-5p	ENSG00000226891	LINC01359	processed_transcript	chr1	65445391	65445409	-	1	0	AGO1-4	7mer-m8	ggGACGCGGUAGAGGAGAUg	|| :||| |:|||||||	guCU-UGCCUUUUCCUCUAc	1.3353	0.321	9	hNSC
MIMAT0004949	hsa-miR-877-5p	ENSG00000226419	SLC16A1-AS1	antisense	chr1	113515601	113515620	+	3	0	AGO1-4,AGO2	7mer-m8	gggacgcgguaGAGGAGAUg	| | :|||||||	cauggaaaggaUUCCUCUAg	0.3927	0.169	1	HS27a,Huh-7.5
MIMAT0004949	hsa-miR-877-5p	ENSG00000226167	AP4B1-AS1	antisense	chr1	114442576	114442595	+	1	0	AGO2	7mer-m8	gggacgcggUAGAGGAGAUg	| | ||||||||	uacccucgaAGCUCCUCUAg	0.3377	3.823	6	TDF
MIMAT0004949	hsa-miR-877-5p	ENSG00000271721	RP11-337C18.9	antisense	chr1	146648222	146648240	+	3	0	AGO1,AGO1-4,AGO2	8mer	ggGACGCGGUAGAGGAGAUg	| |||| ||:|||||||	caCUGC-AAAUUUCCUCUAa	1.4646	0.320	5	Huh-7.5,MCF7,endothelial
MIMAT0004949	hsa-miR-877-5p	ENSG00000237188	AC242426.2	antisense	chr1	146682866	146682885	+	1	0	AGO2	7mer-m8	ggGACGCG-GUAGAGGAGAUg	| :| :|| ||| |||||||	caUUUUGCACAU-UCCUCUAc	1.4060	-0.098	6	cingulate_gyrus
MIMAT0004949	hsa-miR-877-5p	ENSG00000188004	SNHG28	lincRNA	chr1	159805476	159805495	-	1	0	AGO2	7mer-m8	gggacgcggUAGAGGAGAUg	| :|||||||	gugacucagAGUUCCUCUAu	-0.1153	-0.131	7	TDF
MIMAT0004949	hsa-miR-877-5p	ENSG00000203709	MIR29B2CHG	lincRNA	chr1	207988717	207988740	-	1	0	AGO2	7mer-m8	gggACGCGGU---AG-AGGAGAUg	|| |||| || |||||||	gaaUGAGCCACUUUCUUCCUCUAg	1.0755	0.135	11	left_ventricle
MIMAT0004949	hsa-miR-877-5p	ENSG00000237101	AC092809.4	antisense	chr1	224415291	224415310	+	2	0	AGO2	8mer	gggACGCGGUAGAGGAGAUg	|| ||:| ||||||||	ugaUGGGCUAGCUCCUCUAa	1.1755	-1.064	2	EWS
MIMAT0004949	hsa-miR-877-5p	ENSG00000217258	AC007249.1	lincRNA	chr2	10595625	10595644	+	2	0	AGO1-4,AGO2	7mer-m8	gggaCGCGGUAGAGGAGAUg	|| :| :|||||||	agaaGCAUCUCUUCCUCUAu	0.7341	-0.318	3	Huh-7.5
MIMAT0004949	hsa-miR-877-5p	ENSG00000271228	AL121655.1	antisense	chr2	32238282	32238302	+	2	0	AGO1	7mer-m8	gggacgcGGUAG-AGGAGAUg	::||: |||||||	guucuuaUUAUUAUCCUCUAc	0.3883	0.039	3	endothelial
MIMAT0004949	hsa-miR-877-5p	ENSG00000260977	AC016722.3	lincRNA	chr2	47006291	47006311	+	1	0	AGO1-4	8mer	gggacgCGGU-AGAGGAGAUg	|||| |:|||||||	aauauaGCCAUUUUCCUCUAa	0.8730	0.413	5	hNSC
MIMAT0004949	hsa-miR-877-5p	ENSG00000225439	BOLA3-AS1	antisense	chr2	74376707	74376726	+	2	0	AGO1,AGO1-4	7mer-m8	ggGACGCGGUAGAGGAGAUg	| :|| |: |:|||||||	caUUGAUCUUUUUCCUCUAu	1.2207	-0.066	5	endothelial,hNSC
MIMAT0004949	hsa-miR-877-5p	ENSG00000204792	LINC01291	lincRNA	chr2	75160039	75160061	+	1	0	AGO1-4	7mer-m8	ggGACGCG-GUAG--AGGAGAUg	|||: | ::|| |||||||	uuCUGUACAUGUCAGUCCUCUAu	1.2060	-0.485	0	MCF7
MIMAT0004949	hsa-miR-877-5p	ENSG00000270696	AC005034.3	antisense	chr2	75888214	75888233	+	2	1	AGO2	7mer-m8	ggGACGCGGUAGAGGAGAUg	|||| | : :|||||||	uuCUGCUCAGCUUCCUCUAg	1.2939	0.137	4	T-REx-293
MIMAT0004949	hsa-miR-877-5p	ENSG00000229498	AC105053.1	antisense	chr2	86051674	86051693	+	1	0	AGO1-4	7mer-m8	gggacGCGGUAGAGGAGAUg	| |:: :|||||||	uaucaCCCUGAUUCCUCUAu	0.6016	-0.336	7	fibroblasts
MIMAT0004949	hsa-miR-877-5p	ENSG00000222041	CYTOR	lincRNA	chr2	87906159	87906177	+	4	0	AGO1-4,AGO2	8mer	ggGACGCGGUAGAGGAGAUg	|||||| |:: ||||||||	ccCUGCUCUG-CUCCUCUAa	2.0039	0.288	6	Huh-7.5,T-REx-293
MIMAT0004949	hsa-miR-877-5p	ENSG00000284879	AC133644.3	processed_transcript	chr2	87906159	87906177	+	4	0	AGO1-4,AGO2	8mer	ggGACGCGGUAGAGGAGAUg	|||||| |:: ||||||||	ccCUGCUCUG-CUCCUCUAa	2.0039	0.288	0	Huh-7.5,T-REx-293
MIMAT0004949	hsa-miR-877-5p	ENSG00000233639	LINC01158	processed_transcript	chr2	105428953	105428973	-	1	0	AGO1-4	8mer	gggaCGC-GGUAGAGGAGAUg	|:| ||| |||||||	uggaGUGACCACAUCCUCUAa	0.9073	-0.670	4	hNSC
MIMAT0004949	hsa-miR-877-5p	ENSG00000272994	AC012360.3	lincRNA	chr2	105952727	105952746	-	1	0	AGO2	7mer-m8	gggacgcgguagAGGAGAUg	| |||||||	uuauuguaugcaUCCUCUAu	-0.0573	0.335	3	motor_cortex
MIMAT0004949	hsa-miR-877-5p	ENSG00000172965	MIR4435-2HG	lincRNA	chr2	112101749	112101767	-	4	0	AGO1-4,AGO2	8mer	ggGACGCGGUAGAGGAGAUg	|||||| |:: ||||||||	ccCUGCUCUG-CUCCUCUAa	2.0039	0.373	4	Huh-7.5,T-REx-293
MIMAT0004949	hsa-miR-877-5p	ENSG00000227403	LINC01806	lincRNA	chr2	162105008	162105027	+	4	0	AGO1-4,AGO2	7mer-m8	gggacgcgguagAGGAGAUg	| |||||||	aaguaaauuuagUCCUCUAg	-0.0573	2.265	2	Huh-7.5,MDA-MB-231
MIMAT0004949	hsa-miR-877-5p	ENSG00000223960	AC009948.1	antisense	chr2	179295473	179295492	+	1	0	AGO1-4	7mer-m8	gggacgcgGUAGAGGAGAUg	| ::|:|||||||	uucauucaUGUUUCCUCUAu	0.7293	0.038	5	hNSC
MIMAT0004949	hsa-miR-877-5p	ENSG00000231689	LINC01090	lincRNA	chr2	189092767	189092787	-	2	0	AGO1-4	7mer-m8	ggGACG-CGGUAGAGGAGAUg	| |||| :|| ||||||||	cuCUGCAUUCAGCUCCUCUAg	1.6060	1.451	3	Huh-7.5
MIMAT0004949	hsa-miR-877-5p	ENSG00000279348	AC012513.3	TEC	chr2	217076581	217076600	+	4	0	AGO1-4,AGO2	7mer-m8	gggaCGCGGUAGAGGAGAUg	|| | : ||||||||	ggaaGCACAGCCUCCUCUAg	0.7841	-0.128	10	Huh-7.5
MIMAT0004949	hsa-miR-877-5p	ENSG00000206573	THUMPD3-AS1	antisense	chr3	9437158	9437178	-	9	0	AGO1,AGO1-4,AGO2	8mer	gggacGCGGUAG-AGGAGAUg	| | :: || |||||||	ucuccCUUUUUCUUCCUCUAa	0.8548	-0.115	3	Huh-7.5,endothelial
MIMAT0004949	hsa-miR-877-5p	ENSG00000206573	THUMPD3-AS1	antisense	chr3	9437459	9437478	-	2	0	AGO2	7mer-m8	ggGACGCGGUAGAGGAGAUg	:||: |: ||||||||	ugUUGUACUUGCUCCUCUAg	1.0707	0.668	3	MDA-MB-231
MIMAT0004949	hsa-miR-877-5p	ENSG00000272498	AC090948.2	antisense	chr3	16381155	16381174	+	1	0	AGO1-4	7mer-m8	gggacgcgguagAGGAGAUg	||| |||||||	uccuauuuggggUCCUCUAg	0.4146	0.169	4	Huh-7.5
MIMAT0004949	hsa-miR-877-5p	ENSG00000261488	AC128688.2	antisense	chr3	111853492	111853511	+	1	0	AGO1-4	8mer	gggacgcGGUAGAGGAGAUg	::|| |||||||	gugaaacUUAUGUCCUCUAa	0.3883	0.392	4	Huh-7.5
MIMAT0004949	hsa-miR-877-5p	ENSG00000279349	AC092692.1	TEC	chr3	112246888	112246908	-	2	0	AGO1-4,AGO2	7mer-m8	gggacgcgGUAG-AGGAGAUg	| :||| |||||||	gggaguaaUAUCAUCCUCUAu	0.7000	0.157	3	22RV1,hNSC
MIMAT0004949	hsa-miR-877-5p	ENSG00000250174	MYLK-AS2	antisense	chr3	123411119	123411138	+	1	0	AGO1-4	7mer-m8	ggGACGCGGUAGAGGAGAUg	||| | :|| ||||||||	ccCCGACUCACCUCCUCUAg	1.4353	0.922	1	Huh-7.5
MIMAT0004949	hsa-miR-877-5p	ENSG00000271270	TMCC1-AS1	antisense	chr3	129626119	129626138	+	1	0	AGO1-4	7mer-m8	ggGACGCGGUAGAGGAGAUg	:| | ::| :|||||||	ugUUUCUUUAAUUCCUCUAg	1.0000	0.057	3	Huh-7.5
MIMAT0004949	hsa-miR-877-5p	ENSG00000243818	AC021074.3	antisense	chr3	142661045	142661065	+	2	0	AGO1-4	7mer-m8	ggGACGCGGU-AGAGGAGAUg	|:| :|| | | |||||||	ucUUUUGCAACUAUCCUCUAu	1.1914	0.286	2	Huh-7.5
MIMAT0004949	hsa-miR-877-5p	ENSG00000231770	TMEM44-AS1	antisense	chr3	194310250	194310269	+	1	0	AGO2	8mer	gggacGCGGUAGAGGAGAUg	| || ::|:|||||||	cuacaCGGUGUUUCCUCUAa	0.9841	0.021	1	MDMs
MIMAT0004949	hsa-miR-877-5p	ENSG00000224652	LINC00885	lincRNA	chr3	195871115	195871134	+	1	0	AGO1-4	7mer-m8	ggGACGCGGUAGAGGAGAUg	|| | | :|||||||||	ugCUCCUCGGUCUCCUCUAc	1.1707	0.102	9	MCF7
MIMAT0004949	hsa-miR-877-5p	ENSG00000251652	AC092535.3	antisense	chr4	1126139	1126157	+	1	0	AGO2	7mer-m8	gggACGCGGUAGAGGAGAUg	| | :|| |||||||	gagUUCCUCA-GUCCUCUAg	0.7841	-0.388	2	HeLa
MIMAT0004949	hsa-miR-877-5p	ENSG00000272620	AFAP1-AS1	antisense	chr4	7775537	7775556	+	1	0	AGO2	8mer	ggGACGCGGUAGAGGAGAUg	||||| :: ||||||||	acCUGCCUUCCCUCCUCUAa	1.6089	-0.451	3	BCBL-1
MIMAT0004949	hsa-miR-877-5p	ENSG00000250546	AC079160.1	processed_transcript	chr4	85069015	85069033	-	2	0	AGO1-4,AGO2	7mer-m8	gggacgCGGUAGAGGAGAUg	||| |:||| |||||||	ccccuaGUCAU-UCCUCUAu	1.4219	0.242	1	Huh-7.5
MIMAT0004949	hsa-miR-877-5p	ENSG00000251095	AC097478.1	antisense	chr4	90607723	90607743	+	2	0	AGO2	7mer-m8	ggGACGCGGU-AGAGGAGAUg	|| | || |||||||||	guCUACUACAUUCUCCUCUAu	1.1414	0.220	4	HeLa
MIMAT0004949	hsa-miR-877-5p	ENSG00000188242	AC010442.1	3prime_overlapping_ncRNA	chr5	471758	471776	-	10	0	AGO1-4,AGO2	7mer-m8	gggACG-CGGUAGAGGAGAUg	||| |||| |||||||	aaaUGCAGCCA--UCCUCUAu	1.2719	-0.306	2	Huh-7.5,T-REx-293
MIMAT0004949	hsa-miR-877-5p	ENSG00000249201	AC114291.1	antisense	chr5	1175631	1175651	-	2	0	AGO1-4,AGO2	7mer-m8	gggacgcGGU-AGAGGAGAUg	| | ||| ||||||||	cucaaucCCAGCCUCCUCUAu	0.9573	-0.530	2	Huh-7.5
MIMAT0004949	hsa-miR-877-5p	ENSG00000259802	AC012640.2	antisense	chr5	10353188	10353208	-	1	0	AGO2	8mer	ggGACGCGGUA-GAGGAGAUg	:|| ||| |||||||	ggUUGAAACAUAAUCCUCUAa	0.9780	-0.734	2	22RV1
MIMAT0004949	hsa-miR-877-5p	ENSG00000272335	AC093297.2	lincRNA	chr5	44826895	44826914	+	4	0	AGO2	7mer-m8	gggacgcGGUAGAGGAGAUg	| | ::| :|||||||	caccuaaUUACUUCCUCUAc	0.8134	0.206	4	HeLa
MIMAT0004949	hsa-miR-877-5p	ENSG00000272335	AC093297.2	lincRNA	chr5	44828134	44828153	+	9	0	AGO1-4,AGO2	8mer	gggacgcgguagAGGAGAUg	| | | |||||||	gcaaacuggaaaUCCUCUAa	0.4854	0.208	4	Huh-7.5
MIMAT0004949	hsa-miR-877-5p	ENSG00000152931	PART1	lincRNA	chr5	59818294	59818313	+	2	0	AGO2	8mer	gggacgCGGUAGAGGAGAUg	| | |::: :|||||||	cuccaaGUUGGUUCCUCUAa	1.0000	-0.123	4	HeLa
MIMAT0004949	hsa-miR-877-5p	ENSG00000152931	PART1	lincRNA	chr5	59819651	59819671	+	3	0	AGO1-4	7mer-m8	gggACGCGGUA-GAGGAGAUg	| || | | | :|||||||	acaUGGGACUUGUUCCUCUAg	1.0914	-0.192	4	MCF7
MIMAT0004949	hsa-miR-877-5p	ENSG00000233006	MIR3936HG	processed_transcript	chr5	131705204	131705223	-	1	0	AGO2	7mer-m8	ggGACGCGGUAGAGGAGAUg	| | |: ||||||||	guCCGAACUCGCUCCUCUAg	0.8086	-0.651	9	22RV1
MIMAT0004949	hsa-miR-877-5p	ENSG00000234290	AC116366.1	antisense	chr5	131806207	131806223	-	1	0	AGO2	7mer-m8	ggGACGCGGUAGAGGAGAUg	|||: ||| |||||||	uaCUGU-CCA--UCCUCUAg	1.2085	-0.312	13	HeLa
MIMAT0004949	hsa-miR-877-5p	ENSG00000280776	LINC01202	lincRNA	chr5	161337490	161337507	-	1	0	AGO2	8mer	gggACGCGGUAGAGGAGAUg	| | :|||| |||||||	gcaUUUGCCA--UCCUCUAa	1.2646	0.290	4	cingulate_gyrus
MIMAT0004949	hsa-miR-877-5p	ENSG00000241956	AC109466.1	antisense	chr5	164028430	164028449	+	2	0	AGO1-4,AGO2	7mer-m8	ggGACGCGGUAGAGGAGAUg	| |||| :| |||||||||	cgCUGCUUCUUCUCCUCUAc	1.6646	2.325	0	HeLa,hNSC
MIMAT0004949	hsa-miR-877-5p	ENSG00000245317	AC008393.1	lincRNA	chr5	179287404	179287423	+	1	0	AGO1-4	7mer-m8	gggacGCGGUAGAGGAGAUg	:||: ||||||||	aggacUGCUUGCUCCUCUAu	0.6723	-0.292	6	hNSC
MIMAT0004949	hsa-miR-877-5p	ENSG00000280916	FOXCUT	lincRNA	chr6	1606286	1606308	+	1	0	AGO2	7mer-m8	ggGACGCG---GUAGAGGAGAUg	|||:|| || |||||||	gaCUGUGCUGACAAAUCCUCUAc	1.0621	-0.490	2	TDF
MIMAT0004949	hsa-miR-877-5p	ENSG00000272168	CASC15	lincRNA	chr6	22151609	22151628	+	2	0	AGO1-4	8mer	gggacgcgGUAGAGGAGAUg	| || |||||||	aaauaaaaCAAAUCCUCUAa	0.4768	0.327	7	hNSC
MIMAT0004949	hsa-miR-877-5p	ENSG00000272374	Z97832.2	lincRNA	chr6	35190437	35190456	-	2	0	AGO2	7mer-m8	gggacgcgguAGAGGAGAUg	|| | |||||||	acccaaaagcUGUCCUCUAc	0.3175	0.040	5	22RV1
MIMAT0004949	hsa-miR-877-5p	ENSG00000227706	AL713998.1	lincRNA	chr6	68598013	68598032	-	2	0	AGO1	7mer-m8	ggGACGCGGUAGAGGAGAUg	|||| | :|| |||||||	ccCUUCCUCACAUCCUCUAu	1.5560	-0.216	2	endothelial
MIMAT0004949	hsa-miR-877-5p	ENSG00000279289	AL136164.3	TEC	chr6	72099933	72099952	-	1	0	AGO2	7mer-m8	gggacgcgguAGAGGAGAUg	| |:|||||||	aaaaccuuauUUUCCUCUAg	0.3809	0.363	4	HEK293S
MIMAT0004949	hsa-miR-877-5p	ENSG00000233237	LINC00472	lincRNA	chr6	72125433	72125453	-	1	0	AGO2	8mer	gggacGCGGU-AGAGGAGAUg	| ||| |:|||||||	uaaaaCCCCAUUUUCCUCUAa	0.8455	-0.080	9	MDA-MB-231
MIMAT0004949	hsa-miR-877-5p	ENSG00000280232	AL589666.2	TEC	chr6	86208684	86208703	-	8	0	AGO1,AGO1-4,AGO2	8mer	gggacgcgguAGAGGAGAUg	| |:|||||||	cagccuaaacUUUCCUCUAa	0.1500	0.471	5	Huh-7.5,endothelial
MIMAT0004949	hsa-miR-877-5p	ENSG00000175967	FO393415.1	antisense	chr6	114225816	114225833	+	1	0	AGO2	7mer-m8	ggGACGCGGUAGAGGAGAUg	|| |||: |:|||||||	uuCU-CGCU-UUUCCUCUAg	1.2853	-0.274	6	HeLa
MIMAT0004949	hsa-miR-877-5p	ENSG00000228624	HDAC2-AS2	antisense	chr6	114316906	114316927	+	1	0	AGO1	8mer	ggGACGCGGUAG--AGGAGAUg	|||| :::|| |||||||	acCUGACUUGUCUGUCCUCUAa	1.4427	-0.188	2	endothelial
MIMAT0004949	hsa-miR-877-5p	ENSG00000225177	AL590617.2	antisense	chr6	139018393	139018415	+	1	0	AGO2	8mer	ggGACGCG---GUAGAGGAGAUg	|||||: | :| |||||||	ccCUGUCCAAAUAAAUCCUCUAa	1.3236	-0.145	2	MDA-MB-231
MIMAT0004949	hsa-miR-877-5p	ENSG00000223414	LINC00473	lincRNA	chr6	166361762	166361781	-	2	0	AGO2	7mer-m8	gggacgcggUAGAGGAGAUg	| | :|||||||	augguaggaACUUCCUCUAc	0.2877	-0.169	4	HeLa
MIMAT0004949	hsa-miR-877-5p	ENSG00000271122	AC018647.2	antisense	chr7	35735233	35735251	+	2	0	AGO1-4,AGO2	7mer-m8	ggGAC-GCGGUAGAGGAGAUg	|||| |:| ||||||||	acCUGAAGUC--CUCCUCUAc	1.3146	-0.243	3	22RV1,Huh-7.5
MIMAT0004949	hsa-miR-877-5p	ENSG00000205628	LINC01446	lincRNA	chr7	53759640	53759659	-	4	0	AGO1-4,AGO2	7mer-m8	gggacgcgGUAGAGGAGAUg	|| | | |||||||	ggcucacaCUUGUCCUCUAg	0.6634	0.104	0	Huh-7.5
MIMAT0004949	hsa-miR-877-5p	ENSG00000273142	AC073335.2	lincRNA	chr7	66370002	66370020	+	3	0	AGO1-4	7mer-m8	ggGACGCGGUAGAGGAGAUg	||| :| :| |||||||	acCUCUG-AGUGUCCUCUAg	1.1646	0.418	4	Huh-7.5
MIMAT0004949	hsa-miR-877-5p	ENSG00000234456	MAGI2-AS3	processed_transcript	chr7	79094194	79094213	+	1	0	AGO1-4	7mer-m8	gggacgcgguagAGGAGAUg	||| |||||||	ccccuucaagcaUCCUCUAc	0.3146	-0.169	13	hNSC
MIMAT0004949	hsa-miR-877-5p	ENSG00000231764	DLX6-AS1	antisense	chr7	96597857	96597875	-	2	0	AGO1-4,AGO2	8mer	gggacgCGGUAGAGGAGAUg	| ||| |:|||||||	aggucaGCC-UUUCCUCUAa	0.9866	0.284	1	Huh-7.5
MIMAT0004949	hsa-miR-877-5p	ENSG00000272686	AC006333.2	antisense	chr7	123390453	123390472	+	1	0	AGO2	8mer	gggacgcgGUAGAGGAGAUg	| | || ||||||||	caaaacugCAACUCCUCUAa	0.8134	0.201	12	T-REx-293
MIMAT0004949	hsa-miR-877-5p	ENSG00000280347	AC000123.3	TEC	chr7	127003370	127003388	-	4	0	AGO1,AGO1-4	7mer-m8	ggGACGCGGUAGAGGAGAUg	| || |: || |||||||	cuCUUAGUGAU-UCCUCUAu	1.1621	-0.338	9	MCF7,endothelial
MIMAT0004949	hsa-miR-877-5p	ENSG00000279078	SND1-IT1	lincRNA	chr7	127638845	127638861	+	3	0	AGO1-4,AGO2	7mer-m8	ggGACGCGGUAGAGGAGAUg	||| || :|||||||	uaCUGGGC---UUCCUCUAu	0.9853	-0.711	0	Huh-7.5
MIMAT0004949	hsa-miR-877-5p	ENSG00000259366	AC108449.2	sense_intronic	chr8	28914143	28914163	+	3	0	AGO2	8mer	gggacGCGGU-AGAGGAGAUg	| ||| |||||||||	gaaaaCUCCAGUCUCCUCUAa	0.8955	0.122	8	T98G
MIMAT0004949	hsa-miR-877-5p	ENSG00000228801	AC064807.1	antisense	chr8	52825690	52825710	+	1	0	AGO2	7mer-m8	gggacgcggUAG-AGGAGAUg	||| |||||||	uggacucaaAUCAUCCUCUAc	0.0993	0.033	2	Huh-7.5
MIMAT0004949	hsa-miR-877-5p	ENSG00000246528	AC079089.1	antisense	chr8	70749115	70749134	+	1	0	AGO2	7mer-m8	gggacgcgguagAGGAGAUg	||| | |||||||	cccagauuuuagUCCUCUAc	0.6646	0.162	5	EWS
MIMAT0004949	hsa-miR-877-5p	ENSG00000253706	AC011632.1	antisense	chr8	75757201	75757220	-	1	0	AGO1-4	7mer-m8	gggacgCGGUAGAGGAGAUg	| | |:|: |||||||	caccuaGUCGGGUCCUCUAu	0.8927	-0.302	2	Huh-7.5
MIMAT0004949	hsa-miR-877-5p	ENSG00000249375	CASC11	lincRNA	chr8	128743039	128743057	-	1	0	AGO2	7mer-m8	ggGACGCGGUAGAGGAGAUg	||| |::: |||||||	uaCUGAGUUG-GUCCUCUAg	1.1512	-0.347	3	HeLa
MIMAT0004949	hsa-miR-877-5p	ENSG00000259820	AC083843.3	lincRNA	chr8	135808626	135808647	-	1	0	AGO1-4	8mer	gggacgCGGU--AGAGGAGAUg	|||| | |||||||	auaccaGCCAGGUGUCCUCUAa	0.6316	-0.023	4	Huh-7.5
MIMAT0004949	hsa-miR-877-5p	ENSG00000254019	AC011676.2	antisense	chr8	142266857	142266876	+	1	0	AGO2	7mer-m8	gggacgcggUAGAGGAGAUg	| | || |||||||	guuuuccaaAUGUCCUCUAc	0.6768	-0.535	2	H1
MIMAT0004949	hsa-miR-877-5p	ENSG00000279608	AL353795.3	TEC	chr9	35042121	35042140	-	2	0	AGO1-4,AGO2	7mer-m8	gggacgcggUAGAGGAGAUg	|| ||:|||||||	ccaaaaaaaAUUUCCUCUAu	0.6914	0.067	5	22RV1,HeLa
MIMAT0004949	hsa-miR-877-5p	ENSG00000281649	EBLN3P	lincRNA	chr9	37088750	37088771	+	7	0	AGO1,AGO1-4,AGO2	8mer	gggacgcGGUA--GAGGAGAUg	| |:|| :|||||||	uuccuuuCUAUUCUUCCUCUAa	0.6634	0.219	8	Huh-7.5,MDA-MB-231,endothelial
MIMAT0004949	hsa-miR-877-5p	ENSG00000231242	RP11-87H9.3	lincRNA	chr9	69082620	69082639	-	1	0	AGO2	8mer	gggacgcgguaGAGGAGAUg	| | :|||||||	cucauuagugcUUCCUCUAa	0.2500	-0.010	0	motor_cortex
MIMAT0004949	hsa-miR-877-5p	ENSG00000261534	AL596244.1	sense_overlapping	chr9	124579417	124579436	-	2	0	AGO2	7mer-m8	ggGACGCGGUAGAGGAGAUg	|:|| : || |||||||	ucUUGACUAAUGUCCUCUAc	1.1621	1.179	13	MDA-MB-231
MIMAT0004949	hsa-miR-877-5p	ENSG00000225756	DBH-AS1	antisense	chr9	136519733	136519751	-	2	0	AGO1-4	7mer-m8	ggGACGCGGUAGAGGAGAUg	||| | || ||||||||	uaCUGAG-CACCUCCUCUAg	1.2853	-0.041	5	Huh-7.5
MIMAT0004949	hsa-miR-877-5p	ENSG00000196366	C9orf163	lincRNA	chr9	139378408	139378427	+	1	0	AGO2	7mer-m8	gggacGCGGUAGAGGAGAUg	| || |: |||||||	uucccCGACGCAUCCUCUAc	0.8500	-0.958	5	HEK293T
MIMAT0004949	hsa-miR-877-5p	ENSG00000223784	LINP1	lincRNA	chr10	6780320	6780339	+	2	0	AGO2	7mer-m8	gggacgcggUAGAGGAGAUg	| || |||||||	uuuuaaauaAUGUCCUCUAc	0.4150	-0.674	4	MDA-MB-231
MIMAT0004949	hsa-miR-877-5p	ENSG00000176236	C10orf111	bidirectional_promoter_lncRNA	chr10	15137500	15137520	-	1	0	AGO1-4	7mer-m8	gggacgCGGUA-GAGGAGAUg	| ||| :|||||||	uuagaaGACAUGUUCCUCUAu	0.6230	0.296	2	Huh-7.5
MIMAT0004949	hsa-miR-877-5p	ENSG00000279631	AL158211.5	TEC	chr10	22541448	22541468	+	1	0	AGO1-4	7mer-m8	ggGACGCGGU-AGAGGAGAUg	|| || ||: ||||||||	gcCAGCCCCGCGCUCCUCUAg	1.3243	-0.263	11	MCF7
MIMAT0004949	hsa-miR-877-5p	ENSG00000273038	AL365203.2	lincRNA	chr10	33176252	33176271	-	11	0	AGO1,AGO2	7mer-m8	gggacgcgguAGAGGAGAUg	| | |||||||	auuuauauuuUAUCCUCUAc	0.1511	0.057	3	WA-09,endothelial
MIMAT0004949	hsa-miR-877-5p	ENSG00000185904	LINC00839	lincRNA	chr10	42989989	42990008	+	1	0	AGO1	7mer-m8	ggGAC-GCGGUAGAGGAGAUg	:|| | :||| |||||||	guUUGUCUUCAU-UCCUCUAg	1.2353	0.085	1	endothelial
MIMAT0004949	hsa-miR-877-5p	ENSG00000228065	LINC01515	lincRNA	chr10	67332780	67332798	+	1	0	AGO2	7mer-m8	ggGACGCGGUAGAGGAGAUg	| |||| |:: :|||||||	cuCUGC-CUGGUUCCUCUAg	1.5353	0.118	1	HeLa
MIMAT0004949	hsa-miR-877-5p	ENSG00000272599	AC016394.2	antisense	chr10	74884694	74884714	-	1	0	AGO2	7mer-m8	gggacgcgGUA-GAGGAGAUg	||| :|||||||	uaacugaaCAUAUUCCUCUAg	0.2993	0.363	4	HeLa
MIMAT0004949	hsa-miR-877-5p	ENSG00000228261	AL162742.1	lincRNA	chr10	106086667	106086686	+	1	0	AGO2	7mer-m8	gggacgcgguAGAGGAGAUg	| |||||||||	aaagagggacUCUCCUCUAg	0.3584	-0.392	4	TDF
MIMAT0004949	hsa-miR-877-5p	ENSG00000269821	KCNQ1OT1	antisense	chr11	2701026	2701049	-	8	0	AGO1-4,AGO2	7mer-m8	ggGA-CGCGGUA---GAGGAGAUg	|| || || | ||||||||	guCUGGCCCCUUGUGCUCCUCUAg	1.0536	-0.421	4	Huh-7.5
MIMAT0004949	hsa-miR-877-5p	ENSG00000269821	KCNQ1OT1	antisense	chr11	2712450	2712469	-	6	0	AGO1-4,AGO2	8mer	gggacgcgGUAGAGGAGAUg	| || |||||||	guuaacugCAGAUCCUCUAa	0.4516	0.613	4	Huh-7.5
MIMAT0004949	hsa-miR-877-5p	ENSG00000254400	AC091564.2	antisense	chr11	6625296	6625314	-	1	0	AGO2	7mer-m8	ggGACGCGGUAGAGGAGAUg	||||| ||::| |||||||	ccCUG-GCUGUGUCCUCUAg	1.9004	0.227	6	HEK293T
MIMAT0004949	hsa-miR-877-5p	ENSG00000256588	AC027544.2	sense_intronic	chr11	18529155	18529174	-	1	0	AGO2	7mer-m8	ggGACGCGGUAG-AGGAGAUg	|| | :: || |||||||	uuCU-CUUUUUCUUCCUCUAu	1.0328	0.049	3	GM12878
MIMAT0004949	hsa-miR-877-5p	ENSG00000280798	LINC00294	lincRNA	chr11	33100426	33100445	+	6	0	AGO1,AGO2	7mer-m8	gggaCGCGGUAGAGGAGAUg	|: :: |||||||||	uuuaGUCUUUUCUCCUCUAu	0.8134	-0.002	4	HeLa,endothelial
MIMAT0004949	hsa-miR-877-5p	ENSG00000279675	AC080100.1	TEC	chr11	40131126	40131145	-	1	0	AGO2	8mer	ggGACGCGGUAGAGGAGAUg	||| : || |||||||	uuCUGAUUGAUGUCCUCUAa	1.1146	-0.114	11	cingulate_gyrus
MIMAT0004949	hsa-miR-877-5p	ENSG00000245532	NEAT1	lincRNA	chr11	65202258	65202279	+	35	0	AGO1,AGO1-4,AGO2	7mer-m8	ggGAC-GC-GGUAGAGGAGAUg	||| :| :||| |||||||	auCUGUUGUUCAUAUCCUCUAc	1.4085	-0.508	1	Huh-7.5,endothelial,foreskin_fibroblast
MIMAT0004949	hsa-miR-877-5p	ENSG00000245532	NEAT1	lincRNA	chr11	65202741	65202760	+	29	0	AGO1,AGO1-4,AGO2	7mer-m8	gggacgcggUAGAGGAGAUg	| :|||||||	gaagauaaaAGUUCCUCUAu	-0.1153	-0.141	1	Huh-7.5,endothelial
MIMAT0004949	hsa-miR-877-5p	ENSG00000258297	AP001157.1	antisense	chr11	66433737	66433757	+	4	0	AGO1-4,AGO2	7mer-m8	gggacGCGG-UAGAGGAGAUg	| | || | :|||||||	acucaCACCAAGUUCCUCUAc	0.8841	2.780	6	Huh-7.5
MIMAT0004949	hsa-miR-877-5p	ENSG00000260401	AP002761.4	sense_overlapping	chr11	72952735	72952754	+	1	0	AGO2	7mer-m8	gggacGCGGUAGAGGAGAUg	| |: |||||||||	uggguCCCUCUCUCCUCUAg	0.6809	-0.050	5	22RV1
MIMAT0004949	hsa-miR-877-5p	ENSG00000246790	AP000977.1	antisense	chr11	121320050	121320069	-	1	0	AGO2	7mer-m8	gggacgcGGUAGAGGAGAUg	| ||| :|||||||	caagcuaCCACUUCCUCUAu	0.7230	0.672	6	GM12878
MIMAT0004949	hsa-miR-877-5p	ENSG00000255248	MIR100HG	processed_transcript	chr11	121971185	121971206	-	3	0	AGO1-4,AGO2	7mer-m8	gggacGCGGUAG--AGGAGAUg	|| ||:: || |||||||	gccccCGUUCUCCGUCCUCUAu	1.1743	0.821	14	Huh-7.5
MIMAT0004949	hsa-miR-877-5p	ENSG00000246627	CACNA1C-AS1	antisense	chr12	2800159	2800177	-	5	0	AGO2	7mer-m8	ggGACGCGGUAGAGGAGAUg	| || | ||||||||||||	cgCU-CUCCAUCUCCUCUAu	1.4914	6.155	3	MDMs
MIMAT0004949	hsa-miR-877-5p	ENSG00000250899	AC125807.2	lincRNA	chr12	3151986	3152005	+	2	0	AGO1-4,AGO2	7mer-m8	gggacgcGGUAGAGGAGAUg	:| |:|||||||	ugaguuuUCCUUUCCUCUAu	0.3261	-0.184	4	22RV1,fibroblasts
MIMAT0004949	hsa-miR-877-5p	ENSG00000247498	GPRC5D-AS1	antisense	chr12	13106678	13106699	+	1	0	AGO2	7mer-m8	ggGACGCGG--UAGAGGAGAUg	|| | || ||||||||||	uuCUUCACCUUAUCUCCUCUAu	1.2121	-0.164	3	Huh-7.5
MIMAT0004949	hsa-miR-877-5p	ENSG00000253284	AC092828.1	sense_intronic	chr12	19302655	19302674	+	3	0	AGO2	8mer	gggacGCGGUAGAGGAGAUg	:| | :|||||||	gggaaUGACUCUUCCUCUAa	0.4809	0.030	1	HEK293S
MIMAT0004949	hsa-miR-877-5p	ENSG00000255910	AC024901.1	lincRNA	chr12	19928477	19928496	+	1	0	AGO2	7mer-m8	gggacGCGGUAGAGGAGAUg	:||:: :|||||||	uuuccUGCUGCUUCCUCUAc	0.7430	0.053	2	Huh-7.5
MIMAT0004949	hsa-miR-877-5p	ENSG00000257337	AC068888.1	antisense	chr12	53432855	53432874	-	1	0	AGO2	7mer-m8	gggacgcGGUAGAGGAGAUg	| ||| |||||||	cuucuuuCCACAUCCUCUAc	0.6230	-0.135	8	MCF7
MIMAT0004949	hsa-miR-877-5p	ENSG00000282977	PCBP2-OT1	non_coding	chr12	53858514	53858533	+	3	0	AGO1-4,AGO2	7mer-m8	gggacgcgguagAGGAGAUg	| | |||||||	uggagacugaaaUCCUCUAu	0.2354	4.261	0	22RV1,Huh-7.5
MIMAT0004949	hsa-miR-877-5p	ENSG00000255737	AGAP2-AS1	antisense	chr12	58120818	58120837	+	2	0	AGO2	7mer-m8	ggGACGCGGUAGAGGAGAUg	| | || :: |||||||	cgCAGCUGUGGGUCCUCUAc	0.9914	1.459	8	HeLa
MIMAT0004949	hsa-miR-877-5p	ENSG00000255794	RMST	processed_transcript	chr12	97886560	97886579	+	1	0	AGO1-4	7mer-m8	gggacgcgguagAGGAGAUg	| | | |||||||	cucccuugaaggUCCUCUAu	0.3584	-0.234	4	hNSC
MIMAT0004949	hsa-miR-877-5p	ENSG00000281344	HELLPAR	macro_lncRNA	chr12	102670823	102670842	+	1	0	AGO2	7mer-m8	gggacgcgguaGAGGAGAUg	|| | ||||||||	ccuuaaaguucCUCCUCUAg	0.5914	0.297	0	Huh-7.5
MIMAT0004949	hsa-miR-877-5p	ENSG00000275759	AC026367.3	lincRNA	chr12	118866168	118866187	+	1	0	AGO1-4	7mer-m8	gggacGCGGUAGAGGAGAUg	| :|||:|||||||	auggcCCUCAUUUCCUCUAg	0.7809	0.416	4	hNSC
MIMAT0004949	hsa-miR-877-5p	ENSG00000212694	LINC01089	lincRNA	chr12	122240415	122240435	-	2	0	AGO1	7mer-m8	gggacgcGGU-AGAGGAGAUg	|:| |:|||||||	aauauauCUAGUUUCCUCUAu	0.3761	2.631	6	endothelial
MIMAT0004949	hsa-miR-877-5p	ENSG00000280138	AC027290.2	TEC	chr12	123371887	123371906	-	2	0	AGO2	7mer-m8	ggGACGCGGUAGAGGAGAUg	|:|| ||: |||||||	gcUUGGGCUUGAUCCUCUAg	1.1828	0.314	7	HeLa
MIMAT0004949	hsa-miR-877-5p	ENSG00000279233	AC122688.3	TEC	chr12	125624844	125624863	+	1	0	AGO2	7mer-m8	gggacgcGGUAGAGGAGAUg	| || |:|||||||	ucucuuuCCCUUUCCUCUAc	0.7223	-0.130	4	HeLa
MIMAT0004949	hsa-miR-877-5p	ENSG00000281026	N4BP2L2-IT2	sense_intronic	chr13	33082314	33082336	-	2	0	AGO2	8mer	ggGAC-GCGGUAG--AGGAGAUg	||| | |:||| |||||||	uuCUGUCCCUAUCAUUCCUCUAa	1.3585	-0.032	8	MDA-MB-231
MIMAT0004949	hsa-miR-877-5p	ENSG00000230490	AL139383.1	lincRNA	chr13	34231038	34231057	-	1	0	AGO1-4	7mer-m8	gggaCGCGGUAGAGGAGAUg	|| | | |||||||	guaaGCUCAAGAUCCUCUAg	0.6841	-0.175	6	Huh-7.5
MIMAT0004949	hsa-miR-877-5p	ENSG00000223685	LINC00571	lincRNA	chr13	38633781	38633801	-	1	0	AGO1-4	7mer-m8	ggGAC-GCGGUAGAGGAGAUg	| :|| | ||| |||||||	caUUGCCUCCAAGUCCUCUAc	1.3560	-0.616	6	Huh-7.5
MIMAT0004949	hsa-miR-877-5p	ENSG00000273507	AL354809.1	lincRNA	chr13	39662967	39662986	+	1	0	AGO2	7mer-m8	gggACGCGGUAGAGGAGAUg	||| : |||||||	uaaUGCAGAGGAUCCUCUAg	0.7000	-0.129	3	HEK293S
MIMAT0004949	hsa-miR-877-5p	ENSG00000231607	DLEU2	antisense	chr13	50618340	50618359	-	3	0	AGO1-4,AGO2	8mer	gggacgcgguAGAGGAGAUg	| | |||||||||	uaguacagauUCUCCUCUAa	0.6927	0.051	3	HeLa,hNSC
MIMAT0004949	hsa-miR-877-5p	ENSG00000217576	AL158066.1	processed_transcript	chr13	52742775	52742796	-	1	0	AGO2	8mer	gggacGCGGUAG--AGGAGAUg	|| :| |||: |||||||	gccauUGACAUUUAUCCUCUAa	1.1853	0.164	2	BCBL-1
MIMAT0004949	hsa-miR-877-5p	ENSG00000234377	RNF219-AS1	antisense	chr13	79191138	79191157	+	1	0	AGO2	7mer-m8	gggacgcGGUAGAGGAGAUg	|:| :|||||||	ugagauuCUAGUUCCUCUAu	0.3261	4.754	2	TDF
MIMAT0004949	hsa-miR-877-5p	ENSG00000215417	MIR17HG	processed_transcript	chr13	92002457	92002477	+	4	0	AGO1,AGO1-4,AGO2	8mer	gggACGC-GGUAGAGGAGAUg	||:| ||:|||||||	ggaUGUGAAGAUUUCCUCUAa	0.9841	0.665	3	HeLa,Huh-7.5,endothelial
MIMAT0004949	hsa-miR-877-5p	ENSG00000278177	AL354811.1	antisense	chr13	93879463	93879484	-	2	0	AGO2	7mer-m8	ggGACG-CGGUA-GAGGAGAUg	|||| ||| | ||||||||	ggCUGCUGCCUUGCUCCUCUAg	1.6085	0.834	6	H1
MIMAT0004949	hsa-miR-877-5p	ENSG00000272542	AL137246.1	lincRNA	chr13	103541240	103541258	+	2	0	AGO1	8mer	gggacGCGGUAGAGGAGAUg	| :||| |||||||	uuaauCCUCAU-UCCUCUAa	0.7455	-0.189	5	endothelial
MIMAT0004949	hsa-miR-877-5p	ENSG00000233695	GAS6-AS1	antisense	chr13	114545147	114545169	+	1	0	AGO2	7mer-m8	ggGACGCGGU---AGAGGAGAUg	|||| :|| |:|||||||	guCUGCCUCACAGUUUCCUCUAu	1.3353	-0.693	9	MDA-MB-231
MIMAT0004949	hsa-miR-877-5p	ENSG00000258768	AL356019.2	lincRNA	chr14	20732263	20732282	-	1	0	AGO1	8mer	gggacgcgguAGAGGAGAUg	|||||||||	uuucaaauuuUCUCCUCUAa	-0.0500	0.042	6	endothelial
MIMAT0004949	hsa-miR-877-5p	ENSG00000157306	ZFHX2-AS1	processed_transcript	chr14	24028173	24028190	+	3	1	AGO1-4,AGO2	8mer	ggGACGCGGUAGAGGAGAUg	|| | || ||||||||	uuCUUCCCC--CUCCUCUAa	1.0121	0.155	5	HeLa,MCF7
MIMAT0004949	hsa-miR-877-5p	ENSG00000215256	DHRS4-AS1	antisense	chr14	24410171	24410190	-	1	0	AGO2	7mer-m8	gggacgcgguagAGGAGAUg	| |||||||	cugaaguaaggaUCCUCUAu	-0.3000	-0.166	6	motor_cortex
MIMAT0004949	hsa-miR-877-5p	ENSG00000262119	AL079343.1	sense_intronic	chr14	27063370	27063390	-	1	0	AGO2	8mer	gggacGCGGUA-GAGGAGAUg	| | || :|||||||	uuagaCACGAUGUUCCUCUAa	0.6223	-0.027	6	motor_cortex
MIMAT0004949	hsa-miR-877-5p	ENSG00000258711	AL358334.2	lincRNA	chr14	51426924	51426943	-	1	0	AGO2	8mer	gggacgcgGUAGAGGAGAUg	|||:|||||||	aaacaacaCAUUUCCUCUAa	0.4000	0.121	6	HeLa
MIMAT0004949	hsa-miR-877-5p	ENSG00000259719	LINC02284	lincRNA	chr14	56777668	56777687	+	1	0	AGO2	7mer-m8	ggGACGCGGUAGAGGAGAUg	||| ||| :|||||||	auCUGGGCCUCUUCCUCUAc	1.3585	-0.214	2	HEK293
MIMAT0004949	hsa-miR-877-5p	ENSG00000257759	AL357153.2	lincRNA	chr14	70920141	70920160	-	1	0	AGO1-4	8mer	gggacgcGGUAGAGGAGAUg	| |||| |||||||	cguaaauCCAUGUCCUCUAa	0.8730	-0.115	3	fibroblasts
MIMAT0004949	hsa-miR-877-5p	ENSG00000278576	AL162171.3	sense_intronic	chr14	89058531	89058551	+	1	0	AGO2	7mer-m8	ggGACGCGGUAG--AGGAGAUg	:||: ::||| |||||||	ggUUGU-UUAUCUGUCCUCUAg	1.2060	0.130	1	HeLa
MIMAT0004949	hsa-miR-877-5p	ENSG00000258752	AL357093.2	antisense	chr14	89830936	89830955	+	1	0	AGO2	8mer	gggacGCGGUAGAGGAGAUg	| | || ||| |||||||	cucacCGACAUGUCCUCUAa	1.3353	-0.356	1	H1
MIMAT0004949	hsa-miR-877-5p	ENSG00000258630	LINC02292	lincRNA	chr14	95801171	95801189	+	1	0	AGO1-4	7mer-m8	gggACGCGGUAGAGGAGAUg	||| ||| ||||||||	aggUGC-CCACCUCCUCUAg	1.3219	-0.124	4	MCF7
MIMAT0004949	hsa-miR-877-5p	ENSG00000260285	AL133367.1	antisense	chr14	103995018	103995035	-	1	0	AGO2	7mer-m8	ggGACGCGGUAGAGGAGAUg	| |||| ||| |||||||	caCUGC-CCA-GUCCUCUAu	1.5793	-0.383	6	22RV1
MIMAT0004949	hsa-miR-877-5p	ENSG00000224078	SNHG14	processed_transcript	chr15	25364666	25364685	+	3	0	AGO1-4,AGO2	7mer-m8	gggacgcgguAGAGGAGAUg	|| |:|||||||	ucccuauaguUUUCCUCUAu	0.5414	0.474	7	hNSC,left_ventricle
MIMAT0004949	hsa-miR-877-5p	ENSG00000248508	SRP14-AS1	lincRNA	chr15	40357611	40357628	+	1	0	AGO2	7mer-m8	ggGACGCGGUAGAGGAGAUg	|||:|| | |||||||	agCUGUGC--UGUCCUCUAu	1.1439	-0.471	7	Huh-7.5
MIMAT0004949	hsa-miR-877-5p	ENSG00000278769	AC090510.3	antisense	chr15	43016501	43016520	+	1	0	AGO1-4	7mer-m8	gggacGCGGUAGAGGAGAUg	|| | |: :|||||||	gccaaCUCUCCUUCCUCUAg	0.9707	-0.070	0	Huh-7.5
MIMAT0004949	hsa-miR-877-5p	ENSG00000261771	DNAAF4-CCPG1	processed_transcript	chr15	55669179	55669197	-	10	0	AGO1,AGO2	7mer-m8	gggACGCGGUAGAGGAGAUg	| || ||: | |||||||	acaUGGGCUCU-UCCUCUAg	1.1828	3.749	6	MDMs,endothelial
MIMAT0004949	hsa-miR-877-5p	ENSG00000247982	LINC00926	lincRNA	chr15	57597131	57597150	+	1	0	AGO1-4	8mer	gggaCGCGGUAGAGGAGAUg	|| : |||||||||	aagaGCUGUUUCUCCUCUAa	0.7634	-0.106	10	Huh-7
MIMAT0004949	hsa-miR-877-5p	ENSG00000278600	AC015871.3	sense_intronic	chr15	80214400	80214420	-	1	0	AGO1-4	7mer-m8	ggGACGCGGUAG-AGGAGAUg	|| | |: || |||||||	agCUUCACUUUCUUCCUCUAu	1.1121	0.236	5	hNSC
MIMAT0004949	hsa-miR-877-5p	ENSG00000279834	AC068870.3	TEC	chr15	81355254	81355274	+	1	0	AGO2	7mer-m8	ggGACGCGGU-AGAGGAGAUg	|||||| ||| |||||||	ccCUGCCCCACAGUCCUCUAu	1.9978	-0.077	2	MCF7
MIMAT0004949	hsa-miR-877-5p	ENSG00000272888	LINC01578	processed_transcript	chr15	93430017	93430036	+	1	0	AGO1-4	8mer	gggacgcgguagAGGAGAUg	| | |||||||	gcaucuaaagagUCCUCUAa	0.1500	-0.048	5	hNSC
MIMAT0004949	hsa-miR-877-5p	ENSG00000272888	LINC01578	processed_transcript	chr15	93435243	93435262	+	4	0	AGO1-4,AGO2	8mer	gggacgcGGUAGAGGAGAUg	|| |:: |||||||	ccucaaaCUGAAUCCUCUAa	0.6930	0.336	5	HeLa,Huh-7.5
MIMAT0004949	hsa-miR-877-5p	ENSG00000251209	LINC00923	lincRNA	chr15	98195388	98195408	-	1	0	AGO2	7mer-m8	gggACG-CGGUAGAGGAGAUg	||: |||| |||||||	aggUGUGGCCAGAUCCUCUAg	1.2487	-0.036	3	left_ventricle
MIMAT0004949	hsa-miR-877-5p	ENSG00000261505	AL031714.1	antisense	chr16	1370240	1370260	-	1	0	AGO2	8mer	gggacGCGGUA-GAGGAGAUg	|| | :::| ||||||||	ccaguCCUUGUCCUCCUCUAa	1.1414	6.839	6	H1
MIMAT0004949	hsa-miR-877-5p	ENSG00000261971	MMP25-AS1	antisense	chr16	3106020	3106039	-	1	0	AGO2	7mer-m8	gggacgcggUAGAGGAGAUg	| ||||||||	ggaacacagAGCUCCUCUAg	-0.0653	-0.132	4	HeLa
MIMAT0004949	hsa-miR-877-5p	ENSG00000279789	AC120114.4	TEC	chr16	29924971	29924990	-	1	0	AGO2	7mer-m8	gggacgcgguagAGGAGAUg	| |||||||	ucucagagugcaUCCUCUAg	-0.2000	0.158	5	HeLa
MIMAT0004949	hsa-miR-877-5p	ENSG00000280334	AC009084.2	TEC	chr16	67041123	67041142	-	1	0	AGO2	7mer-m8	gggacgCGGUAGAGGAGAUg	| || ||||||||	gggccaGACACCUCCUCUAu	0.5498	-0.113	6	BT474
MIMAT0004949	hsa-miR-877-5p	ENSG00000261864	AC130462.1	processed_transcript	chr16	68112361	68112382	+	1	0	AGO1-4	7mer-m8	gggacGCGG--UAGAGGAGAUg	|||| |||||||||	uagauCGCCUGUUCUCCUCUAu	0.8955	2.718	2	MCF7
MIMAT0004949	hsa-miR-877-5p	ENSG00000261390	MAFTRR	lincRNA	chr16	79749170	79749188	-	1	0	AGO2	7mer-m8	gggacgCGGUAGAGGAGAUg	|:||| |||||||	aguauaGUCAU-UCCUCUAg	0.6730	0.431	8	Huh-7.5
MIMAT0004949	hsa-miR-877-5p	ENSG00000261061	AC092718.4	sense_intronic	chr16	81064979	81064998	+	6	0	AGO1-4,AGO2	7mer-m8	gggacgcgguaGAGGAGAUg	| ||||||||	uuuaaaaacccCUCCUCUAc	0.0347	0.072	0	MCF7,T98G
MIMAT0004949	hsa-miR-877-5p	ENSG00000279476	AC092139.3	TEC	chr16	81551857	81551877	+	1	0	AGO2	8mer	gggacgcGGUAG-AGGAGAUg	| |::|| |||||||	guaggacCUGUCAUCCUCUAa	0.7841	0.046	2	motor_cortex
MIMAT0004949	hsa-miR-877-5p	ENSG00000224888	AC138028.2	antisense	chr16	88807089	88807106	+	1	0	AGO2	7mer-m8	ggGACGCGGUAGAGGAGAUg	| || || | ||||||||	cuCU-CGGGA-CUCCUCUAg	1.1621	-0.374	1	TDF
MIMAT0004949	hsa-miR-877-5p	ENSG00000263165	AC087292.1	antisense	chr17	4067304	4067324	+	1	0	AGO2	7mer-m8	gggaCGCGGUA-GAGGAGAUg	|||||:| |||||||	auaaGCGCCGUGGUCCUCUAu	1.2809	0.566	0	TDF
MIMAT0004949	hsa-miR-877-5p	ENSG00000280046	AC104581.4	TEC	chr17	7764814	7764832	+	1	0	AGO2	7mer-m8	ggGACGCGGUAGAGGAGAUg	|| :||::| |||||||	agCUAUGCUGU-UCCUCUAg	1.2328	0.015	4	HEK293S
MIMAT0004949	hsa-miR-877-5p	ENSG00000269947	AC135178.5	lincRNA	chr17	8181506	8181525	+	1	0	AGO2	8mer	ggGACGCGGUAGAGGAGAUg	||| :: ||||||||	uuCUGGAAUGCCUCCUCUAa	1.0073	0.201	2	BCBL-1
MIMAT0004949	hsa-miR-877-5p	ENSG00000283025	AC027045.3	antisense	chr17	9713364	9713385	+	1	0	AGO2	8mer	ggGACGCGGU--AGAGGAGAUg	| :|||| | ||||||||	cuUUGCGAAAGGACUCCUCUAa	1.2939	-0.176	0	motor_cortex
MIMAT0004949	hsa-miR-877-5p	ENSG00000231595	AC005224.1	lincRNA	chr17	14120405	14120421	+	1	0	AGO1-4	8mer	gggaCGCGGUAGAGGAGAUg	|| ||| |||||||	ggaaGC-CCA--UCCUCUAa	0.7987	-0.326	1	Huh-7.5
MIMAT0004949	hsa-miR-877-5p	ENSG00000260647	AC127537.1	antisense	chr17	18172090	18172111	+	1	0	AGO1-4	7mer-m8	gggacgcGGUA--GAGGAGAUg	| |||| |||||||	augucacCCAUAGAUCCUCUAc	0.8000	-0.182	6	hNSC
MIMAT0004949	hsa-miR-877-5p	ENSG00000273018	AC107983.2	processed_transcript	chr17	18415382	18415401	-	1	0	AGO2	8mer	ggGACGCGGUAGAGGAGAUg	|| | :: |:|||||||	uaCUUCAUUUUUUCCUCUAa	1.0914	0.179	2	HEK293
MIMAT0004949	hsa-miR-877-5p	ENSG00000264608	AC005726.3	sense_intronic	chr17	26928966	26928986	-	2	0	AGO1,AGO2	7mer-m8	gggacgcGGUA-GAGGAGAUg	|| |:|| ||||||||	accaaucCUAUACUCCUCUAg	1.0255	0.315	1	HeLa,endothelial
MIMAT0004949	hsa-miR-877-5p	ENSG00000280033	AC116407.4	TEC	chr17	30486716	30486733	+	6	0	AGO1-4	7mer-m8	ggGACGCGGUAGAGGAGAUg	| || :| | ||||||||	caCUUUGGC--CUCCUCUAg	1.0914	-0.055	0	Huh-7.5
MIMAT0004949	hsa-miR-877-5p	ENSG00000265337	AC079336.3	sense_intronic	chr17	30857040	30857059	-	1	0	AGO1-4	7mer-m8	gggacGCGGUAGAGGAGAUg	| | || | ||||||||	cuccaCGAAACCUCCUCUAg	1.0500	-0.490	2	Huh-7.5
MIMAT0004949	hsa-miR-877-5p	ENSG00000277182	AC006449.5	antisense	chr17	36907120	36907139	+	1	0	AGO1	7mer-m8	gggacgcgguagAGGAGAUg	| | | |||||||	caucucacgcggUCCUCUAg	0.4927	-0.495	2	endothelial
MIMAT0004949	hsa-miR-877-5p	ENSG00000188825	LINC00910	lincRNA	chr17	41464710	41464729	-	11	0	AGO1,AGO1-4,AGO2	7mer-m8	gggACGCGGUAGAGGAGAUg	| :| :| |||||||	auaUCUGAUACGUCCUCUAu	0.7427	0.791	8	Huh-7.5,T-REx-293,endothelial
MIMAT0004949	hsa-miR-877-5p	ENSG00000257178	AC103702.1	sense_intronic	chr17	46657091	46657108	-	1	0	AGO2	7mer-m8	ggGACGCGGUAGAGGAGAUg	||| | ::|| |||||||	ucCU-CUUUAU-UCCUCUAu	1.3268	0.774	3	HeLa
MIMAT0004949	hsa-miR-877-5p	ENSG00000246640	AC009720.1	lincRNA	chr17	48129724	48129744	-	1	0	AGO2	7mer-m8	gggacgcggUAG-AGGAGAUg	| :|| |||||||	uucccacaaGUCUUCCUCUAc	0.3791	0.297	7	HeLa
MIMAT0004949	hsa-miR-877-5p	ENSG00000264112	AC015813.1	lincRNA	chr17	56071010	56071029	-	6	0	AGO1,AGO1-4,AGO2	7mer-m8	gggacgcGGUAGAGGAGAUg	| :| | |||||||	aaaucuaUCCUGUCCUCUAg	0.5854	0.955	2	Huh-7.5,MDA-MB-231,endothelial
MIMAT0004949	hsa-miR-877-5p	ENSG00000265282	AC005828.4	lincRNA	chr17	61507945	61507964	-	1	0	AGO2	7mer-m8	ggGACGCGGUAGAGGAGAUg	| || | || :|||||||	caCUUCACCUCUUCCUCUAc	1.2328	-0.369	2	22RV1
MIMAT0004949	hsa-miR-877-5p	ENSG00000163597	SNHG16	processed_transcript	chr17	74557394	74557413	+	20	0	AGO1-4,AGO2	7mer-m8	gggacgcgguagAGGAGAUg	|| | |||||||	gccggaaaaggaUCCUCUAg	0.4414	-0.083	1	EWS,Huh-7.5
MIMAT0004949	hsa-miR-877-5p	ENSG00000163597	SNHG16	processed_transcript	chr17	74559243	74559266	+	53	0	AGO1,AGO1-4,AGO2	8mer	ggGACG-CGGU--A-GAGGAGAUg	| |||| ||:| | :|||||||	cuCUGCUGCUAAUUGUUCCUCUAa	1.5146	-0.405	1	Huh-7.5,endothelial
MIMAT0004949	hsa-miR-877-5p	ENSG00000272688	AP005329.3	lincRNA	chr18	3246795	3246814	-	1	0	AGO2	8mer	gggacgcgguagAGGAGAUg	| | |||||||	gagagagugggaUCCUCUAa	0.3427	-0.574	0	MCF7
MIMAT0004949	hsa-miR-877-5p	ENSG00000263753	LINC00667	lincRNA	chr18	5241712	5241734	+	5	0	AGO1,AGO1-4,AGO2	7mer-m8	ggGACG-CGGUAG--AGGAGAUg	||||| :|| | |||||||	gcCUGCUAUCAACAAUCCUCUAc	1.5297	0.091	6	Huh-7.5,endothelial,islets
MIMAT0004949	hsa-miR-877-5p	ENSG00000265933	LINC00668	lincRNA	chr18	6926328	6926347	-	2	0	AGO2	7mer-m8	gggacgcgguagAGGAGAUg	| | |||||||	ggccucaaacaaUCCUCUAc	0.3086	0.074	2	TZM-bl
MIMAT0004949	hsa-miR-877-5p	ENSG00000265933	LINC00668	lincRNA	chr18	6928896	6928918	-	1	0	AGO2	7mer-m8	ggGACGC-GGU--AGAGGAGAUg	| ||| ||| |||||||||	ggCAGCGACCACGUCUCCUCUAu	1.4085	0.156	2	HeLa
MIMAT0004949	hsa-miR-877-5p	ENSG00000260372	AQP4-AS1	antisense	chr18	24727696	24727716	+	1	0	AGO2	7mer-m8	gggACGC-GGUAGAGGAGAUg	| | || :| | |||||||	cagUCCGAUCUUAUCCUCUAc	1.0707	-0.229	2	HeLa
MIMAT0004949	hsa-miR-877-5p	ENSG00000267251	AC139100.1	antisense	chr18	77941662	77941681	+	1	0	AGO2	8mer	gggacgcgguagAGGAGAUg	| | |||||||	acaauaaauaagUCCUCUAa	0.1261	0.211	3	H1
MIMAT0004949	hsa-miR-877-5p	ENSG00000267100	ILF3-AS1	lincRNA	chr19	10764212	10764231	-	4	0	AGO1-4,AGO2	7mer-m8	ggGACGCGGUAGAGGAGAUg	|||| | : |||||||	acCUGGUCGGGGUCCUCUAg	1.1939	-0.126	6	HEK293S,Huh-7.5
MIMAT0004949	hsa-miR-877-5p	ENSG00000278897	AC020951.1	TEC	chr19	11966935	11966954	+	1	0	AGO1-4	8mer	ggGACGCGGUAGAGGAGAUg	|:| | :| |:|||||||	acUUUCCUCUUUUCCUCUAa	1.2000	0.056	6	Huh-7.5
MIMAT0004949	hsa-miR-877-5p	ENSG00000214049	UCA1	lincRNA	chr19	15945721	15945741	+	3	0	AGO1,AGO1-4	8mer	ggGACGC-GGUAGAGGAGAUg	|:|| | || | |||||||	ucUUGAGACCCUAUCCUCUAa	1.2828	0.118	3	Huh-7.5,endothelial
MIMAT0004949	hsa-miR-877-5p	ENSG00000269019	HOMER3-AS1	antisense	chr19	19057366	19057385	+	1	0	AGO2	7mer-m8	gggacgCGGUAGAGGAGAUg	| ||: |||||||||	caagaaGCUCUCUCCUCUAc	0.8723	0.158	3	HeLa
MIMAT0004949	hsa-miR-877-5p	ENSG00000267886	AC074135.1	lincRNA	chr19	23258054	23258073	+	2	0	AGO2	7mer-m8	ggGACGCGGUAGAGGAGAUg	| |||: ||: |||||||	caCUGUUCCGCGUCCUCUAc	1.4060	-0.689	1	Huh-7.5
MIMAT0004949	hsa-miR-877-5p	ENSG00000284428	AC092329.4	processed_transcript	chr19	23444293	23444311	-	1	0	AGO2	7mer-m8	gggACGCGGUAGAGGAGAUg	| :| || ||||||||	ugaUUUGACA-CUCCUCUAc	0.9341	0.119	0	22RV1
MIMAT0004949	hsa-miR-877-5p	ENSG00000261824	LINC00662	lincRNA	chr19	28284627	28284646	-	1	0	AGO2	7mer-m8	gggacgcgguaGAGGAGAUg	| | ||||||||	agcaaagguccCUCCUCUAc	0.5220	0.115	3	left_ventricle
MIMAT0004949	hsa-miR-877-5p	ENSG00000276631	AC007786.3	lincRNA	chr19	29713455	29713474	+	1	0	AGO1-4	7mer-m8	gggacGCGGUAGAGGAGAUg	| |||| |||||||	aggacCCCCAUGUCCUCUAu	0.9455	-0.518	0	Huh-7
MIMAT0004949	hsa-miR-877-5p	ENSG00000205041	AC118344.1	sense_intronic	chr19	40780698	40780718	-	1	0	AGO2	7mer-m8	gggacGCGGUAG-AGGAGAUg	| | ||| | |||||||	gcgguCCCCAGCUUCCUCUAg	1.0073	-0.410	6	HeLa
MIMAT0004949	hsa-miR-877-5p	ENSG00000279948	AC008895.1	TEC	chr19	47450788	47450809	+	4	0	AGO1-4,AGO2	7mer-m8	gggacGCGGU--AGAGGAGAUg	|| | ||| |:|||||||	uccaaCCCCAUUUUUCCUCUAg	1.2353	0.095	3	Huh-7.5
MIMAT0004949	hsa-miR-877-5p	ENSG00000279861	AC073548.1	TEC	chr19	47992432	47992450	-	3	0	AGO1-4,AGO2	8mer	ggGACGCGGUAGAGGAGAUg	|||| :|| ||||||||	ucCUGAUUCA-CUCCUCUAa	1.4853	-0.522	5	Huh-7.5
MIMAT0004949	hsa-miR-877-5p	ENSG00000276570	AC010327.5	processed_transcript	chr19	55738897	55738915	-	3	0	AGO2	7mer-m8	ggGACGCGGUAGAGGAGAUg	| | || ||| ||||||||	caCCGC-CCACCUCCUCUAc	1.4560	1.499	1	HeLa
MIMAT0004949	hsa-miR-877-5p	ENSG00000268205	AC005261.1	lincRNA	chr19	57818237	57818256	+	7	0	AGO1,AGO1-4,AGO2	7mer-m8	gggacgcGGUAGAGGAGAUg	| :::|:|||||||	ucaauuuUUGUUUCCUCUAu	0.8500	-0.327	4	MDA-MB-231,endothelial,foreskin_fibroblast
MIMAT0004949	hsa-miR-877-5p	ENSG00000176593	AC008969.1	processed_transcript	chr19	58517602	58517621	+	1	0	AGO1-4	7mer-m8	gggacgcgGUAGAGGAGAUg	| | || |||||||	ugccacuaCACAUCCUCUAg	0.7293	0.172	6	MCF7
MIMAT0004949	hsa-miR-877-5p	ENSG00000269846	AL136172.1	antisense	chr20	35724775	35724794	+	1	0	AGO2	7mer-m8	gggACGCGGUAGAGGAGAUg	|| | :: ||||||||	uagUGAGAUGCCUCCUCUAu	0.9548	-0.257	0	22RV1
MIMAT0004949	hsa-miR-877-5p	ENSG00000196756	SNHG17	processed_transcript	chr20	37059656	37059673	-	1	0	AGO2	7mer-m8	ggGACGCGGUAGAGGAGAUg	||||| :|| |||||||	ucCUGC-UCA-GUCCUCUAg	1.5797	0.044	2	22RV1
MIMAT0004949	hsa-miR-877-5p	ENSG00000268333	AL132655.1	lincRNA	chr20	57409255	57409276	-	2	0	AGO1-4,AGO2	7mer-m8	gggacgcGGUAG--AGGAGAUg	|:||| |||||||	ggacaucCUAUCUUUCCUCUAg	0.4407	-0.168	1	Huh-7.5
MIMAT0004949	hsa-miR-877-5p	ENSG00000276786	BX640515.1	lincRNA	chr20	59945561	59945580	+	1	0	AGO1-4	7mer-m8	gggaCGCGGUAGAGGAGAUg	|| | |:: ||||||||	ccagGGGUUUCCUCCUCUAu	1.1414	-0.749	4	MCF7
MIMAT0004949	hsa-miR-877-5p	ENSG00000215386	MIR99AHG	lincRNA	chr21	17980455	17980476	+	1	0	AGO1-4	8mer	gggaCGCGGUA--GAGGAGAUg	|||| || :|||||||	gugaGCGCAAUUAUUCCUCUAa	1.0987	-0.338	14	Huh-7.5
MIMAT0004949	hsa-miR-877-5p	ENSG00000215386	MIR99AHG	lincRNA	chr21	18012680	18012701	+	1	0	AGO2	7mer-m8	gggACGCG-GUAG-AGGAGAUg	||| | :||| |||||||	uugUGCUCAUAUCUUCCUCUAu	1.2719	-0.482	14	left_ventricle
MIMAT0004949	hsa-miR-877-5p	ENSG00000234293	BACH1-IT3	sense_intronic	chr21	30868389	30868411	+	1	0	AGO2	7mer-m8	gggacgcGGUAG---AGGAGAUg	| | ||||: |||||||	cucguuaCCAUUUUAUCCUCUAc	0.9573	-0.310	1	HeLa
MIMAT0004949	hsa-miR-877-5p	ENSG00000232623	AP000266.1	antisense	chr21	33680855	33680877	-	7	0	AGO1-4,AGO2	7mer-m8	gggACGCGGUAG---AGGAGAUg	||:|:|| | |||||||	ggaUGUGUCAGCCAAUCCUCUAg	0.9755	-0.161	0	Huh-7.5
MIMAT0004949	hsa-miR-877-5p	ENSG00000238197	PAXBP1-AS1	antisense	chr21	34114631	34114650	+	1	0	AGO2	7mer-m8	gggacgcGGUAGAGGAGAUg	| | |||||||	ugaccuaCAAGAUCCUCUAu	0.1261	-0.400	3	HEK293
MIMAT0004949	hsa-miR-877-5p	ENSG00000235123	DSCAM-AS1	antisense	chr21	41756670	41756688	+	1	0	AGO1-4	7mer-m8	gggaCGCGGUAGAGGAGAUg	| | |||| ||||||||	caacGGGCCA-CUCCUCUAg	1.3073	-0.509	4	MCF7
MIMAT0004949	hsa-miR-877-5p	ENSG00000280109	PLAC4	antisense	chr21	42550805	42550823	-	1	0	AGO2	8mer	gggacgcgGUAGAGGAGAUg	| | || ||||||||	ucucacagCA-CUCCUCUAa	0.8134	-0.296	2	TDF
MIMAT0004949	hsa-miR-877-5p	ENSG00000215424	MCM3AP-AS1	antisense	chr21	47654671	47654689	+	3	0	AGO1-4,AGO2	7mer-m8	ggGACGCGGUAGAGGAGAUg	:| :|:: |||||||||	aaUUCUGUU-UCUCCUCUAc	1.1000	0.054	3	HEK293S,Huh-7.5
MIMAT0004949	hsa-miR-877-5p	ENSG00000285314	AC002470.2	processed_transcript	chr22	21348511	21348530	+	2	0	AGO1-4,AGO2	7mer-m8	gggacgcgGUAGAGGAGAUg	|| || :|||||||	ugcucaugCAGUUCCUCUAc	0.8048	5.730	0	Huh-7.5,cingulate_gyrus
MIMAT0004949	hsa-miR-877-5p	ENSG00000235954	TTC28-AS1	processed_transcript	chr22	28404003	28404022	+	1	0	AGO2	7mer-m8	gggacgCGGUAG-AGGAGAUg	| ||| || |||||||	ucacagGCC-UCAUCCUCUAc	0.9487	-0.346	5	TZM-bl
MIMAT0004949	hsa-miR-877-5p	ENSG00000278920	AC005005.4	sense_overlapping	chr22	31454034	31454052	+	2	0	AGO1-4,AGO2	8mer	gggacgCGGUAGAGGAGAUg	|: || |||||||	ggugaaGUGAU-UCCUCUAa	0.4498	0.027	1	Huh-7.5
MIMAT0004949	hsa-miR-877-5p	ENSG00000188511	C22orf34	lincRNA	chr22	50013538	50013555	-	4	0	AGO2	7mer-m8	ggGACGCGGUAGAGGAGAUg	:| | ||: |||||||	auUUUCUCCG--UCCUCUAg	0.8707	-0.044	3	HCT116
MIMAT0004949	hsa-miR-877-5p	ENSG00000272821	U62317.3	antisense	chr22	50963042	50963063	+	5	0	AGO1-4,AGO2	7mer-m8	ggGAC-GCG-GUAGAGGAGAUg	|||| | | | | |||||||	acCUGUCACUCCUGUCCUCUAc	1.3646	-0.475	3	HUVEC,Huh-7.5
MIMAT0004949	hsa-miR-877-5p	ENSG00000270012	AC232271.1	lincRNA	chrX	49131474	49131492	+	3	1	AGO2	7mer-m8	ggGACGCGGUAGAGGAGAUg	||| :||: |||||||	ucCU-UGCUUGAUCCUCUAu	1.2060	0.131	5	HeLa
MIMAT0004949	hsa-miR-877-5p	ENSG00000234390	USP27X-AS1	lincRNA	chrX	49642531	49642549	-	1	0	AGO2	7mer-m8	ggGACGCGGUAGAGGAGAUg	|||| ||| :|||||||	acCUG-GCCCCUUCCUCUAg	1.5793	0.250	7	Huh-7.5
MIMAT0004949	hsa-miR-877-5p	ENSG00000235437	LINC01278	processed_transcript	chrX	62648503	62648522	-	4	0	AGO2	8mer	gggacgcGGUAGAGGAGAUg	| | || |||||||||	caaucucCCCUCUCCUCUAa	1.0134	0.213	9	MDA-MB-231
MIMAT0004949	hsa-miR-877-5p	ENSG00000229807	XIST	lincRNA	chrX	73044715	73044734	-	31	0	AGO1-4,AGO2	7mer-m8	gggacgcgguAGAGGAGAUg	| |||||||	gaggaaaguuUAUCCUCUAu	-0.3234	0.102	2	Huh-7.5
MIMAT0004949	hsa-miR-877-5p	ENSG00000229807	XIST	lincRNA	chrX	73069844	73069866	-	28	0	AGO1-4,AGO2	7mer-m8	ggGACGC--GG-UAGAGGAGAUg	|||:| |: :| |||||||	ugCUGUGGUCUGGUGUCCUCUAu	1.1025	0.635	2	Huh-7.5
MIMAT0004949	hsa-miR-877-5p	ENSG00000261101	AC234775.3	sense_overlapping	chrX	100883012	100883031	+	2	0	AGO1-4	7mer-m8	gggaCGCGGUAGAGGAGAUg	| |: | |||||||	gaaaGGGUAAAAUCCUCUAu	0.5927	0.497	8	Huh-7.5
