# Supplementary material for: Identification of hub programmed cell death-related genes and immune infiltration in Crohn’s disease using bioinformatics
Source: Front Genet. 2024 Dec 18;15:1425062. doi: 10.3389/fgene.2024.1425062 (PMC11688285; doi:10.3389/fgene.2024.1425062)
Supplement: Supplementary file 2 [file DataSheet4.zip › Input data and script3/ceRNAnet/miRNA_lncRNA/hsa-miR-34c-5p.txt]

#please cite:
#Zhou KR, Liu S, Li B, Liu SR, Zheng WJ, Cai L, et al. An encyclopedia of RNA interactomes in ENCORI.
#2.Li JH, et al.starBase v2.0: decoding miRNA-ceRNA, miRNA-ncRNA and protein-RNA interaction networks from large-scale CLIP-Seq data , Nucleic Acids Res. 2014 Jan;42:D92-7.
miRNAid	miRNAname	geneID	geneName	geneType	chromosome	start	end	strand	clipExpNum	degraExpNum	RBP	merClass	miRseq	align	targetSeq	TDMDScore	phyloP	pancancerNum	cellline/tissue
MIMAT0000686	hsa-miR-34c-5p	ENSG00000228794	LINC01128	processed_transcript	chr1	791461	791483	+	1	0	AGO1-4	8mer	cguuagucgauugaUGUGACGGa	| || ||||||||	agccugugcaccagACACUGCCa	0.4464	-0.090	3	MCF7
MIMAT0000686	hsa-miR-34c-5p	ENSG00000230699	AL645608.3	lincRNA	chr1	849861	849882	+	2	0	AGO2	7mer-m8	cgUUAGUCGAUUGAUGUGACGGa	||:| :: | |:|| |||||||	gcGACUGCCCAGCU-CACUGCCc	1.3074	-0.668	2	22RV1
MIMAT0000686	hsa-miR-34c-5p	ENSG00000272512	AL645608.8	lincRNA	chr1	931427	931451	-	1	0	AGO2	7mer-m8	cguuaGUCGA-UUGA-UGUGACGGa	| |||:| | || |||||||	acuucCAGUUCAUCUCUCACUGCCu	1.0424	-0.456	3	HEK293S
MIMAT0000686	hsa-miR-34c-5p	ENSG00000223823	LINC01342	lincRNA	chr1	1078747	1078767	+	1	0	AGO2	7mer-m8	cguuaGUCGAUUGAUGUGACGGa	| |||| | :|||||||	ucuccCAGC--CCCGCACUGCCu	0.8834	-0.203	7	Akata-LCLd3
MIMAT0000686	hsa-miR-34c-5p	ENSG00000223823	LINC01342	lincRNA	chr1	1078794	1078814	+	2	0	AGO1-4,AGO2	7mer-m8	cguuaGUCGAUUGAUGUGACGGa	| |||| ||:|||||||	ucuccCAGC--CCUGCACUGCCu	1.0498	-0.640	7	Huh-7.5
MIMAT0000686	hsa-miR-34c-5p	ENSG00000177133	LINC00982	antisense	chr1	2980094	2980116	-	1	0	AGO2	7mer-m8	cguuagucgauugauGUGACGGa	|| | | |||||||	gcgcgcccugcccccCACUGCCg	0.2978	-0.855	3	motor_cortex
MIMAT0000686	hsa-miR-34c-5p	ENSG00000279839	AL512383.1	TEC	chr1	3123809	3123831	+	1	0	AGO2	7mer-m8	cgUUAGUCGAUUGAUGUGACGGa	|| |::|:|||:| |||||||	ucAUUUGGUUAAUUCCACUGCCg	1.5450	-0.461	2	T98G
MIMAT0000686	hsa-miR-34c-5p	ENSG00000228526	MIR34AHG	lincRNA	chr1	9210459	9210481	-	2	0	AGO1,AGO1-4	7mer-m8	cguuagucgauugauGUGACGGa	| | |||||||	cguugcccuuccagcCACUGCCc	0.0640	0.259	3	Huh-7.5,endothelial
MIMAT0000686	hsa-miR-34c-5p	ENSG00000117242	PINK1-AS	antisense	chr1	20975513	20975533	-	3	0	AGO1-4,AGO2	7mer-m8	cguuaGUCGAUUGAUGUGACGGa	:||: ||: |||||||	ugcugUAGUCAAU--CACUGCCc	0.6206	3.874	3	Huh-7.5
MIMAT0000686	hsa-miR-34c-5p	ENSG00000228172	AL020996.1	antisense	chr1	26143287	26143309	-	2	0	AGO2	7mer-m8	cguuagucgauugauGUGACGGa	| | | |||||||	ugcugccggggaagcCACUGCCc	0.1944	0.000	4	TDF
MIMAT0000686	hsa-miR-34c-5p	ENSG00000279443	AL513497.1	TEC	chr1	28871584	28871608	+	1	0	AGO2	7mer-m8	cguuagucGAUUGA--UGUGACGGa	| || || :|||||||	acgggugcCUUCCUGGGCACUGCCg	0.4092	-0.083	5	HeLa
MIMAT0000686	hsa-miR-34c-5p	ENSG00000229167	AC114488.1	antisense	chr1	32037233	32037254	-	2	0	AGO1-4	7mer-m8	cguuagucGAUUGAUGUGACGGa	| | |:| ||||||||	ugagguccCCAGC-ACACUGCCu	0.5306	-0.312	4	Huh-7.5
MIMAT0000686	hsa-miR-34c-5p	ENSG00000233246	AL513327.2	antisense	chr1	33824501	33824521	+	3	0	AGO1-4,AGO2	7mer-m8	cguuAGUCGAUUGAUGUGACGGa	| |: ||| :|:|||||||	ccgcUUUGCU--UUGCACUGCCc	1.0382	-0.024	4	Huh-7.5
MIMAT0000686	hsa-miR-34c-5p	ENSG00000281207	SLFNL1-AS1	antisense	chr1	41483207	41483229	+	3	0	AGO1-4,AGO2	7mer-m8	cguuagucgauuGAUGUGACGGa	| | | :|||||||	ccgucccugcccCAGCACUGCCu	0.2183	-0.625	4	HeLa,Huh-7.5
MIMAT0000686	hsa-miR-34c-5p	ENSG00000228192	AL512353.1	antisense	chr1	43302784	43302808	-	1	0	AGO2	7mer-m8	cgUUAGUC-GAUUGAU-GUGACGGa	||| || :| :|: |||||||	auAAUGAGAUUUUUUGCCACUGCCu	1.0997	0.452	3	HeLa
MIMAT0000686	hsa-miR-34c-5p	ENSG00000231252	AC099792.1	lincRNA	chr1	61291126	61291147	-	1	0	AGO1	8mer	cguuAGUCGAUUGAUGUGACGGa	| || ||| |||||||	uuccUAAGGAAAC-CCACUGCCa	0.7635	0.117	3	endothelial
MIMAT0000686	hsa-miR-34c-5p	ENSG00000232284	GNG12-AS1	antisense	chr1	68583268	68583288	+	1	0	AGO2	8mer	cguuaGUCGAUUGAUGUGACGGa	||| ::| |||||||	cuggcCAGGCGGC--CACUGCCa	0.5613	-0.168	3	HEK293S
MIMAT0000686	hsa-miR-34c-5p	ENSG00000279778	AL445437.1	TEC	chr1	88271577	88271598	-	2	0	AGO1-4	8mer	cgUUAGUCGAUUGAUGUGACGGa	|| |:| :||| |||||||	cuAAACGGAAGACU-CACUGCCa	1.1432	1.011	0	Huh-7.5
MIMAT0000686	hsa-miR-34c-5p	ENSG00000233593	AL590094.1	processed_transcript	chr1	91301475	91301499	-	2	0	AGO2	7mer-m8	cgUUAG--UCGAUUGAUGUGACGGa	||:|| :|| :| |||||||	ccAGUCGAGGCCCGCGUCACUGCCc	1.0540	-0.946	2	T-REx-293
MIMAT0000686	hsa-miR-34c-5p	ENSG00000273382	AL356488.3	antisense	chr1	109631400	109631422	-	1	0	AGO2	7mer-m8	cguuagUCGAUUGAUGUGACGGa	| || |:| |||||||	gagccgAGACAGCACCACUGCCc	0.6101	-0.199	3	HeLa
MIMAT0000686	hsa-miR-34c-5p	ENSG00000259834	AL365361.1	lincRNA	chr1	111197380	111197403	-	1	0	AGO2	8mer	cguuagucgauuGAU-GUGACGGa	| || ||: |||||||	guuauuuuuaucCUGUCACUGCCa	0.4246	0.270	3	HEK293
MIMAT0000686	hsa-miR-34c-5p	ENSG00000243960	AL390195.1	sense_overlapping	chr1	111983553	111983573	-	6	0	AGO1-4,AGO2	7mer-m8	cguuagucGAUUGAUGUGACGGa	| |||| :|||||||	caucuuccCUAA--GCACUGCCu	0.6957	0.002	2	Huh-7.5
MIMAT0000686	hsa-miR-34c-5p	ENSG00000231365	AL359915.2	antisense	chr1	119725655	119725677	+	4	0	AGO1-4,AGO2	7mer-m8	cgUUAGUCGAUUGAUGUGACGGa	| :| |||| | ||||||||	ggGAGCAGCAAUGGACACUGCCu	1.3171	-0.055	3	Huh-7.5
MIMAT0000686	hsa-miR-34c-5p	ENSG00000232274	RP11-782C8.2	lincRNA	chr1	143188520	143188541	-	1	0	AGO1-4	8mer	cguUAGUCGAUUGAU-GUGACGGa	| | ||| || | |||||||	cccAACAG--AAGAACCACUGCCa	0.9512	-0.172	0	hNSC
MIMAT0000686	hsa-miR-34c-5p	ENSG00000233396	LINC01719	lincRNA	chr1	145373152	145373172	-	1	0	AGO1-4	7mer-m8	cgUUAGUCGAUUGAUGUGACGGa	||||| |:| | | |||||||	gcAAU--GUUUAAUCCACUGCCu	1.4320	-0.040	1	fibroblasts
MIMAT0000686	hsa-miR-34c-5p	ENSG00000244619	AC243547.1	antisense	chr1	145541858	145541880	-	1	0	AGO1-4	7mer-m8	cgUUAGUCGAUUGAUGUGACGGa	|||| | | | ||||||||	gcAACCCUCCCAGGACACUGCCu	1.1941	3.788	0	fibroblasts
MIMAT0000686	hsa-miR-34c-5p	ENSG00000244619	AC243547.1	antisense	chr1	145542183	145542206	-	1	0	AGO1-4	8mer	cguuagUCGAUU-GAUGUGACGGa	| || ||| | |||||||	aagaaaAGAUAAGCGUCACUGCCa	0.8939	0.256	0	fibroblasts
MIMAT0000686	hsa-miR-34c-5p	ENSG00000227733	AC239809.3	sense_intronic	chr1	146148191	146148214	-	1	0	AGO1-4	7mer-m8	cgUUAGUCGAUUGAU-GUGACGGa	| |:| | :|| |||||||	aaACUUAAAUCUUUAUCACUGCCu	0.8516	1.297	3	fibroblasts
MIMAT0000686	hsa-miR-34c-5p	ENSG00000227733	AC239809.3	sense_intronic	chr1	146148318	146148342	-	1	0	AGO1-4	7mer-m8	cgUUAGUCGA--UUGAUGUGACGGa	| |||||| |::|||||||||	uaACUCAGCUACAGUUACACUGCCu	1.7065	0.787	3	fibroblasts
MIMAT0000686	hsa-miR-34c-5p	ENSG00000278811	LINC00624	antisense	chr1	146987383	146987408	-	1	0	AGO1-4	8mer	cguuAGUCGA--UUG-AUGUGACGGa	| | ||:| ||| ||||||||	gaccUAAGUUUGAACAAACACUGCCa	1.0498	0.082	4	fibroblasts
MIMAT0000686	hsa-miR-34c-5p	ENSG00000272068	AL365181.2	lincRNA	chr1	156609218	156609238	-	4	0	AGO1-4,AGO2	7mer-m8	cgUUAGUCGAUUGAUGUGACGGa	| ::|||| :|| |||||||	gaGGUCAGAGGAC--CACUGCCc	1.3096	-0.054	7	22RV1,Huh-7.5
MIMAT0000686	hsa-miR-34c-5p	ENSG00000272068	AL365181.2	lincRNA	chr1	156610706	156610725	-	2	0	AGO1-4,AGO2	7mer-m8	cguuaGUCGAUUGAUGUGACGGa	|| || || || |||||||	gccccCA-CUCAC--CACUGCCu	1.0073	-0.227	7	22RV1,Huh-7.5
MIMAT0000686	hsa-miR-34c-5p	ENSG00000259788	AL596325.1	antisense	chr1	162530293	162530317	-	1	0	AGO2	7mer-m8	cgUUAGUCGAUUGAU--GUGACGGa	||||:: |||: | |||||||	ccAAUUGCAUAAUCACCCACUGCCu	1.4167	0.270	1	BCBL-1
MIMAT0000686	hsa-miR-34c-5p	ENSG00000203709	MIR29B2CHG	lincRNA	chr1	207979316	207979338	-	1	0	AGO2	7mer-m8	cgUUAGUCGAUUGAUGUGACGGa	| ||||| | :|||||||	ugACUCAGCACCCAGCACUGCCu	1.2263	2.128	4	HEK293S
MIMAT0000686	hsa-miR-34c-5p	ENSG00000203709	MIR29B2CHG	lincRNA	chr1	207984253	207984280	-	1	0	AGO2	8mer	cgUUAGUCGAUUGAU------GUGACGGa	||| ||||:| |: |||||||	auAAU-AGCUGAGUGCCACCCCACUGCCa	0.8770	-0.239	4	BCBL-1
MIMAT0000686	hsa-miR-34c-5p	ENSG00000203709	MIR29B2CHG	lincRNA	chr1	207985402	207985425	-	1	0	AGO2	8mer	cguuaGUC-GAU-UGAUGUGACGGa	| |:| ||: || ||||||||	cccgcCGGACUGCAC-ACACUGCCa	1.0222	-0.059	4	HEK293S
MIMAT0000686	hsa-miR-34c-5p	ENSG00000203684	IBA57-AS1	lincRNA	chr1	228351928	228351948	-	1	0	AGO2	7mer-m8	cgUUAGUCGAUUGAUGUGACGGa	|| || || || |||||||	acAUUCCCCU--CUCCACUGCCc	1.0466	-0.001	0	HeLa
MIMAT0000686	hsa-miR-34c-5p	ENSG00000273058	AL359921.2	antisense	chr1	236699729	236699750	-	1	0	AGO2	8mer	cguuagUCGAUUGAUGUGACGGa	| | || :| ||||||||	ucugggACCU-GCCACACUGCCa	0.7688	0.437	2	HeLa
MIMAT0000686	hsa-miR-34c-5p	ENSG00000260855	AL591848.4	lincRNA	chr1	246936163	246936184	+	3	0	AGO1-4,AGO2	7mer-m8	cguuaGUCGAUUGAUGUGACGGa	:|| |:| |||||||	ugcucUAGAGAGC-CCACUGCCu	0.5231	-0.221	4	Huh-7.5
MIMAT0000686	hsa-miR-34c-5p	ENSG00000163009	C2orf48	lincRNA	chr2	10350742	10350760	+	1	0	AGO2	7mer-m8	cgUUAGUCGAUUGAUGUGACGGa	|||||| | || |||||||	ucAAUCA-C--AC-CCACUGCCu	1.4202	-0.278	4	22RV1
MIMAT0000686	hsa-miR-34c-5p	ENSG00000223734	AC098828.2	lincRNA	chr2	20254122	20254144	+	2	0	AGO1-4,AGO2	8mer	cguuagucgauUGAUGUGACGGa	| || |||||||	auguguuguccACCCCACUGCCa	0.0959	0.153	3	Huh-7.5
MIMAT0000686	hsa-miR-34c-5p	ENSG00000276334	AL133243.2	sense_intronic	chr2	32748091	32748114	+	2	0	AGO2	7mer-m8	cgUUAGUCGAU-UGAUGUGACGGa	|| |:| | | :| |||||||	ccACUUACCCAGGCAUCACUGCCc	1.0360	-0.228	2	Huh-7.5
MIMAT0000686	hsa-miR-34c-5p	ENSG00000227292	AC009229.1	lincRNA	chr2	38466371	38466395	-	1	0	AGO2	7mer-m8	cguUAGUC-GA-UUGAUGUGACGGa	| | ||| || || |||||||	ucuACCAGACUGAAGGCCACUGCCu	1.1717	-0.640	1	HeLa
MIMAT0000686	hsa-miR-34c-5p	ENSG00000231312	AC007388.1	antisense	chr2	39827485	39827506	+	1	0	AGO2	7mer-m8	cguuaGUCGAUUGA-UGUGACGGa	| ||| ::|| ||||||||	acuccCAG--GGCUGACACUGCCc	0.9809	0.124	8	cingulate_gyrus
MIMAT0000686	hsa-miR-34c-5p	ENSG00000272156	AC008280.3	lincRNA	chr2	54311918	54311945	+	2	0	AGO2	7mer-m8	cgUUAGUCG----AUUG-AUGUGACGGa	|:||||| |: | |:|||||||	cuAGUCAGCAACUUGCCUUGCACUGCCc	1.0895	0.518	1	MDA-MB-231
MIMAT0000686	hsa-miR-34c-5p	ENSG00000232613	LINC02576	antisense	chr2	65258123	65258144	-	2	0	AGO1-4,AGO2	8mer	cguuaGUCGAUUGAU-GUGACGGa	|| || ||| |||||||	uguggCACCU--CUAGCACUGCCa	0.7278	0.111	5	HeLa,fibroblasts
MIMAT0000686	hsa-miR-34c-5p	ENSG00000179818	PCBP1-AS1	processed_transcript	chr2	70310721	70310745	-	1	0	AGO2	7mer-m8	cgUUAGUCGAUUGAU--GUGACGGa	|||||:: ||:| || |||||||	gcAAUUGACUGAGUAGUCACUGCCc	1.7755	0.774	1	Huh-7.5
MIMAT0000686	hsa-miR-34c-5p	ENSG00000231327	LINC01816	lincRNA	chr2	70351378	70351400	-	1	0	AGO2	7mer-m8	cguUAGUCGAUUGAUGUGACGGa	| | |||: || |||||||	uccAGCAGUCCCCUCCACUGCCc	1.0859	-0.266	3	MCF7
MIMAT0000686	hsa-miR-34c-5p	ENSG00000270571	AC007681.1	antisense	chr2	75414224	75414247	+	1	0	AGO2	7mer-m8	cguuaGUCGA-UUGAUGUGACGGa	|| || |:| :|||||||	uuggcCAUCUCAGCAGCACUGCCc	0.7945	-0.162	0	BT474
MIMAT0000686	hsa-miR-34c-5p	ENSG00000273080	AC009309.1	antisense	chr2	86422797	86422820	+	2	0	AGO2	7mer-m8	cgUUAGUCGAUUGA--UGUGACGGa	| ::|:| |||: | ||||||||	ggGGUUA-CUAGGUGAACACUGCCg	1.2916	-0.500	3	HeLa
MIMAT0000686	hsa-miR-34c-5p	ENSG00000235597	LINC01102	lincRNA	chr2	105122576	105122600	+	1	0	AGO2	8mer	cguuAGUCGAUUGAU--GUGACGGa	| ||| || |: | |||||||	ggccUCACCUCAUCAGGCACUGCCa	1.0424	-0.632	4	cingulate_gyrus
MIMAT0000686	hsa-miR-34c-5p	ENSG00000204588	LINC01123	lincRNA	chr2	110746207	110746226	+	4	0	AGO1-4,AGO2	7mer-m8	cguUAGUCGAUUGAUGUGACGGa	| |||||| |:| |||||||	cccAUCAGC-AGC--CACUGCCc	1.5506	0.042	5	MCF7,hMSC
MIMAT0000686	hsa-miR-34c-5p	ENSG00000175772	LINC01106	lincRNA	chr2	111140434	111140453	-	5	0	AGO1-4,AGO2	7mer-m8	cguUAGUCGAUUGAUGUGACGGa	| |||||| |:| |||||||	cccAUCAGC-AGC--CACUGCCc	1.5506	0.072	2	Huh-7.5,MCF7
MIMAT0000686	hsa-miR-34c-5p	ENSG00000279191	AC068491.4	TEC	chr2	112079700	112079721	-	1	0	AGO2	7mer-m8	cguuAGUCGAUUGAUGUGACGGa	| || || | |||||||	uccuUCCUCU-CCGCCACUGCCc	0.7751	-1.003	3	T98G
MIMAT0000686	hsa-miR-34c-5p	ENSG00000236859	NIFK-AS1	antisense	chr2	122408264	122408287	+	2	0	AGO2	7mer-m8	cgUUAGUCGA-UUGAUGUGACGGa	:|| |:| |: |:|||||||	uuGAUGUGUUGAGAUGCACUGCCc	1.0435	-0.205	3	HeLa
MIMAT0000686	hsa-miR-34c-5p	ENSG00000229131	AC016710.1	lincRNA	chr2	140235069	140235089	+	4	0	AGO1-4,AGO2	7mer-m8	cgUUAGUCGAUUGAUGUGACGGa	|| ||| | || |||||||	aaAAACAGGU-CCU-CACUGCCc	1.1102	-0.130	4	Huh-7.5
MIMAT0000686	hsa-miR-34c-5p	ENSG00000226383	LINC01876	lincRNA	chr2	156878372	156878392	-	5	0	AGO1-4,AGO2	7mer-m8	cgUUAGUCGAUUGAUGUGACGGa	| || | || :|||||||	agAUUCUGAGAA--GCACUGCCc	0.8186	-0.252	1	Huh-7.5
MIMAT0000686	hsa-miR-34c-5p	ENSG00000270277	AC009948.3	antisense	chr2	179414088	179414112	+	2	0	AGO1-4	8mer	cguUA-GUCGA-UUGAUGUGACGGa	| || | |:| ||:| |||||||	gauAUACUGUUGAAUUUCACUGCCa	1.2279	4.407	1	Huh-7.5
MIMAT0000686	hsa-miR-34c-5p	ENSG00000279598	AC009948.5	TEC	chr2	179422170	179422194	+	1	0	AGO2	7mer-m8	cgUUAGUCGAU--UGAUGUGACGGa	| :|| : ||| |||:|||||||	guGAUAGCCUACGACUGCACUGCCu	1.3966	4.333	1	HeLa
MIMAT0000686	hsa-miR-34c-5p	ENSG00000237298	TTN-AS1	antisense	chr2	179440022	179440042	+	1	0	AGO2	8mer	cguuaguCGAUUGAUGUGACGGa	| |||: | |||||||	uccccgcGCUG--UUCACUGCCa	0.5688	4.746	0	hMSC
MIMAT0000686	hsa-miR-34c-5p	ENSG00000279348	AC012513.3	TEC	chr2	217076264	217076286	+	3	0	AGO1-4,AGO2	7mer-m8	cgUUAGUCGAUUGAU-GUGACGGa	|:|| || ||: |||||||	agAGUC-UCUUCCUGCCACUGCCu	1.0286	-0.555	3	Huh-7.5
MIMAT0000686	hsa-miR-34c-5p	ENSG00000279348	AC012513.3	TEC	chr2	217077433	217077455	+	3	0	AGO1-4,AGO2	8mer	cguuAGUCGAUUGAUGUGACGGa	|:: || |: |||||||	uauuUUGUCUCAUGUCACUGCCa	0.7433	-0.005	3	Huh-7.5,MDA-MB-231
MIMAT0000686	hsa-miR-34c-5p	ENSG00000273466	AC012510.1	antisense	chr2	219498233	219498253	-	2	0	AGO2	7mer-m8	cgUUAGUCGAUUGAUGUGACGGa	|| | ||: | |||||||	cuAAACCUCUGCC--CACUGCCu	0.8186	1.205	3	HeLa
MIMAT0000686	hsa-miR-34c-5p	ENSG00000261428	AC097461.1	antisense	chr2	223432261	223432286	-	2	0	AGO1-4,AGO2	7mer-m8	cgUUAGUCGAUU-GAU--GUGACGGa	|| |||| |: ||| |||||||	caAACCAGCCAGCCUAACCACUGCCc	1.4348	-0.038	5	Huh-7.5
MIMAT0000686	hsa-miR-34c-5p	ENSG00000261096	AC073476.3	sense_overlapping	chr2	232675043	232675066	+	1	0	AGO2	7mer-m8	cguuagucgauUGAU-GUGACGGa	|||| :||| |||||||	gcaagaccaauGCUAUCACUGCCc	0.9177	0.272	3	cingulate_gyrus
MIMAT0000686	hsa-miR-34c-5p	ENSG00000227252	AC105760.2	antisense	chr2	237968088	237968110	-	2	0	AGO1-4,AGO2	8mer	cguuagucGAUUGAUGUGACGGa	||| :||:||||||||||	gcaggauuUUAGCUACACUGCCa	1.3171	0.118	3	Huh-7.5
MIMAT0000686	hsa-miR-34c-5p	ENSG00000234279	LINC01937	lincRNA	chr2	239649329	239649349	+	2	0	AGO2	7mer-m8	cgUUAGUCGAUUGAUGUGACGGa	|| | :||: ||||||||	ugAAACCCUUAG--ACACUGCCg	0.9056	-0.383	1	HS5
MIMAT0000686	hsa-miR-34c-5p	ENSG00000227110	LMCD1-AS1	antisense	chr3	8263084	8263104	-	1	0	AGO1-4	7mer-m8	cguuaGUCGAUUGAUGUGACGGa	|||: | |:|||||||	auggaCAGUCA--UGCACUGCCu	0.6917	-0.093	0	Huh-7.5
MIMAT0000686	hsa-miR-34c-5p	ENSG00000224660	SH3BP5-AS1	antisense	chr3	15297715	15297737	+	4	0	AGO1-4,AGO2	8mer	cguuaGUCGAUUGAUGUGACGGa	| | |||: | |||||||	ucuuaCUGCUGCCACCACUGCCa	0.9194	-0.004	4	Huh-7.5
MIMAT0000686	hsa-miR-34c-5p	ENSG00000270194	AC097359.2	antisense	chr3	37283776	37283799	-	1	0	AGO2	7mer-m8	cgUUAGUC--GAUUGAUGUGACGGa	||:| :| ||:: ||||||||	acAGUGGGGCCUGG-AACACUGCCu	1.0975	-0.089	7	22RV1
MIMAT0000686	hsa-miR-34c-5p	ENSG00000261786	AC006058.1	lincRNA	chr3	44162185	44162205	+	1	0	AGO2	8mer	cguuAGUCGAUUGAUGUGACGGa	| || || :|| |||||||	gaccUCCACU-GCU-CACUGCCa	0.9533	-0.470	3	HS27a
MIMAT0000686	hsa-miR-34c-5p	ENSG00000280173	AC104447.1	TEC	chr3	47388567	47388589	+	4	0	AGO2	7mer-m8	cguuagucGAUUGAUGUGACGGa	| | || | |||||||	ccccuuuuCUCCAUUCACUGCCc	0.5705	-0.523	6	22RV1
MIMAT0000686	hsa-miR-34c-5p	ENSG00000228008	AC105935.1	antisense	chr3	49953971	49953994	+	1	0	AGO2	8mer	cguuagUCGA-UUGAUGUGACGGa	:|:| ::| |||||||	auggagGGUUGGGCACCACUGCCa	0.4601	-0.150	4	HeLa
MIMAT0000686	hsa-miR-34c-5p	ENSG00000271976	AC012467.2	antisense	chr3	53895277	53895299	-	1	0	AGO2	8mer	cguuagucGAUUGAUGUGACGGa	| :|:: :|||||||	acugcuucUUGGGAGCACUGCCa	0.4166	0.186	4	22RV1
MIMAT0000686	hsa-miR-34c-5p	ENSG00000243083	LINC00870	lincRNA	chr3	72222229	72222252	+	2	0	AGO1-4,AGO2	8mer	cguuaGUC-GAUUGAUGUGACGGa	||| | |||| |||||||	ugcucCAGCCAAACUCCACUGCCa	1.0958	-0.099	5	Huh-7.5
MIMAT0000686	hsa-miR-34c-5p	ENSG00000243701	DUBR	lincRNA	chr3	106965316	106965336	+	3	0	AGO2	7mer-m8	cguuaGUCGAUUGAUGUGACGGa	|| :|||| |||||||	uggggCA-UUAAC-CCACUGCCu	0.8582	-0.366	3	hMSC
MIMAT0000686	hsa-miR-34c-5p	ENSG00000273033	LINC02035	lincRNA	chr3	122610290	122610311	+	3	0	AGO2	8mer	cguuaGUCGAUUGAUGUGACGGa	| |:|: :||| |||||||	ggcugCGGUAGACU-CACUGCCa	1.0064	-0.371	2	HUVEC
MIMAT0000686	hsa-miR-34c-5p	ENSG00000239608	RUVBL1-AS1	antisense	chr3	127794710	127794732	+	1	0	AGO2	7mer-m8	cguuaGUCGAUUGAUGUGACGGa	| | | | |||||||	uggccCUGAGAUCCCCACUGCCc	0.3567	0.059	1	HeLa
MIMAT0000686	hsa-miR-34c-5p	ENSG00000244468	AC093001.1	antisense	chr3	149002644	149002664	+	1	0	AGO2	7mer-m8	cguuAGUCGAUUGAUGUGACGGa	|::| | | ||||||||	cucuUUGGGU--CCACACUGCCu	0.6278	0.034	3	BT474
MIMAT0000686	hsa-miR-34c-5p	ENSG00000270141	TERC	lincRNA	chr3	169482554	169482576	-	9	0	AGO1-4,AGO2	8mer	cguuagucgauugauGUGACGGa	| | |||||||	uucuccggaggcaccCACUGCCa	-0.0601	1.170	2	Huh-7.5,T-REx-293
MIMAT0000686	hsa-miR-34c-5p	ENSG00000240063	AC069431.1	antisense	chr3	182511042	182511064	-	1	0	AGO2	8mer	cguuagucgauugAUGUGACGGa	| | |||||||	aacgcuguuucugUCCACUGCCa	-0.2371	-0.999	3	T-REx-293
MIMAT0000686	hsa-miR-34c-5p	ENSG00000279891	AC022498.2	TEC	chr3	187898000	187898021	+	1	0	AGO1-4	7mer-m8	cguuagucGAUUGAUGUGACGGa	| || ||| |||||||	cuugccuuCUCACU-CACUGCCu	0.7098	-0.343	0	Huh-7.5
MIMAT0000686	hsa-miR-34c-5p	ENSG00000233058	LINC00884	antisense	chr3	194218838	194218857	+	1	0	AGO2	7mer-m8	cgUUAGUCGAUUGAUGUGACGGa	||| ||| |: || |||||||	gcACUCA--UGUCU-CACUGCCc	1.3298	-0.686	3	cingulate_gyrus
MIMAT0000686	hsa-miR-34c-5p	ENSG00000249592	AC139887.2	antisense	chr4	756247	756269	-	1	0	AGO2	7mer-m8	cguuaGUCGAUUGAUGUGACGGa	| :| || | :|||||||	ggcccUAACUCCCAGCACUGCCc	0.7508	0.197	5	T98G
MIMAT0000686	hsa-miR-34c-5p	ENSG00000227189	AC092535.1	antisense	chr4	1145188	1145211	+	1	0	AGO2	7mer-m8	cguuaGUCGAUUGAU-GUGACGGa	| ::|: |:|| |||||||	ggggcUGGUGUAUUAGCACUGCCc	0.8557	0.134	2	HeLa
MIMAT0000686	hsa-miR-34c-5p	ENSG00000227189	AC092535.1	antisense	chr4	1147284	1147309	+	1	0	AGO2	8mer	cguUA-GUCG--AUUGAUGUGACGGa	| || |||| || | |||||||	accAUGCAGCAUUAUGUUCACUGCCa	1.2481	-0.400	2	HeLa
MIMAT0000686	hsa-miR-34c-5p	ENSG00000196810	CTBP1-AS2	antisense	chr4	1246516	1246538	+	1	0	AGO2	7mer-m8	cguuAGUCGAUUGAUGUGACGGa	| |:: | ||| |||||||	ucccUUGACCAACAUCACUGCCc	1.0562	0.050	1	Huh-7.5
MIMAT0000686	hsa-miR-34c-5p	ENSG00000196810	CTBP1-AS2	antisense	chr4	1249488	1249509	+	2	0	AGO1-4,AGO2	7mer-m8	cguuaGUCG-AUUGAUGUGACGGa	|||: ||| |||||||	cucccCAGUGCAAC--CACUGCCc	0.7479	-0.022	1	Huh-7.5
MIMAT0000686	hsa-miR-34c-5p	ENSG00000254094	AC078852.2	sense_intronic	chr4	1350412	1350435	+	1	0	AGO2	7mer-m8	cgUUAGU-CGAUUGAUGUGACGGa	:|||| | |:| |||||||	aaGAUCAGGGUGAGCCCACUGCCc	1.1686	-0.328	3	HeLa
MIMAT0000686	hsa-miR-34c-5p	ENSG00000270195	AC016773.1	lincRNA	chr4	1714706	1714728	+	1	0	AGO2	7mer-m8	cguuagucgauugauGUGACGGa	| | |||||||	gagucuuuccgguccCACUGCCc	-0.1077	0.138	1	HeLa
MIMAT0000686	hsa-miR-34c-5p	ENSG00000280310	AC092437.1	TEC	chr4	4822495	4822518	+	1	0	AGO2	8mer	cguUAGUCGAUUG-AUGUGACGGa	|| | |||:||:: | |||||||	gccAGCAGUUAGUGUUCACUGCCa	1.5375	-0.383	3	motor_cortex
MIMAT0000686	hsa-miR-34c-5p	ENSG00000261490	AC005674.2	sense_overlapping	chr4	10074087	10074114	-	1	0	AGO2	7mer-m8	cgUUAGUCGA--UUGAU---GUGACGGa	|:|| ||| |:|| |||||||	aaAGUCUGCUUCCAUUAGGGCACUGCCc	1.0307	-0.161	4	HCT116
MIMAT0000686	hsa-miR-34c-5p	ENSG00000260918	AC107398.3	sense_overlapping	chr4	47438548	47438570	+	1	0	AGO2	7mer-m8	cguuaGUC-GAUUGAUGUGACGGa	| ||| |:| ||||||||	ggugaCAGAGUGA-GACACUGCCu	0.8759	0.085	1	cingulate_gyrus
MIMAT0000686	hsa-miR-34c-5p	ENSG00000259959	AC107068.1	lincRNA	chr4	47844885	47844906	-	2	0	AGO2	8mer	cguuagUCGAUUGAUGUGACGGa	| |||:| |||||||	ugggggAUCUAGC-CCACUGCCa	0.5852	-0.096	6	motor_cortex
MIMAT0000686	hsa-miR-34c-5p	ENSG00000248049	UBA6-AS1	antisense	chr4	68597634	68597660	+	2	0	AGO2	8mer	cgUUAGUCGAUU----GAUGUGACGGa	| || ||| || ||:|||||||	ggAACCAGAAAAGAGCCUGCACUGCCa	1.1972	-0.117	4	HeLa
MIMAT0000686	hsa-miR-34c-5p	ENSG00000260265	LINC02562	lincRNA	chr4	76007436	76007459	-	1	0	AGO1-4	7mer-m8	cguUAGUCGAU-UGAUGUGACGGa	| | | ||| :||||||||||	ccuACCCACUAUGCUACACUGCCu	1.2556	-0.097	0	Huh-7.5
MIMAT0000686	hsa-miR-34c-5p	ENSG00000180769	WDFY3-AS2	processed_transcript	chr4	85888071	85888092	+	4	0	AGO1-4,AGO2	7mer-m8	cgUUAGUCGAUUGAUGUGACGGa	||:|| || | |||||||	ucAGUC-CCUCUCCCCACUGCCu	1.0466	-0.637	7	MCF7,MDA-MB-231
MIMAT0000686	hsa-miR-34c-5p	ENSG00000248019	FAM13A-AS1	antisense	chr4	89649050	89649072	+	1	0	AGO2	8mer	cgUUAGUCGAUUGAUGUGACGGa	|| | |:|||:|||||||	ugAAGAUGAUGACUGCACUGCCa	1.0551	-0.572	3	T98G
MIMAT0000686	hsa-miR-34c-5p	ENSG00000260641	AC114811.2	antisense	chr4	99581835	99581859	+	1	0	AGO1	7mer-m8	cguUA-GUC-GAUUGAUGUGACGGa	|| ||| || :| |||||||	aucAUACAGAGUAUUUUCACUGCCc	1.0784	0.131	1	endothelial
MIMAT0000686	hsa-miR-34c-5p	ENSG00000246560	AC018797.2	antisense	chr4	103749258	103749278	+	1	0	AGO2	8mer	cguuagUCGAUUGAUGUGACGGa	:|| ::| |||||||	aacuggGGCGGGC--CACUGCCa	0.4092	-0.092	1	HeLa
MIMAT0000686	hsa-miR-34c-5p	ENSG00000249464	LINC01091	lincRNA	chr4	124785891	124785912	+	1	0	AGO2	7mer-m8	cguUAGUCGAUUGAUGUGACGGa	| | :| |||:| ||||||||	ccuAGUACCUAGC-ACACUGCCu	1.2736	0.077	2	Huh-7.5
MIMAT0000686	hsa-miR-34c-5p	ENSG00000250241	AC105383.1	lincRNA	chr4	133998549	133998574	-	1	0	AGO2	8mer	cgUUAGUCGAUU--GAU-GUGACGGa	|:|: ||:| | | |||||||	uaAGUUUCCUGAGGCCACCACUGCCa	0.8770	0.122	2	cingulate_gyrus
MIMAT0000686	hsa-miR-34c-5p	ENSG00000248890	HHIP-AS1	antisense	chr4	145566895	145566915	-	1	0	AGO2	7mer-m8	cguuAGUCGAUUGAUGUGACGGa	|| || | :|||||||	cgcuUCCCCU--CCGCACUGCCu	0.5769	0.061	0	HUVEC
MIMAT0000686	hsa-miR-34c-5p	ENSG00000260244	AC104083.1	sense_overlapping	chr4	156657219	156657242	+	1	0	AGO2	7mer-m8	cguuagUCGAUUG-AUGUGACGGa	| | :|:|: | |||||||	augagaACUUGAUGUUCACUGCCc	0.7582	-0.054	1	BCBL-1
MIMAT0000686	hsa-miR-34c-5p	ENSG00000237125	HAND2-AS1	antisense	chr4	174449106	174449125	+	4	0	AGO2	7mer-m8	cguUAGUCGAUUGAUGUGACGGa	| ||| || :| |||||||	ucuAUC--CU-GCACCACUGCCc	0.9692	-0.325	2	HEK293T
MIMAT0000686	hsa-miR-34c-5p	ENSG00000177822	AC098864.1	antisense	chr4	183063050	183063071	-	1	0	AGO1-4	7mer-m8	cgUUAGUCGAUUGAUGUGACGGa	|| || |:| ||||||||	auAAAGAGAUGA-GACACUGCCc	0.9925	-0.368	2	hNSC
MIMAT0000686	hsa-miR-34c-5p	ENSG00000177822	AC098864.1	antisense	chr4	183064641	183064663	-	1	0	AGO2	7mer-m8	cguuaGUCGAUUGAUGUGACGGa	| |||: | ||||||||	gguggCAGUGCAAGACACUGCCg	0.8579	0.877	2	MCF7
MIMAT0000686	hsa-miR-34c-5p	ENSG00000271646	AC099343.3	bidirectional_promoter_lncRNA	chr4	185397875	185397899	+	1	0	AGO2	7mer-m8	cgUUAGUC-GAUUGA-UGUGACGGa	|:|::| | |:|| ||||||||	cuAGUUGGACCAGCUAACACUGCCu	1.2534	-0.124	5	T-REx-293
MIMAT0000686	hsa-miR-34c-5p	ENSG00000271646	AC099343.3	bidirectional_promoter_lncRNA	chr4	185398240	185398262	+	1	0	AGO1-4	7mer-m8	cguuaguCGAUUGAUGUGACGGa	| ||| | :|||||||	ggcccguGCUCAGGGCACUGCCu	0.6287	-0.363	5	MCF7
MIMAT0000686	hsa-miR-34c-5p	ENSG00000271646	AC099343.3	bidirectional_promoter_lncRNA	chr4	185398379	185398402	+	2	0	AGO2	7mer-m8	cgUUAGUCGAUU-GA-UGUGACGGa	||||: | || || ||||||||	acAAUU-CCAAACCUAACACUGCCc	1.4326	-0.052	5	GM12891
MIMAT0000686	hsa-miR-34c-5p	ENSG00000221990	EXOC3-AS1	antisense	chr5	442272	442294	-	1	0	AGO2	8mer	cguuaGUCGAUUGAUGUGACGGa	|| |:| : | |||||||	gcuugCGGGAGCCCCCACUGCCa	0.7943	-0.597	3	HeLa
MIMAT0000686	hsa-miR-34c-5p	ENSG00000225138	SLC9A3-AS1	processed_transcript	chr5	478289	478310	+	3	0	AGO2	7mer-m8	cguuagucGAUUGAUGUGACGGa	| | |::| |||||||	ugcggcccCCAGUU-CACUGCCc	0.5051	-0.864	5	HeLa
MIMAT0000686	hsa-miR-34c-5p	ENSG00000225138	SLC9A3-AS1	processed_transcript	chr5	479860	479882	+	2	0	AGO2	7mer-m8	cguuagucGAUUGAUGUGACGGa	||| || | |||||||	gcaggggcCUCUCCUCACUGCCc	0.7532	-0.640	5	T98G
MIMAT0000686	hsa-miR-34c-5p	ENSG00000271828	AC008937.3	antisense	chr5	56225334	56225358	+	1	0	AGO2	7mer-m8	cgUUAGUCGAUUG-AU-GUGACGGa	|| | |: | | |: |||||||	cuAAGCUGUGAUCAUGCCACUGCCc	0.9311	0.054	4	TDF
MIMAT0000686	hsa-miR-34c-5p	ENSG00000152931	PART1	lincRNA	chr5	59819805	59819826	+	1	0	AGO2	7mer-m8	cguuagUCGAUUGAUGUGACGGa	| ||||: | ||||||||	caacagAGCUGUC-ACACUGCCu	1.0753	-0.085	3	motor_cortex
MIMAT0000686	hsa-miR-34c-5p	ENSG00000247572	CKMT2-AS1	antisense	chr5	80531604	80531625	-	3	0	AGO1-4,AGO2	7mer-m8	cguUAGUCGAUUGAUGUGACGGa	| :|: |:| ||||||||||	ccuGUUUGUU-CCUACACUGCCc	1.1304	-0.262	3	HEK293T,hNSC
MIMAT0000686	hsa-miR-34c-5p	ENSG00000249835	VCAN-AS1	antisense	chr5	82837321	82837342	-	2	0	AGO2	7mer-m8	cguuaGUCGAUUGAUGUGACGGa	| ||| ::|| |||||||	gugucCAG-AGGCUUCACUGCCu	0.9734	1.324	3	TDF
MIMAT0000686	hsa-miR-34c-5p	ENSG00000271918	AC034236.2	antisense	chr5	115420728	115420751	-	2	0	AGO2	7mer-m8	cguuAGUCGAUUGA-UGUGACGGa	||:||| || :|||||||	aucuUCGGCUUUCUCGCACUGCCg	1.0604	0.579	1	HS5
MIMAT0000686	hsa-miR-34c-5p	ENSG00000245937	LINC01184	lincRNA	chr5	127359225	127359245	-	1	0	AGO1-4	8mer	cgUUAGUCGAUUGAUGUGACGGa	|| || :|:: ||||||||	uuAACCACUUGG--ACACUGCCa	1.0286	-0.016	3	Huh-7.5
MIMAT0000686	hsa-miR-34c-5p	ENSG00000254363	AC011379.2	processed_transcript	chr5	139544253	139544275	+	1	0	AGO2	8mer	cguuagUCGAUUGAUGUGACGGa	||: :|: |||||||	aagccgAGUGGAUGCCACUGCCa	0.4781	-0.018	4	HeLa
MIMAT0000686	hsa-miR-34c-5p	ENSG00000245275	SAP30L-AS1	antisense	chr5	153772354	153772377	-	2	0	AGO1-4,AGO2	7mer-m8	cgUUA-GUCGAUUGAUGUGACGGa	:|| :| | | :|||||||||	aaGAUAUACCCACUUACACUGCCc	1.1050	-0.192	3	Huh-7.5
MIMAT0000686	hsa-miR-34c-5p	ENSG00000233937	AC008443.1	processed_transcript	chr5	180683795	180683818	+	1	0	AGO2	7mer-m8	cguuAGUCG-AUUGAUGUGACGGa	| |::|| |::: |||||||	guguUUGGCAUGGUGUCACUGCCc	1.0540	0.791	5	HeLa
MIMAT0000686	hsa-miR-34c-5p	ENSG00000230438	SERPINB9P1	lincRNA	chr6	2855190	2855213	-	4	0	AGO1,AGO2	7mer-m8	cguUAGUCGAU-UGAUGUGACGGa	| | ::|:|| || |||||||	uccAGUGGUUACCCUCCACUGCCc	1.1770	-0.452	2	Huh-7.5,endothelial
MIMAT0000686	hsa-miR-34c-5p	ENSG00000225092	AL355336.1	sense_intronic	chr6	7184869	7184889	+	2	0	AGO1-4	8mer	cguuaGUCGAUUGAUGUGACGGa	|| |||| || :|||||||	gccugCAGC--ACAGCACUGCCa	1.2163	0.001	3	Huh-7.5
MIMAT0000686	hsa-miR-34c-5p	ENSG00000269293	ZSCAN16-AS1	antisense	chr6	28093553	28093574	-	1	0	AGO1-4	7mer-m8	cguuaGUCGAUUGAUGUGACGGa	| ||| || | |||||||	uccucCAG-UACCGUCACUGCCu	0.9554	1.083	6	hNSC
MIMAT0000686	hsa-miR-34c-5p	ENSG00000225339	AL354740.1	lincRNA	chr6	34248995	34249020	+	2	0	AGO2	7mer-m8	cgUUAG-UCGA--UUGAUGUGACGGa	|| | || | ::| |||||||	caAACCAAGGUGGGGCCUCACUGCCu	0.8621	-0.016	5	TDF
MIMAT0000686	hsa-miR-34c-5p	ENSG00000279289	AL136164.3	TEC	chr6	72099972	72099995	-	1	0	AGO1	7mer-m8	cguuagucgaUUG-AUGUGACGGa	| || ||: |:|||||||	acuauuccaaAAUAUGCACUGCCu	0.7945	0.106	4	endothelial
MIMAT0000686	hsa-miR-34c-5p	ENSG00000261366	MANEA-AS1	antisense	chr6	96025163	96025182	-	3	0	AGO1	7mer-m8	cgUUAGUCGAUUGAUGUGACGGa	|||| :|| |||| |||||||	gcAAGUAG--AACU-CACUGCCu	1.6341	-0.975	3	endothelial
MIMAT0000686	hsa-miR-34c-5p	ENSG00000271265	AL355297.3	lincRNA	chr6	157095458	157095477	-	1	0	AGO2	7mer-m8	cguUAGUCGAUUGAUGUGACGGa	| |||| | :|:| |||||||	acuAUCA-C-GAUU-CACUGCCc	1.2736	1.811	2	motor_cortex
MIMAT0000686	hsa-miR-34c-5p	ENSG00000223414	LINC00473	lincRNA	chr6	166362029	166362051	-	1	0	AGO2	8mer	cguuaGUCGAUUGAUGUGACGGa	| | | ::| :|||||||	ucugcCCGAAGGCCGCACUGCCa	0.7328	-0.085	5	TZM-bl
MIMAT0000686	hsa-miR-34c-5p	ENSG00000273151	AC073957.3	antisense	chr7	924470	924497	-	2	0	AGO1-4,AGO2	7mer-m8	cgUUAGUCG--AUUGAU---GUGACGGa	|||:| ||| |:|:|: |||||||	gcAGUAAGCCAUGAUUGCACCACUGCCu	1.3807	-0.070	4	Huh-7.5
MIMAT0000686	hsa-miR-34c-5p	ENSG00000176349	AC104129.1	antisense	chr7	1885908	1885930	+	1	0	AGO3	7mer-m8	cguuAGUCGAUUGAUGUGACGGa	| :|| : ||||||||	cuccUGGGCCUGGAACACUGCCc	0.6203	-0.587	1	HEK293
MIMAT0000686	hsa-miR-34c-5p	ENSG00000229970	AC007128.1	antisense	chr7	8302356	8302376	+	1	0	AGO2	8mer	cguuAGUCGAUUGAUGUGACGGa	| ||| |:||| |||||||	gacuUCA--UGACUUCACUGCCa	1.1570	-0.198	6	T-REx-293
MIMAT0000686	hsa-miR-34c-5p	ENSG00000244239	AC007009.1	antisense	chr7	8302356	8302376	+	1	0	AGO2	8mer	cguuAGUCGAUUGAUGUGACGGa	| ||| |:||| |||||||	gacuUCA--UGACUUCACUGCCa	1.1570	-0.198	4	T-REx-293
MIMAT0000686	hsa-miR-34c-5p	ENSG00000196295	AC005154.1	processed_transcript	chr7	30618629	30618652	-	1	0	AGO1-4	7mer-m8	cgUUAGUCGAUUGAU-GUGACGGa	| || :: ||:|| | |||||||	gaAAGUGCCUGACCACCACUGCCc	1.3435	0.138	3	MCF7
MIMAT0000686	hsa-miR-34c-5p	ENSG00000228434	AC004951.1	lincRNA	chr7	44043686	44043708	-	3	0	AGO2	7mer-m8	cguuagUCGAUUGAUGUGACGGa	| || | : ||||||||	gagugaAGAUCGAGACACUGCCc	0.6281	-0.046	1	Huh-7.5
MIMAT0000686	hsa-miR-34c-5p	ENSG00000280388	AC006330.1	TEC	chr7	75674709	75674734	-	2	0	AGO2	8mer	cgUUAGUC---GAUUGAUGUGACGGa	||||||| :| :: ||||||||	ccAAUCAGGCUUUUGUGACACUGCCa	1.6555	-0.246	1	HeLa
MIMAT0000686	hsa-miR-34c-5p	ENSG00000265479	DTX2P1-UPK3BP1-PMS2P11	processed_transcript	chr7	76633548	76633574	+	1	0	AGO2	8mer	cgUUA--GUCGAUUG--AUGUGACGGa	|||| |:| |:| | |||||||	ccAAUCCCGGAAAGCCGUUCACUGCCa	1.0966	1.151	1	TrHBMEC
MIMAT0000686	hsa-miR-34c-5p	ENSG00000232019	AC074183.1	lincRNA	chr7	84568867	84568890	-	1	0	AGO2	8mer	cguuaGUCGAUUGAU-GUGACGGa	| |:|| |: : |||||||	cccgcCGGCCAGGGGCCACUGCCa	0.7943	0.060	0	HEK293T
MIMAT0000686	hsa-miR-34c-5p	ENSG00000280325	AC074183.2	TEC	chr7	84568867	84568890	-	1	0	AGO2	8mer	cguuaGUCGAUUGAU-GUGACGGa	| |:|| |: : |||||||	cccgcCGGCCAGGGGCCACUGCCa	0.7943	0.060	3	HEK293T
MIMAT0000686	hsa-miR-34c-5p	ENSG00000272752	STAG3L5P-PVRIG2P-PILRB	processed_transcript	chr7	99957047	99957073	+	7	0	AGO1,AGO1-4,AGO2	8mer	cguuaGUCGAUU--GA--UGUGACGGa	|| |||| || ||||||||	cauggCACCUAAGUCUGGACACUGCCa	0.9017	-0.551	1	Huh-7.5,endothelial
MIMAT0000686	hsa-miR-34c-5p	ENSG00000274272	AC069281.2	processed_transcript	chr7	100172885	100172908	-	2	0	AGO2	7mer-m8	cgUUAGUCGA-UUGAUGUGACGGa	:||| || | :|||||||	cgGAUCUCCUCCAGGGCACUGCCc	0.9692	1.664	2	HeLa
MIMAT0000686	hsa-miR-34c-5p	ENSG00000224729	PCOLCE-AS1	antisense	chr7	100200524	100200543	-	3	0	AGO1-4,AGO2	7mer-m8	cgUUAGUCGAUUGAUGUGACGGa	|:|| | ||| |||||||	caAGUCUCC--ACU-CACUGCCc	0.9332	-0.242	0	HeLa,hNSC
MIMAT0000686	hsa-miR-34c-5p	ENSG00000273270	AC090114.2	lincRNA	chr7	128164940	128164962	-	1	0	AGO2	8mer	cguuagucgauugaUGUGACGGa	||| || :|||||||	gcauggaggaggagGCACUGCCa	0.7380	-0.084	3	22RV1
MIMAT0000686	hsa-miR-34c-5p	ENSG00000273270	AC090114.2	lincRNA	chr7	128169813	128169836	-	1	0	AGO1	7mer-m8	cguuagUCGAUU-GAUGUGACGGa	| :|| |: || |||||||	acucgaGGCCAGCCUCCACUGCCu	0.8483	-0.406	3	endothelial
MIMAT0000686	hsa-miR-34c-5p	ENSG00000226380	AC016831.1	lincRNA	chr7	130564114	130564141	-	3	0	AGO1,AGO2	7mer-m8	cguUAGUCGA--UUGAU---GUGACGGa	| ||| || || |: |||||||	acuAUCCACUUGAAAUGUGUCACUGCCu	0.9438	-0.437	6	MDA-MB-231,endothelial
MIMAT0000686	hsa-miR-34c-5p	ENSG00000271204	AC016831.5	lincRNA	chr7	130616775	130616798	-	3	0	AGO2	7mer-m8	cgUUAGUCGAUUGA-UGUGACGGa	:||| || || |||||||	agGAUCCCCUCUCUCUCACUGCCu	1.0307	-0.531	4	BCBL-1
MIMAT0000686	hsa-miR-34c-5p	ENSG00000281189	GHET1	lincRNA	chr7	148684822	148684844	+	1	0	AGO2	7mer-m8	cguuaguCGAUUGAUGUGACGGa	| ||| : |||||||	cagagguGCUUCUCCCACUGCCc	0.5907	-0.080	3	HEK293S
MIMAT0000686	hsa-miR-34c-5p	ENSG00000234722	LINC01287	lincRNA	chr7	153110004	153110025	-	1	0	AGO1	7mer-m8	cguUAGUCGAUUGAUGUGACGGa	|| ||| || ||:|||||||	gccAUCUCCU-UCUGCACUGCCg	1.3711	0.000	2	endothelial
MIMAT0000686	hsa-miR-34c-5p	ENSG00000182648	LINC01006	lincRNA	chr7	156397994	156398016	-	2	0	AGO1-4	7mer-m8	cguuagUCGAUUGAUGUGACGGa	|| | ||: | |||||||	ccagggACCUGUCCUCACUGCCu	0.8918	-0.244	1	Huh-7.5
MIMAT0000686	hsa-miR-34c-5p	ENSG00000182648	LINC01006	lincRNA	chr7	156432253	156432275	-	1	1	AGO1	7mer-m8	cgUUAGUCGAUUGAUGUGACGGa	:|||| ||:|||||||	agGAUCACAGCCCUGCACUGCCu	1.1251	-0.166	1	endothelial
MIMAT0000686	hsa-miR-34c-5p	ENSG00000272267	AC021242.3	antisense	chr8	9413812	9413833	-	1	0	AGO2	7mer-m8	cgUUAGUCGAUUGAU-GUGACGGa	|||: |:| |||: |||||||	ugAAUU-GUU-ACUGCCACUGCCg	1.3118	0.890	3	22RV1
MIMAT0000686	hsa-miR-34c-5p	ENSG00000253230	LINC00599	lincRNA	chr8	9758240	9758266	-	1	0	AGO2	8mer	cgUUAGUCGAUUG-AU---GUGACGGa	:|| :||| |: |: |||||||	cuGAUGGGCUCAUAUGCACCACUGCCa	1.0307	-0.305	4	motor_cortex
MIMAT0000686	hsa-miR-34c-5p	ENSG00000254936	AF131215.4	sense_intronic	chr8	10982232	10982253	-	3	0	AGO1-4,AGO2	7mer-m8	cguuagucGAUUGAUGUGACGGa	:| ||| |||||||	agccgucuUUUACU-CACUGCCc	0.3038	-0.007	1	22RV1,MCF7
MIMAT0000686	hsa-miR-34c-5p	ENSG00000254556	AF131215.2	sense_intronic	chr8	10994716	10994740	-	1	0	AGO1-4	7mer-m8	cguUA-GUCGA-UUGAUGUGACGGa	|| ||||| || |||||||	cacAUACAGCUCUUCUCCACUGCCu	1.2983	0.145	3	hNSC
MIMAT0000686	hsa-miR-34c-5p	ENSG00000253775	AC100802.1	antisense	chr8	19975677	19975699	+	1	0	AGO2	7mer-m8	cguuagucgaUUGAUGUGACGGa	| | || ||||||||	cccugaaaucAAGGACACUGCCu	0.5450	0.068	0	MDMs
MIMAT0000686	hsa-miR-34c-5p	ENSG00000253200	AC037459.3	antisense	chr8	22472376	22472401	-	3	0	AGO2	7mer-m8	cgUUAGU--CGAUUGAU-GUGACGGa	|| ||| | ||| | |||||||	ccAUUCACCCCCAACCAGCACUGCCu	1.2428	4.418	2	TDF
MIMAT0000686	hsa-miR-34c-5p	ENSG00000253125	AC055854.1	processed_transcript	chr8	22614810	22614833	+	1	0	AGO1-4	7mer-m8	cgUUAGUC--GAUUGAUGUGACGGa	|: ||| ||:|| ||||||||	caAGCCAGUUCUGAC-ACACUGCCu	1.2481	0.255	3	MCF7
MIMAT0000686	hsa-miR-34c-5p	ENSG00000245025	AC107959.1	antisense	chr8	22863992	22864013	-	1	0	AGO2	7mer-m8	cgUUAGUCGAUUGAUGUGACGGa	|| | | |:|| :|||||||	caAAGCCG-UGACAGCACUGCCu	1.0975	-0.238	4	HEK293T
MIMAT0000686	hsa-miR-34c-5p	ENSG00000254109	RBPMS-AS1	antisense	chr8	30239982	30240004	-	1	0	AGO2	8mer	cguuaGUCGAUUGAUGUGACGGa	| ||||| :|:|||||||	acuggCAGCUCUUUGCACUGCCa	1.3312	0.059	3	Huh-7.5
MIMAT0000686	hsa-miR-34c-5p	ENSG00000253363	AC090809.1	lincRNA	chr8	36622507	36622527	-	1	0	AGO2	7mer-m8	cguuAGUCGAUUGAUGUGACGGa	| || ||| | :|||||||	guucUCUGCU--CAGCACUGCCu	0.9629	-0.212	2	Huh-7.5
MIMAT0000686	hsa-miR-34c-5p	ENSG00000280064	AC130304.1	TEC	chr8	37718409	37718431	+	2	0	AGO2	8mer	cguuagucgaUUGAUGUGACGGa	| | :|:|:|||||||	ccuggaaagaGAUUGCACUGCCa	0.6893	-0.121	0	TDF
MIMAT0000686	hsa-miR-34c-5p	ENSG00000254166	CASC19	processed_transcript	chr8	128221786	128221807	-	3	0	AGO1-4,AGO2	7mer-m8	cguUAGUCGA-UUGAUGUGACGGa	| | || ||| |||||||	cacAGCCCCUCAAC--CACUGCCc	0.8070	-0.591	1	Huh-7.5
MIMAT0000686	hsa-miR-34c-5p	ENSG00000253931	AC105118.1	antisense	chr8	144495367	144495392	+	1	0	AGO2	8mer	cguUAGUCGAUUGAU---GUGACGGa	| ||| || :|| | |||||||	cccAUCUGCCGACAAGACCACUGCCa	1.1717	-0.348	1	HeLa
MIMAT0000686	hsa-miR-34c-5p	ENSG00000254690	AC233992.1	antisense	chr8	145538793	145538801	-	2	0	AGO1-4	7mer-m8	cguuagucgauugauGUGACGGa	|||||||	--------------cCACUGCCc	-2.3478	-0.407	0	Huh-7.5
MIMAT0000686	hsa-miR-34c-5p	ENSG00000255182	AC084125.2	processed_transcript	chr8	145723492	145723514	-	1	0	AGO2	7mer-m8	cgUUA-GU-CGAUUGAUGUGACGGa	:|| || || |: ||||||||	aaGAUGCAGGCCAG--ACACUGCCg	1.0466	-1.085	4	T98G
MIMAT0000686	hsa-miR-34c-5p	ENSG00000273381	AL158071.4	lincRNA	chr9	93971362	93971382	-	1	0	AGO1-4	7mer-m8	cguuagUCGAUUGAUGUGACGGa	| | ||||: | |||||||	uccaaaAGCUGCC--CACUGCCu	1.0817	-0.271	6	Huh-7.5
MIMAT0000686	hsa-miR-34c-5p	ENSG00000236901	MIR600HG	sense_intronic	chr9	125875965	125875987	-	3	0	AGO1-4,AGO2	7mer-m8	cguuagucgauugAUGUGACGGa	|| | |||||||	aacuuccuucccaUCCACUGCCu	0.0524	0.144	3	Huh-7.5
MIMAT0000686	hsa-miR-34c-5p	ENSG00000225032	AL162586.1	antisense	chr9	130578345	130578363	+	3	0	AGO2	8mer	cguuaguCGAUUGAUGUGACGGa	|| | | :|||||||	----gacGCCAUCAGCACUGCCa	0.2343	0.205	2	HeLa
MIMAT0000686	hsa-miR-34c-5p	ENSG00000234771	SLC25A25-AS1	antisense	chr9	130872752	130872778	-	3	0	AGO1-4,AGO2	7mer-m8	cguuAGUCGAUUGAU----GUGACGGa	| |||||| |||: |||||||	gaucUCAGCUCACUGAAACCACUGCCu	1.5135	-0.039	8	T-REx-293,hNSC
MIMAT0000686	hsa-miR-34c-5p	ENSG00000179082	C9orf106	lincRNA	chr9	132084813	132084838	+	1	0	AGO2	7mer-m8	cgUUAGUCGAU-UGAU--GUGACGGa	| | | ||| | | |||||||	auACUGACCUAUAGGAGGCACUGCCc	0.8463	-0.364	2	MCF7
MIMAT0000686	hsa-miR-34c-5p	ENSG00000179082	C9orf106	lincRNA	chr9	132086379	132086402	+	1	0	AGO2	7mer-m8	cgUUAGUCG--AUUGAUGUGACGGa	|| | || | ||| |||||||	caAAACUGCCGUCACU-CACUGCCg	1.0742	-0.643	2	MCF7
MIMAT0000686	hsa-miR-34c-5p	ENSG00000204054	LINC00963	processed_transcript	chr9	132267484	132267507	+	6	0	AGO1-4,AGO2	7mer-m8	cguuagUC-GAUUGAUGUGACGGa	|| | || ||||||||	caggagAGACAAAGAACACUGCCc	0.5576	0.921	2	HEK293S,Huh-7.5
MIMAT0000686	hsa-miR-34c-5p	ENSG00000204054	LINC00963	processed_transcript	chr9	132267850	132267873	+	5	0	AGO2	7mer-m8	cguUAGUCGAUUG-AUGUGACGGa	| | |:|| | | |||||||	cccAGCGGCCCCCAUUCACUGCCu	0.8992	-0.217	2	HeLa
MIMAT0000686	hsa-miR-34c-5p	ENSG00000262075	AC174065.1	lincRNA	chr9	139218358	139218377	-	1	0	AGO2	8mer	cguUAGUCGAUUGAUGUGACGGa	| |||| || | |||||||	gacAUCAUCU--C-CCACUGCCa	1.0817	-0.804	1	HEK293S
MIMAT0000686	hsa-miR-34c-5p	ENSG00000233016	SNHG7	antisense	chr9	139616097	139616119	-	1	0	AGO1-4	7mer-m8	cguuaGUCGAUUGAUGUGACGGa	|||| || |||||||	cggcaCAGCAAAGGCCACUGCCu	0.8582	-0.272	5	Huh-7.5
MIMAT0000686	hsa-miR-34c-5p	ENSG00000233016	SNHG7	antisense	chr9	139619310	139619333	-	8	1	AGO1,AGO2	8mer	cguuaGUCGAUUGAU-GUGACGGa	| |:|| |: : |||||||	ccugcCGGCCAGGGGCCACUGCCa	0.7943	0.166	5	EWS,endothelial
MIMAT0000686	hsa-miR-34c-5p	ENSG00000233016	SNHG7	antisense	chr9	139621325	139621348	-	75	0	AGO1,AGO1-4,AGO2	7mer-m8	cgUUAGUCGAU-UGAUGUGACGGa	|:|| | | | ||||||||	uuAGUCUUCAACAGGACACUGCCc	0.9130	0.093	5	Huh-7.5,endothelial,foreskin_fibroblast
MIMAT0000686	hsa-miR-34c-5p	ENSG00000273066	AL355987.4	processed_transcript	chr9	139700765	139700786	+	2	0	AGO1-4	8mer	cguuagUCGAUUGAUGUGACGGa	|| ||: || |||||||	gcugggAGUAUAC-CCACUGCCa	0.8228	-0.310	6	Huh-7.5
MIMAT0000686	hsa-miR-34c-5p	ENSG00000260996	BX255925.1	sense_overlapping	chr9	140189205	140189225	-	1	0	AGO2	8mer	cgUUAGUCGAUUGAUGUGACGGa	|| || | | |||||||	caAACAAGGU--CCCCACUGCCa	0.6957	0.002	5	HeLa
MIMAT0000686	hsa-miR-34c-5p	ENSG00000223808	AC044784.1	lincRNA	chr10	9015152	9015171	+	1	0	AGO1-4	7mer-m8	cgUUAGUCGAUUGAUGUGACGGa	||| | || || |||||||	caAAUGA-CU--CUUCACUGCCc	1.0307	0.503	1	MCF7
MIMAT0000686	hsa-miR-34c-5p	ENSG00000230555	AL450326.1	lincRNA	chr10	43917490	43917512	+	1	0	AGO1	7mer-m8	cguuAGUCGAUUGAUGUGACGGa	| | :| | || |||||||	gagcUGGGAUCACACCACUGCCc	0.8557	-0.181	5	endothelial
MIMAT0000686	hsa-miR-34c-5p	ENSG00000273363	AL353801.3	sense_intronic	chr10	45454582	45454604	-	2	0	AGO1-4	7mer-m8	cguuagucgauugauGUGACGGa	| || |||||||	ucuuucucucccaguCACUGCCu	0.0615	-0.027	1	MCF7
MIMAT0000686	hsa-miR-34c-5p	ENSG00000251413	AC068898.2	sense_intronic	chr10	49832251	49832274	-	1	0	AGO2	7mer-m8	cguuAGUCGAUU-GAUGUGACGGa	| |||| |:| ||:|||||||	gaccUCAGGUGAUCUGCACUGCCu	1.3977	-0.033	0	motor_cortex
MIMAT0000686	hsa-miR-34c-5p	ENSG00000226200	SGMS1-AS1	antisense	chr10	52391844	52391864	+	1	0	AGO2	7mer-m8	cguUAGUCGAUUGAUGUGACGGa	|| |||||| :| ||||||||	gccAUCAGCAGA--ACACUGCCc	1.7605	-0.002	5	HEK293S
MIMAT0000686	hsa-miR-34c-5p	ENSG00000280401	AC022532.1	TEC	chr10	72195715	72195736	+	1	0	AGO1-4	8mer	cguuAGUCGAUUGAUGUGACGGa	|| || | | |||||||	caguUCUGCCCA-UCCACUGCCa	0.6998	1.154	2	Huh-7.5
MIMAT0000686	hsa-miR-34c-5p	ENSG00000221817	PPP3CB-AS1	processed_transcript	chr10	75255372	75255393	+	1	0	AGO1-4	8mer	cgUUAGUCG-AUUGAUGUGACGGa	| |: | || ||| |||||||	ggAGACCGCGGAAC--CACUGCCa	1.0922	0.185	2	Huh-7.5
MIMAT0000686	hsa-miR-34c-5p	ENSG00000229569	AL356753.1	lincRNA	chr10	80761421	80761441	-	1	0	AGO1-4	8mer	cguuaGUCGAUUGAUGUGACGGa	| | || |:| |||||||	ccccaCCGCCAGC--CACUGCCa	0.7688	-0.819	0	Huh-7.5
MIMAT0000686	hsa-miR-34c-5p	ENSG00000225484	NUTM2B-AS1	antisense	chr10	81476746	81476768	-	1	0	AGO1-4	7mer-m8	cguuAGUCGAUUGAUGUGACGGa	|:|||| | ||||||||	uauuUUAGCUUCCCACACUGCCu	1.0753	0.358	2	HeLa
MIMAT0000686	hsa-miR-34c-5p	ENSG00000225484	NUTM2B-AS1	antisense	chr10	81586247	81586268	-	5	0	AGO2	7mer-m8	cguuAGUCGAUUGAUGUGACGGa	|| :|| || |||||||	uuccUCCAUUACCU-CACUGCCu	0.8228	0.885	2	T98G
MIMAT0000686	hsa-miR-34c-5p	ENSG00000230091	TMEM254-AS1	antisense	chr10	81807406	81807428	-	1	0	AGO1-4	7mer-m8	cguuagucgaUUGAUGUGACGGa	| | :|| |||||||	gaauaugaagGACCCCACUGCCc	0.3631	-0.088	1	MCF7
MIMAT0000686	hsa-miR-34c-5p	ENSG00000272631	AC067750.1	antisense	chr10	88512159	88512182	-	1	0	AGO2	7mer-m8	cguuaGUCGA--UUGAUGUGACGGa	| ||| |:|| |||||||	cugucCUGCUGCAGCU-CACUGCCc	0.7352	0.007	2	T-REx-293
MIMAT0000686	hsa-miR-34c-5p	ENSG00000272631	AC067750.1	antisense	chr10	88512593	88512613	-	1	0	AGO2	7mer-m8	cgUUAGUCGAUUGAUGUGACGGa	| ||||| | |||||||	agACUCAGCCUCC--CACUGCCu	1.0524	-0.058	2	HeLa
MIMAT0000686	hsa-miR-34c-5p	ENSG00000237280	AL136982.3	sense_intronic	chr10	88873711	88873729	+	3	0	AGO1-4,AGO2	7mer-m8	cguuagUCGAUUGAUGUGACGGa	|| | || |||||||	----caAGAUCACACCACUGCCc	0.3457	-0.077	2	HeLa,Huh-7.5
MIMAT0000686	hsa-miR-34c-5p	ENSG00000223482	NUTM2A-AS1	antisense	chr10	89102289	89102299	-	3	0	AGO1,AGO2	7mer-m8	cguuagucgauuGAUGUGACGGa	|| |||||||	-----------uCU-CACUGCCu	-1.5105	0.565	5	HEK293T,endothelial
MIMAT0000686	hsa-miR-34c-5p	ENSG00000223482	NUTM2A-AS1	antisense	chr10	89102289	89102310	-	3	0	AGO1,AGO2	7mer-m8	cguuAGUCGAUUGAUGUGACGGa	|| :|| || |||||||	uuccUCCAUUAUCU-CACUGCCu	0.8228	0.492	5	HEK293T,endothelial
MIMAT0000686	hsa-miR-34c-5p	ENSG00000224934	AL391684.1	lincRNA	chr10	101193311	101193331	+	2	0	AGO2	7mer-m8	cgUUAGUCGAUUGAUGUGACGGa	|||:: || | ||||||||	agAAUUGACU--CAACACUGCCu	1.0997	1.138	3	Huh-7.5
MIMAT0000686	hsa-miR-34c-5p	ENSG00000224934	AL391684.1	lincRNA	chr10	101193446	101193468	+	1	0	AGO1	7mer-m8	cgUUAGUCGAUUGAUGUGACGGa	|: | | |: : |||||||	agAGCCUGGUGUUCUCACUGCCu	0.7646	-0.121	3	endothelial
MIMAT0000686	hsa-miR-34c-5p	ENSG00000224934	AL391684.1	lincRNA	chr10	101196369	101196388	+	1	0	AGO2	7mer-m8	cgUUAGUCGAUUGAUGUGACGGa	|||: || |:| |||||||	uaAAUU--CUUAUU-CACUGCCu	1.0382	0.388	3	Huh-7.5
MIMAT0000686	hsa-miR-34c-5p	ENSG00000273108	AL121929.2	antisense	chr10	105368964	105368984	+	1	0	AGO2	7mer-m8	cgUUAGUCGAUUGAUGUGACGGa	|| || || :| ||||||||	caAAGCA-CUUGC-ACACUGCCc	1.1335	-0.173	1	HeLa
MIMAT0000686	hsa-miR-34c-5p	ENSG00000270589	AL158163.1	antisense	chr10	112670409	112670431	+	3	0	AGO1,AGO2	8mer	cguuagucgauugauGUGACGGa	| | | |||||||	caccuucccacccccCACUGCCa	0.1983	-0.407	5	MDA-MB-231,endothelial
MIMAT0000686	hsa-miR-34c-5p	ENSG00000260917	AL158212.3	sense_overlapping	chr10	114583866	114583888	+	3	0	AGO1,AGO1-4	7mer-m8	cguuagucgauugauGUGACGGa	||| | |||||||	ugccucauccccaccCACUGCCc	0.4411	-0.690	8	endothelial,hNSC
MIMAT0000686	hsa-miR-34c-5p	ENSG00000260917	AL158212.3	sense_overlapping	chr10	114585032	114585055	+	1	0	AGO2	8mer	cguuaGUCGAUUGAU-GUGACGGa	| || | |:| | |||||||	ccuccCACCCAGCAACCACUGCCa	0.8992	0.071	8	HCT116
MIMAT0000686	hsa-miR-34c-5p	ENSG00000279315	AL158212.4	TEC	chr10	114591426	114591449	+	3	0	AGO1-4,AGO2	7mer-m8	cguuagUCGAUUG-AUGUGACGGa	||: ||: ||||||||	agcccaAGUGAAUAGACACUGCCu	0.6011	5.591	1	HeLa,Huh-7.5
MIMAT0000686	hsa-miR-34c-5p	ENSG00000229847	EMX2OS	antisense	chr10	119248512	119248534	-	1	0	AGO2	8mer	cgUUAGUCGAUUGAUGUGACGGa	|| ||| |: |||||||||	acACUCACAUGCAUACACUGCCa	1.2481	-0.296	3	cingulate_gyrus
MIMAT0000686	hsa-miR-34c-5p	ENSG00000229847	EMX2OS	antisense	chr10	119248684	119248704	-	1	0	AGO2	7mer-m8	cgUUAGUCGAUUGAUGUGACGGa	|: ||| :|| ||||||||	aaAGCCAG-GGAC-ACACUGCCu	1.1177	0.085	3	HeLa
MIMAT0000686	hsa-miR-34c-5p	ENSG00000255328	AC136475.5	lincRNA	chr11	327820	327847	+	1	0	AGO2	7mer-m8	cguUAGUCG--AUUG--AU-GUGACGGa	|| :| ||| |||: |: |||||||	gccGUGAGCUGUAAUGGUGCCACUGCCc	1.2938	0.008	2	HEK293S
MIMAT0000686	hsa-miR-34c-5p	ENSG00000254815	AP006284.1	antisense	chr11	557876	557896	+	3	0	AGO2	8mer	cguuAGUCGAUUGAUGUGACGGa	||| || | ||||||||	aggcUCACCU--CCACACUGCCa	0.8324	1.103	1	T98G
MIMAT0000686	hsa-miR-34c-5p	ENSG00000254815	AP006284.1	antisense	chr11	558328	558349	+	2	0	AGO2	8mer	cgUUAGUCGAUUGAUGUGACGGa	|| || ::|| |||||||	agAAGGAG-GGGCUCCACUGCCa	1.0031	-0.159	1	22RV1
MIMAT0000686	hsa-miR-34c-5p	ENSG00000255108	AP006621.1	antisense	chr11	823766	823788	-	2	0	AGO1-4,AGO2	7mer-m8	cguuAGUCGAUUGAUGUGACGGa	| :|| || |||||||	cgcuUGGGCGCUCUCCACUGCCu	0.6680	-0.536	6	22RV1,fibroblasts
MIMAT0000686	hsa-miR-34c-5p	ENSG00000250397	AP006623.1	antisense	chr11	857954	857980	-	1	0	AGO2	7mer-m8	cgUUAGUC-GAU--UGAU-GUGACGGa	||| |:| ||: || | |||||||	acAAACGGCCUGACACCAUCACUGCCc	1.2661	-0.506	2	HEK293T
MIMAT0000686	hsa-miR-34c-5p	ENSG00000255153	TOLLIP-AS1	antisense	chr11	1331891	1331915	+	1	0	AGO2	7mer-m8	cgUUAGUCGAU--UGAUGUGACGGa	|| || :|| || |||||||	ccAUUCUUUUAUUCCUUCACUGCCu	1.0466	0.023	3	HEK293
MIMAT0000686	hsa-miR-34c-5p	ENSG00000269821	KCNQ1OT1	antisense	chr11	2655239	2655261	-	1	0	AGO1-4	7mer-m8	cguuagucgauUGAUGUGACGGa	| |||||||||||	aagcuggaggcACUACACUGCCu	0.4719	0.117	1	Huh-7.5
MIMAT0000686	hsa-miR-34c-5p	ENSG00000269821	KCNQ1OT1	antisense	chr11	2663276	2663299	-	3	1	AGO1-4,AGO2	7mer-m8	cgUUAGUCGAU-UGAUGUGACGGa	|:|::| |: |: ||||||||	aaAGUUGGAUGCAUCACACUGCCu	1.1304	0.157	1	Huh-7.5
MIMAT0000686	hsa-miR-34c-5p	ENSG00000269821	KCNQ1OT1	antisense	chr11	2674511	2674539	-	2	0	AGO1-4,AGO2	7mer-m8	cgUUAGUCGAUU------GAUGUGACGGa	|| :|||||| ||:|||||||	caAAAUAGCUAAACUGGUCUGCACUGCCc	1.2208	-0.532	1	Huh-7.5,hNSC
MIMAT0000686	hsa-miR-34c-5p	ENSG00000269821	KCNQ1OT1	antisense	chr11	2684725	2684749	-	5	0	AGO1-4,AGO2	8mer	cgUUAGUCGAU-UG-AUGUGACGGa	||| :|| | || :|||||||	ccAAGAGGCAAUACAGGCACUGCCa	1.1972	-0.084	1	Huh-7.5
MIMAT0000686	hsa-miR-34c-5p	ENSG00000269821	KCNQ1OT1	antisense	chr11	2691898	2691918	-	5	0	AGO1-4,AGO2	7mer-m8	cguUAGUCGAUUGAUGUGACGGa	:|:| || :||||||||||	cuuGUUA-CU-GCUACACUGCCu	1.0731	-0.439	1	Huh-7.5
MIMAT0000686	hsa-miR-34c-5p	ENSG00000269821	KCNQ1OT1	antisense	chr11	2693717	2693740	-	3	0	AGO1-4	8mer	cguuagUCGAUUGAU--GUGACGGa	||| |||| ||| |||||||	gcacagAGCU-CCUAGGCACUGCCa	1.4231	-0.030	1	Huh-7.5
MIMAT0000686	hsa-miR-34c-5p	ENSG00000269821	KCNQ1OT1	antisense	chr11	2695021	2695044	-	12	0	AGO1-4,AGO2	7mer-m8	cgUUAGUCGAUUGAU-GUGACGGa	| :||:: ::| | |||||||	ggGAUUGAAGGGCCAUCACUGCCc	1.0222	-0.203	1	Huh-7.5
MIMAT0000686	hsa-miR-34c-5p	ENSG00000269821	KCNQ1OT1	antisense	chr11	2706996	2707017	-	13	0	AGO1-4,AGO2	8mer	cguuagucGAUUGAUGUGACGGa	||| || || |||||||	gcagggccCUUUCU-CACUGCCa	0.8762	-0.384	1	Huh-7.5
MIMAT0000686	hsa-miR-34c-5p	ENSG00000279549	AP000437.1	TEC	chr11	60911944	60911966	-	2	0	AGO1-4,AGO2	7mer-m8	cguuagucgaUUGAUGUGACGGa	| | || ||||||||	acccuauagaAAAAACACUGCCu	0.5231	-0.321	1	HEK293S,Huh-7.5
MIMAT0000686	hsa-miR-34c-5p	ENSG00000245532	NEAT1	lincRNA	chr11	65194717	65194739	+	48	0	AGO1,AGO1-4,AGO2	8mer	cguuagucgauugauGUGACGGa	|| | | |||||||	gcguagaauggaagcCACUGCCa	0.3711	-0.168	3	Huh-7.5,endothelial
MIMAT0000686	hsa-miR-34c-5p	ENSG00000245532	NEAT1	lincRNA	chr11	65196244	65196264	+	33	0	AGO1,AGO1-4,AGO2	7mer-m8	cguuaGUCGAUUGAUGUGACGGa	| |||| ||:|||||||	accucCAGC--CCUGCACUGCCu	1.0498	-0.459	3	Huh-7.5,endothelial
MIMAT0000686	hsa-miR-34c-5p	ENSG00000245532	NEAT1	lincRNA	chr11	65205207	65205230	+	51	0	AGO1,AGO1-4,AGO2	7mer-m8	cguUAG-UCGAUUGAUGUGACGGa	| ||| ||:|: | |||||||	ggcAUCUAGUUGUCCUCACUGCCc	1.2481	-0.019	3	Huh-7.5,endothelial,foreskin_fibroblast
MIMAT0000686	hsa-miR-34c-5p	ENSG00000245532	NEAT1	lincRNA	chr11	65211045	65211067	+	42	0	AGO1,AGO1-4,AGO2	8mer	cgUUAGUCGAUUGAU-GUGACGGa	::| || :::|: |||||||	agGGUGAG-AGGUUGUCACUGCCa	0.9989	-0.111	3	Huh-7.5,endothelial
MIMAT0000686	hsa-miR-34c-5p	ENSG00000245532	NEAT1	lincRNA	chr11	65211202	65211223	+	30	0	AGO1,AGO1-4,AGO2	7mer-m8	cgUUAGUCGAUUGAUGUGACGGa	|| |::||| || |||||||	ucACUUGGCUCUCU-CACUGCCc	1.3456	-0.123	3	Huh-7.5,endothelial
MIMAT0000686	hsa-miR-34c-5p	ENSG00000255468	AP001107.9	antisense	chr11	66131061	66131086	+	3	0	AGO1-4	7mer-m8	cgUUAG---UCGAUUGAUGUGACGGa	|||| | | |:|| |||||||	uaAAUCUGGACCCAGCUCCACUGCCc	1.1050	-0.280	3	Huh-7.5
MIMAT0000686	hsa-miR-34c-5p	ENSG00000255517	AP002748.3	antisense	chr11	66241135	66241157	-	1	0	AGO1-4	7mer-m8	cguUAGUCGAUUGAUGUGACGGa	|| || || |: :|||||||	gccAUGUGCCAGAGGCACUGCCc	1.1770	0.234	7	Huh-7.5
MIMAT0000686	hsa-miR-34c-5p	ENSG00000257038	AP002761.3	antisense	chr11	73018286	73018306	-	2	0	AGO1,AGO2	8mer	cguuAGUCGAUUGAUGUGACGGa	|| ||: || | |||||||	gcccUCGACUUCC--CACUGCCa	0.9851	0.477	2	MCF7,endothelial
MIMAT0000686	hsa-miR-34c-5p	ENSG00000257038	AP002761.3	antisense	chr11	73018347	73018369	-	2	0	AGO1	7mer-m8	cguuAGUCGAUUGAUGUGACGGa	| |: || || :|||||||	gaccUUCGCAAAGCGCACUGCCc	0.9787	0.237	2	endothelial
MIMAT0000686	hsa-miR-34c-5p	ENSG00000261578	AP003119.3	sense_overlapping	chr11	76512234	76512256	+	1	0	AGO2	7mer-m8	cguuagucgAUUGAUGUGACGGa	| | |:::| |||||||	gucuuucuaUGGUUUCACUGCCc	0.6893	-0.091	4	hMSC
MIMAT0000686	hsa-miR-34c-5p	ENSG00000245248	USP2-AS1	antisense	chr11	119394536	119394556	+	1	0	AGO2	7mer-m8	cgUUAGUCGAUUGAUGUGACGGa	:|||| ||::| |||||||	ugGAUCACCUGGC--CACUGCCc	1.3096	0.926	4	HeLa
MIMAT0000686	hsa-miR-34c-5p	ENSG00000256721	CACNA1C-IT3	sense_intronic	chr12	2397965	2397989	+	1	0	AGO2	8mer	cguUAGUCG-AUUGAU-GUGACGGa	|||||: |:||: |||||||	uucAUCAGUAGAGCUGCCACUGCCa	1.4107	-0.047	1	motor_cortex
MIMAT0000686	hsa-miR-34c-5p	ENSG00000256150	AC092471.2	processed_transcript	chr12	2921814	2921839	-	1	0	AGO2	7mer-m8	cgUUAGUCGAUUGAU---GUGACGGa	|: |||| |::|| |||||||	uaAGGCAGCAAGUUACGUCACUGCCu	1.2661	0.445	3	GM12892
MIMAT0000686	hsa-miR-34c-5p	ENSG00000258325	ITFG2-AS1	antisense	chr12	2921814	2921839	-	1	0	AGO2	7mer-m8	cgUUAGUCGAUUGAU---GUGACGGa	|: |||| |::|| |||||||	uaAGGCAGCAAGUUACGUCACUGCCu	1.2661	0.445	3	GM12892
MIMAT0000686	hsa-miR-34c-5p	ENSG00000257027	AC010186.3	sense_intronic	chr12	9812739	9812760	+	3	0	AGO1,AGO1-4	8mer	cguUAGUCGAUUGAUGUGACGGa	| ||::|| |||:|||||||	ucuAUUGGC-CACUGCACUGCCa	1.3509	0.021	1	Huh-7.5,endothelial
MIMAT0000686	hsa-miR-34c-5p	ENSG00000257261	AC008014.1	lincRNA	chr12	46848880	46848903	+	2	0	AGO1-4,AGO2	7mer-m8	cgUUAGUCG-AUUGAUGUGACGGa	|: || | | || |||||||	caAGCCAUCUUCCCUCCACUGCCu	0.9491	-0.728	6	Huh-7.5
MIMAT0000686	hsa-miR-34c-5p	ENSG00000205537	AC121338.1	antisense	chr12	48295144	48295166	+	1	0	AGO2	8mer	cguuagucgauugaUGUGACGGa	|| | | :|||||||	acagcgggaugcagGCACUGCCa	0.5514	0.649	2	TDF
MIMAT0000686	hsa-miR-34c-5p	ENSG00000257964	AC020612.3	antisense	chr12	49970788	49970814	-	1	0	AGO2	8mer	cguUAGUCGAUUG----AUGUGACGGa	||| || |:| | |||||||	cauAUCUGCCAGCCUCAUCCACUGCCa	0.6818	0.274	4	HeLa
MIMAT0000686	hsa-miR-34c-5p	ENSG00000257830	AC021066.1	antisense	chr12	52668614	52668638	-	1	0	AGO2	7mer-m8	cguuAGUCGAU-UGA-UGUGACGGa	|| |||: ::| |||||||	aauuUCUGCUGUGUUCCCACUGCCc	0.9300	0.101	1	HeLa
MIMAT0000686	hsa-miR-34c-5p	ENSG00000228630	HOTAIR	antisense	chr12	54357537	54357558	-	1	0	AGO2	7mer-m8	cguuAGUCGA-UUGAUGUGACGGa	||:| | |:| |||||||	cggcUCGGGUCAGC--CACUGCCc	0.7253	-0.380	4	MDA-MB-231
MIMAT0000686	hsa-miR-34c-5p	ENSG00000221949	LINC01465	lincRNA	chr12	62997157	62997179	-	1	0	AGO2	7mer-m8	cgUUAGUCGAUUGAUGUGACGGa	| :| | ||| || |||||||	gaGAGCCGCUCCCUCCACUGCCc	1.2481	0.384	1	HEK293T
MIMAT0000686	hsa-miR-34c-5p	ENSG00000274979	AC020656.2	lincRNA	chr12	69722107	69722131	-	1	0	AGO1-4	7mer-m8	cguuAGUCGAUU--GAUGUGACGGa	|: |: || :| |||||||	auucUUUGUGAAAUUUCCACUGCCu	0.6458	0.157	3	Huh-7.5
MIMAT0000686	hsa-miR-34c-5p	ENSG00000245904	AC025164.1	antisense	chr12	92581821	92581843	+	1	0	AGO2	7mer-m8	cguuaguCGAUUGAUGUGACGGa	|:|| ||||||||	uuccaguGUUAUAAACACUGCCu	0.3631	0.073	3	22RV1
MIMAT0000686	hsa-miR-34c-5p	ENSG00000205056	LINC02397	lincRNA	chr12	92875842	92875864	+	1	0	AGO2	7mer-m8	cguUAGUC-GAUUGAUGUGACGGa	||::| | || | |||||||	ugcAUUGGACCAAAU-CACUGCCu	0.9967	-0.162	3	cingulate_gyrus
MIMAT0000686	hsa-miR-34c-5p	ENSG00000266923	AC063949.2	antisense	chr12	92875842	92875864	+	1	0	AGO2	7mer-m8	cguUAGUC-GAUUGAUGUGACGGa	||::| | || | |||||||	ugcAUUGGACCAAAU-CACUGCCu	0.9967	-0.162	0	cingulate_gyrus
MIMAT0000686	hsa-miR-34c-5p	ENSG00000281344	HELLPAR	macro_lncRNA	chr12	102601625	102601648	+	7	0	AGO1-4,AGO2	7mer-m8	cguuaGUCGAUUG-AUGUGACGGa	| | |:|::| | |||||||	ggugaCUGUUGGCAUUCACUGCCu	0.8812	-0.079	2	Huh-7.5
MIMAT0000686	hsa-miR-34c-5p	ENSG00000281344	HELLPAR	macro_lncRNA	chr12	102616592	102616614	+	4	0	AGO1-4,AGO2	7mer-m8	cguuagucGAUUGAUGUGACGGa	| | | | |||||||	acuucucuCCACAUCCACUGCCc	0.2937	-0.173	2	Huh-7.5
MIMAT0000686	hsa-miR-34c-5p	ENSG00000281344	HELLPAR	macro_lncRNA	chr12	102721279	102721305	+	2	0	AGO1-4	7mer-m8	cguUAGUCGA----UUGAUGUGACGGa	||:|| | ||:| |||||||	uguAUUAGGUAUGGAAUUUCACUGCCu	0.7412	0.259	2	Huh-7.5
MIMAT0000686	hsa-miR-34c-5p	ENSG00000281344	HELLPAR	macro_lncRNA	chr12	102724255	102724279	+	2	0	AGO1-4,AGO2	7mer-m8	cguuAGUCGA--UUGAUGUGACGGa	| ||| || ::|||||||||	gguuUCAACUCCUGUUACACUGCCu	1.1293	0.087	2	Huh-7.5
MIMAT0000686	hsa-miR-34c-5p	ENSG00000281344	HELLPAR	macro_lncRNA	chr12	102758682	102758705	+	9	0	AGO1-4,AGO2	8mer	cguuagucgauUGA-UGUGACGGa	||| ||||||||	uggugacaaacACUGACACUGCCa	-0.1084	-0.136	2	Huh-7.5
MIMAT0000686	hsa-miR-34c-5p	ENSG00000281344	HELLPAR	macro_lncRNA	chr12	102773789	102773811	+	1	0	AGO1-4	7mer-m8	cguuaGUCGAUUGAUGUGACGGa	| | |: | || |||||||	ggcuaCUGUAAUCUCCACUGCCu	0.8123	0.926	2	Huh-7.5
MIMAT0000686	hsa-miR-34c-5p	ENSG00000280138	AC027290.2	TEC	chr12	123364848	123364870	-	2	0	AGO1-4	8mer	cguuagucgauUGAUGUGACGGa	| | |:| |||||||	ucccccuuuccAUUUCACUGCCa	0.4118	-0.160	1	Huh-7.5
MIMAT0000686	hsa-miR-34c-5p	ENSG00000256028	AC026362.1	processed_transcript	chr12	123464813	123464834	+	1	0	AGO1-4	8mer	cguuagucgauUGAUGUGACGGa	| || | :|| |||||||	uccaugcccgcGCU-CACUGCCa	0.8303	-0.633	0	Huh-7.5
MIMAT0000686	hsa-miR-34c-5p	ENSG00000274427	AC145423.2	sense_intronic	chr12	123999895	123999918	-	2	0	AGO1,AGO1-4	8mer	cguuAGU-CGAUUGAUGUGACGGa	||| | |||:|||||||	ugcuUCACCCCCACUGCACUGCCa	0.9194	-0.030	1	endothelial,hNSC
MIMAT0000686	hsa-miR-34c-5p	ENSG00000279233	AC122688.3	TEC	chr12	125625816	125625838	+	1	0	AGO1-4	7mer-m8	cguUAGUCGAUUGAUGUGACGGa	| ||| | | |:|||||||	cccAUCUGGAAUAUGCACUGCCg	1.0817	-0.135	4	hNSC
MIMAT0000686	hsa-miR-34c-5p	ENSG00000279500	AC108704.2	TEC	chr12	129298873	129298893	-	3	0	AGO1,AGO2	7mer-m8	cgUUAGUCGAUUGAUGUGACGGa	|| ||: |:| |||||||	uuAAAAAGUAAGC--CACUGCCu	0.9056	-0.042	3	GM12878,endothelial
MIMAT0000686	hsa-miR-34c-5p	ENSG00000279128	AC078925.2	TEC	chr12	131508419	131508441	-	1	0	AGO2	7mer-m8	cguUAGUCGAUUGAUGUGACGGa	||:: | | ||||||||	uucAUUGCCCCUCAACACUGCCc	0.7804	-0.330	3	HeLa
MIMAT0000686	hsa-miR-34c-5p	ENSG00000204603	LINC01257	lincRNA	chr12	131692401	131692423	+	1	0	AGO2	7mer-m8	cguuagUCGAUUGAUGUGACGGa	| ||| |:| ||||||||	gagcagAGCCAGCCACACUGCCg	0.9526	-0.073	4	MCF7
MIMAT0000686	hsa-miR-34c-5p	ENSG00000279283	AC131009.4	TEC	chr12	132381450	132381473	+	4	0	AGO1-4,AGO2	7mer-m8	cguuagucGA-UUGAUGUGACGGa	| || ::||||||||||	ccuccaccCUGGGCUACACUGCCu	0.6955	-0.696	1	Huh-7.5
MIMAT0000686	hsa-miR-34c-5p	ENSG00000280287	AC131212.3	TEC	chr12	133128350	133128371	+	1	0	AGO1-4	8mer	cguuagUCGAUUGAUGUGACGGa	| :||| : :|||||||	acgggaGGCUCG-GGCACUGCCa	0.7455	-0.805	2	Huh-7.5
MIMAT0000686	hsa-miR-34c-5p	ENSG00000280287	AC131212.3	TEC	chr12	133128726	133128750	+	4	0	AGO1-4,AGO2	7mer-m8	cguuagUCGAUUGAU--GUGACGGa	| || ||||: |||||||	cagaggAGAGAACUGCCCACUGCCc	0.9629	-0.904	2	Huh-7.5
MIMAT0000686	hsa-miR-34c-5p	ENSG00000279700	AC131212.2	TEC	chr12	133141987	133142011	+	2	0	AGO1-4	8mer	cgUUAGUCGAU-UG-AUGUGACGGa	||| || | | :| ||||||||	acAAACAUCCAUGCACACACUGCCa	1.2227	-0.221	2	Huh-7.5
MIMAT0000686	hsa-miR-34c-5p	ENSG00000274317	LINC02334	lincRNA	chr13	38619563	38619584	+	1	0	AGO2	8mer	cgUUAGUCGAUUGAUGUGACGGa	| || || || | |||||||	gaAAGCACCUCUC-CCACUGCCa	1.0900	-0.154	3	H1
MIMAT0000686	hsa-miR-34c-5p	ENSG00000231607	DLEU2	antisense	chr13	50571479	50571499	-	1	0	AGO2	7mer-m8	cgUUAGUCGAUUGAUGUGACGGa	:| || | :|| ||||||||	ugGACCA-CAGAC-ACACUGCCc	1.0540	-0.819	1	22RV1
MIMAT0000686	hsa-miR-34c-5p	ENSG00000227674	LINC00355	lincRNA	chr13	64608607	64608633	-	3	0	AGO1-4,AGO2	7mer-m8	cguUAGUCGAUUG----AUGUGACGGa	:|:||||::| ||||||||	aauGUUAGCUGGCAGCAAACACUGCCu	1.0678	-0.126	4	BC-3,Huh-7.5
MIMAT0000686	hsa-miR-34c-5p	ENSG00000279463	AL159972.1	sense_intronic	chr13	74418891	74418912	-	1	0	AGO1-4	7mer-m8	cgUUAGUCGAUUGAUGUGACGGa	:| :| ||| ||||||||	auGAGUACAUAA-AACACUGCCu	0.9767	0.530	3	Huh-7.5
MIMAT0000686	hsa-miR-34c-5p	ENSG00000234377	RNF219-AS1	antisense	chr13	79191026	79191047	+	1	0	AGO2	7mer-m8	cguuaGUCGAUUGAUGUGACGGa	|| | || |||||||	caccaCAUCCUCCU-CACUGCCu	0.4838	1.053	4	H1
MIMAT0000686	hsa-miR-34c-5p	ENSG00000275216	AL161431.1	lincRNA	chr13	109924523	109924546	+	3	0	AGO2	7mer-m8	cguUAGUC-GAUUGAUGUGACGGa	||| | :| : | |||||||	uauAUCUGUUUUGGUCCACUGCCu	0.9194	-0.121	2	MDA-MB-231
MIMAT0000686	hsa-miR-34c-5p	ENSG00000255874	LINC00346	lincRNA	chr13	111520622	111520643	-	1	0	AGO2	7mer-m8	cgUUAGUCGAUUGAUGUGACGGa	||| || || | |||||||	ccAAACACCU-CCACCACUGCCc	1.1717	-0.201	6	HEK293T
MIMAT0000686	hsa-miR-34c-5p	ENSG00000255874	LINC00346	lincRNA	chr13	111521733	111521755	-	1	0	AGO2	7mer-m8	cguuaGUCGAUUGAUGUGACGGa	||| | || |||||||	agggcCAGGUCACCCCACUGCCg	0.7712	-0.220	6	HeLa
MIMAT0000686	hsa-miR-34c-5p	ENSG00000276248	AL442125.1	sense_intronic	chr13	114183364	114183387	+	4	0	AGO1-4	8mer	cguUAGU-CGAUUGAUGUGACGGa	| || |:|:|: |||||||	aacACCACGUUGAUCUCACUGCCa	0.9427	-0.315	1	Huh-7.5
MIMAT0000686	hsa-miR-34c-5p	ENSG00000233695	GAS6-AS1	antisense	chr13	114543992	114544011	+	1	0	AGO2	8mer	cguUAGUCGAUUGAUGUGACGGa	|| :||| || |||||||	ugcAUGGGCU--CU-CACUGCCa	0.9554	-0.643	2	HeLa
MIMAT0000686	hsa-miR-34c-5p	ENSG00000259018	AL049829.2	antisense	chr14	23826155	23826179	+	1	0	AGO2	7mer-m8	cgUUAGUCGAUUGA--UGUGACGGa	|| | |||::| |||||||	agAAGGAUCUAGUUCCUCACUGCCc	1.0307	0.169	0	TDF
MIMAT0000686	hsa-miR-34c-5p	ENSG00000157306	ZFHX2-AS1	processed_transcript	chr14	24028024	24028042	+	2	0	AGO2	7mer-m8	cgUUAGUCGAUUGAUGUGACGGa	:||| ||:|| |||||||	aaGAUC--CUGAC--CACUGCCu	1.0307	0.188	3	22RV1
MIMAT0000686	hsa-miR-34c-5p	ENSG00000258655	ARHGAP5-AS1	antisense	chr14	32545051	32545073	-	1	0	AGO1-4	7mer-m8	cguuaGUCGAUUGAUGUGACGGa	|:|: :| |||||||	aaggaCGGUAGAAACCACUGCCu	0.5051	0.215	2	Huh-7.5
MIMAT0000686	hsa-miR-34c-5p	ENSG00000258738	AL121603.2	antisense	chr14	35344456	35344479	+	1	0	AGO2	7mer-m8	cguuagucgauUGAU-GUGACGGa	| | | :||: |||||||	ccgcuucucccGCUGCCACUGCCc	0.6893	0.349	3	HS5
MIMAT0000686	hsa-miR-34c-5p	ENSG00000235706	DICER1-AS1	antisense	chr14	95646049	95646071	+	1	1	AGO2	7mer-m8	cguuagucgauuGAUGUGACGGa	|| | | || |||||||	gccgcccccgccCUUCACUGCCu	0.7370	-0.520	1	HEK293T
MIMAT0000686	hsa-miR-34c-5p	ENSG00000214548	MEG3	lincRNA	chr14	101297506	101297528	+	1	0	AGO1-4	8mer	cgUUAGUCGAUUGAU-GUGACGGa	|: ||| | | : |||||||	ugAGCCAG-GACCGGCCACUGCCa	0.9078	0.510	1	foreskin_fibroblast
MIMAT0000686	hsa-miR-34c-5p	ENSG00000214548	MEG3	lincRNA	chr14	101325402	101325424	+	1	0	AGO2	7mer-m8	cguuAGUCGAUUGAUGUGACGGa	|| | : | ||||||||	cuccUCUGAGGCCCACACUGCCc	0.6638	-0.637	1	motor_cortex
MIMAT0000686	hsa-miR-34c-5p	ENSG00000214548	MEG3	lincRNA	chr14	101325621	101325642	+	1	0	AGO2	7mer-m8	cguuAGUCGAUUGAUGUGACGGa	|| | : || |||||||	cuguUCUGGGGCCU-CACUGCCc	0.6564	-0.096	1	motor_cortex
MIMAT0000686	hsa-miR-34c-5p	ENSG00000258498	DIO3OS	lincRNA	chr14	102024302	102024324	-	2	0	AGO2	7mer-m8	cguuaGUCGAUUGAUGUGACGGa	| |: | :|| |||||||	cccccCGCCGGACCUCACUGCCc	0.8123	0.133	2	HeLa
MIMAT0000686	hsa-miR-34c-5p	ENSG00000260285	AL133367.1	antisense	chr14	103995028	103995049	-	2	0	AGO2	7mer-m8	cguuagucgAUUGAUGUGACGGa	|| | |::|| |||||||	gcuggcccgUGGCU-CACUGCCc	0.9034	-0.253	3	22RV1
MIMAT0000686	hsa-miR-34c-5p	ENSG00000279495	AL928654.4	TEC	chr14	105837297	105837322	+	2	0	AGO2	7mer-m8	cguUAGUC-GA--UUGAUGUGACGGa	| :||:| || :| ||||||||	cccGUCGGCCUGAGAGCACACUGCCu	1.0795	-0.397	1	T98G
MIMAT0000686	hsa-miR-34c-5p	ENSG00000224078	SNHG14	processed_transcript	chr15	25266377	25266399	+	5	0	AGO1-4,AGO2	8mer	cguuagucgauuGAUGUGACGGa	| || :|:|||||||	agagcgagacccUUGCACUGCCa	0.6638	-0.172	5	hNSC,motor_cortex
MIMAT0000686	hsa-miR-34c-5p	ENSG00000224078	SNHG14	processed_transcript	chr15	25352634	25352659	+	4	0	AGO1,AGO1-4,AGO2	8mer	cgUUA--GUCGAUUGA-UGUGACGGa	| ||| || ||:| |||||||	ggAAUUGCAUGGAAUUCUCACUGCCa	1.0859	-0.240	5	BT474,endothelial,hNSC
MIMAT0000686	hsa-miR-34c-5p	ENSG00000224078	SNHG14	processed_transcript	chr15	25354929	25354953	+	1	0	AGO1	7mer-m8	cguuagucGAUUGA--UGUGACGGa	|| | || || :|||||||	gccuuuccCUCUCUGCGCACUGCCc	0.8483	-0.480	5	endothelial
MIMAT0000686	hsa-miR-34c-5p	ENSG00000175746	C15orf54	lincRNA	chr15	39545482	39545506	+	2	0	AGO1	7mer-m8	cgUUAGUCGAUUGA--UGUGACGGa	|| : || |||| ||||||||	uuAAGUUGCCAACUCAACACUGCCu	1.3276	0.066	0	endothelial
MIMAT0000686	hsa-miR-34c-5p	ENSG00000247556	OIP5-AS1	processed_transcript	chr15	41601125	41601146	+	5	0	AGO1-4,AGO2	7mer-m8	cguuAGUCGAUUGAUGUGACGGa	| ||| |:| | |||||||	gaccUCAAGUGA-UCCACUGCCu	0.9884	-0.350	5	Huh-7.5
MIMAT0000686	hsa-miR-34c-5p	ENSG00000278493	AC039056.2	sense_intronic	chr15	42200866	42200891	-	2	0	AGO1-4,AGO2	7mer-m8	cguUAG-UCGAUUGAU--GUGACGGa	| :|| ||| | |: |||||||	cccGUCUAGCCCAGUGGUCACUGCCu	1.0742	-0.100	1	HeLa,Huh-7.5
MIMAT0000686	hsa-miR-34c-5p	ENSG00000285080	AC068724.3	antisense	chr15	43423291	43423313	-	1	0	AGO2	7mer-m8	cgUUAGUCGAUUGAUGUGACGGa	||| | |||| |||||||	acAAGCUGCUAUGGCCACUGCCu	1.3298	0.216	0	HEK293
MIMAT0000686	hsa-miR-34c-5p	ENSG00000285410	GABPB1-IT1	sense_intronic	chr15	50646426	50646447	-	6	0	AGO1,AGO1-4,AGO2	7mer-m8	cgUUAGUCGAUUGAUGUGACGGa	| :| | || :: |:|||||||	gaGAACUGC-GGGUGCACUGCCu	1.1410	0.539	0	Huh-7.5,endothelial
MIMAT0000686	hsa-miR-34c-5p	ENSG00000244879	GABPB1-AS1	antisense	chr15	50654793	50654816	+	3	0	AGO1-4,AGO2	7mer-m8	cguuAGUCG-AUUGAUGUGACGGa	| ||| | || | |||||||	ucucUCACCUUACCCCCACUGCCu	1.0742	0.118	5	HeLa,MCF7
MIMAT0000686	hsa-miR-34c-5p	ENSG00000274528	AC090970.3	sense_intronic	chr15	52309475	52309497	-	2	0	AGO2	7mer-m8	cguuagucGAUUGAUGUGACGGa	| :||||| |||||||	cauugcucUUAACUCCACUGCCu	0.9986	0.033	2	HEK293T
MIMAT0000686	hsa-miR-34c-5p	ENSG00000274528	AC090970.3	sense_intronic	chr15	52310038	52310060	-	1	0	AGO1-4	7mer-m8	cguuagucgaUUGAUGUGACGGa	| | |:| |||||||	ucguaccuucAGCCCCACUGCCu	0.4655	-0.281	2	MCF7
MIMAT0000686	hsa-miR-34c-5p	ENSG00000261351	AC116913.1	antisense	chr15	66782460	66782482	-	4	0	AGO2	8mer	cgUUAGUCGAUUGAUGUGACGGa	| |:||||| :| |||||||	uuACUUAGCUAUUUCCACUGCCa	1.4935	-0.569	1	22RV1
MIMAT0000686	hsa-miR-34c-5p	ENSG00000277152	AC110048.2	lincRNA	chr15	67157553	67157574	+	3	0	AGO1-4,AGO2	7mer-m8	cguuagUCGAUUGAUGUGACGGa	| :|| :| ||||||||	guguagGGCGUGC-ACACUGCCu	0.6536	-0.669	1	HeLa,Huh-7.5
MIMAT0000686	hsa-miR-34c-5p	ENSG00000259673	IQCH-AS1	lincRNA	chr15	67696179	67696200	-	1	0	AGO1-4	8mer	cguUAGUCGAUUGAUGUGACGGa	| | ||| ||:| |||||||	gucACCAG-UAGCAUCACUGCCa	1.2046	-0.294	8	Huh-7.5
MIMAT0000686	hsa-miR-34c-5p	ENSG00000260919	AC100835.1	antisense	chr15	74905690	74905712	-	1	0	AGO1-4	7mer-m8	cguuagucGAUUGAUGUGACGGa	| | | | || |||||||	ggcuugcuCCACCUCCACUGCCc	0.7190	-0.161	3	Huh-7
MIMAT0000686	hsa-miR-34c-5p	ENSG00000279394	AC015871.4	TEC	chr15	80169470	80169495	-	1	0	AGO2	7mer-m8	cgUUAGUC---GAUUGAUGUGACGGa	:||| | :||| |||||||||	uaGAUCUGUCUUUAAGUACACUGCCu	1.1686	0.206	3	GM12878
MIMAT0000686	hsa-miR-34c-5p	ENSG00000259495	AC016705.2	lincRNA	chr15	80670074	80670098	-	3	0	AGO2	8mer	cguUAGUCG-AUUGA-UGUGACGGa	|| :|| | ||| ||||||||	auuAUGGGCAUUACUCACACUGCCa	1.2088	-0.282	4	HEK293
MIMAT0000686	hsa-miR-34c-5p	ENSG00000259291	ZNF710-AS1	antisense	chr15	90624854	90624879	-	1	0	AGO1-4	8mer	cguUA-GUCGAUUGAU---GUGACGGa	|| ||| |:|| : |||||||	cuuAUACAG-UGACGGGGUCACUGCCa	0.9480	1.471	7	Huh-7.5
MIMAT0000686	hsa-miR-34c-5p	ENSG00000261691	Z97986.1	antisense	chr16	597199	597222	-	1	0	AGO2	7mer-m8	cguuagucgauuGA-UGUGACGGa	|| || :|||||||	cucguccuugucCUCGCACUGCCc	0.2904	0.261	0	TDF
MIMAT0000686	hsa-miR-34c-5p	ENSG00000282907	Z98883.1	processed_transcript	chr16	624261	624283	+	4	0	AGO2	7mer-m8	cguuaGUCGAUUGAUGUGACGGa	|| ||::: |||||||	cugggCACCUGGUGCCACUGCCg	0.7574	3.499	0	HeLa
MIMAT0000686	hsa-miR-34c-5p	ENSG00000282907	Z98883.1	processed_transcript	chr16	624403	624426	+	7	0	AGO1-4,AGO2	7mer-m8	cguUAGUCGAUUG-AUGUGACGGa	| | |:|| |:| |||||||	cccACCGGCAAGCGCCCACUGCCc	1.0360	-0.164	0	HCT116,MCF7
MIMAT0000686	hsa-miR-34c-5p	ENSG00000282907	Z98883.1	processed_transcript	chr16	624521	624546	+	3	0	AGO2	8mer	cguuagUCGA--UUGAU-GUGACGGa	| :||| |:| | |||||||	ccgccaGGCUGGAGCCACCACUGCCa	0.7964	0.565	0	T-REx-293
MIMAT0000686	hsa-miR-34c-5p	ENSG00000261659	Z92544.2	processed_transcript	chr16	741299	741319	+	2	0	AGO2	7mer-m8	cguuagucGAUUGAUGUGACGGa	| | ||:|| |||||||	ggaccuccCUGAC--CACUGCCc	0.7076	0.017	3	T-REx-293
MIMAT0000686	hsa-miR-34c-5p	ENSG00000259780	AC009065.1	lincRNA	chr16	2285757	2285782	-	1	0	AGO2	8mer	cguUAGUCGAUU--GAU-GUGACGGa	| | | || :| ||: |||||||	accAGCCGCGGAGGCUGCCACUGCCa	0.9925	-0.073	3	HCT116
MIMAT0000686	hsa-miR-34c-5p	ENSG00000260778	AC009065.4	lincRNA	chr16	2318770	2318793	+	1	0	AGO2	7mer-m8	cguuaGUCGAUUGA-UGUGACGGa	|:| |: | ||||||||	cucucCGGGGAGGUGACACUGCCg	0.5741	-0.243	2	HEK293S
MIMAT0000686	hsa-miR-34c-5p	ENSG00000260293	AC106820.4	sense_intronic	chr16	2528902	2528928	+	1	0	AGO2	7mer-m8	cgUUAGUC---GAUUGA-UGUGACGGa	|: ||| || |:| |||||||	cgAGACAGGGUCUCAUUCCCACUGCCg	0.8876	-0.224	4	22RV1
MIMAT0000686	hsa-miR-34c-5p	ENSG00000269937	AC093525.7	antisense	chr16	2612744	2612764	-	1	0	AGO2	7mer-m8	cgUUAGUCGAUUGAUGUGACGGa	|| ||| | ||||||||	ugAAAGAGC--CCCACACUGCCg	0.8897	-0.736	5	T98G
MIMAT0000686	hsa-miR-34c-5p	ENSG00000269937	AC093525.7	antisense	chr16	2614479	2614502	-	1	0	AGO1-4	7mer-m8	cguuAGUCGA-UUGAUGUGACGGa	| || || ::| |||||||	ccccUCCUCUGGGCACCACUGCCc	0.9236	-0.355	5	hNSC
MIMAT0000686	hsa-miR-34c-5p	ENSG00000269937	AC093525.7	antisense	chr16	2614910	2614932	-	3	0	AGO2	7mer-m8	cguUAGUCGAUUGAUGUGACGGa	||| | :: :|||||||	cgcAUCCACGCGUGGCACUGCCc	0.8144	-0.149	5	HEK293T
MIMAT0000686	hsa-miR-34c-5p	ENSG00000260565	ERVK13-1	processed_transcript	chr16	2721078	2721099	-	1	0	AGO2	7mer-m8	cgUUAGUCGAUUGAUGUGACGGa	| |||| | |:: |||||||	gaAAUCUUC-AGUGCCACUGCCc	1.2301	0.109	3	T98G
MIMAT0000686	hsa-miR-34c-5p	ENSG00000261971	MMP25-AS1	antisense	chr16	3102552	3102574	-	1	0	AGO2	7mer-m8	cguuAGUCGAUUGAUGUGACGGa	| |||| | | |||||||	ucccUCAGAUCCGUCCACUGCCc	1.0318	-0.067	1	TrHBMEC
MIMAT0000686	hsa-miR-34c-5p	ENSG00000263072	ZNF213-AS1	antisense	chr16	3175861	3175881	-	1	0	AGO2	7mer-m8	cgUUAGUCGAUUGAUGUGACGGa	|| | | |:| |||||||	agAAGCCUCAAGC--CACUGCCc	0.7826	-0.084	2	BT474
MIMAT0000686	hsa-miR-34c-5p	ENSG00000281005	LINC00921	lincRNA	chr16	3315000	3315026	+	3	0	AGO2	7mer-m8	cguUAGUC-GAUU---GAUGUGACGGa	||||| |||| | :|||||||	uacAUCAGCCUAACAGCAGCACUGCCg	1.3747	-0.309	1	HeLa
MIMAT0000686	hsa-miR-34c-5p	ENSG00000263307	AC007216.4	antisense	chr16	11945750	11945770	+	1	0	AGO1-4	7mer-m8	cgUUAGUCGAUUGAUGUGACGGa	| |||| ||::|| |||||||	ggAAUC--CUGGCUCCACUGCCc	1.5015	-0.114	2	Huh-7.5
MIMAT0000686	hsa-miR-34c-5p	ENSG00000274925	AC008741.2	lincRNA	chr16	25272319	25272338	+	1	0	AGO2	7mer-m8	cgUUAGUCGAUUGAUGUGACGGa	||| ||||: |:|||||||	ugAAU--GCUAG-UGCACUGCCu	1.3192	-0.024	2	HEK293S
MIMAT0000686	hsa-miR-34c-5p	ENSG00000261067	AC109460.3	processed_transcript	chr16	28996098	28996120	+	2	0	AGO1-4	7mer-m8	cguuagucgauugaUGUGACGGa	| | :|||||||	ugagguggggguggGCACUGCCc	0.1495	0.240	0	Huh-7.5
MIMAT0000686	hsa-miR-34c-5p	ENSG00000261840	AC093249.6	antisense	chr16	30709647	30709669	-	2	0	AGO1-4,AGO2	7mer-m8	cguuagucGAUUGAUGUGACGGa	|| :|: || |||||||	ccaccgccUUGCCUCCACUGCCu	0.7511	0.808	3	Huh-7.5,MDMs
MIMAT0000686	hsa-miR-34c-5p	ENSG00000261487	AC135048.1	processed_transcript	chr16	30964725	30964746	+	3	0	AGO1,AGO2	7mer-m8	cguuagUCGAUUGAUGUGACGGa	|| :||| || |||||||	gccuggGGCU-UCUCCACUGCCc	1.0349	5.545	2	HEK293S,endothelial
MIMAT0000686	hsa-miR-34c-5p	ENSG00000261487	AC135048.1	processed_transcript	chr16	30965181	30965202	+	5	0	AGO1-4,AGO2	7mer-m8	cguuAGUCGAUUGAUGUGACGGa	| ||| ||: :|||||||	ccgcUCA-CUGCAAGCACUGCCu	1.0307	0.157	2	HeLa,MCF7
MIMAT0000686	hsa-miR-34c-5p	ENSG00000261512	AC092368.3	lincRNA	chr16	46658186	46658208	-	2	0	AGO1-4	7mer-m8	cguuagucgauugauGUGACGGa	|| | |||||||	cugcccaccaccaccCACUGCCc	0.1933	-0.020	2	Huh-7.5
MIMAT0000686	hsa-miR-34c-5p	ENSG00000275155	AC027348.1	sense_intronic	chr16	49881102	49881126	-	1	0	AGO1-4	7mer-m8	cguuAGUCGAUU--GAUGUGACGGa	|: || || || |||||||	aggcUUUGCAAACUCUUCACUGCCu	0.8048	-0.214	3	hNSC
MIMAT0000686	hsa-miR-34c-5p	ENSG00000279722	AC007342.7	TEC	chr16	53523432	53523453	-	1	0	AGO2	8mer	cgUUAGUCGAUUGAUGUGACGGa	|||||: | || ||||||||	gcAAUU-GAGAAAGACACUGCCa	1.5295	-0.122	3	GM12891
MIMAT0000686	hsa-miR-34c-5p	ENSG00000259768	AC004943.2	antisense	chr16	72821620	72821642	+	1	0	AGO2	8mer	cguuaGUCGAUUGAUGUGACGGa	| || : | |||||||	cgccgCCGCCGCCGCCACUGCCa	0.4977	0.008	4	TDF
MIMAT0000686	hsa-miR-34c-5p	ENSG00000259972	AC009120.2	processed_transcript	chr16	74341561	74341580	-	1	0	AGO2	7mer-m8	cgUUAGUCGAUUGAUGUGACGGa	||| || | |:| |||||||	acAAGCA-CCAGC--CACUGCCc	1.1357	-0.288	1	22RV1
MIMAT0000686	hsa-miR-34c-5p	ENSG00000261218	AC099524.1	lincRNA	chr16	81801405	81801429	+	1	0	AGO2	7mer-m8	cguuAGUC-GAU-UGAUGUGACGGa	|| || | ||: || ||||||||	gcuuUCUGUCUGUACAACACUGCCu	1.3435	-0.439	1	GM12892
MIMAT0000686	hsa-miR-34c-5p	ENSG00000260417	AC092127.1	lincRNA	chr16	85627086	85627106	+	2	0	AGO2	7mer-m8	cgUUA-GUCGAUUGAUGUGACGGa	:|| |||:| | |||||||	agGAUGCAGUU--C-CCACUGCCu	0.9512	-0.336	2	HeLa
MIMAT0000686	hsa-miR-34c-5p	ENSG00000260630	SNAI3-AS1	antisense	chr16	88738012	88738033	+	2	0	AGO1-4	7mer-m8	cguuagucGAUUGAUGUGACGGa	| | :|:::| |||||||	ccuugcuuUUGGUU-CACUGCCu	0.8081	-0.091	2	Huh-7.5
MIMAT0000686	hsa-miR-34c-5p	ENSG00000260630	SNAI3-AS1	antisense	chr16	88738326	88738348	+	1	0	AGO2	8mer	cguuagUCGAUUGAUGUGACGGa	| :|||: |:|||||||	gugcggGGCUGCGUGCACUGCCa	0.8657	-0.231	2	motor_cortex
MIMAT0000686	hsa-miR-34c-5p	ENSG00000260630	SNAI3-AS1	antisense	chr16	88740896	88740919	+	2	0	AGO1-4,AGO2	7mer-m8	cguuagucgauuGA-UGUGACGGa	| | | || ||||||||	ggaggaaagacuCUGACACUGCCc	0.5348	-0.441	2	Huh-7.5
MIMAT0000686	hsa-miR-34c-5p	ENSG00000260121	AC138028.4	antisense	chr16	88786419	88786438	+	3	0	AGO1-4,AGO2	7mer-m8	cguuaGUCGAUUGAUGUGACGGa	|| |||| ||:|||||||	gccccCAGC---CUGCACUGCCc	1.1728	-0.138	3	Huh-7.5,TDF
MIMAT0000686	hsa-miR-34c-5p	ENSG00000224888	AC138028.2	antisense	chr16	88797678	88797700	+	1	0	AGO2	8mer	cguUAGUCGAUUGAUGUGACGGa	:|: | :|: :|||||||	cacGUUUGACGAUGGCACUGCCa	0.7582	-0.131	4	T-REx-293
MIMAT0000686	hsa-miR-34c-5p	ENSG00000261118	AC092123.1	antisense	chr16	89558930	89558952	-	1	0	AGO1-4	7mer-m8	cguUAGUCGAUUGAUGUGACGGa	| | |: ||: |||||||	cgcACCUGUGAAUACCACUGCCc	0.8123	-0.336	2	Huh-7.5
MIMAT0000686	hsa-miR-34c-5p	ENSG00000263316	AC027763.2	antisense	chr17	6857523	6857547	-	2	0	AGO1	8mer	cguUAGU--CGAUUGAUGUGACGGa	| |||| | | | |||||||	uccAUCACCACCAUCCCCACUGCCa	1.0202	-0.483	2	endothelial
MIMAT0000686	hsa-miR-34c-5p	ENSG00000264772	AC016876.2	processed_transcript	chr17	7483355	7483376	+	3	0	AGO2	8mer	cgUUAGUCGAUUGAUGUGACGGa	||| ||| ||: :|||||||	ccAACAAGC-AAUAGCACUGCCa	1.3913	0.584	3	MDA-MB-231
MIMAT0000686	hsa-miR-34c-5p	ENSG00000264772	AC016876.2	processed_transcript	chr17	7483445	7483466	+	6	0	AGO1,AGO2	8mer	cgUUAGUCGAUUGAUGUGACGGa	||| ||| ||| :|||||||	ccAACAAGC-AACAGCACUGCCa	1.4984	0.839	3	endothelial,hMSC
MIMAT0000686	hsa-miR-34c-5p	ENSG00000233223	AC016876.1	antisense	chr17	7487367	7487386	-	2	0	AGO2	7mer-m8	cguuaGUCGAUUGAUGUGACGGa	|:|| | | |||||||	cauggCGGC--AGU-CACUGCCg	0.4616	-0.375	2	BCBL-1
MIMAT0000686	hsa-miR-34c-5p	ENSG00000233223	AC016876.1	antisense	chr17	7487367	7487390	-	2	0	AGO2	7mer-m8	cguuAGUCG-AUUGAU----GUGACGGa	||:|| |::| : |||||||	----UCGGCAUGGCGGCAGUCACUGCCg	0.4252	-0.417	2	BCBL-1
MIMAT0000686	hsa-miR-34c-5p	ENSG00000214999	AC129492.1	antisense	chr17	7983454	7983476	+	3	0	AGO1-4,AGO2	7mer-m8	cguuagucgauugauGUGACGGa	| |||||||	cugccucucccguccCACUGCCc	-0.3177	-1.014	3	Huh-7.5,T-REx-293
MIMAT0000686	hsa-miR-34c-5p	ENSG00000273018	AC107983.2	processed_transcript	chr17	18427125	18427147	-	1	0	AGO2	8mer	cguUAGUCGAUUGAUGUGACGGa	||| :| | ||||||||	uucAUCUCUUCUCAACACUGCCa	0.8834	0.061	0	HeLa
MIMAT0000686	hsa-miR-34c-5p	ENSG00000262681	AC005722.2	lincRNA	chr17	19624841	19624863	+	10	0	AGO1,AGO2	8mer	cgUUAGUCGAUUGAUGUGACGGa	:| | | :| ||||||||	aaGACCCCCAGAAGACACUGCCa	0.7901	-0.352	2	HEK293,MDMs
MIMAT0000686	hsa-miR-34c-5p	ENSG00000233098	CCDC144NL-AS1	antisense	chr17	20885516	20885540	+	1	0	AGO1-4	8mer	cguuaGUCGAU-UGAU-GUGACGGa	| || || ||| |||||||	uaaccCAAAUAUCCUAUCACUGCCa	0.9872	-0.434	1	hNSC
MIMAT0000686	hsa-miR-34c-5p	ENSG00000272780	AC233702.9	processed_transcript	chr17	21436102	21436124	-	6	0	AGO1-4,AGO2	8mer	cguUAGUCGAUUGAU-GUGACGGa	| ||:| |:|| : |||||||	cccAUUA-AUGACAGUCACUGCCa	1.1155	0.030	0	Huh-7.5
MIMAT0000686	hsa-miR-34c-5p	ENSG00000264044	AC005726.2	antisense	chr17	26960941	26960963	+	2	0	AGO2	8mer	cguuagucgauuGAUGUGACGGa	| || |||||||	gggcauguuccuCUCCACUGCCa	-0.2155	4.092	4	H1
MIMAT0000686	hsa-miR-34c-5p	ENSG00000280069	AC127024.8	TEC	chr17	29066888	29066907	+	1	0	AGO2	8mer	cgUUAGUCGAUUGAUGUGACGGa	|||||| :|::|| |||||||	gcAAUC--UUGGCU-CACUGCCa	1.7425	-0.070	2	T-REx-293
MIMAT0000686	hsa-miR-34c-5p	ENSG00000275720	AC243830.2	lincRNA	chr17	34990928	34990950	+	1	0	AGO2	7mer-m8	cguuagucGAUUGAUGUGACGGa	| | |:: |||||||	auaugucuCCAGUGUCACUGCCc	0.4182	-0.186	1	BC-3
MIMAT0000686	hsa-miR-34c-5p	ENSG00000273576	AC009283.1	lincRNA	chr17	37723461	37723483	+	2	0	AGO2	8mer	cgUUAGUCGAUUGAUGUGACGGa	:||: ||:|: |||||||	uuGAUUCUCUGAUGUCACUGCCa	1.0360	0.312	3	BT474
MIMAT0000686	hsa-miR-34c-5p	ENSG00000236194	AC099811.1	sense_intronic	chr17	40422738	40422759	-	1	0	AGO1	8mer	cgUUAG-UCGAUUGAUGUGACGGa	|| | ||||::| |||||||	aaAAGCGAGCUGGC--CACUGCCa	1.2661	-0.523	2	endothelial
MIMAT0000686	hsa-miR-34c-5p	ENSG00000266929	AC067852.1	processed_transcript	chr17	40688613	40688635	+	7	0	AGO1,AGO1-4,AGO2	8mer	cguuagucgauugauGUGACGGa	| || |||||||	ugcgccugccgcggcCACUGCCa	0.1933	2.217	0	HEK293S,Huh-7.5,endothelial
MIMAT0000686	hsa-miR-34c-5p	ENSG00000267080	ASB16-AS1	antisense	chr17	42253821	42253840	-	4	0	AGO1,AGO1-4	7mer-m8	cgUUAGUCGAUUGAUGUGACGGa	|| :||: ||| |||||||	agAAAUAGU--ACU-CACUGCCu	1.0742	-0.186	2	Huh-7.5,endothelial
MIMAT0000686	hsa-miR-34c-5p	ENSG00000260793	AC003102.1	antisense	chr17	42299769	42299793	+	3	0	AGO1,AGO2	8mer	cguUAGUCGAU-UGA-UGUGACGGa	| | || | | || |||||||	uccACCACCCACUCUCCCACUGCCa	0.9416	-0.223	4	22RV1,endothelial
MIMAT0000686	hsa-miR-34c-5p	ENSG00000267121	AC008105.3	antisense	chr17	43298069	43298091	-	1	0	AGO2	7mer-m8	cguuagucgauuGAUGUGACGGa	|| || || |||||||	gcuguccuggccCUCCACUGCCc	0.6626	-0.145	1	HeLa
MIMAT0000686	hsa-miR-34c-5p	ENSG00000263798	AC018521.1	processed_transcript	chr17	46051297	46051318	+	4	0	AGO1,AGO1-4,AGO2	7mer-m8	cgUUAGUCGAUUGAUGUGACGGa	|| ||| ||| :| |||||||	acAUUCA-CUACUUUCACUGCCu	1.4528	5.111	4	HeLa,Huh-7.5,endothelial
MIMAT0000686	hsa-miR-34c-5p	ENSG00000266341	AC004477.2	antisense	chr17	46137949	46137973	-	1	0	AGO2	8mer	cguuaGUCGAUUG--AUGUGACGGa	|||:| | :|||||||	aggccCAGUUCCCGGAGCACUGCCa	0.5868	0.313	0	TDF
MIMAT0000686	hsa-miR-34c-5p	ENSG00000272763	AC103702.2	lincRNA	chr17	46713682	46713703	-	1	0	AGO2	7mer-m8	cguUAGUCGAUUGAUGUGACGGa	:|| | |: ||||||||||	ugcGUCUG-UGUCUACACUGCCu	1.0297	0.164	4	HeLa
MIMAT0000686	hsa-miR-34c-5p	ENSG00000204584	AC027801.1	antisense	chr17	47925192	47925216	+	1	0	AGO2	7mer-m8	cgUUAGUCGAU--UGAUGUGACGGa	| :||| ||: ||:|||||||	ggGAUCUUCUGCCUCUGCACUGCCg	1.2481	-0.260	2	HEK293S
MIMAT0000686	hsa-miR-34c-5p	ENSG00000279059	AC007485.2	TEC	chr17	53034861	53034885	-	4	0	AGO1,AGO1-4,AGO2	7mer-m8	cguuaGUCGAUUGA---UGUGACGGa	| ||| || || ||||||||	accgcCAG-UAUCUGUGACACUGCCg	0.9914	0.083	7	Huh-7.5,MDA-MB-231,endothelial
MIMAT0000686	hsa-miR-34c-5p	ENSG00000261589	CTC-462L7.1	lincRNA	chr17	53249723	53249746	+	1	0	AGO1-4	8mer	cguuaGUCGAUU-GAUGUGACGGa	:||| || | |||||||	augugUAGCCAAGGUUCACUGCCa	0.7712	-0.003	0	Huh-7.5
MIMAT0000686	hsa-miR-34c-5p	ENSG00000263089	AC007114.2	antisense	chr17	55172891	55172912	-	1	0	AGO2	7mer-m8	cgUUAGUCGAUUGAUGUGACGGa	|||||| || :|||||||	uuAAUCAGGCAA-GGCACUGCCc	1.5071	0.025	7	HEK293T
MIMAT0000686	hsa-miR-34c-5p	ENSG00000279555	AC091181.1	TEC	chr17	55355983	55356005	+	4	0	AGO2	7mer-m8	cguuagucgauugauGUGACGGa	| | | |||||||	agaccuccaucccccCACUGCCc	0.1452	-0.515	4	Huh-7.5
MIMAT0000686	hsa-miR-34c-5p	ENSG00000280028	AC007431.3	TEC	chr17	55609689	55609710	+	2	0	AGO1	7mer-m8	cgUUAGUCGAUUGAUGUGACGGa	:| | || | | |||||||	aaGAGCCGCCAUC-CCACUGCCc	0.8441	-0.528	3	endothelial
MIMAT0000686	hsa-miR-34c-5p	ENSG00000264112	AC015813.1	lincRNA	chr17	56070198	56070222	-	5	0	AGO1,AGO1-4	8mer	cgUUAGU--CGAUUGAUGUGACGGa	| ||| |:| : |||||||	uuAUUCACUGUUCCUCUCACUGCCa	0.8102	0.099	5	Huh-7.5,endothelial
MIMAT0000686	hsa-miR-34c-5p	ENSG00000279133	AC018628.1	TEC	chr17	60081737	60081758	-	7	0	AGO1-4,AGO2	7mer-m8	cguuAGUCGAUUGAUGUGACGGa	|| | || | |||||||	uuucUCUCCCAAAU-CACUGCCu	0.6998	0.189	3	Huh-7.5,MDA-MB-231
MIMAT0000686	hsa-miR-34c-5p	ENSG00000277476	AC005332.6	lincRNA	chr17	66130533	66130558	+	4	0	AGO1-4,AGO2	7mer-m8	cguuaGUCGAUUGA---UGUGACGGa	| |||| ::|| ||||||||	ggcgcCAGCAGGCUUGGACACUGCCc	1.1039	-0.354	3	Huh-7.5
MIMAT0000686	hsa-miR-34c-5p	ENSG00000279801	AC111170.3	TEC	chr17	75440786	75440799	+	4	0	AGO1-4,AGO2	7mer-m8	cguuagucgauugaUGUGACGGa	:|||||||	---------gucagGCACUGCCc	-1.8696	-0.592	3	Huh-7.5
MIMAT0000686	hsa-miR-34c-5p	ENSG00000204282	TNRC6C-AS1	processed_transcript	chr17	76106492	76106514	-	5	0	AGO1-4,AGO2	7mer-m8	cguUAGUCGA-UUGAUGUGACGGa	| || | || ::|| |||||||	uccAUGAUCUCGGCU-CACUGCCu	1.2130	-0.371	3	HeLa,Huh-7.5
MIMAT0000686	hsa-miR-34c-5p	ENSG00000262580	AC087741.1	antisense	chr17	78175422	78175444	-	1	0	AGO2	7mer-m8	cguuagucgAUUGAUGUGACGGa	|| | ||: |||||||	gcccugccgUAGGACCACUGCCu	0.6998	-0.551	1	BCBL-1
MIMAT0000686	hsa-miR-34c-5p	ENSG00000262580	AC087741.1	antisense	chr17	78178360	78178382	-	1	0	AGO2	8mer	cguUAGUCGA-UUGAUGUGACGGa	| | || || ::|| |||||||	ggcACCAUCUCGGCU-CACUGCCa	1.1950	-0.709	1	HeLa
MIMAT0000686	hsa-miR-34c-5p	ENSG00000280351	AC127496.7	TEC	chr17	78978670	78978693	+	2	0	AGO1-4,AGO2	7mer-m8	cguuAGUCGAUUGAU--GUGACGGa	|| ||||| |:| | |||||||	gcccUCAGC-AGCCACGCACUGCCu	1.4860	-0.235	5	Huh-7.5,MCF7
MIMAT0000686	hsa-miR-34c-5p	ENSG00000278876	AC145207.9	TEC	chr17	79820752	79820773	+	3	0	AGO1-4,AGO2	7mer-m8	cguuaGUCGAUUGAUGUGACGGa	| |: || || |||||||	cccucCGUCUCCCU-CACUGCCu	0.8303	-0.889	2	GM12878,Huh-7.5
MIMAT0000686	hsa-miR-34c-5p	ENSG00000262413	AC145207.2	antisense	chr17	79825928	79825950	+	1	0	AGO2	7mer-m8	cguUAGUCGAUUGAUGUGACGGa	| :| :||| :|||||||	gguGUGGGCUCUGGGCACUGCCc	0.9947	0.160	0	T-REx-293
MIMAT0000686	hsa-miR-34c-5p	ENSG00000263551	AP005328.1	lincRNA	chr18	1159345	1159368	+	2	0	AGO1	7mer-m8	cguuagUCGAUUGA-UGUGACGGa	| ||||:| | :|||||||	ugaggaAGCUGAGUGGCACUGCCu	1.1188	0.379	1	endothelial
MIMAT0000686	hsa-miR-34c-5p	ENSG00000263745	AP005230.1	lincRNA	chr18	2034851	2034871	-	1	0	AGO2	8mer	cguuagucGAUUGAUGUGACGGa	| | |||: :|||||||	gggacauuCUAG--GCACUGCCa	0.7275	-0.191	2	Huh-7.5
MIMAT0000686	hsa-miR-34c-5p	ENSG00000259256	LINC01895	lincRNA	chr18	3347825	3347847	-	1	0	AGO2	8mer	cguuagucgAUUGAUGUGACGGa	| |::| ||||||||	ucuggugugUGGCCACACUGCCa	0.4320	-0.590	3	HeLa
MIMAT0000686	hsa-miR-34c-5p	ENSG00000177337	DLGAP1-AS1	antisense	chr18	3597017	3597038	+	2	0	AGO1-4	7mer-m8	cgUUAGUCGAUUGAUGUGACGGa	| |: || || :: ||||||||	ggAGGCACCU-GUGACACUGCCc	1.2205	-0.318	1	Huh-7.5
MIMAT0000686	hsa-miR-34c-5p	ENSG00000266401	AP002478.1	antisense	chr18	3655983	3656005	+	1	0	AGO2	8mer	cguuaGUCGAUUGAUGUGACGGa	|: | ||| |||||||	cauggCGUCAAACACCACUGCCa	0.6917	1.567	3	HeLa
MIMAT0000686	hsa-miR-34c-5p	ENSG00000263753	LINC00667	lincRNA	chr18	5238675	5238700	+	9	0	AGO1-4,AGO2	7mer-m8	cgUUAGUCGAU-UG---AUGUGACGGa	||||| ||| :| |:|||||||	ccAAUC-UCUAUGCCUUUGCACUGCCc	1.4807	-0.007	2	22RV1,Huh-7.5
MIMAT0000686	hsa-miR-34c-5p	ENSG00000263753	LINC00667	lincRNA	chr18	5238695	5238719	+	4	0	AGO1-4,AGO2	7mer-m8	cguuaGUCGAUUGAU--GUGACGGa	|||| | | : |||||||	cugccCAGCAACCCGGUCACUGCCc	0.7352	-0.057	2	BCBL-1,Huh-7.5
MIMAT0000686	hsa-miR-34c-5p	ENSG00000263753	LINC00667	lincRNA	chr18	5246219	5246242	+	2	0	AGO1-4,AGO2	7mer-m8	cgUUAGUCGA-UUGAUGUGACGGa	| ||||:| || |||||||	cuACUCAGUUCUCCUCCACUGCCu	1.2301	-0.035	2	Huh-7.5,cingulate_gyrus
MIMAT0000686	hsa-miR-34c-5p	ENSG00000267199	AP001029.2	antisense	chr18	12443930	12443951	+	1	0	AGO1-4	7mer-m8	cguUAGUC-GAUUGAUGUGACGGa	| ||||| ||| |||||||	uccAUCAGAGGAAC--CACUGCCu	1.3758	0.153	2	Huh-7
MIMAT0000686	hsa-miR-34c-5p	ENSG00000267702	AP005131.6	sense_intronic	chr18	13488313	13488335	+	3	0	AGO1-4,AGO2	7mer-m8	cguuagucgauugauGUGACGGa	| | | |||||||	ugggcccucgcauccCACUGCCu	0.2082	-0.218	4	Huh-7.5
MIMAT0000686	hsa-miR-34c-5p	ENSG00000268573	AC011815.1	lincRNA	chr18	32865056	32865081	-	2	0	AGO1	8mer	cgUUAGUCGA-UUGAU--GUGACGGa	:| || || :| |: |||||||	ugGACCAUCUGGAGUGGCCACUGCCa	0.9671	0.196	1	endothelial
MIMAT0000686	hsa-miR-34c-5p	ENSG00000278983	AC048380.2	TEC	chr18	46091591	46091612	+	1	0	AGO2	7mer-m8	cguuaGUCGAUUGAUGUGACGGa	| ||| :: :|||||||	cagccCUGCU-GUGGCACUGCCu	0.7098	-0.745	2	T-REx-293
MIMAT0000686	hsa-miR-34c-5p	ENSG00000266844	AC093330.1	antisense	chr18	74693353	74693374	+	1	0	AGO2	7mer-m8	cguuaGUCGAUUGAUGUGACGGa	|: || | ||||||||	uucuaCGUCU-UCCACACUGCCc	0.5846	-0.830	2	TrHBMEC
MIMAT0000686	hsa-miR-34c-5p	ENSG00000279637	AC018445.3	TEC	chr18	77182301	77182324	+	1	0	AGO2	8mer	cgUUAGUCGAU-UGAUGUGACGGa	|||:||:| : | |||||||	gcAGUCGGAGGCCCCCCACUGCCa	1.2046	-0.776	2	HEK293S
MIMAT0000686	hsa-miR-34c-5p	ENSG00000267270	PARD6G-AS1	antisense	chr18	77905934	77905956	+	5	0	AGO2	7mer-m8	cguuagucGAUUGAUGUGACGGa	| ||:: :|||||||	cugcugccCUGGGCGCACUGCCu	0.5630	0.104	2	HeLa
MIMAT0000686	hsa-miR-34c-5p	ENSG00000272473	AC006273.1	lincRNA	chr19	781128	781150	-	1	0	AGO2	7mer-m8	cguuagucgauugauGUGACGGa	| || | |||||||	guccuccacccgggcCACUGCCu	0.4030	-0.154	0	HeLa
MIMAT0000686	hsa-miR-34c-5p	ENSG00000267530	LINC01836	lincRNA	chr19	784848	784869	+	1	0	AGO2	7mer-m8	cguuaGUCGAUUGAUGUGACGGa	||| ::| :|||||||	aacgcCAG-GGGCAGCACUGCCc	0.7098	-0.653	2	HeLa
MIMAT0000686	hsa-miR-34c-5p	ENSG00000253392	AC119403.1	antisense	chr19	2926737	2926759	-	1	0	AGO2	7mer-m8	cguuagucgauugauGUGACGGa	| | |||||||	uggugcuugugcagcCACUGCCu	0.0640	-0.194	1	HeLa
MIMAT0000686	hsa-miR-34c-5p	ENSG00000269318	AC007292.2	antisense	chr19	4358202	4358222	-	1	0	AGO2	8mer	cguuaGUCGAUUGAUGUGACGGa	| ||||| :| :|||||||	gugccCAGCU-GC-GCACUGCCa	1.2008	-0.544	2	GM12878
MIMAT0000686	hsa-miR-34c-5p	ENSG00000267458	AC092069.1	antisense	chr19	13055223	13055243	-	3	1	AGO2	7mer-m8	cgUUAGUCGAUUGAUGUGACGGa	||||| | | | |||||||	ccAAUCUGGGACC--CACUGCCc	1.2326	0.942	0	TDF
MIMAT0000686	hsa-miR-34c-5p	ENSG00000267474	AC008569.2	sense_intronic	chr19	14569216	14569237	+	1	0	AGO2	7mer-m8	cguuAGUCGAUUGAUGUGACGGa	|| || || |||||||	ugcuUCUUCUCCCU-CACUGCCc	0.7179	-0.032	1	BT474
MIMAT0000686	hsa-miR-34c-5p	ENSG00000280332	AC020917.4	TEC	chr19	16468444	16468465	-	1	0	AGO2	8mer	cguuaGUCGAUUGAUGUGACGGa	| || | || |||||||	ccccgCAUCCCCCU-CACUGCCa	0.7115	-0.532	5	T98G
MIMAT0000686	hsa-miR-34c-5p	ENSG00000269439	AC010618.3	lincRNA	chr19	17599834	17599855	-	1	0	AGO2	7mer-m8	cguuaGUCGAUUGAUGUGACGGa	|| :|| |:| ||||||||	gcccaUAGAUGA-GACACUGCCc	1.0657	4.162	2	HeLa
MIMAT0000686	hsa-miR-34c-5p	ENSG00000284428	AC092329.4	processed_transcript	chr19	23452487	23452509	-	1	0	AGO1-4	8mer	cguuagucGAUUGAUGUGACGGa	| | | :|||||||	uuguguucCAAUCAGCACUGCCa	0.1171	0.030	0	Huh-7.5
MIMAT0000686	hsa-miR-34c-5p	ENSG00000269289	AC011503.1	antisense	chr19	24102223	24102246	-	1	0	AGO1-4	8mer	cguuaGUCGAUUGAU--GUGACGGa	||| |: | | |||||||	cugugCAG-UGUCCAGGCACUGCCa	0.6048	0.299	3	hNSC
MIMAT0000686	hsa-miR-34c-5p	ENSG00000261824	LINC00662	lincRNA	chr19	28237221	28237244	-	3	0	AGO1,AGO2	7mer-m8	cguUAGU-CGAUUGAUGUGACGGa	| |||: ||| || |||||||	uccAUCGCGCUUCCUUCACUGCCu	1.3913	-0.180	4	HEK293,HeLa
MIMAT0000686	hsa-miR-34c-5p	ENSG00000261824	LINC00662	lincRNA	chr19	28268177	28268197	-	2	0	AGO1-4,AGO2	7mer-m8	cgUUA-GUCGAUUGAUGUGACGGa	|:| |||: :|| |||||||	uaAGUCCAGU--GCU-CACUGCCg	1.0382	-0.232	4	22RV1,Huh-7.5
MIMAT0000686	hsa-miR-34c-5p	ENSG00000273420	AC008738.7	3prime_overlapping_ncRNA	chr19	33698348	33698368	+	4	0	AGO2	8mer	cguuaGUCGAUUGAUGUGACGGa	| ||| | || |||||||	accccCAGGU--CUCCACUGCCa	0.8759	0.057	0	HCT116
MIMAT0000686	hsa-miR-34c-5p	ENSG00000267714	AC008738.4	antisense	chr19	33710840	33710861	+	1	0	AGO1-4	8mer	cgUUAGUCGAUUGAUGUGACGGa	:||| | || :|||||||	ugGAUCUCCCUAC-GCACUGCCa	0.9947	-0.028	1	Huh-7.5
MIMAT0000686	hsa-miR-34c-5p	ENSG00000280106	AC008555.8	TEC	chr19	35441151	35441173	-	4	0	AGO1,AGO2	7mer-m8	cgUUAGU-CGAUUGAUGUGACGGa	:| || |: |:| |||||||	uuGAACAUGUCAGC-CCACUGCCu	0.9311	0.339	5	HCT116,endothelial
MIMAT0000686	hsa-miR-34c-5p	ENSG00000236144	TMEM147-AS1	antisense	chr19	36033034	36033057	-	1	0	AGO2	7mer-m8	cguuaGUCGAUUGAU-GUGACGGa	:|||| : | |||||||	uggccUAGCUUUUCACCACUGCCc	0.7607	0.186	2	HeLa
MIMAT0000686	hsa-miR-34c-5p	ENSG00000236144	TMEM147-AS1	antisense	chr19	36033518	36033540	-	1	0	AGO2	7mer-m8	cguUAGUCGAUUGAU-GUGACGGa	||: || :: |: |||||||	cacAUU-GCAGGAUGUCACUGCCc	0.9098	-0.142	2	T98G
MIMAT0000686	hsa-miR-34c-5p	ENSG00000232677	LINC00665	lincRNA	chr19	36811156	36811181	-	10	0	AGO2	7mer-m8	cguUAGUC--GAUUGAU-GUGACGGa	| | ||| |: ||: |||||||	cccACCAGAUGUGUCUGUCACUGCCc	1.0562	0.057	6	T-REx-293
MIMAT0000686	hsa-miR-34c-5p	ENSG00000180458	AC022148.1	antisense	chr19	38039854	38039875	-	1	0	AGO1-4	8mer	cguuagUCGAUUGAUGUGACGGa	|| || :|| :|||||||	gcggagAGGGGAC-GCACUGCCa	0.9098	0.119	2	C666
MIMAT0000686	hsa-miR-34c-5p	ENSG00000279759	AC118344.2	TEC	chr19	40861749	40861763	+	4	0	AGO1,AGO1-4,AGO2	8mer	cguuagucgauUGAU--GUGACGGa	|:|| |||||||	----------cAUUAGGCACUGCCa	-1.1786	0.572	5	Huh-7.5,endothelial
MIMAT0000686	hsa-miR-34c-5p	ENSG00000279759	AC118344.2	TEC	chr19	40861757	40861779	+	2	0	AGO1-4,AGO2	8mer	cguuaGUCGAUUGAU-GUGACGGa	| |||| |:| | |||||||	acugcCAGC-AGCAAGCACUGCCa	1.1368	0.115	5	Huh-7.5
MIMAT0000686	hsa-miR-34c-5p	ENSG00000268355	AC243960.3	lincRNA	chr19	42038373	42038395	+	2	0	AGO1	7mer-m8	cguuagucgauuGAUGUGACGGa	| | :|||||||||	cucuuuuuuuuuUUACACUGCCc	0.4221	-0.158	0	endothelial
MIMAT0000686	hsa-miR-34c-5p	ENSG00000213904	LIPE-AS1	antisense	chr19	43156247	43156268	+	1	0	AGO2	7mer-m8	cgUUAGUCGAUUGAUGUGACGGa	||:|| || :|| |||||||	ucAGUC-GCAGACAUCACUGCCu	1.3180	-0.161	3	HeLa
MIMAT0000686	hsa-miR-34c-5p	ENSG00000267730	CTD-2537I9.5	lincRNA	chr19	56088648	56088669	-	1	0	AGO1-4	7mer-m8	cgUUAGU-CGAUUGAUGUGACGGa	||:||:| || || |||||||	gcGAUUAUCCUCAC--CACUGCCc	1.3180	-0.287	0	MCF7
MIMAT0000686	hsa-miR-34c-5p	ENSG00000267096	AC008735.1	sense_intronic	chr19	56183009	56183032	+	1	0	AGO2	7mer-m8	cguuaGUCGAUUGAU--GUGACGGa	||||| ||: |||||||	cacugCAGCU-CCUGCCCACUGCCc	0.9657	-0.446	3	HeLa
MIMAT0000686	hsa-miR-34c-5p	ENSG00000268713	AC005261.3	lincRNA	chr19	57772842	57772864	+	8	0	AGO1,AGO1-4,AGO2	7mer-m8	cguuagucgauugauGUGACGGa	|| | |||||||	auucccacguccggcCACUGCCc	0.2623	-0.274	1	MDA-MB-231,endothelial,foreskin_fibroblast
MIMAT0000686	hsa-miR-34c-5p	ENSG00000268895	A1BG-AS1	antisense	chr19	58864240	58864264	+	1	0	AGO1-4	7mer-m8	cgUUAGUCGAUUGAU--GUGACGGa	||:||| | | ||| |||||||	ccAGUCAACAACCUACCCACUGCCu	1.4528	-0.741	2	hNSC
MIMAT0000686	hsa-miR-34c-5p	ENSG00000269473	AC012313.8	lincRNA	chr19	58956395	58956421	+	1	0	AGO1-4	8mer	cguuAGUCGAUUG-A---UGUGACGGa	|||| ||: | :|||||||	aaguUCAGGGAAUGUGGGGCACUGCCa	0.8505	-0.119	1	Huh-7.5
MIMAT0000686	hsa-miR-34c-5p	ENSG00000234684	SDCBP2-AS1	antisense	chr20	1358242	1358263	+	1	0	AGO1-4	7mer-m8	cguuaGUCGAUUGAUGUGACGGa	| || : ||| ||||||||	auaccCAAUAAAC-ACACUGCCu	1.0562	-0.178	5	Huh-7.5
MIMAT0000686	hsa-miR-34c-5p	ENSG00000213742	ZNF337-AS1	antisense	chr20	25656767	25656789	+	2	0	AGO1-4	7mer-m8	cguuagucGAUUGAUGUGACGGa	|| :|: :|||||||||	cuaaaacuUUGCUUACACUGCCu	0.8377	0.692	3	Huh-7.5
MIMAT0000686	hsa-miR-34c-5p	ENSG00000268649	AL132655.2	lincRNA	chr20	57392500	57392522	-	1	0	AGO1-4	7mer-m8	cguuagucgauugauGUGACGGa	| | | |||||||	ucucccgugggucccCACUGCCg	0.1314	-0.451	2	MCF7
MIMAT0000686	hsa-miR-34c-5p	ENSG00000275437	AL121832.3	sense_intronic	chr20	60977653	60977675	-	2	0	AGO2	7mer-m8	cgUUAGUCGAUUGAUGUGACGGa	| ::||:| || |||||||	guGGUCGGACAAAACCACUGCCc	1.1155	-0.396	6	HeLa
MIMAT0000686	hsa-miR-34c-5p	ENSG00000275620	AL121827.2	antisense	chr20	61889570	61889593	+	2	0	AGO2	7mer-m8	cguUAGUCG-AUUGAUGUGACGGa	| || :|| :::|:|||||||	gguAUGGGCAGGGUUGCACUGCCu	1.1845	0.061	2	WA-09
MIMAT0000686	hsa-miR-34c-5p	ENSG00000280213	UCKL1-AS1	antisense	chr20	62586069	62586091	+	2	0	AGO2	7mer-m8	cguuagUCGAUUGAUGUGACGGa	|| | ||| | |||||||	gcugcaAUCUAUCCUCACUGCCu	0.9554	-0.288	2	H1
MIMAT0000686	hsa-miR-34c-5p	ENSG00000280213	UCKL1-AS1	antisense	chr20	62586673	62586696	+	1	0	AGO2	7mer-m8	cguuagUCGAUUGAU--GUGACGGa	||:| ||| |||||||	augcaaAGUU-CCUAGUCACUGCCc	0.5778	-0.346	2	HeLa
MIMAT0000686	hsa-miR-34c-5p	ENSG00000215386	MIR99AHG	lincRNA	chr21	17981348	17981369	+	1	0	AGO1-4	8mer	cgUUAGUCGA-UUGAUGUGACGGa	|||| |||| :|| |||||||	acAAU-AGCUCUGCU-CACUGCCa	1.6267	0.004	4	Huh-7.5
MIMAT0000686	hsa-miR-34c-5p	ENSG00000225218	AP001628.1	lincRNA	chr21	44251170	44251192	-	1	0	AGO1-4	8mer	cguuagucgaUUGAUGUGACGGa	|| | |::| |||||||	gcuacacugaAGUUUCACUGCCa	0.6700	0.092	1	Huh-7.5
MIMAT0000686	hsa-miR-34c-5p	ENSG00000183250	LINC01547	lincRNA	chr21	46353259	46353282	-	3	0	AGO1-4,AGO2	8mer	cguuagucgauuGAU-GUGACGGa	|| | ||: |||||||	ucaccccauacuCUGUCACUGCCa	0.4961	-0.305	2	HEK293,MCF7
MIMAT0000686	hsa-miR-34c-5p	ENSG00000233922	LINC01694	lincRNA	chr21	47019985	47020007	+	1	0	AGO2	7mer-m8	cguuAGUCGAUUGAUGUGACGGa	||: || : :|||||||	agccUCGUCUCCUGGCACUGCCu	0.7433	0.014	3	HEK293T
MIMAT0000686	hsa-miR-34c-5p	ENSG00000233922	LINC01694	lincRNA	chr21	47021232	47021251	+	3	0	AGO2	7mer-m8	cgUUAGUCGAUUGAUGUGACGGa	| :||| || :|| |||||||	guGAUC-UCU-GCU-CACUGCCu	1.2587	-0.005	3	22RV1
MIMAT0000686	hsa-miR-34c-5p	ENSG00000093100	AC016026.1	processed_transcript	chr22	18271314	18271336	-	5	0	AGO1-4,AGO2	7mer-m8	cguuagucgaUUGAUGUGACGGa	| | | || |||||||	gugggaaaagACCUUCACUGCCu	0.4913	0.434	2	Huh-7.5,islets
MIMAT0000686	hsa-miR-34c-5p	ENSG00000235445	AC016027.3	sense_intronic	chr22	18466285	18466305	-	1	0	AGO2	7mer-m8	cgUUAGUCGAUUGAUGUGACGGa	|:|| | || ||||||||	ugAGUCUG--AAGGACACUGCCg	0.9311	-0.515	1	22RV1
MIMAT0000686	hsa-miR-34c-5p	ENSG00000234913	AC016027.2	sense_intronic	chr22	18489169	18489189	-	2	0	AGO1-4,AGO2	7mer-m8	cguuAGUCGAUUGAUGUGACGGa	|| || | ||||||||	caccUCCGC--AGGACACUGCCc	0.6384	-0.123	1	Huh-7.5
MIMAT0000686	hsa-miR-34c-5p	ENSG00000281530	DGCR12	sense_intronic	chr22	19049272	19049294	-	1	0	AGO1-4	7mer-m8	cgUUAGUCGAUUGAUGUGACGGa	| ::| | | :: |||||||	gaGGUGACCAUGUGCCACUGCCu	0.8876	-0.491	4	Huh-7.5
MIMAT0000686	hsa-miR-34c-5p	ENSG00000285314	AC002470.2	processed_transcript	chr22	21351205	21351227	+	3	2	AGO1-4,AGO2	7mer-m8	cguuaGUCGAUUGAUGUGACGGa	|| |:| :|||||||	cuggaCAUGAAGCGGCACUGCCu	0.5348	6.154	0	Huh-7.5
MIMAT0000686	hsa-miR-34c-5p	ENSG00000230513	THAP7-AS1	antisense	chr22	21357271	21357296	+	2	0	AGO2	8mer	cguuAGUCGAUUGA---UGUGACGGa	| ||:| ||:| |||||||	ggccUCGGAGAAUUCCCCCACUGCCa	0.8303	4.378	2	HeLa
MIMAT0000686	hsa-miR-34c-5p	ENSG00000224086	AC245452.1	antisense	chr22	22297941	22297963	+	2	0	AGO1-4,AGO2	7mer-m8	cguuagUCGAUUGAUGUGACGGa	| | | || |||||||	aucaaaACCAAAACCCACUGCCc	0.6203	-0.360	2	Huh-7.5
MIMAT0000686	hsa-miR-34c-5p	ENSG00000232545	AC253536.3	sense_intronic	chr22	24499205	24499227	+	1	0	AGO2	7mer-m8	cguuagucgauuGAUGUGACGGa	|| |||||||	ugggggccucuuCUCCACUGCCc	-0.4531	-0.192	4	22RV1
MIMAT0000686	hsa-miR-34c-5p	ENSG00000178803	ADORA2A-AS1	antisense	chr22	24828236	24828259	-	2	0	AGO1-4,AGO2	7mer-m8	cguuagucGAUUGA-UGUGACGGa	|| ||: || |||||||	gccuggucCUGUCUCCCACUGCCg	0.6806	-0.289	6	Huh-7.5
MIMAT0000686	hsa-miR-34c-5p	ENSG00000225783	MIAT	lincRNA	chr22	27069181	27069202	+	5	0	AGO1-4,AGO2	7mer-m8	cguuaGUCGAUUGAUGUGACGGa	| || | :|| |||||||	guuccCA-CGGACGUCACUGCCu	0.8048	-0.050	2	EWS,hNSC
MIMAT0000686	hsa-miR-34c-5p	ENSG00000279159	AC003681.1	antisense	chr22	30421808	30421832	-	1	0	AGO2	7mer-m8	cgUUAGUCGAUUGAU--GUGACGGa	:| |||| : :|: |||||||	agGAACAGCAGCUUGGCCACUGCCc	1.1251	1.063	2	H1
MIMAT0000686	hsa-miR-34c-5p	ENSG00000253352	TUG1	bidirectional_promoter_lncRNA	chr22	31371380	31371400	+	11	0	AGO1-4,AGO2	7mer-m8	cgUUAGUCGAUUGAUGUGACGGa	||:|: | ||| |||||||	acAGUUUGAAAAC--CACUGCCc	1.1177	1.225	6	MCF7,MDA-MB-231
MIMAT0000686	hsa-miR-34c-5p	ENSG00000278920	AC005005.4	sense_overlapping	chr22	31449747	31449774	+	2	0	AGO1-4,AGO2	8mer	cgUUAGUCGAUUGA-----UGUGACGGa	||:|: || |||| ||||||||	acAGUUCGCCAACUGGGACACACUGCCa	1.3021	0.144	1	Huh-7.5
MIMAT0000686	hsa-miR-34c-5p	ENSG00000213888	LINC01521	lincRNA	chr22	31742769	31742788	+	5	0	AGO1-4,AGO2	7mer-m8	cgUUAGUCGAUUGAUGUGACGGa	|| ||||| | |||||||	caAACCAGCU--C-CCACUGCCc	1.1892	0.972	1	MCF7,MDA-MB-231
MIMAT0000686	hsa-miR-34c-5p	ENSG00000232081	LARGE-IT1	sense_intronic	chr22	34120871	34120891	-	3	0	AGO1-4,AGO2	7mer-m8	cguuagucGAUUGAUGUGACGGa	|| ||:|: |||||||	ucacaacuCUGAU--CACUGCCu	0.6641	0.054	3	Huh-7.5
MIMAT0000686	hsa-miR-34c-5p	ENSG00000279927	Z95114.4	lincRNA	chr22	36465514	36465539	+	3	0	AGO2	7mer-m8	cguuaguCGAUUGAU---GUGACGGa	| |||: ||: |||||||	cgacgauGCUGCCUGUGUCACUGCCu	0.7200	0.018	3	MDMs
MIMAT0000686	hsa-miR-34c-5p	ENSG00000279217	Z95114.1	lincRNA	chr22	36472164	36472190	+	1	0	AGO2	7mer-m8	cgUUAGUCGAUU---GAU-GUGACGGa	| :|| ||| || ||| |||||||	ggGAUAAGCAAAAUGCUACCACUGCCg	1.3456	-0.289	3	EWS
MIMAT0000686	hsa-miR-34c-5p	ENSG00000279738	AL022311.1	sense_overlapping	chr22	38277303	38277322	+	2	0	AGO1-4,AGO2	8mer	cgUUAGUCGAUUGAUGUGACGGa	| :||| :|::|| |||||||	guGAUC--UUGGCU-CACUGCCa	1.2481	-0.082	2	HeLa,hNSC
MIMAT0000686	hsa-miR-34c-5p	ENSG00000279738	AL022311.1	sense_overlapping	chr22	38283744	38283767	+	1	0	AGO2	7mer-m8	cgUUA-GUCGAUUGAUGUGACGGa	||| ::| |:: | |||||||	cuAAUAUGGGUGGAUUCACUGCCu	1.1612	1.347	2	T-REx-293
MIMAT0000686	hsa-miR-34c-5p	ENSG00000228274	AL021707.2	antisense	chr22	39072204	39072224	-	1	0	AGO2	7mer-m8	cgUUAGUCGAUUGAUGUGACGGa	|||||| || | |||||||	gcAAUC--CUCCCACCACUGCCu	1.4891	-0.492	4	HeLa
MIMAT0000686	hsa-miR-34c-5p	ENSG00000233903	Z83851.1	lincRNA	chr22	42672759	42672783	+	1	0	AGO2	7mer-m8	cguUAGUCGAUUGA-U-GUGACGGa	:| || | || | |||||||	cguGUGAGGUUCCUCAUCACUGCCc	0.8303	-0.079	4	22RV1
MIMAT0000686	hsa-miR-34c-5p	ENSG00000235159	AL121672.2	lincRNA	chr22	46465588	46465608	-	2	0	AGO2	7mer-m8	cgUUAGUCGAUUGAUGUGACGGa	:|| | | || |||||||	cuGAUAAAC--ACACCACUGCCu	0.8006	-0.174	4	HeLa
MIMAT0000686	hsa-miR-34c-5p	ENSG00000280384	FP325332.1	sense_intronic	chr22	46559293	46559315	+	1	0	AGO1-4	7mer-m8	cguuagucgaUUGAUGUGACGGa	| || |: |||||||||	ccuauauugaAGAUACACUGCCu	0.7585	-0.700	7	MCF7
MIMAT0000686	hsa-miR-34c-5p	ENSG00000234869	AL021392.1	antisense	chr22	46938317	46938341	+	2	0	AGO2	7mer-m8	cguuaGU-CGA-UUGAUGUGACGGa	|| ||| | | ||||||||	cgcccCAUGCUCACCCACACUGCCu	0.8582	-0.957	2	TDF
MIMAT0000686	hsa-miR-34c-5p	ENSG00000188511	C22orf34	lincRNA	chr22	50016541	50016562	-	1	0	AGO2	7mer-m8	cguuagucGAUUGAUGUGACGGa	| |:| |||||||	cucuguccCCAGC-CCACUGCCc	0.0737	-0.619	1	HCT116
MIMAT0000686	hsa-miR-34c-5p	ENSG00000188511	C22orf34	lincRNA	chr22	50016995	50017017	-	1	0	AGO2	7mer-m8	cguUAGUCGAUUGAUGUGACGGa	| :||||| | |||||||	uccGUCAGCCAUAGCCACUGCCc	1.2941	-0.486	1	22RV1
MIMAT0000686	hsa-miR-34c-5p	ENSG00000235483	GYG2-AS1	antisense	chrX	2770914	2770936	-	3	0	AGO1-4,AGO2	7mer-m8	cgUUAGUCGAUUGAUGUGACGGa	||| |: | |||||||	agAAUGUAAUGUGUUCACUGCCu	0.7095	3.953	0	HeLa,MCF7
MIMAT0000686	hsa-miR-34c-5p	ENSG00000205664	BX890604.1	lincRNA	chrX	3747177	3747196	-	1	0	AGO1	8mer	cguuaGUCGAUUGAUGUGACGGa	||| :|| |||||||	uuguaCAG-AGAC--CACUGCCa	0.5973	0.944	2	endothelial
MIMAT0000686	hsa-miR-34c-5p	ENSG00000234449	FAM239A	lincRNA	chrX	3785591	3785610	-	1	0	AGO1	8mer	cguuaGUCGAUUGAUGUGACGGa	||| :|| |||||||	uuguaCAG-AGAC--CACUGCCa	0.5973	1.044	1	endothelial
MIMAT0000686	hsa-miR-34c-5p	ENSG00000205663	FAM239B	lincRNA	chrX	3810972	3810995	-	1	0	AGO1	8mer	cgUUA-GUCGAUUGAUGUGACGGa	|:| || |:: ||||||||	agAGUACAUAUGGAGACACUGCCa	0.9745	-0.240	1	endothelial
MIMAT0000686	hsa-miR-34c-5p	ENSG00000205663	FAM239B	lincRNA	chrX	3824017	3824036	-	1	0	AGO1	8mer	cguuaGUCGAUUGAUGUGACGGa	||| :|| |||||||	uuguaCAG-AGAC--CACUGCCa	0.5973	0.982	1	endothelial
MIMAT0000686	hsa-miR-34c-5p	ENSG00000234129	AC073529.1	lincRNA	chrX	11125068	11125089	-	2	0	AGO2	7mer-m8	cguuAGUCGAUUGAUGUGACGGa	|| | |: | :|||||||	ugguUCUG-UGCCAGCACUGCCc	0.7253	0.425	2	MDA-MB-231
MIMAT0000686	hsa-miR-34c-5p	ENSG00000237311	AL034397.2	antisense	chrX	65219701	65219724	+	2	0	AGO1	7mer-m8	cgUUAGUCGAUUGA-UGUGACGGa	|: |||: :| :|||||||	uaAGCCAGUCCCUUGGCACUGCCc	0.9449	-0.221	2	endothelial
MIMAT0000686	hsa-miR-34c-5p	ENSG00000229807	XIST	lincRNA	chrX	73041850	73041872	-	22	2	AGO1-4,AGO2	7mer-m8	cguuaGUCGAUUGAUGUGACGGa	|| || || |||||||||	gcugaCACAUACAUACACUGCCu	1.0837	0.119	1	Huh-7.5
MIMAT0000686	hsa-miR-34c-5p	ENSG00000225470	JPX	lincRNA	chrX	73220143	73220163	+	1	0	AGO2	8mer	cguuagUCGAUUGAUGUGACGGa	|| || || ||||||||	gcugaaAGGAAA--ACACUGCCa	0.8228	0.125	2	T-REx-293
MIMAT0000686	hsa-miR-34c-5p	ENSG00000271147	ARMCX5-GPRASP2	processed_transcript	chrX	101854440	101854454	+	2	0	AGO2	7mer-m8	cguuagucgauugauGUGACGGa	|| |||||||	--------cuccuccCACUGCCg	-0.7732	-0.044	1	T98G
MIMAT0000686	hsa-miR-34c-5p	ENSG00000223546	LINC00630	lincRNA	chrX	102140000	102140022	+	2	0	AGO1,AGO2	7mer-m8	cguuagucgauugauGUGACGGa	| | | | |||||||	ccuaccuacccuuccCACUGCCu	0.4168	-0.856	2	HEK293T,endothelial
MIMAT0000686	hsa-miR-34c-5p	ENSG00000241769	LINC00893	antisense	chrX	148609508	148609529	-	2	0	AGO2	7mer-m8	cguuaGUCGAUUGAUGUGACGGa	:|| |: | |||||||	ugcugUAG-UGUCACCACUGCCc	0.5411	0.081	3	HeLa
