# Supplementary material for: Identification of hub programmed cell death-related genes and immune infiltration in Crohn’s disease using bioinformatics
Source: Front Genet. 2024 Dec 18;15:1425062. doi: 10.3389/fgene.2024.1425062 (PMC11688285; doi:10.3389/fgene.2024.1425062)
Supplement: Supplementary file 2 [file DataSheet4.zip › Input data and script3/ceRNAnet/miRNA_lncRNA/hsa-miR-3126-5p.txt]

#please cite:
#Zhou KR, Liu S, Li B, Liu SR, Zheng WJ, Cai L, et al. An encyclopedia of RNA interactomes in ENCORI.
#2.Li JH, et al.starBase v2.0: decoding miRNA-ceRNA, miRNA-ncRNA and protein-RNA interaction networks from large-scale CLIP-Seq data , Nucleic Acids Res. 2014 Jan;42:D92-7.
miRNAid	miRNAname	geneID	geneName	geneType	chromosome	start	end	strand	clipExpNum	degraExpNum	RBP	merClass	miRseq	align	targetSeq	TDMDScore	phyloP	pancancerNum	cellline/tissue
MIMAT0014989	hsa-miR-3126-5p	ENSG00000237491	AL669831.5	lincRNA	chr1	742747	742768	+	2	0	AGO1-4,AGO2	7mer-m8	acgAAGACCGUAGA-CAGGGAGu	| || |: ||| |||||||	cagUCCUAGU-UCUGGUCCCUCu	1.0443	-0.151	0	Huh-7.5
MIMAT0014989	hsa-miR-3126-5p	ENSG00000223764	AL645608.1	lincRNA	chr1	853772	853789	-	1	0	AGO2	7mer-m8	acgaAGACCGUAGACAGGGAGu	||||| |||||||	cugcUCUGG----GGUCCCUCc	0.7554	-0.569	0	HeLa
MIMAT0014989	hsa-miR-3126-5p	ENSG00000177133	LINC00982	antisense	chr1	2980516	2980539	-	1	0	AGO2	7mer-m8	acgaagACCGUA--GACAGGGAGu	||| :| | |||||||	cagccgUGGAGUGGCGGUCCCUCc	0.4833	0.019	2	cingulate_gyrus
MIMAT0014989	hsa-miR-3126-5p	ENSG00000233304	LINC01346	lincRNA	chr1	4014832	4014854	+	1	0	AGO2	7mer-m8	acGAAGACCGU-AGACAGGGAGu	| || :| || ||||||||||	uuCUGUUUUCAGUCUGUCCCUCu	1.3292	-0.054	0	MDMs
MIMAT0014989	hsa-miR-3126-5p	ENSG00000179743	AL450998.2	antisense	chr1	16161410	16161431	-	1	0	AGO2	7mer-m8	acgaagaccguaGACAGGGAGu	|| |||||||||	ggcgcgcccgggCUGUCCCUCg	0.2649	0.174	0	MDMs
MIMAT0014989	hsa-miR-3126-5p	ENSG00000225891	AL513365.2	antisense	chr1	26789325	26789347	-	1	0	AGO1-4	7mer-m8	acgaagaccgUAG-ACAGGGAGu	| ||| ||||||||	aaagguagagAUCUUGUCCCUCu	0.4273	0.117	0	hNSC
MIMAT0014989	hsa-miR-3126-5p	ENSG00000229372	SZT2-AS1	antisense	chr1	43913541	43913564	-	1	0	AGO2	8mer	acgAAGACCGUAG--ACAGGGAGu	| | ||||::|| |||||||	ucaUCCUGGUGUCGAAGUCCCUCa	1.3691	4.466	0	TDF
MIMAT0014989	hsa-miR-3126-5p	ENSG00000236137	AL445231.1	antisense	chr1	117568952	117568974	-	1	0	AGO1-4	7mer-m8	acgaagacCGU-AGACAGGGAGu	| ||| ||||||||||	ucucaacaGCAUUCUGUCCCUCc	0.7189	-0.153	2	Huh-7.5
MIMAT0014989	hsa-miR-3126-5p	ENSG00000273131	RP6-42F4.1	processed_transcript	chr1	120694278	120694299	-	1	0	AGO2	7mer-m8	acGAAGACCGUAGACAGGGAGu	:|| | || ||||||||	auUUUGUUACACGUGUCCCUCu	0.9922	0.046	0	HeLa
MIMAT0014989	hsa-miR-3126-5p	ENSG00000234222	LIX1L-AS1	antisense	chr1	145487882	145487906	-	1	0	AGO1-4	7mer-m8	acGAAGACCGUA-G-A-CAGGGAGu	||:||| |||| | | |||||||	ugUUUCCAGCAUACAUAGUCCCUCc	1.6818	0.243	2	fibroblasts
MIMAT0014989	hsa-miR-3126-5p	ENSG00000227733	AC239809.3	sense_intronic	chr1	146136165	146136186	-	1	0	AGO1-4	8mer	acGAAGACCGUAGACAGGGAGu	|| || :| :||||||||	acCUGAUGUUAGUUGUCCCUCa	1.0831	0.245	1	fibroblasts
MIMAT0014989	hsa-miR-3126-5p	ENSG00000278811	LINC00624	antisense	chr1	146987466	146987487	-	1	0	AGO1-4	7mer-m8	acgaagaccguagaCAGGGAGu	| | |||||||	aguuaaaccaggaaGUCCCUCu	-0.1364	0.490	2	fibroblasts
MIMAT0014989	hsa-miR-3126-5p	ENSG00000237975	FLG-AS1	antisense	chr1	152286435	152286453	+	1	0	AGO2	8mer	acGAAGACCGUAGACAGGGAGu	|||||| | ||||||||	guCUUCUG--A-GUGUCCCUCa	1.3828	-0.980	0	MDA-MB-231
MIMAT0014989	hsa-miR-3126-5p	ENSG00000235919	ASH1L-AS1	antisense	chr1	155533682	155533707	+	4	0	AGO1-4,AGO2	7mer-m8	acgaaGACCGU----AGACAGGGAGu	|| :|||:| ||||||||||	uguaaUUGGUAGUGUUCUGUCCCUCc	1.1807	0.516	0	HEK293S,Huh-7.5
MIMAT0014989	hsa-miR-3126-5p	ENSG00000272068	AL365181.2	lincRNA	chr1	156610763	156610784	-	10	0	AGO1-4,AGO2	7mer-m8	acgaagaccGUAGACAGGGAGu	| | | | |||||||	agacugcacCCUAGGUCCCUCu	0.4745	-0.095	1	Huh-7.5
MIMAT0014989	hsa-miR-3126-5p	ENSG00000271917	AL357568.2	sense_intronic	chr1	164797937	164797957	+	1	0	AGO1-4	7mer-m8	acgaagACCGUAGACAGGGAGu	|| |||||| |||||||	ugaaagUGGCAU-GGUCCCUCu	1.4703	0.043	0	hNSC
MIMAT0014989	hsa-miR-3126-5p	ENSG00000203739	AL645568.1	antisense	chr1	173429718	173429737	-	2	0	AGO2	7mer-m8	acgaaGACCGUAGACAGGGAGu	| :||| | |||||||	cccggUUGGGA--GGUCCCUCc	0.7938	-0.045	1	Huh-7.5
MIMAT0014989	hsa-miR-3126-5p	ENSG00000261504	LINC01686	lincRNA	chr1	182584993	182585014	+	1	0	AGO2	8mer	acgaagaccguagaCAGGGAGu	| | |||||||	cgacagcagacgagGUCCCUCa	0.0986	-0.327	0	EWS
MIMAT0014989	hsa-miR-3126-5p	ENSG00000232860	SMG7-AS1	processed_transcript	chr1	183441111	183441132	-	1	0	AGO2	8mer	acGAAGACCGUAGACAGGGAGu	|:| || || | |||||||	agUUCCUCCCAGCAGUCCCUCa	1.1474	1.378	0	GM12891
MIMAT0014989	hsa-miR-3126-5p	ENSG00000281406	BLACAT1	lincRNA	chr1	205404661	205404684	-	1	0	AGO2	7mer-m8	acGAA--GACCGUAGACAGGGAGu	| ||| || | ||||||||||	uaCUUCCCUUUCUUCUGUCCCUCc	1.3127	0.142	1	HeLa
MIMAT0014989	hsa-miR-3126-5p	ENSG00000203709	MIR29B2CHG	lincRNA	chr1	207987702	207987723	-	2	0	AGO1,AGO2	8mer	acGAAGACCGUAGACAGGGAGu	:||| : |:||||||||	auUUUCCUAUUUUUGUCCCUCa	1.0333	-0.010	2	GM12892,endothelial
MIMAT0014989	hsa-miR-3126-5p	ENSG00000203709	MIR29B2CHG	lincRNA	chr1	207987994	207988015	-	1	0	AGO2	8mer	acgaagaccguagaCAGGGAGu	|| |||||||	aaggagugagccaaGUCCCUCa	0.0453	0.192	2	cingulate_gyrus
MIMAT0014989	hsa-miR-3126-5p	ENSG00000242861	AL591895.1	antisense	chr1	226034196	226034217	-	6	0	AGO1-4,AGO2	7mer-m8	acgaagaccGUAGACAGGGAGu	| | || | |||||||	uccccagccCAGCAGUCCCUCc	0.5453	-0.034	0	Huh-7.5,T98G
MIMAT0014989	hsa-miR-3126-5p	ENSG00000242861	AL591895.1	antisense	chr1	226034215	226034223	-	6	0	AGO1-4,AGO2	7mer-m8	acgaagaccguagaCAGGGAGu	|||||||	-------------aGUCCCUCc	-2.1818	-0.192	0	Huh-7.5,T98G
MIMAT0014989	hsa-miR-3126-5p	ENSG00000237481	AL117350.1	antisense	chr1	229455539	229455561	+	1	0	AGO1-4	8mer	acgaAGAC-CGUAGACAGGGAGu	| || | : |||||||||	gagaUGUGCGAGGCUGUCCCUCa	0.8037	0.064	1	Huh-7.5
MIMAT0014989	hsa-miR-3126-5p	ENSG00000272195	AL356512.1	antisense	chr1	245133465	245133485	-	1	0	AGO2	7mer-m8	acgaaGACCGUAGACAGGGAGu	|| | ||| | ||||||||	ggcccCCGGCCU-UGUCCCUCc	1.2139	-0.562	0	HeLa
MIMAT0014989	hsa-miR-3126-5p	ENSG00000225300	AL591623.1	sense_intronic	chr1	246770457	246770479	+	2	0	AGO1	7mer-m8	acgaagacCGU-AGACAGGGAGu	| ||| | |||||||	cgggauauGCACGCCGUCCCUCu	0.5209	-0.567	0	endothelial
MIMAT0014989	hsa-miR-3126-5p	ENSG00000271936	AC012073.1	antisense	chr2	25048555	25048575	+	3	0	AGO1-4	8mer	acgAAGACCGUAGACAGGGAGu	|| || :| ||||||||	cagUUGUGUUA-AUGUCCCUCa	0.9323	0.199	0	MCF7
MIMAT0014989	hsa-miR-3126-5p	ENSG00000276517	AL133243.3	sense_intronic	chr2	32753156	32753178	+	2	0	AGO2	8mer	acgaagaccguaGA-CAGGGAGu	| || || |||||||	aggauccacuucCUGGUCCCUCa	0.4732	0.207	3	GM12891
MIMAT0014989	hsa-miR-3126-5p	ENSG00000279519	AC007382.1	TEC	chr2	37069599	37069618	-	1	0	AGO2	7mer-m8	acGAAGACCGUAGACAGGGAGu	|||:| : | ||||||||	gaCUUUU--UCUGUGUCCCUCu	1.0023	0.753	0	MDA-MB-231
MIMAT0014989	hsa-miR-3126-5p	ENSG00000273302	AC016747.3	sense_intronic	chr2	61427122	61427145	+	2	0	AGO1-4,AGO2	7mer-m8	acGAAGAC--CGUAGACAGGGAGu	| || | |:: | |||||||	caCAUCAGCAGUGCCAGUCCCUCu	0.8636	-0.073	3	MCF7,hNSC
MIMAT0014989	hsa-miR-3126-5p	ENSG00000272913	AC009237.14	lincRNA	chr2	96192049	96192070	-	1	0	AGO2	7mer-m8	acgaagaccguagaCAGGGAGu	| | | | | |||||||	uucaacccgaacgcGUCCCUCc	0.6896	1.716	2	MDA-MB-231
MIMAT0014989	hsa-miR-3126-5p	ENSG00000172965	MIR4435-2HG	lincRNA	chr2	112187981	112188004	-	3	0	AGO1,AGO2	7mer-m8	acGAAGACCGUAGA---CAGGGAGu	| :||||| : ||| |||||||	uaUUUCUGAU-UCUACCGUCCCUCu	1.5481	-0.069	0	T98G,endothelial
MIMAT0014989	hsa-miR-3126-5p	ENSG00000224959	AC017002.1	lincRNA	chr2	112249573	112249594	-	1	0	AGO1-4	7mer-m8	acgaagaccguagaCAGGGAGu	| | |||||||	guaucuccacccggGUCCCUCu	0.1123	-0.040	0	Huh-7.5
MIMAT0014989	hsa-miR-3126-5p	ENSG00000237753	AC079922.2	lincRNA	chr2	113402959	113402979	-	1	0	AGO2	7mer-m8	acgaaGACCGUAGACAGGGAGu	| |||||| |||||||||	uuggcCUGGCA-CUGUCCCUCg	1.5690	0.723	0	HeLa
MIMAT0014989	hsa-miR-3126-5p	ENSG00000189223	PAX8-AS1	processed_transcript	chr2	114030966	114030988	+	1	0	AGO1	8mer	acgaAGACCGU-AGACAGGGAGu	| |||| || | ||||||||	agacUCUGCCAGUGUGUCCCUCa	1.3958	0.015	0	endothelial
MIMAT0014989	hsa-miR-3126-5p	ENSG00000237298	TTN-AS1	antisense	chr2	179392868	179392889	+	1	0	AGO2	7mer-m8	acGAAGACCGUAGACAGGGAGu	| || | :: |||||||||	caCAUCAGUUGGCUGUCCCUCu	1.0831	0.143	0	HEK293T
MIMAT0014989	hsa-miR-3126-5p	ENSG00000254485	AC026191.1	antisense	chr3	9367731	9367752	-	3	0	AGO1-4,AGO2	7mer-m8	acgaaGACCGUAGACAGGGAGu	| ||| | |||||||	cacagCUGAGAAAGGUCCCUCc	0.7750	0.091	1	Huh-7.5
MIMAT0014989	hsa-miR-3126-5p	ENSG00000224660	SH3BP5-AS1	antisense	chr3	15296897	15296915	+	2	0	AGO1-4,AGO2	7mer-m8	acGAAGACCGUAGACAGGGAGu	||||| || |||||||	ccCUUCU---AUAAGUCCCUCc	1.0857	0.025	0	Huh-7.5
MIMAT0014989	hsa-miR-3126-5p	ENSG00000261572	AC097639.1	sense_intronic	chr3	32279136	32279155	-	2	0	AGO1-4,AGO2	7mer-m8	acGAAGACCGUAGACAGGGAGu	|||| || |: |||||||	auCUUC-CGC-UUGGUCCCUCc	1.2139	-0.594	0	Huh-7.5
MIMAT0014989	hsa-miR-3126-5p	ENSG00000198590	C3orf35	processed_transcript	chr3	37459541	37459567	+	1	1	AGO2	7mer-m8	acgAAGACCGUA-----GACAGGGAGu	||||| ||| |||||||||	ccaUUCUGCCAUCCCACCUGUCCCUCc	1.3141	-0.390	1	HeLa
MIMAT0014989	hsa-miR-3126-5p	ENSG00000271858	Z84492.1	antisense	chr3	50405241	50405264	+	1	0	AGO2	7mer-m8	acgAAGACCGUA-GA-CAGGGAGu	| :|| || || |||||||	acgUGUUGAGAUCCUGGUCCCUCc	0.9511	5.184	3	motor_cortex
MIMAT0014989	hsa-miR-3126-5p	ENSG00000239268	AC092691.1	lincRNA	chr3	117716041	117716059	-	1	0	AGO2	7mer-m8	acGAAGACCGUAGACAGGGAGu	||||:| | |||||||||	ggCUUUU-UC--CUGUCCCUCu	1.2860	4.027	1	motor_cortex
MIMAT0014989	hsa-miR-3126-5p	ENSG00000244300	GATA2-AS1	antisense	chr3	128208882	128208903	+	1	0	AGO1	7mer-m8	acgaagaccguagaCAGGGAGu	| | |||||||	aaguggcuacgcgcGUCCCUCg	0.1123	-0.274	3	endothelial
MIMAT0014989	hsa-miR-3126-5p	ENSG00000239213	NCK1-AS1	antisense	chr3	136561367	136561389	-	1	0	AGO2	8mer	acgAAGACCGUAG-ACAGGGAGu	|| | ||||: | |||||||	ugaUGCUGGUUCCAGGUCCCUCa	1.3503	0.413	1	MCF7
MIMAT0014989	hsa-miR-3126-5p	ENSG00000272990	AC084036.1	antisense	chr3	156241766	156241788	-	2	0	AGO1-4,AGO2	7mer-m8	acgaAGA-CCGUAGACAGGGAGu	||| ||| |||||||	augaUCUCAGCAGAAGUCCCUCu	0.8836	-0.452	0	22RV1,Huh-7.5
MIMAT0014989	hsa-miR-3126-5p	ENSG00000249673	NOP14-AS1	antisense	chr4	2937240	2937261	+	3	0	AGO1-4,AGO2	7mer-m8	acGAAGACCGUAGACAGGGAGu	||| || | | |||||||	cgCUGGAGGAAACGGUCCCUCu	1.0898	-0.198	1	Huh-7.5,hNSC
MIMAT0014989	hsa-miR-3126-5p	ENSG00000246526	LINC002481	lincRNA	chr4	6689852	6689876	-	1	0	AGO2	7mer-m8	acgaaGACC--GUA-GACAGGGAGu	|| |||| ||| |||||||||	ugugaCUGGUUCAUCCUGUCCCUCg	1.5199	0.038	1	HEK293S
MIMAT0014989	hsa-miR-3126-5p	ENSG00000272620	AFAP1-AS1	antisense	chr4	7775910	7775933	+	1	0	AGO1	7mer-m8	acGAAGAC-C-GUAGACAGGGAGu	|:||||| | | || |||||||	agUUUCUGUGACUUCAGUCCCUCu	1.6633	-1.012	1	endothelial
MIMAT0014989	hsa-miR-3126-5p	ENSG00000180769	WDFY3-AS2	processed_transcript	chr4	85888060	85888081	+	2	0	AGO2	7mer-m8	acgaaGACCGUAGACAGGGAGu	| || : || |||||||	ccccaCUCCUCUCAGUCCCUCu	0.8370	-0.534	1	MDA-MB-231
MIMAT0014989	hsa-miR-3126-5p	ENSG00000251095	AC097478.1	antisense	chr4	90602672	90602691	+	1	0	AGO2	7mer-m8	acGAAGACCGUAGACAGGGAGu	|| :||||| |||||||	gcCUGUUGGCA--GGUCCCUCu	1.3263	-0.012	0	HeLa
MIMAT0014989	hsa-miR-3126-5p	ENSG00000251095	AC097478.1	antisense	chr4	90602674	90602691	+	1	0	AGO2	7mer-m8	acGAAGACCGUAGACAGGGAGu	|| :||||| |||||||	--CUGUUGGCA--GGUCCCUCu	1.2166	0.010	0	HeLa
MIMAT0014989	hsa-miR-3126-5p	ENSG00000248810	LINC02432	lincRNA	chr4	142244624	142244645	-	1	0	AGO2	7mer-m8	acgaagacCGUAGACAGGGAGu	|| |||| ||||||||	gacuagaaGCAUGUGUCCCUCu	1.1164	-0.051	0	BCBL-1
MIMAT0014989	hsa-miR-3126-5p	ENSG00000248810	LINC02432	lincRNA	chr4	142244625	142244645	-	1	0	AGO2	7mer-m8	acgaagacCGUAGACAGGGAGu	|| |||| ||||||||	gacuagaaGCAUGUGUCCCUC-	1.0255	-0.057	0	BCBL-1
MIMAT0014989	hsa-miR-3126-5p	ENSG00000221990	EXOC3-AS1	antisense	chr5	442876	442899	-	3	0	AGO2	7mer-m8	acgaAGACCGU--AGACAGGGAGu	| ||||| |||||||	gcagUGUGGCAGGGGCGUCCCUCg	0.8917	-0.067	2	T-REx-293
MIMAT0014989	hsa-miR-3126-5p	ENSG00000250786	SNHG18	lincRNA	chr5	9546515	9546535	+	1	0	AGO2	7mer-m8	acGAAGACCGUAGACAGGGAGu	| ||| | | |||||||	ccCGUCUCAC-UGGGUCCCUCu	0.8847	-0.706	1	T98G
MIMAT0014989	hsa-miR-3126-5p	ENSG00000177738	AC025171.1	sense_overlapping	chr5	43017448	43017470	-	2	0	AGO2	7mer-m8	acgaagaccGUAG-ACAGGGAGu	||| | |||| |||||||	ugccccgcaCAUCAAGUCCCUCc	1.2738	-0.298	1	HeLa
MIMAT0014989	hsa-miR-3126-5p	ENSG00000236447	ATG10-IT1	sense_intronic	chr5	81288114	81288139	+	2	0	AGO1	8mer	acGAAGAC---CGUA-GACAGGGAGu	| |||: | |:|| :||||||||	ucCUUUAGAGUGUAUAUUGUCCCUCa	1.2195	0.236	0	endothelial
MIMAT0014989	hsa-miR-3126-5p	ENSG00000234292	AC123595.1	lincRNA	chr5	90576075	90576096	-	5	0	AGO1,AGO2	8mer	acGAAGACCGUAGACAGGGAGu	| ||| : |:||||||||	cuCGUCUUAUUUUUGUCCCUCa	1.1120	0.016	1	T98G,endothelial
MIMAT0014989	hsa-miR-3126-5p	ENSG00000248323	LUCAT1	lincRNA	chr5	90599716	90599737	-	1	0	AGO2	8mer	acgaagaccGUAGACAGGGAGu	| | | || |||||||||	uacacuuacCAGCUGUCCCUCa	0.9667	0.142	2	T98G
MIMAT0014989	hsa-miR-3126-5p	ENSG00000224032	EPB41L4A-AS1	lincRNA	chr5	111496403	111496424	+	1	0	AGO2	8mer	acgaagaccGUAGACAGGGAGu	|| | | || |||||||	ugacacgccCCUCGGUCCCUCa	0.8347	-0.482	5	EWS
MIMAT0014989	hsa-miR-3126-5p	ENSG00000224015	AC063976.1	lincRNA	chr5	131516681	131516703	-	1	0	AGO2	7mer-m8	acgAAGAC-CGUAGACAGGGAGu	| ||| | : | |||||||	cugUCCUGUGAGGCGGUCCCUCc	0.9157	-0.586	1	22RV1
MIMAT0014989	hsa-miR-3126-5p	ENSG00000234290	AC116366.1	antisense	chr5	131806014	131806034	-	1	0	AGO1-4	7mer-m8	acGAAGACCGUAGACAGGGAGu	| |:| ||| |||||||	guCAUUU-GCAAGGGUCCCUCu	0.9945	0.231	1	fibroblasts
MIMAT0014989	hsa-miR-3126-5p	ENSG00000278925	AC005753.1	lincRNA	chr5	141205643	141205664	-	1	0	AGO1-4	7mer-m8	acgaagaccguaGACAGGGAGu	|| | |||||||	cagggcuccagaCCGUCCCUCc	0.1847	0.046	2	hNSC
MIMAT0014989	hsa-miR-3126-5p	ENSG00000280047	AC091825.1	TEC	chr5	141547734	141547756	+	2	0	AGO1-4,AGO2	8mer	acgAAGACCGUA-GACAGGGAGu	|| || :| |||||||	gaaUUGUGCAGUAAGGUCCCUCa	0.7317	0.299	0	Huh-7.5
MIMAT0014989	hsa-miR-3126-5p	ENSG00000249669	CARMN	lincRNA	chr5	148789336	148789357	+	1	0	AGO1-4	8mer	acgaAGACCGUAGACAGGGAGu	|:|| |||: |||||||	aaagUUUGUCAUUGGUCCCUCa	1.0898	-0.128	0	MCF7
MIMAT0014989	hsa-miR-3126-5p	ENSG00000249669	CARMN	lincRNA	chr5	148801232	148801258	+	1	0	AGO2	8mer	acGAAGAC--CGUA-GA--CAGGGAGu	||| ||| |:|| || |||||||	ggCUCCUGGAGUAUCCUGGGUCCCUCa	1.4279	-0.751	0	hMSC
MIMAT0014989	hsa-miR-3126-5p	ENSG00000247679	AC139795.2	antisense	chr5	177038477	177038498	+	1	0	AGO2	7mer-m8	acgaagacCGUAGACAGGGAGu	||: |||||||	gaagaaaaGCGAAGGUCCCUCc	0.0692	-0.265	0	HS5
MIMAT0014989	hsa-miR-3126-5p	ENSG00000233937	AC008443.1	processed_transcript	chr5	180673775	180673796	+	1	0	AGO2	7mer-m8	acgaagaccGUAGACAGGGAGu	| | || |||||||	cuccaucccCCUCCGUCCCUCc	0.3901	-0.654	1	22RV1
MIMAT0014989	hsa-miR-3126-5p	ENSG00000233937	AC008443.1	processed_transcript	chr5	180683966	180683988	+	2	0	AGO1-4,AGO2	7mer-m8	acgaagacCGUAGA-CAGGGAGu	|| | |||||| |||||||	ugauggaaGCAUCUGGUCCCUCu	1.5612	1.112	1	Huh-7.5,T98G
MIMAT0014989	hsa-miR-3126-5p	ENSG00000233937	AC008443.1	processed_transcript	chr5	180698985	180699005	+	1	0	AGO2	7mer-m8	acgaaGACCGUAGACAGGGAGu	| ||| ::| |||||||	uuacaCUGAUGU-GGUCCCUCg	0.8891	0.478	1	motor_cortex
MIMAT0014989	hsa-miR-3126-5p	ENSG00000248275	TRIM52-AS1	processed_transcript	chr5	180698985	180699005	+	1	0	AGO2	7mer-m8	acgaaGACCGUAGACAGGGAGu	| ||| ::| |||||||	uuacaCUGAUGU-GGUCCCUCg	0.8891	0.478	0	motor_cortex
MIMAT0014989	hsa-miR-3126-5p	ENSG00000244041	LINC01011	lincRNA	chr6	2989224	2989244	+	1	0	AGO2	7mer-m8	acgaagACCGUAGACAGGGAGu	| | ||| |||||||	ggacggUUGCA-GGGUCCCUCg	0.6885	-0.294	0	22RV1
MIMAT0014989	hsa-miR-3126-5p	ENSG00000234817	AL136309.2	lincRNA	chr6	4156278	4156299	+	1	0	AGO2	7mer-m8	acgaagaccGUAGACAGGGAGu	|| | || |||||||	ugaaagucaCAGAAGUCCCUCu	0.6862	0.330	1	HS27a
MIMAT0014989	hsa-miR-3126-5p	ENSG00000272129	AL359715.3	lincRNA	chr6	81065801	81065822	+	1	0	AGO1-4	7mer-m8	acGAAGACCGUAGACAGGGAGu	| ||| | |:||||||||	uaCUUAGAACCUUUGUCCCUCu	1.0976	0.024	0	hNSC
MIMAT0014989	hsa-miR-3126-5p	ENSG00000227220	AL133346.1	antisense	chr6	132272184	132272206	+	1	0	AGO2	7mer-m8	acgaaGACCGUAG-ACAGGGAGu	| | ||| | |||||||	cccggCCGGCCCCGAGUCCCUCc	0.8204	-0.197	0	C8166
MIMAT0014989	hsa-miR-3126-5p	ENSG00000223414	LINC00473	lincRNA	chr6	166362208	166362229	-	1	0	AGO2	8mer	acgaagaccguagaCAGGGAGu	| | | |||||||	uaggauucaaacaaGUCCCUCa	0.2487	0.025	0	HeLa
MIMAT0014989	hsa-miR-3126-5p	ENSG00000223855	AC147651.1	lincRNA	chr7	561305	561326	+	1	0	AGO2	7mer-m8	acgaagaCCGUAGACAGGGAGu	| | ||:| | |||||||	gggauggGGUACCCGUCCCUCc	0.9545	-0.652	0	HEK293S
MIMAT0014989	hsa-miR-3126-5p	ENSG00000229043	AC091729.3	antisense	chr7	1202048	1202066	+	2	0	AGO2	7mer-m8	acGAAGACCGUAGACAGGGAGu	| | ||| | |||||||||	ucCAUCUUG---CUGUCCCUCc	1.1042	0.140	0	HeLa
MIMAT0014989	hsa-miR-3126-5p	ENSG00000230487	PSMG3-AS1	lincRNA	chr7	1625313	1625333	+	2	0	AGO2	7mer-m8	acGAAGACCGUAGACAGGGAGu	||:|| | || | |||||||	ugUUUAUAGC-UGGGUCCCUCg	1.2948	-0.512	0	22RV1
MIMAT0014989	hsa-miR-3126-5p	ENSG00000196295	AC005154.1	processed_transcript	chr7	30593619	30593640	-	1	0	AGO2	7mer-m8	acgaAGACCGUAGACAGGGAGu	| |:|| : | |||||||	cgaaUUUGAUCACAGUCCCUCu	0.9091	-0.164	1	T98G
MIMAT0014989	hsa-miR-3126-5p	ENSG00000232956	SNHG15	lincRNA	chr7	45023981	45024006	-	2	0	AGO1-4,AGO2	7mer-m8	acgaaGACCGUA-GA---CAGGGAGu	| | ||| | || |||||||	cacccCAGGCCUGCUGAGGUCCCUCc	0.8769	-0.476	1	HeLa,Huh-7.5
MIMAT0014989	hsa-miR-3126-5p	ENSG00000282381	AC104073.4	lincRNA	chr7	64768659	64768680	+	1	0	AGO2	7mer-m8	acgaagaccGUAGACAGGGAGu	||| || ||||||||	ugcaaaaacCACAUGUCCCUCu	0.7859	0.022	0	HEK293T
MIMAT0014989	hsa-miR-3126-5p	ENSG00000243107	AC000120.1	sense_overlapping	chr7	91835761	91835786	-	2	0	AGO1-4,AGO2	8mer	acgaagaCCGUAGA----CAGGGAGu	| ||::||| |||||||	cauuagcGGUGUCUGAGAGUCCCUCa	0.7383	0.006	0	HeLa,Huh-7.5
MIMAT0014989	hsa-miR-3126-5p	ENSG00000274272	AC069281.2	processed_transcript	chr7	100171109	100171132	-	3	0	AGO2	7mer-m8	acGAAGACCGUAGA--CAGGGAGu	|| |||| : :| |||||||	ccCUGCUGGAGAUUGGGUCCCUCg	1.2139	-0.973	0	22RV1
MIMAT0014989	hsa-miR-3126-5p	ENSG00000272918	AC005070.3	antisense	chr7	104744116	104744142	-	1	0	AGO2	7mer-m8	acgAAGACCGU-----AGACAGGGAGu	||:| ||| ||||||||||	acaUUUUAGCAUCUUUUCUGUCCCUCu	0.9988	0.083	1	EWS
MIMAT0014989	hsa-miR-3126-5p	ENSG00000273320	AC007032.1	antisense	chr7	105926023	105926045	+	1	0	AGO1-4	7mer-m8	acGAAGACCGUAG-ACAGGGAGu	|| | | || ||||||||	gcCUCCAUCCCUCUUGUCCCUCc	0.9135	-0.087	2	MCF7
MIMAT0014989	hsa-miR-3126-5p	ENSG00000242588	AC108010.1	processed_transcript	chr7	128259129	128259149	+	1	0	AGO1-4	7mer-m8	acgaaGACCGUAGACAGGGAGu	| || || ||||||||||	cucagCU-GCCUCUGUCCCUCu	1.1286	0.058	1	hNSC
MIMAT0014989	hsa-miR-3126-5p	ENSG00000231721	LINC-PINT	processed_transcript	chr7	130791741	130791761	-	2	0	AGO2	7mer-m8	acGAAGACCGUAGACAGGGAGu	|| |||||| | |||||||	ggCCUCUGGC-CCCGUCCCUCu	1.7042	0.081	3	HEK293S
MIMAT0014989	hsa-miR-3126-5p	ENSG00000232533	AC093673.1	antisense	chr7	143077148	143077171	-	3	0	AGO2	7mer-m8	acgaaGAC-CGUA-GACAGGGAGu	| ||| |::| | |||||||	ucacaCUGAGUGUCCAGUCCCUCc	1.0255	-0.176	0	HCT116
MIMAT0014989	hsa-miR-3126-5p	ENSG00000204934	ATP6V0E2-AS1	antisense	chr7	149570611	149570632	-	2	0	AGO2	7mer-m8	acgaagaccguaGACAGGGAGu	| | | |||||||||	gggcgguccccgCUGUCCCUCu	0.6109	-0.107	0	MDMs
MIMAT0014989	hsa-miR-3126-5p	ENSG00000244151	AC010973.2	antisense	chr7	150773473	150773494	-	1	0	AGO2	7mer-m8	acGAAGACCGUAGACAGGGAGu	| || |||| |||||||	ccCCUCGUCCAUCGGUCCCUCg	1.1618	0.306	0	Huh-7.5
MIMAT0014989	hsa-miR-3126-5p	ENSG00000182648	LINC01006	lincRNA	chr7	156432176	156432198	-	1	0	AGO1-4	8mer	acgaaGACCGUAGA-CAGGGAGu	|| :||| |||||||	gagaaCUUAAGUCUGGUCCCUCa	0.6633	-0.113	3	Huh-7.5
MIMAT0014989	hsa-miR-3126-5p	ENSG00000253112	AC102945.1	antisense	chr8	30454838	30454859	+	1	0	AGO1-4	7mer-m8	acgaagaccguaGACAGGGAGu	| |||||||||	caaaaggaucuaCUGUCCCUCu	-0.0139	-0.096	2	Huh-7
MIMAT0014989	hsa-miR-3126-5p	ENSG00000253161	LINC01605	lincRNA	chr8	37330673	37330697	-	2	0	AGO2	7mer-m8	acgaaGACCGUAGA---CAGGGAGu	|| | ||| |||||||	aaugcCUAGAUUCUUGAGUCCCUCc	0.5602	-0.094	0	left_ventricle
MIMAT0014989	hsa-miR-3126-5p	ENSG00000282164	PEG13	sense_intronic	chr8	141105806	141105827	-	2	0	AGO1-4,AGO2	7mer-m8	acgaaGACCGUAGACAGGGAGu	| || : || |||||||	agaccCUCUUCUCAGUCCCUCu	0.8226	-0.415	0	BT474,MCF7
MIMAT0014989	hsa-miR-3126-5p	ENSG00000280303	ERICD	lincRNA	chr8	141647858	141647875	+	1	0	AGO2	8mer	acGAAGACCGUAGACAGGGAGu	| ||||||| ||||||||	uuCUUCUGG----UGUCCCUCa	1.6798	-0.807	1	HeLa
MIMAT0014989	hsa-miR-3126-5p	ENSG00000254144	AC067930.1	antisense	chr8	144624379	144624401	+	4	0	AGO1-4,AGO2	7mer-m8	acGAAGACCGUAGA--CAGGGAGu	|| || ||| | |||||||	caCUGCU-UCAUGUGCGUCCCUCc	1.0698	-0.096	2	MCF7,MDA-MB-231
MIMAT0014989	hsa-miR-3126-5p	ENSG00000255182	AC084125.2	processed_transcript	chr8	145724830	145724852	-	1	0	AGO2	7mer-m8	acgaagacCGUAGA--CAGGGAGu	| | | || ||| |||||||	uuccccccGC-UCUACGUCCCUCu	1.0133	-1.080	1	22RV1
MIMAT0014989	hsa-miR-3126-5p	ENSG00000240498	CDKN2B-AS1	antisense	chr9	22058994	22059017	+	2	0	AGO1-4	7mer-m8	acgaagaccGUAGA--CAGGGAGu	| | | ||| |||||||	auuuaccucCCUCUGGGUCCCUCc	0.6818	0.007	0	Huh-7.5
MIMAT0014989	hsa-miR-3126-5p	ENSG00000281649	EBLN3P	lincRNA	chr9	37079960	37079981	+	9	1	AGO1-4,AGO2	7mer-m8	acgaagaccguaGACAGGGAGu	| | |||||||	ccucgccccuccCCGUCCCUCu	-0.0552	1.988	3	HeLa,hNSC
MIMAT0014989	hsa-miR-3126-5p	ENSG00000281649	EBLN3P	lincRNA	chr9	37080167	37080189	+	6	0	AGO1-4,AGO2	8mer	acgaagacCGUAGA-CAGGGAGu	| || || |||||||	ggggcgcaGCUCCUGGUCCCUCa	0.4732	0.229	3	Huh-7.5
MIMAT0014989	hsa-miR-3126-5p	ENSG00000281649	EBLN3P	lincRNA	chr9	37089475	37089496	+	9	0	AGO1,AGO2	8mer	acgaagaccGUAGACAGGGAGu	|| ||||||||	acacaugcaCAGGUGUCCCUCa	0.0237	-0.359	3	Huh-7.5,endothelial
MIMAT0014989	hsa-miR-3126-5p	ENSG00000279561	AL845472.2	TEC	chr9	45357000	45357020	-	2	0	AGO2	8mer	acgaagacCGUAGACAGGGAGu	|| | | :| |||||||	-gcaccaaGAGUGGGUCCCUCa	0.7727	-0.113	0	T-REx-293
MIMAT0014989	hsa-miR-3126-5p	ENSG00000175611	LINC00476	lincRNA	chr9	98612542	98612562	-	1	0	AGO2	7mer-m8	acGAAGACCGUAGACAGGGAGu	| | | |||| |||||||	gaCCUGUAGCAU-AGUCCCUCu	1.1308	0.089	2	HS27a
MIMAT0014989	hsa-miR-3126-5p	ENSG00000259953	AL138756.1	sense_overlapping	chr9	114795545	114795564	-	1	0	AGO1-4	8mer	acGAAGACCGUAGACAGGGAGu	:||| | | |||||||	aaUUUCAAGGA--AGUCCCUCa	0.7938	-0.573	0	hNSC
MIMAT0014989	hsa-miR-3126-5p	ENSG00000261534	AL596244.1	sense_overlapping	chr9	124579462	124579484	-	2	0	AGO2	7mer-m8	acgaaGACCGU-AGACAGGGAGu	|| :||||| ||||||||	ugugaUUGGCAGAGUGUCCCUCc	1.4294	1.421	0	HeLa
MIMAT0014989	hsa-miR-3126-5p	ENSG00000272593	AL359091.3	lincRNA	chr9	131153847	131153873	+	1	0	AGO2	7mer-m8	acgAAGACCG-UAGA----CAGGGAGu	| |||| |: | || |||||||	cgaUUCUUGUAACCUGGAGGUCCCUCc	1.1419	-0.034	0	HeLa
MIMAT0014989	hsa-miR-3126-5p	ENSG00000204055	AL158151.1	antisense	chr9	131971850	131971869	+	1	0	AGO2	7mer-m8	acgaagaCCGUAGACAGGGAGu	||| |||||||||	gaggcagGGC--CUGUCCCUCu	0.4461	-0.295	0	HeLa
MIMAT0014989	hsa-miR-3126-5p	ENSG00000225756	DBH-AS1	antisense	chr9	136520504	136520527	-	1	0	AGO2	7mer-m8	acGA-AGAC-CGUAGACAGGGAGu	| || | || |: |||||||||	ucCUGUGUGAGUUCCUGUCCCUCc	1.2571	-0.742	1	MDA-MB-231
MIMAT0014989	hsa-miR-3126-5p	ENSG00000275329	AL138781.2	lincRNA	chr9	139015248	139015269	+	1	0	AGO2	7mer-m8	acgaagaccGUAGACAGGGAGu	| | | ||||||||||	aguaccgucCUUCUGUCCCUCc	0.7594	-0.192	0	22RV1
MIMAT0014989	hsa-miR-3126-5p	ENSG00000228544	CCDC183-AS1	antisense	chr9	139701435	139701456	-	1	0	AGO1-4	8mer	acgaagaccguagACAGGGAGu	|| ||||||||	gaggacuccagggUGUCCCUCa	0.2475	0.967	2	hNSC
MIMAT0014989	hsa-miR-3126-5p	ENSG00000228544	CCDC183-AS1	antisense	chr9	139701610	139701631	-	1	0	AGO2	7mer-m8	acgaagaccguaGACAGGGAGu	| | |||||||||	ccuguagccccgCUGUCCCUCc	0.3958	-0.496	2	T98G
MIMAT0014989	hsa-miR-3126-5p	ENSG00000231864	AL807752.3	antisense	chr9	139958500	139958520	+	1	0	AGO2	8mer	acGAAGACCGUAGACAGGGAGu	||| | | || |||||||	cgCUGCAGCCA-GGGUCCCUCa	1.0964	-0.739	0	22RV1
MIMAT0014989	hsa-miR-3126-5p	ENSG00000203993	ARRDC1-AS1	antisense	chr9	140510270	140510290	-	2	0	AGO1-4,AGO2	8mer	acgaagacCGUAGACAGGGAGu	| ||| | |||||||	ggggagaaGCAGC-GUCCCUCa	0.5664	-0.068	0	cingulate_gyrus,hNSC
MIMAT0014989	hsa-miR-3126-5p	ENSG00000232656	IDI2-AS1	antisense	chr10	1089676	1089701	+	1	0	AGO2	7mer-m8	acGA-AGACCGU--AGA-CAGGGAGu	|||| | || || || |||||||	ugCUGUAUGUCAGGGCUAGUCCCUCu	1.4522	-0.366	0	left_ventricle
MIMAT0014989	hsa-miR-3126-5p	ENSG00000231298	LINC00704	lincRNA	chr10	4701815	4701839	-	2	0	AGO1,AGO2	7mer-m8	acgaAGACCGUA-GA--CAGGGAGu	|| | | | || || |||||||	ugaaUAUAGGAUACUGAGUCCCUCc	1.0941	-0.481	0	MDA-MB-231,endothelial
MIMAT0014989	hsa-miR-3126-5p	ENSG00000239665	AL157392.3	processed_transcript	chr10	13697805	13697826	+	2	0	AGO2	7mer-m8	acGAAGACCGUAGACAGGGAGu	||||| : ||||||||	cuCUUCUCCUCAGUGUCCCUCu	1.2244	-0.387	0	HeLa
MIMAT0014989	hsa-miR-3126-5p	ENSG00000260589	STAM-AS1	antisense	chr10	17685648	17685669	-	1	0	AGO2	7mer-m8	acgaagacCGUAGACAGGGAGu	| | ||: ||||||||	uucagggcGCGCGUGUCCCUCg	0.7021	0.071	1	HeLa
MIMAT0014989	hsa-miR-3126-5p	ENSG00000232426	RP11-508M1.7	lincRNA	chr10	48988326	48988348	-	2	0	AGO1-4,AGO2	7mer-m8	acgaaGACCGUAGA--CAGGGAGu	|| |::||| |||||||	gcacaCU-GUGUCUGGGUCCCUCc	0.8251	0.159	0	Huh-7.5
MIMAT0014989	hsa-miR-3126-5p	ENSG00000280401	AC022532.1	TEC	chr10	72195242	72195264	+	1	0	AGO2	7mer-m8	acgaaGACC-GUAGACAGGGAGu	| || || |||||||||	acuccCAGGACAGCUGUCCCUCc	0.8307	1.051	0	Huh-7.5
MIMAT0014989	hsa-miR-3126-5p	ENSG00000242288	AC022400.3	processed_transcript	chr10	75457433	75457454	-	1	0	AGO2	7mer-m8	acgaagaccgUAGACAGGGAGu	:| ||||||||	acaggggucgGUGUGUCCCUCu	-0.1576	0.074	1	22RV1
MIMAT0014989	hsa-miR-3126-5p	ENSG00000237149	ZNF503-AS2	antisense	chr10	77168603	77168627	+	2	0	AGO2	7mer-m8	acgaagaCCGUAGA---CAGGGAGu	| |||:|:| |||||||	accagggGGCGUUUUUCGUCCCUCu	0.7605	0.337	1	HeLa
MIMAT0014989	hsa-miR-3126-5p	ENSG00000224596	ZMIZ1-AS1	antisense	chr10	80704065	80704087	-	1	0	AGO2	7mer-m8	acgaAGACCGU-AGACAGGGAGu	|| ||| ||| | |||||||	uggcUCUAGCAGUAAGUCCCUCu	1.4091	-0.620	0	Huh-7.5
MIMAT0014989	hsa-miR-3126-5p	ENSG00000225850	AL355490.1	bidirectional_promoter_lncRNA	chr10	99094619	99094640	+	1	0	AGO2	7mer-m8	acGAAGACCGUAGACAGGGAGu	|| | || : :||||||||	cgCCUGUGUUCGUUGUCCCUCc	1.1208	-1.383	5	HEK293T
MIMAT0014989	hsa-miR-3126-5p	ENSG00000273521	AL162274.1	antisense	chr10	133794351	133794373	+	1	0	AGO2	7mer-m8	acgaaGACCGUAG-ACAGGGAGu	| ||| || | |||||||	gucagCUGCCACCAGGUCCCUCc	1.0133	0.228	0	HeLa
MIMAT0014989	hsa-miR-3126-5p	ENSG00000279672	AP006621.5	TEC	chr11	779618	779637	+	1	0	AGO2	8mer	acgaagacCGUAGACAGGGAGu	| ||| ||||||||	gggaaaguGCA--UGUCCCUCa	0.5209	-0.358	2	HEK293S
MIMAT0014989	hsa-miR-3126-5p	ENSG00000233930	KRTAP5-AS1	antisense	chr11	1592661	1592683	+	1	0	AGO2	7mer-m8	acgaagaCCGUAG-ACAGGGAGu	| | |:|| |||||||	gccagagGCCGUCGCGUCCCUCc	0.6485	0.010	1	TZM-bl
MIMAT0014989	hsa-miR-3126-5p	ENSG00000269821	KCNQ1OT1	antisense	chr11	2676092	2676113	-	6	0	AGO1-4,AGO2	7mer-m8	acGAAGACCGUAGACAGGGAGu	|:| | | || ||||||||	agUUGCCAGAAUAUGUCCCUCc	1.1097	-0.742	0	Huh-7.5,islets
MIMAT0014989	hsa-miR-3126-5p	ENSG00000269821	KCNQ1OT1	antisense	chr11	2682625	2682646	-	3	0	AGO1-4,AGO2	7mer-m8	acgaagaccGUAGACAGGGAGu	|| |||||||	aaugaggcaCAGGAGUCCCUCc	-0.1126	-0.539	0	Huh-7.5
MIMAT0014989	hsa-miR-3126-5p	ENSG00000269821	KCNQ1OT1	antisense	chr11	2687433	2687454	-	6	0	AGO1-4,AGO2	7mer-m8	acgaagaccguagACAGGGAGu	| ||||||||	ggugcucccugagUGUCCCUCu	-0.2273	-0.820	0	Huh-7.5
MIMAT0014989	hsa-miR-3126-5p	ENSG00000269821	KCNQ1OT1	antisense	chr11	2695089	2695107	-	10	0	AGO1-4,AGO2	7mer-m8	acGAAGACCGUAGACAGGGAGu	:||| || | |||||||	gcUUUCAGGAA---GUCCCUCu	0.9412	0.166	0	Huh-7.5
MIMAT0014989	hsa-miR-3126-5p	ENSG00000269821	KCNQ1OT1	antisense	chr11	2715279	2715304	-	10	0	AGO1-4,AGO2	8mer	acGAAG-ACCGUAGA---CAGGGAGu	|| | || || || |||||||	aaCUACGUGUCAGCUGCCGUCCCUCa	1.0409	-0.236	0	Huh-7.5
MIMAT0014989	hsa-miR-3126-5p	ENSG00000255367	AC127526.2	processed_transcript	chr11	3602278	3602298	-	2	0	AGO2	7mer-m8	acgaagaCCGUAGACAGGGAGu	| | |: | |||||||	ggaggagGACGAC-GUCCCUCc	0.4826	1.096	2	motor_cortex
MIMAT0014989	hsa-miR-3126-5p	ENSG00000228661	AC090587.1	antisense	chr11	3875686	3875706	-	1	0	AGO2	7mer-m8	acgaAGACCGUAGACAGGGAGu	| || ||| | |||||||	aggaUCAGGC-CCAGUCCCUCc	1.0776	0.985	2	Akata-LCLd3
MIMAT0014989	hsa-miR-3126-5p	ENSG00000254670	AC084859.1	lincRNA	chr11	13030457	13030482	-	1	0	AGO2	7mer-m8	acgaagacCGUAGA----CAGGGAGu	| ||||:| |||||||	ccccagacGCAUUUCCUGGUCCCUCg	0.6135	-0.343	2	HeLa
MIMAT0014989	hsa-miR-3126-5p	ENSG00000183242	WT1-AS	bidirectional_promoter_lncRNA	chr11	32457245	32457265	+	1	0	AGO2	7mer-m8	acgaagaCCGUAGACAGGGAGu	| || | | |||||||	gguccgaGGGAGC-GUCCCUCu	0.5657	0.443	0	T-REx-293
MIMAT0014989	hsa-miR-3126-5p	ENSG00000279246	AP003108.3	TEC	chr11	61121136	61121154	+	1	0	AGO2	7mer-m8	acgaAGACCGUAGACAGGGAGu	||| ||| |||||||	acaaUCU-GCA--AGUCCCUCu	0.8381	-0.482	1	T-REx-293
MIMAT0014989	hsa-miR-3126-5p	ENSG00000245532	NEAT1	lincRNA	chr11	65207703	65207727	+	21	0	AGO1,AGO1-4,AGO2	7mer-m8	acgaagACCGUA-GA--CAGGGAGu	| | ||| || || |||||||	uauuaaUGGAAUACUAAGUCCCUCu	1.1419	0.098	1	Huh-7.5,endothelial,foreskin_fibroblast
MIMAT0014989	hsa-miR-3126-5p	ENSG00000260401	AP002761.4	sense_overlapping	chr11	72951089	72951113	+	1	0	AGO2	7mer-m8	acGAAGACCGU-A--GACAGGGAGu	||| || | | |||||||||	aaCUUGGGGGAGUCACUGUCCCUCu	1.1042	-0.272	0	MCF7
MIMAT0014989	hsa-miR-3126-5p	ENSG00000260401	AP002761.4	sense_overlapping	chr11	72952729	72952745	+	1	0	AGO2	7mer-m8	acGAAGACCGUAGACAGGGAGu	||||||| |||||||	cuCUUCUGG-----GUCCCUCu	1.3428	-0.230	0	22RV1
MIMAT0014989	hsa-miR-3126-5p	ENSG00000279117	AP001972.5	TEC	chr11	74971875	74971896	-	1	0	AGO2	7mer-m8	acGAAGACCGUAGACAGGGAGu	:|| || || |||||||	auUUUAUGACAAAAGUCCCUCc	1.0487	-0.447	0	HS5
MIMAT0014989	hsa-miR-3126-5p	ENSG00000254826	AP001922.3	sense_intronic	chr11	75487629	75487650	+	1	0	AGO2	7mer-m8	acgaagaccguagaCAGGGAGu	|| |||||||	ggcacugcagugaaGUCCCUCc	-0.1896	-0.234	0	HEK293T
MIMAT0014989	hsa-miR-3126-5p	ENSG00000246174	KCTD21-AS1	antisense	chr11	77885464	77885482	+	1	0	AGO1-4	7mer-m8	acgaaGACCGUAGACAGGGAGu	| |||| |||||||||	uugccCUGG---CUGUCCCUCu	0.9612	2.952	1	Huh-7.5
MIMAT0014989	hsa-miR-3126-5p	ENSG00000282728	PGR-AS1	processed_transcript	chr11	101000256	101000277	+	1	0	AGO2	7mer-m8	acgaagaccguAGACAGGGAGu	| | || |||||||	cugugaagcucUCAGUCCCUCg	0.4723	-0.356	0	BT474
MIMAT0014989	hsa-miR-3126-5p	ENSG00000250303	AP002884.1	lincRNA	chr11	112160951	112160971	+	1	0	AGO2	7mer-m8	acgaaGACCGUAGACAGGGAGu	| |||:| |||||||	ccgggCGGGCGU-GGUCCCUCu	0.7232	-0.747	1	HeLa
MIMAT0014989	hsa-miR-3126-5p	ENSG00000245498	AP000866.1	antisense	chr11	124671577	124671598	+	1	0	AGO2	8mer	acgaagaCCGUAGACAGGGAGu	| | | |:||||||||	auguguaGUCUUUUGUCCCUCa	0.7140	0.284	0	GM12878
MIMAT0014989	hsa-miR-3126-5p	ENSG00000254703	SENCR	antisense	chr11	128561767	128561794	-	1	0	AGO1	7mer-m8	acGAAGACCGU-AGA-----CAGGGAGu	| || || ||| |:| |||||||	ucCUCCUAGCACUUUAGAGGGUCCCUCu	1.1341	-0.199	0	endothelial
MIMAT0014989	hsa-miR-3126-5p	ENSG00000280237	MIR4697HG	TEC	chr11	133768891	133768912	-	1	0	AGO2	7mer-m8	acgaAGACCGUAGACAGGGAGu	| | ||| |||||||||	ucagUGUGGGCCCUGUCCCUCu	1.0521	-0.315	1	GM12878
MIMAT0014989	hsa-miR-3126-5p	ENSG00000246695	RASSF8-AS1	antisense	chr12	26098379	26098400	-	2	0	AGO1-4,AGO2	7mer-m8	acgaAGACCGUAGACAGGGAGu	|: | ||: |||||||	augaUUAGAAAUUGGUCCCUCg	0.6940	0.087	0	HeLa,Huh-7.5
MIMAT0014989	hsa-miR-3126-5p	ENSG00000235884	LINC00941	lincRNA	chr12	30949083	30949104	+	1	0	AGO2	7mer-m8	acgaagaccguagaCAGGGAGu	| | |||||||	guccaagccccagaGUCCCUCu	0.0797	-0.127	2	MDA-MB-231
MIMAT0014989	hsa-miR-3126-5p	ENSG00000245614	DDX11-AS1	antisense	chr12	31173881	31173901	-	2	0	AGO2	8mer	acGAA-GACCGUAGACAGGGAGu	||||| | ||| |||||||||	ugCUUCCAGGC--CUGUCCCUCa	1.7753	0.114	2	Huh-7.5
MIMAT0014989	hsa-miR-3126-5p	ENSG00000257718	AC067735.1	antisense	chr12	39300262	39300278	+	1	0	AGO1-4	7mer-m8	acGAAGACCGUAGACAGGGAGu	||||||| |||||||	cuCUUCUGG-----GUCCCUCg	1.3428	-0.452	0	HeLa
MIMAT0014989	hsa-miR-3126-5p	ENSG00000278896	AC025031.5	TEC	chr12	46800268	46800289	+	2	0	AGO1-4	8mer	acgaagaccguagACAGGGAGu	|| || | ||||||||	ugauuuaaccuggUGUCCCUCa	0.8414	0.138	2	Huh-7.5
MIMAT0014989	hsa-miR-3126-5p	ENSG00000257700	AC055716.3	antisense	chr12	53090258	53090279	+	1	0	AGO2	7mer-m8	acgaagaccguagaCAGGGAGu	|| | |||||||	cuuggcucccugagGUCCCUCc	0.3196	-0.048	0	MDA-MB-231
MIMAT0014989	hsa-miR-3126-5p	ENSG00000257337	AC068888.1	antisense	chr12	53432965	53432988	-	2	0	AGO1-4	7mer-m8	acgaagacCGUAG--ACAGGGAGu	| |:||| ||||||||	aaguaaaaGUAUCAAUGUCCCUCu	0.7273	-0.240	1	MCF7
MIMAT0014989	hsa-miR-3126-5p	ENSG00000281344	HELLPAR	macro_lncRNA	chr12	102600263	102600285	+	2	0	AGO1-4,AGO2	7mer-m8	acgaagaccGUAG-ACAGGGAGu	| | |||| ||||||||	aaauacccuCAUCUUGUCCCUCc	1.0000	-0.006	0	Huh-7.5
MIMAT0014989	hsa-miR-3126-5p	ENSG00000281344	HELLPAR	macro_lncRNA	chr12	102600985	102601008	+	1	0	AGO2	7mer-m8	acGAAGACCG-U-AGACAGGGAGu	| :|||| || | ||||||||||	uaUUUCUUGCUACUCUGUCCCUCu	1.6873	0.009	0	HeLa
MIMAT0014989	hsa-miR-3126-5p	ENSG00000281344	HELLPAR	macro_lncRNA	chr12	102625150	102625172	+	3	0	AGO1-4	7mer-m8	acgAAGACCGU-AGACAGGGAGu	| ||| :| ||||||||||	uagUUCAUCUAUUCUGUCCCUCc	1.1696	-0.110	0	Huh-7.5
MIMAT0014989	hsa-miR-3126-5p	ENSG00000281344	HELLPAR	macro_lncRNA	chr12	102629477	102629498	+	4	0	AGO1-4,AGO2	7mer-m8	acgAAGACCGUAGACAGGGAGu	|||| | |||||||||	gcaUUCUUUGAGCUGUCCCUCu	1.0909	-0.307	0	Huh-7.5
MIMAT0014989	hsa-miR-3126-5p	ENSG00000281344	HELLPAR	macro_lncRNA	chr12	102709210	102709231	+	1	0	AGO2	7mer-m8	acgaaGACCGUAGACAGGGAGu	| ||| | |||||||	cacaaCUGAGAAGGGUCCCUCc	0.7750	0.156	0	BCBL-1
MIMAT0014989	hsa-miR-3126-5p	ENSG00000283052	LINC02456	lincRNA	chr12	102709210	102709231	+	1	0	AGO2	7mer-m8	acgaaGACCGUAGACAGGGAGu	| ||| | |||||||	cacaaCUGAGAAGGGUCCCUCc	0.7750	0.156	0	BCBL-1
MIMAT0014989	hsa-miR-3126-5p	ENSG00000281344	HELLPAR	macro_lncRNA	chr12	102756707	102756728	+	1	0	AGO1-4	7mer-m8	acGAAGACCGUAGACAGGGAGu	| | | | ||||||||||	auCCUAUUACUUCUGUCCCUCu	0.9623	-0.156	0	Huh-7.5
MIMAT0014989	hsa-miR-3126-5p	ENSG00000281344	HELLPAR	macro_lncRNA	chr12	102760164	102760183	+	1	0	AGO2	7mer-m8	acGAAGACCGUAGACAGGGAGu	||:|||| :|||||||||||	ugUUUCU--UAUCUGUCCCUCu	1.7328	0.061	0	T-REx-293
MIMAT0014989	hsa-miR-3126-5p	ENSG00000256028	AC026362.1	processed_transcript	chr12	123461573	123461598	+	2	0	AGO1,AGO2	7mer-m8	acgaAGACCGUA-GA---CAGGGAGu	|| | ||| || || |||||||	ugggUGUGGGAUGCUGGGGUCCCUCc	1.2438	0.223	2	22RV1,endothelial
MIMAT0014989	hsa-miR-3126-5p	ENSG00000280287	AC131212.3	TEC	chr12	133127437	133127459	+	2	0	AGO2	7mer-m8	acgaagaCCGUAG-ACAGGGAGu	|| ||| || |||||||	ggcaggaGGCCUCAGGUCCCUCc	0.9911	0.067	1	T98G
MIMAT0014989	hsa-miR-3126-5p	ENSG00000228741	AL445985.1	lincRNA	chr13	24607874	24607896	+	1	0	AGO1-4	7mer-m8	acgaaGACCGUAG-ACAGGGAGu	| | ||||| | ||||||||	uccacCUGGCUGCGUGUCCCUCc	1.4516	-0.424	0	Huh-7.5
MIMAT0014989	hsa-miR-3126-5p	ENSG00000170919	TPT1-AS1	processed_transcript	chr13	45944127	45944146	+	3	0	AGO1-4,AGO2	8mer	acGAAGACCGUAGACAGGGAGu	||||| | | |||||||	ggCUUCCUCC--CAGUCCCUCa	1.1268	-0.093	0	HeLa,Huh-7.5
MIMAT0014989	hsa-miR-3126-5p	ENSG00000186960	LINC01551	lincRNA	chr14	29247499	29247522	+	1	0	AGO2	7mer-m8	acgaaGACCGUA--GACAGGGAGu	|| | || |||||||||	guugaCUUGAAUUGCUGUCCCUCg	0.7398	1.989	1	GM12892
MIMAT0014989	hsa-miR-3126-5p	ENSG00000279434	AL049776.1	TEC	chr14	35556020	35556041	+	1	0	AGO2	7mer-m8	acgaagaccguagACAGGGAGu	| ||||||||	gugugagauggagUGUCCCUCu	-0.0976	0.066	0	BT474
MIMAT0014989	hsa-miR-3126-5p	ENSG00000258827	AL079304.1	sense_intronic	chr14	37567389	37567412	-	2	0	AGO1-4,AGO2	7mer-m8	acgaagACCGUAGA--CAGGGAGu	|| | || |||||||	auuagaUGAAAGCUGAGUCCCUCu	0.3823	0.013	0	Huh-7.5
MIMAT0014989	hsa-miR-3126-5p	ENSG00000279594	AL049780.3	TEC	chr14	75477972	75477992	-	1	0	AGO2	7mer-m8	acgaagaccguagACAGGGAGu	| | ||||||||	caaaauuagaggaUGUCCCUC-	0.1440	-0.513	3	MDA-MB-231
MIMAT0014989	hsa-miR-3126-5p	ENSG00000258301	VASH1-AS1	lincRNA	chr14	77248263	77248283	-	2	3	AGO2	8mer	acgaaGACCGUAGACAGGGAGu	| | ||| |||||||||	ucagcCAGGC-CCUGUCCCUCa	0.9612	0.537	1	TDF
MIMAT0014989	hsa-miR-3126-5p	ENSG00000260806	AL163051.1	antisense	chr14	96968520	96968542	-	1	0	AGO2	7mer-m8	acgaagaCCG-UAGACAGGGAGu	| ||: | :||||||||	cccgggcGGUGAGUUGUCCCUCg	0.7395	-0.743	1	22RV1
MIMAT0014989	hsa-miR-3126-5p	ENSG00000214548	MEG3	lincRNA	chr14	101295470	101295491	+	3	1	AGO1-4,AGO2	7mer-m8	acgaaGACCGUAGACAGGGAGu	| | || |||||||||	cugacCAGCCAGCUGUCCCUCu	0.7475	-0.138	1	fibroblasts,hMSC
MIMAT0014989	hsa-miR-3126-5p	ENSG00000214548	MEG3	lincRNA	chr14	101296820	101296841	+	6	0	AGO1,AGO1-4	7mer-m8	acgaagaccguaGACAGGGAGu	| | |||||||||	aagcacccgaggCUGUCCCUCc	0.4183	-0.223	1	endothelial,foreskin_fibroblast
MIMAT0014989	hsa-miR-3126-5p	ENSG00000214548	MEG3	lincRNA	chr14	101300943	101300964	+	2	0	AGO1-4,AGO2	7mer-m8	acGAAGACCGUAGACAGGGAGu	|| | : |:||||||||	auCUCCCUCUCUUUGUCCCUCc	0.8758	-0.973	1	foreskin_fibroblast,hMSC
MIMAT0014989	hsa-miR-3126-5p	ENSG00000258498	DIO3OS	lincRNA	chr14	102024835	102024856	-	1	0	AGO1	7mer-m8	acgaagaccguaGACAGGGAGu	| |||||||||	ccagagcaacccCUGUCCCUCc	-0.0139	-0.627	0	HEK293
MIMAT0014989	hsa-miR-3126-5p	ENSG00000260285	AL133367.1	antisense	chr14	103993137	103993158	-	1	0	AGO2	7mer-m8	acgaagacCGUAGACAGGGAGu	| || |||||||||	cccagucaGCCCCUGUCCCUCu	0.5924	-0.368	0	BCBL-1
MIMAT0014989	hsa-miR-3126-5p	ENSG00000259345	AC013652.1	lincRNA	chr15	39481326	39481351	-	1	0	AGO2	7mer-m8	acgaagACCGUA----GACAGGGAGu	| | |||| :||||||||	ggagaaUUGCAUAACCUUGUCCCUCu	0.8248	1.311	1	MDA-MB-231
MIMAT0014989	hsa-miR-3126-5p	ENSG00000179523	EIF3J-AS1	lincRNA	chr15	44828880	44828900	-	1	0	AGO2	7mer-m8	acgaagacCGUAGACAGGGAGu	| ||: |||||||||	cggaggguGCG-CUGUCCCUCu	0.5908	-0.485	0	BC-3
MIMAT0014989	hsa-miR-3126-5p	ENSG00000285331	AC010999.3	processed_transcript	chr15	57179828	57179850	-	2	0	AGO1	7mer-m8	acgaagaccGUAG-ACAGGGAGu	| | || | ||||||||	cagugguuuCACCGUGUCCCUCc	0.7206	0.076	0	endothelial
MIMAT0014989	hsa-miR-3126-5p	ENSG00000276772	AC025271.4	lincRNA	chr15	57847858	57847878	+	1	0	AGO1	8mer	acgAAGACCGUAGACAGGGAGu	|||| : |:||||||||	aagUUCU-CUUUUUGUCCCUCa	1.1430	-0.304	1	endothelial
MIMAT0014989	hsa-miR-3126-5p	ENSG00000273792	AC022898.2	sense_intronic	chr15	61140216	61140237	-	1	0	AGO2	7mer-m8	acgaagaCCGUAGACAGGGAGu	||| |||||||	gaggcagGGCCCAGGUCCCUCu	0.2643	-0.515	0	HEK293S
MIMAT0014989	hsa-miR-3126-5p	ENSG00000259697	AC126323.2	lincRNA	chr15	62495275	62495297	-	1	0	AGO2	7mer-m8	acgAAGACC-GUAGACAGGGAGu	| :||| ||| ||||||||	aaaUCUUGGACAUAUGUCCCUCg	1.2927	-0.050	0	MCF7
MIMAT0014989	hsa-miR-3126-5p	ENSG00000261801	LOXL1-AS1	antisense	chr15	74212289	74212313	-	1	0	AGO1-4	7mer-m8	acgAAGAC--CG-UAGACAGGGAGu	||| | || :| |||||||	cugUUCCGGAGCGGUGAGUCCCUCc	0.8703	-0.581	0	hNSC
MIMAT0014989	hsa-miR-3126-5p	ENSG00000246877	DNM1P35	antisense	chr15	76020456	76020480	-	1	0	AGO2	7mer-m8	acGAAGACCGUAGA---CAGGGAGu	| || :|| | ||| |||||||	ucCUCUUGUCCUCUUAGGUCCCUCc	1.2704	-0.235	0	Huh-7.5
MIMAT0014989	hsa-miR-3126-5p	ENSG00000259642	ST20-AS1	antisense	chr15	80216073	80216094	+	1	0	AGO1-4	7mer-m8	acGAAGACCGUAGACAGGGAGu	| ||| | || |||||||	gcCAUCUUCCCUCCGUCCCUCc	1.1042	1.329	0	Huh-7.5
MIMAT0014989	hsa-miR-3126-5p	ENSG00000259416	AC021739.3	antisense	chr15	86298240	86298261	-	1	0	AGO2	7mer-m8	acGAAGACCGUAGACAGGGAGu	|| || | : |||||||	ccCUCCUUGGGAAGGUCCCUCu	0.8747	-0.111	0	T-REx-293
MIMAT0014989	hsa-miR-3126-5p	ENSG00000273691	AC087284.1	sense_intronic	chr15	90568416	90568437	+	2	0	AGO1	8mer	acgaagaccguagaCAGGGAGu	| | |||||||	gccagggugaccggGUCCCUCa	0.1456	-0.093	0	endothelial
MIMAT0014989	hsa-miR-3126-5p	ENSG00000259291	ZNF710-AS1	antisense	chr15	90618378	90618399	-	5	0	AGO1-4,AGO2	7mer-m8	acgaagaccGUAGACAGGGAGu	| || | |||||||	gagucuccaCAGCAGUCCCUCc	0.4227	-0.093	2	Huh-7.5
MIMAT0014989	hsa-miR-3126-5p	ENSG00000247809	NR2F2-AS1	antisense	chr15	96833875	96833893	-	1	0	AGO1-4	8mer	acGAAGACCGUAGACAGGGAGu	|||||| | |||||||	ccCUUCUG---UGAGUCCCUCa	1.1799	0.566	0	hNSC
MIMAT0014989	hsa-miR-3126-5p	ENSG00000272808	AC015712.6	processed_transcript	chr15	101404884	101404905	+	1	0	AGO2	8mer	acgaagaccguagACAGGGAGu	|| ||||||||	ccuagcuccuccgUGUCCCUCa	0.2475	-0.649	0	HS5
MIMAT0014989	hsa-miR-3126-5p	ENSG00000260803	Z84723.1	processed_transcript	chr16	85150	85169	-	3	0	AGO2	7mer-m8	acGAAGACCGUAGACAGGGAGu	:| ||| | |||||||||	caUUGCUGUC--CUGUCCCUCc	1.0854	-0.282	0	HEK293S
MIMAT0014989	hsa-miR-3126-5p	ENSG00000261659	Z92544.2	processed_transcript	chr16	740395	740418	+	1	0	AGO2	7mer-m8	acgaaGACCGUA--GACAGGGAGu	|| ||| | | | |||||||	agccgCUGUCUUUCCCGUCCCUCg	1.0399	0.021	0	T-REx-293
MIMAT0014989	hsa-miR-3126-5p	ENSG00000205913	SRRM2-AS1	antisense	chr16	2787678	2787698	-	1	0	AGO2	8mer	acgaagaccGUAGACAGGGAGu	|| | |||||||	cuagaucccCA-CAGUCCCUCa	-0.0217	-0.263	0	HEK293S
MIMAT0014989	hsa-miR-3126-5p	ENSG00000275056	AC020663.3	sense_intronic	chr16	4889466	4889487	-	2	0	AGO1,AGO2	7mer-m8	acgaagaccguagaCAGGGAGu	| | |||||||	ucaagugcacgaggGUCCCUCu	-0.0594	-0.211	1	22RV1,endothelial
MIMAT0014989	hsa-miR-3126-5p	ENSG00000260276	AC022167.2	antisense	chr16	8942701	8942722	+	7	0	AGO1-4,AGO2	8mer	acgaagaccguagaCAGGGAGu	|| |||||||	acagcuagguccgcGUCCCUCa	0.0614	-0.398	1	Huh-7.5
MIMAT0014989	hsa-miR-3126-5p	ENSG00000262155	LINC02175	lincRNA	chr16	25079731	25079751	+	1	0	AGO1	7mer-m8	acGAAGACCGUAGACAGGGAGu	| :||| || | |||||||	ucUUUCCCACA-CAGUCCCUCc	1.1352	-0.369	1	endothelial
MIMAT0014989	hsa-miR-3126-5p	ENSG00000261512	AC092368.3	lincRNA	chr16	46657884	46657905	-	3	0	AGO1,AGO2	7mer-m8	acgaagaccguaGACAGGGAGu	|| | | |||||||	cacugugcccccCCGUCCCUCc	0.4372	0.543	2	HEK293S,endothelial
MIMAT0014989	hsa-miR-3126-5p	ENSG00000279592	AC010653.2	TEC	chr16	71894244	71894267	+	5	0	AGO2	8mer	acgaaGACCGUA--GACAGGGAGu	|| :|||| | | |||||||	agcgcUUGGCUUCACGGUCCCUCa	1.2217	4.990	1	HS27a
MIMAT0014989	hsa-miR-3126-5p	ENSG00000259768	AC004943.2	antisense	chr16	72699132	72699154	+	1	0	AGO2	7mer-m8	acgaAGAC-CGUAGACAGGGAGu	| | || || |||||||	ggacUGUGUGCUGGGGUCCCUCc	0.8292	-0.282	0	HS27a
MIMAT0014989	hsa-miR-3126-5p	ENSG00000260630	SNAI3-AS1	antisense	chr16	88740518	88740539	+	3	0	AGO1,AGO1-4,AGO2	8mer	acgaagaCCGUAGACAGGGAGu	| | | |||||||||	cccagagGCCCGCUGUCCCUCa	0.6109	-0.211	0	Huh-7.5,endothelial
MIMAT0014989	hsa-miR-3126-5p	ENSG00000284837	AC007846.1	lincRNA	chr17	5676228	5676247	+	1	0	AGO2	7mer-m8	acGAAGACCGUAGACAGGGAGu	|| | || | |||||||	cuCUACAGG--GCAGUCCCUCc	0.7916	-0.570	0	TZM-bl
MIMAT0014989	hsa-miR-3126-5p	ENSG00000215067	ALOX12-AS1	antisense	chr17	6829505	6829529	-	2	0	AGO1-4	8mer	acGAAGACCGU--AGA-CAGGGAGu	||||| |:: ||| |||||||	agCUUCAAGUGAUUCUCGUCCCUCa	1.5559	-0.001	0	Huh-7.5
MIMAT0014989	hsa-miR-3126-5p	ENSG00000272884	AC113189.4	processed_transcript	chr17	7343941	7343959	+	1	0	AGO2	7mer-m8	acgaAGACCGUAGACAGGGAGu	|| || | |||||||	acagUCAGGGA---GUCCCUCu	0.5687	1.271	0	BCBL-1
MIMAT0014989	hsa-miR-3126-5p	ENSG00000280046	AC104581.4	TEC	chr17	7764872	7764896	+	1	0	AGO1-4	7mer-m8	acgAAGACCG---UAGACAGGGAGu	||||| | | |||||||||	ccaUUCUGCCAAAACCUGUCCCUCu	1.1512	0.032	0	MCF7
MIMAT0014989	hsa-miR-3126-5p	ENSG00000214999	AC129492.1	antisense	chr17	7984731	7984752	+	1	0	AGO1-4	7mer-m8	acGAAGACCGUAGACAGGGAGu	|||| ||| | |||||||	ugCUGCUGCAAAAAGUCCCUCc	1.4169	0.044	3	Huh-7.5
MIMAT0014989	hsa-miR-3126-5p	ENSG00000178977	LINC00324	lincRNA	chr17	8125625	8125650	-	48	1	AGO1,AGO1-4,AGO2	7mer-m8	acgaagaCCGUAGA----CAGGGAGu	| ||: ||| |||||||	ggagaaaGGUCUCUACAGGUCCCUCc	0.5790	-4.128	1	HEK293,MDMs,foreskin_fibroblast
MIMAT0014989	hsa-miR-3126-5p	ENSG00000178977	LINC00324	lincRNA	chr17	8125953	8125972	-	1	0	AGO2	7mer-m8	acgaAGACCGUAGACAGGGAGu	| |: |||| |||||||	agacUUGGGCA--GGUCCCUCc	1.0399	-0.990	1	BCBL-1
MIMAT0014989	hsa-miR-3126-5p	ENSG00000273018	AC107983.2	processed_transcript	chr17	18444440	18444461	-	1	0	AGO2	7mer-m8	acgaagaccguagACAGGGAGu	| | ||||||||	caauaauacagaaUGUCCCUCc	0.2927	-0.053	1	hMSC
MIMAT0014989	hsa-miR-3126-5p	ENSG00000265205	AC010761.3	antisense	chr17	26997124	26997145	-	1	0	AGO2	7mer-m8	acgAAGACCGUAGACAGGGAGu	|| | | || : | |||||||	uggUCCAGGGGCCAGUCCCUCu	1.1662	0.030	0	TDF
MIMAT0014989	hsa-miR-3126-5p	ENSG00000267080	ASB16-AS1	antisense	chr17	42253807	42253825	-	5	0	AGO1,AGO1-4	7mer-m8	acGAAGACCGUAGACAGGGAGu	||| || | || |||||||	ugCCUCAGACA---GUCCCUCc	1.1795	0.120	0	Huh-7.5,endothelial
MIMAT0014989	hsa-miR-3126-5p	ENSG00000279555	AC091181.1	TEC	chr17	55356178	55356200	+	5	0	AGO1-4,AGO2	7mer-m8	acgaagaccgUA-GACAGGGAGu	| || |||||||||	guuuaucaugAUGCUGUCCCUCc	0.4023	0.076	1	Huh-7.5
MIMAT0014989	hsa-miR-3126-5p	ENSG00000266290	AC015813.3	lincRNA	chr17	56156005	56156026	-	1	0	AGO1-4	7mer-m8	acgaagaccgUAGACAGGGAGu	||:||||||||	aaaacaaaaaAUUUGUCCCUCc	0.0909	-0.085	0	Huh-7
MIMAT0014989	hsa-miR-3126-5p	ENSG00000215769	ARHGAP27P1-BPTFP1-KPNA2P3	processed_transcript	chr17	62776249	62776269	-	4	0	AGO1,AGO1-4,AGO2	8mer	acGAAGACCGUAGACAGGGAGu	|| || | || |||||||	ccCUGCU-CCUUCGGUCCCUCa	1.0487	-0.134	0	HEK293S,Huh-7.5,endothelial
MIMAT0014989	hsa-miR-3126-5p	ENSG00000274712	AC005332.5	lincRNA	chr17	66201750	66201771	+	1	0	AGO2	7mer-m8	acgaagacCGUAGACAGGGAGu	| | ||: | |||||||	ccccacccGCGCCCGUCCCUCc	0.7994	-0.314	0	cingulate_gyrus
MIMAT0014989	hsa-miR-3126-5p	ENSG00000267659	LINC01482	lincRNA	chr17	66594250	66594270	+	2	0	AGO1-4	8mer	acGAAGACCGUAGACAGGGAGu	| |||||| | || |||||||	ucCUUCUGUC-UCAGUCCCUCa	1.8405	-0.235	0	Huh-7.5
MIMAT0014989	hsa-miR-3126-5p	ENSG00000227036	LINC00511	lincRNA	chr17	70417122	70417140	-	1	0	AGO1-4	7mer-m8	acGAAGACCGUAGACAGGGAGu	| |:| ||| ||||||||	cuCAUUU-GCA--UGUCCCUCu	1.0399	-0.453	1	hNSC
MIMAT0014989	hsa-miR-3126-5p	ENSG00000234912	SNHG20	processed_transcript	chr17	75089756	75089775	+	3	0	AGO1,AGO2	7mer-m8	acGAAGACCGUAGACAGGGAGu	| || |||| |||||||	gaCCUCGGGCA--GGUCCCUCc	1.1230	-0.044	1	HeLa,endothelial
MIMAT0014989	hsa-miR-3126-5p	ENSG00000276101	AC027601.4	antisense	chr17	79225321	79225343	+	6	0	AGO2	7mer-m8	acgaaGACCGUAG-ACAGGGAGu	| || || | |||||||	acccgCUCGCUCCACGUCCCUCu	0.7916	-0.019	0	HEK293S
MIMAT0014989	hsa-miR-3126-5p	ENSG00000263731	AC145207.5	lincRNA	chr17	79838926	79838947	-	4	0	AGO1-4,AGO2	8mer	acgAAGACCGUAGACAGGGAGu	||:|| : ||||||||	cuaUUUUGUAGAAUGUCCCUCa	0.9135	-0.181	0	HEK293T,Huh-7.5
MIMAT0014989	hsa-miR-3126-5p	ENSG00000260563	AC132872.1	lincRNA	chr17	80252435	80252456	+	3	0	AGO2	8mer	acgaagaccguagaCAGGGAGu	| | | | |||||||	gacaaauagaacacGUCCCUCa	0.5200	0.104	0	T98G
MIMAT0014989	hsa-miR-3126-5p	ENSG00000265933	LINC00668	lincRNA	chr18	6926608	6926626	-	1	0	AGO1-4	7mer-m8	acgAAGACCGUAGACAGGGAGu	||:| | | ||||||||	acaUUUUUG-A--UGUCCCUCu	0.8037	0.013	1	HeLa
MIMAT0014989	hsa-miR-3126-5p	ENSG00000263823	AC009831.1	antisense	chr18	29523096	29523117	+	2	0	AGO1-4,AGO2	8mer	acgaagacCGUAGACAGGGAGu	| ||: |||||||	cugcccccGCGCGCGUCCCUCa	0.4105	1.710	0	Huh-7.5
MIMAT0014989	hsa-miR-3126-5p	ENSG00000267391	AC105105.2	lincRNA	chr18	56116791	56116812	+	2	0	AGO1-4	8mer	acGAAGACCGUAGACAGGGAGu	:||||| : | |||||||	gaUUUCUGUUCUAGGUCCCUCa	1.3341	0.213	0	Huh-7.5
MIMAT0014989	hsa-miR-3126-5p	ENSG00000279433	AC018529.3	TEC	chr18	74820419	74820441	-	1	0	AGO2	7mer-m8	acgaAGACCGU-AGACAGGGAGu	| |||| | ||||||||||	ggaaUCUGAAAGUCUGUCCCUCc	1.3393	-0.579	2	T-REx-293
MIMAT0014989	hsa-miR-3126-5p	ENSG00000280247	AC005578.1	TEC	chr19	4246592	4246613	-	1	0	AGO1-4	7mer-m8	acgaAGACCGUAGACAGGGAGu	| ||| || ||||||||	agugUCUCCCAAAUGUCCCUCc	1.1042	0.277	3	MCF7
MIMAT0014989	hsa-miR-3126-5p	ENSG00000280239	AC011498.7	TEC	chr19	4449350	4449371	+	1	0	AGO2	8mer	acgaagaccguagaCAGGGAGu	|| | |||||||	aacugcacagcaggGUCCCUCa	0.2006	0.089	0	Huh-7.5
MIMAT0014989	hsa-miR-3126-5p	ENSG00000219665	ZNF433-AS1	processed_transcript	chr19	12098521	12098543	+	1	0	AGO2	7mer-m8	acgaagaCCGUAG-ACAGGGAGu	| || | | |||||||	ucugagaGGGACCAGGUCCCUCc	0.4544	-0.701	1	Akata-LCLd3
MIMAT0014989	hsa-miR-3126-5p	ENSG00000267598	AC011446.2	antisense	chr19	13264826	13264847	-	1	0	AGO2	7mer-m8	acgaagaccguagaCAGGGAGu	| | || |||||||	uccccggggacagaGUCCCUCu	0.5310	0.636	0	TDF
MIMAT0014989	hsa-miR-3126-5p	ENSG00000279716	AC006128.1	TEC	chr19	15511027	15511050	+	2	0	AGO2	7mer-m8	acGAAGACCGUAGA--CAGGGAGu	|| | || || |||||||	ccCUGCCCUCAGCUGGGUCCCUCc	0.8602	0.279	0	TDF
MIMAT0014989	hsa-miR-3126-5p	ENSG00000167459	LINC00905	processed_transcript	chr19	16146391	16146412	+	1	0	AGO2	7mer-m8	acgaagaccguagaCAGGGAGu	||| | | |||||||	ugcauggagauggaGUCCCUCu	0.7794	2.992	0	HEK293
MIMAT0014989	hsa-miR-3126-5p	ENSG00000284428	AC092329.4	processed_transcript	chr19	23443560	23443580	-	4	0	AGO1-4,AGO2	7mer-m8	acGAAGACCGUAGACAGGGAGu	||| || || | |||||||	ggCUCCU-GCCUGAGUCCCUCc	1.2704	0.166	0	22RV1,Huh-7.5
MIMAT0014989	hsa-miR-3126-5p	ENSG00000279425	AC092279.2	TEC	chr19	24262146	24262167	+	1	0	AGO1	7mer-m8	acgaagaccGUAGACAGGGAGu	|||:||||||||	auugagaacCAUUUGUCCCUCc	0.3182	0.145	0	endothelial
MIMAT0014989	hsa-miR-3126-5p	ENSG00000280106	AC008555.8	TEC	chr19	35440841	35440863	-	1	0	AGO1-4	7mer-m8	acGAAGACCGUAGA-CAGGGAGu	:|||| | | |||||||	caUUUCUUAAAAAUAGUCCCUCu	0.9690	-0.074	0	Huh-7.5
MIMAT0014989	hsa-miR-3126-5p	ENSG00000232677	LINC00665	lincRNA	chr19	36804074	36804099	-	1	0	AGO2	7mer-m8	acGAAGAC--C-GUAGA-CAGGGAGu	:||||| | : ||| |||||||	ccUUUCUGAAGUUUUCUAGUCCCUCc	1.4461	0.173	2	HEK293S
MIMAT0014989	hsa-miR-3126-5p	ENSG00000232677	LINC00665	lincRNA	chr19	36806909	36806937	-	1	0	AGO2	7mer-m8	acgaaGACCGU------AGA-CAGGGAGu	|||||| ||| |||||||	gcuccCUGGCAGAGUUUUCUAGUCCCUCu	0.5868	0.026	2	22RV1
MIMAT0014989	hsa-miR-3126-5p	ENSG00000226686	LINC01535	lincRNA	chr19	37753485	37753507	+	1	0	AGO2	7mer-m8	acgaagaccguAGA-CAGGGAGu	|| | ||| |||||||	uggcggaguuuUCUAGUCCCUCu	0.7087	0.047	0	TrHBMEC
MIMAT0014989	hsa-miR-3126-5p	ENSG00000267107	PCAT19	lincRNA	chr19	41962229	41962250	-	3	0	AGO1	8mer	acgaagaccguagaCAGGGAGu	||| |||||||	gcuuuccuuuuaagGUCCCUCa	0.2339	0.068	0	endothelial
MIMAT0014989	hsa-miR-3126-5p	ENSG00000267757	EML2-AS1	processed_transcript	chr19	46145654	46145675	+	2	0	AGO2	7mer-m8	acgaagaccguagaCAGGGAGu	| | |||||||	ccagugcccaagggGUCCCUCc	0.0669	-0.407	3	HeLa
MIMAT0014989	hsa-miR-3126-5p	ENSG00000254760	AC008750.1	antisense	chr19	51917972	51917991	+	1	0	AGO2	7mer-m8	acgaAGACCGUAGACAGGGAGu	| ||| || | ||||||||	cgggUCU-GC-UGUGUCCCUCc	1.1685	-0.732	0	T-REx-293
MIMAT0014989	hsa-miR-3126-5p	ENSG00000269825	AC022150.4	sense_intronic	chr19	53154781	53154801	-	3	0	AGO1-4,AGO2	7mer-m8	acgaagaccGUAGACAGGGAGu	| ||| |||||||	accacaccaCAU-AGUCCCUCu	0.4112	0.085	2	MDA-MB-231,hNSC
MIMAT0014989	hsa-miR-3126-5p	ENSG00000269842	AC011453.1	lincRNA	chr19	54265596	54265616	+	2	0	AGO2	7mer-m8	acgaAGACCGUAGACAGGGAGu	|| ||| | ||||||||	gaucUCAGGC-UGUGUCCCUCu	0.9988	-0.146	0	HeLa
MIMAT0014989	hsa-miR-3126-5p	ENSG00000232220	AC008440.2	antisense	chr19	54379167	54379190	-	1	0	AGO2	8mer	acgaagaccGUA--GACAGGGAGu	| ||| |||||||||	agagggccaCAUCGCUGUCCCUCa	0.4916	0.273	0	TDF
MIMAT0014989	hsa-miR-3126-5p	ENSG00000276570	AC010327.5	processed_transcript	chr19	55740631	55740650	-	2	0	AGO1-4	7mer-m8	acgAAG-ACCGUAGACAGGGAGu	||| |||:: |||||||	gcaUUCGUGGUG---GUCCCUCc	0.9933	-1.006	0	MCF7
MIMAT0014989	hsa-miR-3126-5p	ENSG00000269275	AC020922.3	antisense	chr19	55889434	55889457	-	1	0	AGO2	7mer-m8	acgaagaCCGUAGA--CAGGGAGu	| | | ||| |||||||	ggacggcGUCUUCUUGGUCCCUCg	0.6323	-0.079	0	HeLa
MIMAT0014989	hsa-miR-3126-5p	ENSG00000267298	AC006116.5	sense_intronic	chr19	56823774	56823795	-	1	0	AGO2	7mer-m8	acgAAGACCGUAGACAGGGAGu	||||| | ||||||||	gugUUCUGUAAAAUGUCCCUCc	1.2366	0.112	1	EWS
MIMAT0014989	hsa-miR-3126-5p	ENSG00000280162	AL136531.3	TEC	chr20	1304661	1304684	+	1	0	AGO2	7mer-m8	acgaaGACCGUA-GA-CAGGGAGu	|| | | |:| || |||||||	ugugcCAGACGUGCUGGUCCCUCu	1.0687	-0.098	0	EWS
MIMAT0014989	hsa-miR-3126-5p	ENSG00000196756	SNHG17	processed_transcript	chr20	37050789	37050811	-	3	3	AGO2	8mer	acGAAGAC-CGUAGACAGGGAGu	| || ||| | : |||||||||	ucCUGCUGUGGGGCUGUCCCUCa	1.4146	-0.347	1	HeLa
MIMAT0014989	hsa-miR-3126-5p	ENSG00000196756	SNHG17	processed_transcript	chr20	37057698	37057719	-	4	0	AGO1-4,AGO2	7mer-m8	acgaagaccguagaCAGGGAGu	| |||||||	acgagaaagggagaGUCCCUCc	-0.1957	-0.222	1	Huh-7.5,T98G
MIMAT0014989	hsa-miR-3126-5p	ENSG00000196756	SNHG17	processed_transcript	chr20	37063953	37063976	-	4	0	AGO2	7mer-m8	acGAAGACCGUA---GACAGGGAGu	|| || | | | | |||||||	-gCCUCAGUCCUUCGCCGUCCCUCg	0.7893	-2.391	1	HeLa
MIMAT0014989	hsa-miR-3126-5p	ENSG00000275437	AL121832.3	sense_intronic	chr20	60979735	60979756	-	2	0	AGO2	7mer-m8	acgaagaCCGUAGACAGGGAGu	|| | |||||||	cuggaggGGGAGGCGUCCCUCc	0.1978	-0.301	2	22RV1
MIMAT0014989	hsa-miR-3126-5p	ENSG00000232623	AP000266.1	antisense	chr21	33680938	33680959	-	2	0	AGO1-4	7mer-m8	acgaagaccguagaCAGGGAGu	|| |||||||	uggcaaaauauaggGUCCCUCc	-0.2805	-0.119	1	Huh-7.5
MIMAT0014989	hsa-miR-3126-5p	ENSG00000237945	LINC00649	antisense	chr21	35345833	35345853	+	3	0	AGO1,AGO2	8mer	acgaagaccGUAGACAGGGAGu	|| | |||||||	gaaggaacuCA-CAGUCCCUCa	-0.0217	-0.363	0	HEK293,WA-09
MIMAT0014989	hsa-miR-3126-5p	ENSG00000235123	DSCAM-AS1	antisense	chr21	41756731	41756752	+	4	0	AGO1-4,AGO2	7mer-m8	acgaagaccguAGACAGGGAGu	| ||||||||||	ccauguccuucUCUGUCCCUCc	0.3570	-0.211	0	MCF7
MIMAT0014989	hsa-miR-3126-5p	ENSG00000184441	AP001062.1	antisense	chr21	45751602	45751623	+	1	0	AGO2	8mer	acgaagaccguaGACAGGGAGu	| | |||||||||	cccggauaauccCUGUCCCUCa	0.5200	-1.281	0	HEK293
MIMAT0014989	hsa-miR-3126-5p	ENSG00000233922	LINC01694	lincRNA	chr21	47019310	47019331	+	2	0	AGO2	7mer-m8	acgaagACCGUAGACAGGGAGu	|| | | |||||||	caagggUGACUCCAGUCCCUCc	0.3901	-0.129	1	22RV1
MIMAT0014989	hsa-miR-3126-5p	ENSG00000233922	LINC01694	lincRNA	chr21	47020691	47020712	+	1	0	AGO2	7mer-m8	acgaagaccgUAGACAGGGAGu	| :||||||||	gcugagcccaACUUGUCCCUCc	-0.1576	-0.090	1	22RV1
MIMAT0014989	hsa-miR-3126-5p	ENSG00000215424	MCM3AP-AS1	antisense	chr21	47662704	47662724	+	2	0	AGO2	7mer-m8	acgaagaccGUAGACAGGGAGu	|| | |||||||	caugaaccuCA-CCGUCCCUCu	-0.0217	1.048	2	HeLa
MIMAT0014989	hsa-miR-3126-5p	ENSG00000224086	AC245452.1	antisense	chr22	22301366	22301387	+	1	0	AGO2	7mer-m8	acgaagacCGUAGACAGGGAGu	| | :|: |||||||	uuuggagaGGGUUAGUCCCUCg	0.3419	-0.217	0	T-REx-293
MIMAT0014989	hsa-miR-3126-5p	ENSG00000228315	GUSBP11	processed_transcript	chr22	24037187	24037208	-	6	0	AGO1,AGO1-4,AGO2	7mer-m8	acgaagaccguagaCAGGGAGu	||| | |||||||	accuugaucaguagGUCCCUCu	0.4567	-0.032	0	HeLa,Huh-7.5,endothelial
MIMAT0014989	hsa-miR-3126-5p	ENSG00000273000	AP000347.2	processed_transcript	chr22	24037187	24037208	-	6	0	AGO1,AGO1-4,AGO2	7mer-m8	acgaagaccguagaCAGGGAGu	||| | |||||||	accuugaucaguagGUCCCUCu	0.4567	-0.032	0	HeLa,Huh-7.5,endothelial
MIMAT0014989	hsa-miR-3126-5p	ENSG00000244625	MIATNB	lincRNA	chr22	27117838	27117864	+	3	0	AGO1-4,AGO2	7mer-m8	acGAAGACCGUA-GA----CAGGGAGu	|||| | || || |||||||	ccCUUCCUGAAUACUUGAAGUCCCUCg	1.0510	-0.371	0	22RV1,Huh-7.5
MIMAT0014989	hsa-miR-3126-5p	ENSG00000235954	TTC28-AS1	processed_transcript	chr22	28315486	28315506	+	3	0	AGO2	7mer-m8	acGAAGACCGUAGACAGGGAGu	|||| || |: |||||||	ccCUUC-AGCUUUGGUCCCUCg	1.2594	-0.585	2	HeLa
MIMAT0014989	hsa-miR-3126-5p	ENSG00000280434	AL031595.3	sense_overlapping	chr22	44535904	44535928	+	1	0	AGO2	8mer	acGAAGACCG---UAGACAGGGAGu	:||||||| ||||||||||	gcUUUCUGGCUGGCUCUGUCCCUCa	1.7973	-0.449	0	GM12878
MIMAT0014989	hsa-miR-3126-5p	ENSG00000197182	MIRLET7BHG	lincRNA	chr22	46508357	46508380	+	5	0	AGO2	7mer-m8	acGAAGACCGUA-GA-CAGGGAGu	:|||| | | || |||||||	ccUUUCUCUCUUCCUCGUCCCUCu	1.2406	-1.025	0	T98G
MIMAT0014989	hsa-miR-3126-5p	ENSG00000197182	MIRLET7BHG	lincRNA	chr22	46509437	46509456	+	4	0	AGO1,AGO2	7mer-m8	acGAAGACCGUAGACAGGGAGu	| ||| | |||||||||	gcCAUCU--CCCCUGUCCCUCc	0.9568	-0.397	0	T98G,endothelial
MIMAT0014989	hsa-miR-3126-5p	ENSG00000235437	LINC01278	processed_transcript	chrX	62651273	62651295	-	2	0	AGO2	7mer-m8	acGAAGACCGUAGA-CAGGGAGu	|| || ::| | |||||||	acCUCCUUAUGUGUAGUCCCUCc	1.0110	-0.007	1	MDA-MB-231
MIMAT0014989	hsa-miR-3126-5p	ENSG00000229807	XIST	lincRNA	chrX	73067894	73067915	-	49	0	AGO1-4,AGO2	7mer-m8	acGAAGACCGUAGACAGGGAGu	|||| || ||||:||||||||	ugCUACUUGCAUUUGUCCCUCu	1.8691	-0.261	1	Huh-7.5
MIMAT0014989	hsa-miR-3126-5p	ENSG00000230590	FTX	lincRNA	chrX	73423330	73423351	-	2	0	AGO2	7mer-m8	acgaagaccguagaCAGGGAGu	| |||||||	gaagcugaagaggaGUCCCUCu	-0.3849	0.019	0	Huh-7.5
MIMAT0014989	hsa-miR-3126-5p	ENSG00000223546	LINC00630	lincRNA	chrX	102071980	102072003	+	2	0	AGO1-4,AGO2	7mer-m8	acgaagaCCG-U-AGACAGGGAGu	||| | || |||||||	gagacagGGCUACUCAGUCCCUCu	0.5292	-0.220	1	GM12878,Huh-7.5
