# Supplementary material for: Identification of hub programmed cell death-related genes and immune infiltration in Crohn’s disease using bioinformatics
Source: Front Genet. 2024 Dec 18;15:1425062. doi: 10.3389/fgene.2024.1425062 (PMC11688285; doi:10.3389/fgene.2024.1425062)
Supplement: Supplementary file 2 [file DataSheet4.zip › Input data and script3/ceRNAnet/miRNA_lncRNA/hsa-miR-3614-5p.txt]

#please cite:
#Zhou KR, Liu S, Li B, Liu SR, Zheng WJ, Cai L, et al. An encyclopedia of RNA interactomes in ENCORI.
#2.Li JH, et al.starBase v2.0: decoding miRNA-ceRNA, miRNA-ncRNA and protein-RNA interaction networks from large-scale CLIP-Seq data , Nucleic Acids Res. 2014 Jan;42:D92-7.
miRNAid	miRNAname	geneID	geneName	geneType	chromosome	start	end	strand	clipExpNum	degraExpNum	RBP	merClass	miRseq	align	targetSeq	TDMDScore	phyloP	pancancerNum	cellline/tissue
MIMAT0017992	hsa-miR-3614-5p	ENSG00000228794	LINC01128	processed_transcript	chr1	791170	791192	+	1	0	AGO1-4	7mer-m8	cccgUCGGAAGUCUAGGUUCACc	| ||:| ||: |||||||	gaugAGUCACGAGGGCCAAGUGg	0.9289	-0.265	8	Huh-7.5
MIMAT0017992	hsa-miR-3614-5p	ENSG00000227634	LINC01714	lincRNA	chr1	8268820	8268839	+	23	0	AGO1,AGO1-4,AGO2,AGO3	7mer-m8	cccgucGGAAGUCUAGGUUCACc	| ||| || |||||||	ccggcuCCUCCA---CCAAGUGg	0.7200	-0.459	6	HEK293,MDMs,foreskin_fibroblast
MIMAT0017992	hsa-miR-3614-5p	ENSG00000242349	NPPA-AS1	antisense	chr1	11904105	11904127	+	1	0	AGO1-4	7mer-m8	cccGUCGGAAGUCUAGGUUCACc	| || | || |||||||	cucCUGCAUCCAUCCCCAAGUGu	0.8048	-0.552	2	Huh-7.5
MIMAT0017992	hsa-miR-3614-5p	ENSG00000242349	NPPA-AS1	antisense	chr1	11907924	11907948	+	1	0	AGO1-4	8mer	ccCGUCG-GAAGUCUA-GGUUCACc	||||: | || | |||||||	uuGCAGUGAUAAAGCUGCCAAGUGa	1.1432	1.922	2	Huh-7.5
MIMAT0017992	hsa-miR-3614-5p	ENSG00000117242	PINK1-AS	antisense	chr1	20976036	20976059	-	2	0	AGO1-4,AGO2	8mer	cccgucgGAAGUCUA-GGUUCACc	|| | |:| |||||||	acuggaaCUCCUGGUCCCAAGUGa	0.4066	-0.269	9	HCT116,Huh-7.5
MIMAT0017992	hsa-miR-3614-5p	ENSG00000236810	ELOA-AS1	antisense	chr1	24087391	24087413	-	1	0	AGO2	7mer-m8	cccgucggaAGUCUAGGUUCACc	| ||| | |||||||	cuaccugggUCACAACCAAGUGg	0.5550	0.104	13	MCF7
MIMAT0017992	hsa-miR-3614-5p	ENSG00000242125	SNHG3	processed_transcript	chr1	28833908	28833928	+	152	0	AGO1,AGO1-4,AGO2,AGO3,AGO4	7mer-m8	cccGUCGGAAGUCUAGGUUCACc	|:| | || | ||||||||	cccCGGGC-UCUG-UCCAAGUGg	0.8992	1.078	4	HEK293,MDMs,endothelial,foreskin_fibroblast
MIMAT0017992	hsa-miR-3614-5p	ENSG00000259943	AL050341.2	antisense	chr1	40723175	40723199	-	3	0	AGO1-4,AGO2	7mer-m8	cccguCGGAAGU-CU-AGGUUCACc	|:||| | | |||||||	aucucGUCUUAACCACCCCAAGUGu	0.6483	0.025	19	Huh-7.5
MIMAT0017992	hsa-miR-3614-5p	ENSG00000227533	SLC2A1-AS1	lincRNA	chr1	43424967	43424993	+	1	1	AGO2	8mer	ccCGUCGGAA-GUCU---AGGUUCACc	|:|| || :||| |||||||	ucGUAGGGUUGUAGAAAGACCAAGUGa	1.0053	0.269	10	22RV1
MIMAT0017992	hsa-miR-3614-5p	ENSG00000282057	AC092807.3	lincRNA	chr1	85960488	85960512	-	2	0	AGO2	8mer	cccGUCGGAAGUCUA---GGUUCACc	| | ||| | |||| |||||||	ugcCUGCC-UGAGAUAGACCAAGUGa	1.2863	0.194	0	MDA-MB-231
MIMAT0017992	hsa-miR-3614-5p	ENSG00000276216	AC245014.3	lincRNA	chr1	148241546	148241572	+	162	0	AGO1-4,AGO2	7mer-m8	cccgUCGGAAGUCUA----GGUUCACc	| | || | ||| |||||||	gcugACCCCUGCGAUUUCCCCAAGUGu	0.7635	0.708	2	MDMs,foreskin_fibroblast
MIMAT0017992	hsa-miR-3614-5p	ENSG00000232995	AL592435.1	antisense	chr1	163291457	163291479	-	1	0	AGO2	8mer	cccgucggaaGUCUAGGUUCACc	| || | |||||||	aguugaagagCAAAACCAAGUGa	0.1966	-0.292	11	HeLa
MIMAT0017992	hsa-miR-3614-5p	ENSG00000232184	AL662889.1	sense_intronic	chr1	243904090	243904112	-	1	0	AGO2	7mer-m8	cccgucggaagUCUAGGUUCACc	| | | :||||||||	acuaaugauaaAAGUCCAAGUGg	0.4475	0.272	1	T-REx-293
MIMAT0017992	hsa-miR-3614-5p	ENSG00000259080	AC074091.1	processed_transcript	chr2	27825348	27825370	+	3	0	AGO2	8mer	cccgucggaaguCUAGGUUCACc	| | || |||||||	gaugaaauagauGAGCCAAGUGa	0.2263	3.098	1	HeLa
MIMAT0017992	hsa-miR-3614-5p	ENSG00000238018	AC093110.1	antisense	chr2	54888150	54888169	-	3	0	AGO2	7mer-m8	ccCGUCGGAAGUCUAGGUUCACc	|||| | || |||||||	agGCACGGUCCA---CCAAGUGc	0.9554	0.422	5	TDF
MIMAT0017992	hsa-miR-3614-5p	ENSG00000280257	AC007741.1	TEC	chr2	66018042	66018067	+	1	0	AGO1-4	7mer-m8	cccGUCGGAAGUCU---AGGUUCACc	| || :| | | | ||||||||	uguCAAUCAUGAUACCUUCCAAGUGc	0.9056	-0.068	3	hNSC
MIMAT0017992	hsa-miR-3614-5p	ENSG00000179818	PCBP1-AS1	processed_transcript	chr2	70221113	70221135	-	1	0	AGO1-4	7mer-m8	cccgucgGAAGUCUAGGUUCACc	| | || || |||||||	aucccugCGUCUGAACCAAGUGc	0.7550	0.100	11	hNSC
MIMAT0017992	hsa-miR-3614-5p	ENSG00000179818	PCBP1-AS1	processed_transcript	chr2	70282962	70282985	-	2	0	AGO2	7mer-m8	cccGUCGGAAGUCUA-GGUUCACc	| |:||| : | |||||||	cucCCGUCUUGGCCUCCCAAGUGu	0.9014	-0.098	11	HEK293S
MIMAT0017992	hsa-miR-3614-5p	ENSG00000233060	AC016700.3	lincRNA	chr2	70316926	70316949	+	1	0	AGO1-4	7mer-m8	cccgucgGAAGUCUA-GGUUCACc	| :| || | |||||||	gauguuaUUACACCUGCCAAGUGg	0.4601	1.400	6	Huh-7.5
MIMAT0017992	hsa-miR-3614-5p	ENSG00000239322	ATP6V1B1-AS1	antisense	chr2	71169494	71169516	-	1	0	AGO2	7mer-m8	cccgucggaagucuAGGUUCACc	| ||||||||	uuuuauaaggauccUCCAAGUGu	-0.1803	-0.123	2	BCBL-1
MIMAT0017992	hsa-miR-3614-5p	ENSG00000234028	AC062029.1	antisense	chr2	88927405	88927427	+	1	1	AGO2	8mer	cccgucggaaGUCUAGGUUCACc	| | || | | |||||||	gugaagaggaCUGUCCCAAGUGa	0.7253	0.840	18	MCF7
MIMAT0017992	hsa-miR-3614-5p	ENSG00000189223	PAX8-AS1	processed_transcript	chr2	114023540	114023559	+	2	0	AGO1-4,AGO2	7mer-m8	ccCGUCGGAAGUCUAGGUUCACc	|||||| | | |||||||	agGCAGC---AAAACCCAAGUGc	1.2335	-0.258	3	22RV1,Huh-7.5
MIMAT0017992	hsa-miR-3614-5p	ENSG00000189223	PAX8-AS1	processed_transcript	chr2	114026332	114026352	+	1	0	AGO2	7mer-m8	ccCGUCG-GAAGUCUAGGUUCACc	||||||| | | || |||||||	ggGCAGCACGU--GA-CCAAGUGc	1.7807	-0.782	3	22RV1
MIMAT0017992	hsa-miR-3614-5p	ENSG00000189223	PAX8-AS1	processed_transcript	chr2	114029006	114029024	+	1	0	AGO2	7mer-m8	cccGUCGGAAGUCUAGGUUCACc	| ||||| ||||||||	ccuCUGCCUU----UCCAAGUGg	0.9834	0.237	3	Huh-7.5
MIMAT0017992	hsa-miR-3614-5p	ENSG00000213963	AC019080.1	sense_overlapping	chr2	178188028	178188050	-	2	0	AGO2	7mer-m8	cccgucggaagUCUAGGUUCACc	| | | ||| |||||||	ugaauggaugaAGAACCAAGUGc	0.7964	-0.166	10	HEK293S
MIMAT0017992	hsa-miR-3614-5p	ENSG00000279598	AC009948.5	TEC	chr2	179420259	179420283	+	2	0	AGO1-4	7mer-m8	cccGUC--GGAAGUCUAGGUUCACc	||| | | | |||||||||	uccCAGUUCACUGAUAUCCAAGUGu	0.8654	0.128	5	Huh-7.5
MIMAT0017992	hsa-miR-3614-5p	ENSG00000224822	THRB-IT1	sense_intronic	chr3	24496859	24496882	-	2	0	AGO2	7mer-m8	cccGUCGGA-AGUCUAGGUUCACc	||| | ||| | |||||||	ucuCAGGAUCUCAAAGCCAAGUGu	1.0880	0.144	5	TDF
MIMAT0017992	hsa-miR-3614-5p	ENSG00000223797	ENTPD3-AS1	antisense	chr3	40488200	40488224	-	1	0	AGO2	8mer	cccGUCGGAAGUCUA--GGUUCACc	| ||: ||| | |||||||	aucCUGCUGACAGUUGCCCAAGUGa	0.8939	0.021	8	motor_cortex
MIMAT0017992	hsa-miR-3614-5p	ENSG00000271941	AC104184.1	antisense	chr3	43388610	43388631	-	3	0	AGO1-4,AGO2	8mer	ccCGUCGGAAGUCUAGGUUCACc	|::||:| : |: |||||||	uuGUGGCUUAUUGG-CCAAGUGa	1.0795	-0.150	10	MCF7,fibroblasts
MIMAT0017992	hsa-miR-3614-5p	ENSG00000227398	KIF9-AS1	antisense	chr3	47281300	47281320	+	1	0	AGO2	8mer	ccCGUCGGAAGUCUAGGUUCACc	|||| | | | |||||||	uuGCAGGAAU-A-AACCAAGUGa	0.9449	0.399	12	HeLa
MIMAT0017992	hsa-miR-3614-5p	ENSG00000214773	AC112512.1	sense_intronic	chr3	47645782	47645803	-	1	0	AGO1-4	7mer-m8	ccCGUCGGAAGUCUAGGUUCACc	||||| ||:| |||||||	agGCAG-AUUUAUUACCAAGUGg	1.4171	-0.259	3	hNSC
MIMAT0017992	hsa-miR-3614-5p	ENSG00000272146	ARF4-AS1	antisense	chr3	57583681	57583702	+	1	1	AGO1	8mer	cccGUCGGAAGUCUAGGUUCACc	|: || || : |||||||	cuuCGACCACCACG-CCAAGUGa	0.7868	-0.318	5	endothelial
MIMAT0017992	hsa-miR-3614-5p	ENSG00000242094	FOXP1-IT1	sense_intronic	chr3	71619825	71619849	-	3	0	AGO1-4,AGO2	7mer-m8	ccCGUCGGAAGUCUA--GGUUCACc	|::| ||:| | |||||||	cuGUGGAAUUUAUUUCCCCAAGUGu	0.8696	2.016	6	HeLa,MCF7
MIMAT0017992	hsa-miR-3614-5p	ENSG00000261488	AC128688.2	antisense	chr3	111853475	111853495	+	2	0	AGO1-4	8mer	cccgUCGGAAGUCUAGGUUCACc	:|| ||:|| |||||||	ccuaGGCAUUUAG--CCAAGUGa	0.8843	0.160	4	Huh-7.5
MIMAT0017992	hsa-miR-3614-5p	ENSG00000239921	LINC01471	lincRNA	chr3	127256546	127256565	-	1	0	AGO2	7mer-m8	cccGUCGGAAGUCUAGGUUCACc	| ||||:|| : |||||||	gacCAGCUUU---GCCCAAGUGg	1.0615	-0.997	2	BT474
MIMAT0017992	hsa-miR-3614-5p	ENSG00000244327	AC109992.2	sense_overlapping	chr3	142184599	142184617	-	2	0	AGO2	7mer-m8	cccGUCGGAAGUCUAGGUUCACc	| |||||||| |||||||	gcuCAGCCUUC----CCAAGUGu	1.7043	-0.215	3	cingulate_gyrus
MIMAT0017992	hsa-miR-3614-5p	ENSG00000239922	AC092958.1	lincRNA	chr3	147658384	147658407	+	1	0	AGO1-4	7mer-m8	ccCGUCG-GAAGUCUAGGUUCACc	|| ||| | :: | |||||||	ugGAAGCACAGUGUACCCAAGUGg	1.1357	2.142	4	hNSC
MIMAT0017992	hsa-miR-3614-5p	ENSG00000229619	MBNL1-AS1	antisense	chr3	151986836	151986857	-	1	0	AGO2	7mer-m8	cccgucgGAAGUCUAGGUUCACc	|| | || : || |||||||	ggccccaCUGUCGA-CCAAGUGc	1.0147	1.358	9	BC-3
MIMAT0017992	hsa-miR-3614-5p	ENSG00000196810	CTBP1-AS2	antisense	chr4	1247990	1248012	+	2	0	AGO2	8mer	cccgUCGGAAGUCUAGGUUCACc	| |: ::|: |||||||	cuugAACUCCUGGGCCCAAGUGa	0.6458	0.114	6	22RV1
MIMAT0017992	hsa-miR-3614-5p	ENSG00000272620	AFAP1-AS1	antisense	chr4	7779390	7779412	+	1	0	AGO2	7mer-m8	cccGUCGGAAGUCUA-GGUUCACc	||| | || || |||||||	ucuCAG-GUGCAAAUCCCAAGUGg	1.0349	-0.362	2	BCBL-1
MIMAT0017992	hsa-miR-3614-5p	ENSG00000249413	AC116049.2	lincRNA	chr4	66864815	66864839	+	2	0	AGO1-4,AGO2	8mer	cccgucGGAA-GUCUA-GGUUCACc	| |||| || | |||||||	cugaccCCUUGCACUUCCCAAGUGa	1.0064	-0.112	7	Huh-7.5
MIMAT0017992	hsa-miR-3614-5p	ENSG00000273156	AC124016.2	lincRNA	chr4	83266192	83266215	-	2	0	AGO2	7mer-m8	cccgUCGGA-AGUCUAGGUUCACc	| | :|| |::|| |||||||	gcaaAUUCUGUUGGAACCAAGUGu	1.1272	1.090	12	HEK293S
MIMAT0017992	hsa-miR-3614-5p	ENSG00000250546	AC079160.1	processed_transcript	chr4	85205409	85205432	-	4	0	AGO1-4,AGO2	7mer-m8	cccgucggaAGU-CUAGGUUCACc	||| ||||||||||	cacugagagUCAGGAUCCAAGUGu	0.3472	-0.184	4	Huh-7.5
MIMAT0017992	hsa-miR-3614-5p	ENSG00000284968	AC093827.4	antisense	chr4	87857276	87857297	-	1	0	AGO2	7mer-m8	cccGUCGGAAGUCUAGGUUCACc	|| ||| || | |||||||	cucCA-CCUCCAAAGCCAAGUGc	1.1219	0.436	0	HeLa
MIMAT0017992	hsa-miR-3614-5p	ENSG00000246090	AP002026.1	antisense	chr4	100076026	100076048	+	2	0	AGO1-4,AGO2	7mer-m8	cccgucgGAAGUCUAGGUUCACc	| | | ||| |||||||	ucacucaCCUGAGAGCCAAGUGg	0.7826	0.097	11	Huh-7.5
MIMAT0017992	hsa-miR-3614-5p	ENSG00000249568	AC104793.1	antisense	chr4	162307461	162307478	+	1	0	AGO2	7mer-m8	ccCGUCGGAAGUCUAGGUUCACc	|:|||| || |||||||	uaGUAGCC-UC----CCAAGUGu	0.9872	4.370	5	HEK293
MIMAT0017992	hsa-miR-3614-5p	ENSG00000188242	AC010442.1	3prime_overlapping_ncRNA	chr5	471546	471563	-	3	0	AGO2	7mer-m8	ccCGUCGGAAGUCUAGGUUCACc	|| |||| ||||||||	aaGCUGCCU-----UCCAAGUGc	0.9003	-0.135	11	TDF
MIMAT0017992	hsa-miR-3614-5p	ENSG00000248323	LUCAT1	lincRNA	chr5	90607671	90607691	-	2	0	AGO1-4	7mer-m8	ccCGUCGGAAGUCUAGGUUCACc	| | || | ||||: |||||||	gaGGAG-CAUCAGG-CCAAGUGc	1.3966	1.679	1	Huh-7.5
MIMAT0017992	hsa-miR-3614-5p	ENSG00000251023	AC114980.1	sense_intronic	chr5	93197337	93197365	-	1	0	AGO1-4	8mer	cccGUCGGAAGUCUA------GGUUCACc	| |||:: | |||| |||||||	guuCAGUUCUAAGAUUGCUAACCAAGUGa	0.9385	0.101	3	Huh-7.5
MIMAT0017992	hsa-miR-3614-5p	ENSG00000224186	C5orf66	antisense	chr5	134691064	134691085	+	1	0	AGO2	7mer-m8	cccgucGGAAGUCUAGGUUCACc	|| ||| | | |||||||	ggauuuCCUGC-CAACCAAGUGc	0.9119	0.057	7	H1
MIMAT0017992	hsa-miR-3614-5p	ENSG00000249669	CARMN	lincRNA	chr5	148805540	148805563	+	1	0	AGO2	8mer	cccgucggaAGU-CUAGGUUCACc	|| | ||| | |||||||	uggaaauaaUCACGCACCAAGUGa	0.8685	-0.238	9	cingulate_gyrus
MIMAT0017992	hsa-miR-3614-5p	ENSG00000253256	AC134043.1	antisense	chr5	158636993	158637018	+	1	0	AGO2	7mer-m8	cccGUCGGAA---GUCUAGGUUCACc	| ||||| | ||| |||||||	gcuCAGCCGUGCCCAGCACCAAGUGc	1.3196	0.325	2	T-REx-293
MIMAT0017992	hsa-miR-3614-5p	ENSG00000250903	GMDS-AS1	lincRNA	chr6	2393515	2393537	+	1	0	AGO2	7mer-m8	ccCGUCGGAAGUCUAGGUUCACc	||| |: : ||||||||	cuGCAUCUGGUUCCUCCAAGUGu	0.8897	-0.511	14	HeLa
MIMAT0017992	hsa-miR-3614-5p	ENSG00000272168	CASC15	lincRNA	chr6	22151112	22151140	+	2	0	AGO1	7mer-m8	cccgucGGAAG----UCU--AGGUUCACc	||||| :|| ||||||||	uuuuuuCCUUCUCAUGGAUCUCCAAGUGu	0.5421	0.184	15	endothelial
MIMAT0017992	hsa-miR-3614-5p	ENSG00000271754	AL355802.2	antisense	chr6	43487234	43487257	-	6	0	AGO1-4,AGO2	8mer	cccgucgGAAGU-CUAGGUUCACc	| | ||| | ||||||||	ugagacaCUUAAUUCUCCAAGUGa	0.8897	0.271	2	Huh-7.5
MIMAT0017992	hsa-miR-3614-5p	ENSG00000279312	AL136164.4	TEC	chr6	72085035	72085057	-	3	0	AGO1-4,AGO2	7mer-m8	cccgucGGAAGUCUAGGUUCACc	||| || | |||||||	ccuuguCCUCCAAAACCAAGUGu	0.7082	0.230	8	HeLa,hNSC
MIMAT0017992	hsa-miR-3614-5p	ENSG00000229495	AL450327.1	lincRNA	chr6	79521731	79521753	-	1	0	AGO2	7mer-m8	ccCGUC-GGAAGUCUAGGUUCACc	|||| | |:| | |||||||	caGCAGAACAUUA-AACCAAGUGg	1.1686	-0.099	7	TDF
MIMAT0017992	hsa-miR-3614-5p	ENSG00000271208	Z99289.3	lincRNA	chr6	112555431	112555453	-	2	0	AGO1	7mer-m8	cccgucggaaGUCUAGGUUCACc	| || | |||||||	cagagaaucaCAAAACCAAGUGu	0.2581	0.466	3	endothelial
MIMAT0017992	hsa-miR-3614-5p	ENSG00000227502	LINC01268	lincRNA	chr6	114191333	114191352	-	1	0	AGO1-4	7mer-m8	cccgucgGAAGUCUAGGUUCACc	| ||||| |||||||	uguacugCUUCA---CCAAGUGc	0.7992	-0.185	2	Huh-7.5
MIMAT0017992	hsa-miR-3614-5p	ENSG00000233452	STXBP5-AS1	antisense	chr6	147163771	147163793	-	1	0	AGO2	7mer-m8	ccCGUCGGAAGUCUAGGUUCACc	| ||| | :: ||||||||	guGCAUGCACUGUUUCCAAGUGu	1.0382	0.045	6	cingulate_gyrus
MIMAT0017992	hsa-miR-3614-5p	ENSG00000280057	AL022069.2	TEC	chr6	166801650	166801673	+	2	0	AGO1-4	7mer-m8	cccgucggaagucUA-GGUUCACc	|| | | || |||||||	cgggaacuggauaAUCCCAAGUGc	0.5576	-0.288	11	Huh-7.5
MIMAT0017992	hsa-miR-3614-5p	ENSG00000272719	AC006483.2	antisense	chr7	5596411	5596433	+	1	0	AGO2	7mer-m8	cccgucggaagUCUAGGUUCACc	| ||: |||||||	gccggcgagggAGGCCCAAGUGc	-0.0278	-0.471	1	HeLa
MIMAT0017992	hsa-miR-3614-5p	ENSG00000196295	AC005154.1	processed_transcript	chr7	30590283	30590302	-	2	0	AGO2	7mer-m8	cccGUCGGAAGUCUAGGUUCACc	| |||| | || |||||||	ugaCAGCAAU-AG--CCAAGUGu	1.1177	-0.389	8	motor_cortex
MIMAT0017992	hsa-miR-3614-5p	ENSG00000232006	AC005537.1	lincRNA	chr7	43098886	43098910	-	1	0	AGO2	8mer	cccgucGGAAGUCUA--GGUUCACc	| |||| | | |||||||	cugaccCCUUGUGCUUCCCAAGUGa	0.8399	0.060	8	T-REx-293
MIMAT0017992	hsa-miR-3614-5p	ENSG00000239775	AC017116.1	sense_overlapping	chr7	44104856	44104881	+	5	0	AGO1-4,AGO2	7mer-m8	ccCGUCGG--AAGUCU-AGGUUCACc	|| ||: || ||: |||||||	auGCCGCUCAUUGAGGCGCCAAGUGc	1.0466	4.424	0	T-REx-293,hNSC
MIMAT0017992	hsa-miR-3614-5p	ENSG00000279072	AC118758.3	lincRNA	chr7	56895467	56895485	-	1	0	AGO2	7mer-m8	ccCGUCGGAAGUCUAGGUUCACc	|||:|| || ||||||||	ugGCGGC---CA-CUCCAAGUGc	1.0286	-0.314	5	HS27a
MIMAT0017992	hsa-miR-3614-5p	ENSG00000265479	DTX2P1-UPK3BP1-PMS2P11	processed_transcript	chr7	76631566	76631584	+	2	0	AGO1-4,AGO2	7mer-m8	ccCGUCGGAAGUCUAGGUUCACc	|||| ||| ||| |||||||	ggGCUGCC-UCA---CCAAGUGc	1.5164	1.898	4	Huh-7.5
MIMAT0017992	hsa-miR-3614-5p	ENSG00000234456	MAGI2-AS3	processed_transcript	chr7	79085268	79085290	+	1	0	AGO1-4	7mer-m8	cccGUCGGAAGUCUAGGUUCACc	| :| | |||||| |||||||	agcUAACGUUCAGACCCAAGUGg	1.6810	-0.197	12	Huh-7.5
MIMAT0017992	hsa-miR-3614-5p	ENSG00000284707	AC079781.5	processed_transcript	chr7	97481634	97481661	-	23	0	AGO1-4,AGO2	7mer-m8	cccgUCGGAAGU---CUA--GGUUCACc	| |||| |:| ||| |||||||	gcugAGCCAUUACUGGAUGCCCAAGUGg	1.0933	5.453	0	Huh-7.5
MIMAT0017992	hsa-miR-3614-5p	ENSG00000272752	STAG3L5P-PVRIG2P-PILRB	processed_transcript	chr7	99936406	99936428	+	3	0	AGO2	7mer-m8	cccgucggaagUCUA-GGUUCACc	|| :|:| |||||||	auccaaagaaaGGGUCCCAAGUG-	0.2978	1.063	13	HeLa
MIMAT0017992	hsa-miR-3614-5p	ENSG00000272752	STAG3L5P-PVRIG2P-PILRB	processed_transcript	chr7	99936406	99936429	+	3	0	AGO2	7mer-m8	cccgucggaagUCUA-GGUUCACc	|| :|:| |||||||	auccaaagaaaGGGUCCCAAGUGg	0.3848	1.029	13	HeLa
MIMAT0017992	hsa-miR-3614-5p	ENSG00000272918	AC005070.3	antisense	chr7	104745885	104745908	-	2	0	AGO2	7mer-m8	cccgUCGGAAGU-CUAGGUUCACc	| | |||| | |||||||	cuuaACCAUUCAUUAACCAAGUGc	0.9194	6.291	18	TDF
MIMAT0017992	hsa-miR-3614-5p	ENSG00000227199	ST7-AS1	antisense	chr7	116593279	116593300	-	1	0	AGO2	7mer-m8	cccgucggaagUCUAGGUUCACc	| ||: |||||||	uuagaaagagaAGG-CCAAGUGg	0.1674	0.280	7	MDA-MB-231
MIMAT0017992	hsa-miR-3614-5p	ENSG00000279078	SND1-IT1	lincRNA	chr7	127638901	127638920	+	6	0	AGO1-4,AGO2	8mer	ccCGUCGGAAGUCUAGGUUCACc	||::|||||| |||||||	ugGUGGCCUUC---CCCAAGUGa	1.5611	0.313	4	Huh-7.5
MIMAT0017992	hsa-miR-3614-5p	ENSG00000273329	AC078846.1	lincRNA	chr7	129250355	129250378	-	4	0	AGO1-4,AGO2	7mer-m8	cccGUCG-GAAGUCUAGGUUCACc	| || | || | |||||||	ugcCAACACUAGCCACCCAAGUGc	0.8048	0.089	12	Huh-7.5
MIMAT0017992	hsa-miR-3614-5p	ENSG00000226380	AC016831.1	lincRNA	chr7	130562764	130562786	-	1	0	AGO2	8mer	cccgucggaAGUCUAGGUUCACc	|| |:| ||||||||	ggauccaagUUAUCUCCAAGUGa	0.4935	-0.302	1	GM12892
MIMAT0017992	hsa-miR-3614-5p	ENSG00000260231	JHDM1D-AS1	bidirectional_promoter_lncRNA	chr7	139877617	139877641	+	1	0	AGO1-4	7mer-m8	ccCGUCGGAAGUCUA--GGUUCACc	| | ||||| ||| |||||||	auGAACCCUUCCGAUUCCCAAGUGg	1.5062	-0.180	4	Huh-7.5
MIMAT0017992	hsa-miR-3614-5p	ENSG00000231419	LINC00689	processed_transcript	chr7	158809938	158809965	+	1	0	AGO2	7mer-m8	cccGUCGGA-AG----UCUAGGUUCACc	| |||:|| || |: |||||||	gucCAGUCUCUCUGUGCGGGCCAAGUGu	0.8801	-0.286	5	HeLa
MIMAT0017992	hsa-miR-3614-5p	ENSG00000261451	AC104964.3	sense_overlapping	chr8	10291385	10291409	+	1	0	AGO1	7mer-m8	ccCGUCG-GAAGUC-UAGGUUCACc	|::|| |||| | : |||||||	caGUGGCUCUUCUGCGACCAAGUGg	1.3531	-0.346	13	endothelial
MIMAT0017992	hsa-miR-3614-5p	ENSG00000269918	AF131215.6	sense_intronic	chr8	10963281	10963303	-	2	0	AGO2	7mer-m8	cccGUCGGAAGUCUAGGUUCACc	::||: | | |||||||	uuuUGGCUGUAAUUACCAAGUGc	0.7868	0.201	8	HEK293S
MIMAT0017992	hsa-miR-3614-5p	ENSG00000279041	AC102945.2	TEC	chr8	30410182	30410203	+	2	0	AGO2	7mer-m8	cccguCGGAAGUCUAGGUUCACc	|| ||:||:| | |||||||	uggguGCUUUUA-ACCCAAGUGg	1.2640	0.163	7	HeLa
MIMAT0017992	hsa-miR-3614-5p	ENSG00000280064	AC130304.1	TEC	chr8	37717578	37717603	+	1	0	AGO2	7mer-m8	cccGUCGGAAGUCU--A-GGUUCACc	|| : | |||| | |||||||	cuuCAUUGUCCAGAGCUACCAAGUGg	1.0064	1.408	0	H1
MIMAT0017992	hsa-miR-3614-5p	ENSG00000253586	AC067817.1	sense_intronic	chr8	38657349	38657370	+	2	0	AGO1-4,AGO2	8mer	ccCGUCGGAAGUCUAGGUUCACc	||| : || ||||||||	aaGCAUGUGUC-UCUCCAAGUGa	0.9258	0.195	3	Huh-7.5
MIMAT0017992	hsa-miR-3614-5p	ENSG00000261618	AC083837.1	lincRNA	chr8	79751324	79751348	+	2	0	AGO1-4,AGO2	7mer-m8	cccGUCGGAAGUCU--AGGUUCACc	:| |:| ||| ||||||||	aaaUAACUUGGAGAAUUCCAAGUGc	0.9449	0.180	0	Huh-7.5
MIMAT0017992	hsa-miR-3614-5p	ENSG00000280123	AC023632.6	TEC	chr8	95441681	95441699	-	2	0	AGO1-4,AGO2	7mer-m8	cccgUCGGAAGUCUAGGUUCACc	||::||| |||||||	ucagAGUUUUC----CCAAGUGu	0.7126	0.472	4	T-REx-293,hNSC
MIMAT0017992	hsa-miR-3614-5p	ENSG00000270137	AF230666.2	sense_intronic	chr8	133838614	133838636	+	1	0	AGO2	7mer-m8	cccgucggaagucuaGGUUCACc	| | | | | |||||||	gugacgaugugugcgCCAAGUGg	0.5663	-0.629	4	HeLa
MIMAT0017992	hsa-miR-3614-5p	ENSG00000279786	AC105235.1	TEC	chr8	141832304	141832323	-	3	0	AGO1,AGO2	7mer-m8	ccCGUCGGAAGUCUAGGUUCACc	||||: | :: |||||||	auGCAGUGUAUG---CCAAGUGc	0.9692	-0.004	7	MCF7,endothelial
MIMAT0017992	hsa-miR-3614-5p	ENSG00000280035	AC011676.5	TEC	chr8	142236344	142236369	-	1	0	AGO2	7mer-m8	cccgucGGAAGUCUA---GGUUCACc	| ||||:: || |||||||	ugauccCCUUUGAAUGUGCCAAGUGc	0.9734	-0.009	3	T98G
MIMAT0017992	hsa-miR-3614-5p	ENSG00000272871	AL159169.2	lincRNA	chr9	14589416	14589438	-	1	0	AGO2	8mer	cccgucggaagucuaGGUUCACc	| | |||||||	uuauacaauggucuaCCAAGUGa	0.0308	-0.002	4	HEK293S
MIMAT0017992	hsa-miR-3614-5p	ENSG00000281649	EBLN3P	lincRNA	chr9	37086778	37086800	+	10	0	AGO1,AGO2	7mer-m8	ccCGUCGGAAGUCUAGGUUCACc	||||:|||: || |||||||	caGCAGUCUUUUGAGCCAAGUGg	1.6521	0.177	8	MDA-MB-231,endothelial
MIMAT0017992	hsa-miR-3614-5p	ENSG00000279456	AL353763.1	TEC	chr9	70985118	70985142	-	1	0	AGO2	8mer	cccgucGGA-AGU-CUAGGUUCACc	||| ||| |||||||	auaaucCCUAUCACUCCCCAAGUGa	0.5980	0.383	7	HeLa
MIMAT0017992	hsa-miR-3614-5p	ENSG00000226237	GAS1RR	lincRNA	chr9	89563708	89563729	+	2	0	AGO2	8mer	cccgucGGAAGUCUAGGUUCACc	| ||| ||: |||||||	ccucucCCUAGAGG-CCAAGUGa	0.8759	0.476	9	HeLa
MIMAT0017992	hsa-miR-3614-5p	ENSG00000231528	FAM225A	lincRNA	chr9	115881752	115881774	+	1	0	AGO2	7mer-m8	cccgUCGGAAGUCUA-GGUUCACc	:||| ||| | |||||||	caagGGCC-ACAGCUGCCAAGUGg	0.9756	-0.276	6	HeLa
MIMAT0017992	hsa-miR-3614-5p	ENSG00000204054	LINC00963	processed_transcript	chr9	132272377	132272400	+	1	0	AGO1-4	7mer-m8	cccGUCGGAAGUC-UA-GGUUCACc	| |:| |||| | |||||||	aucCUGUC-UCAGCCUCCCAAGUGg	1.0498	-0.266	7	Huh-7.5
MIMAT0017992	hsa-miR-3614-5p	ENSG00000204054	LINC00963	processed_transcript	chr9	132272680	132272703	+	1	0	AGO2	7mer-m8	cccgUCGGA-AGUCUA-GGUUCACc	|| || || || |||||||	aaaaAGACUGGCA-AUACCAAGUGc	0.8768	0.332	7	Huh-7.5
MIMAT0017992	hsa-miR-3614-5p	ENSG00000260190	AL807752.5	sense_overlapping	chr9	139832032	139832056	-	1	0	AGO2	7mer-m8	cccGUCGGAA--GUCUAGGUUCACc	| || || | |||: |||||||	gccCAACCCUCACAGGACCAAGUGc	1.2046	-0.293	0	T98G
MIMAT0017992	hsa-miR-3614-5p	ENSG00000180539	C9orf139	antisense	chr9	139930005	139930027	+	1	0	AGO2	7mer-m8	cccgucggaagucuaGGUUCACc	||| | |||||||	uggccaaggggacccCCAAGUGg	0.3398	-0.418	1	HeLa
MIMAT0017992	hsa-miR-3614-5p	ENSG00000203993	ARRDC1-AS1	antisense	chr9	140512303	140512325	-	4	0	AGO2	7mer-m8	cccgucggaaGUCUA-GGUUCACc	|| | | || || |||||||	aggaaacggaCA-AUCCCAAGUGc	0.9713	-0.322	9	Huh-7.5
MIMAT0017992	hsa-miR-3614-5p	ENSG00000280719	PCAT5	lincRNA	chr10	36087130	36087153	+	1	0	AGO2	8mer	ccCGUCGGAAGUCUA-GGUUCACc	||||| | | |||||||	cuGCAGCAGGAUGUUACCAAGUGa	0.9551	-0.233	5	motor_cortex
MIMAT0017992	hsa-miR-3614-5p	ENSG00000269926	DDIT4-AS1	antisense	chr10	74035526	74035549	-	5	0	AGO2	8mer	cccgucggaagUCUA-GGUUCACc	|||| |||||||	ucaagugucaaAGAUCCCAAGUGa	-0.0214	1.308	0	TDF
MIMAT0017992	hsa-miR-3614-5p	ENSG00000272589	ZSWIM8-AS1	antisense	chr10	75556957	75556982	-	1	0	AGO2	7mer-m8	cccGUCGGAAGU-CU-A-GGUUCACc	:||||| || || | |||||||	uuaUAGCCUCCACGACUGCCAAGUGc	1.4468	4.640	6	MCF7
MIMAT0017992	hsa-miR-3614-5p	ENSG00000225484	NUTM2B-AS1	antisense	chr10	81476466	81476488	-	1	0	AGO2	7mer-m8	ccCGUCGGAAGUCUAGGUUCACc	| ||| |:: | |||||||	cuGAAGCAAUUGCAACCAAGUGu	1.0382	0.174	4	Huh-7.5
MIMAT0017992	hsa-miR-3614-5p	ENSG00000235823	OLMALINC	lincRNA	chr10	102142346	102142368	+	4	0	AGO1-4,AGO2	7mer-m8	ccCGUCGGAAGUCUAGGUUCACc	| ||| || ||||||||	gaGCAAAGUUGCCUUCCAAGUGc	0.9989	0.072	15	Huh-7.5
MIMAT0017992	hsa-miR-3614-5p	ENSG00000235823	OLMALINC	lincRNA	chr10	102142795	102142817	+	2	0	AGO2	7mer-m8	cccgUCGGAAGUCUAGGUUCACc	| :|: | :|| |||||||	ugugGGUGCUAGGAGCCAAGUGc	0.9130	-0.032	15	22RV1
MIMAT0017992	hsa-miR-3614-5p	ENSG00000260461	AL133355.1	sense_overlapping	chr10	105637794	105637817	-	1	0	AGO2	7mer-m8	cccGUCGGAAGUC-UAGGUUCACc	| ::||| || | |||||||	ugcUGGCCAAGAGAAGCCAAGUGg	1.1039	0.485	12	HeLa
MIMAT0017992	hsa-miR-3614-5p	ENSG00000279315	AL158212.4	TEC	chr10	114591411	114591436	+	2	0	AGO1-4	8mer	cccgUCGGAAGUCUA---GGUUCACc	|| ||: ||| |||||||	uucaAGGAUUUUGAUAGCCCAAGUGa	0.7995	6.343	7	Huh-7.5
MIMAT0017992	hsa-miR-3614-5p	ENSG00000269821	KCNQ1OT1	antisense	chr11	2689680	2689703	-	18	0	AGO1-4,AGO2	7mer-m8	cccgucggaagUCUA-GGUUCACc	| | | | || |||||||	gaaacgacggaAAAUGCCAAGUGu	0.5885	-0.402	15	Huh-7.5
MIMAT0017992	hsa-miR-3614-5p	ENSG00000269821	KCNQ1OT1	antisense	chr11	2697734	2697760	-	18	0	AGO1-4,AGO2	7mer-m8	cccguCGGAA----GUCUAGGUUCACc	||||| || :||||||||	ucuauGCCUUUUGCCAAGUCCAAGUGu	0.7791	-0.050	15	Huh-7.5
MIMAT0017992	hsa-miR-3614-5p	ENSG00000269821	KCNQ1OT1	antisense	chr11	2707587	2707609	-	6	0	AGO1-4,AGO2	8mer	cccGUCGGAAGUCUAGGUUCACc	| | ||: :| : |||||||	gcuCUGCUGAUAAGCCCAAGUGa	0.9130	-0.384	15	Huh-7.5
MIMAT0017992	hsa-miR-3614-5p	ENSG00000269821	KCNQ1OT1	antisense	chr11	2716987	2717007	-	5	0	AGO1-4,AGO2	7mer-m8	ccCGUCGGAAGUCUAGGUUCACc	|:|| | ||: |||||||	aaGUAG-GAUAAGG-CCAAGUGu	0.9056	0.113	15	Huh-7.5
MIMAT0017992	hsa-miR-3614-5p	ENSG00000245532	NEAT1	lincRNA	chr11	65194149	65194172	+	67	1	AGO1,AGO1-4,AGO2	7mer-m8	cccgucggaagucUA-GGUUCACc	| | | || |||||||	uagaacugguauuAUCCCAAGUGg	0.4401	-0.507	1	Huh-7.5,endothelial
MIMAT0017992	hsa-miR-3614-5p	ENSG00000254632	AP003119.1	antisense	chr11	76479192	76479215	-	2	0	AGO2	7mer-m8	ccCGUCGGAAGUCUA-GGUUCACc	| || |||| :: | |||||||	gaGCUGCCUGUGCUUGCCAAGUGg	1.3531	-0.364	2	HeLa
MIMAT0017992	hsa-miR-3614-5p	ENSG00000282728	PGR-AS1	processed_transcript	chr11	101069482	101069506	+	1	0	AGO1-4	8mer	cccgUCGGAA-GUCUA-GGUUCACc	:|:||| :|||| |||||||	ccaaGGUCUUAUAGAUACCAAGUGa	1.3234	-0.033	0	MCF7
MIMAT0017992	hsa-miR-3614-5p	ENSG00000260209	AP000842.3	lincRNA	chr11	125743639	125743660	-	3	0	AGO1-4,AGO2	7mer-m8	cccgucggaAGUCUAGGUUCACc	||| |::|| |||||||	gggauuuagUUGGA-CCAAGUGu	0.8567	-0.193	11	Huh-7.5
MIMAT0017992	hsa-miR-3614-5p	ENSG00000255455	AP003486.1	lincRNA	chr11	130739991	130740011	-	1	0	AGO1-4	8mer	ccCGUCGGAAGUCUAGGUUCACc	|::| :||: |||||||	cuGUGGAUUUU--UCCCAAGUGa	0.8186	0.543	12	hNSC
MIMAT0017992	hsa-miR-3614-5p	ENSG00000258325	ITFG2-AS1	antisense	chr12	2921400	2921423	-	2	0	AGO1	8mer	cccGUCGGAAGUCUA-GGUUCACc	|| : | | || |||||||	auaCAAUAGUAAUAUACCAAGUGa	0.7868	0.162	9	endothelial
MIMAT0017992	hsa-miR-3614-5p	ENSG00000250899	AC125807.2	lincRNA	chr12	3152827	3152849	+	6	0	AGO1-4,AGO2	7mer-m8	cccgucggaagucuAGGUUCACc	|| | | ||||||||	ugggggaaugguauUCCAAGUGg	0.6522	-0.464	7	HeLa,Huh-7.5
MIMAT0017992	hsa-miR-3614-5p	ENSG00000247157	LINC01252	lincRNA	chr12	11716960	11716985	+	1	0	AGO1-4	8mer	cccgUCGGAAGUCUA---GGUUCACc	:| |||| || |||||||	caugGGACUUCUUAUUACCCAAGUGa	0.8505	0.199	8	Huh-7.5
MIMAT0017992	hsa-miR-3614-5p	ENSG00000247934	AC022364.1	antisense	chr12	28341625	28341648	-	1	0	AGO2	7mer-m8	ccCGUCGGAAGU--CUAGGUUCACc	|| ||: | | || |||||||	agGAAGUGUAAAUUGA-CCAAGUGg	0.9671	-0.093	15	HeLa
MIMAT0017992	hsa-miR-3614-5p	ENSG00000257337	AC068888.1	antisense	chr12	53412588	53412611	-	1	0	AGO2	7mer-m8	cccGUCGGAA-GUCUAGGUUCACc	| || | || | | |||||||	cguCAUCGUUACUGUGCCAAGUGg	1.0286	4.613	13	TDF
MIMAT0017992	hsa-miR-3614-5p	ENSG00000269903	AC025165.4	lincRNA	chr12	58208609	58208634	+	1	0	AGO1	8mer	cccgucGGAAGUCU-A--GGUUCACc	| :| ||| | | |||||||	agauuuUCAUCACACUCCCCAAGUGa	0.7455	0.024	6	HEK293
MIMAT0017992	hsa-miR-3614-5p	ENSG00000270344	POC1B-AS1	antisense	chr12	89937737	89937757	+	1	0	AGO2	7mer-m8	cccGUCGGAAGUCUAGGUUCACc	:| :: |::| |||||||	aucUAAUUAUUGG--CCAAGUGc	0.7253	0.052	11	22RV1
MIMAT0017992	hsa-miR-3614-5p	ENSG00000281344	HELLPAR	macro_lncRNA	chr12	102612284	102612303	+	3	0	AGO1-4,AGO2	8mer	cccgUCGGAAGUCUAGGUUCACc	||| ||| : |||||||	caaaAGC--UCAUG-CCAAGUGa	0.8091	0.340	1	Huh-7.5
MIMAT0017992	hsa-miR-3614-5p	ENSG00000281344	HELLPAR	macro_lncRNA	chr12	102616769	102616790	+	3	0	AGO1-4	8mer	cccgucGGAAGUCUAGGUUCACc	|||||| | |||||||	uuuuuuCCUUCA-AGCCAAGUGa	1.0796	0.079	1	Huh-7.5
MIMAT0017992	hsa-miR-3614-5p	ENSG00000281344	HELLPAR	macro_lncRNA	chr12	102732225	102732248	+	4	0	AGO1-4,AGO2	8mer	ccCGU-CGGAAGUCUAGGUUCACc	||| || ||: |||||||	auGCAUACCCAGAGGACCAAGUGa	1.0169	-0.017	1	Huh-7.5
MIMAT0017992	hsa-miR-3614-5p	ENSG00000281344	HELLPAR	macro_lncRNA	chr12	102745893	102745917	+	1	0	AGO2	7mer-m8	cccguCGGAAG-UCUA-GGUUCACc	|||| | | :| |||||||	cuuguGCCUGCUAUGUGCCAAGUGu	0.8657	0.278	1	HeLa
MIMAT0017992	hsa-miR-3614-5p	ENSG00000281344	HELLPAR	macro_lncRNA	chr12	102766185	102766206	+	1	0	AGO1-4	7mer-m8	ccCGUCGGAAGUCUAGGUUCACc	| ||||: ||: ||||||||	gaGCAGUGUUU-UUUCCAAGUGu	1.3966	0.041	1	Huh-7.5
MIMAT0017992	hsa-miR-3614-5p	ENSG00000281344	HELLPAR	macro_lncRNA	chr12	102792679	102792699	+	2	0	AGO1,AGO1-4	7mer-m8	cccgUCGGAAGUCUAGGUUCACc	||||||| |||||||	ucuaAGCCUUC--UCCCAAGUGc	1.2960	0.338	1	HEK293,Huh-7.5
MIMAT0017992	hsa-miR-3614-5p	ENSG00000279233	AC122688.3	TEC	chr12	125624619	125624641	+	1	0	AGO2	7mer-m8	cccgucggaAGUCUAGGUUCACc	|| ||| : |||||||	ccgcgagggUCAUGGCCAAGUGg	0.7098	-0.617	7	MCF7
MIMAT0017992	hsa-miR-3614-5p	ENSG00000277151	AL138820.1	lincRNA	chr13	33361553	33361574	+	1	0	AGO2	7mer-m8	cccGUCGGAAGUCUAGGUUCACc	||| | :| | |||||||	cucCAG-AUGUAAAGCCAAGUGu	0.8759	0.140	12	BCBL-1
MIMAT0017992	hsa-miR-3614-5p	ENSG00000277386	AL138999.1	sense_intronic	chr13	33910522	33910546	-	2	0	AGO2	7mer-m8	ccCGU--CGGAAGUCUAGGUUCACc	||| |:| | : | |||||||	caGCAGGGUCCUGGCACCCAAGUGg	0.9587	-0.029	3	T-REx-293
MIMAT0017992	hsa-miR-3614-5p	ENSG00000276672	AL161891.1	sense_intronic	chr13	34420556	34420583	+	8	0	AGO1-4,AGO2	7mer-m8	ccCGUCGGAAGUCU----A-GGUUCACc	| :||| ||||: | |||||||	auGAGGCCCUCAGGACUCUACCAAGUGu	0.9947	0.166	2	Huh-7.5
MIMAT0017992	hsa-miR-3614-5p	ENSG00000170919	TPT1-AS1	processed_transcript	chr13	45966219	45966242	+	1	0	AGO1-4	8mer	cccGUCGGAAGU-CUAGGUUCACc	||| : || |||||||||	uaaCAGGUGCCACCAUCCAAGUGa	0.9809	0.192	19	hNSC
MIMAT0017992	hsa-miR-3614-5p	ENSG00000176124	DLEU1	processed_transcript	chr13	51102374	51102396	+	4	0	AGO1-4,AGO2	7mer-m8	cccGUCGGAAGUCUAGGUUCACc	| | ||: | ||||||||	gucCCGCUAUGCCUUCCAAGUGu	0.8876	-0.553	13	Huh-7.5
MIMAT0017992	hsa-miR-3614-5p	ENSG00000261553	AL137782.1	processed_transcript	chr13	76379158	76379180	+	4	0	AGO1-4,AGO2	8mer	cccGUCGGAAGUCU-AGGUUCACc	| || || | ||| ||||||||	agcCAACCGU-AGAUUCCAAGUGa	1.3456	2.522	2	Huh-7.5
MIMAT0017992	hsa-miR-3614-5p	ENSG00000215417	MIR17HG	processed_transcript	chr13	92004605	92004629	+	2	0	AGO1-4,AGO2	7mer-m8	cccGUCGGAA--GUCUAGGUUCACc	:|| :|| ||: |||||||	uaaUAGAUUUAAAAGGACCAAGUGg	0.8918	-0.603	4	Huh-7.5
MIMAT0017992	hsa-miR-3614-5p	ENSG00000258727	AL135999.1	antisense	chr14	24035729	24035752	+	1	0	AGO2	8mer	cccGUCGGAAGUCU-AGGUUCACc	|| |: | || ||||||||	uccCAUCUCCCUGAUUCCAAGUGa	0.9172	0.921	7	HEK293S
MIMAT0017992	hsa-miR-3614-5p	ENSG00000257272	AL162311.1	lincRNA	chr14	36344247	36344273	+	3	0	AGO1-4,AGO2	7mer-m8	ccCGUCGGAAGUC-UA---GGUUCACc	||:| :| || :| |||||||	caGCGGAUUAAAGUGUACACCAAGUGu	0.8621	0.153	4	Huh-7.5
MIMAT0017992	hsa-miR-3614-5p	ENSG00000258940	AL132639.2	antisense	chr14	39735530	39735552	-	1	0	AGO2	7mer-m8	ccCGUCGGAAGUCUAGGUUCACc	|: | | || |||||||	ccGUCGAAUAAAGUGCCAAGUGc	0.7211	0.022	5	22RV1
MIMAT0017992	hsa-miR-3614-5p	ENSG00000259969	AL049838.1	sense_overlapping	chr14	58461116	58461141	-	1	0	AGO1-4	7mer-m8	ccCGUCGG--AAGU-CUAGGUUCACc	|||| : | || ||||||||	caGCAGAUAAUGCAUCUUCCAAGUGc	1.0382	0.036	22	hNSC
MIMAT0017992	hsa-miR-3614-5p	ENSG00000258964	AL137129.1	processed_transcript	chr14	62235397	62235421	+	4	4	AGO1-4,AGO2	8mer	ccCGUCGGAAGU--CUAGGUUCACc	| || ||:| || |||||||	caGAAGAAUUUAAGGACCCAAGUGa	0.9925	2.832	1	22RV1,Huh-7.5
MIMAT0017992	hsa-miR-3614-5p	ENSG00000245466	AL357153.1	lincRNA	chr14	71077650	71077672	-	1	0	AGO2	7mer-m8	cccgucggaaGUCUAGGUUCACc	| :||| |||||||	ccuaacaaacUAGACCCAAGUGu	0.4680	-0.377	4	BT474
MIMAT0017992	hsa-miR-3614-5p	ENSG00000246548	LINC02288	lincRNA	chr14	77534159	77534183	+	1	0	AGO1-4	7mer-m8	cccgucggaaGUC-UA-GGUUCACc	| | ||| :| |||||||	auggauugggCAGUGUGCCAAGUGc	0.6303	-0.366	4	MCF7
MIMAT0017992	hsa-miR-3614-5p	ENSG00000258620	AL135838.1	sense_intronic	chr14	100872936	100872949	+	1	0	AGO2	7mer-m8	cccgucggaagucuaGGUUCACc	| |||||||	---------uugcuaCCAAGUGg	-1.1570	0.256	0	T98G
MIMAT0017992	hsa-miR-3614-5p	ENSG00000214548	MEG3	lincRNA	chr14	101299321	101299345	+	5	0	AGO1-4,AGO2	7mer-m8	cccgucgGAAGUCUA--GGUUCACc	| || |||| |||||||	aaacucaCUCAAGAUCACCAAGUGg	0.8441	-0.650	9	HS5,foreskin_fibroblast
MIMAT0017992	hsa-miR-3614-5p	ENSG00000279495	AL928654.4	TEC	chr14	105837547	105837569	+	4	0	AGO1-4,AGO2	7mer-m8	cccgucggaaGUCUAGGUUCACc	|| || |||||||	uggauuggaaCAUUCCCAAGUGc	0.3121	-0.047	1	Huh-7.5
MIMAT0017992	hsa-miR-3614-5p	ENSG00000224078	SNHG14	processed_transcript	chr15	25224361	25224382	+	2	0	AGO2	8mer	cccGUCGGAAGUCUAGGUUCACc	| |||: | | |||||||	gucCAGUGGU-AUCACCAAGUGa	0.8897	-0.475	12	cingulate_gyrus
MIMAT0017992	hsa-miR-3614-5p	ENSG00000224078	SNHG14	processed_transcript	chr15	25357605	25357627	+	4	0	AGO2	7mer-m8	cccguCGGAAGUCUAGGUUCACc	| |:| |:: :||||||||	augguGUCAUUGUGUCCAAGUGu	0.9820	-0.240	12	hMSC
MIMAT0017992	hsa-miR-3614-5p	ENSG00000259345	AC013652.1	lincRNA	chr15	39482161	39482183	-	4	0	AGO1-4,AGO2	7mer-m8	cccgucggaagucUAGGUUCACc	|||||||||	aaagcuagaaacuAUCCAAGUGu	-0.4348	0.321	5	Huh-7.5
MIMAT0017992	hsa-miR-3614-5p	ENSG00000261136	AC023908.3	antisense	chr15	40077560	40077582	+	1	0	AGO2	7mer-m8	cccgucggaAGUCUAGGUUCACc	| | ||| |||||||	aagacgagaUCAUUGCCAAGUGc	0.6660	-0.063	8	22RV1
MIMAT0017992	hsa-miR-3614-5p	ENSG00000285410	GABPB1-IT1	sense_intronic	chr15	50646332	50646354	-	9	0	AGO1,AGO1-4,AGO2	7mer-m8	cccgucggaagucuAGGUUCACc	| | ||||||||	uuucggugaagcucUCCAAGUGu	0.0806	0.456	0	Huh-7.5,endothelial
MIMAT0017992	hsa-miR-3614-5p	ENSG00000244879	GABPB1-AS1	antisense	chr15	50649246	50649273	+	4	0	AGO1-4,AGO2	8mer	cccGUCGGAAGUCUA-----GGUUCACc	| :|| : ||||:| |||||||	agaUAGAUGUCAGGUGACUCCCAAGUGa	1.0922	0.014	13	Huh-7.5,T-REx-293
MIMAT0017992	hsa-miR-3614-5p	ENSG00000279145	AC011912.1	TEC	chr15	55466487	55466509	-	1	0	AGO2	7mer-m8	ccCGUCGGAAGUCUAGGUUCACc	|||||||| | | |||||||	cuGCAGCCUUGAAACCCAAGUGu	2.0086	0.320	8	TZM-bl
MIMAT0017992	hsa-miR-3614-5p	ENSG00000285331	AC010999.3	processed_transcript	chr15	57180085	57180105	-	1	0	AGO2	7mer-m8	cccGUCGGAAGUCUAGGUUCACc	|||| | || ||||||||	cucCAGC--UGAGCUCCAAGUGg	1.0933	0.328	0	Huh-7.5
MIMAT0017992	hsa-miR-3614-5p	ENSG00000247982	LINC00926	lincRNA	chr15	57598641	57598667	+	5	0	AGO2	7mer-m8	cccgucGGAAGUC----UAGGUUCACc	| ::||||| | |||||||	uguuuaUUUUCAGACGAAGCCAAGUGg	0.7713	0.608	2	MDMs
MIMAT0017992	hsa-miR-3614-5p	ENSG00000245750	DRAIC	lincRNA	chr15	69760643	69760664	+	2	0	AGO2	7mer-m8	ccCGUCGGAAGUCUA-GGUUCACc	||:|| ||| | |||||||	cuGCGGC--ACAGCUGCCAAGUGc	1.0742	-0.429	11	T-REx-293
MIMAT0017992	hsa-miR-3614-5p	ENSG00000278991	AC090181.3	TEC	chr15	77356339	77356361	-	1	0	AGO1-4	7mer-m8	cccgucggaagucUAGGUUCACc	| | | | |||||||	gauuaaacacauaACCCAAGUGu	0.3068	0.229	4	hNSC
MIMAT0017992	hsa-miR-3614-5p	ENSG00000279033	AC090984.1	TEC	chr15	77777003	77777025	-	1	0	AGO2	8mer	cccgucggaagucuaGGUUCACc	| |||||||	uauucuaaaaaauugCCAAGUGa	-0.5124	0.313	0	TDF
MIMAT0017992	hsa-miR-3614-5p	ENSG00000281005	LINC00921	lincRNA	chr16	3315647	3315668	+	1	0	AGO1-4	7mer-m8	cccgucGGAAGUCUAGGUUCACc	| ||||: ||||||||||	agauuuCCUUU-GAUCCAAGUGu	1.1803	0.160	10	hNSC
MIMAT0017992	hsa-miR-3614-5p	ENSG00000280063	AC012676.5	TEC	chr16	4397759	4397781	-	14	0	AGO1-4,AGO2	7mer-m8	cccgucGGAAGUCUAGGUUCACc	| || ||||: |||||||	cugggaCCCUCAGGCCCAAGUGu	1.1548	0.028	5	Huh-7.5,T-REx-293
MIMAT0017992	hsa-miR-3614-5p	ENSG00000267072	NAGPA-AS1	lincRNA	chr16	5061209	5061230	+	1	0	AGO2	7mer-m8	cccGUCGGAAGUCUAGGUUCACc	| ||||| |:|: |||||||	gcaCAGCC-CCGGGCCCAAGUGc	1.4500	3.595	2	left_ventricle
MIMAT0017992	hsa-miR-3614-5p	ENSG00000260276	AC022167.2	antisense	chr16	8942292	8942313	+	4	0	AGO1-4,AGO2	7mer-m8	cccGUCGGAAGUCUAGGUUCACc	|| ||| : | |: |||||||	ggaCAGAUGGCUGG-CCAAGUGg	1.1612	-0.041	6	HeLa,Huh-7.5
MIMAT0017992	hsa-miR-3614-5p	ENSG00000274925	AC008741.2	lincRNA	chr16	25269980	25270002	+	2	0	AGO2	7mer-m8	cccGUCG-GAAGUCUAGGUUCACc	| |||| | | ||| |||||||	agcCAGCGCAUGAGA-CCAAGUGu	1.4602	0.133	14	HeLa
MIMAT0017992	hsa-miR-3614-5p	ENSG00000238045	AC009133.1	antisense	chr16	29832503	29832524	-	1	0	AGO1	7mer-m8	cccGUCGGAAGUCUAGGUUCACc	|| ||| || |||||||	uauCA-CCUCCACCCCCAAGUGc	0.9914	-0.486	3	endothelial
MIMAT0017992	hsa-miR-3614-5p	ENSG00000262721	AC135048.2	sense_overlapping	chr16	30887141	30887163	-	1	0	AGO2	7mer-m8	ccCGUCGGAAGUCUAGGUUCACc	| ||| :|| |||||||	caGGAGCAGCGGGAACCAAGUGc	0.8939	0.276	0	22RV1
MIMAT0017992	hsa-miR-3614-5p	ENSG00000260911	AC135050.3	lincRNA	chr16	31054471	31054491	+	1	0	AGO2	7mer-m8	ccCGUCGGAAGUCUAGGUUCACc	||::||| | | : |||||||	-gGUGGCC-UGAUGGCCAAGUGg	1.2407	0.438	2	HeLa
MIMAT0017992	hsa-miR-3614-5p	ENSG00000278133	AC135050.6	sense_intronic	chr16	31133699	31133721	+	11	0	AGO1-4,AGO2	7mer-m8	cccGUCGGAAGUCUAGGUUCACc	| || :| ||| |||||||	agaCAUGUUACAGUGCCAAGUGu	1.1177	-0.340	16	Huh-7.5
MIMAT0017992	hsa-miR-3614-5p	ENSG00000262160	AC020978.5	antisense	chr16	68263010	68263032	-	6	0	AGO1-4,AGO2	7mer-m8	cccgucggaaGUCUAGGUUCACc	| | || ||||||||	caagaacacaCAAUUCCAAGUGc	0.5450	3.760	1	H1,MCF7
MIMAT0017992	hsa-miR-3614-5p	ENSG00000196696	AC009022.1	processed_transcript	chr16	70052114	70052136	-	1	0	AGO1-4	7mer-m8	cccgucggaagucuaGGUUCACc	| | |||||||	ugaacuuagaaaccaCCAAGUGg	-0.1872	-0.004	7	Huh-7.5
MIMAT0017992	hsa-miR-3614-5p	ENSG00000259768	AC004943.2	antisense	chr16	72781029	72781051	+	1	0	AGO2	8mer	cccgucggaaGUCUAGGUUCACc	| | || |||||||	cagaaaggagCACCGCCAAGUGa	0.3927	0.032	5	HeLa
MIMAT0017992	hsa-miR-3614-5p	ENSG00000259972	AC009120.2	processed_transcript	chr16	74340283	74340311	-	2	0	AGO1-4,AGO2	7mer-m8	cccgucGGAAGU-----CUA-GGUUCACc	| |:|||| ||| |||||||	gaugcuCUUUCAUAAAUGAUACCAAGUGc	0.5843	0.070	10	hNSC,islets
MIMAT0017992	hsa-miR-3614-5p	ENSG00000280152	AC009078.3	TEC	chr16	75282209	75282228	-	3	0	AGO1-4,AGO2	7mer-m8	cccGUCGGAAGUCUAGGUUCACc	| |||: ||: |||||||	aguCAGUGUUU---CCCAAGUGc	0.9618	0.869	9	Huh-7.5,T98G
MIMAT0017992	hsa-miR-3614-5p	ENSG00000280152	AC009078.3	TEC	chr16	75282392	75282418	-	2	0	AGO1-4,AGO2	7mer-m8	cccgUCGGA----AGUCUAGGUUCACc	||||| |||: |||||||	ucagAGCCUGAGGCCAGGACCAAGUGg	0.8965	-0.499	9	HeLa,Huh-7.5
MIMAT0017992	hsa-miR-3614-5p	ENSG00000260896	LINC02170	lincRNA	chr16	80863574	80863595	-	1	0	AGO2	8mer	cccGUCGGAAGUCUAGGUUCACc	||| || || ||||||||	auuCAG-CUGCACCUCCAAGUGa	1.1219	-0.042	2	HeLa
MIMAT0017992	hsa-miR-3614-5p	ENSG00000268388	FENDRR	lincRNA	chr16	86522014	86522035	-	1	0	AGO2	8mer	cccgUCGGAAGUCUAGGUUCACc	|||| | : |||||||	uccaAGCCCCCUCG-CCAAGUGa	0.7529	0.014	7	T98G
MIMAT0017992	hsa-miR-3614-5p	ENSG00000272884	AC113189.4	processed_transcript	chr17	7344710	7344732	+	1	0	AGO1-4	7mer-m8	cccgucggaagucuaGGUUCACc	| | |||||||	uucccucuaauccugCCAAGUGu	-0.0678	0.622	6	MCF7
MIMAT0017992	hsa-miR-3614-5p	ENSG00000197815	AC122129.1	antisense	chr17	17761837	17761860	+	1	0	AGO2	7mer-m8	cccGUCGGAAGUC-UA-GGUUCACc	| |:| |||| | |||||||	ucuCUGUC-UCAGCCUCCCAAGUGg	1.0498	0.112	7	H1
MIMAT0017992	hsa-miR-3614-5p	ENSG00000262681	AC005722.2	lincRNA	chr17	19624846	19624868	+	10	0	AGO1,AGO2	7mer-m8	cccGUCGGAAGUCUAGGUUCACc	||| || |||||||	cccCAGAAGACACUGCCAAGUGc	0.6447	-0.275	8	HEK293,MDMs
MIMAT0017992	hsa-miR-3614-5p	ENSG00000264044	AC005726.2	antisense	chr17	26960967	26960989	+	3	0	AGO2	7mer-m8	cccgucggaagUCUAGGUUCACc	| | || |||||||	uaccccacggaAGCCCCAAGUGc	0.4082	3.939	4	H1
MIMAT0017992	hsa-miR-3614-5p	ENSG00000279431	AC011840.6	TEC	chr17	28878716	28878738	+	2	0	AGO1-4,AGO2	8mer	cccgucGGAAGUCUAGGUUCACc	| :| | ||: |||||||	uuccccUCAUGAGGCCCAAGUGa	0.7943	0.286	2	Huh-7.5
MIMAT0017992	hsa-miR-3614-5p	ENSG00000278668	AC005899.7	lincRNA	chr17	30737542	30737567	+	2	0	AGO1-4,AGO2	8mer	ccCGUCGGA--AGUCUA-GGUUCACc	|:||: | | ||| |||||||	auGUAGUAUGGACUGAUGCCAAGUGa	1.0382	0.194	4	Huh-7.5,motor_cortex
MIMAT0017992	hsa-miR-3614-5p	ENSG00000270977	AC015849.5	lincRNA	chr17	34235522	34235541	-	1	0	AGO2	7mer-m8	cccgUCGGAAGUCUAGGUUCACc	| || || || |||||||	gcagAGGCUCCA---CCAAGUGc	0.8408	0.393	1	BT474
MIMAT0017992	hsa-miR-3614-5p	ENSG00000276170	AC244153.1	processed_transcript	chr17	36606807	36606827	-	1	0	AGO2	7mer-m8	cccGUCGGAAGUCUAGGUUCACc	||| |:|| |||||||	auaCAGAAAUUAG--CCAAGUGu	0.8186	0.036	3	HeLa
MIMAT0017992	hsa-miR-3614-5p	ENSG00000259623	AC125257.1	sense_overlapping	chr17	40007306	40007329	-	2	0	AGO1,AGO1-4	7mer-m8	cccGUCGGAAGUCU-AGGUUCACc	:|| ||| | ||||||||	uucUAGAAGUCAAAUUCCAAGUGc	0.9491	0.481	8	HEK293,MCF7
MIMAT0017992	hsa-miR-3614-5p	ENSG00000278829	AC099811.5	sense_intronic	chr17	40427418	40427440	-	12	0	AGO1,AGO1-4,AGO2	7mer-m8	cccgucggaagUCUAGGUUCACc	| || | | |||||||	agccaaagaagAAAACCAAGUGu	0.4781	-0.221	3	Huh-7.5,endothelial
MIMAT0017992	hsa-miR-3614-5p	ENSG00000267222	AC107993.1	sense_intronic	chr17	40648188	40648212	+	1	0	AGO2	7mer-m8	cccgUCGGAA--GUCUAGGUUCACc	|||| | ||| |||||||	ucuaAGCCAUAAGAGACCCAAGUGc	1.0265	0.352	2	T-REx-293
MIMAT0017992	hsa-miR-3614-5p	ENSG00000266962	AC067852.2	antisense	chr17	40705002	40705023	-	2	0	AGO1-4,AGO2	7mer-m8	cccGUCGGAAGUCUAGGUUCACc	| ||| | | | : |||||||	agcCAGACGU-ACGGCCAAGUGc	1.0562	2.014	3	HUVEC,Huh-7.5
MIMAT0017992	hsa-miR-3614-5p	ENSG00000266962	AC067852.2	antisense	chr17	40706038	40706056	-	5	0	AGO1,AGO2	7mer-m8	ccCGUCGGAAGUCUAGGUUCACc	|| ||| ||| |||||||	auGC-GCC--CAG-CCCAAGUGc	1.0509	-0.425	3	HeLa,endothelial
MIMAT0017992	hsa-miR-3614-5p	ENSG00000236383	LINC00854	processed_transcript	chr17	41376316	41376338	-	1	0	AGO1-4	7mer-m8	cccGUCGGAAGUCUAGGUUCACc	||||| || | |||||||	ccuCAGCCAACACAACCAAGUGc	1.3058	0.134	0	fibroblasts
MIMAT0017992	hsa-miR-3614-5p	ENSG00000279602	AC109326.1	TEC	chr17	41438108	41438132	-	6	0	AGO1-4,AGO2	7mer-m8	cccGUCGGAAGU-CUA-GGUUCACc	| || ||||| || |||||||	gccCAUACUUCACUAUCCCAAGUGg	1.4606	-0.041	4	HeLa,Huh-7.5
MIMAT0017992	hsa-miR-3614-5p	ENSG00000233175	AC008105.1	antisense	chr17	43315445	43315473	-	1	0	AGO2	7mer-m8	cccgucggAAGU--CUA----GGUUCACc	| |||| ||| |||||||	uuccuuugUUCACUGAUGUGCCCAAGUGc	0.6289	-0.032	10	HeLa
MIMAT0017992	hsa-miR-3614-5p	ENSG00000263798	AC018521.1	processed_transcript	chr17	46052574	46052598	+	4	0	AGO1-4,AGO2	7mer-m8	cccgucggaaGUCUA--GGUUCACc	| ||||| |||||||	acugaagaagCAGAUUGCCAAGUGc	0.6624	3.621	2	HCT116,MCF7
MIMAT0017992	hsa-miR-3614-5p	ENSG00000261589	CTC-462L7.1	lincRNA	chr17	53249507	53249529	+	1	0	AGO2	7mer-m8	cccgucggaagucuAGGUUCACc	| || | ||||||||	aguaagaacaaacuUCCAAGUGg	0.5231	0.215	0	Huh-7.5
MIMAT0017992	hsa-miR-3614-5p	ENSG00000279555	AC091181.1	TEC	chr17	55355401	55355421	+	4	0	AGO1-4,AGO2	8mer	cccgucggaAGUCUAGGUUCACc	|| |:|| |||||||	auacaaaaaUUAG--CCAAGUGa	0.5811	-0.371	7	Huh-7.5
MIMAT0017992	hsa-miR-3614-5p	ENSG00000279133	AC018628.1	TEC	chr17	60082718	60082736	-	1	0	AGO2	7mer-m8	cccGUCGGAAGUCUAGGUUCACc	| |||||| | |||||||	uguCAGCCUCC----CCAAGUGc	1.2897	0.188	1	MDA-MB-231
MIMAT0017992	hsa-miR-3614-5p	ENSG00000279880	AC134407.3	TEC	chr17	65971978	65971999	+	31	0	AGO1-4,AGO2	8mer	cccgucgGAAGUCUAGGUUCACc	| || || |||||||||	gucguuaCUACA-AUCCAAGUGa	0.7315	6.381	6	Huh-7.5,foreskin_fibroblast
MIMAT0017992	hsa-miR-3614-5p	ENSG00000277476	AC005332.6	lincRNA	chr17	66130469	66130490	+	2	0	AGO2	7mer-m8	cccgUCGGAAGUCUAGGUUCACc	| |||| | | |||||||	gauaAGCC-CCCCACCCAAGUGu	0.9884	-0.995	8	left_ventricle
MIMAT0017992	hsa-miR-3614-5p	ENSG00000234899	SOX9-AS1	processed_transcript	chr17	70137911	70137921	-	1	0	AGO1-4	7mer-m8	cccgucggaagucUAGGUUCACc	| |||||||	------------aAGCCAAGUGg	-1.8912	-0.718	8	Huh-7.5
MIMAT0017992	hsa-miR-3614-5p	ENSG00000263786	AC022211.1	sense_intronic	chr17	73141840	73141858	-	2	0	AGO1-4,AGO2	7mer-m8	cccGUCGGAAGUCUAGGUUCACc	||| || || |||||||	ucaCAGACU--AG--CCAAGUGc	0.8250	-0.013	1	HeLa,Huh-7.5
MIMAT0017992	hsa-miR-3614-5p	ENSG00000279801	AC111170.3	TEC	chr17	75441046	75441068	+	4	0	AGO1-4,AGO2	8mer	cccGUCGGA-AGUCUAGGUUCACc	| |: :|| |||: |||||||	gaaCGUUCUCCCAGG-CCAAGUGa	1.1612	-0.475	3	HCT116,Huh-7.5
MIMAT0017992	hsa-miR-3614-5p	ENSG00000275888	AC132872.3	antisense	chr17	80203285	80203309	+	1	0	AGO2	7mer-m8	cccGUCGG-AAGUCU-AGGUUCACc	| |:||: |||| |||||||	agaCGGCUGGGCAGAGACCAAGUGu	1.2481	0.821	5	Huh-7.5
MIMAT0017992	hsa-miR-3614-5p	ENSG00000262001	DLGAP1-AS2	antisense	chr18	3604254	3604277	+	3	0	AGO1,AGO2	7mer-m8	cccguCGGA-AGUCUAGGUUCACc	|||| || ||||||||	aucuuGCCUGUCCUUUCCAAGUGg	0.9017	-0.269	4	HCT116,endothelial
MIMAT0017992	hsa-miR-3614-5p	ENSG00000267702	AP005131.6	sense_intronic	chr18	13488800	13488820	+	2	0	AGO1-4,AGO2	7mer-m8	ccCGUCGGAAGUCUAGGUUCACc	| ||:| |:| |||||||	gcGCGGGGAGCGG--CCAAGUGu	0.8123	-0.180	4	Huh-7.5
MIMAT0017992	hsa-miR-3614-5p	ENSG00000279236	AC064801.2	TEC	chr18	60218601	60218621	+	1	0	AGO1-4	7mer-m8	ccCGUCGGAAGUCUAGGUUCACc	|||||| ||||:||||||||	cgGCAGC--UCAGGUCCAAGUGu	1.8549	-0.049	0	Huh-7.5
MIMAT0017992	hsa-miR-3614-5p	ENSG00000265579	AC023301.1	sense_intronic	chr18	70412734	70412756	-	1	0	AGO2	7mer-m8	cccgucgGAAGUCUAGGUUCACc	| :| | | |||||||	ucaaauaUUACCAACCCAAGUGc	0.4794	0.303	6	cingulate_gyrus
MIMAT0017992	hsa-miR-3614-5p	ENSG00000214248	AC010336.1	antisense	chr19	7967775	7967794	-	1	0	AGO2	7mer-m8	ccCGUCGGAAGUCUAGGUUCACc	||||| | || | |||||||	agGCAGAC-UCUG--CCAAGUGc	1.3736	-0.062	2	HeLa
MIMAT0017992	hsa-miR-3614-5p	ENSG00000267939	AC008946.1	lincRNA	chr19	8073613	8073624	+	2	0	AGO2	8mer	cccgucggaagucUAGGUUCACc	| |||||||	-----------gaAACCAAGUGa	-1.6515	0.433	7	HeLa
MIMAT0017992	hsa-miR-3614-5p	ENSG00000267169	AC022098.1	antisense	chr19	14281717	14281737	+	1	0	AGO1-4	8mer	ccCGUCGGAAGUCUAGGUUCACc	| | ||| | : | |||||||	guGGAGC--UGGAAACCAAGUGa	0.9767	0.191	8	Huh-7.5
MIMAT0017992	hsa-miR-3614-5p	ENSG00000214049	UCA1	lincRNA	chr19	15939922	15939946	+	1	0	AGO1	8mer	cccGUCGG--AAGUCUAGGUUCACc	||||| |:: | |||||||	acuCAGCCCACUUGCACCCAAGUGa	1.1393	0.138	1	endothelial
MIMAT0017992	hsa-miR-3614-5p	ENSG00000214049	UCA1	lincRNA	chr19	15946893	15946917	+	1	0	AGO1	8mer	cccGUCGG--AAGUCUAGGUUCACc	||||| |:: | |||||||	acuCAGCCCACUUGCACCCAAGUGa	1.1393	0.128	1	endothelial
MIMAT0017992	hsa-miR-3614-5p	ENSG00000269416	LINC01224	lincRNA	chr19	23583393	23583414	-	1	0	AGO1-4	8mer	cccgUCGGAAGUCUAGGUUCACc	:||||| : | |||||||	acugGGCCUU-GCACCCAAGUGa	1.1138	-0.092	9	hNSC
MIMAT0017992	hsa-miR-3614-5p	ENSG00000269397	AC011503.2	sense_intronic	chr19	24111420	24111441	+	1	0	AGO1-4	7mer-m8	cccguCGGAAGUCUAGGUUCACc	|:| | | | |||||||	auuauGUC-UAAAACCCAAGUGu	0.5486	-0.138	4	foreskin_fibroblast
MIMAT0017992	hsa-miR-3614-5p	ENSG00000261824	LINC00662	lincRNA	chr19	28267773	28267796	-	2	0	AGO1-4,AGO2	7mer-m8	cccgUCGGAAGUC-UAGGUUCACc	| :| || :| | |||||||	ugagGGACUAGGGAAGCCAAGUGg	0.8696	0.109	14	HeLa,hNSC
MIMAT0017992	hsa-miR-3614-5p	ENSG00000236144	TMEM147-AS1	antisense	chr19	36035649	36035671	-	5	0	AGO1-4,AGO2	7mer-m8	cccgucggaaGUCUAGGUUCACc	| | :| : |||||||	gacuggagggUAUGACCAAGUGc	0.3786	-0.030	12	Huh-7.5,T-REx-293
MIMAT0017992	hsa-miR-3614-5p	ENSG00000276071	AC074138.1	lincRNA	chr19	37159635	37159659	+	1	0	AGO2	7mer-m8	cccGUCG--GAAGUCUAGGUUCACc	| |||: || || |||||||	gacCAGUAACUCCAUCACCAAGUGu	1.0742	0.109	14	GM12891
MIMAT0017992	hsa-miR-3614-5p	ENSG00000279759	AC118344.2	TEC	chr19	40864100	40864124	+	1	0	AGO1-4	7mer-m8	cccgucgGAAGUC-UA-GGUUCACc	|| | | |||| | |||||||	ggucccaCCUCAGCCUCCCAAGUGg	1.1728	-0.151	11	Huh-7.5
MIMAT0017992	hsa-miR-3614-5p	ENSG00000268366	AC010271.1	antisense	chr19	40949803	40949825	+	1	0	AGO1-4	7mer-m8	cccGUCGGAAGUCUAGGUUCACc	|: || ||| |||||||	accCGUCCGGAAGACCCAAGUGg	0.9056	-0.310	0	MCF7
MIMAT0017992	hsa-miR-3614-5p	ENSG00000277744	AC011462.4	sense_intronic	chr19	41880026	41880048	+	2	0	AGO1-4,AGO2	7mer-m8	ccCGUCGGAAGUCUAGGUUCACc	| | |: | || |||||||	caGAAACUGGCUGAGCCAAGUGc	0.8696	1.052	17	Huh-7.5
MIMAT0017992	hsa-miR-3614-5p	ENSG00000280087	AC011481.3	TEC	chr19	45412981	45413002	+	1	0	AGO2	8mer	cccGUCGGAAGUCUAGGUUCACc	|| || | || |||||||	ucuCAAACUCCUGA-CCAAGUGa	0.9098	-0.299	2	T-REx-293
MIMAT0017992	hsa-miR-3614-5p	ENSG00000276570	AC010327.5	processed_transcript	chr19	55741251	55741272	-	11	0	AGO1,AGO1-4,AGO2	8mer	cccGUCGGAAGUCUA-GGUUCACc	||||| | | | |||||||	uccCAGCC--CUGUUGCCAAGUGa	1.0778	1.062	1	Huh-7.5,MDA-MB-231,endothelial
MIMAT0017992	hsa-miR-3614-5p	ENSG00000268205	AC005261.1	lincRNA	chr19	57819814	57819839	+	16	1	AGO1,AGO1-4,AGO2	8mer	ccCGUCGGAAGUCUA---GGUUCACc	|:| | | |||| |||||||	uuGUAACAGUGAGAUGAACCAAGUGa	1.0202	0.056	13	Huh-7.5,endothelial
MIMAT0017992	hsa-miR-3614-5p	ENSG00000268912	AC012313.5	lincRNA	chr19	58940091	58940111	-	1	0	AGO2	8mer	cccguCGGAAGUCUAGGUUCACc	| || ::| |||||||	ccaauGACUAUGG--CCAAGUGa	0.5157	-0.106	10	GM12891
MIMAT0017992	hsa-miR-3614-5p	ENSG00000226995	LINC00658	lincRNA	chr20	5414892	5414914	-	1	0	AGO2	7mer-m8	cccgucggaagUCUAGGUUCACc	| || |||||||	cccacacaagaAGUGCCAAGUGc	0.1239	-0.040	3	H1
MIMAT0017992	hsa-miR-3614-5p	ENSG00000227477	STK4-AS1	lincRNA	chr20	43594999	43595023	-	1	0	AGO2	7mer-m8	ccCGUCGGAAGUCU---AGGUUCACc	| ||:| | |:|| |||||||	gcGCGGAC-CCGGAACCGCCAAGUGg	0.9851	-0.492	2	BCBL-1
MIMAT0017992	hsa-miR-3614-5p	ENSG00000275437	AL121832.3	sense_intronic	chr20	60979004	60979027	-	1	0	AGO2	7mer-m8	cccGUCGGAAGUCUA-GGUUCACc	| | |:||| : | |||||||	gauCCGUCUUGGCCUCCCAAGUGc	1.0637	0.456	8	HeLa
MIMAT0017992	hsa-miR-3614-5p	ENSG00000275437	AL121832.3	sense_intronic	chr20	60980860	60980882	-	1	0	AGO2	7mer-m8	cccGUCGGAAGUCUAGGUUCACc	| |:| |||:||||||||	ccaCUGUCCACAGGUCCAAGUGc	1.0371	-0.356	8	HeLa
MIMAT0017992	hsa-miR-3614-5p	ENSG00000233756	DSCAM-IT1	sense_intronic	chr21	41990761	41990784	-	1	0	AGO2	7mer-m8	cccGUCGGAAGUC-UAGGUUCACc	| | | ||| | | |||||||	ugcCUGAGUUCUGCAGCCAAGUGc	1.0382	0.033	3	HEK293T
MIMAT0017992	hsa-miR-3614-5p	ENSG00000223768	LINC00205	bidirectional_promoter_lncRNA	chr21	46709317	46709341	+	4	0	AGO1,AGO2	7mer-m8	cccgUCGGAAGU-CU-AGGUUCACc	| ||:| | || ||||||||	agaaAGUCAGGACGACUCCAAGUGg	0.9607	-0.229	11	endothelial,hMSC
MIMAT0017992	hsa-miR-3614-5p	ENSG00000215424	MCM3AP-AS1	antisense	chr21	47669830	47669855	+	4	0	AGO2	7mer-m8	cccgUCGGAAGUCU---AGGUUCACc	|| : |||| ||||||||	cccaAGGUCACAGAGCUUCCAAGUGg	0.8505	0.055	7	HeLa
MIMAT0017992	hsa-miR-3614-5p	ENSG00000236499	LINC00896	lincRNA	chr22	20195615	20195638	+	1	0	AGO2	8mer	ccCGUCGGAAGU-CUAGGUUCACc	| | | | || | |||||||	cuGGAACAUACACGCCCCAAGUGa	0.8441	0.662	7	GM12878
MIMAT0017992	hsa-miR-3614-5p	ENSG00000235954	TTC28-AS1	processed_transcript	chr22	28382044	28382067	+	2	0	AGO1,AGO2	7mer-m8	cccgucggaagUC-UAGGUUCACc	| || | |||||||	ucucccuggggAGAAGCCAAGUGc	0.1393	0.033	17	Huh-7.5,endothelial
MIMAT0017992	hsa-miR-3614-5p	ENSG00000279699	AC004264.2	TEC	chr22	30672083	30672106	-	1	0	AGO2	7mer-m8	cccgUCGGA-AGUCUAGGUUCACc	| :| || ||| ||||||||	cgaaGGACUCCCAGCUCCAAGUGc	1.1612	0.169	11	HS5
MIMAT0017992	hsa-miR-3614-5p	ENSG00000253352	TUG1	bidirectional_promoter_lncRNA	chr22	31367094	31367113	+	22	0	AGO1-4,AGO2	7mer-m8	ccCGUCGGAAGUCUAGGUUCACc	| |::|: ||| |||||||	gaGUGGUGCUCA---CCAAGUGg	1.0127	2.040	12	Huh-7.5,foreskin_fibroblast
MIMAT0017992	hsa-miR-3614-5p	ENSG00000280383	Z95331.1	sense_overlapping	chr22	46071137	46071162	+	1	0	AGO1-4	8mer	cccGUCGGAA--GUC-UAGGUUCACc	|| ::|| ||| |||||||	uuaCAAUUUUAGCAGCCCCCAAGUGa	0.9300	0.152	6	hNSC
MIMAT0017992	hsa-miR-3614-5p	ENSG00000241990	PRR34-AS1	antisense	chr22	46453019	46453042	+	6	0	AGO2	7mer-m8	ccCGUCGGAAGUCU-AGGUUCACc	|||||:| | | ||||||||	uuGCAGCUUGAAAAUUCCAAGUGc	1.4320	0.056	1	left_ventricle
MIMAT0017992	hsa-miR-3614-5p	ENSG00000272821	U62317.3	antisense	chr22	50963129	50963151	+	4	0	AGO1-4,AGO2	7mer-m8	cccgucggaagucuAGGUUCACc	| | ||||||||	cugacggaaagcauUCCAAGUGc	0.0944	-0.769	1	Huh-7.5
MIMAT0017992	hsa-miR-3614-5p	ENSG00000260822	AC004656.1	sense_overlapping	chrX	24567483	24567510	+	5	0	AGO2	7mer-m8	ccCGUCGG-AAGUCU---A-GGUUCACc	| ||| |: ||:| | | |||||||	guGCAUCUAUUUAAAAAUUACCAAGUGu	1.0795	0.171	15	HeLa
MIMAT0017992	hsa-miR-3614-5p	ENSG00000270069	MIR222HG	lincRNA	chrX	45629572	45629596	-	7	0	AGO1,AGO1-4,AGO2	8mer	cccgucggaaGUCUA--GGUUCACc	|| :|||| |||||||	ccacaugugaUAGAUGACCAAGUGa	0.7214	2.301	1	Huh-7.5,MDA-MB-231,endothelial
MIMAT0017992	hsa-miR-3614-5p	ENSG00000279528	AC115618.3	TEC	chrX	48439316	48439336	+	7	0	AGO1,AGO1-4,AGO2	7mer-m8	cccGUCGGAAGUCUAGGUUCACc	| ||| || || ||||||||	gccCAG-CUGCA-UUCCAAGUGu	1.2407	0.149	4	Huh-7.5,endothelial
MIMAT0017992	hsa-miR-3614-5p	ENSG00000237311	AL034397.2	antisense	chrX	65219678	65219699	+	2	0	AGO1	7mer-m8	cccgucgGAAGUCUAGGUUCACc	|| :| | |||||||	aucugaaCUAUA-ACCCAAGUGg	0.3196	0.330	2	endothelial
MIMAT0017992	hsa-miR-3614-5p	ENSG00000274536	AL034397.3	antisense	chrX	65238779	65238805	+	36	0	AGO1,AGO1-4,AGO2,AGO3,AGO4	7mer-m8	cccGUCGGA-AGUCUA---GGUUCACc	| |||::| ||| || |||||||	uguCAGUUUGUCAAAUACCCCAAGUGc	1.3838	6.055	0	HEK293,MDMs,foreskin_fibroblast
MIMAT0017992	hsa-miR-3614-5p	ENSG00000229807	XIST	lincRNA	chrX	73041310	73041332	-	6	0	AGO1-4,AGO2	7mer-m8	ccCGUCGGAAGUCUAGGUUCACc	|:| : ||: :||||||||	aaGUAUUAUUUUUGUCCAAGUGc	1.0180	0.371	4	T-REx-293,hNSC
MIMAT0017992	hsa-miR-3614-5p	ENSG00000223749	MIR503HG	lincRNA	chrX	133677830	133677852	-	2	0	AGO1-4,AGO2	7mer-m8	cccgucggaagucUAGGUUCACc	|| | |||||||	ggcauugaaaaccACCCAAGUGu	-0.2155	1.376	3	HeLa,MCF7
