# Supplementary material for: Identification of hub programmed cell death-related genes and immune infiltration in Crohn’s disease using bioinformatics
Source: Front Genet. 2024 Dec 18;15:1425062. doi: 10.3389/fgene.2024.1425062 (PMC11688285; doi:10.3389/fgene.2024.1425062)
Supplement: Supplementary file 2 [file DataSheet4.zip › Input data and script3/ceRNAnet/miRNA_lncRNA/hsa-miR-150-5p.txt]

#please cite:
#Zhou KR, Liu S, Li B, Liu SR, Zheng WJ, Cai L, et al. An encyclopedia of RNA interactomes in ENCORI.
#2.Li JH, et al.starBase v2.0: decoding miRNA-ceRNA, miRNA-ncRNA and protein-RNA interaction networks from large-scale CLIP-Seq data , Nucleic Acids Res. 2014 Jan;42:D92-7.
miRNAid	miRNAname	geneID	geneName	geneType	chromosome	start	end	strand	clipExpNum	degraExpNum	RBP	merClass	miRseq	align	targetSeq	TDMDScore	phyloP	pancancerNum	cellline/tissue
MIMAT0000451	hsa-miR-150-5p	ENSG00000272512	AL645608.8	lincRNA	chr1	933017	933038	-	3	0	AGO2	7mer-m8	gugaccauguucccAACCCUCu	|||||||	aggcccccuuccccUUGGGAGc	-0.7727	-0.212	5	HCT116
MIMAT0000451	hsa-miR-150-5p	ENSG00000272512	AL645608.8	lincRNA	chr1	933056	933077	-	4	0	AGO2	7mer-m8	gugaccauguucccAACCCUCu	|||||||	aggcccccuucuccUUGGGAGc	-0.7727	-1.190	5	HCT116
MIMAT0000451	hsa-miR-150-5p	ENSG00000272512	AL645608.8	lincRNA	chr1	933095	933116	-	6	0	AGO2	7mer-m8	gugaccauguucccAACCCUCu	| |||||||	aguagcccuuccccUUGGGAGc	-0.2794	-0.593	5	HEK293S
MIMAT0000451	hsa-miR-150-5p	ENSG00000215014	AL645728.1	lincRNA	chr1	1510672	1510696	+	1	0	AGO2	7mer-m8	guGACCAUGUU---CCCAACCCUCu	||| |||: |||||||||	acCUGUGACAGACCUGGUUGGGAGu	1.1253	-0.276	5	T-REx-293
MIMAT0000451	hsa-miR-150-5p	ENSG00000215014	AL645728.1	lincRNA	chr1	1511118	1511139	+	1	0	AGO2	7mer-m8	gugaccauguucccAACCCUCu	|||||||	guaaucccagcacuUUGGGAGg	-0.7727	0.263	5	HCT116
MIMAT0000451	hsa-miR-150-5p	ENSG00000272106	AL691432.2	antisense	chr1	1550661	1550683	-	1	0	AGO2	7mer-m8	gugaccaUGUUCCC-AACCCUCu	|| | ||::||| |||||||	cauagagACGGGGGCUUGGGAGc	1.3880	-0.111	12	HEK293S
MIMAT0000451	hsa-miR-150-5p	ENSG00000268575	AL031282.2	processed_transcript	chr1	1640971	1640990	-	1	0	AGO2	8mer	gugaCCAUGUUCCCAACCCUCu	| ||| |:| ||||||||	gagcGGUUCGA--GUUGGGAGa	1.0854	2.106	6	22RV1
MIMAT0000451	hsa-miR-150-5p	ENSG00000226944	AL031847.1	antisense	chr1	6265386	6265407	-	1	0	AGO2	7mer-m8	gugaccAUGUUCCCAACCCUCu	| | ||: | |||||||	cgacuuUCCAGCGCUUGGGAGg	0.7021	-0.767	8	22RV1
MIMAT0000451	hsa-miR-150-5p	ENSG00000179743	AL450998.2	antisense	chr1	16163228	16163249	-	1	0	AGO2	7mer-m8	gugaccauguucccAACCCUCu	|||||||	guaauuccagcacuUUGGGAGg	-0.7727	0.114	11	22RV1
MIMAT0000451	hsa-miR-150-5p	ENSG00000226029	LINC01772	lincRNA	chr1	16787928	16787949	+	1	0	AGO2	7mer-m8	gugaccauguucccAACCCUCu	|||||||	acaaucccagcacuUUGGGAGg	-0.7727	-0.040	5	HeLa
MIMAT0000451	hsa-miR-150-5p	ENSG00000226029	LINC01772	lincRNA	chr1	16788934	16788959	+	1	0	AGO2	8mer	gugACCAUGUUC--C--CAACCCUCu	| ||:::|| | |||||||	augUUGUGUGAGCUGCCCUUGGGAGa	0.8104	-0.064	5	HeLa
MIMAT0000451	hsa-miR-150-5p	ENSG00000117242	PINK1-AS	antisense	chr1	20978572	20978593	-	8	0	AGO2	7mer-m8	gugaccauguucccAACCCUCu	|||||||	guaaucccagcacuUUGGGAGg	-0.7727	-0.037	8	Huh-7.5
MIMAT0000451	hsa-miR-150-5p	ENSG00000261326	LINC01355	lincRNA	chr1	23610977	23611000	-	4	0	AGO1,AGO2	7mer-m8	guGACCAUGUUC--CCAACCCUCu	| || || : || ||||||||	cuCUAGUCUCAGCUAGUUGGGAGg	1.1584	0.116	7	HeLa,endothelial
MIMAT0000451	hsa-miR-150-5p	ENSG00000261326	LINC01355	lincRNA	chr1	23612696	23612717	-	3	0	AGO1,AGO1-4	8mer	gugaccauguucccAACCCUCu	| | |||||||	agggcauccccaaaUUGGGAGa	0.0986	0.004	7	MCF7,endothelial
MIMAT0000451	hsa-miR-150-5p	ENSG00000197989	SNHG12	antisense	chr1	28906154	28906175	-	5	0	AGO1-4,AGO2	7mer-m8	guGACCAUGUUCCCAACCCUCu	|| ||| : |||||||	acCUAUUACUGCAUUUGGGAGg	0.9224	-0.487	2	HeLa,Huh-7.5
MIMAT0000451	hsa-miR-150-5p	ENSG00000264078	AC114488.3	antisense	chr1	32114918	32114939	+	3	0	AGO1-4	7mer-m8	gugaccauguucccAACCCUCu	|||||||	auaaucccagcacuUUGGGAGg	-0.7727	0.232	2	Huh-7.5
MIMAT0000451	hsa-miR-150-5p	ENSG00000238287	AL603839.3	antisense	chr1	40959199	40959219	-	1	0	AGO2	7mer-m8	guGACCAUGUUCCCAACCCUCu	:| | |::| ||||||||	guUUUGAAUGA-AGUUGGGAGu	0.9545	-0.091	6	HeLa
MIMAT0000451	hsa-miR-150-5p	ENSG00000228192	AL512353.1	antisense	chr1	43300480	43300503	-	6	0	AGO1-4,AGO2	7mer-m8	gugaccAUGUUC--CCAACCCUCu	| | ||| || |||||||	cuguaaUACCAGCACUUUGGGAGg	0.9224	0.179	5	Huh-7.5
MIMAT0000451	hsa-miR-150-5p	ENSG00000227533	SLC2A1-AS1	lincRNA	chr1	43439901	43439922	+	2	0	AGO2	7mer-m8	gugaccauguucccAACCCUCu	| |||||||	guaaucuuagcacuUUGGGAGg	-0.2196	-0.337	14	T98G
MIMAT0000451	hsa-miR-150-5p	ENSG00000234694	AL139289.2	antisense	chr1	43824115	43824136	-	3	0	AGO1-4,AGO2	7mer-m8	gugaccAUGUUCCCAACCCUCu	| |: :| | |||||||	cggaauUGGGAAGCUUGGGAGc	0.6190	-0.726	9	HEK293S,Huh-7.5
MIMAT0000451	hsa-miR-150-5p	ENSG00000230615	AL139220.2	lincRNA	chr1	44505816	44505837	+	1	0	AGO2	7mer-m8	gugaccauguucccAACCCUCu	|||||||	guaaucccagcacuUUGGGAGg	-0.7727	0.232	8	Huh-7.5
MIMAT0000451	hsa-miR-150-5p	ENSG00000225506	CYP4A22-AS1	lincRNA	chr1	47562556	47562577	-	1	0	AGO2	7mer-m8	gugaccauguucccAACCCUCu	|||||||	guaauccuagcauuUUGGGAGg	-0.7727	0.155	7	HeLa
MIMAT0000451	hsa-miR-150-5p	ENSG00000237424	FOXD2-AS1	lincRNA	chr1	47900071	47900089	-	1	0	AGO2	7mer-m8	gugacCAUGUUCCCAACCCUCu	| | |||| |||||||	gcccaGAACAA---UUGGGAGg	0.8847	-0.187	6	hMSC
MIMAT0000451	hsa-miR-150-5p	ENSG00000280378	AL353898.3	TEC	chr1	54498888	54498909	-	1	0	AGO2	7mer-m8	gugaccauguucccAACCCUCu	| |||||||	uguaucccaacacuUUGGGAGg	-0.2866	0.156	5	HeLa
MIMAT0000451	hsa-miR-150-5p	ENSG00000278967	AL138847.2	TEC	chr1	63073493	63073516	+	1	0	AGO2	7mer-m8	gugaccAUGUUC--CCAACCCUCu	| | | |||| |||||||	cuguaaUCCAAGUAUUUUGGGAGg	0.9756	-0.279	4	Huh-7.5
MIMAT0000451	hsa-miR-150-5p	ENSG00000278967	AL138847.2	TEC	chr1	63073630	63073651	+	1	0	AGO1-4	7mer-m8	gugaccauguucccAACCCUCu	| |||||||	guaaucccaacuacUUGGGAGg	-0.2866	-0.103	4	Huh-7.5
MIMAT0000451	hsa-miR-150-5p	ENSG00000272931	AC099568.2	lincRNA	chr1	90286342	90286364	-	1	0	AGO1-4	7mer-m8	gugaCCAUGUUC-CCAACCCUCu	|| :||:| | |||||||	augcGGAGCAGGUGCUUGGGAGg	0.9323	0.448	3	MCF7
MIMAT0000451	hsa-miR-150-5p	ENSG00000233184	AC093157.1	antisense	chr1	101552495	101552516	+	2	0	AGO2	8mer	gugaccauguucccAACCCUCu	| |||||||	guuguaaaucuuuaUUGGGAGa	-0.2035	0.725	2	BCBL-1
MIMAT0000451	hsa-miR-150-5p	ENSG00000273382	AL356488.3	antisense	chr1	109631285	109631306	-	1	0	AGO2	7mer-m8	gugaccauguucccAACCCUCu	|||||||	guaauuccagcacuUUGGGAGg	-0.7727	0.200	7	HeLa
MIMAT0000451	hsa-miR-150-5p	ENSG00000273382	AL356488.3	antisense	chr1	109632874	109632895	-	1	0	AGO2	7mer-m8	gugaccauguucccAACCCUCu	|||||||	guaaucccagcacuUUGGGAGg	-0.7727	-0.040	7	Huh-7.5
MIMAT0000451	hsa-miR-150-5p	ENSG00000232811	AL360270.1	antisense	chr1	111494817	111494838	+	1	0	AGO2	7mer-m8	gugaccauguucccAACCCUCu	| |||||||	auaacgguuggcauUUGGGAGg	-0.2447	2.749	6	TDF
MIMAT0000451	hsa-miR-150-5p	ENSG00000226419	SLC16A1-AS1	antisense	chr1	113515724	113515747	+	1	0	AGO2	7mer-m8	gugACCAUGUUCCC--AACCCUCu	| | || | || | |||||||	cugUAGUCCCAGCGCUUUGGGAGg	1.0110	-0.252	1	HeLa
MIMAT0000451	hsa-miR-150-5p	ENSG00000226419	SLC16A1-AS1	antisense	chr1	113515862	113515883	+	2	0	AGO2	7mer-m8	gugACCAUGUUCCCAACCCUCu	| |||: || |||||||	augUAGUAUCAGCUUUGGGAGg	1.0443	0.146	1	T-REx-293
MIMAT0000451	hsa-miR-150-5p	ENSG00000226419	SLC16A1-AS1	antisense	chr1	113516517	113516540	+	2	0	AGO2	7mer-m8	gugACCAUGUUC--CCAACCCUCu	| | || | || |||||||	cugUUGUCCUAGCUACUUGGGAGg	0.8747	0.132	1	HeLa
MIMAT0000451	hsa-miR-150-5p	ENSG00000226419	SLC16A1-AS1	antisense	chr1	113516693	113516714	+	2	0	AGO1-4,AGO2	7mer-m8	gugaccauguucccAACCCUCu	|||||||	guaaucccagcaccUUGGGAGg	-0.7727	0.160	1	HeLa,Huh-7.5
MIMAT0000451	hsa-miR-150-5p	ENSG00000231365	AL359915.2	antisense	chr1	119724817	119724838	+	3	0	AGO1-4,AGO2	7mer-m8	gugaccauguucccAACCCUCu	| |||||||	gcucuaagccuaaaUUGGGAGg	-0.1957	-0.052	7	Huh-7.5,T-REx-293
MIMAT0000451	hsa-miR-150-5p	ENSG00000231365	AL359915.2	antisense	chr1	119724914	119724936	+	2	0	AGO2	8mer	gugaCCAUG-UUCCCAACCCUCu	| ||| || |||||||	uggaGAUACUAAUACUUGGGAGa	0.8170	0.094	7	left_ventricle
MIMAT0000451	hsa-miR-150-5p	ENSG00000231365	AL359915.2	antisense	chr1	119725639	119725660	+	4	0	AGO1-4,AGO2	7mer-m8	gugaccauguucCCAACCCUCu	| || | |||||||	agccucuagcccGAUUGGGAGc	0.4601	0.095	7	Huh-7.5
MIMAT0000451	hsa-miR-150-5p	ENSG00000261662	AL359752.1	sense_overlapping	chr1	120452055	120452076	-	2	0	AGO1-4	8mer	gugaccauguucccAACCCUCu	| | |||||||	acaguggcuacuuuUUGGGAGa	0.1123	-0.074	3	Huh-7.5
MIMAT0000451	hsa-miR-150-5p	ENSG00000273131	RP6-42F4.1	processed_transcript	chr1	120693612	120693633	-	3	0	AGO1-4,AGO2	8mer	gugacCAUGUUCCCAACCCUCu	| ||| || ||||||||	ccaauGUAAUAGUGUUGGGAGa	1.0255	0.080	0	Huh-7.5
MIMAT0000451	hsa-miR-150-5p	ENSG00000234222	LIX1L-AS1	antisense	chr1	145486111	145486134	-	1	0	AGO1-4	7mer-m8	gugaccAUGUUCCC--AACCCUCu	| |:|| || |||||||	guccucUGCAUUGGACUUGGGAGg	0.7583	0.184	2	fibroblasts
MIMAT0000451	hsa-miR-150-5p	ENSG00000234222	LIX1L-AS1	antisense	chr1	145500758	145500779	-	1	0	AGO1-4	7mer-m8	gugaccauguucccAACCCUCu	|||||||	guaaucccagcacuUUGGGAGg	-0.7727	0.094	2	fibroblasts
MIMAT0000451	hsa-miR-150-5p	ENSG00000237188	AC242426.2	antisense	chr1	146644624	146644645	+	3	0	AGO1-4,AGO2	7mer-m8	gugaccauguucccAACCCUCu	| |||||||	guauucccagcacuUUGGGAGg	-0.3248	-0.237	4	Huh-7.5,left_ventricle
MIMAT0000451	hsa-miR-150-5p	ENSG00000271721	RP11-337C18.9	antisense	chr1	146648953	146648975	+	2	0	AGO1-4	8mer	gugaccaUG-UUCCCAACCCUCu	| || || |||||||	ugaagaaACAAAUAAUUGGGAGa	0.5953	0.136	4	Huh-7.5
MIMAT0000451	hsa-miR-150-5p	ENSG00000234283	LINC01731	lincRNA	chr1	147745070	147745092	-	1	0	AGO1-4	8mer	gugaccaUGU-UCCCAACCCUCu	|| ||| | ||||||||	caagaugACAUUGUGUUGGGAGa	0.8972	-0.010	2	fibroblasts
MIMAT0000451	hsa-miR-150-5p	ENSG00000272993	AC239868.3	lincRNA	chr1	149817958	149817977	+	2	0	AGO1-4,AGO2	7mer-m8	gugaccAUGUUCCCAACCCUCu	| |::|| |||||||	uuuuaaUGUAA--CUUGGGAGu	0.6674	0.212	0	Huh-7.5,MCF7
MIMAT0000451	hsa-miR-150-5p	ENSG00000228126	FALEC	lincRNA	chr1	150488461	150488486	+	1	0	AGO2	7mer-m8	guGACC--AUGUUC--CCAACCCUCu	|||| | | || |||||||	gcCUGGAAUCCCAGCACUUUGGGAGg	0.9490	-0.137	7	HeLa
MIMAT0000451	hsa-miR-150-5p	ENSG00000272068	AL365181.2	lincRNA	chr1	156610329	156610350	-	1	0	AGO1-4	7mer-m8	gugaccauguucccAACCCUCu	|||||||	guaaucccagcuacUUGGGAGg	-0.7727	-0.190	8	hNSC
MIMAT0000451	hsa-miR-150-5p	ENSG00000272405	AL365181.3	antisense	chr1	156614273	156614297	-	4	0	AGO1,AGO2	7mer-m8	guGACCAUGUUCCC---AACCCUCu	| || |: :||| |||||||	ucCAGGCAUUGGGGUGCUUGGGAGg	1.0321	-0.219	8	Huh-7.5,endothelial
MIMAT0000451	hsa-miR-150-5p	ENSG00000272405	AL365181.3	antisense	chr1	156614390	156614411	-	2	0	AGO1,AGO2	8mer	guGACCAUGUUCCCAACCCUCu	| || | :: || ||||||||	ccCUAGGGUCAGAGUUGGGAGa	1.2760	-0.303	8	HeLa,endothelial
MIMAT0000451	hsa-miR-150-5p	ENSG00000231605	LINC01363	antisense	chr1	167145751	167145772	-	1	0	AGO2	7mer-m8	gugACCAUGUUCCCAACCCUCu	||||: :| |||||||	augUGGUGGGAACUUUGGGAGg	1.0521	-0.131	5	HeLa
MIMAT0000451	hsa-miR-150-5p	ENSG00000203739	AL645568.1	antisense	chr1	173429725	173429747	-	2	0	AGO2	7mer-m8	guGACC-AUGUUCCCAACCCUCu	|||| :| |||||||||	ggCUGGAGGCCCCGGUUGGGAGg	1.1763	0.077	2	Huh-7.5
MIMAT0000451	hsa-miR-150-5p	ENSG00000213057	C1orf220	lincRNA	chr1	178516650	178516671	+	1	0	AGO2	7mer-m8	gugaccauguucccAACCCUCu	|||||||	auaaucccagcacuUUGGGAGg	-0.7727	0.191	6	HeLa
MIMAT0000451	hsa-miR-150-5p	ENSG00000213057	C1orf220	lincRNA	chr1	178516787	178516808	+	1	0	AGO2	7mer-m8	gugaccauguucccAACCCUCu	|||||||	guaauuccagcuacUUGGGAGg	-0.7727	-0.047	6	T-REx-293
MIMAT0000451	hsa-miR-150-5p	ENSG00000279946	AC244034.3	TEC	chr1	206715554	206715575	+	1	0	AGO2	7mer-m8	gugaCCAUGUUCCCAACCCUCu	|||: :| ||||||||	uggaGGUGGGACUGUUGGGAGg	0.9157	0.099	1	GM12891
MIMAT0000451	hsa-miR-150-5p	ENSG00000203709	MIR29B2CHG	lincRNA	chr1	207975637	207975657	-	1	0	AGO2	8mer	guGACCAUGUUCCCAACCCUCu	:| || :::| |||||||	agUUUGU-UGGGUUUUGGGAGa	0.9800	-0.359	3	HEK293S
MIMAT0000451	hsa-miR-150-5p	ENSG00000203709	MIR29B2CHG	lincRNA	chr1	207978123	207978141	-	1	0	AGO2	7mer-m8	guGACCAUGUUCCCAACCCUCu	|||||| | ||||||||	aaCUGGUUC---UGUUGGGAGg	1.4393	-0.208	3	22RV1
MIMAT0000451	hsa-miR-150-5p	ENSG00000203709	MIR29B2CHG	lincRNA	chr1	207987917	207987939	-	3	0	AGO2	7mer-m8	guGACCA-UGUUCCCAACCCUCu	||| | :| : | |||||||	agCUGCUGGCUGUGCUUGGGAGu	1.0399	-0.099	3	HEK293S
MIMAT0000451	hsa-miR-150-5p	ENSG00000228106	AL392172.1	lincRNA	chr1	223000823	223000844	+	6	0	AGO1-4,AGO2	7mer-m8	gugaccauguucccAACCCUCu	| |||||||	ugaacacuuuaauuUUGGGAGu	-0.3849	0.268	3	Huh-7.5
MIMAT0000451	hsa-miR-150-5p	ENSG00000228939	AKT3-IT1	sense_intronic	chr1	243957592	243957613	-	1	0	AGO2	7mer-m8	gugaccauguucccAACCCUCu	|||||||	guaaucccagcacuUUGGGAGg	-0.7727	0.103	1	GM12892
MIMAT0000451	hsa-miR-150-5p	ENSG00000260855	AL591848.4	lincRNA	chr1	246937604	246937625	+	1	0	AGO2	7mer-m8	gugaccauguucccAACCCUCu	|||||||	guaauuccagcacuUUGGGAGg	-0.7727	-0.234	11	Huh-7.5
MIMAT0000451	hsa-miR-150-5p	ENSG00000242282	AC108488.1	lincRNA	chr2	3581300	3581321	-	2	0	AGO2	7mer-m8	gugaccauguucccAACCCUCu	|| |||||||	ugcuuuccauuucuUUGGGAGg	-0.1175	0.029	4	22RV1
MIMAT0000451	hsa-miR-150-5p	ENSG00000232044	LINC01105	processed_transcript	chr2	6113485	6113506	+	1	0	AGO2	7mer-m8	gugaccauguucccAACCCUCu	| |||||||	guaaucccaacacuUUGGGAGg	-0.2866	0.079	6	cingulate_gyrus
MIMAT0000451	hsa-miR-150-5p	ENSG00000236008	LINC01814	lincRNA	chr2	8704076	8704096	-	1	0	AGO2	7mer-m8	guGACCAUGUUCCCAACCCUCu	| || || ||| |||||||	ccCUCCAAC-AGGUUUGGGAGg	1.2183	-0.119	7	Huh-7.5
MIMAT0000451	hsa-miR-150-5p	ENSG00000269973	AC010969.2	lincRNA	chr2	10078706	10078731	+	1	0	AGO2	7mer-m8	guGACCAU--GUUC--CCAACCCUCu	||| || | || |||||||	gcCUGUUAUCCCAGCACUUUGGGAGg	0.8958	-0.330	5	HeLa
MIMAT0000451	hsa-miR-150-5p	ENSG00000272275	AC092687.3	lincRNA	chr2	10908023	10908043	-	2	0	AGO2	8mer	guGACCAUGUUCCCAACCCUCu	||:|||| :| |||||||	caUUGGU-UACCUUUUGGGAGa	1.3691	-0.052	4	T98G
MIMAT0000451	hsa-miR-150-5p	ENSG00000279544	AL133243.4	TEC	chr2	32788888	32788909	+	2	0	AGO1	7mer-m8	gugaccauguucccAACCCUCu	|||||||	guaaucccagcacuUUGGGAGg	-0.7727	-0.321	1	endothelial
MIMAT0000451	hsa-miR-150-5p	ENSG00000279544	AL133243.4	TEC	chr2	32789022	32789043	+	3	0	AGO1-4,AGO2	7mer-m8	gugaccauguucccAACCCUCu	|||||||	guaaucccagcuacUUGGGAGg	-0.7727	0.092	1	Huh-7.5
MIMAT0000451	hsa-miR-150-5p	ENSG00000231312	AC007388.1	antisense	chr2	39828383	39828404	+	1	0	AGO2	7mer-m8	gugaccauguucccAACCCUCu	|||||||	guaaucccagcacuUUGGGAGg	-0.7727	-0.088	6	22RV1
MIMAT0000451	hsa-miR-150-5p	ENSG00000236502	SIX3-AS1	lincRNA	chr2	45168445	45168466	-	1	0	AGO2	7mer-m8	gugaccauguuccCAACCCUCu	| || ||||||||	gagaggggauuuuGUUGGGAGg	0.4279	2.054	8	T-REx-293
MIMAT0000451	hsa-miR-150-5p	ENSG00000260977	AC016722.3	lincRNA	chr2	47004964	47004985	+	1	0	AGO2	7mer-m8	gugaccauguucccAACCCUCu	| | |||||||	guaaucucaacacuUUGGGAGg	0.0797	0.271	1	T-REx-293
MIMAT0000451	hsa-miR-150-5p	ENSG00000237013	LINC01812	lincRNA	chr2	68052671	68052690	-	1	0	AGO2	7mer-m8	guGACCAUGUUCCCAACCCUCu	|| || ::| | |||||||	auCUCGU-UGA-GUUUGGGAGg	1.0299	0.084	2	HEK293S
MIMAT0000451	hsa-miR-150-5p	ENSG00000279070	AC073263.2	lincRNA	chr2	74424750	74424771	-	1	0	AGO2	7mer-m8	gugaccauguucccAACCCUCu	| | |||||||	uaauccccagcucuUUGGGAGg	-0.1364	0.011	3	T98G
MIMAT0000451	hsa-miR-150-5p	ENSG00000257702	LBX2-AS1	antisense	chr2	74730414	74730435	+	1	0	AGO2	8mer	gugaccauguucccAACCCUCu	|| | |||||||	cagcuucagccaccUUGGGAGa	0.2475	-0.151	2	22RV1
MIMAT0000451	hsa-miR-150-5p	ENSG00000270571	AC007681.1	antisense	chr2	75413992	75414012	+	1	0	AGO2	7mer-m8	guGACCAUGUUCCCAACCCUCu	|| | : ||| |||||||	ugCU-GAGGAAGUAUUGGGAGg	1.0321	0.251	1	Huh-7.5
MIMAT0000451	hsa-miR-150-5p	ENSG00000231134	TCF7L1-IT1	sense_intronic	chr2	85413746	85413769	+	6	0	AGO1-4,AGO2	7mer-m8	guGACC-AUGUU-CCCAACCCUCu	|:||| | ::| ||||||||	aaUUGGAUUUGAUUCGUUGGGAGu	1.2139	0.335	6	Huh-7.5
MIMAT0000451	hsa-miR-150-5p	ENSG00000272994	AC012360.3	lincRNA	chr2	105952234	105952255	-	1	0	AGO2	8mer	gugaccauguucccAACCCUCu	|| | | |||||||	caaaagcagcuaccUUGGGAGa	0.4856	0.150	7	22RV1
MIMAT0000451	hsa-miR-150-5p	ENSG00000272994	AC012360.3	lincRNA	chr2	105953024	105953049	-	2	0	AGO2	7mer-m8	guGACCAU-GUUCC-C--AACCCUCu	||| | || || | |||||||	gcCUGUAAUCACGGCGUUUUGGGAGg	1.0510	-0.090	7	HeLa
MIMAT0000451	hsa-miR-150-5p	ENSG00000271590	AC108463.3	lincRNA	chr2	111968932	111968953	-	2	0	AGO1-4,AGO2	7mer-m8	gugaccauguucccAACCCUCu	|||||||	auaaucccagcuacUUGGGAGg	-0.7727	-0.080	2	Huh-7.5
MIMAT0000451	hsa-miR-150-5p	ENSG00000172965	MIR4435-2HG	lincRNA	chr2	111994709	111994732	-	1	0	AGO2	7mer-m8	gugACCAUGUUC--CCAACCCUCu	| | || |||| |||||||	cugUAGUCCAAGCUACUUGGGAGg	1.1685	0.056	4	HS5
MIMAT0000451	hsa-miR-150-5p	ENSG00000279191	AC068491.4	TEC	chr2	112080045	112080067	-	1	0	AGO2	7mer-m8	gugacCA-UGUUCCCAACCCUCu	| || :||||| |||||||	uucaaGUGGCAAGGCUUGGGAGc	1.4438	-0.709	0	HeLa
MIMAT0000451	hsa-miR-150-5p	ENSG00000172965	MIR4435-2HG	lincRNA	chr2	112187943	112187964	-	2	0	AGO1,AGO2	8mer	gugaccauguucCCAACCCUCu	| | | |||||||	auccuuucacuuGUUUGGGAGa	0.2299	0.570	4	T98G,endothelial
MIMAT0000451	hsa-miR-150-5p	ENSG00000189223	PAX8-AS1	processed_transcript	chr2	113973909	113973930	+	1	0	AGO2	7mer-m8	gugaccauguucccAACCCUCu	| | |||||||	ucccuaaccgcucuUUGGGAGg	0.1456	-0.172	0	HeLa
MIMAT0000451	hsa-miR-150-5p	ENSG00000189223	PAX8-AS1	processed_transcript	chr2	114023648	114023669	+	1	0	AGO2	8mer	guGAC-CAUGUUCCCAACCCUCu	|||| | || | |||||||	gaCUGAGCAC-ACACUUGGGAGa	1.2328	0.014	0	MCF7
MIMAT0000451	hsa-miR-150-5p	ENSG00000189223	PAX8-AS1	processed_transcript	chr2	114028859	114028878	+	1	0	AGO2	8mer	guGAC-CAUGUUCCCAACCCUCu	||| ||:: | |||||||	ggCUGAGUGU---GCUUGGGAGa	0.8558	-0.091	0	TDF
MIMAT0000451	hsa-miR-150-5p	ENSG00000236255	AC009404.1	lincRNA	chr2	118591564	118591585	+	1	0	AGO2	7mer-m8	gugaccaUGUUCCCAACCCUCu	:| ||| |||||||	acgcucaGCUAGGUUUGGGAGc	0.4916	-0.090	4	HeLa
MIMAT0000451	hsa-miR-150-5p	ENSG00000224043	CCNT2-AS1	antisense	chr2	135676168	135676189	-	1	0	AGO2	7mer-m8	gugaccauguucccAACCCUCu	| | |||||||	cgcgccgcuugucaUUGGGAGg	-0.2273	1.334	7	MDMs
MIMAT0000451	hsa-miR-150-5p	ENSG00000281469	AC019226.1	TEC	chr2	148802063	148802084	+	2	0	AGO1-4,AGO2	7mer-m8	gugaccauguuccCAACCCUCu	|| ||||||||	caucaaauguguuGUUGGGAGu	-0.0533	0.119	1	GM12878,Huh-7.5
MIMAT0000451	hsa-miR-150-5p	ENSG00000236449	AC010894.3	antisense	chr2	175638937	175638957	+	1	0	AGO2	8mer	gugaCCAUGUUCCCAACCCUCu	| | || || | |||||||	gagaGCUAGAA-GUUUGGGAGa	1.0110	0.150	2	HeLa
MIMAT0000451	hsa-miR-150-5p	ENSG00000270956	AC009948.4	antisense	chr2	179406200	179406221	+	4	0	AGO1-4,AGO2	7mer-m8	gugaccauguucccAACCCUCu	| |||||||	auauauccagucacUUGGGAGc	-0.3248	4.455	0	Huh-7.5,T-REx-293
MIMAT0000451	hsa-miR-150-5p	ENSG00000279598	AC009948.5	TEC	chr2	179420899	179420920	+	1	0	AGO1-4	7mer-m8	gugaccauguucccAACCCUCu	| |||||||	guaaucccaacacuUUGGGAGg	-0.2866	0.290	0	Huh-7.5
MIMAT0000451	hsa-miR-150-5p	ENSG00000279220	AC007383.4	processed_transcript	chr2	207128620	207128641	+	1	0	AGO2	7mer-m8	gugaccauguucccAACCCUCu	|||||||	guaaucccagcuacUUGGGAGg	-0.7727	-0.048	2	HeLa
MIMAT0000451	hsa-miR-150-5p	ENSG00000234949	AC104667.2	antisense	chr2	238504342	238504363	+	1	0	AGO2	7mer-m8	guGACCAUGUUCCCAACCCUCu	||| ||: |||||||	acCUGUUAUCCACUUUGGGAGg	0.9412	-0.045	12	22RV1
MIMAT0000451	hsa-miR-150-5p	ENSG00000222020	AC062017.1	antisense	chr2	240323625	240323646	+	1	0	AGO2	7mer-m8	gugaccaUGUUCCCAACCCUCu	| | :||:|| |||||||	uaaggccGCAGGGCUUGGGAGg	1.0831	-0.803	4	22RV1
MIMAT0000451	hsa-miR-150-5p	ENSG00000260942	CAPN10-AS1	antisense	chr2	241525438	241525458	-	1	0	AGO2	7mer-m8	guGACCAUGUUCCCAACCCUCu	| || ||: : | |||||||	cuCU-GUGAUGUGUUUGGGAGu	1.0565	-0.495	12	HEK293S
MIMAT0000451	hsa-miR-150-5p	ENSG00000223991	AC104809.1	antisense	chr2	241922803	241922824	-	1	0	AGO2	7mer-m8	gugACCAUGUUCCCAACCCUCu	||| ||:|| |||||||	gcgUGGGCCAGGGAUUGGGAGg	1.1995	-0.881	4	22RV1
MIMAT0000451	hsa-miR-150-5p	ENSG00000224957	LINC01266	lincRNA	chr3	884439	884460	+	1	0	AGO2	7mer-m8	gugaccauguucccAACCCUCu	|||||||	guaauccuagcauuUUGGGAGg	-0.7727	0.237	1	22RV1
MIMAT0000451	hsa-miR-150-5p	ENSG00000260236	AC099778.1	antisense	chr3	47421115	47421136	-	1	0	AGO1-4	7mer-m8	gugaccauguucccAACCCUCu	|||||||	guaaucccaucacuUUGGGAGg	-0.7727	0.124	9	Huh-7.5
MIMAT0000451	hsa-miR-150-5p	ENSG00000214773	AC112512.1	sense_intronic	chr3	47645922	47645943	-	1	0	AGO2	7mer-m8	gugaccauguucccAACCCUCu	| | |||||||	ggccacagcuuacaUUGGGAGc	0.1456	0.115	2	islets
MIMAT0000451	hsa-miR-150-5p	ENSG00000271976	AC012467.2	antisense	chr3	53895284	53895305	-	1	0	AGO2	7mer-m8	gugaccauguucccAACCCUCu	|| |||||||	caugacacugcuucUUGGGAGc	-0.2805	0.085	12	22RV1
MIMAT0000451	hsa-miR-150-5p	ENSG00000241472	PTPRG-AS1	processed_transcript	chr3	62246693	62246717	-	2	0	AGO1-4,AGO2	7mer-m8	gugACCAUGUUC---CCAACCCUCu	|| | | |||| | |||||||	caaUUGACCAAGACUGCUUGGGAGc	1.1097	0.372	11	MCF7
MIMAT0000451	hsa-miR-150-5p	ENSG00000241316	SUCLG2-AS1	lincRNA	chr3	67939491	67939512	+	1	0	AGO2	7mer-m8	gugaccauguucccAACCCUCu	|||||||	guaaucccagcacuUUGGGAGg	-0.7727	-0.021	8	HeLa
MIMAT0000451	hsa-miR-150-5p	ENSG00000261292	AC110491.1	lincRNA	chr3	97478952	97478973	+	1	0	AGO2	7mer-m8	gugaccaUGUUCCCAACCCUCu	| ||| | |||||||	uuuucaaACACGAUUUGGGAGg	0.7273	0.150	1	cingulate_gyrus
MIMAT0000451	hsa-miR-150-5p	ENSG00000273374	AC069222.1	lincRNA	chr3	99523291	99523312	-	2	0	AGO1-4,AGO2	7mer-m8	gugaccaUGUUCCCAACCCUCu	| | |::|| |||||||	gaaggacAUGAGAUUUGGGAGg	0.9279	0.038	9	Huh-7.5
MIMAT0000451	hsa-miR-150-5p	ENSG00000214407	LINC02085	lincRNA	chr3	101713451	101713472	+	1	0	AGO1-4	7mer-m8	guGACCAUGUUCCCAACCCUCu	||| ||:| |||||||||	uuCUGACACGAUGGUUGGGAGc	1.3315	1.277	2	Huh-7.5
MIMAT0000451	hsa-miR-150-5p	ENSG00000241280	AC106712.1	lincRNA	chr3	101713451	101713472	+	1	0	AGO1-4	7mer-m8	guGACCAUGUUCCCAACCCUCu	||| ||:| |||||||||	uuCUGACACGAUGGUUGGGAGc	1.3315	1.277	2	Huh-7.5
MIMAT0000451	hsa-miR-150-5p	ENSG00000279349	AC092692.1	TEC	chr3	112246903	112246923	-	2	0	AGO1-4,AGO2	7mer-m8	gugaccAUGUUCCCAACCCUCu	| |:|:| |||||||	acccucUGCGA-UAUUGGGAGu	0.6563	0.157	6	22RV1,hNSC
MIMAT0000451	hsa-miR-150-5p	ENSG00000244300	GATA2-AS1	antisense	chr3	128220660	128220681	+	2	0	AGO2	7mer-m8	gugaccauguucccAACCCUCu	| |||||||	auaaaaauuuauacUUGGGAGg	-0.3849	-0.145	6	HeLa
MIMAT0000451	hsa-miR-150-5p	ENSG00000271270	TMCC1-AS1	antisense	chr3	129626462	129626483	+	1	0	AGO1-4	8mer	gugaccauguucccAACCCUCu	|| | | |||||||	auaugugaacauuuUUGGGAGa	0.5388	0.059	5	hNSC
MIMAT0000451	hsa-miR-150-5p	ENSG00000240875	LINC00886	lincRNA	chr3	156465982	156466003	-	1	0	AGO2	8mer	gugaccauguucccAACCCUCu	|| | |||||||	caaaccaggaucacUUGGGAGa	0.1978	0.017	5	MDA-MB-231
MIMAT0000451	hsa-miR-150-5p	ENSG00000230732	AC016949.1	sense_intronic	chr3	196640179	196640204	+	3	0	AGO1-4,AGO2	7mer-m8	guGACCAUGUUC--CC---AACCCUCu	| || :|||| || |||||||	agCCGG-GCAAGGUGGCAUUUGGGAGc	1.0776	0.131	3	HEK293S,MCF7
MIMAT0000451	hsa-miR-150-5p	ENSG00000249592	AC139887.2	antisense	chr4	774232	774253	-	4	0	AGO1-4,AGO2	7mer-m8	gugaccauguucccAACCCUCu	|||||||	auaaucccagcacuUUGGGAGg	-0.7727	-0.144	11	Huh-7.5
MIMAT0000451	hsa-miR-150-5p	ENSG00000280650	KCNIP4-IT1	lincRNA	chr4	21846453	21846474	-	1	0	AGO2	7mer-m8	gugaccauguucccAACCCUCu	|| |||||||	uuacacaaccuucuUUGGGAGg	0.0614	-0.044	1	cingulate_gyrus
MIMAT0000451	hsa-miR-150-5p	ENSG00000280650	KCNIP4-IT1	lincRNA	chr4	21846767	21846790	-	2	0	AGO2	7mer-m8	gugACCAUGUUCCC--AACCCUCu	| | | :||| || |||||||	uaaUAGAGCAAUGGUAUUGGGAGg	1.1873	0.166	1	cingulate_gyrus
MIMAT0000451	hsa-miR-150-5p	ENSG00000281501	SEPSECS-AS1	antisense	chr4	25201083	25201104	+	1	0	AGO1-4	7mer-m8	gugaccauguucccAACCCUCu	|||||||	guaauuccagcacuUUGGGAGg	-0.7727	-0.037	4	Huh-7.5
MIMAT0000451	hsa-miR-150-5p	ENSG00000270147	AC068620.2	lincRNA	chr4	57262491	57262514	+	1	0	AGO2	7mer-m8	guGACC--AUGUUCCCAACCCUCu	:||| | ::| |||||||	ucUUGGGAUCUGACUUUUGGGAGg	0.8847	0.361	8	TDF
MIMAT0000451	hsa-miR-150-5p	ENSG00000248049	UBA6-AS1	antisense	chr4	68588122	68588143	+	1	0	AGO2	7mer-m8	gugaccauguucccAACCCUCu	| |||||||	agagcagagcccuuUUGGGAGc	-0.2035	0.050	10	HCT116
MIMAT0000451	hsa-miR-150-5p	ENSG00000284968	AC093827.4	antisense	chr4	87846461	87846480	-	1	0	AGO2	7mer-m8	guGACCAUGUUCCCAACCCUCu	|:|| | || |||||||	aaUUGCUUGAA--CUUGGGAGg	0.9201	-0.016	0	HeLa
MIMAT0000451	hsa-miR-150-5p	ENSG00000284968	AC093827.4	antisense	chr4	87846493	87846514	-	1	0	AGO2	7mer-m8	gugaccauguucccAACCCUCu	|||||||	auaauccuagcuacUUGGGAGg	-0.7727	-0.095	0	HeLa
MIMAT0000451	hsa-miR-150-5p	ENSG00000284968	AC093827.4	antisense	chr4	87847285	87847306	-	1	0	AGO1-4	7mer-m8	gugaccauguucccAACCCUCu	| |||||||	guaaucccaacacuUUGGGAGg	-0.2866	0.098	0	Huh-7.5
MIMAT0000451	hsa-miR-150-5p	ENSG00000250920	AC105460.1	lincRNA	chr4	104480157	104480178	-	1	0	AGO2	8mer	gugaCCAUGUUCCCAACCCUCu	|| || |||||||	ucggGGGACCUCCCUUGGGAGa	0.5687	0.000	3	HCT116
MIMAT0000451	hsa-miR-150-5p	ENSG00000273247	AC097376.2	antisense	chr4	140369826	140369847	-	1	0	AGO2	7mer-m8	gugaccauguucccAACCCUCu	|||||||	guaauccuagcacuUUGGGAGg	-0.7727	0.079	7	MCF7
MIMAT0000451	hsa-miR-150-5p	ENSG00000273247	AC097376.2	antisense	chr4	140372307	140372328	-	1	0	AGO1-4	7mer-m8	gugaccauguucccAACCCUCu	|||||||	guaaucccagcacuUUGGGAGg	-0.7727	0.167	7	MCF7
MIMAT0000451	hsa-miR-150-5p	ENSG00000273247	AC097376.2	antisense	chr4	140372784	140372806	-	1	0	AGO1-4	7mer-m8	gugaccauGUU-CCCAACCCUCu	| ||| | |||||||	uauaauccCAACGCUUUGGGAGg	0.5209	0.114	7	hNSC
MIMAT0000451	hsa-miR-150-5p	ENSG00000260303	AC108206.1	lincRNA	chr4	146976411	146976432	-	1	0	AGO2	8mer	gugaccauguucccAACCCUCu	| | |||||||	gccagaaggucuccUUGGGAGa	-0.0643	0.095	0	T-REx-293
MIMAT0000451	hsa-miR-150-5p	ENSG00000268471	MIR4453HG	bidirectional_promoter_lncRNA	chr4	153457618	153457639	+	3	0	AGO1-4,AGO2	7mer-m8	gugaccauguucccAACCCUCu	| |||||||	uggggacugcuccuUUGGGAGg	-0.2794	0.845	7	HCT116,hNSC
MIMAT0000451	hsa-miR-150-5p	ENSG00000245213	AC105285.1	antisense	chr4	174065719	174065738	-	1	0	AGO2	8mer	guGACCAUGUUCCCAACCCUCu	:||| | || |||||||	uuUUGG-A-AAUCUUUGGGAGa	0.9867	0.116	6	T98G
MIMAT0000451	hsa-miR-150-5p	ENSG00000245213	AC105285.1	antisense	chr4	174066102	174066123	-	1	0	AGO2	7mer-m8	gugaccauguucCCAACCCUCu	| | || | |||||||	aauuaauaaucaGUUUGGGAGg	0.6485	0.031	6	HeLa
MIMAT0000451	hsa-miR-150-5p	ENSG00000271646	AC099343.3	bidirectional_promoter_lncRNA	chr4	185397296	185397317	+	1	0	AGO2	7mer-m8	gugaccauguucccAACCCUCu	| |||||||	cuaaucccagcuacUUGGGAGg	-0.5455	-0.047	1	motor_cortex
MIMAT0000451	hsa-miR-150-5p	ENSG00000259802	AC012640.2	antisense	chr5	10352886	10352904	-	2	0	AGO2	7mer-m8	gugaCCAUGUUCCCAACCCUCu	| |||: || |||||||	gagcGGUGGAA---UUGGGAGg	0.9412	0.333	16	MDMs
MIMAT0000451	hsa-miR-150-5p	ENSG00000215196	BASP1-AS1	antisense	chr5	17216789	17216810	-	1	0	AGO2	8mer	gugaccauguucccAACCCUCu	| | |||||||	gaugcucucggaacUUGGGAGa	0.0986	0.602	7	HEK293S
MIMAT0000451	hsa-miR-150-5p	ENSG00000248693	LINC02100	lincRNA	chr5	18746156	18746177	-	1	0	AGO2	7mer-m8	gugaccauguucccAACCCUCu	| | |||||||	gaaaaaaccuucaaUUGGGAGg	0.0986	-0.111	1	BCBL-1
MIMAT0000451	hsa-miR-150-5p	ENSG00000251487	AC106744.2	lincRNA	chr5	19035320	19035341	-	4	0	AGO1-4,AGO2	7mer-m8	gugaccauguuccCAACCCUCu	|| ||||||||	acucaaaacuucaGUUGGGAGu	0.1978	-0.245	2	Huh-7.5
MIMAT0000451	hsa-miR-150-5p	ENSG00000177738	AC025171.1	sense_overlapping	chr5	43014595	43014616	-	2	0	AGO2	7mer-m8	gugaccauguucccAACCCUCu	|||||||	guaaucccagcacuUUGGGAGg	-0.7727	0.116	3	HeLa
MIMAT0000451	hsa-miR-150-5p	ENSG00000248092	NNT-AS1	antisense	chr5	43574391	43574412	-	1	0	AGO2	7mer-m8	gugaccauguucccAACCCUCu	|||||||	guaaucccagcacuUUGGGAGg	-0.7727	0.228	13	Huh-7.5
MIMAT0000451	hsa-miR-150-5p	ENSG00000248092	NNT-AS1	antisense	chr5	43575762	43575783	-	1	0	AGO2	7mer-m8	gugaccauguucccAACCCUCu	| |||||||	ggaucacuuggaacUUGGGAGg	-0.3248	-0.163	13	22RV1
MIMAT0000451	hsa-miR-150-5p	ENSG00000272335	AC093297.2	lincRNA	chr5	44828245	44828267	+	5	0	AGO1-4,AGO2	8mer	guGACCAUGU-UCCCAACCCUCu	|| | | | || ||||||||	auCUUGAAAACAGAGUUGGGAGa	1.1019	0.293	14	Huh-7.5
MIMAT0000451	hsa-miR-150-5p	ENSG00000271752	AC112187.3	lincRNA	chr5	49958901	49958924	-	1	0	AGO2	7mer-m8	gugACCAUGUUC--CCAACCCUCu	| | ||:| || |||||||	cugUAGUGCUAGCUACUUGGGAGg	0.9656	0.195	1	HeLa
MIMAT0000451	hsa-miR-150-5p	ENSG00000250124	AC016550.3	lincRNA	chr5	85676647	85676670	-	6	0	AGO1-4,AGO2	7mer-m8	gugACCAUGUUC--CCAACCCUCu	| | || | || |||||||	cugUAGUCCCAGUUACUUGGGAGg	0.8747	0.376	1	Huh-7.5
MIMAT0000451	hsa-miR-150-5p	ENSG00000247828	TMEM161B-AS1	antisense	chr5	87566102	87566123	+	2	0	AGO2	8mer	gugaccaugUUCCCAACCCUCu	| ||| |||||||	gaaacuaggAAGUUUUGGGAGa	0.4007	0.270	7	HeLa
MIMAT0000451	hsa-miR-150-5p	ENSG00000247828	TMEM161B-AS1	antisense	chr5	87571906	87571927	+	6	0	AGO1-4,AGO2	7mer-m8	gugaccauguucccAACCCUCu	| |||||||	guaauuucagcaccUUGGGAGg	-0.2196	-0.007	7	HeLa,hNSC
MIMAT0000451	hsa-miR-150-5p	ENSG00000247828	TMEM161B-AS1	antisense	chr5	87581614	87581635	+	1	0	AGO2	8mer	gugACCAUGUUCCCAACCCUCu	| || | || |||||||	aagUGACAGAAACCUUGGGAGa	0.9201	1.998	7	HCT116
MIMAT0000451	hsa-miR-150-5p	ENSG00000248734	AC008906.1	antisense	chr5	96120852	96120873	+	1	0	AGO2	7mer-m8	gugaCCAUGUUCCCAACCCUCu	| | :|:| |||||||	uugaGUUUUAGGCUUUGGGAGc	0.6752	0.016	0	HeLa
MIMAT0000451	hsa-miR-150-5p	ENSG00000246859	STARD4-AS1	antisense	chr5	111063725	111063746	+	1	0	AGO2	7mer-m8	gugaccaUGUUCCCAACCCUCu	|| | |||||||	uggacuaACCUGUAUUGGGAGc	0.1789	-0.126	10	TDF
MIMAT0000451	hsa-miR-150-5p	ENSG00000245937	LINC01184	lincRNA	chr5	127276395	127276418	-	2	0	AGO2	7mer-m8	gugaccAUGUUCCC--AACCCUCu	| | | | || | |||||||	cuguaaUCCCAGCGCUUUGGGAGg	0.8182	0.156	4	cingulate_gyrus
MIMAT0000451	hsa-miR-150-5p	ENSG00000245937	LINC01184	lincRNA	chr5	127276658	127276679	-	1	0	AGO2	7mer-m8	gugaccaUGUUCCCAACCCUCu	| |||| |||||||	aaacaaaACAAAACUUGGGAGc	0.7686	0.377	4	HeLa
MIMAT0000451	hsa-miR-150-5p	ENSG00000245937	LINC01184	lincRNA	chr5	127358939	127358960	-	2	0	AGO2	7mer-m8	gugaccauguucccAACCCUCu	| |||||||	ugggauuuauuaauUUGGGAGu	-0.2196	-0.030	4	T-REx-293
MIMAT0000451	hsa-miR-150-5p	ENSG00000245937	LINC01184	lincRNA	chr5	127358973	127358994	-	2	0	AGO1-4	7mer-m8	gugaccauguucccAACCCUCu	| | | |||||||	agauaauugauuaaUUGGGAGu	0.3648	-0.262	4	Huh-7.5
MIMAT0000451	hsa-miR-150-5p	ENSG00000245937	LINC01184	lincRNA	chr5	127358992	127359013	-	2	0	AGO1-4	8mer	gugaccauguucccAACCCUCu	|| | | | |||||||	cagagauugauuaaUUGGGAGa	0.7273	-0.327	4	Huh-7.5
MIMAT0000451	hsa-miR-150-5p	ENSG00000224186	C5orf66	antisense	chr5	134693176	134693197	+	2	0	AGO2	7mer-m8	gugaccauguucccAACCCUCu	| | | |||||||	gccaucuugaucauUUGGGAGg	0.3648	-0.173	6	H1
MIMAT0000451	hsa-miR-150-5p	ENSG00000249669	CARMN	lincRNA	chr5	148792075	148792096	+	1	0	AGO2	8mer	gugaccauguucccAACCCUCu	|||||||	gcaaucccagcacuUUGGGAGa	-0.7727	-0.296	2	HeLa
MIMAT0000451	hsa-miR-150-5p	ENSG00000249669	CARMN	lincRNA	chr5	148793541	148793564	+	1	0	AGO2	7mer-m8	gugaccAUGUUC--CCAACCCUCu	| | | | || | |||||||	cugucaUCCCAGCAGUUUGGGAGg	0.7805	0.168	2	H1
MIMAT0000451	hsa-miR-150-5p	ENSG00000230551	AC021078.1	processed_transcript	chr5	148873976	148873996	-	23	0	AGO1-4,AGO2	8mer	gugaccAUGUUCCCAACCCUCu	| || || ||||||||	uuuuuuUA-AAAUGUUGGGAGa	0.8226	2.256	6	EWS,foreskin_fibroblast
MIMAT0000451	hsa-miR-150-5p	ENSG00000230551	AC021078.1	processed_transcript	chr5	148877649	148877670	-	2	0	AGO1-4,AGO2	7mer-m8	gugaccauguucccAACCCUCu	|| |||||||	guaacccccacacuUUGGGAGg	-0.0217	-0.084	6	22RV1,Huh-7.5
MIMAT0000451	hsa-miR-150-5p	ENSG00000230551	AC021078.1	processed_transcript	chr5	148882025	148882049	-	2	0	AGO1-4,AGO2	7mer-m8	gugACCAUGUUC--C-CAACCCUCu	| || | | || | ||||||||	cugUGAUCCCAGCUGUGUUGGGAGg	1.0188	-0.208	6	22RV1,MCF7
MIMAT0000451	hsa-miR-150-5p	ENSG00000230551	AC021078.1	processed_transcript	chr5	148882191	148882212	-	4	0	AGO1-4,AGO2	7mer-m8	gugaccauguucccAACCCUCu	| | | |||||||	uuauuccaacacauUUGGGAGg	0.3315	0.270	6	22RV1,hNSC
MIMAT0000451	hsa-miR-150-5p	ENSG00000230551	AC021078.1	processed_transcript	chr5	148882451	148882474	-	1	0	AGO2	7mer-m8	gugACCAUGUUC--CCAACCCUCu	| |||| | || |||||||	cuaUGGUCCCAGCUAUUUGGGAGg	1.1685	-0.121	6	22RV1
MIMAT0000451	hsa-miR-150-5p	ENSG00000279821	AC145098.2	TEC	chr5	176906257	176906276	-	1	0	AGO2	7mer-m8	gugACCAUGUUCCCAACCCUCu	||| | || ||||||||	agaUGGGAGAA--GUUGGGAGg	0.9988	-0.594	6	HeLa
MIMAT0000451	hsa-miR-150-5p	ENSG00000245060	LINC00847	lincRNA	chr5	180261415	180261436	+	7	0	AGO1-4,AGO2	8mer	gugaccaUGUUCCCAACCCUCu	| |::| ||||||||	cuaacacAUGAAUGUUGGGAGa	0.5719	0.297	2	MCF7,left_ventricle
MIMAT0000451	hsa-miR-150-5p	ENSG00000260604	AL590004.4	lincRNA	chr6	3911713	3911734	-	1	0	AGO1	8mer	gugaccauguucccAACCCUCu	| | | |||||||	agcaucugaaccauUUGGGAGa	0.3648	-0.109	5	endothelial
MIMAT0000451	hsa-miR-150-5p	ENSG00000272168	CASC15	lincRNA	chr6	22194909	22194930	+	2	0	AGO1-4	7mer-m8	gugaccauguucccAACCCUCu	| | |||||||	guaauuucaacauuUUGGGAGg	0.0797	-0.007	10	hNSC
MIMAT0000451	hsa-miR-150-5p	ENSG00000272462	U91328.1	lincRNA	chr6	25998151	25998172	+	2	0	AGO2	7mer-m8	guGAC-CAUGUUCCCAACCCUCu	||| | || | |||||||	ucCUGAGGAC-AUCCUUGGGAGc	0.9867	-0.236	8	HeLa
MIMAT0000451	hsa-miR-150-5p	ENSG00000228223	HCG11	lincRNA	chr6	26525614	26525631	+	2	0	AGO2	7mer-m8	guGACCAUGUUCCCAACCCUCu	|||| || |||||||	ucCUGGCAC----UUUGGGAGg	0.8958	0.229	6	HeLa
MIMAT0000451	hsa-miR-150-5p	ENSG00000228223	HCG11	lincRNA	chr6	26526552	26526573	+	2	0	AGO2	7mer-m8	gugaccauguucccAACCCUCu	| |||||||	guaaucccaacauuUUGGGAGg	-0.2866	0.058	6	HeLa
MIMAT0000451	hsa-miR-150-5p	ENSG00000272501	AL662844.4	antisense	chr6	31165253	31165274	-	1	0	AGO2	8mer	gugaccauguucccAACCCUCu	|||||||	guaaucccggcacuUUGGGAGa	-0.7727	0.099	2	cingulate_gyrus
MIMAT0000451	hsa-miR-150-5p	ENSG00000234753	FOXP4-AS1	antisense	chr6	41462592	41462614	-	1	0	AGO2	7mer-m8	gugaCCAU-GUUCCCAACCCUCu	|| | ::| |||||||	acaaGGCAGUGAACUUUGGGAGg	0.6407	4.010	16	HEK293T
MIMAT0000451	hsa-miR-150-5p	ENSG00000261068	AL512274.1	lincRNA	chr6	42060736	42060758	-	1	0	AGO2	7mer-m8	gugACCAUGUU-CCCAACCCUCu	|| || |::| | |||||||	cagUGUGAUGACUGCUUGGGAGu	1.1662	-0.628	2	MCF7
MIMAT0000451	hsa-miR-150-5p	ENSG00000227885	AL590652.1	lincRNA	chr6	53605994	53606016	-	2	0	AGO1-4	7mer-m8	gugACCAUGUUCC-CAACCCUCu	| ||| |::||| |||||||	uaaUGGGAUGAGGCUUUGGGAGu	1.4545	0.002	14	Huh-7.5
MIMAT0000451	hsa-miR-150-5p	ENSG00000272316	AL021368.2	lincRNA	chr6	58238159	58238180	-	1	0	AGO2	7mer-m8	gugaccauguucccAACCCUCu	|||||||	agaaacauguuuuaUUGGGAGc	-0.7727	-0.133	7	HeLa
MIMAT0000451	hsa-miR-150-5p	ENSG00000203875	SNHG5	processed_transcript	chr6	86375777	86375798	-	1	0	AGO2	7mer-m8	gugaccauguucccAACCCUCu	|||||||	guaaucccagcacuUUGGGAGg	-0.7727	0.155	5	motor_cortex
MIMAT0000451	hsa-miR-150-5p	ENSG00000272008	AL139274.2	antisense	chr6	87861650	87861671	-	14	0	AGO1,AGO2,AGO3,AGO4	7mer-m8	gugaccauguucCCAACCCUCu	| | | | |||||||	cugcgacuccccGCUUGGGAGc	0.4346	0.081	10	HEK293,MDMs
MIMAT0000451	hsa-miR-150-5p	ENSG00000234426	AL139042.1	lincRNA	chr6	89130721	89130742	-	1	0	AGO1	7mer-m8	gugaccauguucccAACCCUCu	| |||||||	ggcccaccaccaucUUGGGAGc	-0.3825	0.073	2	endothelial
MIMAT0000451	hsa-miR-150-5p	ENSG00000261366	MANEA-AS1	antisense	chr6	96025130	96025151	-	1	0	AGO1	7mer-m8	gugaccauguuccCAACCCUCu	| | ||||||||	cuucugaggcucuGUUGGGAGg	0.1752	-0.075	6	endothelial
MIMAT0000451	hsa-miR-150-5p	ENSG00000272476	AL024507.2	antisense	chr6	108280133	108280154	+	3	0	AGO1,AGO2	8mer	gugaccauguucccAACCCUCu	|||||||	guaaucccaguacuUUGGGAGa	-0.7727	0.066	3	MCF7,endothelial
MIMAT0000451	hsa-miR-150-5p	ENSG00000272356	AL080317.3	antisense	chr6	111631721	111631746	+	4	0	AGO1-4,AGO2	7mer-m8	guGACCAU--GUUC--CCAACCCUCu	||| || | || |||||||	acCUGUUAUCCCAGCUACUUGGGAGg	0.8958	-0.008	9	HeLa,Huh-7.5
MIMAT0000451	hsa-miR-150-5p	ENSG00000237596	AL138828.1	antisense	chr6	136370360	136370383	-	1	0	AGO1-4	7mer-m8	gugACCAUGUUC--CCAACCCUCu	| | || | || |||||||	ccaUAGUCCCAGCUACUUGGGAGg	0.8747	-0.041	5	Huh-7.5
MIMAT0000451	hsa-miR-150-5p	ENSG00000233452	STXBP5-AS1	antisense	chr6	147164481	147164502	-	4	0	AGO1,AGO2	7mer-m8	gugaccauguucccAACCCUCu	|||||||	guaaucccagcacaUUGGGAGg	-0.7727	0.033	3	endothelial,motor_cortex
MIMAT0000451	hsa-miR-150-5p	ENSG00000279355	AGPAT4-IT1	TEC	chr6	161581248	161581269	-	1	0	AGO2	7mer-m8	gugaccauguucccAACCCUCu	| |||||||	cuaaucccagcacuUUGGGAGg	-0.5455	0.061	4	motor_cortex
MIMAT0000451	hsa-miR-150-5p	ENSG00000223414	LINC00473	lincRNA	chr6	166353340	166353363	-	1	0	AGO2	7mer-m8	gugaccaUGUUCC--CAACCCUCu	|| |||||| |||||||	gacaaaaACAAGGACUUUGGGAGg	1.3339	-0.409	6	HeLa
MIMAT0000451	hsa-miR-150-5p	ENSG00000261420	AL022069.1	antisense	chr6	166797434	166797455	+	1	0	AGO2	7mer-m8	gugaccauguucccAACCCUCu	|||||||	guaaucacagcacuUUGGGAGg	-0.7727	-0.154	10	Huh-7.5
MIMAT0000451	hsa-miR-150-5p	ENSG00000261420	AL022069.1	antisense	chr6	166797753	166797774	+	1	0	AGO2	7mer-m8	gugaccauguucccAACCCUCu	| |||||||	guaaucucagcacuUUGGGAGg	-0.2196	0.175	10	motor_cortex
MIMAT0000451	hsa-miR-150-5p	ENSG00000266896	AL354892.3	sense_intronic	chr6	170171874	170171895	+	1	0	AGO1-4	7mer-m8	gugaccauguucccAACCCUCu	|||||||	guaaucccagcacuUUGGGAGg	-0.7727	0.029	3	hNSC
MIMAT0000451	hsa-miR-150-5p	ENSG00000223855	AC147651.1	lincRNA	chr7	560098	560119	+	1	0	AGO2	7mer-m8	gugaccauguucccAACCCUCu	| |||||||	acccacauuuccacUUGGGAGc	-0.3825	0.277	10	HeLa
MIMAT0000451	hsa-miR-150-5p	ENSG00000230487	PSMG3-AS1	lincRNA	chr7	1625166	1625187	+	2	0	AGO1-4	7mer-m8	gugaccauguucccAACCCUCu	| | | |||||||	ccugcaccccugccUUGGGAGg	0.1413	-0.306	3	Huh-7.5
MIMAT0000451	hsa-miR-150-5p	ENSG00000230487	PSMG3-AS1	lincRNA	chr7	1625320	1625342	+	2	0	AGO2	7mer-m8	guGA-CCAUGUUCCCAACCCUCu	|| ||| | | |||||||	agCUGGGUCCCUCGCUUGGGAGc	0.9800	-0.250	3	22RV1
MIMAT0000451	hsa-miR-150-5p	ENSG00000223561	AC005165.1	lincRNA	chr7	25633341	25633362	-	1	0	AGO2	7mer-m8	gugaccauGUUCCCAACCCUCu	| | ||:||||||||||	cuauccacCAGGGGUUGGGAGu	1.0721	-0.320	4	BCBL-1
MIMAT0000451	hsa-miR-150-5p	ENSG00000272638	AC006027.1	antisense	chr7	30464318	30464340	+	2	0	AGO2	7mer-m8	gugaccAUGUU-CCCAACCCUCu	| ||: | |||||||	ucacccUUCAGCUGCUUGGGAGg	0.4089	0.024	0	HeLa
MIMAT0000451	hsa-miR-150-5p	ENSG00000196295	AC005154.1	processed_transcript	chr7	30599998	30600021	-	1	0	AGO2	7mer-m8	gugACCAUGUUC--CCAACCCUCu	| |||| : || |||||||	cugUGGUCUCAGCAACUUGGGAGg	1.1230	0.177	4	HeLa
MIMAT0000451	hsa-miR-150-5p	ENSG00000196295	AC005154.1	processed_transcript	chr7	30606259	30606280	-	1	0	AGO1-4	7mer-m8	gugaccauguucccAACCCUCu	| |||||||	auaaucucagcacuUUGGGAGg	-0.2196	0.163	4	hNSC
MIMAT0000451	hsa-miR-150-5p	ENSG00000271122	AC018647.2	antisense	chr7	35738266	35738287	+	1	0	AGO1-4	7mer-m8	gugaccauguucccAACCCUCu	| |||||||	guaaucccaacacuUUGGGAGg	-0.2866	0.023	14	Huh-7.5
MIMAT0000451	hsa-miR-150-5p	ENSG00000228434	AC004951.1	lincRNA	chr7	44043888	44043909	-	1	0	AGO2	7mer-m8	gugaccauguucccAACCCUCu	| |||||||	auaaucucagcacuUUGGGAGg	-0.2196	0.058	1	HeLa
MIMAT0000451	hsa-miR-150-5p	ENSG00000235314	LINC00957	lincRNA	chr7	44080884	44080905	+	1	0	AGO2	7mer-m8	gugaccauguucccAACCCUCu	|||||||	guaauccuagcacuUUGGGAGg	-0.7727	0.417	4	motor_cortex
MIMAT0000451	hsa-miR-150-5p	ENSG00000235314	LINC00957	lincRNA	chr7	44081815	44081836	+	1	0	AGO2	7mer-m8	gugaccauguucccAACCCUCu	|||||||	agaauuacuugaacUUGGGAGg	-0.7727	0.037	4	cingulate_gyrus
MIMAT0000451	hsa-miR-150-5p	ENSG00000232956	SNHG15	lincRNA	chr7	45023740	45023762	-	8	0	AGO2	7mer-m8	gugaCCAUGUUCCC-AACCCUCu	| || || :||| |||||||	uaugGGAACUGGGGCUUGGGAGg	1.2971	-0.326	7	MDA-MB-231
MIMAT0000451	hsa-miR-150-5p	ENSG00000205628	LINC01446	lincRNA	chr7	53879523	53879544	-	1	0	AGO2	7mer-m8	guGACCAUGUUCCCAACCCUCu	| || |:| : |||||||	cuCUCCUGCUGCCCUUGGGAGu	0.9279	0.057	2	HeLa
MIMAT0000451	hsa-miR-150-5p	ENSG00000280225	AC237221.2	TEC	chr7	57471452	57471473	-	1	0	AGO2	7mer-m8	gugaccauguucccAACCCUCu	| | | |||||||	gccccuaagacacuUUGGGAGc	0.3382	-0.149	8	HeLa
MIMAT0000451	hsa-miR-150-5p	ENSG00000179406	LINC00174	processed_transcript	chr7	65844911	65844932	-	1	0	AGO1-4	7mer-m8	gugACCAUGUUCCCAACCCUCu	| ||| |:| | |||||||	cugUGGCAUAUGCCUUGGGAGc	1.1763	-0.097	9	Huh-7.5
MIMAT0000451	hsa-miR-150-5p	ENSG00000274080	AC005089.1	sense_intronic	chr7	73023829	73023852	-	3	0	AGO2	7mer-m8	gugaccAUGUUCCC--AACCCUCu	| | | | || | |||||||	cuguaaUCCCAGUGCUUUGGGAGc	0.8182	-0.046	11	T-REx-293
MIMAT0000451	hsa-miR-150-5p	ENSG00000274080	AC005089.1	sense_intronic	chr7	73024261	73024282	-	1	0	AGO2	7mer-m8	gugaccauguucccAACCCUCu	|||||||	gcaaucccagcacuUUGGGAGg	-0.7727	0.042	11	HCT116
MIMAT0000451	hsa-miR-150-5p	ENSG00000228113	AC003991.1	antisense	chr7	87933516	87933536	+	1	0	AGO1-4	8mer	gugaCCAUGUUCCCAACCCUCu	|| |: || |||||||	gggaGGGAU-AGCAUUGGGAGa	0.7505	-0.207	1	hNSC
MIMAT0000451	hsa-miR-150-5p	ENSG00000231764	DLX6-AS1	antisense	chr7	96596340	96596366	-	3	0	AGO1-4,AGO2	7mer-m8	guGACCAU--GU-UC--CCAACCCUCu	|||| ||| || || |||||||	caCUUGUAAUCACAGCACUUUGGGAGg	1.4279	0.102	12	MCF7,T-REx-293
MIMAT0000451	hsa-miR-150-5p	ENSG00000274272	AC069281.2	processed_transcript	chr7	100174466	100174489	-	3	0	AGO1-4,AGO2	8mer	guGACCAUGUUC--CCAACCCUCu	:||||: ::| |||||||||	ugUUGGUGAGGGCUGGUUGGGAGa	1.3769	0.345	2	Huh-7.5
MIMAT0000451	hsa-miR-150-5p	ENSG00000274272	AC069281.2	processed_transcript	chr7	100174503	100174526	-	5	0	AGO1-4,AGO2	7mer-m8	gugACCAUGUUCC--CAACCCUCu	||| |||:|| |||||||	aggUGGGACAGGGAUUUUGGGAGg	1.2394	0.360	2	Huh-7.5
MIMAT0000451	hsa-miR-150-5p	ENSG00000272219	AC005072.1	sense_intronic	chr7	101604445	101604466	+	2	0	AGO1-4,AGO2	7mer-m8	guGACCAUGU-UCCCAACCCUCu	|||| |:| || |||||||	acCUGG-AUAUAGAUUUGGGAGc	1.3049	-0.131	1	Huh-7.5
MIMAT0000451	hsa-miR-150-5p	ENSG00000228393	LINC01004	antisense	chr7	104622816	104622838	-	2	0	AGO1-4,AGO2	7mer-m8	gugaCCAU-GUUCCCAACCCUCu	|| | || | |||||||	uugaGGCAGCACUGAUUGGGAGg	0.7317	-0.103	6	22RV1,Huh-7.5
MIMAT0000451	hsa-miR-150-5p	ENSG00000272072	AC004492.1	antisense	chr7	106833176	106833197	-	1	0	AGO2	7mer-m8	gugaccauguucccAACCCUCu	|||||||	ugacuaacaucaucUUGGGAGu	-0.7727	-0.058	5	Huh-7.5
MIMAT0000451	hsa-miR-150-5p	ENSG00000282859	AC003992.1	sense_intronic	chr7	114201118	114201140	+	1	0	AGO2	8mer	gugaccauGUUC-CCAACCCUCu	|||| |||||||	ucaaaaauCAAGUUCUUGGGAGa	0.3176	0.062	0	EWS
MIMAT0000451	hsa-miR-150-5p	ENSG00000214188	ST7-OT4	sense_intronic	chr7	116594364	116594385	+	11	0	AGO1-4,AGO2	7mer-m8	gugaccauguucccAACCCUCu	| | | |||||||	ucccgaaggcacucUUGGGAGu	0.2820	-0.016	6	Huh-7.5
MIMAT0000451	hsa-miR-150-5p	ENSG00000273270	AC090114.2	lincRNA	chr7	128166614	128166635	-	1	0	AGO2	8mer	gugaccaUGUUCCCAACCCUCu	:| : |||||||||	ucagcagGCUGAGGUUGGGAGa	0.3419	-0.074	11	HeLa
MIMAT0000451	hsa-miR-150-5p	ENSG00000273270	AC090114.2	lincRNA	chr7	128168193	128168214	-	1	0	AGO1-4	7mer-m8	gugaccauguucccAACCCUCu	|||||||	guaauccuagcacuUUGGGAGg	-0.7727	0.188	11	hNSC
MIMAT0000451	hsa-miR-150-5p	ENSG00000271204	AC016831.5	lincRNA	chr7	130616078	130616099	-	1	0	AGO2	7mer-m8	gugaccauguUCCCAACCCUCu	| | |||||||	agggcaguuuAUGUUUGGGAGu	-0.2486	0.247	5	MDA-MB-231
MIMAT0000451	hsa-miR-150-5p	ENSG00000214106	PAXIP1-AS2	antisense	chr7	154741352	154741373	+	1	0	AGO2	7mer-m8	gugaccauguucccAACCCUCu	|||||||	auaaucccagcacuUUGGGAGg	-0.7727	-0.086	2	HeLa
MIMAT0000451	hsa-miR-150-5p	ENSG00000273344	PAXIP1-AS1	lincRNA	chr7	154795738	154795762	+	1	0	AGO2	8mer	guGACCAUGUU--CC--CAACCCUCu	|| | ||:| || ||||||||	acCU-GCACGACCGGAAGUUGGGAGa	1.0110	0.132	12	MCF7
MIMAT0000451	hsa-miR-150-5p	ENSG00000272267	AC021242.3	antisense	chr8	9413798	9413819	-	1	0	AGO2	7mer-m8	guGACCAUGUUCCCAACCCUCu	||||| : ||||||||||	caCUGCCGGCUGGGUUGGGAGc	1.5159	0.762	5	22RV1
MIMAT0000451	hsa-miR-150-5p	ENSG00000261451	AC104964.3	sense_overlapping	chr8	10294963	10294984	+	1	0	AGO1-4	7mer-m8	gugaccauguucccAACCCUCu	| |||||||	uuguccguuccacaUUGGGAGg	-0.3248	-0.068	5	Huh-7.5
MIMAT0000451	hsa-miR-150-5p	ENSG00000246339	EXTL3-AS1	antisense	chr8	28557278	28557299	-	2	0	AGO1	7mer-m8	gugaccauguucccAACCCUCu	|||||||	auaaucccagcauuUUGGGAGg	-0.7727	-0.050	8	endothelial
MIMAT0000451	hsa-miR-150-5p	ENSG00000271869	AC026979.2	lincRNA	chr8	30013622	30013643	-	1	0	AGO2	7mer-m8	gugaccauguucccAACCCUCu	||| || |||||||	cacaggccagcacuUUGGGAGg	0.5964	0.064	3	HeLa
MIMAT0000451	hsa-miR-150-5p	ENSG00000255289	AC068389.3	lincRNA	chr8	61573379	61573387	+	2	0	AGO1-4,AGO2	7mer-m8	gugaccauguucccAACCCUCu	|||||||	-------------cUUGGGAGc	-2.1818	-0.579	1	Huh-7.5
MIMAT0000451	hsa-miR-150-5p	ENSG00000254080	AC115837.2	antisense	chr8	75545517	75545538	-	1	0	AGO2	7mer-m8	gugaccauguucccAACCCUCu	|||||||	auaaucccagcacuUUGGGAGg	-0.7727	-0.040	9	HeLa
MIMAT0000451	hsa-miR-150-5p	ENSG00000253374	AC023644.1	antisense	chr8	82445322	82445343	+	1	0	AGO1-4	7mer-m8	gugaccauguucccAACCCUCu	| | |||||||	uugaagaugucguaUUGGGAGc	0.0107	-0.191	2	Huh-7.5
MIMAT0000451	hsa-miR-150-5p	ENSG00000260493	AC011773.4	antisense	chr8	86088478	86088499	-	1	0	AGO1-4	7mer-m8	gugaccauguucccAACCCUCu	|||||||	guaaucccagcacuUUGGGAGg	-0.7727	0.192	8	hNSC
MIMAT0000451	hsa-miR-150-5p	ENSG00000253738	OTUD6B-AS1	antisense	chr8	92080767	92080788	-	5	0	AGO2	7mer-m8	gugaccauguuCCCAACCCUCu	| | || |||||||	uccaaaucacuGGUUUGGGAGg	0.4601	-0.128	10	22RV1
MIMAT0000451	hsa-miR-150-5p	ENSG00000253848	AC010834.2	antisense	chr8	94753643	94753664	+	1	0	AGO2	7mer-m8	gugaccauguucccAACCCUCu	|||||||	guaaucccagcacuUUGGGAGg	-0.7727	0.014	2	HeLa
MIMAT0000451	hsa-miR-150-5p	ENSG00000253704	AC023632.2	lincRNA	chr8	95580650	95580673	+	1	0	AGO2	7mer-m8	gugacCAUGUU--CCCAACCCUCu	| | |||| | |||||||	gaaaaGAACAACUGAUUUGGGAGu	0.9235	0.291	10	motor_cortex
MIMAT0000451	hsa-miR-150-5p	ENSG00000261087	AP003469.4	lincRNA	chr8	102180333	102180356	-	2	0	AGO1-4	7mer-m8	gugaccAUGUUC--CCAACCCUCu	| | | |||| |||||||	cuguaaUCCAAGCACUUUGGGAGg	0.9756	-0.138	5	Huh-7.5
MIMAT0000451	hsa-miR-150-5p	ENSG00000248690	HAS2-AS1	antisense	chr8	122653517	122653540	+	1	0	AGO2	8mer	guGACCAU-GU-UCCCAACCCUCu	| | || | |: || |||||||	ccCAGGAAGCGCAGAAUUGGGAGa	1.1208	1.301	7	H1
MIMAT0000451	hsa-miR-150-5p	ENSG00000253819	LINC01151	lincRNA	chr8	123706319	123706338	-	3	0	AGO1,AGO2	7mer-m8	guGACCAUGUUCCCAACCCUCu	| ||| || |||||||||	cuCUGUCUCA--GGUUGGGAGu	1.1352	0.099	3	HEK293,MDMs
MIMAT0000451	hsa-miR-150-5p	ENSG00000245149	RNF139-AS1	lincRNA	chr8	125477752	125477773	-	1	0	AGO1-4	7mer-m8	gugaccauguucccAACCCUCu	| || |||||||	ccacauuaugccuuUUGGGAGg	0.2475	0.000	7	Huh-7.5
MIMAT0000451	hsa-miR-150-5p	ENSG00000254166	CASC19	processed_transcript	chr8	128221428	128221451	-	5	0	AGO1-4,AGO2	7mer-m8	gugaccAUGUUC--CCAACCCUCu	| | | |||| |||||||	cuguaaUCCAAGCUACUUGGGAGu	0.9756	0.198	2	HeLa,Huh-7.5
MIMAT0000451	hsa-miR-150-5p	ENSG00000254275	LINC00824	processed_transcript	chr8	129572215	129572236	-	1	0	AGO2	7mer-m8	gugaccauguucccAACCCUCu	|||||||	guaaucccagcacuUUGGGAGg	-0.7727	0.248	1	TDF
MIMAT0000451	hsa-miR-150-5p	ENSG00000259891	AC107375.1	antisense	chr8	141517011	141517032	-	1	0	AGO2	7mer-m8	gugaccauguuccCAACCCUCu	||||||||	auaaucccagcacGUUGGGAGg	-0.5455	0.081	11	HeLa
MIMAT0000451	hsa-miR-150-5p	ENSG00000259891	AC107375.1	antisense	chr8	141517232	141517253	-	1	0	AGO2	7mer-m8	gugaccauguucccAACCCUCu	| |||||||	guaaucccaacacuUUGGGAGu	-0.2866	-0.058	11	MCF7
MIMAT0000451	hsa-miR-150-5p	ENSG00000236404	VLDLR-AS1	antisense	chr9	2635474	2635497	-	1	0	AGO2	7mer-m8	guGACCAUGUUCCC--AACCCUCu	||:| ||:|| || |||||||	caUUUGUGCACUGGAAUUGGGAGg	1.4045	4.556	12	TZM-bl
MIMAT0000451	hsa-miR-150-5p	ENSG00000225489	AL354707.1	lincRNA	chr9	6718353	6718374	+	1	0	AGO2	7mer-m8	gugaccauguucccAACCCUCu	| | |||||||	cucaucccagcacuUUGGGAGg	-0.2273	0.127	2	22RV1
MIMAT0000451	hsa-miR-150-5p	ENSG00000225489	AL354707.1	lincRNA	chr9	6718483	6718506	+	1	0	AGO2	7mer-m8	gugACCAUGUUC--CCAACCCUCu	| | || | || |||||||	cugUAGUCCCAGCUACUUGGGAGg	0.8747	0.136	2	22RV1
MIMAT0000451	hsa-miR-150-5p	ENSG00000225489	AL354707.1	lincRNA	chr9	6718657	6718678	+	1	0	AGO1-4	7mer-m8	gugaccauguucccAACCCUCu	|||||||	guaaucccagcacuUUGGGAGg	-0.7727	0.017	2	Huh-7.5
MIMAT0000451	hsa-miR-150-5p	ENSG00000270547	LINC01235	lincRNA	chr9	13407741	13407762	-	1	0	AGO1	7mer-m8	gugaccauguucccAACCCUCu	|||||||	guaaucccagcacuUUGGGAGg	-0.7727	-0.092	4	endothelial
MIMAT0000451	hsa-miR-150-5p	ENSG00000260912	AL158206.1	sense_overlapping	chr9	19454898	19454919	+	3	0	AGO1-4,AGO2	7mer-m8	gugaccauguucccAACCCUCu	| | | | |||||||	uaauccucauugcuUUGGGAGu	0.4745	0.444	2	HeLa,MCF7
MIMAT0000451	hsa-miR-150-5p	ENSG00000230074	AL162231.2	antisense	chr9	34680943	34680964	+	1	0	AGO2	7mer-m8	gugaccauguucccAACCCUCu	| | | |||||||	uuuuacuucucaucUUGGGAGu	0.3836	0.230	4	Huh-7.5
MIMAT0000451	hsa-miR-150-5p	ENSG00000204860	FAM201A	antisense	chr9	38622658	38622679	+	1	0	AGO2	7mer-m8	gugaCCAUGUUCCCAACCCUCu	|| | ||| ||||||||	gggaGGGAAAAGCGUUGGGAGg	1.0443	-0.044	6	T-REx-293
MIMAT0000451	hsa-miR-150-5p	ENSG00000279715	AL161912.4	TEC	chr9	82529872	82529897	+	2	0	AGO2	7mer-m8	guGACCAUGUUCCC----AACCCUCu	|||| : || || |||||||	gcCUGGAGGAAAGGACAUUUGGGAGc	1.1152	0.037	0	MDMs
MIMAT0000451	hsa-miR-150-5p	ENSG00000242375	AL590705.3	lincRNA	chr9	99957839	99957860	-	3	0	AGO1-4,AGO2	7mer-m8	gugaccauguucccAACCCUCu	| | |||||||	uuggagaggaccacUUGGGAGc	0.1123	0.379	9	HS5,Huh-7.S10.3
MIMAT0000451	hsa-miR-150-5p	ENSG00000203279	AL590705.1	lincRNA	chr9	100000308	100000329	-	3	0	AGO1-4	7mer-m8	gugaccauguucccAACCCUCu	|||||||	guaaucccagcacuUUGGGAGu	-0.7727	0.071	3	Huh-7.5
MIMAT0000451	hsa-miR-150-5p	ENSG00000256040	PAPPA-AS1	antisense	chr9	119160814	119160836	-	1	0	AGO2	7mer-m8	guGACCAUGUUCC--CAACCCUCu	| ||| ||: | |||||||	acCAGGU-CAGUGCUAUUGGGAGu	0.9867	0.269	0	H1
MIMAT0000451	hsa-miR-150-5p	ENSG00000261094	AC007066.2	sense_overlapping	chr9	125700015	125700036	+	1	0	AGO2	7mer-m8	gugaccauguucccAACCCUCu	|||||||	guaaucccagcacuUUGGGAGg	-0.7727	-0.110	9	T-REx-293
MIMAT0000451	hsa-miR-150-5p	ENSG00000225032	AL162586.1	antisense	chr9	130579503	130579524	+	1	0	AGO2	7mer-m8	gugacCAUGUUCCCAACCCUCu	||: | |||||||	aguauGUGGCACCUUUGGGAGg	0.4105	0.065	3	HeLa
MIMAT0000451	hsa-miR-150-5p	ENSG00000225032	AL162586.1	antisense	chr9	130583751	130583772	+	1	0	AGO2	7mer-m8	gugaccauguucccAACCCUCu	| |||||||	guaauccccgcacuUUGGGAGg	-0.1957	0.068	3	HCT116
MIMAT0000451	hsa-miR-150-5p	ENSG00000234771	SLC25A25-AS1	antisense	chr9	130872018	130872039	-	1	0	AGO2	7mer-m8	gugaccaUGUUCCCAACCCUCu	| :||: |||||||	ugaagaaGCAGAUUUUGGGAGg	0.5576	0.004	6	22RV1
MIMAT0000451	hsa-miR-150-5p	ENSG00000179082	C9orf106	lincRNA	chr9	132086927	132086948	+	1	0	AGO1-4	7mer-m8	gugaccauguucccAACCCUCu	| |||||||	guaaucccgacacuUUGGGAGg	-0.2866	-0.292	5	MCF7
MIMAT0000451	hsa-miR-150-5p	ENSG00000179082	C9orf106	lincRNA	chr9	132086957	132086980	+	1	0	AGO1-4	7mer-m8	gugaCCA-UGUUC-CCAACCCUCu	||| || | |||||||||	ggugGGUCACCUGAGGUUGGGAGu	0.9800	-0.163	5	MCF7
MIMAT0000451	hsa-miR-150-5p	ENSG00000261334	AL353803.4	lincRNA	chr9	132244140	132244163	-	1	0	AGO2	8mer	gugACC--AUGUUCCCAACCCUCu	|| ||| | ||:| |||||||	cagUGGUCUUCAGGACUUGGGAGa	1.3237	-0.898	0	22RV1
MIMAT0000451	hsa-miR-150-5p	ENSG00000204054	LINC00963	processed_transcript	chr9	132257844	132257866	+	4	0	AGO1-4,AGO2	7mer-m8	guGACCAUGUUC-CCAACCCUCu	:|| |:|: | |||||||	ucUUGAUGCGUGACCUUGGGAGg	0.9279	0.908	3	Huh-7.5,T98G
MIMAT0000451	hsa-miR-150-5p	ENSG00000204054	LINC00963	processed_transcript	chr9	132264453	132264474	+	2	0	AGO1,AGO2	8mer	gugaccauguucccAACCCUCu	| || | |||||||	ggcagggaggccuaUUGGGAGa	0.5188	0.048	3	HeLa,endothelial
MIMAT0000451	hsa-miR-150-5p	ENSG00000204054	LINC00963	processed_transcript	chr9	132266441	132266462	+	2	0	AGO1-4,AGO2	7mer-m8	gugaccauguucccAACCCUCu	|||||||	guaaucccagcauuUUGGGAGu	-0.7727	0.177	3	HeLa,hNSC
MIMAT0000451	hsa-miR-150-5p	ENSG00000204054	LINC00963	processed_transcript	chr9	132269675	132269696	+	1	0	AGO2	7mer-m8	gugaccauguucccAACCCUCu	| |||||||	gaaaucccagcccuUUGGGAGg	-0.4545	-0.020	3	T-REx-293
MIMAT0000451	hsa-miR-150-5p	ENSG00000204054	LINC00963	processed_transcript	chr9	132270825	132270846	+	1	0	AGO2	7mer-m8	gugaccauguucccAACCCUCu	|||||||	guaaucccagcacuUUGGGAGg	-0.7727	-0.009	3	HCT116
MIMAT0000451	hsa-miR-150-5p	ENSG00000273249	BX649632.1	antisense	chr9	136999379	136999400	-	2	0	AGO2	7mer-m8	gugaccauguucccAACCCUCu	|||||||	guaaucccagcacuUUGGGAGg	-0.7727	0.063	9	HeLa
MIMAT0000451	hsa-miR-150-5p	ENSG00000273066	AL355987.4	processed_transcript	chr9	139703971	139703992	+	2	0	AGO1,AGO1-4	7mer-m8	gugaccauguucccAACCCUCu	|||||||	guaaucccagcacuUUGGGAGg	-0.7727	0.544	13	Huh-7.5,endothelial
MIMAT0000451	hsa-miR-150-5p	ENSG00000203993	ARRDC1-AS1	antisense	chr9	140512944	140512965	-	6	0	AGO1-4,AGO2	7mer-m8	gugaccauguucCCAACCCUCu	| | | | |||||||||	cgggguucccucGGUUGGGAGg	0.8115	-0.362	9	22RV1,Huh-7.5
MIMAT0000451	hsa-miR-150-5p	ENSG00000232656	IDI2-AS1	antisense	chr10	1081755	1081776	+	1	0	AGO2	7mer-m8	gugaccauguucccAACCCUCu	| | |||||||	uuuuuccagcgcucUUGGGAGg	0.1231	-0.104	1	HeLa
MIMAT0000451	hsa-miR-150-5p	ENSG00000231298	LINC00704	lincRNA	chr10	4701650	4701671	-	1	0	AGO1	7mer-m8	gugaccauguucccAACCCUCu	|||||||	auaaucccagcacuUUGGGAGg	-0.7727	-0.145	4	endothelial
MIMAT0000451	hsa-miR-150-5p	ENSG00000232638	AL390294.1	lincRNA	chr10	8093529	8093550	+	1	0	AGO2	7mer-m8	gugaccauguucccAACCCUCu	| | |||||||	ccgccggcugcuccUUGGGAGg	-0.0521	0.494	5	MCF7
MIMAT0000451	hsa-miR-150-5p	ENSG00000225778	PROSER2-AS1	antisense	chr10	11892020	11892041	-	1	0	AGO1	7mer-m8	guGACCAUGUUCCCAACCCUCu	:||| :: || |||||||	auUUGGCUUGUGGUUUGGGAGg	1.1230	-0.298	2	endothelial
MIMAT0000451	hsa-miR-150-5p	ENSG00000204832	ST8SIA6-AS1	antisense	chr10	17451445	17451466	+	1	0	AGO2	7mer-m8	gugaccauguucccAACCCUCu	| |||||||	guaaucucagcaauUUGGGAGg	-0.2196	-0.323	1	22RV1
MIMAT0000451	hsa-miR-150-5p	ENSG00000204832	ST8SIA6-AS1	antisense	chr10	17451614	17451639	+	1	0	AGO2	7mer-m8	gugACCAUGUUCCC----AACCCUCu	| |||| || | |||||||	uggUUGUACCAGUGCACUUUGGGAGg	0.9534	-0.170	1	22RV1
MIMAT0000451	hsa-miR-150-5p	ENSG00000226578	AL132657.1	lincRNA	chr10	38072862	38072883	-	1	0	AGO2	7mer-m8	gugaccauguucccAACCCUCu	|||||||	guaaucccagcuacUUGGGAGg	-0.7727	-0.024	9	islets
MIMAT0000451	hsa-miR-150-5p	ENSG00000259942	RP11-292F22.7	lincRNA	chr10	47656762	47656783	+	2	0	AGO2	7mer-m8	gugaccauGUUCCCAACCCUCu	||: | |||||||	ucuaaucuCAGCGCUUGGGAGu	0.2056	-0.076	0	HeLa
MIMAT0000451	hsa-miR-150-5p	ENSG00000272892	AL133551.1	lincRNA	chr10	69610059	69610080	+	1	0	AGO2	7mer-m8	gugaccauguucccAACCCUCu	|||||||	guaaucccagcacuUUGGGAGg	-0.7727	0.226	10	HCT116
MIMAT0000451	hsa-miR-150-5p	ENSG00000260400	AL513534.1	sense_overlapping	chr10	70458684	70458705	+	1	0	AGO1-4	8mer	gugaccauguucccAACCCUCu	|||||||	guaaucccagcacuUUGGGAGa	-0.7727	0.205	10	Huh-7.5
MIMAT0000451	hsa-miR-150-5p	ENSG00000229261	AL596223.1	antisense	chr10	70975161	70975182	-	2	0	AGO2	7mer-m8	gugaccauguucccAACCCUCu	|||||||	guaaucccagcauuUUGGGAGg	-0.7727	-0.660	6	22RV1
MIMAT0000451	hsa-miR-150-5p	ENSG00000279502	AC016542.2	TEC	chr10	74516671	74516694	+	1	0	AGO2	7mer-m8	gugACCAUGUUCC--CAACCCUCu	| | || | ||| |||||||	cugUAGUCCCAGGUACUUGGGAGg	1.0776	-0.167	0	HeLa
MIMAT0000451	hsa-miR-150-5p	ENSG00000272630	AL731563.3	lincRNA	chr10	74859451	74859474	-	1	0	AGO2	7mer-m8	gugACCAUGUUC--CCAACCCUCu	| | || | || |||||||	cugUAGUCCCAGCUACUUGGGAGg	0.8747	0.143	4	T-REx-293
MIMAT0000451	hsa-miR-150-5p	ENSG00000221817	PPP3CB-AS1	processed_transcript	chr10	75265371	75265392	+	2	0	AGO1-4,AGO2	7mer-m8	gugaccauguucccAACCCUCu	|||||||	guaaucccagcacuUUGGGAGg	-0.7727	0.273	1	Huh-7.5,motor_cortex
MIMAT0000451	hsa-miR-150-5p	ENSG00000272589	ZSWIM8-AS1	antisense	chr10	75557777	75557800	-	3	0	AGO2	8mer	gugacCAUGUUC--CCAACCCUCu	||: :|| ||||||||	aguacGUGAGAGCCAGUUGGGAGa	0.6488	5.744	2	T-REx-293
MIMAT0000451	hsa-miR-150-5p	ENSG00000225484	NUTM2B-AS1	antisense	chr10	81524999	81525020	-	7	0	AGO1-4,AGO2	8mer	gugaccauguucccAACCCUCu	| | |||||||	cuccuucugcucucUUGGGAGa	-0.2273	-0.070	2	Huh-7.5
MIMAT0000451	hsa-miR-150-5p	ENSG00000272631	AC067750.1	antisense	chr10	88511845	88511868	-	1	0	AGO1	7mer-m8	gugACCAUGUUC--CCAACCCUCu	| | || | || |||||||	cugUAGUCCCAGCUACUUGGGAGg	0.8747	0.080	8	HEK293
MIMAT0000451	hsa-miR-150-5p	ENSG00000232110	AL353751.1	antisense	chr10	91044895	91044916	+	1	0	AGO2	8mer	gugaCCAUGUUCCCAACCCUCu	|| || |||||||	ucggGGAACCUCCCUUGGGAGa	0.5687	-0.292	4	H1
MIMAT0000451	hsa-miR-150-5p	ENSG00000280660	AL157396.1	sense_intronic	chr10	95531475	95531496	+	1	0	AGO1	7mer-m8	gugaccauGUUCCCAACCCUCu	||: |||||||	uguaauccCAGCACUUGGGAGg	0.0692	0.094	3	endothelial
MIMAT0000451	hsa-miR-150-5p	ENSG00000235823	OLMALINC	lincRNA	chr10	102141083	102141104	+	2	0	AGO2	8mer	gugaccauguucccAACCCUCu	| |||||||	acaggaggacuccuUUGGGAGa	-0.2794	0.023	14	HeLa
MIMAT0000451	hsa-miR-150-5p	ENSG00000273108	AL121929.2	antisense	chr10	105368788	105368811	+	1	0	AGO2	7mer-m8	gugACCAUGUUC--CCAACCCUCu	| |||| | || |||||||	cugUGGUCCCAGCUACUUGGGAGu	1.1685	-0.009	2	HeLa
MIMAT0000451	hsa-miR-150-5p	ENSG00000260917	AL158212.3	sense_overlapping	chr10	114584077	114584098	+	1	0	AGO1-4	7mer-m8	gugaccauguucccAACCCUCu	|||||||	guaaucccagcacuUUGGGAGg	-0.7727	0.158	5	Huh-7.5
MIMAT0000451	hsa-miR-150-5p	ENSG00000260917	AL158212.3	sense_overlapping	chr10	114586355	114586376	+	3	0	AGO2	7mer-m8	gugaccauGUUCCCAACCCUCu	| :|:| |||||||	gugaagccUAGGAUUUGGGAGc	0.4638	-0.084	5	HEK293S
MIMAT0000451	hsa-miR-150-5p	ENSG00000279982	AL162274.3	TEC	chr10	133810752	133810770	+	1	0	AGO1-4	7mer-m8	gugacCAUGUUCCCAACCCUCu	||| || ||||||||	ucagaGUA-AA--GUUGGGAGu	0.7154	-0.123	3	hNSC
MIMAT0000451	hsa-miR-150-5p	ENSG00000229081	LINC01165	antisense	chr10	134334889	134334908	-	3	0	AGO2	7mer-m8	guGACCAUGUUCCCAACCCUCu	||| | :|| |||||||	ggCUG--AGGAGAUUUGGGAGu	0.9490	-0.919	10	MDMs
MIMAT0000451	hsa-miR-150-5p	ENSG00000255284	AP006621.3	lincRNA	chr11	784177	784200	+	2	0	AGO1-4	7mer-m8	gugaccAUGUUC--CCAACCCUCu	| | | | || | |||||||	cuguaaUCCCAGCAGUUUGGGAGg	0.7805	0.199	10	Huh-7.5
MIMAT0000451	hsa-miR-150-5p	ENSG00000269821	KCNQ1OT1	antisense	chr11	2671066	2671087	-	3	0	AGO1-4,AGO2	8mer	gugaccauGUUCCCAACCCUCu	| ||| | |||||||	aaaacugcCAAAGUUUGGGAGa	0.6119	0.140	9	Huh-7.5
MIMAT0000451	hsa-miR-150-5p	ENSG00000269821	KCNQ1OT1	antisense	chr11	2671144	2671165	-	2	0	AGO1-4,AGO2	7mer-m8	gugaccauguucccAACCCUCu	|| | | || |||||||	caauauuucacauuUUGGGAGu	0.9201	0.204	9	Huh-7.5
MIMAT0000451	hsa-miR-150-5p	ENSG00000269821	KCNQ1OT1	antisense	chr11	2690287	2690313	-	5	0	AGO1-4,AGO2	8mer	guGACCAU---GUUCC--CAACCCUCu	||||| || ||:|| ||||||||	caCUGAUACGGCAGGGUAGUUGGGAGa	1.6344	-0.311	9	Huh-7.5
MIMAT0000451	hsa-miR-150-5p	ENSG00000269821	KCNQ1OT1	antisense	chr11	2696465	2696489	-	4	0	AGO1-4,AGO2	7mer-m8	guGACCAUGUU---CCCAACCCUCu	||| |||: | |||||||	uuCUGAAACAGUACUGCUUGGGAGc	0.8847	-0.235	9	HEK293S,Huh-7.5
MIMAT0000451	hsa-miR-150-5p	ENSG00000269821	KCNQ1OT1	antisense	chr11	2696506	2696527	-	5	0	AGO1-4,AGO2	8mer	gugaccauguucccAACCCUCu	| | |||||||	ccaaaacucugcuuUUGGGAGa	0.0237	0.059	9	Huh-7.5
MIMAT0000451	hsa-miR-150-5p	ENSG00000269821	KCNQ1OT1	antisense	chr11	2709404	2709425	-	8	0	AGO1-4,AGO2	7mer-m8	guGACCAUGUUCCCAACCCUCu	||| | | |||||||	ucCUGCCCCCUUGCUUGGGAGc	0.7084	-0.341	9	Huh-7.5
MIMAT0000451	hsa-miR-150-5p	ENSG00000246273	SBF2-AS1	antisense	chr11	9830755	9830776	+	1	0	AGO2	7mer-m8	gugaccauguucccAACCCUCu	|||||||	auaaucccagcacuUUGGGAGg	-0.7727	0.089	9	MDA-MB-231
MIMAT0000451	hsa-miR-150-5p	ENSG00000251381	LINC00958	lincRNA	chr11	13009969	13009990	-	1	0	AGO2	7mer-m8	gugaccauguucccAACCCUCu	|||||||	guaaucccagcacuUUGGGAGg	-0.7727	0.249	9	HeLa
MIMAT0000451	hsa-miR-150-5p	ENSG00000254418	SPON1-AS1	antisense	chr11	14284527	14284548	-	2	0	AGO1	7mer-m8	gugaccauguucccAACCCUCu	| | | |||||||	acccaggcugacacUUGGGAGc	0.3193	-0.138	5	endothelial
MIMAT0000451	hsa-miR-150-5p	ENSG00000280798	LINC00294	lincRNA	chr11	33099521	33099542	+	1	0	AGO2	7mer-m8	gugaccauguucccAACCCUCu	|||||||	guaauccuagcacuUUGGGAGg	-0.7727	0.040	1	HCT116
MIMAT0000451	hsa-miR-150-5p	ENSG00000246250	AC087521.2	antisense	chr11	43854842	43854863	-	1	0	AGO2	7mer-m8	gugaccauGUUCCCAACCCUCu	| ::|| |||||||	uaagccacUGAGAUUUGGGAGu	0.4732	0.250	5	TDF
MIMAT0000451	hsa-miR-150-5p	ENSG00000254602	AP000662.1	sense_overlapping	chr11	57419677	57419698	+	1	0	AGO1-4	7mer-m8	gugaccauguucccAACCCUCu	|||||||	guaaucccagcacuUUGGGAGg	-0.7727	0.128	8	hNSC
MIMAT0000451	hsa-miR-150-5p	ENSG00000279246	AP003108.3	TEC	chr11	61121706	61121727	+	1	0	AGO2	7mer-m8	gugaccauguucccAACCCUCu	| | || |||||||	aauuccagcacuuuUUGGGAGg	0.5310	-0.194	6	HeLa
MIMAT0000451	hsa-miR-150-5p	ENSG00000245532	NEAT1	lincRNA	chr11	65194398	65194419	+	48	0	AGO1-4,AGO2	7mer-m8	gugaccaUGUUCCCAACCCUCu	| |:|: |||||||	auauuccAUAGUCUUUGGGAGg	0.5322	0.028	3	MDMs,foreskin_fibroblast
MIMAT0000451	hsa-miR-150-5p	ENSG00000245532	NEAT1	lincRNA	chr11	65206896	65206917	+	16	0	AGO1-4,AGO2	8mer	gugaccauguucccAACCCUCu	|||||||	guaaucccagcacuUUGGGAGa	-0.7727	0.024	3	Huh-7.5,foreskin_fibroblast
MIMAT0000451	hsa-miR-150-5p	ENSG00000245532	NEAT1	lincRNA	chr11	65208059	65208079	+	30	0	AGO1,AGO1-4,AGO2	7mer-m8	gugaccaUGUUCCCAACCCUCu	| |:|| | |||||||	aaagcaaAUAA-GAUUGGGAGg	0.6566	0.199	3	Huh-7.5,endothelial,foreskin_fibroblast
MIMAT0000451	hsa-miR-150-5p	ENSG00000245532	NEAT1	lincRNA	chr11	65208191	65208214	+	21	0	AGO1-4,AGO2	7mer-m8	gugACCAUGUUC--CCAACCCUCu	| | || | || |||||||	cugUAGUCCCAGCUACUUGGGAGg	0.8747	-0.024	3	Huh-7.5
MIMAT0000451	hsa-miR-150-5p	ENSG00000245532	NEAT1	lincRNA	chr11	65210095	65210116	+	31	0	AGO1,AGO1-4,AGO2	7mer-m8	gugaccauguucccAACCCUCu	| |||||||	ugaaucuuagcacuUUGGGAGg	-0.2196	0.098	3	Huh-7.5,endothelial
MIMAT0000451	hsa-miR-150-5p	ENSG00000251562	MALAT1	lincRNA	chr11	65265994	65266015	+	1	0	AGO2	7mer-m8	gugacCAUGUUCCCAACCCUCu	|| ||: | |||||||	aacguGUGGCUGUCUUGGGAGc	0.8226	-0.702	4	T98G
MIMAT0000451	hsa-miR-150-5p	ENSG00000251562	MALAT1	lincRNA	chr11	65267068	65267090	+	83	9	AGO1,AGO1-4,AGO2	7mer-m8	gugACCAUGUU-CCCAACCCUCu	| ||| | :| |||||||	aaaUGGAAAGAUUAAUUGGGAGu	0.9678	-0.219	4	MDMs,endothelial,foreskin_fibroblast
MIMAT0000451	hsa-miR-150-5p	ENSG00000260233	SSSCA1-AS1	processed_transcript	chr11	65336187	65336208	-	2	0	AGO2	7mer-m8	gugaccauguucccAACCCUCu	|||||||	guaaccccagcacaUUGGGAGg	-0.7727	-0.215	14	HeLa
MIMAT0000451	hsa-miR-150-5p	ENSG00000255517	AP002748.3	antisense	chr11	66242456	66242477	-	1	0	AGO1-4	7mer-m8	gugaccauguucccAACCCUCu	|||||||	guaaucccagcacuUUGGGAGg	-0.7727	0.030	11	Huh-7.5
MIMAT0000451	hsa-miR-150-5p	ENSG00000255031	AP002807.1	antisense	chr11	67820993	67821014	+	2	0	AGO2	7mer-m8	gugaccauguucccAACCCUCu	|||||||	ucacuugcugucccUUGGGAGu	-0.7727	-0.253	0	HCT116
MIMAT0000451	hsa-miR-150-5p	ENSG00000260895	AP003071.1	lincRNA	chr11	68876347	68876368	+	1	0	AGO1-4	7mer-m8	gugaccauguucccAACCCUCu	| |||||||	cugccccugccccuUUGGGAGc	-0.5455	-0.061	4	Huh-7.5
MIMAT0000451	hsa-miR-150-5p	ENSG00000256007	ARAP1-AS1	antisense	chr11	72396313	72396337	+	1	0	AGO2	7mer-m8	guGACCAUGUUCC---CAACCCUCu	||| | ::: | ||||||||	ugCUGUUCUGGAGUUUGUUGGGAGg	1.0011	0.138	1	TDF
MIMAT0000451	hsa-miR-150-5p	ENSG00000279117	AP001972.5	TEC	chr11	74973113	74973134	-	2	0	AGO1,AGO2	7mer-m8	gugaccauguucccAACCCUCu	| | |||||||	gcuucucagugacaUUGGGAGg	0.1231	0.262	2	HUVEC,endothelial
MIMAT0000451	hsa-miR-150-5p	ENSG00000279900	AP001767.4	TEC	chr11	82795075	82795096	+	1	0	AGO2	7mer-m8	gugaccauguucccAACCCUCu	|||||||	guaaucccagcacuUUGGGAGg	-0.7727	0.291	3	HCT116
MIMAT0000451	hsa-miR-150-5p	ENSG00000247137	AP000873.2	processed_transcript	chr11	82902594	82902615	-	2	0	AGO1-4,AGO2	7mer-m8	gugaccauguucccAACCCUCu	|||||||	guaauucuagcacuUUGGGAGg	-0.7727	0.004	8	HeLa,hNSC
MIMAT0000451	hsa-miR-150-5p	ENSG00000254998	AP003181.1	lincRNA	chr11	105031015	105031036	-	2	0	AGO1-4	7mer-m8	gugaccauguucccAACCCUCu	| | |||||||	agauaauguugaacUUGGGAGc	0.0654	0.289	4	Huh-7.5
MIMAT0000451	hsa-miR-150-5p	ENSG00000261098	AP000766.1	lincRNA	chr11	107186591	107186612	-	1	0	AGO2	7mer-m8	gugaccauguucccAACCCUCu	|||||||	guaauuccagcacuUUGGGAGg	-0.7727	-0.055	7	GM12878
MIMAT0000451	hsa-miR-150-5p	ENSG00000255248	MIR100HG	processed_transcript	chr11	122180059	122180080	-	2	0	AGO1-4,AGO2	7mer-m8	gugaccauguucccAACCCUCu	| | |||||||	auuuucuuucguuuUUGGGAGg	0.0654	1.079	5	Huh-7.5
MIMAT0000451	hsa-miR-150-5p	ENSG00000280832	GSEC	antisense	chr11	126220373	126220394	-	1	0	AGO2	7mer-m8	gugaccauguucccAACCCUCu	| |||||||	guaaucucagcuacUUGGGAGg	-0.2196	-0.050	7	HeLa
MIMAT0000451	hsa-miR-150-5p	ENSG00000280237	MIR4697HG	TEC	chr11	133770980	133770999	-	1	0	AGO2	7mer-m8	guGACCAUGUUCCCAACCCUCu	|| |:| | |||||||	guCUCUUGCCA--CUUGGGAGg	0.7273	0.061	5	HEK293S
MIMAT0000451	hsa-miR-150-5p	ENSG00000261799	AC007406.5	sense_overlapping	chr12	384486	384507	-	2	0	AGO1-4,AGO2	7mer-m8	gugaccauguucccAACCCUCu	|||||||	guaauccuagcuacUUGGGAGg	-0.7727	-0.030	7	Huh-7.5,hNSC
MIMAT0000451	hsa-miR-150-5p	ENSG00000257084	MIR200CHG	lincRNA	chr12	7073538	7073559	+	1	0	AGO2	7mer-m8	gugaccauguucccAACCCUCu	| | | |||||||	auugucuucccgccUUGGGAGc	0.2161	-0.064	9	22RV1
MIMAT0000451	hsa-miR-150-5p	ENSG00000205885	C1RL-AS1	antisense	chr12	7264027	7264048	+	2	0	AGO1-4,AGO2	7mer-m8	gugaccauguucccAACCCUCu	|||||||	auaaucccagcauuUUGGGAGg	-0.7727	0.165	1	HeLa,Huh-7.5
MIMAT0000451	hsa-miR-150-5p	ENSG00000226711	FAM66C	antisense	chr12	8368489	8368510	+	1	0	AGO2	7mer-m8	gugaccauguucccAACCCUCu	| |||||||	guaaucccaacccuUUGGGAGg	-0.2866	-0.204	10	motor_cortex
MIMAT0000451	hsa-miR-150-5p	ENSG00000257027	AC010186.3	sense_intronic	chr12	9813096	9813122	+	2	0	AGO1-4,AGO2	7mer-m8	guGAC-CAUGUUC----CCAACCCUCu	:|| ||| ||| | |||||||	auUUGUGUAGAAGACUUGAUUGGGAGc	0.9412	-0.033	2	HEK293S,hNSC
MIMAT0000451	hsa-miR-150-5p	ENSG00000261324	AC010168.2	sense_overlapping	chr12	14920418	14920439	-	1	0	AGO1	7mer-m8	gugaccauguucccAACCCUCu	|||||||	guaaucccagcacuUUGGGAGg	-0.7727	0.179	5	endothelial
MIMAT0000451	hsa-miR-150-5p	ENSG00000275764	AC092747.4	lincRNA	chr12	27191733	27191754	+	12	0	AGO1-4,AGO2	7mer-m8	gugaccAUGUUCCCAACCCUCu	| ||::: | |||||||	aaugccUAUGGAGUUUGGGAGg	0.8558	0.326	1	Huh-7.5
MIMAT0000451	hsa-miR-150-5p	ENSG00000278475	AC009464.1	sense_intronic	chr12	46183004	46183025	+	2	0	AGO1-4,AGO2	7mer-m8	gugaccauguucccAACCCUCu	| | | |||||||	uagucagaugucccUUGGGAGu	0.3115	0.085	1	HeLa,Huh-7.5
MIMAT0000451	hsa-miR-150-5p	ENSG00000257261	AC008014.1	lincRNA	chr12	46849781	46849802	+	2	0	AGO1-4	8mer	gugaccauguUCCCAACCCUCu	|| ||| |||||||	agcucaagucAGGCUUGGGAGa	0.6307	0.647	8	Huh-7.5
MIMAT0000451	hsa-miR-150-5p	ENSG00000268069	AC004466.1	antisense	chr12	48179662	48179683	+	1	0	AGO2	7mer-m8	gugaccauGUUCCCAACCCUCu	| :|: |||||||||	ccaaaaccUAGAGGUUGGGAGg	0.4783	2.016	3	HEK293S
MIMAT0000451	hsa-miR-150-5p	ENSG00000258334	AC125611.4	antisense	chr12	49686477	49686498	-	2	0	AGO1-4	7mer-m8	guGACCAUGUUCCCAACCCUCu	|| || : ||||||||	acCUCAUAGUGUUGUUGGGAGg	0.8370	-0.072	8	MCF7
MIMAT0000451	hsa-miR-150-5p	ENSG00000258334	AC125611.4	antisense	chr12	49687136	49687158	-	1	0	AGO2	7mer-m8	gugaccAUGUUCC-CAACCCUCu	| | | :|| |||||||	ccuaacUCCUGGGAAUUGGGAGg	0.6112	-0.139	8	22RV1
MIMAT0000451	hsa-miR-150-5p	ENSG00000257337	AC068888.1	antisense	chr12	53439333	53439354	-	1	0	AGO2	7mer-m8	gugaccauguucccAACCCUCu	| |||||||	ccagaaauuggcauUUGGGAGg	-0.5455	0.148	13	HeLa
MIMAT0000451	hsa-miR-150-5p	ENSG00000228630	HOTAIR	antisense	chr12	54357123	54357144	-	2	0	AGO2	7mer-m8	gugaccaUGUUCCCAACCCUCu	| | |:||||||||||	cuuccccAAAGGGGUUGGGAGu	0.7349	-0.068	9	HeLa
MIMAT0000451	hsa-miR-150-5p	ENSG00000273046	AC012531.2	processed_transcript	chr12	54410932	54410953	+	4	0	AGO2	7mer-m8	guGACCAUGUUCCCAACCCUCu	| || :: : | |||||||	agCAGGAGUUGAGCUUGGGAGc	0.9013	1.057	8	HeLa
MIMAT0000451	hsa-miR-150-5p	ENSG00000260597	AC012531.1	lincRNA	chr12	54414295	54414316	+	6	0	AGO1-4,AGO2	7mer-m8	guGACCAUGUUCCCAACCCUCu	||| || ||| |||||||	uuCUGAAACCAGGCUUGGGAGu	1.3448	0.876	6	Huh-7.5
MIMAT0000451	hsa-miR-150-5p	ENSG00000258001	AC126614.1	lincRNA	chr12	57827608	57827629	+	1	0	AGO1-4	7mer-m8	gugaccauguuccCAACCCUCu	||||||||	guaaucccagcauGUUGGGAGg	-0.5455	0.396	5	Huh-7.5
MIMAT0000451	hsa-miR-150-5p	ENSG00000257354	AC048341.1	lincRNA	chr12	63009753	63009775	+	1	0	AGO2	7mer-m8	gugaccaUGUUCC-CAACCCUCu	| | | |||| |||||||	gaauuucAGAAGGUCUUGGGAGg	1.0521	0.211	3	HeLa
MIMAT0000451	hsa-miR-150-5p	ENSG00000250280	AC026124.1	sense_intronic	chr12	65679357	65679378	+	2	0	AGO1	7mer-m8	gugaccauguucccAACCCUCu	|||||||	guaaucccagcacuUUGGGAGg	-0.7727	0.031	2	endothelial
MIMAT0000451	hsa-miR-150-5p	ENSG00000274979	AC020656.2	lincRNA	chr12	69722199	69722222	-	2	0	AGO1-4	7mer-m8	gugaccaUGUU--CCCAACCCUCu	| |||| | |||||||	uugggagACAACUAGUUUGGGAGg	0.7229	-0.007	0	Huh-7.5
MIMAT0000451	hsa-miR-150-5p	ENSG00000274979	AC020656.2	lincRNA	chr12	69722215	69722236	-	2	0	AGO1-4	8mer	gugaccaUGUUCCCAACCCUCu	|: ||| |||||||	acagacaAUUAGGUUUGGGAGa	0.4916	-0.058	0	Huh-7.5
MIMAT0000451	hsa-miR-150-5p	ENSG00000258168	AC025569.1	antisense	chr12	70936410	70936431	+	1	0	AGO2	7mer-m8	gugaccauguucccAACCCUCu	|||||||	guaaucccagcacuUUGGGAGg	-0.7727	0.241	1	HeLa
MIMAT0000451	hsa-miR-150-5p	ENSG00000257242	LINC01619	processed_transcript	chr12	92534838	92534859	-	2	0	AGO1,AGO2	7mer-m8	gugaccauguucccAACCCUCu	|| | |||||||	ggcucccuuuaaucUUGGGAGc	0.2537	0.401	1	Huh-7.5,endothelial
MIMAT0000451	hsa-miR-150-5p	ENSG00000246985	SOCS2-AS1	processed_transcript	chr12	93936891	93936912	-	1	0	AGO1-4	7mer-m8	gugaccauguucccAACCCUCu	|||||||	auaauccuagcacuUUGGGAGg	-0.7727	0.321	3	hNSC
MIMAT0000451	hsa-miR-150-5p	ENSG00000279148	AC126474.1	TEC	chr12	100420644	100420670	-	2	0	AGO2	7mer-m8	guGACCAU--GU-UC--CCAACCCUCu	|| ||| || || |||||||	ugCUUGUAAUCACAGCUACUUGGGAGu	0.9789	-0.064	1	T-REx-293
MIMAT0000451	hsa-miR-150-5p	ENSG00000279148	AC126474.1	TEC	chr12	100420746	100420770	-	2	0	AGO2	7mer-m8	gugACC-A-UGUUC-CCAACCCUCu	||| | || | |||||||||	gggUGGAUCACCUGAGGUUGGGAGu	1.0709	-0.196	1	22RV1
MIMAT0000451	hsa-miR-150-5p	ENSG00000279148	AC126474.1	TEC	chr12	100420778	100420799	-	3	0	AGO1-4,AGO2	7mer-m8	gugaccauguucccAACCCUCu	|||||||	guaaucccaucacaUUGGGAGg	-0.7727	-0.125	1	22RV1,Huh-7.5
MIMAT0000451	hsa-miR-150-5p	ENSG00000280088	AC126474.2	TEC	chr12	100427563	100427584	-	5	0	AGO1,AGO2	7mer-m8	gugaccauguucccAACCCUCu	| |||||||	guaaucucagcacuUUGGGAGg	-0.2196	0.192	7	Huh-7.5,endothelial
MIMAT0000451	hsa-miR-150-5p	ENSG00000281344	HELLPAR	macro_lncRNA	chr12	102599452	102599473	+	1	0	AGO2	7mer-m8	gugaccauguucccAACCCUCu	|||||||	guaaucccagcacuUUGGGAGg	-0.7727	-0.297	3	BCBL-1
MIMAT0000451	hsa-miR-150-5p	ENSG00000281344	HELLPAR	macro_lncRNA	chr12	102604786	102604808	+	1	0	AGO1-4	7mer-m8	gugaccauGUUC-CCAACCCUCu	|||| |||||||	uguaauccCAAGACUUUGGGAGg	0.3176	0.080	3	Huh-7.5
MIMAT0000451	hsa-miR-150-5p	ENSG00000281344	HELLPAR	macro_lncRNA	chr12	102605100	102605123	+	1	0	AGO1-4	7mer-m8	gugACCAUGUUC--CCAACCCUCu	| || | || |||||||	uuaUAGUCCCAGCACUUUGGGAGg	0.7050	-0.134	3	Huh-7.5
MIMAT0000451	hsa-miR-150-5p	ENSG00000281344	HELLPAR	macro_lncRNA	chr12	102605244	102605267	+	2	0	AGO1-4,AGO2	7mer-m8	gugACCAUGUUC--CCAACCCUCu	| |||| | || |||||||	cugUGGUCCCAGCUACUUGGGAGg	1.1685	0.256	3	Huh-7.5
MIMAT0000451	hsa-miR-150-5p	ENSG00000281344	HELLPAR	macro_lncRNA	chr12	102612106	102612127	+	1	0	AGO1-4	8mer	gugaccauguucccAACCCUCu	|| |||||||	augggggcucuauaUUGGGAGa	-0.0144	-0.097	3	Huh-7.5
MIMAT0000451	hsa-miR-150-5p	ENSG00000281344	HELLPAR	macro_lncRNA	chr12	102620727	102620750	+	1	0	AGO2	7mer-m8	gugACCAUGUU-CC-CAACCCUCu	|| ||| |||: || ||||||||	cagUGGCACAGUGGAGUUGGGAGg	1.7383	0.229	3	HEK293S
MIMAT0000451	hsa-miR-150-5p	ENSG00000281344	HELLPAR	macro_lncRNA	chr12	102640502	102640522	+	1	0	AGO2	8mer	guGACCAUGUUCCCAACCCUCu	:| ||| || | |||||||	ggUUUGUA-AAAGCUUGGGAGa	1.1685	0.175	3	GM12878
MIMAT0000451	hsa-miR-150-5p	ENSG00000281344	HELLPAR	macro_lncRNA	chr12	102700343	102700365	+	3	0	AGO1-4,AGO2	7mer-m8	guGACCAUGUUC-CCAACCCUCu	:|| | || | |||||||	ucUUGUUUCAUGUCCUUGGGAGc	0.9201	0.132	3	Huh-7.5
MIMAT0000451	hsa-miR-150-5p	ENSG00000281344	HELLPAR	macro_lncRNA	chr12	102717192	102717213	+	2	0	AGO1-4	7mer-m8	gugaccauguucccAACCCUCu	|||||||	guaaucccaguacuUUGGGAGg	-0.7727	0.040	3	Huh-7.5
MIMAT0000451	hsa-miR-150-5p	ENSG00000257476	LINC02459	lincRNA	chr12	114677073	114677095	-	1	0	AGO2	8mer	guGACCAUGUUC-CCAACCCUCu	:| | | ::| ||||||||	guUUCGAAGGGGCAGUUGGGAGa	0.9091	-0.242	0	Akata-LCLd3
MIMAT0000451	hsa-miR-150-5p	ENSG00000258337	AC130895.1	sense_intronic	chr12	116618988	116619009	-	2	0	AGO1-4,AGO2	7mer-m8	gugaccauguucccAACCCUCu	| | | |||||||	cucaugccuguacuUUGGGAGg	0.1630	0.098	2	HeLa,MCF7
MIMAT0000451	hsa-miR-150-5p	ENSG00000256031	AC087885.1	sense_intronic	chr12	119439528	119439551	+	2	0	AGO2	7mer-m8	gugaccAUGUUC--CCAACCCUCu	| | | |||| |||||||	cuguaaUCCAAGCACUUUGGGAGg	0.9756	0.175	4	22RV1
MIMAT0000451	hsa-miR-150-5p	ENSG00000274292	AC084018.2	lincRNA	chr12	122238917	122238939	+	4	0	AGO1,AGO1-4,AGO3,AGO4	7mer-m8	gugaccaUGUUC-CCAACCCUCu	| || :| | |||||||	aaagaaaACUGGUGUUUGGGAGg	0.6112	0.901	7	HEK293,MCF7
MIMAT0000451	hsa-miR-150-5p	ENSG00000280138	AC027290.2	TEC	chr12	123356977	123357000	-	2	0	AGO2	8mer	guGACCAUG--UUCCCAACCCUCu	|| ||| || ||||||||	agCUUUUACUUUAGAGUUGGGAGa	1.0588	-0.118	1	EWS
MIMAT0000451	hsa-miR-150-5p	ENSG00000280138	AC027290.2	TEC	chr12	123359876	123359896	-	1	0	AGO2	7mer-m8	gugaccAUGUUCCCAACCCUCu	| | || || |||||||	uaauccUAGAA-CUUUGGGAGg	0.8747	-0.021	1	HCT116
MIMAT0000451	hsa-miR-150-5p	ENSG00000280138	AC027290.2	TEC	chr12	123362048	123362069	-	2	0	AGO1-4,AGO2	7mer-m8	gugaccauguucccAACCCUCu	|||||||	guaaucccagcacuUUGGGAGg	-0.7727	0.056	1	Huh-7.5
MIMAT0000451	hsa-miR-150-5p	ENSG00000280138	AC027290.2	TEC	chr12	123363453	123363474	-	1	0	AGO1-4	7mer-m8	gugaccauguucccAACCCUCu	| |||||||	guaauucuaacacuUUGGGAGg	-0.2866	0.134	1	Huh-7.5
MIMAT0000451	hsa-miR-150-5p	ENSG00000280138	AC027290.2	TEC	chr12	123368279	123368300	-	5	0	AGO1-4	7mer-m8	gugaccauguucccAACCCUCu	| | |||||||	uaauccccagcacuUUGGGAGg	-0.1364	0.051	1	Huh-7.5
MIMAT0000451	hsa-miR-150-5p	ENSG00000256028	AC026362.1	processed_transcript	chr12	123462286	123462307	+	2	0	AGO2	7mer-m8	gugaccauguuccCAACCCUCu	| ||||||||	gagccugugcuuuGUUGGGAGu	-0.2273	-0.265	7	HeLa
MIMAT0000451	hsa-miR-150-5p	ENSG00000256028	AC026362.1	processed_transcript	chr12	123464531	123464554	+	3	0	AGO1-4,AGO2	7mer-m8	guGACCAUGUU--CCCAACCCUCu	|| || |: | |||||||	acCUCCUAGAGCUGUUUUGGGAGu	0.7727	-0.154	7	A549,MDA-MB-231
MIMAT0000451	hsa-miR-150-5p	ENSG00000280381	AC026362.2	TEC	chr12	123572038	123572059	-	2	0	AGO2	7mer-m8	gugaccauguucccAACCCUCu	|||||||	auaaucccagcacuUUGGGAGg	-0.7727	0.255	2	22RV1
MIMAT0000451	hsa-miR-150-5p	ENSG00000278112	AC145423.3	sense_intronic	chr12	124004178	124004205	-	2	0	AGO2	8mer	guGACCAUGU---UCCC---AACCCUCu	|||| ||| |||| |||||||	acCUGGGACAGACAGGGUCCUUGGGAGa	1.3714	-0.018	4	22RV1
MIMAT0000451	hsa-miR-150-5p	ENSG00000247373	AC055713.1	lincRNA	chr12	124061853	124061874	-	1	0	AGO2	7mer-m8	gugaccauguucccAACCCUCu	|||||||	guaauccuagcauuUUGGGAGg	-0.7727	-0.080	6	22RV1
MIMAT0000451	hsa-miR-150-5p	ENSG00000279233	AC122688.3	TEC	chr12	125625973	125625996	+	1	0	AGO2	7mer-m8	gugACCAUGUUC--CCAACCCUCu	| || | | || |||||||	cugUGAUCCUAGCACUUUGGGAGg	0.8747	0.032	4	HeLa
MIMAT0000451	hsa-miR-150-5p	ENSG00000278266	AC079949.2	lincRNA	chr12	127632629	127632650	+	2	0	AGO2	7mer-m8	gugaccauguucccAACCCUCu	| | | |||||||	ggcaaggaauuuccUUGGGAGc	0.3260	0.136	4	HeLa
MIMAT0000451	hsa-miR-150-5p	ENSG00000256299	AC073912.2	lincRNA	chr12	131297139	131297160	-	1	0	AGO1	7mer-m8	gugaccauguucccAACCCUCu	|||||||	gcagcaguaguuuuUUGGGAGg	-0.7727	-0.754	3	endothelial
MIMAT0000451	hsa-miR-150-5p	ENSG00000280200	AC073862.5	TEC	chr12	131462621	131462645	+	2	0	AGO2	7mer-m8	guGACCAUGU-UCC--CAACCCUCu	| || || || ||| ||||||||	ccCUAGUUCACAGGUUGUUGGGAGg	1.4899	-0.176	1	HeLa
MIMAT0000451	hsa-miR-150-5p	ENSG00000280287	AC131212.3	TEC	chr12	133127416	133127437	+	2	0	AGO2	7mer-m8	gugaccAUGUUCCCAACCCUCu	|: :|| ||||||||	ugaguuUGGGAGAGUUGGGAGg	0.5908	-0.326	2	T98G
MIMAT0000451	hsa-miR-150-5p	ENSG00000280287	AC131212.3	TEC	chr12	133131142	133131163	+	3	0	AGO1-4,AGO2	7mer-m8	gugaccauguucccAACCCUCu	|||||||	guaaucccagcacuUUGGGAGg	-0.7727	0.217	2	Huh-7.5
MIMAT0000451	hsa-miR-150-5p	ENSG00000279466	AC073911.2	TEC	chr12	133650206	133650223	-	1	0	AGO2	7mer-m8	guGACCAUGUUCCCAACCCUCu	|||| || |||||||	ucCUGGCAC----UUUGGGAGg	0.8958	0.133	7	TrHBMEC
MIMAT0000451	hsa-miR-150-5p	ENSG00000274317	LINC02334	lincRNA	chr13	38618761	38618785	+	1	0	AGO1-4	7mer-m8	guGACCAUG---UUCCCAACCCUCu	||| |:| || |||||||	ucCUGUUGCCCUCAGUCUUGGGAGu	0.8370	0.065	8	hNSC
MIMAT0000451	hsa-miR-150-5p	ENSG00000235097	LINC00330	lincRNA	chr13	45374445	45374466	-	1	0	AGO2	7mer-m8	gugaccauguucccAACCCUCu	|||||||	guaaucccagcacuUUGGGAGg	-0.7727	0.176	1	TDF
MIMAT0000451	hsa-miR-150-5p	ENSG00000170919	TPT1-AS1	processed_transcript	chr13	45949875	45949896	+	2	0	AGO1-4,AGO2	7mer-m8	gugaccauguucccAACCCUCu	|||||||	guaaucccaccacuUUGGGAGg	-0.7727	-0.123	9	GM12891,hNSC
MIMAT0000451	hsa-miR-150-5p	ENSG00000170919	TPT1-AS1	processed_transcript	chr13	45962586	45962607	+	2	0	AGO2	7mer-m8	gugaccauguucccAACCCUCu	|||||||	guaaucccagcacuUUGGGAGg	-0.7727	0.069	9	HCT116
MIMAT0000451	hsa-miR-150-5p	ENSG00000261517	LINC00558	lincRNA	chr13	54447907	54447928	+	1	0	AGO2	7mer-m8	gugaccauguucccAACCCUCu	| | |||||||	aguggcuuguuaucUUGGGAGc	0.0388	0.218	1	T-REx-293
MIMAT0000451	hsa-miR-150-5p	ENSG00000227674	LINC00355	lincRNA	chr13	64649913	64649934	-	2	0	AGO2	7mer-m8	gugaccauguucccAACCCUCu	| | |||||||	aagucucugugcucUUGGGAGc	-0.1364	-0.168	3	HeLa
MIMAT0000451	hsa-miR-150-5p	ENSG00000235221	AL355478.1	lincRNA	chr13	69895511	69895536	+	2	0	AGO1-4,AGO2	7mer-m8	guGAC--CAUGUUC--CCAACCCUCu	||| || | || |||||||	acCUGGAGUCCCAGCUACUUGGGAGg	0.8958	-0.062	1	Huh-7.5
MIMAT0000451	hsa-miR-150-5p	ENSG00000261553	AL137782.1	processed_transcript	chr13	76380999	76381020	+	1	0	AGO2	7mer-m8	gugaccauguucccAACCCUCu	|||||||	guaaucccagcacuUUGGGAGg	-0.7727	-0.054	4	22RV1
MIMAT0000451	hsa-miR-150-5p	ENSG00000215417	MIR17HG	processed_transcript	chr13	92002566	92002587	+	4	0	AGO1,AGO1-4,AGO2	8mer	gugaccauguucccAACCCUCu	|| | |||||||	augugucaauccauUUGGGAGa	0.3304	0.161	4	HEK293S,Huh-7.5,endothelial
MIMAT0000451	hsa-miR-150-5p	ENSG00000280734	LINC01232	processed_transcript	chr13	100151151	100151173	-	1	0	AGO2	7mer-m8	gugaccAUGUU-CCCAACCCUCu	||||| | |||||||	ugagacUACAACGACUUGGGAGu	0.8606	-0.664	0	T-REx-293
MIMAT0000451	hsa-miR-150-5p	ENSG00000243319	FGF14-IT1	sense_intronic	chr13	102945477	102945493	-	1	0	AGO2	7mer-m8	guGACCAUGUUCCCAACCCUCu	|||||| ||||||||	gcCUGGUA-----GUUGGGAGg	1.1932	-0.347	6	motor_cortex
MIMAT0000451	hsa-miR-150-5p	ENSG00000276248	AL442125.1	sense_intronic	chr13	114183637	114183660	+	2	0	AGO1-4,AGO2	7mer-m8	gugaccAUGUUCCC--AACCCUCu	| | | | || | |||||||	cugucaUCCCAGCGCUUUGGGAGg	0.8182	-0.015	11	Huh-7.5
MIMAT0000451	hsa-miR-150-5p	ENSG00000276248	AL442125.1	sense_intronic	chr13	114183706	114183729	+	2	0	AGO1-4,AGO2	7mer-m8	gugaccAUGUUCCC--AACCCUCu	| | | | || | |||||||	cugucaUCCUAGCGCUUUGGGAGg	0.8182	0.042	11	Huh-7.5
MIMAT0000451	hsa-miR-150-5p	ENSG00000258458	AL160314.2	processed_transcript	chr14	23233387	23233408	-	2	0	AGO2	7mer-m8	gugaccauguucccAACCCUCu	| |||||||	guaaucucagcacuUUGGGAGg	-0.2196	0.141	10	T-REx-293
MIMAT0000451	hsa-miR-150-5p	ENSG00000157306	ZFHX2-AS1	processed_transcript	chr14	23983404	23983425	+	2	0	AGO1	8mer	gugaCCAUGUUCCCAACCCUCu	|||: :: | |||||||	gggaGGUGGGGUGUUUGGGAGa	0.8891	0.285	5	endothelial
MIMAT0000451	hsa-miR-150-5p	ENSG00000157306	ZFHX2-AS1	processed_transcript	chr14	24029826	24029847	+	2	0	AGO2	7mer-m8	gugaccauguucccAACCCUCu	|||||||	guaaucccagcacuUUGGGAGg	-0.7727	-0.048	5	22RV1
MIMAT0000451	hsa-miR-150-5p	ENSG00000157306	ZFHX2-AS1	processed_transcript	chr14	24029864	24029886	+	6	0	AGO1-4,AGO2	7mer-m8	guGAC-CAUGUUCCCAACCCUCu	||| | | :| |||||||	acCUGAGGCCCGGACUUGGGAGg	0.9302	0.159	5	Huh-7.5
MIMAT0000451	hsa-miR-150-5p	ENSG00000258727	AL135999.1	antisense	chr14	24035624	24035645	+	2	0	AGO1-4	7mer-m8	gugaccAUGUUCCCAACCCUCu	|:||:|| |||||||	ggucacUGCAGGGUUUGGGAGg	0.7648	2.571	5	Huh-7.5
MIMAT0000451	hsa-miR-150-5p	ENSG00000260669	AL096870.2	processed_transcript	chr14	24682027	24682048	-	1	0	AGO1-4	7mer-m8	gugaccauguucccAACCCUCu	|||||||	guaaucccagcacuUUGGGAGg	-0.7727	-0.127	7	Huh-7.5
MIMAT0000451	hsa-miR-150-5p	ENSG00000260669	AL096870.2	processed_transcript	chr14	24682160	24682181	-	1	0	AGO1-4	7mer-m8	gugaccauguucccAACCCUCu	| |||||||	guacucgcaacacuUUGGGAGg	-0.2866	0.196	7	hNSC
MIMAT0000451	hsa-miR-150-5p	ENSG00000258938	AL162311.3	antisense	chr14	36288639	36288660	-	2	0	AGO1	7mer-m8	gugaccauguucCCAACCCUCu	| | |||||||	cggaucgcuugaGAUUGGGAGu	-0.3539	-0.184	9	endothelial
MIMAT0000451	hsa-miR-150-5p	ENSG00000258708	SLC25A21-AS1	antisense	chr14	37642650	37642675	+	1	0	AGO2	7mer-m8	gugacCAUGUUCCC----AACCCUCu	| ||| ||| | |||||||	uaagaGUAAAAGAGAGAAUUGGGAGg	0.9290	0.305	18	left_ventricle
MIMAT0000451	hsa-miR-150-5p	ENSG00000186615	KTN1-AS1	antisense	chr14	56025995	56026016	-	1	0	AGO1-4	7mer-m8	gugACCAUGUUCCCAACCCUCu	| || | :|| |||||||	uaaUGAAAGGAGAUUUGGGAGu	1.0110	-0.284	15	HeLa
MIMAT0000451	hsa-miR-150-5p	ENSG00000186615	KTN1-AS1	antisense	chr14	56043798	56043819	-	1	0	AGO2	7mer-m8	gugaccauguucccAACCCUCu	| | |||||||	ccucccucuugaauUUGGGAGg	-0.0174	0.167	15	HS27a
MIMAT0000451	hsa-miR-150-5p	ENSG00000258682	AL132989.1	sense_overlapping	chr14	58731733	58731755	+	1	0	AGO2	7mer-m8	guGACCAU---GUUCCCAACCCUCu	:||||| ||| ||||||||	guUUGGUAGGCCAA--GUUGGGAGg	1.2887	0.059	3	HeLa
MIMAT0000451	hsa-miR-150-5p	ENSG00000257621	PSMA3-AS1	antisense	chr14	58733974	58733995	-	4	0	AGO1,AGO1-4,AGO2	7mer-m8	gugaccauguucccAACCCUCu	|||||||	guaaucccagcacuUUGGGAGg	-0.7727	0.272	5	Huh-7.5,endothelial
MIMAT0000451	hsa-miR-150-5p	ENSG00000257621	PSMA3-AS1	antisense	chr14	58739707	58739730	-	5	0	AGO1-4,AGO2	7mer-m8	gugACCAUGUUC--CCAACCCUCu	| |||| | || |||||||	cugUGGUCCCAGCUACUUGGGAGg	1.1685	-0.109	5	Huh-7.5
MIMAT0000451	hsa-miR-150-5p	ENSG00000257621	PSMA3-AS1	antisense	chr14	58740355	58740378	-	5	0	AGO1-4,AGO2	7mer-m8	gugACCAUGUUC--CCAACCCUCu	| | || | || |||||||	cugUAGUCCCAGCUACUUGGGAGg	0.8747	-0.193	5	HeLa,Huh-7.5
MIMAT0000451	hsa-miR-150-5p	ENSG00000257621	PSMA3-AS1	antisense	chr14	58740488	58740509	-	1	0	AGO1-4	7mer-m8	gugaccauguucccAACCCUCu	|||||||	guaaucccagcacuUUGGGAGg	-0.7727	-0.077	5	Huh-7.5
MIMAT0000451	hsa-miR-150-5p	ENSG00000257621	PSMA3-AS1	antisense	chr14	58753503	58753523	-	1	0	AGO2	7mer-m8	guGACCAUGUUCCCAACCCUCu	| || :::| | |||||||	ggCGGGCGUGA-GAUUGGGAGu	1.0255	-0.344	5	HUVEC
MIMAT0000451	hsa-miR-150-5p	ENSG00000257621	PSMA3-AS1	antisense	chr14	58753528	58753550	-	1	0	AGO2	7mer-m8	guGACCAUGUU-CCCAACCCUCu	| | || |||: |||||||	ccCAGGCACAGCACUUUGGGAGg	1.1419	-0.101	5	22RV1
MIMAT0000451	hsa-miR-150-5p	ENSG00000257621	PSMA3-AS1	antisense	chr14	58760075	58760096	-	2	0	AGO2	7mer-m8	gugaccauguucccAACCCUCu	|||||||	guaauuccagcuaaUUGGGAGg	-0.7727	0.080	5	T-REx-293
MIMAT0000451	hsa-miR-150-5p	ENSG00000257621	PSMA3-AS1	antisense	chr14	58760209	58760230	-	1	0	AGO2	7mer-m8	gugaccauguucccAACCCUCu	| |||||||	guaaucucagcaccUUGGGAGg	-0.2196	0.026	5	motor_cortex
MIMAT0000451	hsa-miR-150-5p	ENSG00000257621	PSMA3-AS1	antisense	chr14	58760714	58760735	-	2	0	AGO1,AGO2	8mer	gugaccauguucccAACCCUCu	|||||||	guaaucccagcacuUUGGGAGa	-0.7727	0.146	5	TrHBMEC,endothelial
MIMAT0000451	hsa-miR-150-5p	ENSG00000258301	VASH1-AS1	lincRNA	chr14	77252759	77252780	-	2	0	AGO2	7mer-m8	gugaccauguucccAACCCUCu	|||||||	guaaucccagcacuUUGGGAGg	-0.7727	0.267	2	Huh-7.5
MIMAT0000451	hsa-miR-150-5p	ENSG00000284959	AC007262.2	antisense	chr14	81636533	81636556	-	1	0	AGO1-4	7mer-m8	gugaccaUGUUCCC--AACCCUCu	|| |||:||| |||||||	caaccagACAGGGGCUUUGGGAGg	1.1378	0.062	0	Huh-7
MIMAT0000451	hsa-miR-150-5p	ENSG00000247092	SNHG10	antisense	chr14	96000894	96000915	-	1	0	AGO2	7mer-m8	gugaccauguucccAACCCUCu	| || |||||||	gucguguuggucucUUGGGAGg	0.2727	-1.350	13	HeLa
MIMAT0000451	hsa-miR-150-5p	ENSG00000258982	AL133523.1	antisense	chr14	100704810	100704831	-	2	0	AGO1-4,AGO2	7mer-m8	gugaccauguucccAACCCUCu	| | | |||||||	cuacagccgcugccUUGGGAGc	0.2032	0.094	10	HeLa,Huh-7.5
MIMAT0000451	hsa-miR-150-5p	ENSG00000260285	AL133367.1	antisense	chr14	103995277	103995298	-	1	0	AGO2	7mer-m8	gugaccauGUUCCCAACCCUCu	|: | |||||||	ugugauccCGCGCUUUGGGAGg	0.0315	-0.255	11	22RV1
MIMAT0000451	hsa-miR-150-5p	ENSG00000258593	AL583810.1	lincRNA	chr14	105324276	105324297	-	1	0	AGO1-4	7mer-m8	gugaccauguucccAACCCUCu	|||||||	guaaucccagcuacUUGGGAGg	-0.7727	0.422	8	Huh-7.5
MIMAT0000451	hsa-miR-150-5p	ENSG00000258593	AL583810.1	lincRNA	chr14	105324759	105324780	-	1	0	AGO2	7mer-m8	gugaccauguucccAACCCUCu	|||||||	guaaucccagcacuUUGGGAGg	-0.7727	0.109	8	HeLa
MIMAT0000451	hsa-miR-150-5p	ENSG00000279495	AL928654.4	TEC	chr14	105838987	105839008	+	1	0	AGO2	7mer-m8	gugaccauguucccAACCCUCu	|||||||	guaaucccagcacuUUGGGAGg	-0.7727	0.067	6	HeLa
MIMAT0000451	hsa-miR-150-5p	ENSG00000258654	AC026495.1	lincRNA	chr15	20558322	20558343	+	1	0	AGO2	7mer-m8	guGACCAUGUUCCCAACCCUCu	|| || |:: | |||||||	uaCAGGCAUGUGUCUUGGGAGg	1.1396	0.076	2	T98G
MIMAT0000451	hsa-miR-150-5p	ENSG00000224078	SNHG14	processed_transcript	chr15	25228281	25228302	+	4	0	AGO1-4,AGO2	7mer-m8	gugaccauguucccAACCCUCu	|||||||	guaaucccggcacuUUGGGAGg	-0.7727	0.104	6	22RV1,hNSC
MIMAT0000451	hsa-miR-150-5p	ENSG00000224078	SNHG14	processed_transcript	chr15	25228681	25228702	+	6	0	AGO1-4,AGO2	7mer-m8	gugaccauguucccAACCCUCu	|||||||	guaaucccagcacuUUGGGAGg	-0.7727	0.140	6	22RV1,hNSC
MIMAT0000451	hsa-miR-150-5p	ENSG00000257151	PWAR6	lincRNA	chr15	25277331	25277352	+	4	0	AGO2	7mer-m8	gugACCAUGUUCCCAACCCUCu	| ||::: |||||||	uugUUGUGUGUAUUUUGGGAGg	0.7649	-0.040	7	motor_cortex
MIMAT0000451	hsa-miR-150-5p	ENSG00000224078	SNHG14	processed_transcript	chr15	25320919	25320940	+	1	0	AGO2	8mer	gugaccauguucccAACCCUCu	|| |||||||	ggaugacuuugaucUUGGGAGa	-0.0599	-0.425	6	22RV1
MIMAT0000451	hsa-miR-150-5p	ENSG00000224078	SNHG14	processed_transcript	chr15	25336774	25336795	+	2	0	AGO1-4,AGO2	8mer	gugaccauguucccAACCCUCu	|| |||||||	ggacagucuucaucUUGGGAGa	0.0203	-0.598	6	22RV1,hNSC
MIMAT0000451	hsa-miR-150-5p	ENSG00000224078	SNHG14	processed_transcript	chr15	25339016	25339037	+	1	0	AGO1-4	8mer	gugaccauguucccAACCCUCu	| | | |||||||	ggaucaucuuugucUUGGGAGa	0.2861	0.162	6	hNSC
MIMAT0000451	hsa-miR-150-5p	ENSG00000224078	SNHG14	processed_transcript	chr15	25358810	25358831	+	1	0	AGO2	7mer-m8	gugaccauguucccAACCCUCu	|||||||	guaauuccagcacuUUGGGAGg	-0.7727	0.179	6	motor_cortex
MIMAT0000451	hsa-miR-150-5p	ENSG00000259326	AC116158.1	antisense	chr15	38795506	38795526	+	1	0	AGO2	8mer	guGACCAUGUUCCCAACCCUCu	:||| |: ||| |||||||	uuUUGG-AUCAGGUUUGGGAGa	1.3259	4.872	1	BCBL-1
MIMAT0000451	hsa-miR-150-5p	ENSG00000248508	SRP14-AS1	lincRNA	chr15	40348677	40348698	+	2	0	AGO1-4,AGO2	8mer	gugaccauguuccCAACCCUCu	|| | ||||||||	caggaaaucugccGUUGGGAGa	0.4089	0.516	7	HeLa,Huh-7.5
MIMAT0000451	hsa-miR-150-5p	ENSG00000247556	OIP5-AS1	processed_transcript	chr15	41578604	41578627	+	1	0	AGO1-4	7mer-m8	gugaccAUGUUC--CCAACCCUCu	| | | | || | |||||||	cuguaaUCCCAGCAGUUUGGGAGg	0.7805	0.223	5	Huh-7.5
MIMAT0000451	hsa-miR-150-5p	ENSG00000247556	OIP5-AS1	processed_transcript	chr15	41580875	41580896	+	4	0	AGO1,AGO2	7mer-m8	gugaccAUGUUCCCAACCCUCu	|||:| |||||||	uuaacaUACGAAUAUUGGGAGg	0.5664	0.079	5	endothelial,left_ventricle
MIMAT0000451	hsa-miR-150-5p	ENSG00000247556	OIP5-AS1	processed_transcript	chr15	41589385	41589406	+	1	0	AGO2	7mer-m8	gugaccauguucccAACCCUCu	| |||||||	guaaucccaauacuUUGGGAGg	-0.2866	0.120	5	HeLa
MIMAT0000451	hsa-miR-150-5p	ENSG00000247556	OIP5-AS1	processed_transcript	chr15	41590836	41590857	+	7	0	AGO1,AGO1-4,AGO2	7mer-m8	gugaccauguucccAACCCUCu	| |||||||	guaaucccaacacuUUGGGAGg	-0.2866	0.323	5	HCT116,MCF7,endothelial
MIMAT0000451	hsa-miR-150-5p	ENSG00000247556	OIP5-AS1	processed_transcript	chr15	41590868	41590889	+	5	0	AGO1-4,AGO2	7mer-m8	gugaccauguucCCAACCCUCu	|| | |||||||||	caaaucaccugaGGUUGGGAGu	0.5453	-0.040	5	Huh-7.5,MCF7
MIMAT0000451	hsa-miR-150-5p	ENSG00000247556	OIP5-AS1	processed_transcript	chr15	41594436	41594457	+	6	0	AGO1-4,AGO2	7mer-m8	gugaccauguucccAACCCUCu	|||||||	auaaucccagcacuUUGGGAGg	-0.7727	0.165	5	HeLa,hNSC
MIMAT0000451	hsa-miR-150-5p	ENSG00000261822	AC018362.2	antisense	chr15	42861624	42861647	-	1	0	AGO2	7mer-m8	gugACCAUGUUC--CCAACCCUCu	| | || | || |||||||	cuaUAGUCCCAGCUACUUGGGAGg	0.8747	-0.232	0	HeLa
MIMAT0000451	hsa-miR-150-5p	ENSG00000259488	AC023355.1	antisense	chr15	48621011	48621033	-	1	0	AGO2	7mer-m8	guGAC-CAUGUUCCCAACCCUCu	:|| | |||:| ||||||||	acUUGAGCACAGGAGUUGGGAGg	1.3503	0.053	6	MCF7
MIMAT0000451	hsa-miR-150-5p	ENSG00000285410	GABPB1-IT1	sense_intronic	chr15	50645084	50645105	-	3	0	AGO2	8mer	gugaccAUGUUCCCAACCCUCu	|| ||:| |||||||	gacaauUAUACUUAUUGGGAGa	0.8414	-0.032	0	22RV1
MIMAT0000451	hsa-miR-150-5p	ENSG00000285410	GABPB1-IT1	sense_intronic	chr15	50645104	50645127	-	1	0	AGO2	8mer	guGACC---AUGUUCCCAACCCUCu	|||| | | | |||||||||	uuCUGGGUUUUCUA-GGUUGGGAGa	1.0266	0.205	0	22RV1
MIMAT0000451	hsa-miR-150-5p	ENSG00000244879	GABPB1-AS1	antisense	chr15	50649195	50649219	+	8	0	AGO1-4,AGO2	8mer	gugaccAUGUUCCC---AACCCUCu	|| |: || |||||||	agaaaaUAAAGUGGUUAUUGGGAGa	0.4011	-0.186	6	Huh-7.5,MCF7
MIMAT0000451	hsa-miR-150-5p	ENSG00000244879	GABPB1-AS1	antisense	chr15	50649631	50649654	+	1	0	AGO2	7mer-m8	gugaccAUGUUC--CCAACCCUCu	|| | | | || | |||||||	caguaaUCCCAGCAGUUUGGGAGg	0.9734	-0.202	6	22RV1
MIMAT0000451	hsa-miR-150-5p	ENSG00000244879	GABPB1-AS1	antisense	chr15	50650235	50650256	+	4	0	AGO1-4,AGO2	7mer-m8	gugaccauguucccAACCCUCu	|||||||	guaaucccagcacuUUGGGAGg	-0.7727	-0.146	6	Huh-7.5
MIMAT0000451	hsa-miR-150-5p	ENSG00000244879	GABPB1-AS1	antisense	chr15	50653846	50653867	+	3	0	AGO1-4,AGO2	7mer-m8	gugaCCAUGUUCCCAACCCUCu	|| ::|: | |||||||	gcagGGAGUAGUGCUUGGGAGg	0.8226	0.113	6	22RV1,Huh-7.5
MIMAT0000451	hsa-miR-150-5p	ENSG00000244879	GABPB1-AS1	antisense	chr15	50660235	50660256	+	2	0	AGO2	7mer-m8	gugaccauguucccAACCCUCu	| |||||||	guaaaccuaacacuUUGGGAGg	-0.2866	0.129	6	HCT116
MIMAT0000451	hsa-miR-150-5p	ENSG00000244879	GABPB1-AS1	antisense	chr15	50660818	50660839	+	5	0	AGO1,AGO1-4,AGO2	7mer-m8	gugaccauguucccAACCCUCu	|||||||	guaaucccagcacuUUGGGAGg	-0.7727	0.167	6	HeLa,Huh-7.5,endothelial
MIMAT0000451	hsa-miR-150-5p	ENSG00000244879	GABPB1-AS1	antisense	chr15	50661621	50661642	+	4	0	AGO1,AGO2	7mer-m8	gugaccauguucccAACCCUCu	|| | |||||||	uuuugauuugcaucUUGGGAGu	0.2583	0.138	6	MDA-MB-231,endothelial
MIMAT0000451	hsa-miR-150-5p	ENSG00000244879	GABPB1-AS1	antisense	chr15	50662672	50662698	+	1	0	AGO2	7mer-m8	guGACCAU---GUUCC--CAACCCUCu	| || ||| | ||| |||||||	cgCUUGUAAUCCCAGGUACUUGGGAGg	1.0964	0.021	6	Huh-7.5
MIMAT0000451	hsa-miR-150-5p	ENSG00000259248	USP3-AS1	antisense	chr15	63892652	63892674	-	1	0	AGO2	7mer-m8	guGACCAUGU-UCCCAACCCUCu	:||| |: || |||||||	ucUUGGCUCGUAGCCUUGGGAGc	1.0588	-0.748	9	HeLa
MIMAT0000451	hsa-miR-150-5p	ENSG00000260672	AC100827.4	lincRNA	chr15	72908995	72909019	+	1	0	AGO2	7mer-m8	gugACCAUGUUCC---CAACCCUCu	|| |: |||| |||||||	acgUGAUGAAAGGACAUUUGGGAGg	0.9988	-0.021	4	Huh-7.5
MIMAT0000451	hsa-miR-150-5p	ENSG00000281183	NPTN-IT1	sense_intronic	chr15	73859755	73859775	-	5	0	AGO1-4,AGO2	7mer-m8	guGACCAUGUUCCCAACCCUCu	:|| |||| |||||||	auUUGACACAA-ACUUGGGAGu	1.1042	0.086	3	Huh-7.5
MIMAT0000451	hsa-miR-150-5p	ENSG00000281183	NPTN-IT1	sense_intronic	chr15	73860244	73860265	-	1	0	AGO1-4	8mer	gugaccauguucccAACCCUCu	| |||||||	cuugcucuagucucUUGGGAGa	-0.5455	0.435	3	Huh-7.5
MIMAT0000451	hsa-miR-150-5p	ENSG00000275454	AC105020.6	antisense	chr15	75932739	75932759	+	2	0	AGO2	7mer-m8	gugaCCAUGUUCCCAACCCUCu	| |||: :: |||||||||	cggaGGUG-GGUGGUUGGGAGc	1.1618	-1.170	3	22RV1
MIMAT0000451	hsa-miR-150-5p	ENSG00000279235	AC011944.2	TEC	chr15	79199114	79199133	+	3	0	AGO1-4	8mer	gugACCAUGUUCCCAACCCUCu	||||:| | ||||||||	uugUGGUGCCA--GUUGGGAGa	1.1430	0.134	2	Huh-7.5
MIMAT0000451	hsa-miR-150-5p	ENSG00000259495	AC016705.2	lincRNA	chr15	80669781	80669804	-	1	0	AGO2	7mer-m8	gugaccauGUUCCC--AACCCUCu	||:| | |||||||	guaaucccCAGGUGUCUUGGGAGg	0.1601	0.096	9	HS5
MIMAT0000451	hsa-miR-150-5p	ENSG00000271983	AC023302.1	lincRNA	chr15	80985824	80985845	-	2	0	AGO2	7mer-m8	gugaccauguucccAACCCUCu	|||||||	guaaucccaccacuUUGGGAGg	-0.7727	-0.284	7	HeLa
MIMAT0000451	hsa-miR-150-5p	ENSG00000259462	CPEB1-AS1	antisense	chr15	83319772	83319795	+	1	0	AGO2	7mer-m8	gugACCAUGUUC--CCAACCCUCu	| |||| | || |||||||	cugUGGUCCCAGCUACUUGGGAGg	1.1685	-0.059	8	HeLa
MIMAT0000451	hsa-miR-150-5p	ENSG00000259713	AC013391.2	sense_overlapping	chr15	90061770	90061791	+	1	0	AGO2	7mer-m8	gugaccauguucccAACCCUCu	|||||||	guaaucccaguacuUUGGGAGg	-0.7727	0.167	0	H1
MIMAT0000451	hsa-miR-150-5p	ENSG00000270127	AC027020.2	lincRNA	chr15	101090264	101090285	-	2	0	AGO1-4,AGO2	7mer-m8	gugaccauGUUCCCAACCCUCu	|| | | |||||||||	cagaucacCCACGGUUGGGAGu	0.6817	-0.297	2	Huh-7.5
MIMAT0000451	hsa-miR-150-5p	ENSG00000270127	AC027020.2	lincRNA	chr15	101090296	101090319	-	2	0	AGO1-4,AGO2	7mer-m8	gugACCAUGUUC--CCAACCCUCu	| || | | || |||||||	cugUGAUCCCAGCACUUUGGGAGg	0.8747	0.136	2	Huh-7.5
MIMAT0000451	hsa-miR-150-5p	ENSG00000272808	AC015712.6	processed_transcript	chr15	101402922	101402943	+	1	0	AGO2	7mer-m8	gugaccauguucccAACCCUCu	|||||||	guaaucccagcacuUUGGGAGg	-0.7727	-0.320	6	HeLa
MIMAT0000451	hsa-miR-150-5p	ENSG00000260807	AC009041.2	lincRNA	chr16	1030081	1030102	-	1	0	AGO2	7mer-m8	gugacCAUGUUCCCAACCCUCu	||:|: | ||||||||	acggaGUGCGCGAGUUGGGAGg	0.7930	-0.505	1	22RV1
MIMAT0000451	hsa-miR-150-5p	ENSG00000259895	AC106820.2	antisense	chr16	2515236	2515257	-	1	0	AGO2	7mer-m8	gugaccauguuccCAACCCUCu	||||||||	auaaucccagcacGUUGGGAGg	-0.5455	-0.041	8	HeLa
MIMAT0000451	hsa-miR-150-5p	ENSG00000260293	AC106820.4	sense_intronic	chr16	2527316	2527337	+	2	0	AGO1-4,AGO2	7mer-m8	gugaccauguucccAACCCUCu	| |||||||	gcaaucccaacacuUUGGGAGg	-0.2866	-0.557	12	Huh-7.5
MIMAT0000451	hsa-miR-150-5p	ENSG00000260293	AC106820.4	sense_intronic	chr16	2527905	2527926	+	2	0	AGO2	8mer	gugaccauGUUCCCAACCCUCu	| ||: |||||||	cugcccacCAGCUCUUGGGAGa	0.2887	-0.198	12	22RV1
MIMAT0000451	hsa-miR-150-5p	ENSG00000260293	AC106820.4	sense_intronic	chr16	2528194	2528215	+	1	0	AGO2	7mer-m8	gugaccauguucccAACCCUCu	| |||||||	gcaagcccagcauuUUGGGAGg	-0.2794	-0.413	12	T98G
MIMAT0000451	hsa-miR-150-5p	ENSG00000279568	AC093525.9	TEC	chr16	2627030	2627053	-	1	0	AGO2	7mer-m8	gugaccaUGUU--CCCAACCCUCu	| |||| | |||||||	uuccaucACAAACAGCUUGGGAGc	0.7229	-0.147	3	T98G
MIMAT0000451	hsa-miR-150-5p	ENSG00000279901	AC092117.2	TEC	chr16	2734509	2734530	+	1	0	AGO1-4	7mer-m8	gugaccauguucccAACCCUCu	|||||||	guaaucccagcacuUUGGGAGg	-0.7727	0.289	2	Huh-7
MIMAT0000451	hsa-miR-150-5p	ENSG00000276791	AC092117.1	lincRNA	chr16	2829307	2829328	+	1	0	AGO2	7mer-m8	gugacCAUGUUCCCAACCCUCu	||: |: |||||||	acaguGUGGAGCCCUUGGGAGg	0.5203	-0.462	11	MCF7
MIMAT0000451	hsa-miR-150-5p	ENSG00000261971	MMP25-AS1	antisense	chr16	3107958	3107979	-	3	0	AGO1,AGO1-4,AGO2	7mer-m8	gugaccauguucccAACCCUCu	| |||||||	guaaugccagcacaUUGGGAGg	-0.2447	-0.332	2	22RV1,MCF7,endothelial
MIMAT0000451	hsa-miR-150-5p	ENSG00000261560	AC007216.3	sense_intronic	chr16	11975009	11975030	-	2	0	AGO2	7mer-m8	gugaccauguucccAACCCUCu	|||||||	guaaucccagcacuUUGGGAGg	-0.7727	-0.153	1	T-REx-293
MIMAT0000451	hsa-miR-150-5p	ENSG00000261560	AC007216.3	sense_intronic	chr16	11975638	11975661	-	1	0	AGO1-4	7mer-m8	gugACCAUGUUC--CCAACCCUCu	| |||| || |||||||	cugUGGUCGUAGCUAUUUGGGAGg	0.9800	-0.076	1	Huh-7.5
MIMAT0000451	hsa-miR-150-5p	ENSG00000262454	MIR193BHG	lincRNA	chr16	14419975	14419996	+	1	0	AGO2	8mer	gugaccauguucCCAACCCUCu	| || |||||||||	cucucuccugcuGGUUGGGAGa	0.4922	0.083	8	HeLa
MIMAT0000451	hsa-miR-150-5p	ENSG00000279620	AC099494.3	TEC	chr16	17343787	17343808	-	2	0	AGO2	7mer-m8	gugaccauguucccAACCCUCu	| |||||||	gugaucucagcacuUUGGGAGg	-0.2196	0.067	2	T98G
MIMAT0000451	hsa-miR-150-5p	ENSG00000261357	AC099518.2	lincRNA	chr16	19077503	19077524	+	1	0	AGO2	7mer-m8	gugaccauguucccAACCCUCu	|||||||	guaaucccaucuacUUGGGAGg	-0.7727	0.076	5	22RV1
MIMAT0000451	hsa-miR-150-5p	ENSG00000260136	AC008915.2	lincRNA	chr16	23466809	23466830	+	3	0	AGO1-4	7mer-m8	gugaccauguucccAACCCUCu	|||||||	gcaaucccagcacuUUGGGAGg	-0.7727	0.141	11	Huh-7.5
MIMAT0000451	hsa-miR-150-5p	ENSG00000260796	AC145285.3	antisense	chr16	28833316	28833337	-	1	0	AGO2	7mer-m8	gugaccauguucccAACCCUCu	| |||||||	guaauccuaacauuUUGGGAGu	-0.2866	-0.009	2	22RV1
MIMAT0000451	hsa-miR-150-5p	ENSG00000275807	AC145285.6	antisense	chr16	28834677	28834698	-	2	0	AGO2	7mer-m8	gugaccauguuccCAACCCUCu	| | | ||||||||	ccgggaggccgccGUUGGGAGg	0.4867	1.603	8	HeLa
MIMAT0000451	hsa-miR-150-5p	ENSG00000260280	SLX1B-SULT1A4	processed_transcript	chr16	29475999	29476022	+	1	0	AGO2	7mer-m8	gugaccAUGUUCCC--AACCCUCu	| | | || | |||||||	cugcaaUCCCAGCGAUUUGGGAGg	0.5657	-0.032	1	cingulate_gyrus
MIMAT0000451	hsa-miR-150-5p	ENSG00000279583	AC009086.3	TEC	chr16	29606918	29606938	-	3	0	AGO1,AGO2	8mer	guGACCAUGUUCCCAACCCUCu	| || | |: | |||||||	uuCCGGGA-AGCGUUUGGGAGa	0.9279	-0.058	5	GM12878,endothelial
MIMAT0000451	hsa-miR-150-5p	ENSG00000238045	AC009133.1	antisense	chr16	29821536	29821557	-	1	0	AGO2	7mer-m8	gugaccaUGUUCCCAACCCUCu	|| |||||||||||	ggagcucACCAGGGUUGGGAGg	0.6069	2.339	4	HeLa
MIMAT0000451	hsa-miR-150-5p	ENSG00000279789	AC120114.4	TEC	chr16	29924550	29924570	-	1	0	AGO2	7mer-m8	guGACCAUGUUCCCAACCCUCu	|||| :|| | |||||||	aaCUGACCUAA-GUUUGGGAGg	1.2261	-0.153	3	HeLa
MIMAT0000451	hsa-miR-150-5p	ENSG00000279789	AC120114.4	TEC	chr16	29925405	29925426	-	4	0	AGO1-4,AGO2	7mer-m8	gugaccauguucccAACCCUCu	|||||||	guaaucccagcacuUUGGGAGg	-0.7727	0.110	3	Huh-7.5
MIMAT0000451	hsa-miR-150-5p	ENSG00000279789	AC120114.4	TEC	chr16	29926008	29926029	-	1	0	AGO1-4	7mer-m8	gugaccauguucccAACCCUCu	| |||||||	guaaucccaacacuUUGGGAGg	-0.2866	0.097	3	Huh-7.5
MIMAT0000451	hsa-miR-150-5p	ENSG00000213599	SLX1A-SULT1A3	processed_transcript	chr16	30215344	30215367	+	1	0	AGO2	7mer-m8	gugaccAUGUUCCC--AACCCUCu	| | | || | |||||||	cugcaaUCCCAGCGAUUUGGGAGg	0.5657	-0.322	4	cingulate_gyrus
MIMAT0000451	hsa-miR-150-5p	ENSG00000260852	FBXL19-AS1	antisense	chr16	30930876	30930897	-	1	0	AGO2	7mer-m8	gugaccauguucccAACCCUCu	| |||||||	guaaucccaacacuUUGGGAGg	-0.2866	0.048	5	HeLa
MIMAT0000451	hsa-miR-150-5p	ENSG00000260852	FBXL19-AS1	antisense	chr16	30931464	30931485	-	1	0	AGO1-4	7mer-m8	gugaccauguucccAACCCUCu	| |||||||	guaaucucagcacuUUGGGAGg	-0.2196	0.140	5	Huh-7.5
MIMAT0000451	hsa-miR-150-5p	ENSG00000260852	FBXL19-AS1	antisense	chr16	30932105	30932126	-	4	0	AGO1-4,AGO2	7mer-m8	gugaccauguucccAACCCUCu	|||||||	ucaaucccagcacuUUGGGAGg	-0.7727	0.183	5	Huh-7.5,T-REx-293
MIMAT0000451	hsa-miR-150-5p	ENSG00000260060	AC009088.1	antisense	chr16	31207998	31208019	+	5	0	AGO1-4	7mer-m8	gugaccauguucccAACCCUCu	| |||||||	guaaucccaacacuUUGGGAGg	-0.2866	0.144	2	Huh-7.5
MIMAT0000451	hsa-miR-150-5p	ENSG00000260267	AC026471.1	antisense	chr16	31469033	31469054	-	1	0	AGO2	7mer-m8	gugaccauguucccAACCCUCu	|||||||	guaaucccagcacuUUGGGAGg	-0.7727	-0.153	9	HS5
MIMAT0000451	hsa-miR-150-5p	ENSG00000279356	AC007610.4	TEC	chr16	50108636	50108657	+	1	0	AGO2	7mer-m8	gugaccauguucccAACCCUCu	|||||||	guaaucccagcacuUUGGGAGg	-0.7727	-0.020	1	HCT116
MIMAT0000451	hsa-miR-150-5p	ENSG00000261291	AC007906.1	sense_intronic	chr16	53202638	53202659	+	1	0	AGO1-4	7mer-m8	gugaccaUGUUCCCAACCCUCu	| | || | |||||||	uaaagagACUAUUUUUGGGAGu	0.7273	0.112	2	hNSC
MIMAT0000451	hsa-miR-150-5p	ENSG00000278893	AC010533.1	TEC	chr16	65015992	65016013	-	6	0	AGO2	8mer	guGACCAUGUUCCCAACCCUCu	|||| || : |||||||||	ugCUGGCACCGUGGUUGGGAGa	1.4412	3.149	6	T98G
MIMAT0000451	hsa-miR-150-5p	ENSG00000196696	AC009022.1	processed_transcript	chr16	70058536	70058556	-	1	0	AGO2	8mer	gugaccaUGUUCCCAACCCUCu	||| |||| | |||||||	cacacagACAA-GAUUGGGAGa	1.2927	4.310	5	BCBL-1
MIMAT0000451	hsa-miR-150-5p	ENSG00000280152	AC009078.3	TEC	chr16	75279996	75280019	-	1	0	AGO2	7mer-m8	gugACCAUGUUC--CCAACCCUCu	| | || | || |||||||	cugUAGUCCUAGCUACUUGGGAGg	0.8747	-0.227	8	cingulate_gyrus
MIMAT0000451	hsa-miR-150-5p	ENSG00000280152	AC009078.3	TEC	chr16	75280123	75280144	-	1	0	AGO2	7mer-m8	gugaccauguucccAACCCUCu	|||||||	guaaucccagcacuUUGGGAGu	-0.7727	-0.341	8	HeLa
MIMAT0000451	hsa-miR-150-5p	ENSG00000274220	AC009163.7	lincRNA	chr16	75469875	75469899	+	1	0	AGO1-4	7mer-m8	gugaccauGUUC---CCAACCCUCu	|| | |||| | |||||||	caauuucuCAAGCCAGUUUGGGAGg	0.8946	0.143	12	Huh-7.5
MIMAT0000451	hsa-miR-150-5p	ENSG00000260816	AC027279.1	sense_intronic	chr16	78930867	78930888	+	2	0	AGO1-4,AGO2	7mer-m8	gugaccauguuccCAACCCUCu	||||||||	guaaucgcagcauGUUGGGAGg	-0.5455	-0.526	2	HeLa,Huh-7.5
MIMAT0000451	hsa-miR-150-5p	ENSG00000280274	AC009145.4	TEC	chr16	79051070	79051091	+	2	0	AGO1-4,AGO2	7mer-m8	gugaccauguucccAACCCUCu	|||||||	guaaucacagcacuUUGGGAGg	-0.7727	-0.084	0	Huh-7.5
MIMAT0000451	hsa-miR-150-5p	ENSG00000278985	AC092718.7	TEC	chr16	81016519	81016540	-	1	0	AGO1-4	7mer-m8	gugaccauguucccAACCCUCu	| | | |||||||	cuuuucucugcuucUUGGGAGc	0.2351	0.303	3	MCF7
MIMAT0000451	hsa-miR-150-5p	ENSG00000279476	AC092139.3	TEC	chr16	81551437	81551458	+	1	0	AGO2	8mer	gugaccaugUUCCCAACCCUCu	| | :||| |||||||	cguucucugGAGGCUUGGGAGa	0.7498	0.913	0	HeLa
MIMAT0000451	hsa-miR-150-5p	ENSG00000268388	FENDRR	lincRNA	chr16	86523190	86523215	-	1	0	AGO2	7mer-m8	gugACCAUGUUC--C--CAACCCUCu	|| ||||:| :| | ||||||||	cagUGGUGCUGGCUGCUGUUGGGAGc	1.4224	-0.155	2	T98G
MIMAT0000451	hsa-miR-150-5p	ENSG00000268388	FENDRR	lincRNA	chr16	86532104	86532125	-	1	0	AGO2	7mer-m8	gugaCCAUGUUCCCAACCCUCu	|| : :| |||||||||	aggaGGGGAGACGGUUGGGAGu	0.8492	-0.803	2	T98G
MIMAT0000451	hsa-miR-150-5p	ENSG00000270020	AC009108.3	lincRNA	chr16	86556949	86556970	-	1	0	AGO2	8mer	gugaccauGUUCCCAACCCUCu	| || |||||||	uggccugcCCAGCCUUGGGAGa	0.1147	-0.167	6	T-REx-293
MIMAT0000451	hsa-miR-150-5p	ENSG00000276337	AC105429.1	sense_intronic	chr16	87506561	87506583	-	3	0	AGO1-4,AGO2	7mer-m8	guGACCAUGU-UCCCAACCCUCu	:||| | : | ||||||||	uuUUGGGAGGCUGAGUUGGGAGg	1.0399	0.016	3	HeLa,Huh-7.5
MIMAT0000451	hsa-miR-150-5p	ENSG00000260177	AC126696.1	lincRNA	chr16	87813796	87813818	-	1	0	AGO2	7mer-m8	gugaccauGUU-CCCAACCCUCu	||| | |||||||	uguaauccCAAUGCUUUGGGAGg	0.2267	0.063	3	HeLa
MIMAT0000451	hsa-miR-150-5p	ENSG00000261744	AC116552.1	antisense	chr16	88597355	88597376	-	4	0	AGO2	7mer-m8	gugaccauguucccAACCCUCu	| | |||||||	gccaccucugccucUUGGGAGg	0.0654	-0.464	8	MDMs
MIMAT0000451	hsa-miR-150-5p	ENSG00000182376	AC138028.1	antisense	chr16	88811892	88811914	+	1	0	AGO2	7mer-m8	gugACCAUGU-UCCCAACCCUCu	|||| || | |||||||	uggUGGUUCACACCUUUGGGAGg	1.0898	-0.362	5	HCT116
MIMAT0000451	hsa-miR-150-5p	ENSG00000279432	AC015799.1	TEC	chr17	2544444	2544465	+	3	0	AGO2	8mer	gugaccauguucccAACCCUCu	| | |||||||	uuguuuuuguuuuuUUGGGAGa	0.0654	-0.027	2	HeLa
MIMAT0000451	hsa-miR-150-5p	ENSG00000279432	AC015799.1	TEC	chr17	2544889	2544909	+	2	0	AGO1-4,AGO2	8mer	guGACCAUGUUCCCAACCCUCu	|| ||: | |||||||	ugCUUCUAUCA-UUUUGGGAGa	0.8104	0.024	2	Huh-7.5
MIMAT0000451	hsa-miR-150-5p	ENSG00000277200	AC005696.4	lincRNA	chr17	2624653	2624674	-	1	0	AGO2	8mer	gugaccauguucccAACCCUCu	| | | |||||||	ugcacgaauccccaUUGGGAGa	0.3260	-0.336	13	22RV1
MIMAT0000451	hsa-miR-150-5p	ENSG00000262358	AC116914.1	antisense	chr17	3632744	3632765	+	1	0	AGO2	7mer-m8	gugaccauguucccAACCCUCu	| | |||||||	ccgcugcuggccucUUGGGAGu	-0.0521	0.332	3	HeLa
MIMAT0000451	hsa-miR-150-5p	ENSG00000215067	ALOX12-AS1	antisense	chr17	6904524	6904545	-	2	0	AGO1-4,AGO2	7mer-m8	gugaccauguucccAACCCUCu	|||||||	guaaucccagcacuUUGGGAGg	-0.7727	-0.487	3	Huh-7.5
MIMAT0000451	hsa-miR-150-5p	ENSG00000215067	ALOX12-AS1	antisense	chr17	6904927	6904948	-	2	0	AGO2	7mer-m8	gugacCAUGUUCCCAACCCUCu	| :| :||||||||||	uuggaGAGCUGGGGUUGGGAGg	0.7553	1.071	3	22RV1
MIMAT0000451	hsa-miR-150-5p	ENSG00000264772	AC016876.2	processed_transcript	chr17	7484982	7485003	+	1	0	AGO2	7mer-m8	gugaccauguucccAACCCUCu	|||||||	guaaucccagcacuUUGGGAGg	-0.7727	-0.012	1	motor_cortex
MIMAT0000451	hsa-miR-150-5p	ENSG00000264772	AC016876.2	processed_transcript	chr17	7485123	7485144	+	2	0	AGO2	7mer-m8	gugaccauguucccAACCCUCu	|||||||	guaaucccagcuacUUGGGAGg	-0.7727	-0.117	1	HS5
MIMAT0000451	hsa-miR-150-5p	ENSG00000280046	AC104581.4	TEC	chr17	7764596	7764619	+	3	1	AGO1-4,AGO2	7mer-m8	gugaccaugUUCCC--AACCCUCu	|| | |:||| |||||||	cauuuucugAGGGGCUUUGGGAGg	0.8972	0.249	10	22RV1,hNSC
MIMAT0000451	hsa-miR-150-5p	ENSG00000280046	AC104581.4	TEC	chr17	7765798	7765819	+	1	0	AGO2	7mer-m8	gugaccauguucccAACCCUCu	| |||||||	guaaucccagaacuUUGGGAGg	-0.3849	-0.428	10	HeLa
MIMAT0000451	hsa-miR-150-5p	ENSG00000265489	AC005358.2	antisense	chr17	12665060	12665083	-	1	0	AGO2	7mer-m8	gugACCAUGUUC--CCAACCCUCu	| | || | || |||||||	cugUAGUCCCAGCUACUUGGGAGg	0.8747	0.002	4	HeLa
MIMAT0000451	hsa-miR-150-5p	ENSG00000236088	COX10-AS1	processed_transcript	chr17	13937624	13937647	-	1	0	AGO2	7mer-m8	gugaccAUGUUC--CCAACCCUCu	| |||| | |||||||	ucacauUCCAAGAAGUUUGGGAGu	0.6196	0.026	5	HEK293S
MIMAT0000451	hsa-miR-150-5p	ENSG00000266709	AC005224.4	lincRNA	chr17	14207184	14207204	+	2	0	AGO1-4,AGO2	7mer-m8	guGACCAUGUUCCCAACCCUCu	|||| | :| ||||||||||	caCUUGGGC-CGGGUUGGGAGg	1.5133	0.445	0	HEK293T,Huh-7.5
MIMAT0000451	hsa-miR-150-5p	ENSG00000264885	AC026271.3	sense_intronic	chr17	18571863	18571884	-	1	0	AGO2	7mer-m8	guGACCAUGUUCCCAACCCUCu	| | || | | |||||||	ccCAGGGAGCUGCUUUGGGAGu	0.8492	0.274	9	hMSC
MIMAT0000451	hsa-miR-150-5p	ENSG00000233098	CCDC144NL-AS1	antisense	chr17	20854802	20854821	+	1	0	AGO1	7mer-m8	gugaccAUGUUCCCAACCCUCu	| |||| |||||||	uuauauUACA--UAUUGGGAGg	0.7605	0.196	3	endothelial
MIMAT0000451	hsa-miR-150-5p	ENSG00000277450	AC002094.4	sense_intronic	chr17	26700556	26700577	+	1	0	AGO2	8mer	gugaccauguucCCAACCCUCu	| | |||||||||	ugaagcaauuuaGGUUGGGAGa	0.4745	0.407	1	HeLa
MIMAT0000451	hsa-miR-150-5p	ENSG00000264577	AC010761.1	antisense	chr17	27049449	27049470	-	1	0	AGO2	7mer-m8	gugaccauguucccAACCCUCu	| |||||||	guauucccagcacuUUGGGAGg	-0.3248	0.152	4	T-REx-293
MIMAT0000451	hsa-miR-150-5p	ENSG00000263477	AC104982.1	antisense	chr17	28191064	28191085	+	1	0	AGO2	7mer-m8	gugaccauguucccAACCCUCu	|||||||	uguaccccugcacuUUGGGAGg	-0.7727	0.144	1	HEK293T
MIMAT0000451	hsa-miR-150-5p	ENSG00000214719	AC005562.1	processed_transcript	chr17	28958895	28958915	+	1	0	AGO2	7mer-m8	guGACCAUGUUCCCAACCCUCu	||| || ||:| |||||||	aaCUUGU-CAGGCUUUGGGAGu	1.3613	-0.079	13	Huh-7.5
MIMAT0000451	hsa-miR-150-5p	ENSG00000263603	AC127024.2	lincRNA	chr17	29056892	29056917	+	2	0	AGO1-4,AGO2	7mer-m8	guGAC-CAUGUUC--CC-AACCCUCu	| ||| ||: |:| || |||||||	cuCUGAGUGAAGGGCGGAUUGGGAGg	1.3691	0.134	4	Huh-7.5
MIMAT0000451	hsa-miR-150-5p	ENSG00000263531	AC130324.1	antisense	chr17	29191073	29191094	-	1	0	AGO2	7mer-m8	gugaccauguucccAACCCUCu	|||||||	guaaucccagcacuUUGGGAGg	-0.7727	0.163	3	hMSC
MIMAT0000451	hsa-miR-150-5p	ENSG00000266385	AC005899.5	lincRNA	chr17	30738471	30738492	+	1	0	AGO2	7mer-m8	gugaccauguucccAACCCUCu	|||||||	guaaucccagcacuUUGGGAGg	-0.7727	0.193	4	cingulate_gyrus
MIMAT0000451	hsa-miR-150-5p	ENSG00000267321	LINC02001	lincRNA	chr17	33901031	33901052	+	2	0	AGO2	7mer-m8	gugaccauguucccAACCCUCu	|||||||	guaaucccagcacuUUGGGAGg	-0.7727	-0.198	12	Huh-7.5
MIMAT0000451	hsa-miR-150-5p	ENSG00000276508	AC243830.3	lincRNA	chr17	35041203	35041220	+	1	0	AGO2	8mer	gugaccaugUUCCCAACCCUCu	| ||||||||||	----uagggAUGGGUUGGGAGa	0.0602	-0.138	4	22RV1
MIMAT0000451	hsa-miR-150-5p	ENSG00000273576	AC009283.1	lincRNA	chr17	37723200	37723224	+	2	0	AGO2	7mer-m8	guGACC-A-UGUUC-CCAACCCUCu	||||| | :| :| | |||||||	gaCUGGAUGGCUGGAGUUUGGGAGc	1.4893	0.312	4	22RV1
MIMAT0000451	hsa-miR-150-5p	ENSG00000273576	AC009283.1	lincRNA	chr17	37723282	37723309	+	2	0	AGO2	7mer-m8	guGACCAUGUUCC----C--AACCCUCu	| |||| : :||| | |||||||	ccCUGGAGGGAGGCUCUGCUUUGGGAGg	1.0133	0.534	4	HeLa
MIMAT0000451	hsa-miR-150-5p	ENSG00000279806	AC018629.1	TEC	chr17	38631445	38631466	-	1	0	AGO2	7mer-m8	gugaccauguucccAACCCUCu	|||||||	guagccccagcuacUUGGGAGg	-0.7727	-0.452	1	HeLa
MIMAT0000451	hsa-miR-150-5p	ENSG00000278834	AC073508.3	antisense	chr17	38805632	38805653	+	1	0	AGO1-4	7mer-m8	gugaccauguucccAACCCUCu	| | | |||||||	uaaucccagcucuuUUGGGAGg	0.3115	0.172	12	hNSC
MIMAT0000451	hsa-miR-150-5p	ENSG00000267632	AC067852.3	sense_intronic	chr17	40663295	40663316	+	1	0	AGO2	7mer-m8	gugaccauguucccAACCCUCu	|||||||	guaaucccagcacuUUGGGAGg	-0.7727	0.305	6	Huh-7.5
MIMAT0000451	hsa-miR-150-5p	ENSG00000266962	AC067852.2	antisense	chr17	40704585	40704606	-	1	0	AGO1-4	7mer-m8	gugacCAUGUUCCCAACCCUCu	||| |:| ||||||||	ugaaaGUAAAGGCGUUGGGAGg	0.9050	0.053	8	Huh-7.5
MIMAT0000451	hsa-miR-150-5p	ENSG00000197291	RAMP2-AS1	lincRNA	chr17	40906280	40906301	-	2	0	AGO1-4	7mer-m8	gugaccauguucccAACCCUCu	| |||||||	guaaucccaacacuUUGGGAGg	-0.2866	0.249	8	Huh-7.5
MIMAT0000451	hsa-miR-150-5p	ENSG00000198496	NBR2	bidirectional_promoter_lncRNA	chr17	41296780	41296801	+	6	0	AGO1,AGO1-4,AGO2	7mer-m8	gugaccauguucccAACCCUCu	|||||||	guaaucccagcacuUUGGGAGg	-0.7727	0.072	8	Huh-7.5,endothelial
MIMAT0000451	hsa-miR-150-5p	ENSG00000260793	AC003102.1	antisense	chr17	42300505	42300526	+	1	0	AGO2	8mer	gugaccauguucccAACCCUCu	|||||||	guaaucccagcacuUUGGGAGa	-0.7727	0.143	6	22RV1
MIMAT0000451	hsa-miR-150-5p	ENSG00000267288	AC138150.2	antisense	chr17	43247532	43247558	-	1	0	AGO2	7mer-m8	guGACCAU--GUUCCC---AACCCUCu	| |||| | :| | |||||||	uuCAGGUAUCCCGGAGACCUUGGGAGg	0.9114	-0.239	5	HeLa
MIMAT0000451	hsa-miR-150-5p	ENSG00000267121	AC008105.3	antisense	chr17	43299561	43299584	-	1	0	AGO2	7mer-m8	guGACCAUGUUC--CCAACCCUCu	| | || |: :| | |||||||	cgCGGGCAUCGGCUGCUUGGGAGg	1.0000	2.793	0	HeLa
MIMAT0000451	hsa-miR-150-5p	ENSG00000239552	HOXB-AS2	antisense	chr17	46637322	46637345	+	1	0	AGO2	7mer-m8	gugACCAUGUUC-C-CAACCCUCu	| || |:| || | ||||||||	cggUGCUGCCAGCGAGUUGGGAGc	1.2383	-0.509	8	TDF
MIMAT0000451	hsa-miR-150-5p	ENSG00000251665	AC005920.3	lincRNA	chr17	49025711	49025735	+	1	0	AGO2	8mer	guGACCAUGU--UC-CCAACCCUCu	|| |||:|| || | |||||||	gaCCGGUGCAUGAGAGAUUGGGAGa	1.4068	-0.430	10	H1
MIMAT0000451	hsa-miR-150-5p	ENSG00000279089	AC005839.1	TEC	chr17	49260651	49260672	-	1	0	AGO2	7mer-m8	gugaccauguucccAACCCUCu	| |||||||	uaaaucccagcuacUUGGGAGg	-0.4545	-0.124	6	HeLa
MIMAT0000451	hsa-miR-150-5p	ENSG00000264895	AC006141.1	sense_intronic	chr17	49327520	49327541	-	1	0	AGO2	7mer-m8	gugaccauguucccAACCCUCu	|||||||	guaaucccagcacuUUGGGAGg	-0.7727	-0.234	4	HeLa
MIMAT0000451	hsa-miR-150-5p	ENSG00000224738	AC099850.1	antisense	chr17	57195368	57195389	+	3	0	AGO2	7mer-m8	gugaccauguucccAACCCUCu	|||||||	guaaucccagcacuUUGGGAGg	-0.7727	0.059	6	HeLa
MIMAT0000451	hsa-miR-150-5p	ENSG00000267416	AC025048.4	lincRNA	chr17	58165926	58165947	+	2	0	AGO1-4,AGO2	7mer-m8	gugaccauguucccAACCCUCu	|||||||	guaaucccagcacuUUGGGAGg	-0.7727	0.060	1	MCF7,T98G
MIMAT0000451	hsa-miR-150-5p	ENSG00000279133	AC018628.1	TEC	chr17	60082509	60082530	-	3	0	AGO1,AGO2	7mer-m8	gugaccauguucccAACCCUCu	|||||||	guaaucccagcacuUUGGGAGg	-0.7727	0.225	2	HEK293S,endothelial
MIMAT0000451	hsa-miR-150-5p	ENSG00000226797	AC005828.1	antisense	chr17	61458822	61458845	-	1	0	AGO2	8mer	gugaccAUGUUC--CCAACCCUCu	| | || | |||||||	ugagaaUUCUAGCAGUUUGGGAGa	0.3258	0.099	2	T-REx-293
MIMAT0000451	hsa-miR-150-5p	ENSG00000279369	AC046185.3	TEC	chr17	61779563	61779582	+	1	0	AGO2	7mer-m8	guGACCAUGUUCCCAACCCUCu	||| || || |||||||	ugCUGUUAAAA--UUUGGGAGg	1.0698	0.049	0	H1
MIMAT0000451	hsa-miR-150-5p	ENSG00000277476	AC005332.6	lincRNA	chr17	66129911	66129933	+	5	0	AGO1-4,AGO2	7mer-m8	gugAC-CAUGUUCCCAACCCUCu	|| | :||||| |||||||	uugUGAGGGCAAGGCUUGGGAGg	1.4294	-0.328	6	Huh-7.5
MIMAT0000451	hsa-miR-150-5p	ENSG00000227036	LINC00511	lincRNA	chr17	70399769	70399794	-	10	0	AGO1-4,AGO2	7mer-m8	gugaccauGUUC-CC---AACCCUCu	| | |||| || |||||||	ccuucucuCAAGUGGCAUUUGGGAGu	0.8891	-0.072	12	HeLa,Huh-7.5
MIMAT0000451	hsa-miR-150-5p	ENSG00000227036	LINC00511	lincRNA	chr17	70400774	70400795	-	1	0	AGO1-4	7mer-m8	gugaccauguucccAACCCUCu	| |||||||	auaaucccaacacuUUGGGAGg	-0.2866	-0.050	12	Huh-7.5
MIMAT0000451	hsa-miR-150-5p	ENSG00000182352	C17orf77	antisense	chr17	72589572	72589593	+	1	0	AGO2	7mer-m8	gugaccauguucccAACCCUCu	|||||||	uguaauccagcacuUUGGGAGg	-0.7727	0.158	1	HeLa
MIMAT0000451	hsa-miR-150-5p	ENSG00000279035	AC022211.4	TEC	chr17	73128848	73128869	+	1	0	AGO2	7mer-m8	gugaccauguucccAACCCUCu	|||||||	auaaucccagcacuUUGGGAGg	-0.7727	-0.213	3	HeLa
MIMAT0000451	hsa-miR-150-5p	ENSG00000261408	TEN1-CDK3	processed_transcript	chr17	73997360	73997383	+	1	0	AGO2	7mer-m8	guGACCAUGUUCCC--AACCCUCu	|| | |: ||| |||||||	ggCUAGGCCGUGGGCCUUGGGAGc	1.0133	-0.717	8	22RV1
MIMAT0000451	hsa-miR-150-5p	ENSG00000261408	TEN1-CDK3	processed_transcript	chr17	73998822	73998843	+	1	0	AGO2	7mer-m8	gugaccauguucccAACCCUCu	|||||||	guaaucccagcacuUUGGGAGg	-0.7727	0.070	8	motor_cortex
MIMAT0000451	hsa-miR-150-5p	ENSG00000261408	TEN1-CDK3	processed_transcript	chr17	73998955	73998978	+	1	0	AGO1-4	7mer-m8	gugACCAUGUUC--CCAACCCUCu	| || | || |||||||	uugUAGUCCCAGCUACUUGGGAGg	0.7050	0.027	8	hNSC
MIMAT0000451	hsa-miR-150-5p	ENSG00000261335	AC005837.1	antisense	chr17	74668086	74668105	+	6	0	AGO1-4,AGO2	7mer-m8	guGACCAUGUUCCCAACCCUCu	| ||| :|| |||||||	ugCCGGU--GAGUUUUGGGAGu	0.9490	-0.806	9	HEK293,foreskin_fibroblast
MIMAT0000451	hsa-miR-150-5p	ENSG00000234912	SNHG20	processed_transcript	chr17	75089615	75089642	+	6	0	AGO1,AGO2	7mer-m8	guGACCA-UGUUCCC-----AACCCUCu	||||| || ||| |||||||	gcCUGGUCCCAUGGGAAGUUUUGGGAGc	1.2942	-0.526	9	T-REx-293,endothelial
MIMAT0000451	hsa-miR-150-5p	ENSG00000204282	TNRC6C-AS1	processed_transcript	chr17	76105045	76105068	-	1	0	AGO2	7mer-m8	gugACCAUGUUC--CCAACCCUCu	| |||| | || |||||||	cugUGGUCCCAGCUACUUGGGAGg	1.1685	0.132	1	22RV1
MIMAT0000451	hsa-miR-150-5p	ENSG00000262585	LINC01979	lincRNA	chr17	77892090	77892109	-	5	0	AGO1-4,AGO2	7mer-m8	gugaCCAUGUUCCCAACCCUCu	|||: | ||||||||	ggagGGUGGA--CGUUGGGAGg	0.7339	-0.836	11	Huh-7.5
MIMAT0000451	hsa-miR-150-5p	ENSG00000262877	AC110285.2	lincRNA	chr17	79363020	79363041	-	1	0	AGO2	7mer-m8	gugaccaUGUUCCCAACCCUCu	|| |:::||||||||||	cagacagAUGGGGGUUGGGAGg	1.1740	-0.856	9	Huh-7.5
MIMAT0000451	hsa-miR-150-5p	ENSG00000265688	MAFG-AS1	antisense	chr17	79888284	79888305	+	1	0	AGO2	7mer-m8	gugaccauguucccAACCCUCu	|||||||	auaaucccagcacuUUGGGAGg	-0.7727	-0.151	21	HeLa
MIMAT0000451	hsa-miR-150-5p	ENSG00000264569	AC137723.1	antisense	chr17	79995997	79996018	+	3	0	AGO2	7mer-m8	gugaccauguUCCCAACCCUCu	| | ||| |||||||	aucaucucucAGGCUUGGGAGc	0.7084	-0.512	9	MDMs
MIMAT0000451	hsa-miR-150-5p	ENSG00000266445	NARF-AS1	antisense	chr17	80434861	80434882	-	1	0	AGO2	7mer-m8	gugaccauguucccAACCCUCu	| || |||||||	aaucccagcacacuUUGGGAGg	0.2726	0.121	2	HeLa
MIMAT0000451	hsa-miR-150-5p	ENSG00000263884	AP000845.1	lincRNA	chr18	268148	268157	+	2	0	AGO1	7mer-m8	gugaccauguuccCAACCCUCu	||||||||	------------aGUUGGGAGu	-1.8182	-1.322	8	endothelial
MIMAT0000451	hsa-miR-150-5p	ENSG00000262001	DLGAP1-AS2	antisense	chr18	3608066	3608087	+	1	0	AGO1-4	7mer-m8	gugaccauguucccAACCCUCu	|||||||	guaaucccagcauuUUGGGAGg	-0.7727	-0.086	7	hNSC
MIMAT0000451	hsa-miR-150-5p	ENSG00000267199	AP001029.2	antisense	chr18	12445354	12445375	+	2	0	AGO1-4,AGO2	8mer	gugaCCAUGUUCCCAACCCUCu	| | | || ||||||||	aaaaGCUUGAAAUGUUGGGAGa	0.8636	0.225	8	Huh-7.5
MIMAT0000451	hsa-miR-150-5p	ENSG00000267199	AP001029.2	antisense	chr18	12446960	12446981	+	3	0	AGO2	8mer	gugaccaUGUUCCCAACCCUCu	|| | || | |||||||	cauuuucACUUGCCUUGGGAGa	0.8680	1.049	8	Huh-7.5
MIMAT0000451	hsa-miR-150-5p	ENSG00000267313	AC021504.1	lincRNA	chr18	39211979	39212000	-	1	0	AGO2	7mer-m8	gugaccauguucCCAACCCUCu	| |||||||||	agcgcaauauucGGUUGGGAGu	0.0721	-0.018	5	HEK293T
MIMAT0000451	hsa-miR-150-5p	ENSG00000278891	AC105101.1	TEC	chr18	45674487	45674508	-	1	0	AGO2	7mer-m8	gugaccauguucccAACCCUCu	|||||||	guaaucccagcuacUUGGGAGg	-0.7727	0.296	0	BT474
MIMAT0000451	hsa-miR-150-5p	ENSG00000267391	AC105105.2	lincRNA	chr18	56118633	56118654	+	2	0	AGO1-4	7mer-m8	gugaccauguucccAACCCUCu	| |||||||	gaaaucccagcacuUUGGGAGg	-0.4545	0.004	1	Huh-7.5
MIMAT0000451	hsa-miR-150-5p	ENSG00000265579	AC023301.1	sense_intronic	chr18	70412977	70412995	-	1	0	AGO2	8mer	guGACCAUGUUCCCAACCCUCu	| |||| | || ||||||||	cuCUGG--C-AGAGUUGGGAGa	1.3315	-0.572	5	motor_cortex
MIMAT0000451	hsa-miR-150-5p	ENSG00000265579	AC023301.1	sense_intronic	chr18	70413002	70413021	-	2	0	AGO2	7mer-m8	gugACCAUGUUCCCAACCCUCu	|| | ||| |||||||	agaUGCU-CAA-ACUUGGGAGu	0.8625	-0.441	5	motor_cortex
MIMAT0000451	hsa-miR-150-5p	ENSG00000264247	LINC00909	lincRNA	chr18	72263899	72263920	-	1	0	AGO2	7mer-m8	gugaccauguucccAACCCUCu	| |||||||	guaaucccaauacuUUGGGAGg	-0.2866	-0.137	9	HEK293S
MIMAT0000451	hsa-miR-150-5p	ENSG00000282393	AC016588.2	lincRNA	chr19	249920	249941	-	1	0	AGO1-4	7mer-m8	guGACCAUGUU-CCCAACCCUCu	|| || ||: ||||||||	uuCU-GUUCAGUCAGUUGGGAGc	1.0487	0.104	0	MCF7
MIMAT0000451	hsa-miR-150-5p	ENSG00000267530	LINC01836	lincRNA	chr19	784995	785017	+	1	0	AGO2	7mer-m8	gugaccAUGUUC-CCAACCCUCu	| ||| || |||||||	uuguaaUACCAGCAUUUGGGAGg	0.8437	-0.026	3	HEK293S
MIMAT0000451	hsa-miR-150-5p	ENSG00000268798	AC027307.3	lincRNA	chr19	1441694	1441717	+	1	0	AGO2	7mer-m8	gugACCAUGUUC--CCAACCCUCu	| || | | || |||||||	cugUGAUCCUAGCACUUUGGGAGg	0.8747	-0.082	9	HEK293S
MIMAT0000451	hsa-miR-150-5p	ENSG00000180846	CSNK1G2-AS1	antisense	chr19	1952577	1952596	-	1	0	AGO2	7mer-m8	gugacCAUGUUCCCAACCCUCu	| ||||| |||||||	gauacGUACA--CUUUGGGAGg	1.0281	0.099	2	islets
MIMAT0000451	hsa-miR-150-5p	ENSG00000267122	AC004490.1	antisense	chr19	2212415	2212436	-	1	0	AGO2	7mer-m8	gugaccauguucccAACCCUCu	|||||||	guaaucccagcacuUUGGGAGu	-0.7727	-0.067	3	TDF
MIMAT0000451	hsa-miR-150-5p	ENSG00000276097	AC006538.3	sense_intronic	chr19	2700965	2700987	-	2	0	AGO2	7mer-m8	gugaCCAUG-UUCCCAACCCUCu	| |:| |:||||||||||	ggggGUUGCUAGGGGUUGGGAGg	0.9934	0.448	1	Huh-7.5
MIMAT0000451	hsa-miR-150-5p	ENSG00000261342	AC006538.1	sense_intronic	chr19	2728349	2728370	-	1	0	AGO2	7mer-m8	gugaccauguucccAACCCUCu	|||||||	guaaucccagcaacUUGGGAGg	-0.7727	0.094	7	22RV1
MIMAT0000451	hsa-miR-150-5p	ENSG00000269318	AC007292.2	antisense	chr19	4356891	4356914	-	2	0	AGO1-4	7mer-m8	gugaccAUGUUCCC--AACCCUCu	| | | | || | |||||||	cuauaaUCCCAGUGCUUUGGGAGg	0.8182	-0.276	2	Huh-7.5
MIMAT0000451	hsa-miR-150-5p	ENSG00000280239	AC011498.7	TEC	chr19	4449965	4449990	+	1	0	AGO1-4	7mer-m8	guGACC--AUGUUC--CCAACCCUCu	|||| | | || |||||||	gcCUGGAAUCCCAGCACUUUGGGAGg	0.9490	0.327	6	Huh-7.5
MIMAT0000451	hsa-miR-150-5p	ENSG00000267106	ZNF561-AS1	processed_transcript	chr19	9732295	9732316	+	1	0	AGO2	7mer-m8	gugaccauguucccAACCCUCu	|||||||	guaauuccugcacuUUGGGAGg	-0.7727	0.089	14	HeLa
MIMAT0000451	hsa-miR-150-5p	ENSG00000267100	ILF3-AS1	lincRNA	chr19	10763660	10763681	-	1	0	AGO2	7mer-m8	gugaccauguucccAACCCUCu	|||||||	guagucccaccuacUUGGGAGg	-0.7727	-0.088	7	BCBL-1
MIMAT0000451	hsa-miR-150-5p	ENSG00000267633	AC008686.1	antisense	chr19	13884076	13884099	-	1	0	AGO2	7mer-m8	gugACCAUGUUC--CCAACCCUCu	| | || | || |||||||	cugUAGUCCCAGCACUUUGGGAGg	0.8747	0.180	4	MDA-MB-231
MIMAT0000451	hsa-miR-150-5p	ENSG00000279203	AC005785.2	TEC	chr19	15494259	15494280	-	1	0	AGO1-4	7mer-m8	gugaccauguucccAACCCUCu	|||||||	gcaaucccagcacuUUGGGAGg	-0.7727	-0.179	7	MCF7
MIMAT0000451	hsa-miR-150-5p	ENSG00000279977	AC008764.10	TEC	chr19	16721456	16721477	-	1	0	AGO2	7mer-m8	gugaccauguucccAACCCUCu	|||||||	guaaucccagcacuUUGGGAGg	-0.7727	0.117	1	HeLa
MIMAT0000451	hsa-miR-150-5p	ENSG00000269439	AC010618.3	lincRNA	chr19	17614388	17614409	-	2	0	AGO1-4	7mer-m8	gugaccauguucccAACCCUCu	|||||||	guaguuccggcuacUUGGGAGg	-0.7727	0.090	4	Huh-7.5
MIMAT0000451	hsa-miR-150-5p	ENSG00000269439	AC010618.3	lincRNA	chr19	17621251	17621274	-	1	0	AGO1-4	7mer-m8	gugACCAUGUUC--CCAACCCUCu	| |||| | || |||||||	cugUGGUCCCAGCUACUUGGGAGg	1.1685	0.087	4	Huh-7.5
MIMAT0000451	hsa-miR-150-5p	ENSG00000267383	AC011447.3	antisense	chr19	20327525	20327546	-	3	0	AGO1-4	7mer-m8	gugaccauguucccAACCCUCu	|||||||	gcaaucccagcacuUUGGGAGg	-0.7727	-0.161	5	Huh-7.5
MIMAT0000451	hsa-miR-150-5p	ENSG00000267383	AC011447.3	antisense	chr19	20349139	20349160	-	8	0	AGO1-4,AGO2	8mer	gugaccAUGUUCCCAACCCUCu	|:||:| |||||||	gugaccUGCAGGUAUUGGGAGa	0.5908	0.236	5	Huh-7.5
MIMAT0000451	hsa-miR-150-5p	ENSG00000269110	AC010636.2	lincRNA	chr19	20844291	20844312	-	3	0	AGO1-4,AGO2	8mer	gugaccAUGUUCCCAACCCUCu	| |:||:| |||||||	guguccUGCAGGUAUUGGGAGa	0.8758	0.284	1	Huh-7.5,cingulate_gyrus
MIMAT0000451	hsa-miR-150-5p	ENSG00000261770	AC006504.1	lincRNA	chr19	28248877	28248897	-	2	0	AGO2	8mer	guGACCAUGUUCCCAACCCUCu	| | || |: | |||||||	ccCAGGCAU-UGUCUUGGGAGa	0.9467	0.059	7	HeLa
MIMAT0000451	hsa-miR-150-5p	ENSG00000261770	AC006504.1	lincRNA	chr19	28250804	28250826	-	1	0	AGO1-4	7mer-m8	gugACCAUGU-UCCCAACCCUCu	| || || | | |||||||	uaaUGAUAGAGACAUUUGGGAGc	0.9844	0.057	7	Huh-7.5
MIMAT0000451	hsa-miR-150-5p	ENSG00000267575	AC006504.5	lincRNA	chr19	28285726	28285747	+	1	0	AGO1	8mer	gugaccauguucccAACCCUCu	|| | | |||||||	caguucauccgcuuUUGGGAGa	0.5310	0.113	10	endothelial
MIMAT0000451	hsa-miR-150-5p	ENSG00000267328	AC002398.2	antisense	chr19	36245476	36245497	+	3	0	AGO1-4,AGO2	8mer	guGACCAUGUUCCCAACCCUCu	| || | ||| |||||||	cuCUAGCACAUUUAUUGGGAGa	1.1419	0.970	2	Huh-7.5,TDF
MIMAT0000451	hsa-miR-150-5p	ENSG00000280023	AD000813.1	TEC	chr19	36561851	36561873	+	2	0	AGO2	7mer-m8	gugaccauGUU-CCCAACCCUCu	||| | |||||||	uguaauccCAAUGCUUUGGGAGg	0.2267	-0.527	2	22RV1
MIMAT0000451	hsa-miR-150-5p	ENSG00000267260	AC020928.2	lincRNA	chr19	37266736	37266757	+	3	0	AGO2	7mer-m8	gugaccauguuccCAACCCUCu	| ||||||||	gcagccagauaccGUUGGGAGc	-0.2486	-0.040	6	T-REx-293
MIMAT0000451	hsa-miR-150-5p	ENSG00000267260	AC020928.2	lincRNA	chr19	37266758	37266779	+	2	0	AGO2	7mer-m8	gugaccaugUUCCCAACCCUCu	:|| ||||||||	gcagccagaGAGCGUUGGGAGc	0.1147	0.326	6	T-REx-293
MIMAT0000451	hsa-miR-150-5p	ENSG00000276846	AC016590.3	antisense	chr19	37806472	37806492	-	1	0	AGO2	7mer-m8	guGACCAUGUUCCCAACCCUCu	|||| || |||||||	auCUGGGAC-UCCUUUGGGAGg	1.0321	0.170	13	22RV1
MIMAT0000451	hsa-miR-150-5p	ENSG00000268051	AC008395.1	sense_intronic	chr19	38454800	38454821	+	3	0	AGO1-4	7mer-m8	gugaccauguucccAACCCUCu	| | |||||||	guaaucucaacacuUUGGGAGg	0.0797	0.048	1	Huh-7.5
MIMAT0000451	hsa-miR-150-5p	ENSG00000269688	AC008982.2	sense_intronic	chr19	39336070	39336092	-	1	0	AGO2	8mer	gugacCAUGUU-CCCAACCCUCu	| :||: | ||||||||	ggagaGAGCAGUGUGUUGGGAGa	0.7021	-0.765	2	HeLa
MIMAT0000451	hsa-miR-150-5p	ENSG00000205041	AC118344.1	sense_intronic	chr19	40781096	40781117	-	3	0	AGO2	7mer-m8	gugaccauguucccAACCCUCu	| |||||||	gguggcccugucucUUGGGAGc	-0.2794	-0.068	6	T-REx-293
MIMAT0000451	hsa-miR-150-5p	ENSG00000279759	AC118344.2	TEC	chr19	40866396	40866417	+	4	0	AGO1-4,AGO2	7mer-m8	gugaccauguucccAACCCUCu	|||||||	guaaucccagcacuUUGGGAGg	-0.7727	0.152	7	Huh-7.5
MIMAT0000451	hsa-miR-150-5p	ENSG00000279103	AC138470.1	TEC	chr19	44751317	44751340	-	5	0	AGO1-4	7mer-m8	gugACCAUGUUC--CCAACCCUCu	| | || | || |||||||	cugUAGUCCCAGCUACUUGGGAGg	0.8747	-0.073	7	Huh-7.5
MIMAT0000451	hsa-miR-150-5p	ENSG00000279103	AC138470.1	TEC	chr19	44752169	44752191	-	2	0	AGO1-4	7mer-m8	guGACCAUGUUCC-CAACCCUCu	:|| : |||| |||||||	guUUGAAGGAAGGAAUUGGGAGu	1.1497	0.002	7	Huh-7.5
MIMAT0000451	hsa-miR-150-5p	ENSG00000279095	AC243964.3	TEC	chr19	45168656	45168677	+	7	0	AGO1-4,AGO2	7mer-m8	gugaccauguucccAACCCUCu	|||||||	guaaucccagcacuUUGGGAGg	-0.7727	0.077	13	Huh-7.5
MIMAT0000451	hsa-miR-150-5p	ENSG00000267757	EML2-AS1	processed_transcript	chr19	46145186	46145207	+	1	0	AGO2	8mer	gugaccauguucccAACCCUCu	| | |||||||	aggucgccuccuucUUGGGAGa	-0.0066	3.146	1	HeLa
MIMAT0000451	hsa-miR-150-5p	ENSG00000279407	AC007191.1	TEC	chr19	46219850	46219871	-	5	0	AGO1-4,AGO2	8mer	guGACCAUGUUCCCAACCCUCu	|| || :| |||||||	ggCUUCUAGUGGAAUUGGGAGa	0.8370	-0.020	7	Huh-7.5
MIMAT0000451	hsa-miR-150-5p	ENSG00000269148	AC092301.1	antisense	chr19	46333890	46333911	+	1	0	AGO2	7mer-m8	gugaccauguucccAACCCUCu	| |||||||	guaaucccaacacuUUGGGAGg	-0.2866	-0.403	3	TDF
MIMAT0000451	hsa-miR-150-5p	ENSG00000268621	IGFL2-AS1	lincRNA	chr19	46701486	46701509	-	1	0	AGO2	7mer-m8	gugACCA-UGUU-CCCAACCCUCu	| |||| ||| |||||||	cugUGGUCCCAACUACUUGGGAGg	1.2350	0.134	8	HeLa
MIMAT0000451	hsa-miR-150-5p	ENSG00000268621	IGFL2-AS1	lincRNA	chr19	46706191	46706219	-	2	0	AGO2	8mer	guGACCAUGUUC-CC------AACCCUCu	||| |||:| || |||||||	acCUGAGACAGGAGGACUCCUUUGGGAGa	0.7539	-0.065	8	MDMs
MIMAT0000451	hsa-miR-150-5p	ENSG00000260366	AC026803.1	sense_overlapping	chr19	49429482	49429505	+	2	0	AGO1-4	7mer-m8	gugACCAUGUUC--CCAACCCUCu	| | || | || |||||||	cugUAGUCCCAGCUACUUGGGAGg	0.8747	0.036	1	Huh-7.5
MIMAT0000451	hsa-miR-150-5p	ENSG00000269825	AC022150.4	sense_intronic	chr19	53155076	53155097	-	1	0	AGO1-4	7mer-m8	gugaccauguucccAACCCUCu	|||||||	auaaucccagcacuUUGGGAGg	-0.7727	-0.106	2	hNSC
MIMAT0000451	hsa-miR-150-5p	ENSG00000268205	AC005261.1	lincRNA	chr19	57816150	57816171	+	18	0	AGO1,AGO1-4,AGO2	7mer-m8	gugaccauguucccAACCCUCu	|||||||	guaaucccagcacuUUGGGAGg	-0.7727	0.126	9	Huh-7.5,endothelial
MIMAT0000451	hsa-miR-150-5p	ENSG00000268205	AC005261.1	lincRNA	chr19	57818346	57818367	+	11	0	AGO1-4,AGO2	7mer-m8	gugaccauguucccAACCCUCu	| | |||||||	guaaucucaacauuUUGGGAGg	0.0797	0.081	9	Huh-7.5
MIMAT0000451	hsa-miR-150-5p	ENSG00000176593	AC008969.1	processed_transcript	chr19	58515061	58515082	+	1	0	AGO2	7mer-m8	gugaccauguucccAACCCUCu	|||||||	guaaucccagcacuUUGGGAGg	-0.7727	-0.027	10	left_ventricle
MIMAT0000451	hsa-miR-150-5p	ENSG00000205181	LINC00654	lincRNA	chr20	5477376	5477396	-	1	0	AGO2	8mer	gugaccAUGUUCCCAACCCUCu	| | ||| | |||||||||	aaguuuUACCA-GGUUGGGAGa	1.1763	0.168	4	cingulate_gyrus
MIMAT0000451	hsa-miR-150-5p	ENSG00000227927	MACROD2-IT1	sense_intronic	chr20	14602539	14602559	+	1	0	AGO2	7mer-m8	gugacCAUGUUCCCAACCCUCu	| || ||:| |||||||	ccacaGU-CAGGCCUUGGGAGg	0.8868	0.007	6	HeLa
MIMAT0000451	hsa-miR-150-5p	ENSG00000259974	LINC00261	lincRNA	chr20	22544019	22544040	-	1	0	AGO2	8mer	gugaCCAUGUUCCCAACCCUCu	|| :| |||||||||	gugaGGAGCUUUGGUUGGGAGa	0.7583	0.309	8	Huh-7.5
MIMAT0000451	hsa-miR-150-5p	ENSG00000279322	AL035252.4	TEC	chr20	25207326	25207347	-	1	0	AGO2	7mer-m8	gugaccauguucccAACCCUCu	| | | |||||||	cugucaaccuuuuaUUGGGAGu	0.3382	0.828	6	H1
MIMAT0000451	hsa-miR-150-5p	ENSG00000278383	AL031673.1	antisense	chr20	25661690	25661711	+	1	0	AGO2	8mer	gugaCCAUGUUCCCAACCCUCu	|||: |: ||||||||	uggaGGUGGAGUUGUUGGGAGa	0.9157	0.169	6	HEK293S
MIMAT0000451	hsa-miR-150-5p	ENSG00000275223	AL121906.2	lincRNA	chr20	32243768	32243789	-	2	0	AGO2	7mer-m8	gugaccauguucccAACCCUCu	|||||||	guaauuccagcuacUUGGGAGg	-0.7727	-0.485	10	T98G
MIMAT0000451	hsa-miR-150-5p	ENSG00000260032	NORAD	lincRNA	chr20	34635011	34635032	-	17	0	AGO1-4,AGO2	7mer-m8	gugaccauguucccAACCCUCu	|||||||	agaaucgcuugaacUUGGGAGg	-0.7727	-0.056	12	Huh-7.5
MIMAT0000451	hsa-miR-150-5p	ENSG00000260032	NORAD	lincRNA	chr20	34635176	34635197	-	18	0	AGO1-4,AGO2	7mer-m8	gugaccauguucccAACCCUCu	|||||||	guaaucccagcacuUUGGGAGg	-0.7727	0.006	12	Huh-7.5
MIMAT0000451	hsa-miR-150-5p	ENSG00000276603	AL109614.1	sense_intronic	chr20	36155433	36155454	-	6	0	AGO1,AGO1-4,AGO2	8mer	gugaccauGUUCCCAACCCUCu	| |:| ||||||||	uucaucgcCGAAUGUUGGGAGa	0.5092	0.413	5	T98G,endothelial,hNSC
MIMAT0000451	hsa-miR-150-5p	ENSG00000275401	AL391095.3	lincRNA	chr20	37047270	37047292	-	2	0	AGO2	7mer-m8	gugACCAUGU-UCCCAACCCUCu	| ||:|| |||||||	gcaUUGUGCAUUUACUUGGGAGc	0.7505	-0.290	4	HEK293S
MIMAT0000451	hsa-miR-150-5p	ENSG00000261431	AL023803.1	antisense	chr20	37590659	37590680	-	1	0	AGO2	8mer	gugacCAUGUUCCCAACCCUCu	| ||::| |||||||	aggaaGAACGGGCUUUGGGAGa	0.6755	-0.485	4	HeLa
MIMAT0000451	hsa-miR-150-5p	ENSG00000223891	OSER1-AS1	lincRNA	chr20	42854187	42854209	+	1	0	AGO2	7mer-m8	gugaCCAUG-UUCCCAACCCUCu	| |:| :||| |||||||	guggGCUGCUGAGGUUUGGGAGu	0.9612	0.178	14	22RV1
MIMAT0000451	hsa-miR-150-5p	ENSG00000223891	OSER1-AS1	lincRNA	chr20	42854369	42854390	+	3	0	AGO1-4,AGO2	7mer-m8	gugaccauguucccAACCCUCu	|| |||||||	acaugcccagcacuUUGGGAGg	-0.0599	-0.020	14	Huh-7.5,MCF7
MIMAT0000451	hsa-miR-150-5p	ENSG00000275894	AL021578.1	sense_intronic	chr20	43974374	43974395	-	2	0	AGO1-4,AGO2	7mer-m8	gugaccauguucccAACCCUCu	| | | |||||||	aaggcagccuuguuUUGGGAGu	0.2161	1.636	3	HS27a,Huh-7.5
MIMAT0000451	hsa-miR-150-5p	ENSG00000177410	ZFAS1	antisense	chr20	47897429	47897448	+	8	0	AGO1-4,AGO2	7mer-m8	gugaccAUGUUCCCAACCCUCu	| ||:| |||||||||	acuuucUAUA--GGUUGGGAGc	0.8304	0.276	12	Huh-7.5
MIMAT0000451	hsa-miR-150-5p	ENSG00000231290	APCDD1L-AS1	processed_transcript	chr20	57148960	57148983	+	1	0	AGO2	8mer	gugaccAUGUU--CCCAACCCUCu	| | ||| || |||||||	uuaucuUCCAACUGGUUUGGGAGa	0.8515	-0.083	8	MCF7
MIMAT0000451	hsa-miR-150-5p	ENSG00000227282	AL389889.1	lincRNA	chr20	58090256	58090277	+	1	0	AGO2	7mer-m8	gugaccaUGUUCCCAACCCUCu	|| |||||||||	agucuucACUCUGGUUGGGAGu	0.3341	0.207	2	TDF
MIMAT0000451	hsa-miR-150-5p	ENSG00000272259	LINC01749	lincRNA	chr20	61712267	61712290	+	1	0	AGO2	7mer-m8	gugaccaUGUUCCC--AACCCUCu	| | |||:| | |||||||	ccuucucACAGGAGUUUUGGGAGc	0.9424	0.265	3	GM12878
MIMAT0000451	hsa-miR-150-5p	ENSG00000232442	MHENCR	antisense	chr20	62259944	62259965	+	3	0	AGO2	8mer	gugaccauguucccAACCCUCu	| | |||||||	uuuaccucaacacuUUGGGAGa	0.0797	0.110	5	HeLa
MIMAT0000451	hsa-miR-150-5p	ENSG00000237594	AP000251.1	lincRNA	chr21	32931746	32931767	+	1	0	AGO2	7mer-m8	gugaccauguUCCCAACCCUCu	| | || |||||||	cuaacaaagcAGCUUUGGGAGg	0.3901	1.445	6	T-REx-293
MIMAT0000451	hsa-miR-150-5p	ENSG00000237138	HUNK-AS1	antisense	chr21	33393873	33393894	-	1	0	AGO2	7mer-m8	gugaccaugUUCCCAACCCUCu	| | || | |||||||	ggcagcagaAAAGCUUGGGAGg	0.6485	-0.552	1	T-REx-293
MIMAT0000451	hsa-miR-150-5p	ENSG00000228107	AP000692.1	sense_overlapping	chr21	37733112	37733133	+	1	0	AGO2	7mer-m8	gugaccauguucccAACCCUCu	|||||||	auggauguggcacuUUGGGAGg	-0.7727	-0.018	2	GM12878
MIMAT0000451	hsa-miR-150-5p	ENSG00000235123	DSCAM-AS1	antisense	chr21	41755010	41755019	+	1	0	AGO1-4	7mer-m8	gugaccauguucccAACCCUCu	|||||||	------------cuUUGGGAGg	-2.1364	0.171	5	MCF7
MIMAT0000451	hsa-miR-150-5p	ENSG00000277352	AP001065.2	lincRNA	chr21	45914868	45914892	+	1	0	AGO2	7mer-m8	guGACCAUGUUCC---CAACCCUCu	:| | | || | ||||||||	ugUUUGCAAAAUGCUUGUUGGGAGg	0.8370	0.026	2	WA-09
MIMAT0000451	hsa-miR-150-5p	ENSG00000182912	TSPEAR-AS2	antisense	chr21	45939245	45939266	+	1	0	AGO1-4	7mer-m8	gugaccauguucccAACCCUCu	| | | |||||||	guaucgagcccuccUUGGGAGu	0.3836	-0.287	7	Huh-7.5
MIMAT0000451	hsa-miR-150-5p	ENSG00000233922	LINC01694	lincRNA	chr21	47022345	47022368	+	2	0	AGO2	7mer-m8	gugACCA-UGUU-CCCAACCCUCu	| |||| |||: |||||||	cugUGGUCACAGCUACUUGGGAGg	1.3259	0.057	3	22RV1
MIMAT0000451	hsa-miR-150-5p	ENSG00000280604	AJ239328.1	sense_overlapping	chr21	47336918	47336940	+	2	0	AGO2	7mer-m8	gugaccaUGUU-CCCAACCCUCu	| ||:| || |||||||	gccccacACGAUGGCUUGGGAGg	0.8226	-0.331	3	MDMs
MIMAT0000451	hsa-miR-150-5p	ENSG00000280604	AJ239328.1	sense_overlapping	chr21	47339219	47339242	+	1	0	AGO2	7mer-m8	gugaccAUGUUC--CCAACCCUCu	| | ::|| |||||||||	ggcgccUCUGAGCUGGUUGGGAGg	0.8492	-0.651	3	MCF7
MIMAT0000451	hsa-miR-150-5p	ENSG00000269220	LINC00528	lincRNA	chr22	18261948	18261973	+	1	0	AGO2	7mer-m8	guGACCAUGUUCCC----AACCCUCu	:| || ||| | |||||||	uuUUUGUUCAAAAGUCCUUUGGGAGu	0.8315	0.298	1	GM12892
MIMAT0000451	hsa-miR-150-5p	ENSG00000235445	AC016027.3	sense_intronic	chr22	18466332	18466348	-	1	0	AGO2	7mer-m8	guGACCAUGUUCCCAACCCUCu	|| |||| |||||||	gcCUUGUAC-----UUGGGAGu	0.8503	0.385	2	Huh-7.5
MIMAT0000451	hsa-miR-150-5p	ENSG00000203280	AL022323.1	antisense	chr22	25498664	25498685	-	1	0	AGO2	7mer-m8	gugaccauguucccAACCCUCu	| |||||||	cuaaucccagcacuUUGGGAGg	-0.5455	-0.208	2	motor_cortex
MIMAT0000451	hsa-miR-150-5p	ENSG00000272977	AL008721.2	sense_intronic	chr22	25873141	25873166	+	2	0	AGO2	8mer	guGACCAUGUUCCC----AACCCUCu	|| || : ||||| |||||||	gaCAGGGGGAAGGGAGCCUUGGGAGa	1.3828	0.035	4	22RV1
MIMAT0000451	hsa-miR-150-5p	ENSG00000225465	RFPL1S	antisense	chr22	29834291	29834312	-	1	0	AGO2	7mer-m8	gugaccauguucccAACCCUCu	| |||||||	guaaucccagauacUUGGGAGg	-0.3849	0.061	0	cingulate_gyrus
MIMAT0000451	hsa-miR-150-5p	ENSG00000278920	AC005005.4	sense_overlapping	chr22	31463897	31463918	+	3	0	AGO1-4,AGO2	7mer-m8	gugaccauguucccAACCCUCu	|||||||	auaaucccagcacuUUGGGAGg	-0.7727	0.083	1	HCT116,Huh-7.5
MIMAT0000451	hsa-miR-150-5p	ENSG00000278920	AC005005.4	sense_overlapping	chr22	31464031	31464054	+	2	0	AGO1-4,AGO2	7mer-m8	gugaccAUGUUC--CCAACCCUCu	| | | || | |||||||	uuguaaUCCCAGCAGUUUGGGAGg	0.6109	0.026	1	Huh-7.5
MIMAT0000451	hsa-miR-150-5p	ENSG00000213888	LINC01521	lincRNA	chr22	31744106	31744131	+	1	0	AGO1-4	7mer-m8	guGACCAU--GUUC--CCAACCCUCu	||| || | || |||||||	gcCUGUUAUCCCAGCACUUUGGGAGg	0.8958	-0.009	14	hNSC
MIMAT0000451	hsa-miR-150-5p	ENSG00000213888	LINC01521	lincRNA	chr22	31744245	31744266	+	3	0	AGO1-4,AGO2	7mer-m8	gugaccauguucccAACCCUCu	|||||||	guaaucccagcacuUUGGGAGg	-0.7727	0.036	14	T98G,hNSC
MIMAT0000451	hsa-miR-150-5p	ENSG00000279927	Z95114.4	lincRNA	chr22	36464771	36464792	+	1	0	AGO2	7mer-m8	gugaccauguucccAACCCUCu	|||||||	guaaucccagcuacUUGGGAGg	-0.7727	-0.113	1	T-REx-293
MIMAT0000451	hsa-miR-150-5p	ENSG00000279217	Z95114.1	lincRNA	chr22	36469265	36469282	+	1	0	AGO2	7mer-m8	guGACCAUGUUCCCAACCCUCu	|| |||| |||||||	uuCUAGUAC----UUUGGGAGu	0.8958	0.012	1	HeLa
MIMAT0000451	hsa-miR-150-5p	ENSG00000279738	AL022311.1	sense_overlapping	chr22	38275250	38275271	+	2	0	AGO2	7mer-m8	gugaccauguucccAACCCUCu	|||||||	guaaucccagcacuUUGGGAGg	-0.7727	0.207	3	HCT116
MIMAT0000451	hsa-miR-150-5p	ENSG00000279738	AL022311.1	sense_overlapping	chr22	38279796	38279819	+	2	0	AGO2	7mer-m8	gugaccAUGUUC--CCAACCCUCu	| | ||| || |||||||	cuguaaUACCAGCUACUUGGGAGg	0.9224	-0.035	3	HeLa
MIMAT0000451	hsa-miR-150-5p	ENSG00000279175	AL033543.1	sense_intronic	chr22	44502136	44502163	+	1	0	AGO2	7mer-m8	gugACCAUGUUCC-C-----AACCCUCu	|||| | ||| | |||||||	aggUGGUCCCAGGUGCUCCCUUGGGAGg	0.9745	-0.081	0	22RV1
MIMAT0000451	hsa-miR-150-5p	ENSG00000280434	AL031595.3	sense_overlapping	chr22	44540418	44540441	+	1	0	AGO1-4	7mer-m8	gugACCAUGUUC--CCAACCCUCu	| | || | || |||||||	cugUAGUCCCAGCACUUUGGGAGg	0.8747	0.062	0	Huh-7.5
MIMAT0000451	hsa-miR-150-5p	ENSG00000280383	Z95331.1	sense_overlapping	chr22	46073946	46073971	+	4	0	AGO1-4,AGO2	7mer-m8	guGACCAUGUUCCC----AACCCUCu	:||| : :|||| |||||||	auUUGGAGAGAGGGGAAAUUGGGAGu	1.1896	0.132	5	Huh-7.5
MIMAT0000451	hsa-miR-150-5p	ENSG00000197182	MIRLET7BHG	lincRNA	chr22	46507262	46507283	+	1	0	AGO2	7mer-m8	gugaccauguucccAACCCUCu	|||||||	guaaucccagcacuUUGGGAGg	-0.7727	-0.163	5	22RV1
MIMAT0000451	hsa-miR-150-5p	ENSG00000188511	C22orf34	lincRNA	chr22	49808302	49808325	-	2	0	AGO2	7mer-m8	gugACCAUGUUC--CCAACCCUCu	| |||| | || | |||||||	cugUGGUCCCAGCUGCUUGGGAGg	1.2672	-0.006	0	HeLa
MIMAT0000451	hsa-miR-150-5p	ENSG00000188511	C22orf34	lincRNA	chr22	49810283	49810304	-	1	0	AGO2	7mer-m8	gugaccauguucccAACCCUCu	| | |||||||	gcccacagaacuccUUGGGAGg	0.0797	0.079	0	hMSC
MIMAT0000451	hsa-miR-150-5p	ENSG00000212939	Z97192.1	lincRNA	chr22	49949867	49949888	+	1	0	AGO2	7mer-m8	gugaccauguucccAACCCUCu	|||||||	guaaucccagcacuUUGGGAGg	-0.7727	0.064	1	HeLa
MIMAT0000451	hsa-miR-150-5p	ENSG00000235111	Z97192.3	sense_intronic	chr22	50007950	50007971	-	1	0	AGO2	7mer-m8	gugaccauguucccAACCCUCu	| | |||||||	gagagaggagcccuUUGGGAGg	-0.0643	-0.276	0	22RV1
MIMAT0000451	hsa-miR-150-5p	ENSG00000188511	C22orf34	lincRNA	chr22	50014012	50014038	-	1	0	AGO2	7mer-m8	gugACCAU-GUUCC----CAACCCUCu	| ||| | ||||| |||||||	gaaUGGCACCAAGGCUCACUUGGGAGg	1.3662	-0.121	0	HeLa
MIMAT0000451	hsa-miR-150-5p	ENSG00000188511	C22orf34	lincRNA	chr22	50016497	50016518	-	1	0	AGO2	7mer-m8	gugaccauguucccAACCCUCu	| | | |||||||	cuccccagcgccccUUGGGAGg	0.3008	-0.387	0	HCT116
MIMAT0000451	hsa-miR-150-5p	ENSG00000269902	AC234772.3	lincRNA	chrX	45624279	45624300	-	3	0	AGO1-4,AGO2	7mer-m8	gugaccaUGUUCCCAACCCUCu	| ||| | |||||||	guauaugACAUGUUUUGGGAGu	0.7273	-0.202	2	HS5,hNSC
MIMAT0000451	hsa-miR-150-5p	ENSG00000235262	KDM5C-IT1	sense_intronic	chrX	53241740	53241761	-	1	0	AGO2	7mer-m8	gugaccauGUUCCCAACCCUCu	||: |||||||	uguaauccCAGCACUUGGGAGg	0.0692	0.094	1	22RV1
MIMAT0000451	hsa-miR-150-5p	ENSG00000235262	KDM5C-IT1	sense_intronic	chrX	53243726	53243747	-	1	0	AGO2	8mer	guGACCAUGU-UCCCAACCCUCu	|||| :|| || |||||||	ggCUGG-GCAGAGCUUUGGGAGa	1.3425	0.504	1	GM12891
MIMAT0000451	hsa-miR-150-5p	ENSG00000229807	XIST	lincRNA	chrX	73067309	73067330	-	26	0	AGO1-4,AGO2	7mer-m8	gugaccauguucccAACCCUCu	|||||||	guaaucccagcacuUUGGGAGg	-0.7727	-0.180	1	Huh-7.5
MIMAT0000451	hsa-miR-150-5p	ENSG00000225470	JPX	lincRNA	chrX	73167103	73167124	+	7	0	AGO1-4,AGO2	8mer	gugaccauGUUCCCAACCCUCu	| :|| |||||||	aaacuuccUAACCCUUGGGAGa	0.3635	0.234	5	HS5,Huh-7.5
MIMAT0000451	hsa-miR-150-5p	ENSG00000225470	JPX	lincRNA	chrX	73290050	73290073	+	1	0	AGO2	7mer-m8	gugACCAUGUUC--CCAACCCUCu	| | || | || |||||||	cugUAGUCCUAGCUACUUGGGAGg	0.8747	0.277	5	cingulate_gyrus
MIMAT0000451	hsa-miR-150-5p	ENSG00000230590	FTX	lincRNA	chrX	73461896	73461917	-	4	0	AGO1-4,AGO2	7mer-m8	gugaccauguucccAACCCUCu	| | |||||||	ggacagagagauucUUGGGAGc	0.0669	0.302	6	HEK293S,Huh-7.5
MIMAT0000451	hsa-miR-150-5p	ENSG00000230590	FTX	lincRNA	chrX	73498577	73498598	-	1	0	AGO2	7mer-m8	gugaccauguucccAACCCUCu	|||||||	auuaucccagcaccUUGGGAGg	-0.7727	0.116	6	22RV1
MIMAT0000451	hsa-miR-150-5p	ENSG00000230590	FTX	lincRNA	chrX	73499896	73499917	-	4	0	AGO1-4,AGO2	8mer	gugacCAUGUUCCCAACCCUCu	|| |: ||||||||	gcagaGUUGAGUAGUUGGGAGa	0.5469	0.021	6	Huh-7.5,T-REx-293
MIMAT0000451	hsa-miR-150-5p	ENSG00000230590	FTX	lincRNA	chrX	73501587	73501610	-	3	0	AGO1-4,AGO2	8mer	gugaCCAUGUUCCC--AACCCUCu	| ||: || | |||||||	ugagGUUAUUAGAGAAUUGGGAGa	0.7505	0.725	6	Huh-7.5
MIMAT0000451	hsa-miR-150-5p	ENSG00000230590	FTX	lincRNA	chrX	73512316	73512338	-	3	0	AGO2	7mer-m8	guGACCAUGUUC-CCAACCCUCu	:|||||| || | |||||||	agUUGGUACCAGCGUUUGGGAGg	1.7308	-0.479	6	T-REx-293
MIMAT0000451	hsa-miR-150-5p	ENSG00000261409	AL035425.3	sense_overlapping	chrX	107963280	107963302	-	17	0	AGO2	8mer	guGACCAUGU-UCCCAACCCUCu	|| || :: || |||||||	auCUCGUUUGCAGUUUUGGGAGa	1.0675	2.579	8	T-REx-293
MIMAT0000451	hsa-miR-150-5p	ENSG00000213468	FIRRE	lincRNA	chrX	130890694	130890715	-	2	0	AGO2	7mer-m8	gugaccauguucccAACCCUCu	|||||||	guaaucccugcacuUUGGGAGg	-0.7727	-0.135	4	Huh-7.5
MIMAT0000451	hsa-miR-150-5p	ENSG00000232611	AL683813.1	lincRNA	chrX	135923327	135923348	-	1	0	AGO2	7mer-m8	gugaccauguucccAACCCUCu	|||||||	guaaucccagcacuUUGGGAGg	-0.7727	0.145	11	HeLa
MIMAT0000451	hsa-miR-150-5p	ENSG00000232611	AL683813.1	lincRNA	chrX	135929205	135929226	-	3	0	AGO2	7mer-m8	gugaccauguucccAACCCUCu	|||||||	guaaucccagcauuUUGGGAGg	-0.7727	0.113	11	HCT116
MIMAT0000451	hsa-miR-150-5p	ENSG00000203930	LINC00632	lincRNA	chrX	139796762	139796783	+	1	0	AGO2	7mer-m8	gugaccauguuccCAACCCUCu	| ||||||||	uggaucaccugacGUUGGGAGu	-0.0594	0.254	6	cingulate_gyrus
MIMAT0000451	hsa-miR-150-5p	ENSG00000233864	TTTY15	lincRNA	chrY	14801840	14801861	+	1	0	AGO2	7mer-m8	gugaccauguucccAACCCUCu	| |||||||	guaaugccagcacuUUGGGAGg	-0.2447	0.014	2	22RV1
MIMAT0000451	hsa-miR-150-5p	ENSG00000176728	TTTY14	lincRNA	chrY	21039566	21039587	-	1	0	AGO2	7mer-m8	gugaccauguucccAACCCUCu	|||||||	guaaucccagcacuUUGGGAGg	-0.7727	0.151	3	HeLa
