# Supplementary material for: Identification of hub programmed cell death-related genes and immune infiltration in Crohn’s disease using bioinformatics
Source: Front Genet. 2024 Dec 18;15:1425062. doi: 10.3389/fgene.2024.1425062 (PMC11688285; doi:10.3389/fgene.2024.1425062)
Supplement: Supplementary file 2 [file DataSheet4.zip › Input data and script3/ceRNAnet/miRNA_lncRNA/hsa-miR-3940-3p.txt]

#please cite:
#Zhou KR, Liu S, Li B, Liu SR, Zheng WJ, Cai L, et al. An encyclopedia of RNA interactomes in ENCORI.
#2.Li JH, et al.starBase v2.0: decoding miRNA-ceRNA, miRNA-ncRNA and protein-RNA interaction networks from large-scale CLIP-Seq data , Nucleic Acids Res. 2014 Jan;42:D92-7.
miRNAid	miRNAname	geneID	geneName	geneType	chromosome	start	end	strand	clipExpNum	degraExpNum	RBP	merClass	miRseq	align	targetSeq	TDMDScore	phyloP	pancancerNum	cellline/tissue
MIMAT0018356	hsa-miR-3940-3p	ENSG00000272512	AL645608.8	lincRNA	chr1	932381	932403	-	3	0	AGO2	7mer-m8	uucacCCGAC-CCUAGGCCCGAc	| | ||| ||: |||||||	acacaGCCUGAGGGGCCGGGCUg	1.0443	-0.025	2	22RV1
MIMAT0018356	hsa-miR-3940-3p	ENSG00000272512	AL645608.8	lincRNA	chr1	932811	932832	-	2	0	AGO1-4,AGO2	7mer-m8	uucacccgacccUAGGCCCGAc	| | |||||||	ccccacaaagucACCCGGGCUg	-0.1691	-0.713	2	22RV1,Huh-7.5
MIMAT0018356	hsa-miR-3940-3p	ENSG00000268575	AL031282.2	processed_transcript	chr1	1667906	1667927	-	1	0	AGO1	7mer-m8	uucACCCGACCCUAGGCCCGAc	|| || : |||||||	ucuUGCUCUCUCGCCCGGGCUg	0.6341	-0.116	4	endothelial
MIMAT0018356	hsa-miR-3940-3p	ENSG00000236423	LINC01134	lincRNA	chr1	3833077	3833098	+	1	0	AGO1-4	7mer-m8	uucacccgACCCUAGGCCCGAc	| | ||| |||||||||	agcaagugUGGCAUCCGGGCUg	0.9878	-0.037	1	Huh-7.5
MIMAT0018356	hsa-miR-3940-3p	ENSG00000228526	MIR34AHG	lincRNA	chr1	9242191	9242216	-	1	0	AGO2	7mer-m8	uucACCCGACC----CUAGGCCCGAc	|||||| | || |||||||	gccUGGGCUUGUUCCGAGCCGGGCUg	1.1388	1.572	5	HEK293T
MIMAT0018356	hsa-miR-3940-3p	ENSG00000179743	AL450998.2	antisense	chr1	16161323	16161344	-	1	0	AGO2	7mer-m8	uucacCCGACCCUAGGCCCGAc	| || ||| |||||||	cgaccGCCUCGGAACCGGGCUg	0.8518	-0.010	5	Akata-LCLd3
MIMAT0018356	hsa-miR-3940-3p	ENSG00000179743	AL450998.2	antisense	chr1	16161417	16161436	-	1	0	AGO2	7mer-m8	uuCACCCGACCCUAGGCCCGAc	| |||| | : |||||||	cgGCGGGC--GCGCCCGGGCUg	1.0023	-0.016	5	MDMs
MIMAT0018356	hsa-miR-3940-3p	ENSG00000179743	AL450998.2	antisense	chr1	16163264	16163290	-	1	0	AGO2	7mer-m8	uucacCCGACCC-----UAGGCCCGAc	||||||| | |||||||	ucccaGGCUGGGGGCAAAGCCGGGCUc	0.8095	-0.667	5	22RV1
MIMAT0018356	hsa-miR-3940-3p	ENSG00000280222	AL365209.1	TEC	chr1	18437307	18437329	+	1	0	AGO2	7mer-m8	uucACCCGAC-CCUAGGCCCGAc	|| || | || |||||||	gccUGUGCAGUGGCGCCGGGCUg	0.9700	-0.489	3	cingulate_gyrus
MIMAT0018356	hsa-miR-3940-3p	ENSG00000249087	ZNF436-AS1	antisense	chr1	23697658	23697679	+	1	0	AGO2	7mer-m8	uucacccgacccuaGGCCCGAc	|| | |||||||	cccaggacgacuccCCGGGCUc	0.3037	0.331	8	HeLa
MIMAT0018356	hsa-miR-3940-3p	ENSG00000272432	AL031432.3	lincRNA	chr1	25574341	25574362	+	1	0	AGO2	7mer-m8	uuCACCCGACCCUAGGCCCGAc	|| ||||| | | |||||||	gaGAGGGCUCGCAGCCGGGCUc	1.6179	-0.616	2	cingulate_gyrus
MIMAT0018356	hsa-miR-3940-3p	ENSG00000242125	SNHG3	processed_transcript	chr1	28833896	28833917	+	175	0	AGO1,AGO1-4,AGO2,AGO4	7mer-m8	uucacccgacccuaGGCCCGAc	| |||||||	ggaggucacucuccCCGGGCUc	-0.2794	1.098	1	HEK293,MDMs,endothelial,foreskin_fibroblast
MIMAT0018356	hsa-miR-3940-3p	ENSG00000279443	AL513497.1	TEC	chr1	28872246	28872267	+	1	0	AGO1	7mer-m8	uucacccGACCCUAGGCCCGAc	||| |||||||	ggagacuCUGUCUCCCGGGCUg	0.2643	0.082	2	HEK293
MIMAT0018356	hsa-miR-3940-3p	ENSG00000228436	AL139260.1	antisense	chr1	39325689	39325710	+	3	0	AGO1-4,AGO2	7mer-m8	uucacccgacccuAGGCCCGAc	|| ||||||||	uccccugccuucuUCCGGGCUc	0.2726	-0.108	3	Huh-7.5,hMSC
MIMAT0018356	hsa-miR-3940-3p	ENSG00000237424	FOXD2-AS1	lincRNA	chr1	47899764	47899784	-	2	0	AGO1-4,AGO2	7mer-m8	uucACCCGACCCUAGGCCCGAc	| | ||| | : |||||||	agcUCGGCCAGCG-CCGGGCUg	0.9756	-0.865	1	Akata-LCLd3,Huh-7.5
MIMAT0018356	hsa-miR-3940-3p	ENSG00000280378	AL353898.3	TEC	chr1	54499194	54499215	-	1	0	AGO2	7mer-m8	uucacccGACCCUAGGCCCGAc	||| |||||||	gcaaucuCUGCCUCCCGGGCUc	0.2643	0.037	7	MDA-MB-231
MIMAT0018356	hsa-miR-3940-3p	ENSG00000223745	CCDC18-AS1	processed_transcript	chr1	93780794	93780812	-	1	0	AGO1-4	7mer-m8	uucaccCGACCCUAGGCCCGAc	|:||| |||||||	cgccauGUUGG---CCGGGCUg	0.4300	-0.074	7	Huh-7.5
MIMAT0018356	hsa-miR-3940-3p	ENSG00000270066	AL356488.2	lincRNA	chr1	109643175	109643196	+	126	0	AGO1,AGO1-4,AGO2	7mer-m8	uucacccgacccuaGGCCCGAc	| |||||||	ucagauagacgaggCCGGGCUu	-0.3849	3.847	0	Huh-7.5,endothelial,foreskin_fibroblast
MIMAT0018356	hsa-miR-3940-3p	ENSG00000258634	AL160006.1	antisense	chr1	110601861	110601885	+	1	0	AGO2	7mer-m8	uuCACCCGA-CCCUA--GGCCCGAc	||||| | |||:| |||||||	gcGUGGGGUGGGGGUGGCCGGGCUg	1.6201	0.394	2	HEK293S
MIMAT0018356	hsa-miR-3940-3p	ENSG00000203804	ADAMTSL4-AS1	processed_transcript	chr1	150533868	150533888	-	1	0	AGO2	7mer-m8	uucACC-CGACCCUAGGCCCGAc	||| || ||| |||||||	cccUGGAGCCGGG--CCGGGCUc	1.1485	0.358	4	left_ventricle
MIMAT0018356	hsa-miR-3940-3p	ENSG00000271853	AL162258.1	processed_transcript	chr1	153600042	153600063	-	2	0	AGO1-4,AGO2	7mer-m8	uucacccgacccuAGGCCCGAc	| ||||||||	gaaauuugacaccUCCGGGCUu	-0.2273	0.459	3	HS5,MCF7
MIMAT0018356	hsa-miR-3940-3p	ENSG00000203709	MIR29B2CHG	lincRNA	chr1	207978917	207978938	-	2	0	AGO1-4,AGO2	7mer-m8	uucacccGACCCUAGGCCCGAc	||| |||||||	gcaaccuCUGCCUCCCGGGCUc	0.2643	-0.168	7	MCF7,T-REx-293
MIMAT0018356	hsa-miR-3940-3p	ENSG00000225518	LINC01703	lincRNA	chr1	226271409	226271430	+	2	0	AGO1-4	7mer-m8	uucacccgacccuaGGCCCGAc	| | |||||||	cccgccguucccucCCGGGCUg	0.0986	-0.566	7	Huh-7.5
MIMAT0018356	hsa-miR-3940-3p	ENSG00000283031	AC009242.1	lincRNA	chr2	23891801	23891826	-	1	0	AGO1-4	7mer-m8	uucaccCGACCC--U--AGGCCCGAc	|||| | | ||||||||	gccccuGCUGUGCCACUUCCGGGCUc	0.5742	-0.351	0	Huh-7.5
MIMAT0018356	hsa-miR-3940-3p	ENSG00000231312	AC007388.1	antisense	chr2	39681725	39681746	+	1	0	AGO1-4	7mer-m8	uucacccgacccUAGGCCCGAc	| | |||||||	uacaaaaaaauuAGCCGGGCUu	-0.2486	-0.076	2	hNSC
MIMAT0018356	hsa-miR-3940-3p	ENSG00000203327	AC012358.1	antisense	chr2	55441563	55441584	-	1	0	AGO2	7mer-m8	uucacccGACCCUAGGCCCGAc	||| |||||||	gcaaccuCUGCCUCCCGGGCUc	0.2643	-0.446	2	HeLa
MIMAT0018356	hsa-miR-3940-3p	ENSG00000212978	AC016747.1	processed_transcript	chr2	61372053	61372074	-	1	0	AGO2	7mer-m8	uucacccgacccUAGGCCCGAc	| | | |||||||	cugcuuccgcuaACCCGGGCUg	0.2406	-0.504	1	HEK293T
MIMAT0018356	hsa-miR-3940-3p	ENSG00000179818	PCBP1-AS1	processed_transcript	chr2	70238834	70238855	-	1	0	AGO1-4	7mer-m8	uucacccgacccuaGGCCCGAc	| | | |||||||	uccagaugucugucCCGGGCUc	0.2861	0.111	3	hNSC
MIMAT0018356	hsa-miR-3940-3p	ENSG00000214184	GCC2-AS1	antisense	chr2	109150361	109150380	-	1	0	AGO2	7mer-m8	uuCA-CCCGACCCUAGGCCCGAc	|| |||| || |||||||	cuGUCGGGCAGG---CCGGGCUu	1.1607	-0.698	2	HeLa
MIMAT0018356	hsa-miR-3940-3p	ENSG00000189223	PAX8-AS1	processed_transcript	chr2	114033598	114033622	+	1	0	AGO2	7mer-m8	uuCACC--C-GACCCUAGGCCCGAc	|||| | ||| | |||||||	guGUGGCCGCCUGCGUCCCGGGCUc	1.2428	-0.653	5	HeLa
MIMAT0018356	hsa-miR-3940-3p	ENSG00000239467	AC007405.3	lincRNA	chr2	171627626	171627647	+	1	0	AGO2	7mer-m8	uuCACCCGACCCUAGGCCCGAc	| | || | | |||||||	gcGCGAGCAGCUAGCCGGGCUg	0.8636	-0.482	4	22RV1
MIMAT0018356	hsa-miR-3940-3p	ENSG00000222043	AC079305.1	antisense	chr2	178129416	178129438	+	1	0	AGO2	7mer-m8	uuCACCCGAC-CCUAGGCCCGAc	|| ||| | ||||||||	gcGUCGGCGGCUCCUCCGGGCUc	1.0321	-0.166	1	HEK293T
MIMAT0018356	hsa-miR-3940-3p	ENSG00000235852	AC005540.1	antisense	chr2	191746081	191746105	-	6	0	AGO1,AGO2	7mer-m8	uuCACCCGACCCU---AGGCCCGAc	|| |||: | || |||||||	caGCGGGUGGCGACACCCCGGGCUg	1.1341	1.267	2	HEK293,MDMs
MIMAT0018356	hsa-miR-3940-3p	ENSG00000272944	AC079834.2	antisense	chr2	222437476	222437497	+	1	0	AGO2	7mer-m8	uucacccgacccuaGGCCCGAc	| |||||||	ugcguccagcgcgcCCGGGCUg	-0.3849	-0.236	5	cingulate_gyrus
MIMAT0018356	hsa-miR-3940-3p	ENSG00000227252	AC105760.2	antisense	chr2	237994045	237994066	-	1	0	AGO2	8mer	uucacccgacccuaGGCCCGAc	| | |||||||	gcagcgucccccgcCCGGGCUa	0.0735	-0.926	1	HeLa
MIMAT0018356	hsa-miR-3940-3p	ENSG00000269982	AC018809.2	antisense	chr3	10001836	10001857	+	1	0	AGO2	7mer-m8	uucacccgacccuaGGCCCGAc	|| |||||||	ucucacucuaucgcCCGGGCUg	0.0614	-0.386	9	22RV1
MIMAT0018356	hsa-miR-3940-3p	ENSG00000225733	FGD5-AS1	antisense	chr3	14989319	14989341	-	1	0	AGO2	7mer-m8	uuCACCCGACCCU-AGGCCCGAc	|| | || |||| |||||||	caGGGCGCGGGGAGCCCGGGCUc	1.4522	0.514	7	HEK293S
MIMAT0018356	hsa-miR-3940-3p	ENSG00000231304	SGO1-AS1	processed_transcript	chr3	20276129	20276150	+	1	0	AGO1-4	7mer-m8	uucacccgacccuaGGCCCGAc	| |||||||	gcugccucgaccucCCGGGCUc	-0.2035	-0.178	1	hNSC
MIMAT0018356	hsa-miR-3940-3p	ENSG00000272282	LINC02084	lincRNA	chr3	27754503	27754524	+	1	0	AGO2	7mer-m8	uucACCCGACCCUAGGCCCGAc	| |||| |||||||	ggaUUGGCUUACUCCCGGGCUg	0.8703	-0.486	4	MDMs
MIMAT0018356	hsa-miR-3940-3p	ENSG00000270194	AC097359.2	antisense	chr3	37283660	37283684	-	1	0	AGO2	8mer	uucACCCGAC---CCUAGGCCCGAc	||| ||| ||| |||||||	ccaUGGCCUGUUAGGAACCGGGCUa	1.1563	0.226	6	MCF7
MIMAT0018356	hsa-miR-3940-3p	ENSG00000272434	AC137630.3	antisense	chr3	49067085	49067106	+	3	0	AGO1-4,AGO2	7mer-m8	uucacccgacccuaGGCCCGAc	|||||||	cuucuacugucccgCCGGGCUc	-0.7727	-0.031	8	T-REx-293,hNSC
MIMAT0018356	hsa-miR-3940-3p	ENSG00000272762	AC115284.1	processed_transcript	chr3	52005494	52005515	-	1	0	AGO2	7mer-m8	uucacCCGACCCUAGGCCCGAc	|||||| |||||||	gcccaGGCUGGCUACCGGGCUg	1.1492	3.553	3	HEK293S
MIMAT0018356	hsa-miR-3940-3p	ENSG00000242516	LINC00960	lincRNA	chr3	75721642	75721662	+	1	0	AGO2	7mer-m8	uucACCCGACCCUAGGCCCGAc	| | | | |: |||||||	cgcUUGCCCGUGG-CCGGGCUg	0.7206	-0.163	3	BC-3
MIMAT0018356	hsa-miR-3940-3p	ENSG00000240207	AC080013.1	antisense	chr3	158460167	158460188	+	1	0	AGO2	7mer-m8	uucacccGACCCUAGGCCCGAc	||| | |||||||	ucucacaCUGUCACCCGGGCUg	0.3819	-0.371	5	HeLa
MIMAT0018356	hsa-miR-3940-3p	ENSG00000228109	MELTF-AS1	antisense	chr3	196730568	196730594	+	4	0	AGO1-4,AGO2	7mer-m8	uucacCCGACCCU-----AGGCCCGAc	| |||||| |||||||	gguccGUCUGGGAGACCCGCCGGGCUc	0.6492	0.186	3	Huh-7.5
MIMAT0018356	hsa-miR-3940-3p	ENSG00000263327	TAPT1-AS1	antisense	chr4	16228347	16228368	+	1	0	AGO2	7mer-m8	uucaCCCGACCCUAGGCCCGAc	|||| | |||||||	gccgGGGCACCGCGCCGGGCUc	0.7727	0.281	6	22RV1
MIMAT0018356	hsa-miR-3940-3p	ENSG00000263327	TAPT1-AS1	antisense	chr4	16228359	16228383	+	1	0	AGO2	7mer-m8	uucaCCCGA---CCCUAGGCCCGAc	||||| | | |||||||	cgccGGGCUCCAUGCAGCCGGGCUg	0.8330	0.139	6	22RV1
MIMAT0018356	hsa-miR-3940-3p	ENSG00000249502	AC006160.1	antisense	chr4	17615599	17615622	-	1	0	AGO2	7mer-m8	uucaCCCGA-CCCUA-GGCCCGAc	| ||||| | | |||||||	aucaGGGCUCGACCUCCCGGGCUc	1.1578	0.063	0	hMSC
MIMAT0018356	hsa-miR-3940-3p	ENSG00000269559	AC093677.2	antisense	chr4	75023764	75023785	-	1	0	AGO2	7mer-m8	uucacccgacccUAGGCCCGAc	| || | |||||||	ggcuccgcccucACCCGGGCUg	0.4601	-0.227	0	Akata-LCLd3
MIMAT0018356	hsa-miR-3940-3p	ENSG00000248206	AC074194.1	sense_intronic	chr4	184908842	184908863	+	1	0	AGO2	7mer-m8	uucacccgacccuaGGCCCGAc	| | | | |||||||	agcuccaccgcugcCCGGGCUg	0.5200	0.651	2	T-REx-293
MIMAT0018356	hsa-miR-3940-3p	ENSG00000233006	MIR3936HG	processed_transcript	chr5	131705264	131705285	-	1	0	AGO2	7mer-m8	uucacccgacccuaGGCCCGAc	| | | | |||||||	acgaccgagguagcCCGGGCUc	0.5200	-0.684	12	HeLa
MIMAT0018356	hsa-miR-3940-3p	ENSG00000245275	SAP30L-AS1	antisense	chr5	153825325	153825346	-	1	0	AGO2	7mer-m8	uuCACCCGACCCUAGGCCCGAc	| | | |||| |||||||	gcGAGAACCGGGAACCGGGCUg	1.1575	0.113	3	Akata-LCLd3
MIMAT0018356	hsa-miR-3940-3p	ENSG00000229950	TFAP2A-AS1	antisense	chr6	10416562	10416585	+	1	0	AGO2	7mer-m8	uucacCCGACC--CUAGGCCCGAc	| |||| :||||||||	guccaGACUGGUCAGUCCGGGCUu	0.8141	0.099	2	Akata-LCLd3
MIMAT0018356	hsa-miR-3940-3p	ENSG00000271888	AL136162.1	lincRNA	chr6	15245028	15245049	-	1	0	AGO2	7mer-m8	uucacccgacccuaGGCCCGAc	| | | |||||||	acgcccccccacgcCCGGGCUc	0.2661	0.099	4	MCF7
MIMAT0018356	hsa-miR-3940-3p	ENSG00000236961	AL136131.2	lincRNA	chr6	43690602	43690623	-	1	0	AGO2	7mer-m8	uucacccgacccUAGGCCCGAc	| :||||||||	ccugcagacauuGUCCGGGCUg	0.1895	-0.290	3	T-REx-293
MIMAT0018356	hsa-miR-3940-3p	ENSG00000233237	LINC00472	lincRNA	chr6	72130103	72130123	-	3	0	AGO2	7mer-m8	uucacccgACCCUAGGCCCGAc	|| |: |||||||	gcagacaaUGCGG-CCGGGCUc	0.1601	0.284	8	HeLa
MIMAT0018356	hsa-miR-3940-3p	ENSG00000233237	LINC00472	lincRNA	chr6	72130313	72130332	-	1	0	AGO2	7mer-m8	uucaccCGACCCUAGGCCCGAc	|| ||| |||||||	ccuccuGCCGGG--CCGGGCUc	0.5586	0.442	8	HeLa
MIMAT0018356	hsa-miR-3940-3p	ENSG00000228624	HDAC2-AS2	antisense	chr6	114292736	114292757	+	1	0	AGO2	7mer-m8	uucacccgacccuaGGCCCGAc	|||||||	ggcccacuaccccgCCGGGCUg	-0.7727	-0.738	4	MDA-MB-231
MIMAT0018356	hsa-miR-3940-3p	ENSG00000271551	AL355297.4	antisense	chr6	157099508	157099529	-	5	0	AGO1,AGO1-4,AGO2	7mer-m8	uucacccgACCCUAGGCCCGAc	| ||: |||||||	gcuccaugUCGGGGCCGGGCUg	0.2056	1.660	0	Huh-7.5,endothelial
MIMAT0018356	hsa-miR-3940-3p	ENSG00000272841	AL139393.2	antisense	chr6	161412573	161412593	-	1	0	AGO2	7mer-m8	uuCACC-CGACCCUAGGCCCGAc	|||| || ||| |||||||	cuGUGGAGC--GGAGCCGGGCUg	1.3714	-0.646	2	HCT116
MIMAT0018356	hsa-miR-3940-3p	ENSG00000273230	AC102953.2	lincRNA	chr7	1506583	1506608	-	3	0	AGO1-4	7mer-m8	uuCACC--CGACCCU-A-GGCCCGAc	||||| | || | | |||||||	caGUGGUUCCCGGCAGUCCCGGGCUg	1.3529	-0.406	2	Huh-7.5
MIMAT0018356	hsa-miR-3940-3p	ENSG00000230487	PSMG3-AS1	lincRNA	chr7	1609752	1609775	+	1	0	AGO2	7mer-m8	uuCACCCGACCCU-A-GGCCCGAc	| | :||||: | |||||||	cgGAGACUUGGGGCUCCCGGGCUu	1.1575	-0.662	4	22RV1
MIMAT0018356	hsa-miR-3940-3p	ENSG00000230487	PSMG3-AS1	lincRNA	chr7	1624501	1624524	+	2	0	AGO2	7mer-m8	uucacCCGACC--CUAGGCCCGAc	| :||| ||||||||||	gcaaaGCUUGGAUGAUCCGGGCUg	0.8596	-0.621	4	hMSC
MIMAT0018356	hsa-miR-3940-3p	ENSG00000234432	AC092171.3	lincRNA	chr7	5467122	5467143	-	3	0	AGO1,AGO1-4	7mer-m8	uucaCCCGACCCUAGGCCCGAc	| ||| || : |||||||	gacaGGGGUGACGGCCGGGCUc	1.0588	0.094	9	MCF7,endothelial
MIMAT0018356	hsa-miR-3940-3p	ENSG00000214870	AC004540.1	lincRNA	chr7	26533634	26533655	+	1	0	AGO2	7mer-m8	uucacccgacccuaGGCCCGAc	| | |||||||	uaagaacaagaaccCCGGGCUg	0.0237	0.133	7	HEK293T
MIMAT0018356	hsa-miR-3940-3p	ENSG00000272801	AC004080.5	processed_transcript	chr7	27192144	27192165	-	1	0	AGO2	7mer-m8	uucacCCGACCCUAGGCCCGAc	| || | |||||||	gcucuGCCUUCCAGCCGGGCUc	0.4227	2.446	4	HEK293T
MIMAT0018356	hsa-miR-3940-3p	ENSG00000273433	AC004080.6	processed_transcript	chr7	27192144	27192165	-	1	0	AGO2	7mer-m8	uucacCCGACCCUAGGCCCGAc	| || | |||||||	gcucuGCCUUCCAGCCGGGCUc	0.4227	2.446	2	HEK293T
MIMAT0018356	hsa-miR-3940-3p	ENSG00000240990	HOXA11-AS	antisense	chr7	27225701	27225722	+	1	0	AGO1	7mer-m8	uucaccCGACCCUAGGCCCGAc	|||| |||||||	cuccucGCUGCCUGCCGGGCUu	0.5664	0.435	6	endothelial
MIMAT0018356	hsa-miR-3940-3p	ENSG00000239775	AC017116.1	sense_overlapping	chr7	44104569	44104590	+	1	0	AGO1-4	7mer-m8	uuCACCCGACCCUAGGCCCGAc	| ||||| | |||||||	agGUGGGGAGUUCCCCGGGCUu	1.2887	2.657	0	MCF7
MIMAT0018356	hsa-miR-3940-3p	ENSG00000284707	AC079781.5	processed_transcript	chr7	97481666	97481687	-	25	0	AGO1,AGO1-4,AGO2	7mer-m8	uucacccgacccuaGGCCCGAc	|||||||	cgccauuacccaggCCGGGCUg	-0.7727	2.873	0	HEK293,Huh-7.5
MIMAT0018356	hsa-miR-3940-3p	ENSG00000240211	AC092849.1	antisense	chr7	100033862	100033883	+	1	0	AGO2	7mer-m8	uucacccgacccuaGGCCCGAc	| | |||||||	ggcucaaguccaggCCGGGCUc	0.1685	1.309	3	MDA-MB-231
MIMAT0018356	hsa-miR-3940-3p	ENSG00000241764	AC002467.1	antisense	chr7	107384867	107384886	-	1	0	AGO2	7mer-m8	uucacccGACCCUAGGCCCGAc	| |||| ||||||||	ucgcccaCUGG--UCCGGGCUc	0.8515	-0.051	1	Huh-7.5
MIMAT0018356	hsa-miR-3940-3p	ENSG00000273329	AC078846.1	lincRNA	chr7	129250075	129250094	-	3	0	AGO1-4	7mer-m8	uucaccCGACCCUAGGCCCGAc	| |:||| |||||||	caucuuGUUGG--CCCGGGCUg	0.7339	-0.351	3	Huh-7.5
MIMAT0018356	hsa-miR-3940-3p	ENSG00000204934	ATP6V0E2-AS1	antisense	chr7	149566833	149566854	-	2	0	AGO1-4,AGO2	7mer-m8	uucacccgacccuaGGCCCGAc	| | |||||||	cggcagauauuuuaCCGGGCUc	0.0078	-0.356	5	T-REx-293,hNSC
MIMAT0018356	hsa-miR-3940-3p	ENSG00000255495	AC145124.1	antisense	chr8	12052169	12052189	+	1	0	AGO2	7mer-m8	uucaCCCGACCCUAGGCCCGAc	|||| | | ||||||||	ggcgGGGCCGAG-UCCGGGCUg	1.0521	-0.215	4	HEK293S
MIMAT0018356	hsa-miR-3940-3p	ENSG00000254231	AC103760.1	processed_transcript	chr8	87355326	87355347	-	2	0	AGO1-4,AGO2	7mer-m8	uucacccgacccuaGGCCCGAc	|| | | |||||||	aaaacucccgacucCCGGGCUg	0.4748	0.407	4	Huh-7.5
MIMAT0018356	hsa-miR-3940-3p	ENSG00000253669	GASAL1	lincRNA	chr8	103819076	103819100	+	1	0	AGO1-4	7mer-m8	uucacCCGAC--CCUA-GGCCCGAc	| ||:|| || | |||||||	ggggcGGUUGGAGGCUCCCGGGCUc	0.9922	1.067	4	Huh-7.5
MIMAT0018356	hsa-miR-3940-3p	ENSG00000280683	LINC01242	lincRNA	chr9	30574720	30574741	-	2	0	AGO1-4,AGO2	7mer-m8	uucacccgacccuaGGCCCGAc	| | |||||||	gucgcaacaguuccCCGGGCUc	0.0237	0.109	0	Huh-7.5
MIMAT0018356	hsa-miR-3940-3p	ENSG00000281649	EBLN3P	lincRNA	chr9	37080197	37080218	+	7	0	AGO1-4,AGO2	7mer-m8	uucacccgacccuaGGCCCGAc	| | |||||||	gccgccccacgcggCCGGGCUg	0.0049	0.159	5	Huh-7.5
MIMAT0018356	hsa-miR-3940-3p	ENSG00000236901	MIR600HG	sense_intronic	chr9	125876797	125876817	-	1	0	AGO2	7mer-m8	uucACCCGACCCUAGGCCCGAc	|| |:| : |||||||	uucUGAGUUUCCG-CCGGGCUg	0.6607	-0.251	5	HeLa
MIMAT0018356	hsa-miR-3940-3p	ENSG00000236901	MIR600HG	sense_intronic	chr9	125876919	125876940	-	3	0	AGO1,AGO2	8mer	uucacccgacccuaGGCCCGAc	|| | | |||||||	gagggccaucuccaCCGGGCUa	0.5765	0.077	5	T-REx-293,endothelial
MIMAT0018356	hsa-miR-3940-3p	ENSG00000271833	AL445222.1	sense_intronic	chr9	130129052	130129078	+	2	0	AGO2	7mer-m8	uuCAC--CCGACCCU---AGGCCCGAc	|||| | |||| | |||||||	caGUGCUGACUGGAACAGGCCGGGCUc	1.3071	-0.560	4	HEK293T
MIMAT0018356	hsa-miR-3940-3p	ENSG00000204054	LINC00963	processed_transcript	chr9	132251014	132251035	+	1	0	AGO2	7mer-m8	uucacccgacccuaGGCCCGAc	| | | |||||||	cgaggccccgccggCCGGGCUu	0.3382	0.465	4	T-REx-293
MIMAT0018356	hsa-miR-3940-3p	ENSG00000204054	LINC00963	processed_transcript	chr9	132272347	132272368	+	2	0	AGO1-4,AGO2	7mer-m8	uucacccGACCCUAGGCCCGAc	||| |||||||	gcaaccuCUGCCUCCCGGGCUg	0.2643	-0.224	4	HS5,Huh-7.5
MIMAT0018356	hsa-miR-3940-3p	ENSG00000225361	PPP1R26-AS1	antisense	chr9	138363504	138363525	-	2	0	AGO1	7mer-m8	uucacccgacccuAGGCCCGAc	| ||||||||	guagaccacagccUCCGGGCUc	-0.2486	-0.059	4	endothelial
MIMAT0018356	hsa-miR-3940-3p	ENSG00000273066	AL355987.4	processed_transcript	chr9	139700681	139700703	+	4	0	AGO1-4,AGO2	7mer-m8	uucacccGACC-CUAGGCCCGAc	| || | |||||||	gcuccauCAGGUGCCCCGGGCUu	0.2432	0.323	4	Huh-7.5
MIMAT0018356	hsa-miR-3940-3p	ENSG00000273066	AL355987.4	processed_transcript	chr9	139700729	139700750	+	4	0	AGO1-4,AGO2	7mer-m8	uucacccgacCCUAGGCCCGAc	| || |||||||	gucucacaaaGGCCCCGGGCUg	0.2205	-0.446	4	Huh-7.5
MIMAT0018356	hsa-miR-3940-3p	ENSG00000273066	AL355987.4	processed_transcript	chr9	139702610	139702630	+	9	0	AGO1-4,AGO2	7mer-m8	uucacCCGACCCUAGGCCCGAc	| ||| | | |||||||	ucgccGGCCGCG-CCCGGGCUg	0.8847	0.802	4	Huh-7.5,MDMs
MIMAT0018356	hsa-miR-3940-3p	ENSG00000273066	AL355987.4	processed_transcript	chr9	139702702	139702723	+	7	0	AGO1-4,AGO2	7mer-m8	uucacccgacccuaGGCCCGAc	| | |||||||	caagaacauccccgCCGGGCUg	0.0986	4.014	4	Huh-7.5
MIMAT0018356	hsa-miR-3940-3p	ENSG00000268996	MAN1B1-AS1	antisense	chr9	139980830	139980850	-	1	0	AGO2	7mer-m8	uucaCCCGACCCUAGGCCCGAc	|||| || | |||||||	ggccGGGC-GGCACCCGGGCUg	1.0898	-0.278	9	MCF7
MIMAT0018356	hsa-miR-3940-3p	ENSG00000275549	STPG3-AS1	antisense	chr9	140145111	140145134	-	2	0	AGO2	7mer-m8	uucacccgaccCUA--GGCCCGAc	| | | | ||| |||||||	agggugucacaGAUGGCCGGGCUg	0.8515	-0.544	4	MDA-MB-231
MIMAT0018356	hsa-miR-3940-3p	ENSG00000203993	ARRDC1-AS1	antisense	chr9	140510047	140510068	-	2	0	AGO2	7mer-m8	uucacccgaccCUAGGCCCGAc	|| |||||||	ccccauuucauGAGCCGGGCUc	-0.3162	-0.831	6	HeLa
MIMAT0018356	hsa-miR-3940-3p	ENSG00000239665	AL157392.3	processed_transcript	chr10	13688910	13688930	+	2	0	AGO2	7mer-m8	uuCACCCGACCCUAGGCCCGAc	|| | | |: |||||||	cgGUCAGAUUAGG-CCGGGCUg	0.7539	1.756	6	HeLa
MIMAT0018356	hsa-miR-3940-3p	ENSG00000239665	AL157392.3	processed_transcript	chr10	13688932	13688953	+	2	0	AGO2	7mer-m8	uucacccgaCCCUAGGCCCGAc	||| |||||||	cucacacgaGGGUCCCGGGCUu	0.0903	6.119	6	HeLa
MIMAT0018356	hsa-miR-3940-3p	ENSG00000271335	AL117336.3	antisense	chr10	35625178	35625199	-	2	0	AGO2	7mer-m8	uucacccgacccuaGGCCCGAc	| |||||||	ccuccuccacucccCCGGGCUg	-0.2035	-0.366	4	MDMs
MIMAT0018356	hsa-miR-3940-3p	ENSG00000223477	LINC00842	lincRNA	chr10	47151653	47151674	-	3	0	AGO2	7mer-m8	uucacccgacccuaGGCCCGAc	| | | |||||||	gacggccccuuuccCCGGGCUg	0.3260	-0.117	0	MDMs
MIMAT0018356	hsa-miR-3940-3p	ENSG00000272631	AC067750.1	antisense	chr10	88515695	88515716	-	1	0	AGO2	7mer-m8	uucacccgacccuaGGCCCGAc	| | |||||||	cccggcgucucuucCCGGGCUc	0.0388	0.569	9	HeLa
MIMAT0018356	hsa-miR-3940-3p	ENSG00000203876	ADD3-AS1	processed_transcript	chr10	111767997	111768018	-	1	0	AGO2	7mer-m8	uucACCCGACCCUAGGCCCGAc	| ||| | : |||||||	uucUCGGCAGCCGCCCGGGCUg	0.8515	0.940	3	TDF
MIMAT0018356	hsa-miR-3940-3p	ENSG00000269821	KCNQ1OT1	antisense	chr11	2715215	2715238	-	8	0	AGO1-4,AGO2	7mer-m8	uuCACCCGA-CCCU-AGGCCCGAc	| |||| || | || |||||||	agGUGGCCUAGAGAGGCCGGGCUg	1.4977	-0.244	2	Huh-7.5
MIMAT0018356	hsa-miR-3940-3p	ENSG00000254560	BBOX1-AS1	antisense	chr11	27238810	27238831	-	43	0	AGO1-4,AGO2	7mer-m8	uucacccgacCCUAGGCCCGAc	| | | |||||||||	cucucugaaaGAAUCCGGGCUg	0.6042	-0.186	2	Huh-7.5
MIMAT0018356	hsa-miR-3940-3p	ENSG00000245571	FAM111A-DT	lincRNA	chr11	58903586	58903607	-	2	0	AGO2	7mer-m8	uucacccgacccUAGGCCCGAc	|| | | |||||||	ccguuucuuccuAACCGGGCUg	0.4601	-0.480	4	T-REx-293
MIMAT0018356	hsa-miR-3940-3p	ENSG00000251143	AP002490.1	antisense	chr11	71726642	71726663	+	1	0	AGO2	7mer-m8	uucACCCGACCCUAGGCCCGAc	||||| | |||||||	gucUGGGCACUGUCCCGGGCUu	1.0669	1.009	6	HEK293T
MIMAT0018356	hsa-miR-3940-3p	ENSG00000255847	AP003717.1	antisense	chr11	73677243	73677267	-	1	0	AGO1-4	7mer-m8	uuCACCCGAC---CCUAGGCCCGAc	||| ||| | |||||||	guGUGCCCUGCCUCCAACCGGGCUu	0.7750	4.312	4	C666
MIMAT0018356	hsa-miR-3940-3p	ENSG00000196167	COLCA1	antisense	chr11	111166399	111166419	-	1	0	AGO2	7mer-m8	uucacccGACCCUAGGCCCGAc	| ||| | |||||||	ucuuacuCUGUCA-CCGGGCUg	0.6630	0.148	9	22RV1
MIMAT0018356	hsa-miR-3940-3p	ENSG00000278376	AP004609.3	lincRNA	chr11	118662579	118662599	+	1	0	AGO2	7mer-m8	uuCACCCGACCCUAGGCCCGAc	| ||| | || ||||||||	cgGCGGG-UAGGCUCCGGGCUu	1.2139	-0.393	5	HeLa
MIMAT0018356	hsa-miR-3940-3p	ENSG00000278376	AP004609.3	lincRNA	chr11	118662625	118662645	+	2	0	AGO2	7mer-m8	uuCACCCGACCCUAGGCCCGAc	| ||| || | |||||||	guGGGGGAAGGCA-CCGGGCUu	1.0588	-0.029	5	HeLa
MIMAT0018356	hsa-miR-3940-3p	ENSG00000256150	AC092471.2	processed_transcript	chr12	2921752	2921774	-	2	0	AGO1-4,AGO2	7mer-m8	uucacCCGACC-CUAGGCCCGAc	|| ||| || ||||||||	gaggaGGCGGGUCUUCCGGGCUu	1.2061	0.727	3	Huh-7.5
MIMAT0018356	hsa-miR-3940-3p	ENSG00000258325	ITFG2-AS1	antisense	chr12	2921752	2921774	-	2	0	AGO1-4,AGO2	7mer-m8	uucacCCGACC-CUAGGCCCGAc	|| ||| || ||||||||	gaggaGGCGGGUCUUCCGGGCUu	1.2061	0.727	5	Huh-7.5
MIMAT0018356	hsa-miR-3940-3p	ENSG00000226711	FAM66C	antisense	chr12	8333155	8333178	+	1	0	AGO2	8mer	uuCACCCGAC--CCUAGGCCCGAc	| |||||| ||| |||||||	gcGAGGGCUGGAGGACCCGGGCUa	1.7143	-0.002	7	cingulate_gyrus
MIMAT0018356	hsa-miR-3940-3p	ENSG00000278743	AC087239.1	lincRNA	chr12	25539130	25539156	-	1	0	AGO2	7mer-m8	uucacccGACCCU---A--GGCCCGAc	| :||||| | |||||||	agagcccUUGGGAGUCUCCCCGGGCUc	0.6200	2.125	2	HeLa
MIMAT0018356	hsa-miR-3940-3p	ENSG00000273015	AC008124.1	lincRNA	chr12	46121352	46121373	-	4	0	AGO2	7mer-m8	uucacccgacccuaGGCCCGAc	| |||||||	ccauuauacacaccCCGGGCUc	-0.3248	2.773	4	Huh-7.5
MIMAT0018356	hsa-miR-3940-3p	ENSG00000278385	AC121338.2	lincRNA	chr12	48299260	48299284	+	1	0	AGO2	7mer-m8	uucacccgACCC--UA-GGCCCGAc	| |||| || |||||||	cgcacgaaUGGGAAAUCCCGGGCUc	0.7498	-0.342	5	HEK293T
MIMAT0018356	hsa-miR-3940-3p	ENSG00000258334	AC125611.4	antisense	chr12	49686614	49686635	-	1	0	AGO2	7mer-m8	uucACCCGACCCUAGGCCCGAc	||||:| || |||||||	gucUGGGUUAAGAGCCGGGCUc	1.2527	-0.494	2	22RV1
MIMAT0018356	hsa-miR-3940-3p	ENSG00000258057	BCDIN3D-AS1	antisense	chr12	50222458	50222481	+	1	0	AGO2	7mer-m8	uucACCCGAC-CCU-AGGCCCGAc	||||: | ||| |||||||	gccUGGGUAGAGGACGCCGGGCUg	1.2927	-0.197	6	cingulate_gyrus
MIMAT0018356	hsa-miR-3940-3p	ENSG00000250451	HOXC-AS1	antisense	chr12	54392911	54392932	-	1	0	AGO2	7mer-m8	uucacccgacccuaGGCCCGAc	| | |||||||	ccaaaaagucgcucCCGGGCUc	-0.0594	0.774	5	T-REx-293
MIMAT0018356	hsa-miR-3940-3p	ENSG00000258056	AC009779.2	antisense	chr12	56123913	56123935	+	1	0	AGO2	7mer-m8	uucacCCGACC-CUAGGCCCGAc	|| || ||||||||||	cuaaaGGAAGGAGAUCCGGGCUg	0.8118	0.029	4	HeLa
MIMAT0018356	hsa-miR-3940-3p	ENSG00000257453	AC011611.3	antisense	chr12	76424891	76424912	+	2	0	AGO2	7mer-m8	uucacCCGACCCUAGGCCCGAc	| ||| : |||||||	cggccGGCCCCUGCCCGGGCUg	0.6508	1.253	3	TDF
MIMAT0018356	hsa-miR-3940-3p	ENSG00000212694	LINC01089	lincRNA	chr12	122233829	122233849	-	2	0	AGO2	7mer-m8	uucACCCGACCCUAGGCCCGAc	||| | |: |||||||	gccUGGACCCAGG-CCGGGCUg	0.7727	-0.384	5	HeLa
MIMAT0018356	hsa-miR-3940-3p	ENSG00000212694	LINC01089	lincRNA	chr12	122237662	122237682	-	2	0	AGO2	7mer-m8	uucacccgacccuaGGCCCGAc	| |||||||	gaaccccaaacacgCCGGGCU-	-0.5455	1.448	5	22RV1
MIMAT0018356	hsa-miR-3940-3p	ENSG00000212694	LINC01089	lincRNA	chr12	122238882	122238901	-	11	0	AGO1,AGO1-4,AGO2	7mer-m8	uucacCCGACCCUAGGCCCGAc	||||||| |||||||	gucgcGGCUGGG--CCGGGCUg	1.3442	0.172	5	Huh-7.5,endothelial
MIMAT0018356	hsa-miR-3940-3p	ENSG00000212694	LINC01089	lincRNA	chr12	122239483	122239503	-	2	0	AGO2	7mer-m8	uucacccgACCCUAGGCCCGAc	| ||| | |||||||	agacuccaUGGCA-CCGGGCUg	0.4916	2.484	5	HeLa
MIMAT0018356	hsa-miR-3940-3p	ENSG00000212694	LINC01089	lincRNA	chr12	122241641	122241666	-	7	0	AGO1-4,AGO2	7mer-m8	uuCACCCGACCCUA----GGCCCGAc	| ||| |||:| |||||||	gcGGGGGAGGGGGUCUCCCCGGGCUc	1.0344	1.267	5	HeLa,hNSC
MIMAT0018356	hsa-miR-3940-3p	ENSG00000279283	AC131009.4	TEC	chr12	132381700	132381721	+	3	0	AGO2	7mer-m8	uucacccGACCCUAGGCCCGAc	| ||| |||||||	ccugucuCCGGGCACCGGGCUc	0.4007	-0.577	4	HeLa
MIMAT0018356	hsa-miR-3940-3p	ENSG00000280287	AC131212.3	TEC	chr12	133127780	133127801	+	5	0	AGO1-4,AGO2	7mer-m8	uucacccgacccuaGGCCCGAc	| |||||||	gccccucagcagccCCGGGCUu	-0.4902	-0.716	2	Huh-7.5
MIMAT0018356	hsa-miR-3940-3p	ENSG00000280311	AC131212.4	TEC	chr12	133199455	133199476	-	5	0	AGO2	7mer-m8	uucaCCCGACCCUAGGCCCGAc	| ||||| |||||||	guuaGUGCUGGCUCCCGGGCUg	1.0736	-0.525	0	Huh-7.5
MIMAT0018356	hsa-miR-3940-3p	ENSG00000170919	TPT1-AS1	processed_transcript	chr13	45926084	45926105	+	2	0	AGO2	7mer-m8	uucacccgacccuaGGCCCGAc	| | |||||||	gaagccuccacuucCCGGGCUc	0.0735	-0.191	7	HeLa
MIMAT0018356	hsa-miR-3940-3p	ENSG00000236778	INTS6-AS1	antisense	chr13	52026516	52026537	+	1	0	AGO1-4	7mer-m8	uucaCCCGACCCUAGGCCCGAc	|||: | : |||||||	gccgGGGUCGCCGCCCGGGCUc	0.7605	1.353	3	C666
MIMAT0018356	hsa-miR-3940-3p	ENSG00000280734	LINC01232	processed_transcript	chr13	100145404	100145425	-	1	0	AGO1-4	8mer	uucacccgacccUAGGCCCGAc	|| | |||||||	gaggaaaugaacAACCGGGCUa	0.0237	0.011	0	hNSC
MIMAT0018356	hsa-miR-3940-3p	ENSG00000260738	LINC00554	antisense	chr13	100649710	100649730	-	1	0	AGO4	8mer	uucACCCGACCCUAGGCCCGAc	| ||| || : |||||||	ugcUCGGCCGGCG-CCGGGCUa	0.9988	-0.669	0	HEK293
MIMAT0018356	hsa-miR-3940-3p	ENSG00000215256	DHRS4-AS1	antisense	chr14	24422787	24422810	-	2	0	AGO1-4,AGO2	7mer-m8	uucaCCCGACC--CUAGGCCCGAc	| ||||| | ||||||||	acugGGGCUUGCCUUUCCGGGCUg	1.2099	-1.000	3	22RV1,MCF7
MIMAT0018356	hsa-miR-3940-3p	ENSG00000186615	KTN1-AS1	antisense	chr14	56046761	56046784	-	1	0	AGO2	7mer-m8	uucacCCGA-CCCU-AGGCCCGAc	| |||| |||| ||||||||	uggccGGCUCGGGAUUCCGGGCUu	1.5798	-0.006	3	HeLa
MIMAT0018356	hsa-miR-3940-3p	ENSG00000273729	AC007686.3	antisense	chr14	77495620	77495642	+	3	0	AGO2	7mer-m8	uucACCCGA-CCCUAGGCCCGAc	|| || || | |||||||	cccUGAUCUAGGAACCCGGGCUu	0.9511	0.577	6	MDMs
MIMAT0018356	hsa-miR-3940-3p	ENSG00000278576	AL162171.3	sense_intronic	chr14	89057490	89057511	+	2	0	AGO1-4,AGO2	7mer-m8	uucacccgacccuaGGCCCGAc	| | |||||||	agaauagaaaucugCCGGGCUu	-0.0174	-0.317	2	Huh-7.5
MIMAT0018356	hsa-miR-3940-3p	ENSG00000258920	FOXN3-AS1	antisense	chr14	89883891	89883912	+	1	0	AGO2	7mer-m8	uucacccgacccuaGGCCCGAc	| | |||||||	gcccuguccccuccCCGGGCUc	0.0735	0.758	6	HeLa
MIMAT0018356	hsa-miR-3940-3p	ENSG00000214548	MEG3	lincRNA	chr14	101301599	101301620	+	1	0	AGO2	7mer-m8	uucacccgacccuaGGCCCGAc	|||| | |||||||	uagugugugcccccCCGGGCUu	0.7406	-0.166	7	HS27a
MIMAT0018356	hsa-miR-3940-3p	ENSG00000259488	AC023355.1	antisense	chr15	48623351	48623372	-	1	0	AGO2	7mer-m8	uucacccgacccuaGGCCCGAc	| || |||||||	cgcagccaugacucCCGGGCUc	0.3425	0.232	1	MCF7
MIMAT0018356	hsa-miR-3940-3p	ENSG00000285410	GABPB1-IT1	sense_intronic	chr15	50646685	50646706	-	2	0	AGO2	7mer-m8	uucacccgacccuaGGCCCGAc	|| |||||||	gccugacggccccgCCGGGCUc	-0.0599	0.038	0	HeLa
MIMAT0018356	hsa-miR-3940-3p	ENSG00000261771	DNAAF4-CCPG1	processed_transcript	chr15	55727156	55727177	-	1	0	AGO1-4	7mer-m8	uucacccgaccCUAGGCCCGAc	| | | || |||||||	cuauuguauuuGAACCGGGCUg	0.6752	3.432	3	hNSC
MIMAT0018356	hsa-miR-3940-3p	ENSG00000245750	DRAIC	lincRNA	chr15	69755394	69755414	+	1	0	AGO2	7mer-m8	uucacccGACCCUAGGCCCGAc	| ||| | |||||||	gggaaucCUGAG-CCCGGGCUg	0.6696	-0.022	4	22RV1
MIMAT0018356	hsa-miR-3940-3p	ENSG00000260274	AC068338.2	lincRNA	chr15	75660911	75660934	+	1	0	AGO1-4	7mer-m8	uucaccCGACCCUA--GGCCCGAc	|| | || |||||||	ggcgcaGCCGCCAUCGCCGGGCUc	0.3823	0.484	1	Huh-7.5
MIMAT0018356	hsa-miR-3940-3p	ENSG00000259172	AC023024.1	antisense	chr15	101835822	101835844	+	1	0	AGO2	8mer	uucACCC-GACCCUAGGCCCGAc	|||| || || ||||||||	gccUGGGCCUUGGCUCCGGGCUa	1.4001	-0.736	3	H1
MIMAT0018356	hsa-miR-3940-3p	ENSG00000259172	AC023024.1	antisense	chr15	101835842	101835864	+	1	0	AGO2	8mer	uucacccgACCCUA-GGCCCGAc	| || ||| |||||||	cuacagugUGAGAUCCCGGGCUa	0.7420	-0.703	3	H1
MIMAT0018356	hsa-miR-3940-3p	ENSG00000261659	Z92544.2	processed_transcript	chr16	739747	739768	+	2	0	AGO2	7mer-m8	uucaccCGACCCUAGGCCCGAc	| ||| || |||||||	agaacuGCUUGGUCCCGGGCUg	0.8518	-0.018	7	22RV1
MIMAT0018356	hsa-miR-3940-3p	ENSG00000259780	AC009065.1	lincRNA	chr16	2286390	2286415	-	2	0	AGO1-4,AGO2	7mer-m8	uucACCC-GACCCU---AGGCCCGAc	|||| | |||| |||||||	uccUGGGCCAGGGAGGGGCCGGGCUg	1.2472	0.015	2	22RV1,Huh-7.5
MIMAT0018356	hsa-miR-3940-3p	ENSG00000260293	AC106820.4	sense_intronic	chr16	2531148	2531169	+	2	0	AGO2	7mer-m8	uucacccgaccCUAGGCCCGAc	|| |||||||	ucaguacaccuGACCCGGGCUg	-0.3162	-0.540	3	HeLa
MIMAT0018356	hsa-miR-3940-3p	ENSG00000205913	SRRM2-AS1	antisense	chr16	2800682	2800703	-	1	0	AGO1-4	7mer-m8	uucacccgacccuaGGCCCGAc	| |||||||	ucucacuccuaaccCCGGGCUg	-0.2035	0.114	3	MCF7
MIMAT0018356	hsa-miR-3940-3p	ENSG00000276791	AC092117.1	lincRNA	chr16	2827636	2827657	+	1	0	AGO2	7mer-m8	uucacccgaccCUAGGCCCGAc	| | || |||||||	ccccgcucccuGACCCGGGCUg	0.4601	-0.962	5	MCF7
MIMAT0018356	hsa-miR-3940-3p	ENSG00000275807	AC145285.6	antisense	chr16	28834338	28834358	-	5	0	AGO2	7mer-m8	uuCACCCGACCCUAGGCCCGAc	|| |||| | || |||||||	gaGAGGGC-GCGAGCCGGGCUg	1.4977	1.534	3	MDMs
MIMAT0018356	hsa-miR-3940-3p	ENSG00000261766	AC133550.2	antisense	chr16	28873774	28873795	-	2	0	AGO1-4	7mer-m8	uucacccgacccUAGGCCCGAc	| | | |||||||	uacaaaaauuuuAGCCGGGCUu	0.1828	-0.067	2	Huh-7.5
MIMAT0018356	hsa-miR-3940-3p	ENSG00000261067	AC109460.3	processed_transcript	chr16	28986130	28986151	+	4	0	AGO2	7mer-m8	uuCACC-CGACCCUAGGCCCGAc	|||| || | | |||||||	ccGUGGUGCAGCG-CCCGGGCUg	1.2139	0.565	4	HeLa
MIMAT0018356	hsa-miR-3940-3p	ENSG00000261067	AC109460.3	processed_transcript	chr16	28993753	28993774	+	5	0	AGO1-4,AGO2	7mer-m8	uucacccgacccuaGGCCCGAc	| |||||||	cgccacuccaacccCCGGGCUg	-0.2035	2.454	4	22RV1,hNSC
MIMAT0018356	hsa-miR-3940-3p	ENSG00000261067	AC109460.3	processed_transcript	chr16	28995143	28995164	+	6	0	AGO2	7mer-m8	uucACCCGACCCUAGGCCCGAc	| | | | | ||||||||	uucUUGUCCGAGUUCCGGGCUc	0.8115	2.380	4	EWS
MIMAT0018356	hsa-miR-3940-3p	ENSG00000261067	AC109460.3	processed_transcript	chr16	28996587	28996608	+	2	0	AGO2	7mer-m8	uucacccgacccuaGGCCCGAc	| || |||||||	acagcugccuccucCCGGGCUc	0.2475	-0.639	4	HCT116
MIMAT0018356	hsa-miR-3940-3p	ENSG00000238045	AC009133.1	antisense	chr16	29830882	29830902	-	1	0	AGO2	7mer-m8	uucacccGACCCUAGGCCCGAc	|| || ||||||||	cccguuuCU-GGCUCCGGGCUg	0.4627	3.436	1	TDF
MIMAT0018356	hsa-miR-3940-3p	ENSG00000261512	AC092368.3	lincRNA	chr16	46657263	46657285	-	6	0	AGO1-4,AGO2	7mer-m8	uucacccGACCCU-AGGCCCGAc	| | | || | |||||||	agcucucCCGGCAGCCCGGGCUc	0.7395	0.165	3	Huh-7.5,T-REx-293
MIMAT0018356	hsa-miR-3940-3p	ENSG00000261623	LINC02179	lincRNA	chr16	49502009	49502030	+	1	0	AGO2	7mer-m8	uuCACCCGAC--CCUAGGCCCGAc	|| | ||| ||| |||||||	ggGU-GCCUGAUGGA-CCGGGCUg	1.1896	-0.248	0	TZM-bl
MIMAT0018356	hsa-miR-3940-3p	ENSG00000245694	CRNDE	lincRNA	chr16	54962917	54962938	-	2	0	AGO1-4,AGO2	7mer-m8	uucacccgacccuaGGCCCGAc	| ||| |||||||	ccggcggccucuucCCGGGCUc	0.5666	-0.024	2	22RV1,MCF7
MIMAT0018356	hsa-miR-3940-3p	ENSG00000261519	AC010542.4	lincRNA	chr16	66583876	66583896	+	2	0	AGO2	7mer-m8	uuCACCCGACCCUAGGCCCGAc	| || ||| |: |||||||	ccGGGGCCUGAGG-CCGGGCUc	1.1685	0.156	1	HEK293T
MIMAT0018356	hsa-miR-3940-3p	ENSG00000270165	AC010530.1	sense_intronic	chr16	67772645	67772665	-	1	0	AGO1-4	7mer-m8	uucACCCGACCCUAGGCCCGAc	| | | | |||: |||||||	accUAGCCCGGGG-CCGGGCUc	1.1308	-0.154	2	Huh-7.5
MIMAT0018356	hsa-miR-3940-3p	ENSG00000279476	AC092139.3	TEC	chr16	81551883	81551905	+	2	0	AGO2	7mer-m8	uucacccGACC-CUAGGCCCGAc	| |||| |||||||	auucuucCUGGCCCACCGGGCUu	0.6119	0.114	1	HEK293S
MIMAT0018356	hsa-miR-3940-3p	ENSG00000261697	AC010531.4	sense_intronic	chr16	87305615	87305636	-	2	0	AGO1-4,AGO2	7mer-m8	uucacccgacCCUAGGCCCGAc	| | :||||||||	acagccauauGUGUCCGGGCUg	0.0770	0.116	0	Huh-7.5
MIMAT0018356	hsa-miR-3940-3p	ENSG00000259877	AC009113.1	antisense	chr16	89283952	89283973	-	1	0	AGO2	7mer-m8	uucacccGACCCUAGGCCCGAc	:||||| |||||||	ggcgcccUUGGGAACCGGGCUg	0.8312	-0.833	8	HeLa
MIMAT0018356	hsa-miR-3940-3p	ENSG00000262228	AC087392.3	lincRNA	chr17	666896	666918	-	1	0	AGO1-4	7mer-m8	uucacccGACCCUA-GGCCCGAc	|| | | |||||||	ccugaauCUAUGUUCCCGGGCUg	0.2244	-0.015	1	Huh-7.5
MIMAT0018356	hsa-miR-3940-3p	ENSG00000186594	MIR22HG	lincRNA	chr17	1616630	1616652	-	2	0	AGO2	7mer-m8	uuCACCCGA-CCCUAGGCCCGAc	|| | || | | |||||||	ggGUUGACUCAGAACCCGGGCUc	0.9656	0.374	6	T98G
MIMAT0018356	hsa-miR-3940-3p	ENSG00000279641	AC120057.3	TEC	chr17	7145647	7145668	+	1	0	AGO2	7mer-m8	uucacccGACCCUAGGCCCGAc	| | |||| |||||||	cauccucCCGGGAACCGGGCUg	0.9050	3.254	2	H1
MIMAT0018356	hsa-miR-3940-3p	ENSG00000272884	AC113189.4	processed_transcript	chr17	7348355	7348376	+	1	0	AGO2	7mer-m8	uucacccgacccuaGGCCCGAc	| | || |||||||	acaggugcacauucCCGGGCUc	0.4856	2.148	2	HEK293T
MIMAT0018356	hsa-miR-3940-3p	ENSG00000262202	AC007952.4	lincRNA	chr17	19015366	19015387	-	3	0	AGO1,AGO2	7mer-m8	uucacccGACCCUAGGCCCGAc	||| |||||||	gcaacaaCUGCCUCCCGGGCUc	0.2643	0.015	1	MDA-MB-231,endothelial
MIMAT0018356	hsa-miR-3940-3p	ENSG00000233098	CCDC144NL-AS1	antisense	chr17	20805811	20805834	+	1	0	AGO1-4	7mer-m8	uucacccGACCCU--AGGCCCGAc	||| | ||||||||	ugcccuuCUGAAACUUCCGGGCUu	0.3364	0.605	6	hNSC
MIMAT0018356	hsa-miR-3940-3p	ENSG00000233098	CCDC144NL-AS1	antisense	chr17	20901310	20901330	+	1	0	AGO2	7mer-m8	uuCACCCGACCCUAGGCCCGAc	|||| | || | |||||||	aaGU-GCCUUCCAGCCGGGCUu	1.2716	0.305	6	EWS
MIMAT0018356	hsa-miR-3940-3p	ENSG00000279431	AC011840.6	TEC	chr17	28878780	28878803	+	2	0	AGO1-4,AGO2	7mer-m8	uucaccCGACC-CU-AGGCCCGAc	||||| || |||||||	gcagcuGCUGGAGAGGCCGGGCUc	0.9437	-0.246	3	Huh-7.5
MIMAT0018356	hsa-miR-3940-3p	ENSG00000265148	TSPOAP1-AS1	antisense	chr17	56402985	56403007	+	4	0	AGO2	7mer-m8	uucacccGACCCUA-GGCCCGAc	||| |:| |||||||	ugucucaCUGAGGUCCCGGGCUc	0.5370	4.185	0	HEK293T
MIMAT0018356	hsa-miR-3940-3p	ENSG00000273702	AC091271.1	lincRNA	chr17	57696650	57696671	-	6	0	AGO2	7mer-m8	uucacccgacccuaGGCCCGAc	|||||||	gcacuccucccccgCCGGGCUu	-0.7727	1.834	5	MDMs
MIMAT0018356	hsa-miR-3940-3p	ENSG00000279133	AC018628.1	TEC	chr17	60083289	60083311	-	4	0	AGO1-4,AGO2	7mer-m8	uucacccGACC-CUAGGCCCGAc	| | || | ||||||||	uugauccCAGGAGUUCCGGGCUg	0.6940	0.080	0	HeLa,Huh-7.5
MIMAT0018356	hsa-miR-3940-3p	ENSG00000264546	AC008026.3	sense_intronic	chr17	60627087	60627108	+	3	0	AGO1,AGO2	7mer-m8	uucacccgacccuaGGCCCGAc	| |||||||	gcaaccuccaccucCCGGGCUc	-0.2035	-0.330	1	22RV1,endothelial
MIMAT0018356	hsa-miR-3940-3p	ENSG00000267801	AC087289.5	antisense	chr17	73873412	73873433	+	1	0	AGO2	7mer-m8	uuCACC-CGACCCUAGGCCCGAc	|| || || || |||||||	caGAGGCGCCAAGA-CCGGGCUg	1.0985	1.043	2	T98G
MIMAT0018356	hsa-miR-3940-3p	ENSG00000261408	TEN1-CDK3	processed_transcript	chr17	73996867	73996888	+	4	0	AGO1-4,AGO2	7mer-m8	uucacccgaccCUAGGCCCGAc	| |: |||||||	cgucgucacacGGGCCGGGCUg	0.0919	-0.773	3	Huh-7.5
MIMAT0018356	hsa-miR-3940-3p	ENSG00000261408	TEN1-CDK3	processed_transcript	chr17	73997272	73997293	+	2	0	AGO2	7mer-m8	uucacccGACCCUAGGCCCGAc	| :||||:||||||||	gacccccUUGGGGUCCGGGCUg	1.0455	-0.635	3	HeLa
MIMAT0018356	hsa-miR-3940-3p	ENSG00000226137	BAIAP2-AS1	lincRNA	chr17	79008401	79008422	-	1	0	AGO2	7mer-m8	uucaccCGACCCUAGGCCCGAc	|| || | |: |||||||	caggacGCCGCGGGCCGGGCUu	0.9778	-0.498	7	HeLa
MIMAT0018356	hsa-miR-3940-3p	ENSG00000279692	AC110285.7	TEC	chr17	79370353	79370376	-	1	0	AGO2	7mer-m8	uuCACCC--GACCCUAGGCCCGAc	||||| ||| : |||||||	cgGUGGGGCCUGCAGGCCGGGCUg	1.3818	0.376	1	HS27a
MIMAT0018356	hsa-miR-3940-3p	ENSG00000279692	AC110285.7	TEC	chr17	79370905	79370925	-	1	0	AGO2	7mer-m8	uuCACCCGACCCUAGGCCCGAc	|| || | : |||||||	gcGUCUGCCCGCG-CCGGGCUu	0.7916	0.014	1	HEK293S
MIMAT0018356	hsa-miR-3940-3p	ENSG00000229848	AC139149.1	antisense	chr17	79494358	79494382	+	2	0	AGO2	7mer-m8	uucAC-CCGAC-CCU-AGGCCCGAc	|| || | ||| |||||||	uuaUGAGGAAGAGGACACCGGGCUg	0.9722	0.734	6	22RV1
MIMAT0018356	hsa-miR-3940-3p	ENSG00000263731	AC145207.5	lincRNA	chr17	79837800	79837821	-	5	0	AGO1,AGO1-4,AGO2	7mer-m8	uucacccgacccuaGGCCCGAc	| |||||||	gcagccucgaccucCCGGGCUc	-0.2035	-0.004	1	HCT116,Huh-7.5,endothelial
MIMAT0018356	hsa-miR-3940-3p	ENSG00000248015	AC005329.1	antisense	chr19	1393387	1393410	-	1	0	AGO2	7mer-m8	uucacccGACCCU--AGGCCCGAc	| |||: |||||||	ucccucaCAGGGGCCGCCGGGCUc	0.3098	-1.271	2	HeLa
MIMAT0018356	hsa-miR-3940-3p	ENSG00000267092	AC027307.1	antisense	chr19	1508462	1508484	+	1	0	AGO2	7mer-m8	uucacccGACCC-UAGGCCCGAc	| ||||| | |||||||	agaccccCUGGGCACCCGGGCUg	0.9969	1.689	1	HeLa
MIMAT0018356	hsa-miR-3940-3p	ENSG00000269386	RAB11B-AS1	antisense	chr19	8455435	8455456	-	1	0	AGO2	7mer-m8	uucacccgacccuaGGCCCGAc	| | | | |||||||	ccgggccccaagccCCGGGCUc	0.5012	-0.135	6	BCBL-1
MIMAT0018356	hsa-miR-3940-3p	ENSG00000267519	AC020916.1	lincRNA	chr19	13946410	13946431	-	2	0	AGO1	7mer-m8	uucacccGACCCUAGGCCCGAc	| ||| | |||||||	ucucgcaCUGUCACCCGGGCUg	0.6963	-0.062	6	endothelial
MIMAT0018356	hsa-miR-3940-3p	ENSG00000267147	LINC01842	lincRNA	chr19	14444555	14444562	+	1	0	AGO1-4	7mer-m8	uucacccgacccuaGGCCCGAc	|||||||	--------------CCGGGCUc	-2.2273	-0.251	0	MCF7
MIMAT0018356	hsa-miR-3940-3p	ENSG00000269439	AC010618.3	lincRNA	chr19	17600680	17600701	-	1	0	AGO2	7mer-m8	uucacccgacccuAGGCCCGAc	|| | ||||||||	ccuugcuauucccUCCGGGCUc	0.5244	-0.048	2	MDA-MB-231
MIMAT0018356	hsa-miR-3940-3p	ENSG00000261824	LINC00662	lincRNA	chr19	28284116	28284139	-	1	0	AGO2	7mer-m8	uucacccgACCCU--AGGCCCGAc	| | | ||| |||||||	aggacccaUUGGACCCCCGGGCUg	0.6323	-0.215	3	22RV1
MIMAT0018356	hsa-miR-3940-3p	ENSG00000267296	CEBPA-AS1	antisense	chr19	33794454	33794475	+	3	0	AGO1-4,AGO2	7mer-m8	uuCACCCGACCCUAGGCCCGAc	||| | || |||||||	ggGUGUCCAGGCCGCCGGGCUg	0.9678	-0.201	6	Huh-7.5
MIMAT0018356	hsa-miR-3940-3p	ENSG00000267682	AC016590.2	sense_intronic	chr19	37828384	37828405	+	3	0	AGO1,AGO1-4,AGO2	7mer-m8	uucaCCCGACCCUAGGCCCGAc	|| ||| ||||||||	ucucGGUCUGUCUUCCGGGCUg	0.9079	-0.256	0	GM12891,endothelial,hNSC
MIMAT0018356	hsa-miR-3940-3p	ENSG00000268262	AC011445.1	sense_overlapping	chr19	39811434	39811459	-	2	0	AGO2	7mer-m8	uucaCCCGACCCU----AGGCCCGAc	|| | |||: |||||||	gccgGGCCCGGGGCCCCCCCGGGCUg	0.6352	0.968	2	HeLa
MIMAT0018356	hsa-miR-3940-3p	ENSG00000205041	AC118344.1	sense_intronic	chr19	40781041	40781062	-	3	0	AGO2	7mer-m8	uuCACCCGACCCUAGGCCCGAc	| || |||:||||||||	cgGAGGAGAGGGGUCCGGGCUc	1.1097	-0.995	5	T-REx-293
MIMAT0018356	hsa-miR-3940-3p	ENSG00000279861	AC073548.1	TEC	chr19	47992469	47992490	-	3	0	AGO1-4,AGO2	7mer-m8	uucacccgacccuaGGCCCGAc	| |||||||	uguucccagcauucCCGGGCUu	-0.3248	0.002	6	Huh-7.5
MIMAT0018356	hsa-miR-3940-3p	ENSG00000267577	AC010327.3	antisense	chr19	55670886	55670907	+	1	0	AGO2	8mer	uucacccgacccuaGGCCCGAc	| |||||||	accccacugacucaCCGGGCUa	-0.5455	0.991	1	HeLa
MIMAT0018356	hsa-miR-3940-3p	ENSG00000166770	ZNF667-AS1	lincRNA	chr19	56988637	56988658	+	1	0	AGO2	7mer-m8	uucacccgacccuaGGCCCGAc	|||||||	uuaccucggucuucCCGGGCUc	-0.7727	-0.294	8	MDMs
MIMAT0018356	hsa-miR-3940-3p	ENSG00000275457	AL117332.1	antisense	chr20	21283839	21283858	-	1	0	AGO2	7mer-m8	uucaCCCGACCCUAGGCCCGAc	|| |||| | |||||||	aaaaGGGCCUUG--CCGGGCUg	1.0709	-0.664	5	T-REx-293
MIMAT0018356	hsa-miR-3940-3p	ENSG00000275457	AL117332.1	antisense	chr20	21284142	21284162	-	1	0	AGO2	7mer-m8	uuCACCCGACCCUAGGCCCGAc	| || | | |||: |||||||	acGU-GCCGGGGGCCCGGGCUc	1.3237	-0.582	5	T-REx-293
MIMAT0018356	hsa-miR-3940-3p	ENSG00000260257	AL035071.1	lincRNA	chr20	31444517	31444538	+	7	0	AGO1-4,AGO2	7mer-m8	uucaccCGACCCUAGGCCCGAc	|:|| : |||||||	guugcuGUUGUCGCCCGGGCUg	0.4356	-0.610	2	Huh-7.5,T-REx-293
MIMAT0018356	hsa-miR-3940-3p	ENSG00000226648	PLCG1-AS1	antisense	chr20	39766548	39766567	-	1	0	AGO2	7mer-m8	uucaccCGACCCUAGGCCCGAc	| |: ||| |||||||	caagcaGUCGGG--CCGGGCUc	0.7339	-0.101	4	C8166
MIMAT0018356	hsa-miR-3940-3p	ENSG00000224397	SMIM25	lincRNA	chr20	48894476	48894500	+	9	0	AGO1,AGO1-4,AGO2	7mer-m8	uucACCC--GAC-CCUAGGCCCGAc	|||| ||| : |||||||	ccaUGGGCACUGUCUGGCCGGGCUu	1.0089	0.205	2	C666,HEK293,MDMs
MIMAT0018356	hsa-miR-3940-3p	ENSG00000233077	LINC01271	lincRNA	chr20	48937734	48937756	-	1	0	AGO2	7mer-m8	uucacCCGAC-CCUAGGCCCGAc	| ||| | |||||||	ucuccGCCUGAGUCACCGGGCUg	0.5868	-0.046	2	HeLa
MIMAT0018356	hsa-miR-3940-3p	ENSG00000235590	GNAS-AS1	antisense	chr20	57414890	57414911	-	1	0	AGO2	7mer-m8	uucacccgacccuaGGCCCGAc	| | | |||||||	aguucugucuccucCCGGGCUc	0.2351	0.301	2	T98G
MIMAT0018356	hsa-miR-3940-3p	ENSG00000273619	AL121832.2	antisense	chr20	60961808	60961829	-	3	0	AGO2	8mer	uucaccCGACCCUAGGCCCGAc	| |||| : |||||||	cugcccGCUGCCGGCCGGGCUa	0.9235	0.028	4	MDMs
MIMAT0018356	hsa-miR-3940-3p	ENSG00000275437	AL121832.3	sense_intronic	chr20	60978519	60978540	-	2	0	AGO2	7mer-m8	uucacccgacccuaGGCCCGAc	| | |||||||	ggcuccacgcacucCCGGGCUu	0.1231	0.073	1	HeLa
MIMAT0018356	hsa-miR-3940-3p	ENSG00000261610	AP000265.1	lincRNA	chr21	33632892	33632913	-	1	0	AGO2	7mer-m8	uucacccgacccuaGGCCCGAc	| |||||||	uccuccugcuucucCCGGGCUc	-0.3248	-0.616	0	HEK293S
MIMAT0018356	hsa-miR-3940-3p	ENSG00000236830	CBR3-AS1	processed_transcript	chr21	37528537	37528558	-	1	0	AGO2	7mer-m8	uuCACCCGACCCUAGGCCCGAc	|| | :| | | |||||||	guGUCGCUUCGUAGCCGGGCUg	0.9734	-0.290	3	22RV1
MIMAT0018356	hsa-miR-3940-3p	ENSG00000272948	AP001412.1	antisense	chr21	38640387	38640408	+	1	0	AGO2	7mer-m8	uuCACCCGACCCUAGGCCCGAc	|| | | | |||||||	ggGUCACCCGCCAGCCGGGCUc	0.6752	-0.224	3	22RV1
MIMAT0018356	hsa-miR-3940-3p	ENSG00000188660	LINC00319	lincRNA	chr21	44870500	44870521	+	1	0	AGO2	7mer-m8	uucacCCGACCCUA-GGCCCGAc	||| ||| | |||||||	ucccaGGC-GGGCUCCCGGGCUc	0.9183	-0.166	0	HeLa
MIMAT0018356	hsa-miR-3940-3p	ENSG00000280179	CU639417.4	lincRNA	chr21	44870500	44870521	+	1	0	AGO2	7mer-m8	uucacCCGACCCUA-GGCCCGAc	||| ||| | |||||||	ucccaGGC-GGGCUCCCGGGCUc	0.9183	-0.166	1	HeLa
MIMAT0018356	hsa-miR-3940-3p	ENSG00000223768	LINC00205	bidirectional_promoter_lncRNA	chr21	46711340	46711358	+	1	0	AGO2	7mer-m8	uucacccGACCCUAGGCCCGAc	|||| |||||||	ccugcaaCUGG---CCGGGCUg	0.3552	0.074	0	HCT116
MIMAT0018356	hsa-miR-3940-3p	ENSG00000233922	LINC01694	lincRNA	chr21	47019064	47019086	+	1	0	AGO1	7mer-m8	uucaccCGACCCU-AGGCCCGAc	| || | || |||||||	cugaaaGCAGCGAGGCCGGGCUc	0.7771	-0.105	3	endothelial
MIMAT0018356	hsa-miR-3940-3p	ENSG00000228315	GUSBP11	processed_transcript	chr22	24032994	24033015	-	6	0	AGO2	7mer-m8	uucacccgacccuaGGCCCGAc	| | | |||||||	gcuucuccccagugCCGGGCUg	0.2982	2.099	6	HeLa
MIMAT0018356	hsa-miR-3940-3p	ENSG00000225783	MIAT	lincRNA	chr22	27069056	27069077	+	3	0	AGO1-4,AGO2	7mer-m8	uucacccgacccuaGGCCCGAc	| ||| |||||||	gaagcagcuuuaccCCGGGCUc	0.5976	-0.657	4	HeLa,hNSC
MIMAT0018356	hsa-miR-3940-3p	ENSG00000243902	FP325335.1	sense_overlapping	chr22	37736341	37736362	-	1	0	AGO2	7mer-m8	uucacccgacccuaGGCCCGAc	|| | | | |||||||	aacagcucccagugCCGGGCUg	0.6752	-0.262	3	cingulate_gyrus
MIMAT0018356	hsa-miR-3940-3p	ENSG00000243902	FP325335.1	sense_overlapping	chr22	37781190	37781211	-	1	0	AGO2	8mer	uucacccgacccuaGGCCCGAc	| |||||||	ccgcccaucccuccCCGGGCUa	-0.3825	0.046	3	HeLa
MIMAT0018356	hsa-miR-3940-3p	ENSG00000272582	AL031587.3	antisense	chr22	38347251	38347277	+	1	0	AGO2	7mer-m8	uuCACCCGAC-CC-UA---GGCCCGAc	|||| :|| || :| |||||||	uuGUGGCUUGUGGCGUUGCCCGGGCUg	1.2516	-0.078	0	T-REx-293
MIMAT0018356	hsa-miR-3940-3p	ENSG00000231711	LINC00899	processed_transcript	chr22	46440666	46440691	-	1	0	AGO2	7mer-m8	uuCACC-CGACCCU---AGGCCCGAc	| || ||||| | ||||||||	ucGCGGAGCUGGAAGUUUCCGGGCUu	1.3718	0.876	8	HEK293T
MIMAT0018356	hsa-miR-3940-3p	ENSG00000241990	PRR34-AS1	antisense	chr22	46449639	46449660	+	1	0	AGO2	7mer-m8	uucacccgacccuaGGCCCGAc	|| |||||||	aaaguucgcccugcCCGGGCUg	-0.2805	1.473	2	HEK293S
MIMAT0018356	hsa-miR-3940-3p	ENSG00000188511	C22orf34	lincRNA	chr22	50020610	50020629	-	1	0	AGO2	7mer-m8	uucacccgACCCUAGGCCCGAc	| |||| |||||||	uauguaaaUGGG--CCGGGCUc	0.6119	-0.467	3	HeLa
MIMAT0018356	hsa-miR-3940-3p	ENSG00000234390	USP27X-AS1	lincRNA	chrX	49643270	49643291	-	1	0	AGO2	8mer	uucacccgaCCCUAGGCCCGAc	|| |||: |||||||	cagcuccggGGGGGCCGGGCUa	0.7404	0.143	6	MDMs
MIMAT0018356	hsa-miR-3940-3p	ENSG00000197180	AC244090.1	lincRNA	chrX	153656616	153656639	-	1	0	AGO2	7mer-m8	uucACCCGACCCUA--GGCCCGAc	||| || | :| |||||||	ggcUGGUCUCGAGUCCCCGGGCUc	0.9988	-0.682	6	HeLa
