# Supplementary material for: Identification of hub programmed cell death-related genes and immune infiltration in Crohn’s disease using bioinformatics
Source: Front Genet. 2024 Dec 18;15:1425062. doi: 10.3389/fgene.2024.1425062 (PMC11688285; doi:10.3389/fgene.2024.1425062)
Supplement: Supplementary file 4 [file DataSheet2.zip]

Archive with 23 entries (21 files):
- Input data and script1/
- __MACOSX/._Input data and script1
- Input data and script1/.DS_Store
- __MACOSX/Input data and script1/._.DS_Store
- Input data and script1/data_GEO/
- __MACOSX/Input data and script1/._data_GEO
- Input data and script1/data_GEO/GSE10616_GPL5760.csv
- __MACOSX/Input data and script1/data_GEO/._GSE10616_GPL5760.csv
- Input data and script1/data_GEO/.DS_Store
- __MACOSX/Input data and script1/data_GEO/._.DS_Store
- Input data and script1/data_GEO/GSE36807_GPL570.csv
- __MACOSX/Input data and script1/data_GEO/._GSE36807_GPL570.csv
- Input data and script1/data_GEO/GSE10616_series_matrix.txt
- __MACOSX/Input data and script1/data_GEO/._GSE10616_series_matrix.txt
- Input data and script1/data_GEO/GSE10616_sample.xls
- __MACOSX/Input data and script1/data_GEO/._GSE10616_sample.xls
- Input data and script1/data_GEO/GSE36807_sample.xls
- __MACOSX/Input data and script1/data_GEO/._GSE36807_sample.xls
- Input data and script1/data_GEO/.Rapp.history
- Input data and script1/data_GEO/1.Script.r
- __MACOSX/Input data and script1/data_GEO/._1.Script.r
- Input data and script1/data_GEO/GSE36807_series_matrix.txt
- __MACOSX/Input data and script1/data_GEO/._GSE36807_series_matrix.txt
