# Supplementary material for: Identification of hub programmed cell death-related genes and immune infiltration in Crohn’s disease using bioinformatics
Source: Front Genet. 2024 Dec 18;15:1425062. doi: 10.3389/fgene.2024.1425062 (PMC11688285; doi:10.3389/fgene.2024.1425062)
Supplement: Supplementary file 4 [file DataSheet2.zip › Input data and script1/data_GEO/GSE10616_GPL5760.csv]

ID	GB_ACC	DESCRIPTION
NM_000014_at	NM_000014	alpha-2-macroglobulin
NM_000015_at	NM_000015	N-acetyltransferase 2 (arylamine N-acetyltransferase)
NM_000016_at	NM_000016	acyl-Coenzyme A dehydrogenase, C-4 to C-12 straight chain
NM_000017_at	NM_000017	acyl-Coenzyme A dehydrogenase, C-2 to C-3 short chain
NM_000018_at	NM_000018	acyl-Coenzyme A dehydrogenase, very long chain
NM_000019_at	NM_000019	acetyl-Coenzyme A acetyltransferase 1 (acetoacetyl Coenzyme A thiolase)
NM_000020_at	NM_000020	activin A receptor type II-like 1
NM_000021_at	NM_000021	presenilin 1 (Alzheimer disease 3)
NM_000022_at	NM_000022	adenosine deaminase
NM_000023_at	NM_000023	sarcoglycan, alpha (50kDa dystrophin-associated glycoprotein)
NM_000024_at	NM_000024	adrenergic, beta-2-, receptor, surface
NM_000025_at	NM_000025	adrenergic, beta-3-, receptor
NM_000026_at	NM_000026	adenylosuccinate lyase
NM_000027_at	NM_000027	aspartylglucosaminidase
NM_000028_at	NM_000028	amylo-1, 6-glucosidase, 4-alpha-glucanotransferase (glycogen debranching enzyme, glycogen storage disease type III)
NM_000029_at	NM_000029	angiotensinogen (serpin peptidase inhibitor, clade A, member 8)
NM_000030_at	NM_000030	alanine-glyoxylate aminotransferase (oxalosis I; hyperoxaluria I; glycolicaciduria; serine-pyruvate aminotransferase)
NM_000031_at	NM_000031	aminolevulinate, delta-, dehydratase
NM_000032_at	NM_000032	aminolevulinate, delta-, synthase 2 (sideroblastic/hypochromic anemia)
NM_000033_at	NM_000033	ATP-binding cassette, sub-family D (ALD), member 1
NM_000034_at	NM_000034	aldolase A, fructose-bisphosphate
NM_000035_at	NM_000035	aldolase B, fructose-bisphosphate
NM_000036_at	NM_000036	adenosine monophosphate deaminase 1 (isoform M)
NM_000037_at	NM_000037	ankyrin 1, erythrocytic
NM_000038_at	NM_000038	adenomatosis polyposis coli
NM_000041_at	NM_000041	apolipoprotein E
NM_000042_at	NM_000042	apolipoprotein H (beta-2-glycoprotein I)
NM_000043_at	NM_000043	Fas (TNF receptor superfamily, member 6)
NM_000044_at	NM_000044	androgen receptor (dihydrotestosterone receptor; testicular feminization; spinal and bulbar muscular atrophy; Kennedy disease)
NM_000045_at	NM_000045	arginase, liver
NM_000046_at	NM_000046	arylsulfatase B
NM_000047_at	NM_000047	arylsulfatase E (chondrodysplasia punctata 1)
NM_000048_at	NM_000048	argininosuccinate lyase
NM_000049_at	NM_000049	aspartoacylase (Canavan disease)
NM_000050_at	NM_000050	argininosuccinate synthetase 1
NM_000051_at	NM_000051	ataxia telangiectasia mutated (includes complementation groups A, C and D)
NM_000053_at	NM_000053	ATPase, Cu++ transporting, beta polypeptide
NM_000054_at	NM_000054	arginine vasopressin receptor 2 (nephrogenic diabetes insipidus)
NM_000055_at	NM_000055	butyrylcholinesterase
NM_000056_at	NM_000056	branched chain keto acid dehydrogenase E1, beta polypeptide (maple syrup urine disease)
NM_000057_at	NM_000057	Bloom syndrome
NM_000059_at	NM_000059	breast cancer 2, early onset
NM_000060_at	NM_000060	biotinidase
NM_000061_at	NM_000061	Bruton agammaglobulinemia tyrosine kinase
NM_000062_at	NM_000062	serpin peptidase inhibitor, clade G (C1 inhibitor), member 1, (angioedema, hereditary)
NM_000064_at	NM_000064	complement component 3
NM_000065_at	NM_000065	complement component 6
NM_000066_at	NM_000066	complement component 8, beta polypeptide
NM_000067_at	NM_000067	carbonic anhydrase II
NM_000068_at	NM_000068	calcium channel, voltage-dependent, P/Q type, alpha 1A subunit
NM_000069_at	NM_000069	calcium channel, voltage-dependent, L type, alpha 1S subunit
NM_000070_at	NM_000070	calpain 3, (p94)
NM_000071_at	NM_000071	cystathionine-beta-synthase
NM_000072_at	NM_000072	CD36 molecule (thrombospondin receptor)
NM_000073_at	NM_000073	CD3g molecule, gamma (CD3-TCR complex)
NM_000074_at	NM_000074	CD40 ligand (TNF superfamily, member 5, hyper-IgM syndrome)
NM_000075_at	NM_000075	cyclin-dependent kinase 4
NM_000076_at	NM_000076	cyclin-dependent kinase inhibitor 1C (p57, Kip2)
NM_000077_at	NM_000077	cyclin-dependent kinase inhibitor 2A (melanoma, p16, inhibits CDK4)
NM_000078_at	NM_000078	cholesteryl ester transfer protein, plasma
NM_000079_at	NM_000079	cholinergic receptor, nicotinic, alpha 1 (muscle)
NM_000080_at	NM_000080	cholinergic receptor, nicotinic, epsilon
NM_000081_at	NM_000081	lysosomal trafficking regulator
NM_000082_at	NM_000082	excision repair cross-complementing rodent repair deficiency, complementation group 8
NM_000083_at	NM_000083	chloride channel 1, skeletal muscle (Thomsen disease, autosomal dominant)
NM_000084_at	NM_000084	chloride channel 5 (nephrolithiasis 2, X-linked, Dent disease)
NM_000085_at	NM_000085	chloride channel Kb
NM_000086_at	NM_000086	ceroid-lipofuscinosis, neuronal 3, juvenile (Batten, Spielmeyer-Vogt disease)
NM_000087_at	NM_000087	cyclic nucleotide gated channel alpha 1
NM_000088_at	NM_000088	collagen, type I, alpha 1
NM_000089_at	NM_000089	collagen, type I, alpha 2
NM_000090_at	NM_000090	collagen, type III, alpha 1 (Ehlers-Danlos syndrome type IV, autosomal dominant)
NM_000091_at	NM_000091	collagen, type IV, alpha 3 (Goodpasture antigen)
NM_000092_at	NM_000092	collagen, type IV, alpha 4
NM_000093_at	NM_000093	collagen, type V, alpha 1
NM_000094_at	NM_000094	collagen, type VII, alpha 1 (epidermolysis bullosa, dystrophic, dominant and recessive)
NM_000095_at	NM_000095	cartilage oligomeric matrix protein
NM_000096_at	NM_000096	ceruloplasmin (ferroxidase)
NM_000097_at	NM_000097	coproporphyrinogen oxidase
NM_000098_at	NM_000098	carnitine palmitoyltransferase II
NM_000099_at	NM_000099	cystatin C (amyloid angiopathy and cerebral hemorrhage)
NM_000100_at	NM_000100	cystatin B (stefin B)
NM_000101_at	NM_000101	cytochrome b-245, alpha polypeptide
NM_000102_at	NM_000102	cytochrome P450, family 17, subfamily A, polypeptide 1
NM_000103_at	NM_000103	cytochrome P450, family 19, subfamily A, polypeptide 1
NM_000104_at	NM_000104	cytochrome P450, family 1, subfamily B, polypeptide 1
NM_000107_at	NM_000107	damage-specific DNA binding protein 2, 48kDa
NM_000108_at	NM_000108	dihydrolipoamide dehydrogenase
NM_000109_at	NM_000109	dystrophin (muscular dystrophy, Duchenne and Becker types)
NM_000110_at	NM_000110	dihydropyrimidine dehydrogenase
NM_000111_at	NM_000111	solute carrier family 26, member 3
NM_000112_at	NM_000112	solute carrier family 26 (sulfate transporter), member 2
NM_000113_at	NM_000113	torsin family 1, member A (torsin A)
NM_000114_at	NM_000114	endothelin 3
NM_000115_at	NM_000115	endothelin receptor type B
NM_000116_at	NM_000116	tafazzin (cardiomyopathy, dilated 3A (X-linked); endocardial fibroelastosis 2; Barth syndrome)
NM_000117_at	NM_000117	emerin (Emery-Dreifuss muscular dystrophy)
NM_000118_at	NM_000118	endoglin (Osler-Rendu-Weber syndrome 1)
NM_000119_at	NM_000119	erythrocyte membrane protein band 4.2
NM_000120_at	NM_000120	epoxide hydrolase 1, microsomal (xenobiotic)
NM_000121_at	NM_000121	erythropoietin receptor
NM_000122_at	NM_000122	excision repair cross-complementing rodent repair deficiency, complementation group 3 (xeroderma pigmentosum group B complementing)
NM_000123_at	NM_000123	excision repair cross-complementing rodent repair deficiency, complementation group 5 (xeroderma pigmentosum, complementation group G (Cockayne syndrome))
NM_000124_at	NM_000124	excision repair cross-complementing rodent repair deficiency, complementation group 6
NM_000125_at	NM_000125	estrogen receptor 1
NM_000126_at	NM_000126	electron-transfer-flavoprotein, alpha polypeptide (glutaric aciduria II)
NM_000127_at	NM_000127	exostoses (multiple) 1
NM_000128_at	NM_000128	coagulation factor XI (plasma thromboplastin antecedent)
NM_000129_at	NM_000129	coagulation factor XIII, A1 polypeptide
NM_000130_at	NM_000130	coagulation factor V (proaccelerin, labile factor)
NM_000131_at	NM_000131	coagulation factor VII (serum prothrombin conversion accelerator)
NM_000132_at	NM_000132	coagulation factor VIII, procoagulant component (hemophilia A)
NM_000133_at	NM_000133	coagulation factor IX (plasma thromboplastic component, Christmas disease, hemophilia B)
NM_000134_at	NM_000134	fatty acid binding protein 2, intestinal
NM_000135_at	NM_000135	Fanconi anemia, complementation group A
NM_000136_at	NM_000136	Fanconi anemia, complementation group C
NM_000137_at	NM_000137	fumarylacetoacetate hydrolase (fumarylacetoacetase)
NM_000138_at	NM_000138	fibrillin 1
NM_000139_at	NM_000139	membrane-spanning 4-domains, subfamily A, member 2 (Fc fragment of IgE, high affinity I, receptor for; beta polypeptide)
NM_000140_at	NM_000140	ferrochelatase (protoporphyria)
NM_000141_at	NM_000141	fibroblast growth factor receptor 2 (bacteria-expressed kinase, keratinocyte growth factor receptor, craniofacial dysostosis 1, Crouzon syndrome, Pfeiffer syndrome, Jackson-Weiss syndrome)
NM_000142_at	NM_000142	fibroblast growth factor receptor 3 (achondroplasia, thanatophoric dwarfism)
NM_000143_at	NM_000143	fumarate hydratase
NM_000144_at	NM_000144	frataxin
NM_000145_at	NM_000145	follicle stimulating hormone receptor
NM_000146_at	NM_000146	ferritin, light polypeptide
NM_000147_at	NM_000147	fucosidase, alpha-L- 1, tissue
NM_000148_at	NM_000148	fucosyltransferase 1 (galactoside 2-alpha-L-fucosyltransferase, H blood group)
NM_000149_at	NM_000149	fucosyltransferase 3 (galactoside 3(4)-L-fucosyltransferase, Lewis blood group)
NM_000150_at	NM_000150	fucosyltransferase 6 (alpha (1,3) fucosyltransferase)
NM_000151_at	NM_000151	glucose-6-phosphatase, catalytic subunit
NM_000152_at	NM_000152	glucosidase, alpha; acid (Pompe disease, glycogen storage disease type II)
NM_000153_at	NM_000153	galactosylceramidase
NM_000154_at	NM_000154	galactokinase 1
NM_000155_at	NM_000155	galactose-1-phosphate uridylyltransferase
NM_000156_at	NM_000156	guanidinoacetate N-methyltransferase
NM_000158_at	NM_000158	glucan (1,4-alpha-), branching enzyme 1 (glycogen branching enzyme, Andersen disease, glycogen storage disease type IV)
NM_000159_at	NM_000159	glutaryl-Coenzyme A dehydrogenase
NM_000160_at	NM_000160	glucagon receptor
NM_000161_at	NM_000161	GTP cyclohydrolase 1 (dopa-responsive dystonia)
NM_000162_at	NM_000162	glucokinase (hexokinase 4, maturity onset diabetes of the young 2)
NM_000163_at	NM_000163	growth hormone receptor
NM_000164_at	NM_000164	gastric inhibitory polypeptide receptor
NM_000165_at	NM_000165	gap junction protein, alpha 1, 43kDa (connexin 43)
NM_000166_at	NM_000166	gap junction protein, beta 1, 32kDa (connexin 32, Charcot-Marie-Tooth neuropathy, X-linked)
NM_000167_at	NM_000167	glycerol kinase
NM_000168_at	NM_000168	GLI-Kruppel family member GLI3 (Greig cephalopolysyndactyly syndrome)
NM_000169_at	NM_000169	galactosidase, alpha
NM_000170_at	NM_000170	glycine dehydrogenase (decarboxylating)
NM_000171_at	NM_000171	glycine receptor, alpha 1 (startle disease/hyperekplexia, stiff man syndrome)
NM_000172_at	NM_000172	guanine nucleotide binding protein (G protein), alpha transducing activity polypeptide 1
NM_000173_at	NM_000173	glycoprotein Ib (platelet), alpha polypeptide
NM_000174_at	NM_000174	glycoprotein IX (platelet)
NM_000175_at	NM_000175	glucose phosphate isomerase
NM_000176_at	NM_000176	nuclear receptor subfamily 3, group C, member 1 (glucocorticoid receptor)
NM_000177_at	NM_000177	gelsolin (amyloidosis, Finnish type)
NM_000178_at	NM_000178	glutathione synthetase
NM_000179_at	NM_000179	mutS homolog 6 (E. coli)
NM_000180_at	NM_000180	guanylate cyclase 2D, membrane (retina-specific)
NM_000181_at	NM_000181	glucuronidase, beta
NM_000182_at	NM_000182	hydroxyacyl-Coenzyme A dehydrogenase/3-ketoacyl-Coenzyme A thiolase/enoyl-Coenzyme A hydratase (trifunctional protein), alpha subunit
NM_000183_at	NM_000183	hydroxyacyl-Coenzyme A dehydrogenase/3-ketoacyl-Coenzyme A thiolase/enoyl-Coenzyme A hydratase (trifunctional protein), beta subunit
NM_000184_at	NM_000184	hemoglobin, gamma G
NM_000185_at	NM_000185	serpin peptidase inhibitor, clade D (heparin cofactor), member 1
NM_000186_at	NM_000186	complement factor H
NM_000188_at	NM_000188	hexokinase 1
NM_000189_at	NM_000189	hexokinase 2
NM_000190_at	NM_000190	hydroxymethylbilane synthase
NM_000191_at	NM_000191	3-hydroxymethyl-3-methylglutaryl-Coenzyme A lyase (hydroxymethylglutaricaciduria)
NM_000192_at	NM_000192	T-box 5
NM_000193_at	NM_000193	sonic hedgehog homolog (Drosophila)
NM_000194_at	NM_000194	hypoxanthine phosphoribosyltransferase 1 (Lesch-Nyhan syndrome)
NM_000195_at	NM_000195	Hermansky-Pudlak syndrome 1
NM_000196_at	NM_000196	hydroxysteroid (11-beta) dehydrogenase 2
NM_000197_at	NM_000197	hydroxysteroid (17-beta) dehydrogenase 3
NM_000198_at	NM_000198	hydroxy-delta-5-steroid dehydrogenase, 3 beta- and steroid delta-isomerase 2
NM_000199_at	NM_000199	N-sulfoglucosamine sulfohydrolase (sulfamidase)
NM_000200_at	NM_000200	histatin 3
NM_000201_at	NM_000201	intercellular adhesion molecule 1 (CD54), human rhinovirus receptor
NM_000202_at	NM_000202	iduronate 2-sulfatase (Hunter syndrome)
NM_000203_at	NM_000203	iduronidase, alpha-L-
NM_000204_at	NM_000204	complement factor I
NM_000206_at	NM_000206	interleukin 2 receptor, gamma (severe combined immunodeficiency)
NM_000207_at	NM_000207	insulin
NM_000208_at	NM_000208	insulin receptor
NM_000209_at	NM_000209	insulin promoter factor 1, homeodomain transcription factor
NM_000210_at	NM_000210	integrin, alpha 6
NM_000211_at	NM_000211	integrin, beta 2 (complement component 3 receptor 3 and 4 subunit)
NM_000212_at	NM_000212	integrin, beta 3 (platelet glycoprotein IIIa, antigen CD61)
NM_000213_at	NM_000213	integrin, beta 4
NM_000214_at	NM_000214	jagged 1 (Alagille syndrome)
NM_000215_at	NM_000215	Janus kinase 3 (a protein tyrosine kinase, leukocyte)
NM_000216_at	NM_000216	Kallmann syndrome 1 sequence
NM_000217_at	NM_000217	potassium voltage-gated channel, shaker-related subfamily, member 1 (episodic ataxia with myokymia)
NM_000218_at	NM_000218	potassium voltage-gated channel, KQT-like subfamily, member 1
NM_000219_at	NM_000219	potassium voltage-gated channel, Isk-related family, member 1
NM_000220_at	NM_000220	potassium inwardly-rectifying channel, subfamily J, member 1
NM_000221_at	NM_000221	ketohexokinase (fructokinase)
NM_000222_at	NM_000222	v-kit Hardy-Zuckerman 4 feline sarcoma viral oncogene homolog
NM_000223_at	NM_000223	keratin 12 (Meesmann corneal dystrophy)
NM_000224_at	NM_000224	keratin 18
NM_000226_at	NM_000226	keratin 9 (epidermolytic palmoplantar keratoderma)
NM_000227_at	NM_000227	laminin, alpha 3
NM_000228_at	NM_000228	laminin, beta 3
NM_000229_at	NM_000229	lecithin-cholesterol acyltransferase
NM_000230_at	NM_000230	leptin (obesity homolog, mouse)
NM_000231_at	NM_000231	sarcoglycan, gamma (35kDa dystrophin-associated glycoprotein)
NM_000232_at	NM_000232	sarcoglycan, beta (43kDa dystrophin-associated glycoprotein)
NM_000233_at	NM_000233	luteinizing hormone/choriogonadotropin receptor
NM_000234_at	NM_000234	ligase I, DNA, ATP-dependent
NM_000235_at	NM_000235	lipase A, lysosomal acid, cholesterol esterase (Wolman disease)
NM_000236_at	NM_000236	lipase, hepatic
NM_000237_at	NM_000237	lipoprotein lipase
NM_000238_at	NM_000238	potassium voltage-gated channel, subfamily H (eag-related), member 2
NM_000239_at	NM_000239	lysozyme (renal amyloidosis)
NM_000240_at	NM_000240	monoamine oxidase A
NM_000242_at	NM_000242	mannose-binding lectin (protein C) 2, soluble (opsonic defect)
NM_000243_at	NM_000243	Mediterranean fever
NM_000244_at	NM_000244	multiple endocrine neoplasia I
NM_000245_at	NM_000245	met proto-oncogene (hepatocyte growth factor receptor)
NM_000246_at	NM_000246	class II, major histocompatibility complex, transactivator
NM_000247_at	NM_000247	MHC class I polypeptide-related sequence A
NM_000248_at	NM_000248	microphthalmia-associated transcription factor
NM_000249_at	NM_000249	mutL homolog 1, colon cancer, nonpolyposis type 2 (E. coli)
NM_000250_at	NM_000250	myeloperoxidase
NM_000251_at	NM_000251	mutS homolog 2, colon cancer, nonpolyposis type 1 (E. coli)
NM_000252_at	NM_000252	myotubularin 1
NM_000254_at	NM_000254	5-methyltetrahydrofolate-homocysteine methyltransferase
NM_000255_at	NM_000255	methylmalonyl Coenzyme A mutase
NM_000256_at	NM_000256	myosin binding protein C, cardiac
NM_000257_at	NM_000257	myosin, heavy polypeptide 7, cardiac muscle, beta
NM_000258_at	NM_000258	myosin, light polypeptide 3, alkali; ventricular, skeletal, slow
NM_000259_at	NM_000259	myosin VA (heavy polypeptide 12, myoxin)
NM_000260_at	NM_000260	myosin VIIA
NM_000261_at	NM_000261	myocilin, trabecular meshwork inducible glucocorticoid response
NM_000262_at	NM_000262	N-acetylgalactosaminidase, alpha-
NM_000263_at	NM_000263	N-acetylglucosaminidase, alpha- (Sanfilippo disease IIIB)
NM_000264_at	NM_000264	patched homolog (Drosophila)
NM_000266_at	NM_000266	Norrie disease (pseudoglioma)
NM_000267_at	NM_000267	neurofibromin 1 (neurofibromatosis, von Recklinghausen disease, Watson disease)
NM_000268_at	NM_000268	neurofibromin 2 (bilateral acoustic neuroma)
NM_000269_at	NM_000269	non-metastatic cells 1, protein (NM23A) expressed in
NM_000270_at	NM_000270	nucleoside phosphorylase
NM_000271_at	NM_000271	Niemann-Pick disease, type C1
NM_000272_at	NM_000272	nephronophthisis 1 (juvenile)
NM_000273_at	NM_000273	G protein-coupled receptor 143
NM_000274_at	NM_000274	ornithine aminotransferase (gyrate atrophy)
NM_000275_at	NM_000275	oculocutaneous albinism II (pink-eye dilution homolog, mouse)
NM_000276_at	NM_000276	oculocerebrorenal syndrome of Lowe
NM_000277_at	NM_000277	phenylalanine hydroxylase
NM_000278_at	NM_000278	paired box gene 2
NM_000280_at	NM_000280	paired box gene 6 (aniridia, keratitis)
NM_000281_at	NM_000281	pterin-4 alpha-carbinolamine dehydratase/dimerization cofactor of hepatocyte nuclear factor 1 alpha (TCF1)
NM_000282_at	NM_000282	propionyl Coenzyme A carboxylase, alpha polypeptide
NM_000283_at	NM_000283	phosphodiesterase 6B, cGMP-specific, rod, beta (congenital stationary night blindness 3, autosomal dominant)
NM_000284_at	NM_000284	pyruvate dehydrogenase (lipoamide) alpha 1
NM_000285_at	NM_000285	peptidase D
NM_000286_at	NM_000286	peroxisomal biogenesis factor 12
NM_000287_at	NM_000287	peroxisomal biogenesis factor 6
NM_000288_at	NM_000288	peroxisomal biogenesis factor 7
NM_000289_at	NM_000289	phosphofructokinase, muscle
NM_000290_at	NM_000290	phosphoglycerate mutase 2 (muscle)
NM_000291_at	NM_000291	phosphoglycerate kinase 1
NM_000292_at	NM_000292	phosphorylase kinase, alpha 2 (liver)
NM_000293_at	NM_000293	phosphorylase kinase, beta
NM_000294_at	NM_000294	phosphorylase kinase, gamma 2 (testis)
NM_000295_at	NM_000295	serpin peptidase inhibitor, clade A (alpha-1 antiproteinase, antitrypsin), member 1
NM_000296_at	NM_000296	polycystic kidney disease 1 (autosomal dominant)
NM_000297_at	NM_000297	polycystic kidney disease 2 (autosomal dominant)
NM_000298_at	NM_000298	pyruvate kinase, liver and RBC
NM_000299_at	NM_000299	plakophilin 1 (ectodermal dysplasia/skin fragility syndrome)
NM_000300_at	NM_000300	phospholipase A2, group IIA (platelets, synovial fluid)
NM_000301_at	NM_000301	plasminogen
NM_000302_at	NM_000302	procollagen-lysine 1, 2-oxoglutarate 5-dioxygenase 1
NM_000303_at	NM_000303	phosphomannomutase 2
NM_000304_at	NM_000304	peripheral myelin protein 22
NM_000305_at	NM_000305	paraoxonase 2
NM_000306_at	NM_000306	POU domain, class 1, transcription factor 1 (Pit1, growth hormone factor 1)
NM_000307_at	NM_000307	POU domain, class 3, transcription factor 4
NM_000308_at	NM_000308	protective protein for beta-galactosidase (galactosialidosis)
NM_000309_at	NM_000309	protoporphyrinogen oxidase
NM_000310_at	NM_000310	palmitoyl-protein thioesterase 1 (ceroid-lipofuscinosis, neuronal 1, infantile)
NM_000311_at	NM_000311	prion protein (p27-30) (Creutzfeldt-Jakob disease, Gerstmann-Strausler-Scheinker syndrome, fatal familial insomnia)
NM_000312_at	NM_000312	protein C (inactivator of coagulation factors Va and VIIIa)
NM_000313_at	NM_000313	protein S (alpha)
NM_000314_at	NM_000314	phosphatase and tensin homolog (mutated in multiple advanced cancers 1)
NM_000315_at	NM_000315	parathyroid hormone
NM_000316_at	NM_000316	parathyroid hormone receptor 1
NM_000317_at	NM_000317	6-pyruvoyltetrahydropterin synthase
NM_000318_at	NM_000318	peroxisomal membrane protein 3, 35kDa (Zellweger syndrome)
NM_000319_at	NM_000319	peroxisomal biogenesis factor 5
NM_000320_at	NM_000320	quinoid dihydropteridine reductase
NM_000321_at	NM_000321	retinoblastoma 1 (including osteosarcoma)
NM_000322_at	NM_000322	retinal degeneration, slow
NM_000324_at	NM_000324	Rh-associated glycoprotein
NM_000325_at	NM_000325	paired-like homeodomain transcription factor 2
NM_000326_at	NM_000326	retinaldehyde binding protein 1
NM_000327_at	NM_000327	retinal outer segment membrane protein 1
NM_000328_at	NM_000328	retinitis pigmentosa GTPase regulator
NM_000329_at	NM_000329	retinal pigment epithelium-specific protein 65kDa
NM_000330_at	NM_000330	retinoschisis (X-linked, juvenile) 1
NM_000331_at	NM_000331	serum amyloid A1
NM_000332_at	NM_000332	ataxin 1
NM_000333_at	NM_000333	ataxin 7
NM_000334_at	NM_000334	sodium channel, voltage-gated, type IV, alpha
NM_000335_at	NM_000335	sodium channel, voltage-gated, type V, alpha (long QT syndrome 3)
NM_000336_at	NM_000336	sodium channel, nonvoltage-gated 1, beta (Liddle syndrome)
NM_000337_at	NM_000337	sarcoglycan, delta (35kDa dystrophin-associated glycoprotein)
NM_000339_at	NM_000339	solute carrier family 12 (sodium/chloride transporters), member 3
NM_000340_at	NM_000340	solute carrier family 2 (facilitated glucose transporter), member 2
NM_000341_at	NM_000341	solute carrier family 3 (cystine, dibasic and neutral amino acid transporters, activator of cystine, dibasic and neutral amino acid transport), member 1
NM_000342_at	NM_000342	solute carrier family 4, anion exchanger, member 1 (erythrocyte membrane protein band 3, Diego blood group)
NM_000343_at	NM_000343	solute carrier family 5 (sodium/glucose cotransporter), member 1
NM_000345_at	NM_000345	synuclein, alpha (non A4 component of amyloid precursor)
NM_000346_at	NM_000346	SRY (sex determining region Y)-box 9 (campomelic dysplasia, autosomal sex-reversal)
NM_000347_at	NM_000347	spectrin, beta, erythrocytic (includes spherocytosis, clinical type I)
NM_000348_at	NM_000348	steroid-5-alpha-reductase, alpha polypeptide 2 (3-oxo-5 alpha-steroid delta 4-dehydrogenase alpha 2)
NM_000349_at	NM_000349	steroidogenic acute regulator
NM_000350_at	NM_000350	ATP-binding cassette, sub-family A (ABC1), member 4
NM_000351_at	NM_000351	steroid sulfatase (microsomal), arylsulfatase C, isozyme S
NM_000352_at	NM_000352	ATP-binding cassette, sub-family C (CFTR/MRP), member 8
NM_000353_at	NM_000353	tyrosine aminotransferase
NM_000354_at	NM_000354	serpin peptidase inhibitor, clade A (alpha-1 antiproteinase, antitrypsin), member 7
NM_000355_at	NM_000355	transcobalamin II; macrocytic anemia
NM_000356_at	NM_000356	Treacher Collins-Franceschetti syndrome 1
NM_000358_at	NM_000358	transforming growth factor, beta-induced, 68kDa
NM_000359_at	NM_000359	transglutaminase 1 (K polypeptide epidermal type I, protein-glutamine-gamma-glutamyltransferase)
NM_000360_at	NM_000360	tyrosine hydroxylase
NM_000361_at	NM_000361	thrombomodulin
NM_000362_at	NM_000362	TIMP metallopeptidase inhibitor 3 (Sorsby fundus dystrophy, pseudoinflammatory)
NM_000363_at	NM_000363	troponin I type 3 (cardiac)
NM_000364_at	NM_000364	troponin T type 2 (cardiac)
NM_000365_at	NM_000365	triosephosphate isomerase 1
NM_000366_at	NM_000366	tropomyosin 1 (alpha)
NM_000367_at	NM_000367	thiopurine S-methyltransferase
NM_000368_at	NM_000368	tuberous sclerosis 1
NM_000369_at	NM_000369	thyroid stimulating hormone receptor
NM_000370_at	NM_000370	tocopherol (alpha) transfer protein (ataxia (Friedreich-like) with vitamin E deficiency)
NM_000371_at	NM_000371	transthyretin (prealbumin, amyloidosis type I)
NM_000372_at	NM_000372	tyrosinase (oculocutaneous albinism IA)
NM_000373_at	NM_000373	uridine monophosphate synthetase (orotate phosphoribosyl transferase and orotidine-5'-decarboxylase)
NM_000374_at	NM_000374	uroporphyrinogen decarboxylase
NM_000375_at	NM_000375	uroporphyrinogen III synthase (congenital erythropoietic porphyria)
NM_000376_at	NM_000376	vitamin D (1,25- dihydroxyvitamin D3) receptor
NM_000377_at	NM_000377	Wiskott-Aldrich syndrome (eczema-thrombocytopenia)
NM_000378_at	NM_000378	Wilms tumor 1
NM_000379_at	NM_000379	xanthine dehydrogenase
NM_000380_at	NM_000380	xeroderma pigmentosum, complementation group A
NM_000381_at	NM_000381	midline 1 (Opitz/BBB syndrome)
NM_000382_at	NM_000382	aldehyde dehydrogenase 3 family, member A2
NM_000383_at	NM_000383	autoimmune regulator (autoimmune polyendocrinopathy candidiasis ectodermal dystrophy)
NM_000384_at	NM_000384	apolipoprotein B (including Ag(x) antigen)
NM_000386_at	NM_000386	bleomycin hydrolase
NM_000387_at	NM_000387	solute carrier family 25 (carnitine/acylcarnitine translocase), member 20
NM_000388_at	NM_000388	calcium-sensing receptor (hypocalciuric hypercalcemia 1, severe neonatal hyperparathyroidism)
NM_000389_at	NM_000389	cyclin-dependent kinase inhibitor 1A (p21, Cip1)
NM_000390_at	NM_000390	choroideremia (Rab escort protein 1)
NM_000391_at	NM_000391	tripeptidyl peptidase I
NM_000392_at	NM_000392	ATP-binding cassette, sub-family C (CFTR/MRP), member 2
NM_000393_at	NM_000393	collagen, type V, alpha 2
NM_000394_at	NM_000394	crystallin, alpha A
NM_000396_at	NM_000396	cathepsin K (pycnodysostosis)
NM_000397_at	NM_000397	cytochrome b-245, beta polypeptide (chronic granulomatous disease)
NM_000398_at	NM_000398	cytochrome b5 reductase 3
NM_000399_at	NM_000399	early growth response 2 (Krox-20 homolog, Drosophila)
NM_000400_at	NM_000400	excision repair cross-complementing rodent repair deficiency, complementation group 2 (xeroderma pigmentosum D)
NM_000401_at	NM_000401	exostoses (multiple) 2
NM_000402_at	NM_000402	glucose-6-phosphate dehydrogenase
NM_000403_at	NM_000403	UDP-galactose-4-epimerase
NM_000404_at	NM_000404	galactosidase, beta 1
NM_000405_at	NM_000405	GM2 ganglioside activator
NM_000406_at	NM_000406	gonadotropin-releasing hormone receptor
NM_000407_at	NM_000407	glycoprotein Ib (platelet), beta polypeptide
NM_000408_at	NM_000408	glycerol-3-phosphate dehydrogenase 2 (mitochondrial)
NM_000409_at	NM_000409	guanylate cyclase activator 1A (retina)
NM_000410_at	NM_000410	hemochromatosis
NM_000411_at	NM_000411	holocarboxylase synthetase (biotin-(proprionyl-Coenzyme A-carboxylase (ATP-hydrolysing)) ligase)
NM_000412_at	NM_000412	histidine-rich glycoprotein
NM_000413_at	NM_000413	hydroxysteroid (17-beta) dehydrogenase 1
NM_000414_at	NM_000414	hydroxysteroid (17-beta) dehydrogenase 4
NM_000415_at	NM_000415	islet amyloid polypeptide
NM_000416_at	NM_000416	interferon gamma receptor 1
NM_000417_at	NM_000417	interleukin 2 receptor, alpha
NM_000418_at	NM_000418	interleukin 4 receptor
NM_000419_at	NM_000419	integrin, alpha 2b (platelet glycoprotein IIb of IIb/IIIa complex, antigen CD41)
NM_000420_at	NM_000420	Kell blood group, metalloendopeptidase
NM_000421_at	NM_000421	keratin 10 (epidermolytic hyperkeratosis; keratosis palmaris et plantaris)
NM_000422_at	NM_000422	keratin 17
NM_000423_at	NM_000423	keratin 2 (epidermal ichthyosis bullosa of Siemens)
NM_000424_at	NM_000424	keratin 5 (epidermolysis bullosa simplex, Dowling-Meara/Kobner/Weber-Cockayne types)
NM_000425_at	NM_000425	L1 cell adhesion molecule
NM_000426_at	NM_000426	laminin, alpha 2 (merosin, congenital muscular dystrophy)
NM_000427_at	NM_000427	loricrin
NM_000428_at	NM_000428	latent transforming growth factor beta binding protein 2
NM_000429_at	NM_000429	methionine adenosyltransferase I, alpha
NM_000430_at	NM_000430	platelet-activating factor acetylhydrolase, isoform Ib, alpha subunit 45kDa
NM_000431_at	NM_000431	mevalonate kinase (mevalonic aciduria)
NM_000432_at	NM_000432	myosin, light polypeptide 2, regulatory, cardiac, slow
NM_000433_at	NM_000433	neutrophil cytosolic factor 2 (65kDa, chronic granulomatous disease, autosomal 2)
NM_000435_at	NM_000435	Notch homolog 3 (Drosophila)
NM_000436_at	NM_000436	3-oxoacid CoA transferase 1
NM_000437_at	NM_000437	platelet-activating factor acetylhydrolase 2, 40kDa
NM_000438_at	NM_000438	paired box gene 3 (Waardenburg syndrome 1)
NM_000439_at	NM_000439	proprotein convertase subtilisin/kexin type 1
NM_000440_at	NM_000440	phosphodiesterase 6A, cGMP-specific, rod, alpha
NM_000441_at	NM_000441	solute carrier family 26, member 4
NM_000442_at	NM_000442	platelet/endothelial cell adhesion molecule (CD31 antigen)
NM_000443_at	NM_000443	ATP-binding cassette, sub-family B (MDR/TAP), member 4
NM_000444_at	NM_000444	phosphate regulating endopeptidase homolog, X-linked (hypophosphatemia, vitamin D resistant rickets)
NM_000445_at	NM_000445	plectin 1, intermediate filament binding protein 500kDa
NM_000446_at	NM_000446	paraoxonase 1
NM_000447_at	NM_000447	presenilin 2 (Alzheimer disease 4)
NM_000448_at	NM_000448	recombination activating gene 1
NM_000449_at	NM_000449	regulatory factor X, 5 (influences HLA class II expression)
NM_000450_at	NM_000450	selectin E (endothelial adhesion molecule 1)
NM_000452_at	NM_000452	solute carrier family 10 (sodium/bile acid cotransporter family), member 2
NM_000453_at	NM_000453	solute carrier family 5 (sodium iodide symporter), member 5
NM_000454_at	NM_000454	superoxide dismutase 1, soluble (amyotrophic lateral sclerosis 1 (adult))
NM_000455_at	NM_000455	serine/threonine kinase 11
NM_000456_at	NM_000456	sulfite oxidase
NM_000457_at	NM_000457	hepatocyte nuclear factor 4, alpha
NM_000458_at	NM_000458	transcription factor 2, hepatic; LF-B3; variant hepatic nuclear factor
NM_000459_at	NM_000459	TEK tyrosine kinase, endothelial (venous malformations, multiple cutaneous and mucosal)
NM_000460_at	NM_000460	thrombopoietin (myeloproliferative leukemia virus oncogene ligand, megakaryocyte growth and development factor)
NM_000461_at	NM_000461	thyroid hormone receptor, beta (erythroblastic leukemia viral (v-erb-a) oncogene homolog 2, avian)
NM_000462_at	NM_000462	ubiquitin protein ligase E3A (human papilloma virus E6-associated protein, Angelman syndrome)
NM_000463_at	NM_000463	UDP glucuronosyltransferase 1 family, polypeptide A1
NM_000465_at	NM_000465	BRCA1 associated RING domain 1
NM_000466_at	NM_000466	peroxisome biogenesis factor 1
NM_000474_at	NM_000474	twist homolog 1 (acrocephalosyndactyly 3; Saethre-Chotzen syndrome) (Drosophila)
NM_000475_at	NM_000475	nuclear receptor subfamily 0, group B, member 1
NM_000476_at	NM_000476	adenylate kinase 1
NM_000477_at	NM_000477	albumin
NM_000478_at	NM_000478	alkaline phosphatase, liver/bone/kidney
NM_000479_at	NM_000479	anti-Mullerian hormone
NM_000480_at	NM_000480	adenosine monophosphate deaminase (isoform E)
NM_000481_at	NM_000481	aminomethyltransferase
NM_000483_at	NM_000483	apolipoprotein C-II
NM_000484_at	NM_000484	amyloid beta (A4) precursor protein (peptidase nexin-II, Alzheimer disease)
NM_000485_at	NM_000485	adenine phosphoribosyltransferase
NM_000486_at	NM_000486	aquaporin 2 (collecting duct)
NM_000487_at	NM_000487	arylsulfatase A
NM_000488_at	NM_000488	serpin peptidase inhibitor, clade C (antithrombin), member 1
NM_000490_at	NM_000490	arginine vasopressin (neurophysin II, antidiuretic hormone, diabetes insipidus, neurohypophyseal)
NM_000491_at	NM_000491	complement component 1, q subcomponent, B chain
NM_000492_at	NM_000492	cystic fibrosis transmembrane conductance regulator, ATP-binding cassette (sub-family C, member 7)
NM_000493_at	NM_000493	collagen, type X, alpha 1(Schmid metaphyseal chondrodysplasia)
NM_000494_at	NM_000494	collagen, type XVII, alpha 1
NM_000495_at	NM_000495	collagen, type IV, alpha 5 (Alport syndrome)
NM_000496_at	NM_000496	crystallin, beta B2
NM_000497_at	NM_000497	cytochrome P450, family 11, subfamily B, polypeptide 1
NM_000498_at	NM_000498	cytochrome P450, family 11, subfamily B, polypeptide 2
NM_000499_at	NM_000499	cytochrome P450, family 1, subfamily A, polypeptide 1
NM_000501_at	NM_000501	elastin (supravalvular aortic stenosis, Williams-Beuren syndrome)
NM_000503_at	NM_000503	eyes absent homolog 1 (Drosophila)
NM_000504_at	NM_000504	coagulation factor X
NM_000505_at	NM_000505	coagulation factor XII (Hageman factor)
NM_000506_at	NM_000506	coagulation factor II (thrombin)
NM_000507_at	NM_000507	fructose-1,6-bisphosphatase 1
NM_000508_at	NM_000508	fibrinogen alpha chain
NM_000509_at	NM_000509	fibrinogen gamma chain
NM_000510_at	NM_000510	follicle stimulating hormone, beta polypeptide
NM_000511_at	NM_000511	fucosyltransferase 2 (secretor status included)
NM_000512_at	NM_000512	galactosamine (N-acetyl)-6-sulfate sulfatase (Morquio syndrome, mucopolysaccharidosis type IVA)
NM_000513_at	NM_000513	opsin 1 (cone pigments), medium-wave-sensitive (color blindness, deutan)
NM_000514_at	NM_000514	glial cell derived neurotrophic factor
NM_000515_at	NM_000515	growth hormone 1
NM_000516_at	NM_000516	GNAS complex locus
NM_000517_at	NM_000517	hemoglobin, alpha 2
NM_000518_at	NM_000518	hemoglobin, beta
NM_000519_at	NM_000519	hemoglobin, delta
NM_000520_at	NM_000520	hexosaminidase A (alpha polypeptide)
NM_000521_at	NM_000521	hexosaminidase B (beta polypeptide)
NM_000522_at	NM_000522	homeobox A13
NM_000523_at	NM_000523	homeobox D13
NM_000524_at	NM_000524	5-hydroxytryptamine (serotonin) receptor 1A
NM_000525_at	NM_000525	potassium inwardly-rectifying channel, subfamily J, member 11
NM_000526_at	NM_000526	keratin 14 (epidermolysis bullosa simplex, Dowling-Meara, Koebner)
NM_000527_at	NM_000527	low density lipoprotein receptor (familial hypercholesterolemia)
NM_000528_at	NM_000528	mannosidase, alpha, class 2B, member 1
NM_000529_at	NM_000529	melanocortin 2 receptor (adrenocorticotropic hormone)
NM_000530_at	NM_000530	myelin protein zero (Charcot-Marie-Tooth neuropathy 1B)
NM_000531_at	NM_000531	ornithine carbamoyltransferase
NM_000532_at	NM_000532	propionyl Coenzyme A carboxylase, beta polypeptide
NM_000533_at	NM_000533	proteolipid protein 1 (Pelizaeus-Merzbacher disease, spastic paraplegia 2, uncomplicated)
NM_000534_at	NM_000534	PMS1 postmeiotic segregation increased 1 (S. cerevisiae)
NM_000535_at	NM_000535	PMS2 postmeiotic segregation increased 2 (S. cerevisiae)
NM_000536_at	NM_000536	recombination activating gene 2
NM_000537_at	NM_000537	renin
NM_000538_at	NM_000538	regulatory factor X-associated protein
NM_000539_at	NM_000539	rhodopsin (opsin 2, rod pigment) (retinitis pigmentosa 4, autosomal dominant)
NM_000540_at	NM_000540	ryanodine receptor 1 (skeletal)
NM_000541_at	NM_000541	S-antigen; retina and pineal gland (arrestin)
NM_000542_at	NM_000542	surfactant, pulmonary-associated protein B
NM_000543_at	NM_000543	sphingomyelin phosphodiesterase 1, acid lysosomal (acid sphingomyelinase)
NM_000544_at	NM_000544	transporter 2, ATP-binding cassette, sub-family B (MDR/TAP)
NM_000545_at	NM_000545	transcription factor 1, hepatic; LF-B1, hepatic nuclear factor (HNF1), albumin proximal factor
NM_000546_at	NM_000546	tumor protein p53 (Li-Fraumeni syndrome)
NM_000547_at	NM_000547	thyroid peroxidase
NM_000548_at	NM_000548	tuberous sclerosis 2
NM_000549_at	NM_000549	thyroid stimulating hormone, beta
NM_000550_at	NM_000550	tyrosinase-related protein 1
NM_000552_at	NM_000552	von Willebrand factor
NM_000553_at	NM_000553	Werner syndrome
NM_000554_at	NM_000554	cone-rod homeobox
NM_000555_at	NM_000555	doublecortex; lissencephaly, X-linked (doublecortin)
NM_000557_at	NM_000557	growth differentiation factor 5 (cartilage-derived morphogenetic protein-1)
NM_000558_at	NM_000558	hemoglobin, alpha 1
NM_000559_at	NM_000559	hemoglobin, gamma A
NM_000560_at	NM_000560	CD53 molecule
NM_000561_at	NM_000561	glutathione S-transferase M1
NM_000562_at	NM_000562	complement component 8, alpha polypeptide
NM_000564_at	NM_000564	interleukin 5 receptor, alpha
NM_000565_at	NM_000565	interleukin 6 receptor
NM_000567_at	NM_000567	C-reactive protein, pentraxin-related
NM_000570_at	NM_000570	Fc fragment of IgG, low affinity IIIb, receptor (CD16b)
NM_000572_at	NM_000572	interleukin 10
NM_000573_at	NM_000573	complement component (3b/4b) receptor 1 (Knops blood group)
NM_000574_at	NM_000574	CD55 molecule, decay accelerating factor for complement (Cromer blood group)
NM_000575_at	NM_000575	interleukin 1, alpha
NM_000576_at	NM_000576	interleukin 1, beta
NM_000577_at	NM_000577	interleukin 1 receptor antagonist
NM_000578_at	NM_000578	solute carrier family 11 (proton-coupled divalent metal ion transporters), member 1
NM_000581_at	NM_000581	glutathione peroxidase 1
NM_000582_at	NM_000582	secreted phosphoprotein 1 (osteopontin, bone sialoprotein I, early T-lymphocyte activation 1)
NM_000583_at	NM_000583	group-specific component (vitamin D binding protein)
NM_000584_at	NM_000584	interleukin 8
NM_000585_at	NM_000585	interleukin 15
NM_000586_at	NM_000586	interleukin 2
NM_000587_at	NM_000587	complement component 7
NM_000588_at	NM_000588	interleukin 3 (colony-stimulating factor, multiple)
NM_000589_at	NM_000589	interleukin 4
NM_000590_at	NM_000590	interleukin 9
NM_000591_at	NM_000591	CD14 molecule
NM_000596_at	NM_000596	insulin-like growth factor binding protein 1
NM_000597_at	NM_000597	insulin-like growth factor binding protein 2, 36kDa
NM_000598_at	NM_000598	insulin-like growth factor binding protein 3
NM_000599_at	NM_000599	insulin-like growth factor binding protein 5
NM_000600_at	NM_000600	interleukin 6 (interferon, beta 2)
NM_000601_at	NM_000601	hepatocyte growth factor (hepapoietin A; scatter factor)
NM_000602_at	NM_000602	serpin peptidase inhibitor, clade E (nexin, plasminogen activator inhibitor type 1), member 1
NM_000603_at	NM_000603	nitric oxide synthase 3 (endothelial cell)
NM_000605_at	NM_000605	interferon, alpha 2
NM_000606_at	NM_000606	complement component 8, gamma polypeptide
NM_000607_at	NM_000607	orosomucoid 1
NM_000608_at	NM_000608	orosomucoid 2
NM_000609_at	NM_000609	chemokine (C-X-C motif) ligand 12 (stromal cell-derived factor 1)
NM_000610_at	NM_000610	CD44 molecule (Indian blood group)
NM_000611_at	NM_000611	CD59 molecule, complement regulatory protein
NM_000612_at	NM_000612	insulin-like growth factor 2 (somatomedin A)
NM_000613_at	NM_000613	hemopexin
NM_000614_at	NM_000614	ciliary neurotrophic factor
NM_000615_at	NM_000615	neural cell adhesion molecule 1
NM_000616_at	NM_000616	CD4 molecule
NM_000617_at	NM_000617	solute carrier family 11 (proton-coupled divalent metal ion transporters), member 2
NM_000618_at	NM_000618	insulin-like growth factor 1 (somatomedin C)
NM_000619_at	NM_000619	interferon, gamma
NM_000620_at	NM_000620	nitric oxide synthase 1 (neuronal)
NM_000621_at	NM_000621	5-hydroxytryptamine (serotonin) receptor 2A
NM_000623_at	NM_000623	bradykinin receptor B2
NM_000624_at	NM_000624	serpin peptidase inhibitor, clade A (alpha-1 antiproteinase, antitrypsin), member 5
NM_000625_at	NM_000625	nitric oxide synthase 2A (inducible, hepatocytes)
NM_000626_at	NM_000626	CD79b molecule, immunoglobulin-associated beta
NM_000627_at	NM_000627	latent transforming growth factor beta binding protein 1
NM_000628_at	NM_000628	interleukin 10 receptor, beta
NM_000629_at	NM_000629	interferon (alpha, beta and omega) receptor 1
NM_000631_at	NM_000631	neutrophil cytosolic factor 4, 40kDa
NM_000632_at	NM_000632	integrin, alpha M (complement component 3 receptor 3 subunit)
NM_000633_at	NM_000633	B-cell CLL/lymphoma 2
NM_000634_at	NM_000634	interleukin 8 receptor, alpha
NM_000635_at	NM_000635	regulatory factor X, 2 (influences HLA class II expression)
NM_000636_at	NM_000636	superoxide dismutase 2, mitochondrial
NM_000637_at	NM_000637	glutathione reductase
NM_000638_at	NM_000638	vitronectin
NM_000639_at	NM_000639	Fas ligand (TNF superfamily, member 6)
NM_000640_at	NM_000640	interleukin 13 receptor, alpha 2
NM_000641_at	NM_000641	interleukin 11
NM_000642_at	NM_000642	amylo-1, 6-glucosidase, 4-alpha-glucanotransferase (glycogen debranching enzyme, glycogen storage disease type III)
NM_000643_at	NM_000643	amylo-1, 6-glucosidase, 4-alpha-glucanotransferase (glycogen debranching enzyme, glycogen storage disease type III)
NM_000644_at	NM_000644	amylo-1, 6-glucosidase, 4-alpha-glucanotransferase (glycogen debranching enzyme, glycogen storage disease type III)
NM_000645_at	NM_000645	amylo-1, 6-glucosidase, 4-alpha-glucanotransferase (glycogen debranching enzyme, glycogen storage disease type III)
NM_000646_at	NM_000646	amylo-1, 6-glucosidase, 4-alpha-glucanotransferase (glycogen debranching enzyme, glycogen storage disease type III)
NM_000651_at	NM_000651	complement component (3b/4b) receptor 1 (Knops blood group)
NM_000655_at	NM_000655	selectin L (lymphocyte adhesion molecule 1)
NM_000657_at	NM_000657	B-cell CLL/lymphoma 2
NM_000658_at	NM_000658	autoimmune regulator (autoimmune polyendocrinopathy candidiasis ectodermal dystrophy)
NM_000660_at	NM_000660	transforming growth factor, beta 1 (Camurati-Engelmann disease)
NM_000662_at	NM_000662	N-acetyltransferase 1 (arylamine N-acetyltransferase)
NM_000663_at	NM_000663	4-aminobutyrate aminotransferase
NM_000665_at	NM_000665	acetylcholinesterase (Yt blood group)
NM_000666_at	NM_000666	aminoacylase 1
NM_000667_at	NM_000667	alcohol dehydrogenase 1A (class I), alpha polypeptide
NM_000668_at	NM_000668	alcohol dehydrogenase IB (class I), beta polypeptide
NM_000669_at	NM_000669	alcohol dehydrogenase 1C (class I), gamma polypeptide
NM_000670_at	NM_000670	alcohol dehydrogenase 4 (class II), pi polypeptide
NM_000671_at	NM_000671	alcohol dehydrogenase 5 (class III), chi polypeptide
NM_000672_at	NM_000672	alcohol dehydrogenase 6 (class V)
NM_000673_at	NM_000673	alcohol dehydrogenase 7 (class IV), mu or sigma polypeptide
NM_000674_at	NM_000674	adenosine A1 receptor
NM_000675_at	NM_000675	adenosine A2a receptor
NM_000676_at	NM_000676	adenosine A2b receptor
NM_000677_at	NM_000677	adenosine A3 receptor
NM_000678_at	NM_000678	adrenergic, alpha-1D-, receptor
NM_000679_at	NM_000679	adrenergic, alpha-1B-, receptor
NM_000680_at	NM_000680	adrenergic, alpha-1A-, receptor
NM_000681_at	NM_000681	adrenergic, alpha-2A-, receptor
NM_000682_at	NM_000682	adrenergic, alpha-2B-, receptor
NM_000683_at	NM_000683	adrenergic, alpha-2C-, receptor
NM_000684_at	NM_000684	adrenergic, beta-1-, receptor
NM_000685_at	NM_000685	angiotensin II receptor, type 1
NM_000686_at	NM_000686	angiotensin II receptor, type 2
NM_000687_at	NM_000687	S-adenosylhomocysteine hydrolase
NM_000688_at	NM_000688	aminolevulinate, delta-, synthase 1
NM_000689_at	NM_000689	aldehyde dehydrogenase 1 family, member A1
NM_000690_at	NM_000690	aldehyde dehydrogenase 2 family (mitochondrial)
NM_000691_at	NM_000691	aldehyde dehydrogenase 3 family, memberA1
NM_000692_at	NM_000692	aldehyde dehydrogenase 1 family, member B1
NM_000693_at	NM_000693	aldehyde dehydrogenase 1 family, member A3
NM_000694_at	NM_000694	aldehyde dehydrogenase 3 family, member B1
NM_000695_at	NM_000695	aldehyde dehydrogenase 3 family, member B2
NM_000696_at	NM_000696	aldehyde dehydrogenase 9 family, member A1
NM_000697_at	NM_000697	arachidonate 12-lipoxygenase
NM_000698_at	NM_000698	arachidonate 5-lipoxygenase
NM_000700_at	NM_000700	annexin A1
NM_000701_at	NM_000701	ATPase, Na+/K+ transporting, alpha 1 polypeptide
NM_000702_at	NM_000702	ATPase, Na+/K+ transporting, alpha 2 (+) polypeptide
NM_000704_at	NM_000704	ATPase, H+/K+ exchanging, alpha polypeptide
NM_000705_at	NM_000705	ATPase, H+/K+ exchanging, beta polypeptide
NM_000706_at	NM_000706	arginine vasopressin receptor 1A
NM_000707_at	NM_000707	arginine vasopressin receptor 1B
NM_000709_at	NM_000709	branched chain keto acid dehydrogenase E1, alpha polypeptide
NM_000710_at	NM_000710	bradykinin receptor B1
NM_000712_at	NM_000712	biliverdin reductase A
NM_000713_at	NM_000713	biliverdin reductase B (flavin reductase (NADPH))
NM_000714_at	NM_000714	translocator protein (18kDa)
NM_000715_at	NM_000715	complement component 4 binding protein, alpha
NM_000716_at	NM_000716	complement component 4 binding protein, beta
NM_000717_at	NM_000717	carbonic anhydrase IV
NM_000718_at	NM_000718	calcium channel, voltage-dependent, L type, alpha 1B subunit
NM_000719_at	NM_000719	calcium channel, voltage-dependent, L type, alpha 1C subunit
NM_000720_at	NM_000720	calcium channel, voltage-dependent, L type, alpha 1D subunit
NM_000721_at	NM_000721	calcium channel, voltage-dependent, alpha 1E subunit
NM_000722_at	NM_000722	calcium channel, voltage-dependent, alpha 2/delta subunit 1
NM_000723_at	NM_000723	calcium channel, voltage-dependent, beta 1 subunit
NM_000724_at	NM_000724	calcium channel, voltage-dependent, beta 2 subunit
NM_000725_at	NM_000725	calcium channel, voltage-dependent, beta 3 subunit
NM_000726_at	NM_000726	calcium channel, voltage-dependent, beta 4 subunit
NM_000727_at	NM_000727	calcium channel, voltage-dependent, gamma subunit 1
NM_000728_at	NM_000728	calcitonin-related polypeptide, beta
NM_000729_at	NM_000729	cholecystokinin
NM_000730_at	NM_000730	cholecystokinin A receptor
NM_000732_at	NM_000732	CD3d molecule, delta (CD3-TCR complex)
NM_000733_at	NM_000733	CD3e molecule, epsilon (CD3-TCR complex)
NM_000734_at	NM_000734	CD247 molecule
NM_000735_at	NM_000735	glycoprotein hormones, alpha polypeptide
NM_000738_at	NM_000738	cholinergic receptor, muscarinic 1
NM_000739_at	NM_000739	cholinergic receptor, muscarinic 2
NM_000740_at	NM_000740	cholinergic receptor, muscarinic 3
NM_000741_at	NM_000741	cholinergic receptor, muscarinic 4
NM_000742_at	NM_000742	cholinergic receptor, nicotinic, alpha 2 (neuronal)
NM_000743_at	NM_000743	cholinergic receptor, nicotinic, alpha 3
NM_000744_at	NM_000744	cholinergic receptor, nicotinic, alpha 4
NM_000745_at	NM_000745	cholinergic receptor, nicotinic, alpha 5
NM_000747_at	NM_000747	cholinergic receptor, nicotinic, beta 1 (muscle)
NM_000748_at	NM_000748	cholinergic receptor, nicotinic, beta 2 (neuronal)
NM_000749_at	NM_000749	cholinergic receptor, nicotinic, beta 3
NM_000750_at	NM_000750	cholinergic receptor, nicotinic, beta 4
NM_000751_at	NM_000751	cholinergic receptor, nicotinic, delta
NM_000754_at	NM_000754	catechol-O-methyltransferase
NM_000755_at	NM_000755	carnitine acetyltransferase
NM_000756_at	NM_000756	corticotropin releasing hormone
NM_000757_at	NM_000757	colony stimulating factor 1 (macrophage)
NM_000758_at	NM_000758	colony stimulating factor 2 (granulocyte-macrophage)
NM_000759_at	NM_000759	colony stimulating factor 3 (granulocyte)
NM_000760_at	NM_000760	colony stimulating factor 3 receptor (granulocyte)
NM_000761_at	NM_000761	cytochrome P450, family 1, subfamily A, polypeptide 2
NM_000762_at	NM_000762	cytochrome P450, family 2, subfamily A, polypeptide 6
NM_000764_at	NM_000764	cytochrome P450, family 2, subfamily A, polypeptide 7
NM_000765_at	NM_000765	cytochrome P450, family 3, subfamily A, polypeptide 7
NM_000766_at	NM_000766	cytochrome P450, family 2, subfamily A, polypeptide 13
NM_000767_at	NM_000767	Cytochrome P450, family 2, subfamily B, polypeptide 6
NM_000769_at	NM_000769	cytochrome P450, family 2, subfamily C, polypeptide 19
NM_000770_at	NM_000770	cytochrome P450, family 2, subfamily C, polypeptide 8
NM_000771_at	NM_000771	cytochrome P450, family 2, subfamily C, polypeptide 9
NM_000772_at	NM_000772	cytochrome P450, family 2, subfamily C, polypeptide 18
NM_000773_at	NM_000773	cytochrome P450, family 2, subfamily E, polypeptide 1
NM_000775_at	NM_000775	cytochrome P450, family 2, subfamily J, polypeptide 2
NM_000777_at	NM_000777	cytochrome P450, family 3, subfamily A, polypeptide 5
NM_000778_at	NM_000778	cytochrome P450, family 4, subfamily A, polypeptide 11
NM_000779_at	NM_000779	cytochrome P450, family 4, subfamily B, polypeptide 1
NM_000780_at	NM_000780	cytochrome P450, family 7, subfamily A, polypeptide 1
NM_000781_at	NM_000781	cytochrome P450, family 11, subfamily A, polypeptide 1
NM_000782_at	NM_000782	cytochrome P450, family 24, subfamily A, polypeptide 1
NM_000783_at	NM_000783	cytochrome P450, family 26, subfamily A, polypeptide 1
NM_000784_at	NM_000784	cytochrome P450, family 27, subfamily A, polypeptide 1
NM_000785_at	NM_000785	cytochrome P450, family 27, subfamily B, polypeptide 1
NM_000786_at	NM_000786	cytochrome P450, family 51, subfamily A, polypeptide 1
NM_000787_at	NM_000787	dopamine beta-hydroxylase (dopamine beta-monooxygenase)
NM_000788_at	NM_000788	deoxycytidine kinase
NM_000789_at	NM_000789	angiotensin I converting enzyme (peptidyl-dipeptidase A) 1
NM_000790_at	NM_000790	dopa decarboxylase (aromatic L-amino acid decarboxylase)
NM_000792_at	NM_000792	deiodinase, iodothyronine, type I
NM_000793_at	NM_000793	deiodinase, iodothyronine, type II
NM_000794_at	NM_000794	dopamine receptor D1
NM_000795_at	NM_000795	dopamine receptor D2
NM_000796_at	NM_000796	dopamine receptor D3
NM_000797_at	NM_000797	dopamine receptor D4
NM_000798_at	NM_000798	dopamine receptor D5
NM_000799_at	NM_000799	erythropoietin
NM_000800_at	NM_000800	fibroblast growth factor 1 (acidic)
NM_000801_at	NM_000801	FK506 binding protein 1A, 12kDa
NM_000802_at	NM_000802	folate receptor 1 (adult)
NM_000803_at	NM_000803	folate receptor 2 (fetal)
NM_000804_at	NM_000804	folate receptor 3 (gamma)
NM_000805_at	NM_000805	gastrin
NM_000806_at	NM_000806	gamma-aminobutyric acid (GABA) A receptor, alpha 1
NM_000807_at	NM_000807	gamma-aminobutyric acid (GABA) A receptor, alpha 2
NM_000808_at	NM_000808	gamma-aminobutyric acid (GABA) A receptor, alpha 3
NM_000809_at	NM_000809	gamma-aminobutyric acid (GABA) A receptor, alpha 4
NM_000810_at	NM_000810	gamma-aminobutyric acid (GABA) A receptor, alpha 5
NM_000811_at	NM_000811	gamma-aminobutyric acid (GABA) A receptor, alpha 6
NM_000812_at	NM_000812	gamma-aminobutyric acid (GABA) A receptor, beta 1
NM_000813_at	NM_000813	gamma-aminobutyric acid (GABA) A receptor, beta 2
NM_000814_at	NM_000814	gamma-aminobutyric acid (GABA) A receptor, beta 3
NM_000815_at	NM_000815	gamma-aminobutyric acid (GABA) A receptor, delta
NM_000816_at	NM_000816	gamma-aminobutyric acid (GABA) A receptor, gamma 2
NM_000817_at	NM_000817	glutamate decarboxylase 1 (brain, 67kDa)
NM_000818_at	NM_000818	glutamate decarboxylase 2 (pancreatic islets and brain, 65kDa)
NM_000819_at	NM_000819	phosphoribosylglycinamide formyltransferase, phosphoribosylglycinamide synthetase, phosphoribosylaminoimidazole synthetase
NM_000820_at	NM_000820	growth arrest-specific 6
NM_000821_at	NM_000821	gamma-glutamyl carboxylase
NM_000823_at	NM_000823	growth hormone releasing hormone receptor
NM_000824_at	NM_000824	glycine receptor, beta
NM_000825_at	NM_000825	gonadotropin-releasing hormone 1 (luteinizing-releasing hormone)
NM_000826_at	NM_000826	glutamate receptor, ionotropic, AMPA 2
NM_000827_at	NM_000827	glutamate receptor, ionotropic, AMPA 1
NM_000828_at	NM_000828	glutamate receptor, ionotrophic, AMPA 3
NM_000829_at	NM_000829	glutamate receptor, ionotrophic, AMPA 4
NM_000830_at	NM_000830	glutamate receptor, ionotropic, kainate 1
NM_000831_at	NM_000831	glutamate receptor, ionotropic, kainate 3
NM_000832_at	NM_000832	glutamate receptor, ionotropic, N-methyl D-aspartate 1
NM_000833_at	NM_000833	glutamate receptor, ionotropic, N-methyl D-aspartate 2A
NM_000834_at	NM_000834	glutamate receptor, ionotropic, N-methyl D-aspartate 2B
NM_000835_at	NM_000835	glutamate receptor, ionotropic, N-methyl D-aspartate 2C
NM_000836_at	NM_000836	glutamate receptor, ionotropic, N-methyl D-aspartate 2D
NM_000837_at	NM_000837	glutamate receptor, ionotropic, N-methyl D-asparate-associated protein 1 (glutamate binding)
NM_000838_at	NM_000838	glutamate receptor, metabotropic 1
NM_000839_at	NM_000839	glutamate receptor, metabotropic 2
NM_000840_at	NM_000840	glutamate receptor, metabotropic 3
NM_000841_at	NM_000841	glutamate receptor, metabotropic 4
NM_000842_at	NM_000842	glutamate receptor, metabotropic 5
NM_000843_at	NM_000843	glutamate receptor, metabotropic 6
NM_000844_at	NM_000844	glutamate receptor, metabotropic 7
NM_000845_at	NM_000845	glutamate receptor, metabotropic 8
NM_000847_at	NM_000847	glutathione S-transferase A3
NM_000849_at	NM_000849	glutathione S-transferase M3 (brain)
NM_000850_at	NM_000850	glutathione S-transferase M4
NM_000851_at	NM_000851	glutathione S-transferase M5
NM_000852_at	NM_000852	glutathione S-transferase pi
NM_000853_at	NM_000853	glutathione S-transferase theta 1
NM_000855_at	NM_000855	guanylate cyclase 1, soluble, alpha 2
NM_000856_at	NM_000856	guanylate cyclase 1, soluble, alpha 3
NM_000857_at	NM_000857	guanylate cyclase 1, soluble, beta 3
NM_000858_at	NM_000858	guanylate kinase 1
NM_000859_at	NM_000859	3-hydroxy-3-methylglutaryl-Coenzyme A reductase
NM_000860_at	NM_000860	hydroxyprostaglandin dehydrogenase 15-(NAD)
NM_000861_at	NM_000861	histamine receptor H1
NM_000862_at	NM_000862	hydroxy-delta-5-steroid dehydrogenase, 3 beta- and steroid delta-isomerase 1
NM_000863_at	NM_000863	5-hydroxytryptamine (serotonin) receptor 1B
NM_000864_at	NM_000864	5-hydroxytryptamine (serotonin) receptor 1D
NM_000865_at	NM_000865	5-hydroxytryptamine (serotonin) receptor 1E
NM_000866_at	NM_000866	5-hydroxytryptamine (serotonin) receptor 1F
NM_000867_at	NM_000867	5-hydroxytryptamine (serotonin) receptor 2B
NM_000868_at	NM_000868	5-hydroxytryptamine (serotonin) receptor 2C
NM_000869_at	NM_000869	5-hydroxytryptamine (serotonin) receptor 3A
NM_000870_at	NM_000870	5-hydroxytryptamine (serotonin) receptor 4
NM_000871_at	NM_000871	5-hydroxytryptamine (serotonin) receptor 6
NM_000872_at	NM_000872	5-hydroxytryptamine (serotonin) receptor 7 (adenylate cyclase-coupled)
NM_000873_at	NM_000873	intercellular adhesion molecule 2
NM_000874_at	NM_000874	interferon (alpha, beta and omega) receptor 2
NM_000876_at	NM_000876	insulin-like growth factor 2 receptor
NM_000877_at	NM_000877	interleukin 1 receptor, type I
NM_000878_at	NM_000878	interleukin 2 receptor, beta
NM_000879_at	NM_000879	interleukin 5 (colony-stimulating factor, eosinophil)
NM_000880_at	NM_000880	interleukin 7
NM_000882_at	NM_000882	interleukin 12A (natural killer cell stimulatory factor 1, cytotoxic lymphocyte maturation factor 1, p35)
NM_000883_at	NM_000883	IMP (inosine monophosphate) dehydrogenase 1
NM_000884_at	NM_000884	IMP (inosine monophosphate) dehydrogenase 2
NM_000885_at	NM_000885	integrin, alpha 4 (antigen CD49D, alpha 4 subunit of VLA-4 receptor)
NM_000887_at	NM_000887	integrin, alpha X (complement component 3 receptor 4 subunit)
NM_000888_at	NM_000888	integrin, beta 6
NM_000889_at	NM_000889	integrin, beta 7
NM_000890_at	NM_000890	potassium inwardly-rectifying channel, subfamily J, member 5
NM_000891_at	NM_000891	potassium inwardly-rectifying channel, subfamily J, member 2
NM_000892_at	NM_000892	kallikrein B, plasma (Fletcher factor) 1
NM_000893_at	NM_000893	kininogen 1
NM_000894_at	NM_000894	luteinizing hormone beta polypeptide
NM_000895_at	NM_000895	leukotriene A4 hydrolase
NM_000896_at	NM_000896	cytochrome P450, family 4, subfamily F, polypeptide 3
NM_000898_at	NM_000898	monoamine oxidase B
NM_000899_at	NM_000899	KIT ligand
NM_000900_at	NM_000900	matrix Gla protein
NM_000901_at	NM_000901	nuclear receptor subfamily 3, group C, member 2
NM_000902_at	NM_000902	membrane metallo-endopeptidase (neutral endopeptidase, enkephalinase, CALLA, CD10)
NM_000903_at	NM_000903	NAD(P)H dehydrogenase, quinone 1
NM_000904_at	NM_000904	NAD(P)H dehydrogenase, quinone 2
NM_000905_at	NM_000905	neuropeptide Y
NM_000906_at	NM_000906	natriuretic peptide receptor A/guanylate cyclase A (atrionatriuretic peptide receptor A)
NM_000908_at	NM_000908	natriuretic peptide receptor C/guanylate cyclase C (atrionatriuretic peptide receptor C)
NM_000909_at	NM_000909	neuropeptide Y receptor Y1
NM_000910_at	NM_000910	neuropeptide Y receptor Y2
NM_000911_at	NM_000911	opioid receptor, delta 1
NM_000912_at	NM_000912	opioid receptor, kappa 1
NM_000913_at	NM_000913	opiate receptor-like 1
NM_000914_at	NM_000914	opioid receptor, mu 1
NM_000915_at	NM_000915	oxytocin, prepro- (neurophysin I)
NM_000916_at	NM_000916	oxytocin receptor
NM_000917_at	NM_000917	procollagen-proline, 2-oxoglutarate 4-dioxygenase (proline 4-hydroxylase), alpha polypeptide I
NM_000918_at	NM_000918	procollagen-proline, 2-oxoglutarate 4-dioxygenase (proline 4-hydroxylase), beta polypeptide
NM_000919_at	NM_000919	peptidylglycine alpha-amidating monooxygenase
NM_000920_at	NM_000920	pyruvate carboxylase
NM_000921_at	NM_000921	phosphodiesterase 3A, cGMP-inhibited
NM_000922_at	NM_000922	phosphodiesterase 3B, cGMP-inhibited
NM_000923_at	NM_000923	phosphodiesterase 4C, cAMP-specific (phosphodiesterase E1 dunce homolog, Drosophila)
NM_000924_at	NM_000924	phosphodiesterase 1B, calmodulin-dependent
NM_000925_at	NM_000925	pyruvate dehydrogenase (lipoamide) beta
NM_000926_at	NM_000926	progesterone receptor
NM_000927_at	NM_000927	ATP-binding cassette, sub-family B (MDR/TAP), member 1
NM_000928_at	NM_000928	phospholipase A2, group IB (pancreas)
NM_000929_at	NM_000929	phospholipase A2, group V
NM_000930_at	NM_000930	plasminogen activator, tissue
NM_000931_at	NM_000931	plasminogen activator, tissue
NM_000932_at	NM_000932	phospholipase C, beta 3 (phosphatidylinositol-specific)
NM_000933_at	NM_000933	phospholipase C, beta 4
NM_000934_at	NM_000934	serpin peptidase inhibitor, clade F (alpha-2 antiplasmin, pigment epithelium derived factor), member 2
NM_000935_at	NM_000935	procollagen-lysine, 2-oxoglutarate 5-dioxygenase 2
NM_000936_at	NM_000936	pancreatic lipase
NM_000937_at	NM_000937	polymerase (RNA) II (DNA directed) polypeptide A, 220kDa
NM_000938_at	NM_000938	polymerase (RNA) II (DNA directed) polypeptide B, 140kDa
NM_000939_at	NM_000939	proopiomelanocortin (adrenocorticotropin/ beta-lipotropin/ alpha-melanocyte stimulating hormone/ beta-melanocyte stimulating hormone/ beta-endorphin)
NM_000940_at	NM_000940	paraoxonase 3
NM_000941_at	NM_000941	P450 (cytochrome) oxidoreductase
NM_000942_at	NM_000942	peptidylprolyl isomerase B (cyclophilin B)
NM_000943_at	NM_000943	peptidylprolyl isomerase C (cyclophilin C)
NM_000944_at	NM_000944	protein phosphatase 3 (formerly 2B), catalytic subunit, alpha isoform (calcineurin A alpha)
NM_000945_at	NM_000945	protein phosphatase 3 (formerly 2B), regulatory subunit B, 19kDa, alpha isoform (calcineurin B, type I)
NM_000946_at	NM_000946	primase, polypeptide 1, 49kDa
NM_000947_at	NM_000947	primase, polypeptide 2A, 58kDa
NM_000948_at	NM_000948	prolactin
NM_000949_at	NM_000949	prolactin receptor
NM_000950_at	NM_000950	proline rich Gla (G-carboxyglutamic acid) 1
NM_000951_at	NM_000951	proline rich Gla (G-carboxyglutamic acid) 2
NM_000952_at	NM_000952	platelet-activating factor receptor
NM_000953_at	NM_000953	prostaglandin D2 receptor (DP)
NM_000954_at	NM_000954	prostaglandin D2 synthase 21kDa (brain)
NM_000955_at	NM_000955	prostaglandin E receptor 1 (subtype EP1), 42kDa
NM_000956_at	NM_000956	prostaglandin E receptor 2 (subtype EP2), 53kDa
NM_000957_at	NM_000957	prostaglandin E receptor 3 (subtype EP3)
NM_000958_at	NM_000958	prostaglandin E receptor 4 (subtype EP4)
NM_000959_at	NM_000959	prostaglandin F receptor (FP)
NM_000960_at	NM_000960	prostaglandin I2 (prostacyclin) receptor (IP)
NM_000961_at	NM_000961	prostaglandin I2 (prostacyclin) synthase
NM_000962_at	NM_000962	prostaglandin-endoperoxide synthase 1 (prostaglandin G/H synthase and cyclooxygenase)
NM_000963_at	NM_000963	prostaglandin-endoperoxide synthase 2 (prostaglandin G/H synthase and cyclooxygenase)
NM_000964_at	NM_000964	retinoic acid receptor, alpha
NM_000965_at	NM_000965	retinoic acid receptor, beta
NM_000966_at	NM_000966	retinoic acid receptor, gamma
NM_000967_at	NM_000967	ribosomal protein L3
NM_000968_at	NM_000968	ribosomal protein L4
NM_000969_at	NM_000969	ribosomal protein L5
NM_000972_at	NM_000972	ribosomal protein L7a
NM_000973_at	NM_000973	ribosomal protein L8
NM_000975_at	NM_000975	ribosomal protein L11
NM_000976_at	NM_000976	ribosomal protein L12
NM_000977_at	NM_000977	ribosomal protein L13
NM_000978_at	NM_000978	ribosomal protein L23
NM_000979_at	NM_000979	ribosomal protein L18
NM_000980_at	NM_000980	ribosomal protein L18a
NM_000981_at	NM_000981	ribosomal protein L19
NM_000983_at	NM_000983	ribosomal protein L22
NM_000985_at	NM_000985	ribosomal protein L17
NM_000986_at	NM_000986	ribosomal protein L24
NM_000988_at	NM_000988	ribosomal protein L27
NM_000989_at	NM_000989	ribosomal protein L30
NM_000991_at	NM_000991	ribosomal protein L28
NM_000993_at	NM_000993	ribosomal protein L31
NM_000995_at	NM_000995	ribosomal protein L34
NM_000996_at	NM_000996	ribosomal protein L35a
NM_000997_at	NM_000997	ribosomal protein L37
NM_000998_at	NM_000998	ribosomal protein L37a
NM_000999_at	NM_000999	ribosomal protein L38
NM_001001_at	NM_001001	ribosomal protein L36a-like
NM_001001132_at	NM_001001132	intersectin 1 (SH3 domain protein)
NM_001001188_at	NM_001001188	transient receptor potential cation channel, subfamily M, member 2
NM_001001290_at	NM_001001290	solute carrier family 2 (facilitated glucose transporter), member 9
NM_001001317_at	NM_001001317	trypsin X3
NM_001001323_at	NM_001001323	ATPase, Ca++ transporting, plasma membrane 1
NM_001001329_at	NM_001001329	protein kinase C substrate 80K-H
NM_001001330_at	NM_001001330	receptor accessory protein 3
NM_001001331_at	NM_001001331	ATPase, Ca++ transporting, plasma membrane 2
NM_001001342_at	NM_001001342	biogenesis of lysosome-related organelles complex-1, subunit 2
NM_001001343_at	NM_001001343	MGC27121 gene
NM_001001344_at	NM_001001344	ATPase, Ca++ transporting, plasma membrane 3
NM_001001346_at	NM_001001346	claudin 20
NM_001001349_at	NM_001001349	NFKB inhibitor interacting Ras-like 2
NM_001001389_at	NM_001001389	CD44 molecule (Indian blood group)
NM_001001390_at	NM_001001390	CD44 molecule (Indian blood group)
NM_001001391_at	NM_001001391	CD44 molecule (Indian blood group)
NM_001001392_at	NM_001001392	CD44 molecule (Indian blood group)
NM_001001395_at	NM_001001395	LIM domain only 3 (rhombotin-like 2)
NM_001001396_at	NM_001001396	ATPase, Ca++ transporting, plasma membrane 4
NM_001001410_at	NM_001001410	chromosome 16 open reading frame 42
NM_001001412_at	NM_001001412	family with sequence similarity 26, member C
NM_001001414_at	NM_001001414	similar to F-box only protein 2
NM_001001419_at	NM_001001419	SMAD, mothers against DPP homolog 5 (Drosophila)
NM_001001420_at	NM_001001420	SMAD, mothers against DPP homolog 5 (Drosophila)
NM_001001430_at	NM_001001430	troponin T type 2 (cardiac)
NM_001001431_at	NM_001001431	troponin T type 2 (cardiac)
NM_001001432_at	NM_001001432	troponin T type 2 (cardiac)
NM_001001433_at	NM_001001433	syntaxin 16
NM_001001436_at	NM_001001436	similar to RIKEN cDNA 4921524J17
NM_001001438_at	NM_001001438	lanosterol synthase (2,3-oxidosqualene-lanosterol cyclase)
NM_001001479_at	NM_001001479	solute carrier family 35, member E4
NM_001001481_at	NM_001001481	ubiquitin-conjugating enzyme E2W (putative)
NM_001001482_at	NM_001001482	ubiquitin-conjugating enzyme E2W (putative)
NM_001001483_at	NM_001001483	zinc finger, DHHC-type containing 13
NM_001001484_at	NM_001001484	phosphotriesterase related
NM_001001485_at	NM_001001485	ATPase, Ca++ transporting, type 2C, member 1
NM_001001486_at	NM_001001486	ATPase, Ca++ transporting, type 2C, member 1
NM_001001487_at	NM_001001487	ATPase, Ca++ transporting, type 2C, member 1
NM_001001502_at	NM_001001502	synuclein, beta
NM_001001503_at	NM_001001503	NADH dehydrogenase (ubiquinone) flavoprotein 3, 10kDa
NM_001001520_at	NM_001001520	hepatoma-derived growth factor-related protein 2
NM_001001521_at	NM_001001521	UDP-glucose pyrophosphorylase 2
NM_001001522_at	NM_001001522	transgelin
NM_001001523_at	NM_001001523	RAR-related orphan receptor C
NM_001001524_at	NM_001001524	transmembrane 6 superfamily member 2
NM_001001547_at	NM_001001547	CD36 molecule (thrombospondin receptor)
NM_001001548_at	NM_001001548	CD36 molecule (thrombospondin receptor)
NM_001001549_at	NM_001001549	growth factor receptor-bound protein 10
NM_001001550_at	NM_001001550	growth factor receptor-bound protein 10
NM_001001551_at	NM_001001551	chromosome 9 open reading frame 103
NM_001001552_at	NM_001001552	LEM domain containing 1
NM_001001555_at	NM_001001555	growth factor receptor-bound protein 10
NM_001001556_at	NM_001001556	galactokinase 2
NM_001001560_at	NM_001001560	golgi associated, gamma adaptin ear containing, ARF binding protein 1
NM_001001561_at	NM_001001561	golgi associated, gamma adaptin ear containing, ARF binding protein 1
NM_001001563_at	NM_001001563	translocase of inner mitochondrial membrane 50 homolog (S. cerevisiae)
NM_001001567_at	NM_001001567	phosphodiesterase 9A
NM_001001568_at	NM_001001568	phosphodiesterase 9A
NM_001001569_at	NM_001001569	phosphodiesterase 9A
NM_001001570_at	NM_001001570	phosphodiesterase 9A
NM_001001571_at	NM_001001571	phosphodiesterase 9A
NM_001001572_at	NM_001001572	phosphodiesterase 9A
NM_001001573_at	NM_001001573	phosphodiesterase 9A
NM_001001574_at	NM_001001574	phosphodiesterase 9A
NM_001001575_at	NM_001001575	phosphodiesterase 9A
NM_001001576_at	NM_001001576	phosphodiesterase 9A
NM_001001577_at	NM_001001577	phosphodiesterase 9A
NM_001001578_at	NM_001001578	phosphodiesterase 9A
NM_001001579_at	NM_001001579	phosphodiesterase 9A
NM_001001580_at	NM_001001580	phosphodiesterase 9A
NM_001001581_at	NM_001001581	phosphodiesterase 9A
NM_001001582_at	NM_001001582	phosphodiesterase 9A
NM_001001583_at	NM_001001583	phosphodiesterase 9A
NM_001001584_at	NM_001001584	phosphodiesterase 9A
NM_001001585_at	NM_001001585	phosphodiesterase 9A
NM_001001586_at	NM_001001586	ATPase, Na+/K+ transporting, alpha 1 polypeptide
NM_001001651_at	NM_001001651	mediator of RNA polymerase II transcription, subunit 8 homolog (S. cerevisiae)
NM_001001653_at	NM_001001653	mediator of RNA polymerase II transcription, subunit 8 homolog (S. cerevisiae)
NM_001001654_at	NM_001001654	mediator of RNA polymerase II transcription, subunit 8 homolog (S. cerevisiae)
NM_001001655_at	NM_001001655	alkB, alkylation repair homolog 2 (E. coli)
NM_001001660_at	NM_001001660	hypothetical protein LOC144363
NM_001001661_at	NM_001001661	zinc finger protein 425
NM_001001664_at	NM_001001664	hypothetical protein LOC339745
NM_001001665_at	NM_001001665	FLJ16008 protein
NM_001001668_at	NM_001001668	zinc finger protein 470
NM_001001669_at	NM_001001669	FLJ41603 protein
NM_001001670_at	NM_001001670	FLJ46321 protein
NM_001001675_at	NM_001001675	FLJ46385 protein
NM_001001683_at	NM_001001683	mediator of RNA polymerase II transcription, subunit 11 homolog (S. cerevisiae)
NM_001001687_at	NM_001001687	FLJ26850 protein
NM_001001695_at	NM_001001695	FLJ42418 protein
NM_001001701_at	NM_001001701	HCV F-transactivated protein 1
NM_001001702_at	NM_001001702	FLJ33360 protein
NM_001001704_at	NM_001001704	FLJ44796 protein
NM_001001711_at	NM_001001711	DDI1, DNA-damage inducible 1, homolog 1 (S. cerevisiae)
NM_001001713_at	NM_001001713	SH3 domain binding glutamic acid-rich protein
NM_001001716_at	NM_001001716	nuclear factor of kappa light polypeptide gene enhancer in B-cells inhibitor, beta
NM_001001723_at	NM_001001723	transmembrane protein 1
NM_001001732_at	NM_001001732	chromosome 10 open reading frame 130
NM_001001734_at	NM_001001734	ATPase, Na+/K+ transporting, alpha 4 polypeptide
NM_001001740_at	NM_001001740	ring finger and WD repeat domain 2
NM_001001786_at	NM_001001786	BRCC2
NM_001001787_at	NM_001001787	ATPase, Na+/K+ transporting, beta 1 polypeptide
NM_001001791_at	NM_001001791	chromosome 10 open reading frame 55
NM_001001794_at	NM_001001794	family with sequence similarity 116, member B
NM_001001795_at	NM_001001795	similar to RIKEN cDNA C030006K11 gene
NM_001001850_at	NM_001001850	syntaxin 19
NM_001001852_at	NM_001001852	pim-3 oncogene
NM_001001870_at	NM_001001870	hypothetical protein MGC14376
NM_001001872_at	NM_001001872	chromosome 14 open reading frame 37
NM_001001874_at	NM_001001874	tumor protein D52-like 3
NM_001001875_at	NM_001001875	tumor protein D52-like 3
NM_001001887_at	NM_001001887	interferon-induced protein with tetratricopeptide repeats 1
NM_001001890_at	NM_001001890	runt-related transcription factor 1 (acute myeloid leukemia 1; aml1 oncogene)
NM_001001894_at	NM_001001894	tetratricopeptide repeat domain 3
NM_001001895_at	NM_001001895	ubiquitin associated and SH3 domain containing, A
NM_001001924_at	NM_001001924	mitochondrial tumor suppressor 1
NM_001001925_at	NM_001001925	mitochondrial tumor suppressor 1
NM_001001927_at	NM_001001927	mitochondrial tumor suppressor 1
NM_001001928_at	NM_001001928	peroxisome proliferative activated receptor, alpha
NM_001001929_at	NM_001001929	peroxisome proliferative activated receptor, alpha
NM_001001930_at	NM_001001930	peroxisome proliferative activated receptor, alpha
NM_001001931_at	NM_001001931	mitochondrial tumor suppressor 1
NM_001001933_at	NM_001001933	LIM homeobox 8
NM_001001936_at	NM_001001936	KIAA1914
NM_001001937_at	NM_001001937	ATP synthase, H+ transporting, mitochondrial F1 complex, alpha subunit 1, cardiac muscle
NM_001001938_at	NM_001001938	chromosome 9 open reading frame 47
NM_001001971_at	NM_001001971	family with sequence similarity 13, member C1
NM_001001973_at	NM_001001973	ATP synthase, H+ transporting, mitochondrial F1 complex, gamma polypeptide 1
NM_001001974_at	NM_001001974	pleckstrin homology domain containing, family A (phosphoinositide binding specific) member 1
NM_001001975_at	NM_001001975	ATP synthase, H+ transporting, mitochondrial F1 complex, delta subunit
NM_001001976_at	NM_001001976	arginyltransferase 1
NM_001001977_at	NM_001001977	ATP synthase, H+ transporting, mitochondrial F1 complex, epsilon subunit
NM_001001991_at	NM_001001991	regeneration associated muscle protease
NM_001001992_at	NM_001001992	ubiquitin specific peptidase 16
NM_001001994_at	NM_001001994	glycoprotein M6B
NM_001001995_at	NM_001001995	glycoprotein M6B
NM_001001996_at	NM_001001996	glycoprotein M6B
NM_001001998_at	NM_001001998	exosome component 10
NM_001002000_at	NM_001002000	guanosine monophosphate reductase 2
NM_001002001_at	NM_001002001	guanosine monophosphate reductase 2
NM_001002002_at	NM_001002002	guanosine monophosphate reductase 2
NM_001002006_at	NM_001002006	5'-nucleotidase, cytosolic IB
NM_001002009_at	NM_001002009	5'-nucleotidase, cytosolic III
NM_001002010_at	NM_001002010	5'-nucleotidase, cytosolic III
NM_001002017_at	NM_001002017	host cell factor C1 regulator 1 (XPO1 dependent)
NM_001002018_at	NM_001002018	host cell factor C1 regulator 1 (XPO1 dependent)
NM_001002019_at	NM_001002019	pseudouridylate synthase 1
NM_001002020_at	NM_001002020	pseudouridylate synthase 1
NM_001002021_at	NM_001002021	phosphofructokinase, liver
NM_001002026_at	NM_001002026	claudin 18
NM_001002027_at	NM_001002027	ATP synthase, H+ transporting, mitochondrial F0 complex, subunit C1 (subunit 9)
NM_001002029_at	NM_001002029	complement component 4B (Childo blood group)
NM_001002031_at	NM_001002031	ATP synthase, H+ transporting, mitochondrial F0 complex, subunit C2 (subunit 9)
NM_001002032_at	NM_001002032	hematological and neurological expressed 1
NM_001002033_at	NM_001002033	hematological and neurological expressed 1
NM_001002034_at	NM_001002034	family with sequence similarity 109, member B
NM_001002231_at	NM_001002231	kallikrein 2, prostatic
NM_001002232_at	NM_001002232	kallikrein 2, prostatic
NM_001002233_at	NM_001002233	RAB11 family interacting protein 1 (class I)
NM_001002234_at	NM_001002234	sodium channel modifier 1
NM_001002235_at	NM_001002235	serpin peptidase inhibitor, clade A (alpha-1 antiproteinase, antitrypsin), member 1
NM_001002236_at	NM_001002236	serpin peptidase inhibitor, clade A (alpha-1 antiproteinase, antitrypsin), member 1
NM_001002243_at	NM_001002243	aftiphilin
NM_001002244_at	NM_001002244	APC11 anaphase promoting complex subunit 11 homolog (yeast)
NM_001002251_at	NM_001002251	ADP-ribosylation-like factor 6 interacting protein 4
NM_001002252_at	NM_001002252	ADP-ribosylation-like factor 6 interacting protein 4
NM_001002255_at	NM_001002255	SMT3 suppressor of mif two 3 homolog 4 (S. cerevisiae)
NM_001002257_at	NM_001002257	lysocardiolipin acyltransferase
NM_001002258_at	NM_001002258	ATP synthase, H+ transporting, mitochondrial F0 complex, subunit C3 (subunit 9)
NM_001002259_at	NM_001002259	C1q domain containing 1
NM_001002260_at	NM_001002260	chromosome 9 open reading frame 58
NM_001002261_at	NM_001002261	zinc finger, FYVE domain containing 27
NM_001002262_at	NM_001002262	zinc finger, FYVE domain containing 27
NM_001002264_at	NM_001002264	epithelial stromal interaction 1 (breast)
NM_001002265_at	NM_001002265	membrane-associated ring finger (C3HC4) 8
NM_001002266_at	NM_001002266	membrane-associated ring finger (C3HC4) 8
NM_001002269_at	NM_001002269	exosome component 3
NM_001002273_at	NM_001002273	Fc fragment of IgG, low affinity IIb, receptor (CD32)
NM_001002274_at	NM_001002274	Fc fragment of IgG, low affinity IIb, receptor (CD32)
NM_001002275_at	NM_001002275	Fc fragment of IgG, low affinity IIb, receptor (CD32)
NM_001002292_at	NM_001002292	G protein-coupled receptor 177
NM_001002294_at	NM_001002294	flavin containing monooxygenase 3
NM_001002295_at	NM_001002295	GATA binding protein 3
NM_001002296_at	NM_001002296	golgi autoantigen, golgin subfamily a, 7
NM_001002755_at	NM_001002755	HIRA interacting protein 5
NM_001002756_at	NM_001002756	HIRA interacting protein 5
NM_001002757_at	NM_001002757	HIRA interacting protein 5
NM_001002759_at	NM_001002759	chromosome 10 open reading frame 78
NM_001002762_at	NM_001002762	DnaJ (Hsp40) homolog, subfamily B, member 12
NM_001002799_at	NM_001002799	structural maintenance of chromosomes 4
NM_001002800_at	NM_001002800	structural maintenance of chromosomes 4
NM_001002814_at	NM_001002814	RAB11 family interacting protein 1 (class I)
NM_001002836_at	NM_001002836	zinc finger protein 787
NM_001002837_at	NM_001002837	phosphatidylinositol (4,5) bisphosphate 5-phosphatase, A
NM_001002838_at	NM_001002838	WNK lysine deficient protein kinase 3
NM_001002841_at	NM_001002841	myosin, light polypeptide 4, alkali; atrial, embryonic
NM_001002843_at	NM_001002843	suppressor of hairy wing homolog 4 (Drosophila)
NM_001002857_at	NM_001002857	annexin A2
NM_001002858_at	NM_001002858	annexin A2
NM_001002860_at	NM_001002860	BTB (POZ) domain containing 7
NM_001002862_at	NM_001002862	Der1-like domain family, member 3
NM_001002876_at	NM_001002876	centromere protein M
NM_001002877_at	NM_001002877	THO complex 5
NM_001002878_at	NM_001002878	THO complex 5
NM_001002879_at	NM_001002879	THO complex 5
NM_001002880_at	NM_001002880	PKD2 interactor, golgi and endoplasmic reticulum associated 1
NM_001002881_at	NM_001002881	phosphatidylinositol-3-phosphate/phosphatidylinositol 5-kinase, type III
NM_001002901_at	NM_001002901	Fc receptor-like and mucin-like 2
NM_001002905_at	NM_001002905	olfactory receptor, family 8, subfamily G, member 1
NM_001002909_at	NM_001002909	G patch domain containing 8
NM_001002912_at	NM_001002912	chromosome 1 open reading frame 173
NM_001002913_at	NM_001002913	peptidyl-tRNA hydrolase 1 homolog (S. cerevisiae)
NM_001002914_at	NM_001002914	potassium channel tetramerisation domain containing 11
NM_001002915_at	NM_001002915	IGF-like family member 2
NM_001002917_at	NM_001002917	olfactory receptor, family 8, subfamily D, member 1
NM_001002918_at	NM_001002918	olfactory receptor, family 8, subfamily D, member 2
NM_001002919_at	NM_001002919	hypothetical protein LOC285016
NM_001002926_at	NM_001002926	TWIST neighbor
NM_001003_at	NM_001003	ribosomal protein, large, P1
NM_001003395_at	NM_001003395	tumor protein D52-like 1
NM_001003396_at	NM_001003396	tumor protein D52-like 1
NM_001003397_at	NM_001003397	tumor protein D52-like 1
NM_001003398_at	NM_001003398	bicaudal D homolog 1 (Drosophila)
NM_001003399_at	NM_001003399	DKFZp451A211 protein
NM_001003406_at	NM_001003406	calcium channel, voltage-dependent, alpha 1I subunit
NM_001003407_at	NM_001003407	actin binding LIM protein 1
NM_001003408_at	NM_001003408	actin binding LIM protein 1
NM_001003652_at	NM_001003652	SMAD, mothers against DPP homolog 2 (Drosophila)
NM_001003656_at	NM_001003656	protein phosphatase 2, regulatory subunit B, delta isoform
NM_001003665_at	NM_001003665	chromosome 1 open reading frame 95
NM_001003674_at	NM_001003674	chromosome 18 open reading frame 1
NM_001003675_at	NM_001003675	chromosome 18 open reading frame 1
NM_001003676_at	NM_001003676	chromosome 11 open reading frame 49
NM_001003677_at	NM_001003677	chromosome 11 open reading frame 49
NM_001003679_at	NM_001003679	leptin receptor
NM_001003680_at	NM_001003680	leptin receptor
NM_001003681_at	NM_001003681	high-mobility group protein 2-like 1
NM_001003682_at	NM_001003682	TTMB protein
NM_001003683_at	NM_001003683	phosphodiesterase 1A, calmodulin-dependent
NM_001003684_at	NM_001003684	ubiquinol-cytochrome c reductase complex (7.2 kD)
NM_001003686_at	NM_001003686	postmeiotic segregation increased 2-like 3
NM_001003688_at	NM_001003688	SMAD, mothers against DPP homolog 1 (Drosophila)
NM_001003689_at	NM_001003689	l(3)mbt-like 2 (Drosophila)
NM_001003690_at	NM_001003690	MAD2L1 binding protein
NM_001003692_at	NM_001003692	zinc finger, matrin type 5
NM_001003694_at	NM_001003694	bromodomain and PHD finger containing, 1
NM_001003696_at	NM_001003696	ATP synthase, H+ transporting, mitochondrial F0 complex, subunit F6
NM_001003697_at	NM_001003697	ATP synthase, H+ transporting, mitochondrial F0 complex, subunit F6
NM_001003698_at	NM_001003698	ras responsive element binding protein 1
NM_001003699_at	NM_001003699	ras responsive element binding protein 1
NM_001003701_at	NM_001003701	ATP synthase, H+ transporting, mitochondrial F0 complex, subunit F6
NM_001003703_at	NM_001003703	ATP synthase, H+ transporting, mitochondrial F0 complex, subunit F6
NM_001003704_at	NM_001003704	mitochondrial protein 18 kDa
NM_001003712_at	NM_001003712	oxysterol binding protein-like 8
NM_001003713_at	NM_001003713	ATP synthase, H+ transporting, mitochondrial F0 complex, subunit F2
NM_001003714_at	NM_001003714	ATP synthase, H+ transporting, mitochondrial F0 complex, subunit F2
NM_001003715_at	NM_001003715	RecQ protein-like 5
NM_001003716_at	NM_001003716	RecQ protein-like 5
NM_001003722_at	NM_001003722	GLE1 RNA export mediator-like (yeast)
NM_001003745_at	NM_001003745	olfactory receptor, family 10, subfamily A, member 3
NM_001003760_at	NM_001003760	kelch repeat and BTB (POZ) domain containing 1
NM_001003785_at	NM_001003785	ATP synthase, H+ transporting, mitochondrial F0 complex, subunit d
NM_001003786_at	NM_001003786	protein kinase LYK5
NM_001003787_at	NM_001003787	protein kinase LYK5
NM_001003788_at	NM_001003788	protein kinase LYK5
NM_001003790_at	NM_001003790	SPFH domain family, member 2
NM_001003791_at	NM_001003791	SPFH domain family, member 2
NM_001003792_at	NM_001003792	RNA binding motif, single stranded interacting protein
NM_001003793_at	NM_001003793	RNA binding motif, single stranded interacting protein
NM_001003794_at	NM_001003794	monoglyceride lipase
NM_001003795_at	NM_001003795	GTF2I repeat domain containing 2B
NM_001003796_at	NM_001003796	NHP2 non-histone chromosome protein 2-like 1 (S. cerevisiae)
NM_001003799_at	NM_001003799	TCR gamma alternate reading frame protein
NM_001003800_at	NM_001003800	bicaudal D homolog 2 (Drosophila)
NM_001003801_at	NM_001003801	SWI/SNF related, matrix associated, actin dependent regulator of chromatin, subfamily d, member 3
NM_001003802_at	NM_001003802	SWI/SNF related, matrix associated, actin dependent regulator of chromatin, subfamily d, member 3
NM_001003803_at	NM_001003803	ATP synthase, H+ transporting, mitochondrial F0 complex, subunit s (factor B)
NM_001003805_at	NM_001003805	ATP synthase, H+ transporting, mitochondrial F0 complex, subunit s (factor B)
NM_001003806_at	NM_001003806	TCR gamma alternate reading frame protein
NM_001003807_at	NM_001003807	hypothetical protein FLJ35429
NM_001003808_at	NM_001003808	hypothetical protein LOC339457
NM_001003809_at	NM_001003809	discs, large (Drosophila) homolog-associated protein 1
NM_001003810_at	NM_001003810	heterogeneous nuclear ribonucleoprotein D (AU-rich element RNA binding protein 1, 37kDa)
NM_001003811_at	NM_001003811	testis expressed sequence 11
NM_001003818_at	NM_001003818	tripartite motif-containing 6
NM_001003819_at	NM_001003819	tripartite motif-containing 6 and tripartite motif-containing 34
NM_001003827_at	NM_001003827	tripartite motif-containing 34
NM_001003828_at	NM_001003828	parvin, beta
NM_001003845_at	NM_001003845	Sp5 transcription factor
NM_001003891_at	NM_001003891	PC2 (positive cofactor 2, multiprotein complex) glutamine/Q-rich-associated protein
NM_001003897_at	NM_001003897	mannosidase, beta A, lysosomal-like
NM_001003927_at	NM_001003927	ecotropic viral integration site 2A
NM_001003931_at	NM_001003931	poly (ADP-ribose) polymerase family, member 3
NM_001003935_at	NM_001003935	poly (ADP-ribose) polymerase family, member 3
NM_001003937_at	NM_001003937	TSPY-like 6
NM_001003938_at	NM_001003938	hemoglobin, mu
NM_001003940_at	NM_001003940	Bcl2 modifying factor
NM_001003941_at	NM_001003941	oxoglutarate (alpha-ketoglutarate) dehydrogenase (lipoamide)
NM_001003942_at	NM_001003942	Bcl2 modifying factor
NM_001003943_at	NM_001003943	Bcl2 modifying factor
NM_001003945_at	NM_001003945	aminolevulinate, delta-, dehydratase
NM_001003954_at	NM_001003954	annexin A13
NM_001003962_at	NM_001003962	calpain, small subunit 1
NM_001004_at	NM_001004	ribosomal protein, large, P2
NM_001004019_at	NM_001004019	fibulin 2
NM_001004023_at	NM_001004023	dual-specificity tyrosine-(Y)-phosphorylation regulated kinase 3
NM_001004051_at	NM_001004051	G protein-coupled receptor associated sorting protein 2
NM_001004055_at	NM_001004055	leucine rich repeat containing 29
NM_001004056_at	NM_001004056	G protein-coupled receptor kinase 4
NM_001004057_at	NM_001004057	G protein-coupled receptor kinase 4
NM_001004065_at	NM_001004065	A kinase (PRKA) anchor protein 2
NM_001004105_at	NM_001004105	G protein-coupled receptor kinase 6
NM_001004106_at	NM_001004106	G protein-coupled receptor kinase 6
NM_001004125_at	NM_001004125	tumor suppressor candidate 1
NM_001004128_at	NM_001004128	quiescin Q6
NM_001004196_at	NM_001004196	CD200 molecule
NM_001004285_at	NM_001004285	DNA fragmentation factor, 40kDa, beta polypeptide (caspase-activated DNase)
NM_001004286_at	NM_001004286	DNA fragmentation factor, 40kDa, beta polypeptide (caspase-activated DNase)
NM_001004298_at	NM_001004298	chromosome 10 open reading frame 90
NM_001004300_at	NM_001004300	zinc finger protein 720
NM_001004302_at	NM_001004302	zinc finger protein 783
NM_001004303_at	NM_001004303	chromosome 1 open reading frame 168
NM_001004305_at	NM_001004305	hypothetical protein LOC284757
NM_001004307_at	NM_001004307	hypothetical LOC339541
NM_001004311_at	NM_001004311	folliculogenesis specific basic helix-loop-helix
NM_001004313_at	NM_001004313	similar to RIKEN cDNA A730055C05 gene
NM_001004317_at	NM_001004317	lin-28 homolog B (C. elegans)
NM_001004322_at	NM_001004322	FLJ38717 protein
NM_001004323_at	NM_001004323	hypothetical LOC402573
NM_001004331_at	NM_001004331	similar to CG32662-PA
NM_001004332_at	NM_001004332	FLJ41170 protein
NM_001004333_at	NM_001004333	similar to DNA segment, Chr 11, Brigham & Womens Genetics 0434 expressed
NM_001004338_at	NM_001004338	EPH receptor A10
NM_001004342_at	NM_001004342	tripartite motif-containing 67
NM_001004343_at	NM_001004343	microtubule-associated protein 1 light chain 3 gamma
NM_001004344_at	NM_001004344	hypothetical gene supported by BC033985
NM_001004345_at	NM_001004345	FLJ16124 protein
NM_001004346_at	NM_001004346	methylenetetrahydrofolate dehydrogenase (NADP+ dependent) 2-like
NM_001004353_at	NM_001004353	hypothetical gene supported by AK097565; BC033939
NM_001004355_at	NM_001004355	FLJ31132 protein
NM_001004356_at	NM_001004356	fibroblast growth factor receptor-like 1
NM_001004358_at	NM_001004358	fibroblast growth factor receptor-like 1
NM_001004360_at	NM_001004360	dipeptidyl-peptidase 10
NM_001004416_at	NM_001004416	uromodulin-like 1
NM_001004419_at	NM_001004419	C-type lectin domain family 2, member D
NM_001004420_at	NM_001004420	C-type lectin domain family 2, member D
NM_001004426_at	NM_001004426	phospholipase A2, group VI (cytosolic, calcium-independent)
NM_001004433_at	NM_001004433	solute carrier family 30, member 10
NM_001004434_at	NM_001004434	solute carrier family 30 (zinc transporter), member 2
NM_001004439_at	NM_001004439	integrin, alpha 11
NM_001004452_at	NM_001004452	olfactory receptor, family 1, subfamily J, member 4
NM_001004685_at	NM_001004685	olfactory receptor, family 2, subfamily F, member 2
NM_001004686_at	NM_001004686	olfactory receptor, family 2, subfamily L, member 2
NM_001004707_at	NM_001004707	olfactory receptor, family 4, subfamily D, member 2
NM_001004713_at	NM_001004713	olfactory receptor, family 1, subfamily I, member 1
NM_001004720_at	NM_001004720	NCK adaptor protein 2
NM_001004722_at	NM_001004722	NCK adaptor protein 2
NM_001004736_at	NM_001004736	olfactory receptor, family 5, subfamily K, member 1
NM_001004739_at	NM_001004739	olfactory receptor, family 5, subfamily L, member 2
NM_001004750_at	NM_001004750	olfactory receptor, family 51, subfamily B, member 6
NM_001004754_at	NM_001004754	olfactory receptor, family 51, subfamily I, member 2
NM_001004756_at	NM_001004756	olfactory receptor, family 51, subfamily M, member 1
NM_001005_at	NM_001005	ribosomal protein S3
NM_001005158_at	NM_001005158	Scm-like with four mbt domains 1
NM_001005159_at	NM_001005159	Scm-like with four mbt domains 1
NM_001005163_at	NM_001005163	olfactory receptor, family 52, subfamily D, member 1
NM_001005190_at	NM_001005190	olfactory receptor, family 7, subfamily A, member 10
NM_001005207_at	NM_001005207	tripartite motif-containing 37
NM_001005209_at	NM_001005209	similar to RIKEN cDNA A230078I05 gene
NM_001005214_at	NM_001005214	leucine rich repeat containing 52
NM_001005241_at	NM_001005241	olfactory receptor, family 4, subfamily N, member 4
NM_001005242_at	NM_001005242	plakophilin 2
NM_001005271_at	NM_001005271	chromodomain helicase DNA binding protein 3
NM_001005273_at	NM_001005273	chromodomain helicase DNA binding protein 3
NM_001005281_at	NM_001005281	olfactory receptor, family 6, subfamily B, member 1
NM_001005288_at	NM_001005288	olfactory receptor, family 51, subfamily I, member 1
NM_001005290_at	NM_001005290	proline/serine-rich coiled-coil 1
NM_001005291_at	NM_001005291	sterol regulatory element binding transcription factor 1
NM_001005332_at	NM_001005332	melanoma antigen family D, 1
NM_001005333_at	NM_001005333	melanoma antigen family D, 1
NM_001005335_at	NM_001005335	heterogeneous nuclear ribonucleoprotein L
NM_001005336_at	NM_001005336	dynamin 1
NM_001005337_at	NM_001005337	plakophilin 1 (ectodermal dysplasia/skin fragility syndrome)
NM_001005339_at	NM_001005339	regulator of G-protein signalling 10
NM_001005340_at	NM_001005340	glycoprotein (transmembrane) nmb
NM_001005354_at	NM_001005354	proline rich 13
NM_001005355_at	NM_001005355	proline rich 13
NM_001005360_at	NM_001005360	dynamin 2
NM_001005361_at	NM_001005361	dynamin 2
NM_001005362_at	NM_001005362	dynamin 2
NM_001005366_at	NM_001005366	F-box and leucine-rich repeat protein 10
NM_001005367_at	NM_001005367	tweety homolog 1 (Drosophila)
NM_001005368_at	NM_001005368	zinc finger protein 32
NM_001005369_at	NM_001005369	mitochondrial translational initiation factor 2
NM_001005373_at	NM_001005373	leucine rich repeat and sterile alpha motif containing 1
NM_001005374_at	NM_001005374	leucine rich repeat and sterile alpha motif containing 1
NM_001005375_at	NM_001005375	deleted in azoospermia 4
NM_001005376_at	NM_001005376	plasminogen activator, urokinase receptor
NM_001005377_at	NM_001005377	plasminogen activator, urokinase receptor
NM_001005386_at	NM_001005386	ARP2 actin-related protein 2 homolog (yeast)
NM_001005404_at	NM_001005404	yippee-like 2 (Drosophila)
NM_001005407_at	NM_001005407	calcium channel, voltage-dependent, alpha 1H subunit
NM_001005408_at	NM_001005408	KIAA1787 protein
NM_001005409_at	NM_001005409	splicing factor 3a, subunit 1, 120kDa
NM_001005410_at	NM_001005410	Fc fragment of IgG, low affinity IIc, receptor for (CD32)
NM_001005412_at	NM_001005412	Fc fragment of IgG, low affinity IIc, receptor for (CD32)
NM_001005413_at	NM_001005413	ZW10 interactor
NM_001005414_at	NM_001005414	ZW10 interactor
NM_001005415_at	NM_001005415	membrane-associated ring finger (C3HC4) 2
NM_001005416_at	NM_001005416	membrane-associated ring finger (C3HC4) 2
NM_001005417_at	NM_001005417	UDP-Gal:betaGlcNAc beta 1,4- galactosyltransferase, polypeptide 2
NM_001005463_at	NM_001005463	early B-cell factor 3
NM_001005468_at	NM_001005468	olfactory receptor, family 8, subfamily B, member 2
NM_001005473_at	NM_001005473	phosphatidylinositol-specific phospholipase C, X domain containing 3
NM_001005474_at	NM_001005474	nuclear factor of kappa light polypeptide gene enhancer in B-cells inhibitor, zeta
NM_001005476_at	NM_001005476	plakophilin 4
NM_001005492_at	NM_001005492	olfactory receptor, family 5, subfamily J, member 2
NM_001005498_at	NM_001005498	rhomboid 5 homolog 2 (Drosophila)
NM_001005502_at	NM_001005502	carboxypeptidase M
NM_001005505_at	NM_001005505	calcium channel, voltage-dependent, alpha 2/delta subunit 2
NM_001005521_at	NM_001005521	chromosome 21 open reading frame 37
NM_001005527_at	NM_001005527	family with sequence similarity 19 (chemokine (C-C motif)-like), member A4
NM_001005567_at	NM_001005567	olfactory receptor, family 51, subfamily B, member 5
NM_001005609_at	NM_001005609	ectodysplasin A
NM_001005610_at	NM_001005610	ectodysplasin A
NM_001005611_at	NM_001005611	ectodysplasin A
NM_001005612_at	NM_001005612	ectodysplasin A
NM_001005613_at	NM_001005613	ectodysplasin A
NM_001005614_at	NM_001005614	ectodysplasin A
NM_001005615_at	NM_001005615	ectodysplasin A
NM_001005619_at	NM_001005619	integrin, beta 4
NM_001005731_at	NM_001005731	integrin, beta 4
NM_001005732_at	NM_001005732	chromosome 21 open reading frame 34
NM_001005733_at	NM_001005733	chromosome 21 open reading frame 34
NM_001005734_at	NM_001005734	chromosome 21 open reading frame 34
NM_001005735_at	NM_001005735	CHK2 checkpoint homolog (S. pombe)
NM_001005736_at	NM_001005736	lysosomal trafficking regulator
NM_001005737_at	NM_001005737	calcium channel, voltage-dependent, alpha 2/delta subunit 4
NM_001005738_at	NM_001005738	formyl peptide receptor-like 1
NM_001005739_at	NM_001005739	vacuolar protein sorting 54 (S. cerevisiae)
NM_001005743_at	NM_001005743	numb homolog (Drosophila)
NM_001005744_at	NM_001005744	numb homolog (Drosophila)
NM_001005745_at	NM_001005745	numb homolog (Drosophila)
NM_001005746_at	NM_001005746	calcium channel, voltage-dependent, beta 4 subunit
NM_001005747_at	NM_001005747	calcium channel, voltage-dependent, beta 4 subunit
NM_001005752_at	NM_001005752	gap junction protein, beta 3, 31kDa (connexin 31)
NM_001005753_at	NM_001005753	vacuolar protein sorting 24 homolog (S. cerevisiae)
NM_001005766_at	NM_001005766	calcium channel, voltage-dependent, alpha 2/delta subunit 4
NM_001005781_at	NM_001005781	SMT3 suppressor of mif two 3 homolog 1 (S. cerevisiae)
NM_001005782_at	NM_001005782	SMT3 suppressor of mif two 3 homolog 1 (S. cerevisiae)
NM_001005783_at	NM_001005783	hydroxyacid oxidase 2 (long chain)
NM_001005785_at	NM_001005785	deleted in azoospermia 2
NM_001005786_at	NM_001005786	deleted in azoospermia 2
NM_001005845_at	NM_001005845	ADAM metallopeptidase domain 9 (meltrin gamma)
NM_001005851_at	NM_001005851	zinc finger protein 780B
NM_001005852_at	NM_001005852	chromosome Y open reading frame 15A
NM_001005861_at	NM_001005861	RYK receptor-like tyrosine kinase
NM_001005862_at	NM_001005862	v-erb-b2 erythroblastic leukemia viral oncogene homolog 2, neuro/glioblastoma derived oncogene homolog (avian)
NM_001005909_at	NM_001005909	inositol hexaphosphate kinase 2
NM_001005910_at	NM_001005910	inositol hexaphosphate kinase 2
NM_001005911_at	NM_001005911	inositol hexaphosphate kinase 2
NM_001005912_at	NM_001005912	inositol hexaphosphate kinase 2
NM_001005913_at	NM_001005913	inositol hexaphosphate kinase 2
NM_001005914_at	NM_001005914	sema domain, immunoglobulin domain (Ig), short basic domain, secreted, (semaphorin) 3B
NM_001005918_at	NM_001005918	ATPase, Cu++ transporting, beta polypeptide
NM_001005920_at	NM_001005920	hypothetical LOC339123
NM_001006109_at	NM_001006109	chromosome 3 open reading frame 37
NM_001006113_at	NM_001006113	ornithine aminotransferase-like 1
NM_001006114_at	NM_001006114	chromosome 21 open reading frame 57
NM_001006115_at	NM_001006115	inositol hexaphosphate kinase 1
NM_001006116_at	NM_001006116	NA
NM_001006600_at	NM_001006600	erbb2 interacting protein
NM_001006606_at	NM_001006606	hypothetical LOC388882
NM_001006610_at	NM_001006610	seven in absentia homolog 1 (Drosophila)
NM_001006612_at	NM_001006612	WW domain binding protein 5
NM_001006613_at	NM_001006613	WW domain binding protein 5
NM_001006614_at	NM_001006614	WW domain binding protein 5
NM_001006615_at	NM_001006615	WD repeat domain 31
NM_001006616_at	NM_001006616	tetraspanin 17
NM_001006617_at	NM_001006617	mitogen-activated protein kinase associated protein 1
NM_001006618_at	NM_001006618	mitogen-activated protein kinase associated protein 1
NM_001006619_at	NM_001006619	mitogen-activated protein kinase associated protein 1
NM_001006620_at	NM_001006620	mitogen-activated protein kinase associated protein 1
NM_001006621_at	NM_001006621	mitogen-activated protein kinase associated protein 1
NM_001006622_at	NM_001006622	WD repeat domain 33
NM_001006623_at	NM_001006623	WD repeat domain 33
NM_001006624_at	NM_001006624	podoplanin
NM_001006625_at	NM_001006625	podoplanin
NM_001006626_at	NM_001006626	cholinergic receptor, muscarinic 2
NM_001006627_at	NM_001006627	cholinergic receptor, muscarinic 2
NM_001006628_at	NM_001006628	cholinergic receptor, muscarinic 2
NM_001006629_at	NM_001006629	cholinergic receptor, muscarinic 2
NM_001006630_at	NM_001006630	cholinergic receptor, muscarinic 2
NM_001006631_at	NM_001006631	cholinergic receptor, muscarinic 2
NM_001006632_at	NM_001006632	cholinergic receptor, muscarinic 2
NM_001006634_at	NM_001006634	Rho GTPase activating protein 17
NM_001006635_at	NM_001006635	metaxin 2
NM_001006636_at	NM_001006636	glycosyltransferase-like domain containing 1
NM_001006637_at	NM_001006637	RAB37, member RAS oncogene family
NM_001006639_at	NM_001006639	transcription elongation factor A (SII)-like 1
NM_001006640_at	NM_001006640	transcription elongation factor A (SII)-like 1
NM_001006641_at	NM_001006641	solute carrier family 25 (mitochondrial carrier; phosphate carrier), member 25
NM_001006642_at	NM_001006642	solute carrier family 25 (mitochondrial carrier; phosphate carrier), member 25
NM_001006643_at	NM_001006643	solute carrier family 25 (mitochondrial carrier; phosphate carrier), member 25
NM_001006655_at	NM_001006655	DKFZP564J102 protein
NM_001006656_at	NM_001006656	zinc finger protein 473
NM_001006657_at	NM_001006657	WD repeat domain 35
NM_001006658_at	NM_001006658	complement component (3d/Epstein Barr virus) receptor 2
NM_001006665_at	NM_001006665	ribosomal protein S6 kinase, 90kDa, polypeptide 1
NM_001006666_at	NM_001006666	apolipoprotein B mRNA editing enzyme, catalytic polypeptide-like 3F
NM_001006667_at	NM_001006667	tachykinin 3 (neuromedin K, neurokinin beta)
NM_001006684_at	NM_001006684	transcription elongation factor A (SII)-like 8
NM_001006932_at	NM_001006932	ribosomal protein S6 kinase, 90kDa, polypeptide 2
NM_001006933_at	NM_001006933	transcription elongation factor A (SII)-like 3
NM_001006935_at	NM_001006935	transcription elongation factor A (SII)-like 4
NM_001006936_at	NM_001006936	transcription elongation factor A (SII)-like 4
NM_001006937_at	NM_001006937	transcription elongation factor A (SII)-like 4
NM_001006939_at	NM_001006939	leucine rich repeat containing 18
NM_001006943_at	NM_001006943	EPH receptor A8
NM_001006944_at	NM_001006944	ribosomal protein S6 kinase, 90kDa, polypeptide 4
NM_001006945_at	NM_001006945	chromosome 1 open reading frame 103
NM_001006946_at	NM_001006946	syndecan 1
NM_001006947_at	NM_001006947	KIAA0701 protein
NM_001007_at	NM_001007	ribosomal protein S4, X-linked
NM_001007022_at	NM_001007022	outer dense fiber of sperm tails 2-like
NM_001007023_at	NM_001007023	deiodinase, iodothyronine, type II
NM_001007024_at	NM_001007024	golgi SNAP receptor complex member 1
NM_001007025_at	NM_001007025	golgi SNAP receptor complex member 1
NM_001007026_at	NM_001007026	atrophin 1
NM_001007027_at	NM_001007027	asparagine-linked glycosylation 8 homolog (S. cerevisiae, alpha-1,3-glucosyltransferase)
NM_001007067_at	NM_001007067	syndecan binding protein (syntenin)
NM_001007068_at	NM_001007068	syndecan binding protein (syntenin)
NM_001007069_at	NM_001007069	syndecan binding protein (syntenin)
NM_001007070_at	NM_001007070	syndecan binding protein (syntenin)
NM_001007071_at	NM_001007071	ribosomal protein S6 kinase, 70kDa, polypeptide 2
NM_001007072_at	NM_001007072	zinc finger and SCAN domain containing 2
NM_001007075_at	NM_001007075	kelch-like 5 (Drosophila)
NM_001007088_at	NM_001007088	zinc finger protein 182
NM_001007094_at	NM_001007094	zinc finger protein 37A
NM_001007097_at	NM_001007097	neurotrophic tyrosine kinase, receptor, type 2
NM_001007099_at	NM_001007099	sterol carrier protein 2
NM_001007100_at	NM_001007100	sterol carrier protein 2
NM_001007102_at	NM_001007102	l(3)mbt-like 3 (Drosophila)
NM_001007125_at	NM_001007125	bA299N6.3
NM_001007139_at	NM_001007139	insulin-like growth factor 2 (somatomedin A)
NM_001007156_at	NM_001007156	neurotrophic tyrosine kinase, receptor, type 3
NM_001007157_at	NM_001007157	PHD finger protein 14
NM_001007169_at	NM_001007169	zinc finger protein 483
NM_001007176_at	NM_001007176	chromosome 8 open reading frame 22
NM_001007189_at	NM_001007189	similar to bovine IgA regulatory protein
NM_001007214_at	NM_001007214	calcyclin binding protein
NM_001007224_at	NM_001007224	GTPase, IMAP family member 6
NM_001007225_at	NM_001007225	insulin-like growth factor 2 mRNA binding protein 2
NM_001007226_at	NM_001007226	speckle-type POZ protein
NM_001007227_at	NM_001007227	speckle-type POZ protein
NM_001007228_at	NM_001007228	speckle-type POZ protein
NM_001007229_at	NM_001007229	speckle-type POZ protein
NM_001007230_at	NM_001007230	speckle-type POZ protein
NM_001007231_at	NM_001007231	Rho GTPase activating protein 25
NM_001007233_at	NM_001007233	excision repair cross-complementing rodent repair deficiency, complementation group 8
NM_001007234_at	NM_001007234	excision repair cross-complementing rodent repair deficiency, complementation group 8
NM_001007237_at	NM_001007237	immunoglobulin superfamily, member 3
NM_001007239_at	NM_001007239	KIAA0859
NM_001007240_at	NM_001007240	glycoprotein 2 (zymogen granule membrane)
NM_001007241_at	NM_001007241	glycoprotein 2 (zymogen granule membrane)
NM_001007242_at	NM_001007242	glycoprotein 2 (zymogen granule membrane)
NM_001007243_at	NM_001007243	steroidogenic acute regulator
NM_001007245_at	NM_001007245	interferon-related developmental regulator 1
NM_001007246_at	NM_001007246	bromodomain and WD repeat domain containing 1
NM_001007247_at	NM_001007247	zinc finger protein 599
NM_001007248_at	NM_001007248	zinc finger protein 599
NM_001007249_at	NM_001007249	olfactory receptor, family 8, subfamily G, member 2
NM_001007250_at	NM_001007250	sterol carrier protein 2
NM_001007254_at	NM_001007254	ATPase, H+ transporting, lysosomal 42kDa, V1 subunit C1
NM_001007255_at	NM_001007255	kelch/ankyrin repeat containing cyclin A1 interacting protein
NM_001007256_at	NM_001007256	kelch/ankyrin repeat containing cyclin A1 interacting protein
NM_001007257_at	NM_001007257	PR domain containing 2, with ZNF domain
NM_001007258_at	NM_001007258	SET domain containing 4
NM_001007259_at	NM_001007259	SET domain containing 4
NM_001007260_at	NM_001007260	SET domain containing 4
NM_001007261_at	NM_001007261	SET domain containing 4
NM_001007262_at	NM_001007262	SET domain containing 4
NM_001007267_at	NM_001007267	phospholipase A2 receptor 1, 180kDa
NM_001007269_at	NM_001007269	gem (nuclear organelle) associated protein 7
NM_001007270_at	NM_001007270	gem (nuclear organelle) associated protein 7
NM_001007271_at	NM_001007271	dual specificity phosphatase 13
NM_001007272_at	NM_001007272	dual specificity phosphatase 13
NM_001007273_at	NM_001007273	dual specificity phosphatase 13
NM_001007274_at	NM_001007274	dual specificity phosphatase 13
NM_001007275_at	NM_001007275	dual specificity phosphatase 13
NM_001007277_at	NM_001007277	etoposide induced 2.4 mRNA
NM_001007278_at	NM_001007278	ret finger protein 2
NM_001007279_at	NM_001007279	RAS-related on chromosome 22
NM_001007464_at	NM_001007464	RWD domain containing 1
NM_001007466_at	NM_001007466	tubby like protein 4
NM_001007467_at	NM_001007467	Sfi1 homolog, spindle assembly associated (yeast)
NM_001007468_at	NM_001007468	SWI/SNF related, matrix associated, actin dependent regulator of chromatin, subfamily b, member 1
NM_001007469_at	NM_001007469	hematopoietic cell signal transducer
NM_001007470_at	NM_001007470	transient receptor potential cation channel, subfamily M, member 3
NM_001007471_at	NM_001007471	transient receptor potential cation channel, subfamily M, member 3
NM_001007527_at	NM_001007527	LMBR1 domain containing 2
NM_001007530_at	NM_001007530	CDRT15 protein
NM_001007531_at	NM_001007531	chromosome 6 open reading frame 194
NM_001007532_at	NM_001007532	saitohin
NM_001007534_at	NM_001007534	chromosome 3 open reading frame 56
NM_001007538_at	NM_001007538	transmembrane protein 46
NM_001007543_at	NM_001007543	chromosome 11 open reading frame 37
NM_001007544_at	NM_001007544	chromosome 1 open reading frame 186
NM_001007553_at	NM_001007553	cold shock domain containing E1, RNA-binding
NM_001007559_at	NM_001007559	synovial sarcoma translocation, chromosome 18
NM_001007560_at	NM_001007560	chromosome 14 open reading frame 70
NM_001007561_at	NM_001007561	immunity-related GTPase family, Q
NM_001007565_at	NM_001007565	TRK-fused gene
NM_001007593_at	NM_001007593	sphingomyelin phosphodiesterase 1, acid lysosomal (acid sphingomyelinase)
NM_001007595_at	NM_001007595	nuclear localized factor 2
NM_001007792_at	NM_001007792	neurotrophic tyrosine kinase, receptor, type 1
NM_001007793_at	NM_001007793	BUB3 budding uninhibited by benzimidazoles 3 homolog (yeast)
NM_001007794_at	NM_001007794	choline/ethanolamine phosphotransferase 1
NM_001007795_at	NM_001007795	tetratricopeptide repeat domain 6
NM_001008_at	NM_001008	ribosomal protein S4, Y-linked 1
NM_001008211_at	NM_001008211	optineurin
NM_001008212_at	NM_001008212	optineurin
NM_001008213_at	NM_001008213	optineurin
NM_001008215_at	NM_001008215	hypothetical protein MGC52110
NM_001008216_at	NM_001008216	UDP-galactose-4-epimerase
NM_001008220_at	NM_001008220	complexin 2
NM_001008222_at	NM_001008222	zinc finger, DHHC-type containing 9
NM_001008224_at	NM_001008224	uveal autoantigen with coiled-coil domains and ankyrin repeats
NM_001008225_at	NM_001008225	CCR4-NOT transcription complex, subunit 4
NM_001008234_at	NM_001008234	hypothetical gene supported by BC036588
NM_001008235_at	NM_001008235	GTP-binding protein 8 (putative)
NM_001008236_at	NM_001008236	GTP-binding protein 8 (putative)
NM_001008237_at	NM_001008237	tetratricopeptide repeat domain 32
NM_001008239_at	NM_001008239	chromosome 18 open reading frame 25
NM_001008270_at	NM_001008270	similar to RIKEN cDNA 1700016G05
NM_001008272_at	NM_001008272	transgelin 3
NM_001008273_at	NM_001008273	transgelin 3
NM_001008387_at	NM_001008387	regenerating islet-derived 3 gamma
NM_001008388_at	NM_001008388	zinc finger, CDGSH-type domain 2
NM_001008389_at	NM_001008389	uromodulin (uromucoid, Tamm-Horsfall glycoprotein)
NM_001008390_at	NM_001008390	CGG triplet repeat binding protein 1
NM_001008392_at	NM_001008392	CTD (carboxy-terminal domain, RNA polymerase II, polypeptide A) small phosphatase-like
NM_001008393_at	NM_001008393	hypothetical protein LOC201725
NM_001008394_at	NM_001008394	E1A-like inhibitor of differentiation 3
NM_001008395_at	NM_001008395	similar to CG14977-PA
NM_001008396_at	NM_001008396	WD repeat and HMG-box DNA binding protein 1
NM_001008397_at	NM_001008397	similar to RIKEN cDNA 2310016C16
NM_001008404_at	NM_001008404	similar to RIKEN cDNA A530016L24 gene
NM_001008405_at	NM_001008405	B-cell receptor-associated protein 29
NM_001008406_at	NM_001008406	B-cell receptor-associated protein 29
NM_001008407_at	NM_001008407	B-cell receptor-associated protein 29
NM_001008408_at	NM_001008408	RNA binding motif protein 33
NM_001008409_at	NM_001008409	tubulin tyrosine ligase-like family, member 9
NM_001008410_at	NM_001008410	STEAP family member 3
NM_001008485_at	NM_001008485	solute carrier family 41, member 3
NM_001008486_at	NM_001008486	solute carrier family 41, member 3
NM_001008487_at	NM_001008487	solute carrier family 41, member 3
NM_001008489_at	NM_001008489	phosphatase, orphan 2
NM_001008490_at	NM_001008490	Kruppel-like factor 6
NM_001008491_at	NM_001008491	septin 2
NM_001008492_at	NM_001008492	septin 2
NM_001008493_at	NM_001008493	enabled homolog (Drosophila)
NM_001008494_at	NM_001008494	intestine-specific homeobox
NM_001008495_at	NM_001008495	transmembrane protein 64
NM_001008503_at	NM_001008503	opioid receptor, mu 1
NM_001008504_at	NM_001008504	opioid receptor, mu 1
NM_001008505_at	NM_001008505	opioid receptor, mu 1
NM_001008528_at	NM_001008528	matrix-remodelling associated 7
NM_001008530_at	NM_001008530	legumain
NM_001008534_at	NM_001008534	A kinase (PRKA) anchor protein 14
NM_001008535_at	NM_001008535	A kinase (PRKA) anchor protein 14
NM_001008537_at	NM_001008537	KIAA2022 protein
NM_001008539_at	NM_001008539	solute carrier family 7 (cationic amino acid transporter, y+ system), member 2
NM_001008540_at	NM_001008540	chemokine (C-X-C motif) receptor 4
NM_001008541_at	NM_001008541	MAX interactor 1
NM_001008544_at	NM_001008544	nucleoporin 35kDa
NM_001008563_at	NM_001008563	ubiquitin specific peptidase 20
NM_001008564_at	NM_001008564	nucleoporin like 1
NM_001008566_at	NM_001008566	tyrosylprotein sulfotransferase 2
NM_001008568_at	NM_001008568	NA
NM_001008569_at	NM_001008569	NA
NM_001008570_at	NM_001008570	NA
NM_001008571_at	NM_001008571	NA
NM_001008572_at	NM_001008572	tubulin tyrosine ligase-like family, member 1
NM_001008656_at	NM_001008656	Treacher Collins-Franceschetti syndrome 1
NM_001008657_at	NM_001008657	Treacher Collins-Franceschetti syndrome 1
NM_001008658_at	NM_001008658	tubulin, gamma complex associated protein 6
NM_001008660_at	NM_001008660	phosphatidylinositol binding clathrin assembly protein
NM_001008661_at	NM_001008661	kynurenine aminotransferase III
NM_001008662_at	NM_001008662	kynurenine aminotransferase III
NM_001008693_at	NM_001008693	cystatin 9 (testatin)
NM_001008695_at	NM_001008695	THAP domain containing 7
NM_001008696_at	NM_001008696	THAP domain containing 7
NM_001008697_at	NM_001008697	tuftelin interacting protein 11
NM_001008699_at	NM_001008699	interleukin 4 receptor
NM_001008701_at	NM_001008701	latrophilin 1
NM_001008703_at	NM_001008703	chromosome 6 open reading frame 1
NM_001008704_at	NM_001008704	chromosome 6 open reading frame 1
NM_001008707_at	NM_001008707	echinoderm microtubule associated protein like 1
NM_001008708_at	NM_001008708	ChaC, cation transport regulator-like 2 (E. coli)
NM_001008709_at	NM_001008709	protein phosphatase 1, catalytic subunit, alpha isoform
NM_001008710_at	NM_001008710	RNA binding protein with multiple splicing
NM_001008711_at	NM_001008711	RNA binding protein with multiple splicing
NM_001008712_at	NM_001008712	RNA binding protein with multiple splicing
NM_001008723_at	NM_001008723	chromosome 10 open reading frame 80
NM_001008726_at	NM_001008726	WD repeat domain 89
NM_001008728_at	NM_001008728	high-mobility group box 4
NM_001008736_at	NM_001008736	vasodilator-stimulated phosphoprotein
NM_001008737_at	NM_001008737	hypothetical LOC401052
NM_001008738_at	NM_001008738	folliculin-interacting protein 1
NM_001008740_at	NM_001008740	transmembrane and coiled-coil domains 2
NM_001008741_at	NM_001008741	peptidylprolyl isomerase A-like
NM_001008744_at	NM_001008744	tyrosyl-DNA phosphodiesterase 1
NM_001008745_at	NM_001008745	hypothetical gene LOC401431
NM_001008748_at	NM_001008748	NA
NM_001008756_at	NM_001008756	germinal center expressed transcript 2
NM_001008779_at	NM_001008779	speedy homolog A (Drosophila)
NM_001008783_at	NM_001008783	solute carrier family 35, member D3
NM_001008800_at	NM_001008800	chaperonin containing TCP1, subunit 3 (gamma)
NM_001008801_at	NM_001008801	zinc finger protein 468
NM_001008844_at	NM_001008844	desmoplakin
NM_001008860_at	NM_001008860	non imprinted in Prader-Willi/Angelman syndrome 2
NM_001008883_at	NM_001008883	chaperonin containing TCP1, subunit 3 (gamma)
NM_001008892_at	NM_001008892	non imprinted in Prader-Willi/Angelman syndrome 2
NM_001008894_at	NM_001008894	non imprinted in Prader-Willi/Angelman syndrome 2
NM_001008895_at	NM_001008895	cullin 4A
NM_001008896_at	NM_001008896	chromosome 1 open reading frame 213
NM_001008897_at	NM_001008897	t-complex 1
NM_001008901_at	NM_001008901	family with sequence similarity 112, member A
NM_001008910_at	NM_001008910	serine/threonine kinase 16
NM_001008917_at	NM_001008917	similar to RIKEN cDNA 2210021J22
NM_001008925_at	NM_001008925	ring finger and CHY zinc finger domain containing 1
NM_001008938_at	NM_001008938	cytoskeleton associated protein 5
NM_001008949_at	NM_001008949	KIAA1754-like
NM_001009_at	NM_001009	ribosomal protein S5
NM_001009181_at	NM_001009181	statherin
NM_001009182_at	NM_001009182	survival of motor neuron protein interacting protein 1
NM_001009183_at	NM_001009183	survival of motor neuron protein interacting protein 1
NM_001009184_at	NM_001009184	glutamate receptor, ionotropic, N-methyl D-asparate-associated protein 1 (glutamate binding)
NM_001009185_at	NM_001009185	acyl-CoA synthetase long-chain family member 6
NM_001009186_at	NM_001009186	chaperonin containing TCP1, subunit 6A (zeta 1)
NM_001009551_at	NM_001009551	cornichon homolog (Drosophila)
NM_001009552_at	NM_001009552	protein phosphatase 2 (formerly 2A), catalytic subunit, beta isoform
NM_001009553_at	NM_001009553	nanos homolog 1 (Drosophila)
NM_001009554_at	NM_001009554	microfibrillar-associated protein 3-like
NM_001009555_at	NM_001009555	SH3 domain protein D19
NM_001009566_at	NM_001009566	calsyntenin 1
NM_001009568_at	NM_001009568	sphingomyelin phosphodiesterase, acid-like 3B
NM_001009569_at	NM_001009569	myeloid/lymphoid or mixed-lineage leukemia (trithorax homolog, Drosophila); translocated to, 10
NM_001009570_at	NM_001009570	chaperonin containing TCP1, subunit 7 (eta)
NM_001009571_at	NM_001009571	Ca2+-dependent activator protein for secretion 2
NM_001009606_at	NM_001009606	heparan sulfate (glucosamine) 3-O-sulfotransferase 6
NM_001009608_at	NM_001009608	chromosome 20 open reading frame 94
NM_001009811_at	NM_001009811	5-azacytidine induced 1
NM_001009813_at	NM_001009813	Meis1, myeloid ecotropic viral integration site 1 homolog 3 (mouse)
NM_001009814_at	NM_001009814	KIAA0564 protein
NM_001009820_at	NM_001009820	small nuclear ribonucleoprotein 70kDa polypeptide (RNP antigen)
NM_001009824_at	NM_001009824	growth hormone releasing hormone receptor
NM_001009877_at	NM_001009877	bromodomain containing 9
NM_001009880_at	NM_001009880	chromosome 22 open reading frame 9
NM_001009881_at	NM_001009881	zinc finger, CCHC domain containing 11
NM_001009882_at	NM_001009882	zinc finger, CCHC domain containing 11
NM_001009894_at	NM_001009894	chromosome 12 open reading frame 29
NM_001009899_at	NM_001009899	KIAA2018
NM_001009905_at	NM_001009905	UDP-GlcNAc:betaGal beta-1,3-N-acetylglucosaminyltransferase-like 1
NM_001009909_at	NM_001009909	leucine zipper protein 2
NM_001009921_at	NM_001009921	vacuolar protein sorting 8 homolog (S. cerevisiae)
NM_001009922_at	NM_001009922	ring finger and CHY zinc finger domain containing 1
NM_001009923_at	NM_001009923	chromosome 20 open reading frame 30
NM_001009924_at	NM_001009924	chromosome 20 open reading frame 30
NM_001009925_at	NM_001009925	chromosome 20 open reading frame 30
NM_001009932_at	NM_001009932	deoxyribonuclease I-like 1
NM_001009933_at	NM_001009933	deoxyribonuclease I-like 1
NM_001009934_at	NM_001009934	deoxyribonuclease I-like 1
NM_001009936_at	NM_001009936	PHD finger protein 19
NM_001009937_at	NM_001009937	solute carrier family 25, member 26
NM_001009938_at	NM_001009938	solute carrier family 25, member 26
NM_001009941_at	NM_001009941	ankyrin repeat domain 16
NM_001009942_at	NM_001009942	ankyrin repeat domain 16
NM_001009943_at	NM_001009943	ankyrin repeat domain 16
NM_001009944_at	NM_001009944	polycystic kidney disease 1 (autosomal dominant)
NM_001009954_at	NM_001009954	FLJ20105 protein
NM_001009955_at	NM_001009955	single stranded DNA binding protein 3
NM_001009956_at	NM_001009956	zinc finger protein 655
NM_001009957_at	NM_001009957	zinc finger protein 655
NM_001009958_at	NM_001009958	zinc finger protein 655
NM_001009959_at	NM_001009959	KIAA1189
NM_001009960_at	NM_001009960	zinc finger protein 655
NM_001009991_at	NM_001009991	synaptotagmin-like 3
NM_001009993_at	NM_001009993	hypothetical protein LOC130074
NM_001009994_at	NM_001009994	chromosome 6 open reading frame 159
NM_001009996_at	NM_001009996	DALR anticodon binding domain containing 3
NM_001009997_at	NM_001009997	chromosome 10 open reading frame 62
NM_001009998_at	NM_001009998	single stranded DNA binding protein 4
NM_001010_at	NM_001010	ribosomal protein S6
NM_001010000_at	NM_001010000	Rho GTPase activating protein 28
NM_001010844_at	NM_001010844	interleukin-1 receptor-associated kinase 1 binding protein 1
NM_001010846_at	NM_001010846	Src homology 2 domain containing E
NM_001010850_at	NM_001010850	fusion (involved in t(12;16) in malignant liposarcoma)
NM_001010851_at	NM_001010851	zinc finger protein 766
NM_001010852_at	NM_001010852	chromosome 6 open reading frame 213
NM_001010853_at	NM_001010853	aminoacylase 1-like 2
NM_001010854_at	NM_001010854	tetratricopeptide repeat domain 7B
NM_001010857_at	NM_001010857	late cornified envelope-like proline-rich 1
NM_001010859_at	NM_001010859	hypothetical protein LOC150297
NM_001010860_at	NM_001010860	chromosome 14 open reading frame 174
NM_001010861_at	NM_001010861	phosphatidic acid phosphatase type 2
NM_001010862_at	NM_001010862	spindlin family, member 3
NM_001010864_at	NM_001010864	similar to CG32542-PA
NM_001010866_at	NM_001010866	hypothetical protein LOC199953
NM_001010867_at	NM_001010867	chromosome 1 open reading frame 69
NM_001010868_at	NM_001010868	chromosome 6 open reading frame 163
NM_001010870_at	NM_001010870	tudor domain containing 6
NM_001010872_at	NM_001010872	family with sequence similarity 83, member B
NM_001010873_at	NM_001010873	benzodiazapine receptor (peripheral)-like 1
NM_001010874_at	NM_001010874	steroid 5 alpha-reductase 2-like 2
NM_001010875_at	NM_001010875	solute carrier family 25, member 30
NM_001010878_at	NM_001010878	hypothetical protein LOC283951
NM_001010879_at	NM_001010879	zinc finger protein interacting with K protein 1 homolog (mouse)
NM_001010883_at	NM_001010883	family with sequence similarity 102, member B
NM_001010888_at	NM_001010888	zinc finger CCCH-type containing 12B
NM_001010891_at	NM_001010891	metaxin 3
NM_001010892_at	NM_001010892	radial spokehead-like 3
NM_001010896_at	NM_001010896	chromosome 10 open reading frame 113
NM_001010897_at	NM_001010897	chromosome 13 open reading frame 21
NM_001010898_at	NM_001010898	solute carrier family 6, member 17
NM_001010905_at	NM_001010905	chromosome 6 open reading frame 58
NM_001010911_at	NM_001010911	chromosome 10 open reading frame 114
NM_001010915_at	NM_001010915	protein tyrosine phosphatase-like A domain containing 2
NM_001010917_at	NM_001010917	chromosome 10 open reading frame 132
NM_001010918_at	NM_001010918	similar to bA90M5.1 (novel protein)
NM_001010919_at	NM_001010919	hypothetical protein LOC441168
NM_001010922_at	NM_001010922	chromosome 1 open reading frame 178
NM_001010923_at	NM_001010923	chromosome 6 open reading frame 190
NM_001010924_at	NM_001010924	chromosome 10 open reading frame 38
NM_001010925_at	NM_001010925	ankyrin repeat domain 19
NM_001010926_at	NM_001010926	hairy and enhancer of split 5 (Drosophila)
NM_001010927_at	NM_001010927	T-cell lymphoma invasion and metastasis 2
NM_001010931_at	NM_001010931	hepatocyte growth factor (hepapoietin A; scatter factor)
NM_001010932_at	NM_001010932	hepatocyte growth factor (hepapoietin A; scatter factor)
NM_001010933_at	NM_001010933	hepatocyte growth factor (hepapoietin A; scatter factor)
NM_001010934_at	NM_001010934	hepatocyte growth factor (hepapoietin A; scatter factor)
NM_001010935_at	NM_001010935	RAP1A, member of RAS oncogene family
NM_001010938_at	NM_001010938	tyrosine kinase, non-receptor, 2
NM_001010939_at	NM_001010939	lipase-like, ab-hydrolase domain containing 1
NM_001010940_at	NM_001010940	chromosome 9 open reading frame 135
NM_001010971_at	NM_001010971	sterile alpha motif domain containing 13
NM_001010972_at	NM_001010972	zyxin
NM_001010974_at	NM_001010974	breast carcinoma amplified sequence 4
NM_001010977_at	NM_001010977	hypothetical protein LOC196541
NM_001010983_at	NM_001010983	glycosyltransferase 8 domain containing 1
NM_001010984_at	NM_001010984	chromosome 1 open reading frame 124
NM_001010986_at	NM_001010986	ATPase, Class VI, type 11C
NM_001010989_at	NM_001010989	homocysteine-inducible, endoplasmic reticulum stress-inducible, ubiquitin-like domain member 1
NM_001010990_at	NM_001010990	homocysteine-inducible, endoplasmic reticulum stress-inducible, ubiquitin-like domain member 1
NM_001011513_at	NM_001011513	PDZ and LIM domain 5
NM_001011514_at	NM_001011514	PDZ and LIM domain 5
NM_001011515_at	NM_001011515	PDZ and LIM domain 5
NM_001011516_at	NM_001011516	PDZ and LIM domain 5
NM_001011537_at	NM_001011537	forty-two-three domain containing 1
NM_001011539_at	NM_001011539	hypothetical LOC 441046
NM_001011541_at	NM_001011541	hypothetical locus FLJ25758
NM_001011543_at	NM_001011543	melanoma antigen family A, 10
NM_001011544_at	NM_001011544	melanoma antigen family A, 11
NM_001011545_at	NM_001011545	BTB and CNC homology 1, basic leucine zipper transcription factor 1
NM_001011546_at	NM_001011546	destrin (actin depolymerizing factor)
NM_001011547_at	NM_001011547	solute carrier family 5 (sodium/glucose cotransporter), member 9
NM_001011548_at	NM_001011548	melanoma antigen family A, 4
NM_001011549_at	NM_001011549	melanoma antigen family A, 4
NM_001011550_at	NM_001011550	melanoma antigen family A, 4
NM_001011551_at	NM_001011551	C1GALT1-specific chaperone 1
NM_001011553_at	NM_001011553	septin 7
NM_001011554_at	NM_001011554	solute carrier family 13 (sodium-dependent dicarboxylate transporter), member 3
NM_001011645_at	NM_001011645	androgen receptor (dihydrotestosterone receptor; testicular feminization; spinal and bulbar muscular atrophy; Kennedy disease)
NM_001011649_at	NM_001011649	CDK5 regulatory subunit associated protein 2
NM_001011655_at	NM_001011655	transmembrane protein 44
NM_001011656_at	NM_001011656	zinc finger, matrin type 1
NM_001011657_at	NM_001011657	zinc finger, matrin type 1
NM_001011658_at	NM_001011658	trafficking protein particle complex 2
NM_001011663_at	NM_001011663	polycomb group ring finger 6
NM_001011664_at	NM_001011664	Casein kinase 1, gamma 1
NM_001011666_at	NM_001011666	cAMP responsive element binding protein 5
NM_001011667_at	NM_001011667	coiled-coil-helix-coiled-coil-helix domain containing 7
NM_001011668_at	NM_001011668	coiled-coil-helix-coiled-coil-helix domain containing 7
NM_001011669_at	NM_001011669	coiled-coil-helix-coiled-coil-helix domain containing 7
NM_001011670_at	NM_001011670	coiled-coil-helix-coiled-coil-helix domain containing 7
NM_001011671_at	NM_001011671	coiled-coil-helix-coiled-coil-helix domain containing 7
NM_001011699_at	NM_001011699	sarcoma antigen NY-SAR-48
NM_001011703_at	NM_001011703	family with sequence similarity 125, member B
NM_001011705_at	NM_001011705	leukocyte cell derived chemotaxin 1
NM_001011708_at	NM_001011708	GTP-binding protein 9 (putative)
NM_001011709_at	NM_001011709	pancreatic lipase-related protein 3
NM_001011722_at	NM_001011722	Rho guanine nucleotide exchange factor (GEF) 10-like
NM_001011878_at	NM_001011878	defensin, beta 121
NM_001011885_at	NM_001011885	BTB (POZ) domain containing 1
NM_001012_at	NM_001012	ribosomal protein S8
NM_001012270_at	NM_001012270	baculoviral IAP repeat-containing 5 (survivin)
NM_001012271_at	NM_001012271	baculoviral IAP repeat-containing 5 (survivin)
NM_001012274_at	NM_001012274	chromosome 1 open reading frame 99
NM_001012279_at	NM_001012279	chromosome 6 open reading frame 174
NM_001012300_at	NM_001012300	microspherule protein 1
NM_001012302_at	NM_001012302	transmembrane protein 16J
NM_001012320_at	NM_001012320	zinc finger protein 302
NM_001012329_at	NM_001012329	catenin, beta interacting protein 1
NM_001012331_at	NM_001012331	neurotrophic tyrosine kinase, receptor, type 1
NM_001012333_at	NM_001012333	midkine (neurite growth-promoting factor 2)
NM_001012334_at	NM_001012334	midkine (neurite growth-promoting factor 2)
NM_001012337_at	NM_001012337	ropporin, rhophilin associated protein 1B
NM_001012338_at	NM_001012338	neurotrophic tyrosine kinase, receptor, type 3
NM_001012339_at	NM_001012339	DnaJ homology subfamily A member 5
NM_001012361_at	NM_001012361	WD repeat domain 31
NM_001012391_at	NM_001012391	RUN domain containing 2B
NM_001012393_at	NM_001012393	opioid binding protein/cell adhesion molecule-like
NM_001012398_at	NM_001012398	fused toes homolog (mouse)
NM_001012410_at	NM_001012410	shugoshin-like 1 (S. pombe)
NM_001012412_at	NM_001012412	shugoshin-like 1 (S. pombe)
NM_001012414_at	NM_001012414	tripartite motif-containing 61
NM_001012415_at	NM_001012415	spermatogenesis and oogenesis specific basic helix-loop-helix 1
NM_001012418_at	NM_001012418	hypothetical protein LOC340156
NM_001012419_at	NM_001012419	ankyrin repeat domain 20 family, member A3
NM_001012421_at	NM_001012421	ankyrin repeat domain 20 family, member A2
NM_001012424_at	NM_001012424	YY1 associated factor 2
NM_001012426_at	NM_001012426	forkhead box P4
NM_001012427_at	NM_001012427	forkhead box P4
NM_001012428_at	NM_001012428	ankyrin repeat and SOCS box-containing 11
NM_001012446_at	NM_001012446	chromosome 9 open reading frame 128
NM_001012454_at	NM_001012454	hypothetical protein LOC346653
NM_001012456_at	NM_001012456	Sec61 gamma subunit
NM_001012478_at	NM_001012478	U2 small nuclear RNA auxiliary factor 2
NM_001012479_at	NM_001012479	granulin
NM_001012502_at	NM_001012502	chromosome 9 open reading frame 117
NM_001012505_at	NM_001012505	forkhead box P1
NM_001012506_at	NM_001012506	coiled-coil domain containing 66
NM_001012507_at	NM_001012507	chromosome 6 open reading frame 173
NM_001012508_at	NM_001012508	shadow of prion protein homolog (zebrafish)
NM_001012509_at	NM_001012509	solute carrier family 45, member 2
NM_001012511_at	NM_001012511	golgi SNAP receptor complex member 2
NM_001012512_at	NM_001012512	gastrin-releasing peptide
NM_001012513_at	NM_001012513	gastrin-releasing peptide
NM_001012514_at	NM_001012514	integral membrane protein 2C
NM_001012515_at	NM_001012515	ferrochelatase (protoporphyria)
NM_001012516_at	NM_001012516	integral membrane protein 2C
NM_001012614_at	NM_001012614	C-terminal binding protein 1
NM_001012631_at	NM_001012631	interleukin 32
NM_001012632_at	NM_001012632	interleukin 32
NM_001012634_at	NM_001012634	interleukin 32
NM_001012635_at	NM_001012635	interleukin 32
NM_001012636_at	NM_001012636	interleukin 32
NM_001012642_at	NM_001012642	GRAM domain containing 2
NM_001012643_at	NM_001012643	hypothetical protein LOC339344
NM_001012644_at	NM_001012644	dual specificity phosphatase 15
NM_001012651_at	NM_001012651	natural killer-tumor recognition sequence
NM_001012661_at	NM_001012661	solute carrier family 3 (activators of dibasic and neutral amino acid transport), member 2
NM_001012662_at	NM_001012662	solute carrier family 3 (activators of dibasic and neutral amino acid transport), member 2
NM_001012663_at	NM_001012663	solute carrier family 3 (activators of dibasic and neutral amino acid transport), member 2
NM_001012664_at	NM_001012664	solute carrier family 3 (activators of dibasic and neutral amino acid transport), member 2
NM_001012665_at	NM_001012665	dynein, cytoplasmic 2, light intermediate chain 1
NM_001012706_at	NM_001012706	hypothetical protein LOC283551
NM_001012707_at	NM_001012707	chromosome 21 open reading frame 114
NM_001012711_at	NM_001012711	chromosome 10 open reading frame 85
NM_001012713_at	NM_001012713	chromosome 10 open reading frame 31
NM_001012714_at	NM_001012714	chromosome 10 open reading frame 108
NM_001012716_at	NM_001012716	chromosome 18 open reading frame 56
NM_001012718_at	NM_001012718	interleukin 32
NM_001012720_at	NM_001012720	retinal G protein coupled receptor
NM_001012722_at	NM_001012722	retinal G protein coupled receptor
NM_001012727_at	NM_001012727	1-acylglycerol-3-phosphate O-acyltransferase 2 (lysophosphatidic acid acyltransferase, beta)
NM_001012731_at	NM_001012731	hypothetical protein LOC283874
NM_001012732_at	NM_001012732	dCMP deaminase
NM_001012733_at	NM_001012733	1-acylglycerol-3-phosphate O-acyltransferase 4 (lysophosphatidic acid acyltransferase, delta)
NM_001012734_at	NM_001012734	1-acylglycerol-3-phosphate O-acyltransferase 4 (lysophosphatidic acid acyltransferase, delta)
NM_001012750_at	NM_001012750	abl-interactor 1
NM_001012751_at	NM_001012751	abl-interactor 1
NM_001012752_at	NM_001012752	abl-interactor 1
NM_001012753_at	NM_001012753	zinc finger protein 763
NM_001012754_at	NM_001012754	similar to RIKEN cDNA 8030451K01
NM_001012755_at	NM_001012755	mitochondrial carrier triple repeat 6
NM_001012756_at	NM_001012756	zinc finger protein 260
NM_001012758_at	NM_001012758	nudix (nucleoside diphosphate linked moiety X)-type motif 17
NM_001012759_at	NM_001012759	hypothetical protein LOC348180, isoform 1
NM_001012761_at	NM_001012761	RGM domain family, member B
NM_001012762_at	NM_001012762	hypothetical protein LOC348180, isoform 1
NM_001012763_at	NM_001012763	gonadotropin-releasing hormone receptor
NM_001012957_at	NM_001012957	disrupted in schizophrenia 1
NM_001012958_at	NM_001012958	disrupted in schizophrenia 1
NM_001012961_at	NM_001012961	chromosome 1 open reading frame 84
NM_001012964_at	NM_001012964	kallikrein 6 (neurosin, zyme)
NM_001012965_at	NM_001012965	kallikrein 6 (neurosin, zyme)
NM_001012966_at	NM_001012966	NA
NM_001012968_at	NM_001012968	hypothetical protein LOC139886
NM_001012969_at	NM_001012969	adenosine deaminase-like
NM_001012970_at	NM_001012970	chromosome 1 open reading frame 100
NM_001012971_at	NM_001012971	chromosome 20 open reading frame 106
NM_001012973_at	NM_001012973	placenta-specific 9
NM_001012974_at	NM_001012974	chromosome 6 open reading frame 154
NM_001012978_at	NM_001012978	NGFRAP1-like 1
NM_001012981_at	NM_001012981	zinc finger protein 694
NM_001012984_at	NM_001012984	hypothetical gene supported by BC032064; BC041612
NM_001012985_at	NM_001012985	chromosome 1 open reading frame 31
NM_001012989_at	NM_001012989	ubiquitin-conjugating enzyme E2N-like
NM_001012993_at	NM_001012993	chromosome 9 open reading frame 152
NM_001013_at	NM_001013	ribosomal protein S9
NM_001013000_at	NM_001013000	hect domain and RLD 6
NM_001013002_at	NM_001013002	hect domain and RLD 6
NM_001013005_at	NM_001013005	hect domain and RLD 6
NM_001013029_at	NM_001013029	insulin-like growth factor binding protein 1
NM_001013031_at	NM_001013031	sortilin-related VPS10 domain containing receptor 1
NM_001013251_at	NM_001013251	solute carrier family 3 (activators of dibasic and neutral amino acid transport), member 2
NM_001013253_at	NM_001013253	lymphocyte-specific protein 1
NM_001013254_at	NM_001013254	lymphocyte-specific protein 1
NM_001013255_at	NM_001013255	lymphocyte-specific protein 1
NM_001013258_at	NM_001013258	zinc finger protein 789
NM_001013398_at	NM_001013398	insulin-like growth factor binding protein 3
NM_001013399_at	NM_001013399	cyclin C
NM_001013406_at	NM_001013406	KRIT1, ankyrin repeat containing
NM_001013415_at	NM_001013415	F-box and WD-40 domain protein 7 (archipelago homolog, Drosophila)
NM_001013435_at	NM_001013435	P antigen family, member 5 (prostate associated)
NM_001013436_at	NM_001013436	mercaptopyruvate sulfurtransferase
NM_001013437_at	NM_001013437	SEH1-like (S. cerevisiae)
NM_001013438_at	NM_001013438	fragile X mental retardation, autosomal homolog 1
NM_001013439_at	NM_001013439	fragile X mental retardation, autosomal homolog 1
NM_001013440_at	NM_001013440	mercaptopyruvate sulfurtransferase
NM_001013579_at	NM_001013579	diacylglycerol O-acyltransferase 2-like 3
NM_001013615_at	NM_001013615	chromosome 1 open reading frame 190
NM_001013617_at	NM_001013617	hypothetical LOC541469 protein
NM_001013618_at	NM_001013618	similar to omega protein
NM_001013619_at	NM_001013619	similar to RIKEN cDNA C630028N24 gene
NM_001013621_at	NM_001013621	similar to CHIA protein
NM_001013622_at	NM_001013622	family with sequence similarity 53, member A
NM_001013624_at	NM_001013624	similar to hypothetical protein A930006D11
NM_001013625_at	NM_001013625	chromosome 1 open reading frame 192
NM_001013627_at	NM_001013627	similar to Nance-Horan syndrome protein
NM_001013635_at	NM_001013635	similar to expressed sequence AI836003
NM_001013640_at	NM_001013640	similar to Complement C3 precursor
NM_001013642_at	NM_001013642	hypothetical LOC388610
NM_001013646_at	NM_001013646	similar to dJ1153D9.4 (novel protein)
NM_001013649_at	NM_001013649	hypothetical LOC388969
NM_001013659_at	NM_001013659	zinc finger protein 793
NM_001013663_at	NM_001013663	similar to CG14903-PA
NM_001013667_at	NM_001013667	hypothetical gene supported by AK093779
NM_001013672_at	NM_001013672	hypothetical gene supported by AK128660
NM_001013676_at	NM_001013676	hypothetical gene supported by AK056895
NM_001013680_at	NM_001013680	similar to HIV TAT specific factor 1; cofactor required for Tat activation of HIV-1 transcription
NM_001013694_at	NM_001013694	similar to SRR1-like protein
NM_001013698_at	NM_001013698	hypothetical gene supported by AK092637
NM_001013703_at	NM_001013703	eukaryotic translation initiation factor 2 alpha kinase 4
NM_001013708_at	NM_001013708	LOC440570
NM_001013711_at	NM_001013711	hypothetical protein LOC440905
NM_001013714_at	NM_001013714	hypothetical gene supported by AK128346
NM_001013717_at	NM_001013717	hypothetical gene supported by AK128882
NM_001013719_at	NM_001013719	hypothetical gene supported by AK092633
NM_001013728_at	NM_001013728	similar to bA255A11.3 (novel protein similar to KIAA1074)
NM_001013732_at	NM_001013732	similar to dJ402H5.2 (novel protein similar to worm and fly proteins)
NM_001013736_at	NM_001013736	family with sequence similarity 47, member C
NM_001013743_at	NM_001013743	PMP22 claudin domain-containing protein
NM_001013746_at	NM_001013746	zinc finger protein 588
NM_001013836_at	NM_001013836	MAD1 mitotic arrest deficient-like 1 (yeast)
NM_001013837_at	NM_001013837	MAD1 mitotic arrest deficient-like 1 (yeast)
NM_001013838_at	NM_001013838	RGD, leucine-rich repeat, tropomodulin and proline-rich containing protein
NM_001013839_at	NM_001013839	exocyst complex component 7
NM_001013840_at	NM_001013840	chromosome 10 open reading frame 61
NM_001013841_at	NM_001013841	signal-transducing adaptor protein-2
NM_001013842_at	NM_001013842	chromosome 8 open reading frame 58
NM_001013843_at	NM_001013843	SAFB-like, transcription modulator
NM_001013845_at	NM_001013845	chromosome X open reading frame 40B
NM_001013848_at	NM_001013848	exocyst complex component 6
NM_001014279_at	NM_001014279	similar to annexin II receptor
NM_001014283_at	NM_001014283	DCN1, defective in cullin neddylation 1, domain containing 2 (S. cerevisiae)
NM_001014286_at	NM_001014286	family with sequence similarity 48, member A
NM_001014291_at	NM_001014291	small proline-rich protein 2G
NM_001014342_at	NM_001014342	filaggrin 2
NM_001014380_at	NM_001014380	katanin p60 subunit A-like 1
NM_001014431_at	NM_001014431	v-akt murine thymoma viral oncogene homolog 1
NM_001014432_at	NM_001014432	v-akt murine thymoma viral oncogene homolog 1
NM_001014433_at	NM_001014433	cutA divalent cation tolerance homolog (E. coli)
NM_001014434_at	NM_001014434	LIM homeobox 9
NM_001014435_at	NM_001014435	carbonic anhydrase VII
NM_001014436_at	NM_001014436	drebrin-like
NM_001014437_at	NM_001014437	cysteinyl-tRNA synthetase
NM_001014438_at	NM_001014438	cysteinyl-tRNA synthetase
NM_001014439_at	NM_001014439	chromosome 8 open reading frame 16
NM_001014440_at	NM_001014440	similar to MGC52679 protein
NM_001014443_at	NM_001014443	ubiquitin specific peptidase 21
NM_001014444_at	NM_001014444	crystallin, mu
NM_001014445_at	NM_001014445	notchless homolog 1 (Drosophila)
NM_001014446_at	NM_001014446	OCIA domain containing 2
NM_001014447_at	NM_001014447	carboxypeptidase Z
NM_001014448_at	NM_001014448	carboxypeptidase Z
NM_001014763_at	NM_001014763	electron-transfer-flavoprotein, beta polypeptide
NM_001014764_at	NM_001014764	transmembrane protein 93
NM_001014765_at	NM_001014765	F-box protein 44
NM_001014794_at	NM_001014794	integrin-linked kinase
NM_001014795_at	NM_001014795	integrin-linked kinase
NM_001014796_at	NM_001014796	discoidin domain receptor family, member 2
NM_001014797_at	NM_001014797	potassium large conductance calcium-activated channel, subfamily M, alpha member 1
NM_001014809_at	NM_001014809	collapsin response mediator protein 1
NM_001014811_at	NM_001014811	malic enzyme 3, NADP(+)-dependent, mitochondrial
NM_001014812_at	NM_001014812	family with sequence similarity 96, member A
NM_001014830_at	NM_001014830	hypothetical protein LOC196913
NM_001014831_at	NM_001014831	p21(CDKN1A)-activated kinase 4
NM_001014832_at	NM_001014832	p21(CDKN1A)-activated kinase 4
NM_001014833_at	NM_001014833	p21(CDKN1A)-activated kinase 4
NM_001014834_at	NM_001014834	p21(CDKN1A)-activated kinase 4
NM_001014835_at	NM_001014835	p21(CDKN1A)-activated kinase 4
NM_001014837_at	NM_001014837	cutA divalent cation tolerance homolog (E. coli)
NM_001014838_at	NM_001014838	cutA divalent cation tolerance homolog (E. coli)
[truncated: 24,122 more rows]
