# Supplementary material for: Identification of hub programmed cell death-related genes and immune infiltration in Crohn’s disease using bioinformatics
Source: Front Genet. 2024 Dec 18;15:1425062. doi: 10.3389/fgene.2024.1425062 (PMC11688285; doi:10.3389/fgene.2024.1425062)
Supplement: Supplementary file 4 [file DataSheet2.zip › Input data and script1/data_GEO/GSE10616_sample.xls]

Accession	Title	SampleType	Description	DataProcessing	PlatformRef	ChannelCount	Source	Organism	column1	column2
GSM267527	Colon-only CD repl1	RNA	gene expression data from human colon	The data were analyzed with GeneSpring version 7.3 using RMA normalization with a custom CDF file(Hs133P_Hs_REFSEQ_8) , then normalized to the internal control for each batch and the mean of the healthy control reference samples.	GPL5760	1	human colon	Homo sapiens	colon-only crohn's disease replicate sample	Batch1
GSM267528	Colon-only CD repl2	RNA	gene expression data from human colon	The data were analyzed with GeneSpring version 7.3 using RMA normalization with a custom CDF file(Hs133P_Hs_REFSEQ_8) , then normalized to the internal control for each batch and the mean of the healthy control reference samples.	GPL5760	1	human colon	Homo sapiens	colon-only crohn's disease replicate sample	Batch1
GSM267529	Colon-only CD repl3	RNA	gene expression data from human colon	The data were analyzed with GeneSpring version 7.3 using RMA normalization with a custom CDF file(Hs133P_Hs_REFSEQ_8) , then normalized to the internal control for each batch and the mean of the healthy control reference samples.	GPL5760	1	human colon	Homo sapiens	colon-only crohn's disease replicate sample	Batch1
GSM267530	Colon-only CD repl4	RNA	gene expression data from human colon	The data were analyzed with GeneSpring version 7.3 using RMA normalization with a custom CDF file(Hs133P_Hs_REFSEQ_8) , then normalized to the internal control for each batch and the mean of the healthy control reference samples.	GPL5760	1	human colon	Homo sapiens	colon-only crohn's disease replicate sample	Batch1
GSM267531	Colon-only CD repl5	RNA	gene expression data from human colon	The data were analyzed with GeneSpring version 7.3 using RMA normalization with a custom CDF file(Hs133P_Hs_REFSEQ_8) , then normalized to the internal control for each batch and the mean of the healthy control reference samples.	GPL5760	1	human colon	Homo sapiens	colon-only crohn's disease replicate sample	Batch1
GSM267532	Colon-only CD repl6	RNA	gene expression data from human colon	The data were analyzed with GeneSpring version 7.3 using RMA normalization with a custom CDF file(Hs133P_Hs_REFSEQ_8) , then normalized to the internal control for each batch and the mean of the healthy control reference samples.	GPL5760	1	human colon	Homo sapiens	colon-only crohn's disease replicate sample	Batch5
GSM267533	Colon-only CD repl7	RNA	gene expression data from human colon	The data were analyzed with GeneSpring version 7.3 using RMA normalization with a custom CDF file(Hs133P_Hs_REFSEQ_8) , then normalized to the internal control for each batch and the mean of the healthy control reference samples.	GPL5760	1	human colon	Homo sapiens	colon-only crohn's disease replicate sample	Batch5
GSM267534	Colon-only CD repl8	RNA	gene expression data from human colon	The data were analyzed with GeneSpring version 7.3 using RMA normalization with a custom CDF file(Hs133P_Hs_REFSEQ_8) , then normalized to the internal control for each batch and the mean of the healthy control reference samples.	GPL5760	1	human colon	Homo sapiens	colon-only crohn's disease replicate sample	Batch5
GSM267535	Colon-only CD repl9	RNA	gene expression data from human colon	The data were analyzed with GeneSpring version 7.3 using RMA normalization with a custom CDF file(Hs133P_Hs_REFSEQ_8) , then normalized to the internal control for each batch and the mean of the healthy control reference samples.	GPL5760	1	human colon	Homo sapiens	colon-only crohn's disease replicate sample	Batch5
GSM267536	Colon-only CD repl10	RNA	gene expression data from human colon	The data were analyzed with GeneSpring version 7.3 using RMA normalization with a custom CDF file(Hs133P_Hs_REFSEQ_8) , then normalized to the internal control for each batch and the mean of the healthy control reference samples.	GPL5760	1	human colon	Homo sapiens	colon-only crohn's disease replicate sample	Batch5
GSM267537	Colon-only CD repl11	RNA	gene expression data from human colon	The data were analyzed with GeneSpring version 7.3 using RMA normalization with a custom CDF file(Hs133P_Hs_REFSEQ_8) , then normalized to the internal control for each batch and the mean of the healthy control reference samples.	GPL5760	1	human colon	Homo sapiens	colon-only crohn's disease replicate sample	Batch3
GSM267538	Colon-only CD repl12	RNA	gene expression data from human colon	The data were analyzed with GeneSpring version 7.3 using RMA normalization with a custom CDF file(Hs133P_Hs_REFSEQ_8) , then normalized to the internal control for each batch and the mean of the healthy control reference samples.	GPL5760	1	human colon	Homo sapiens	colon-only crohn's disease replicate sample	Batch4
GSM267539	Colon-only CD repl13	RNA	gene expression data from human colon	The data were analyzed with GeneSpring version 7.3 using RMA normalization with a custom CDF file(Hs133P_Hs_REFSEQ_8) , then normalized to the internal control for each batch and the mean of the healthy control reference samples.	GPL5760	1	human colon	Homo sapiens	colon-only crohn's disease replicate sample	Batch4
GSM267540	Colon-only CD repl14	RNA	gene expression data from human colon	The data were analyzed with GeneSpring version 7.3 using RMA normalization with a custom CDF file(Hs133P_Hs_REFSEQ_8) , then normalized to the internal control for each batch and the mean of the healthy control reference samples.	GPL5760	1	human colon	Homo sapiens	colon-only crohn's disease replicate sample	Batch4
GSM267541	Ileo-colonic CD repl1	RNA	gene expression data from human colon	The data were analyzed with GeneSpring version 7.3 using RMA normalization with a custom CDF file(Hs133P_Hs_REFSEQ_8) , then normalized to the internal control for each batch and the mean of the healthy control reference samples.	GPL5760	1	human colon	Homo sapiens	ileo-colonic crohn's disease replicate sample	Batch2
GSM267542	Ileo-colonic CD repl2	RNA	gene expression data from human colon	The data were analyzed with GeneSpring version 7.3 using RMA normalization with a custom CDF file(Hs133P_Hs_REFSEQ_8) , then normalized to the internal control for each batch and the mean of the healthy control reference samples.	GPL5760	1	human colon	Homo sapiens	ileo-colonic crohn's disease replicate sample	Batch1
GSM267543	Ileo-colonic CD repl3	RNA	gene expression data from human colon	The data were analyzed with GeneSpring version 7.3 using RMA normalization with a custom CDF file(Hs133P_Hs_REFSEQ_8) , then normalized to the internal control for each batch and the mean of the healthy control reference samples.	GPL5760	1	human colon	Homo sapiens	ileo-colonic crohn's disease replicate sample	Batch1
GSM267544	Ileo-colonic CD repl4	RNA	gene expression data from human colon	The data were analyzed with GeneSpring version 7.3 using RMA normalization with a custom CDF file(Hs133P_Hs_REFSEQ_8) , then normalized to the internal control for each batch and the mean of the healthy control reference samples.	GPL5760	1	human colon	Homo sapiens	ileo-colonic crohn's disease replicate sample	Batch3
GSM267545	Ileo-colonic CD repl5	RNA	gene expression data from human colon	The data were analyzed with GeneSpring version 7.3 using RMA normalization with a custom CDF file(Hs133P_Hs_REFSEQ_8) , then normalized to the internal control for each batch and the mean of the healthy control reference samples.	GPL5760	1	human colon	Homo sapiens	ileo-colonic crohn's disease replicate sample	Batch4
GSM267546	Ileo-colonic CD repl6	RNA	gene expression data from human colon	The data were analyzed with GeneSpring version 7.3 using RMA normalization with a custom CDF file(Hs133P_Hs_REFSEQ_8) , then normalized to the internal control for each batch and the mean of the healthy control reference samples.	GPL5760	1	human colon	Homo sapiens	ileo-colonic crohn's disease replicate sample	Batch4
GSM267547	Ileo-colonic CD repl7	RNA	gene expression data from human colon	The data were analyzed with GeneSpring version 7.3 using RMA normalization with a custom CDF file(Hs133P_Hs_REFSEQ_8) , then normalized to the internal control for each batch and the mean of the healthy control reference samples.	GPL5760	1	human colon	Homo sapiens	ileo-colonic crohn's disease replicate sample	Batch5
GSM267548	Ileo-colonic CD repl8	RNA	gene expression data from human colon	The data were analyzed with GeneSpring version 7.3 using RMA normalization with a custom CDF file(Hs133P_Hs_REFSEQ_8) , then normalized to the internal control for each batch and the mean of the healthy control reference samples.	GPL5760	1	human colon	Homo sapiens	ileo-colonic crohn's disease replicate sample	Batch5
GSM267549	Ileo-colonic CD repl9	RNA	gene expression data from human colon	The data were analyzed with GeneSpring version 7.3 using RMA normalization with a custom CDF file(Hs133P_Hs_REFSEQ_8) , then normalized to the internal control for each batch and the mean of the healthy control reference samples.	GPL5760	1	human colon	Homo sapiens	ileo-colonic crohn's disease replicate sample	Batch5
GSM267550	Ileo-colonic CD repl10	RNA	gene expression data from human colon	The data were analyzed with GeneSpring version 7.3 using RMA normalization with a custom CDF file(Hs133P_Hs_REFSEQ_8) , then normalized to the internal control for each batch and the mean of the healthy control reference samples.	GPL5760	1	human colon	Homo sapiens	ileo-colonic crohn's disease replicate sample	Batch5
GSM267551	Ileo-colonic CD repl11	RNA	gene expression data from human colon	The data were analyzed with GeneSpring version 7.3 using RMA normalization with a custom CDF file(Hs133P_Hs_REFSEQ_8) , then normalized to the internal control for each batch and the mean of the healthy control reference samples.	GPL5760	1	human colon	Homo sapiens	ileo-colonic crohn's disease replicate sample	Batch5
GSM267552	Ileo-colonic CD repl12	RNA	gene expression data from human colon	The data were analyzed with GeneSpring version 7.3 using RMA normalization with a custom CDF file(Hs133P_Hs_REFSEQ_8) , then normalized to the internal control for each batch and the mean of the healthy control reference samples.	GPL5760	1	human colon	Homo sapiens	ileo-colonic crohn's disease replicate sample	Batch3
GSM267553	Ileo-colonic CD repl13	RNA	gene expression data from human colon	The data were analyzed with GeneSpring version 7.3 using RMA normalization with a custom CDF file(Hs133P_Hs_REFSEQ_8) , then normalized to the internal control for each batch and the mean of the healthy control reference samples.	GPL5760	1	human colon	Homo sapiens	ileo-colonic crohn's disease replicate sample	Batch3
GSM267554	Ileo-colonic CD repl14	RNA	gene expression data from human colon	The data were analyzed with GeneSpring version 7.3 using RMA normalization with a custom CDF file(Hs133P_Hs_REFSEQ_8) , then normalized to the internal control for each batch and the mean of the healthy control reference samples.	GPL5760	1	human colon	Homo sapiens	ileo-colonic crohn's disease replicate sample	Batch3
GSM267555	Ileo-colonic CD repl15	RNA	gene expression data from human colon	The data were analyzed with GeneSpring version 7.3 using RMA normalization with a custom CDF file(Hs133P_Hs_REFSEQ_8) , then normalized to the internal control for each batch and the mean of the healthy control reference samples.	GPL5760	1	human colon	Homo sapiens	ileo-colonic crohn's disease replicate sample	Batch3
GSM267556	Ileo-colonic CD repl16	RNA	gene expression data from human colon	The data were analyzed with GeneSpring version 7.3 using RMA normalization with a custom CDF file(Hs133P_Hs_REFSEQ_8) , then normalized to the internal control for each batch and the mean of the healthy control reference samples.	GPL5760	1	human colon	Homo sapiens	ileo-colonic crohn's disease replicate sample	Batch3
GSM267557	Ileo-colonic CD repl17	RNA	gene expression data from human colon	The data were analyzed with GeneSpring version 7.3 using RMA normalization with a custom CDF file(Hs133P_Hs_REFSEQ_8) , then normalized to the internal control for each batch and the mean of the healthy control reference samples.	GPL5760	1	human colon	Homo sapiens	ileo-colonic crohn's disease replicate sample	Batch4
GSM267558	Ileo-colonic CD repl18	RNA	gene expression data from human colon	The data were analyzed with GeneSpring version 7.3 using RMA normalization with a custom CDF file(Hs133P_Hs_REFSEQ_8) , then normalized to the internal control for each batch and the mean of the healthy control reference samples.	GPL5760	1	human colon	Homo sapiens	ileo-colonic crohn's disease replicate sample	Batch5
GSM267559	Internal control repl1	RNA	gene expression data from human colon	The data were analyzed with GeneSpring version 7.3 using RMA normalization with a custom CDF file(Hs133P_Hs_REFSEQ_8) , then normalized to the internal control for each batch and the mean of the healthy control reference samples.	GPL5760	1	human colon	Homo sapiens	internal control replicate sample	Batch5
GSM267560	Internal control repl2	RNA	gene expression data from human colon	The data were analyzed with GeneSpring version 7.3 using RMA normalization with a custom CDF file(Hs133P_Hs_REFSEQ_8) , then normalized to the internal control for each batch and the mean of the healthy control reference samples.	GPL5760	1	human colon	Homo sapiens	internal control replicate sample	Batch2
GSM267561	Internal control repl3	RNA	gene expression data from human colon	The data were analyzed with GeneSpring version 7.3 using RMA normalization with a custom CDF file(Hs133P_Hs_REFSEQ_8) , then normalized to the internal control for each batch and the mean of the healthy control reference samples.	GPL5760	1	human colon	Homo sapiens	internal control replicate sample	Batch1
GSM267562	Internal control repl4	RNA	gene expression data from human colon	The data were analyzed with GeneSpring version 7.3 using RMA normalization with a custom CDF file(Hs133P_Hs_REFSEQ_8) , then normalized to the internal control for each batch and the mean of the healthy control reference samples.	GPL5760	1	human colon	Homo sapiens	internal control replicate sample	Batch3
GSM267563	Internal control repl5	RNA	gene expression data from human colon	The data were analyzed with GeneSpring version 7.3 using RMA normalization with a custom CDF file(Hs133P_Hs_REFSEQ_8) , then normalized to the internal control for each batch and the mean of the healthy control reference samples.	GPL5760	1	human colon	Homo sapiens	internal control replicate sample	Batch4
GSM267564	Healthy control repl1	RNA	gene expression data from human colon	The data were analyzed with GeneSpring version 7.3 using RMA normalization with a custom CDF file(Hs133P_Hs_REFSEQ_8) , then normalized to the internal control for each batch and the mean of the healthy control reference samples.	GPL5760	1	human colon	Homo sapiens	healthy control replicate sample	Batch2
GSM267565	Healthy control repl2	RNA	gene expression data from human colon	The data were analyzed with GeneSpring version 7.3 using RMA normalization with a custom CDF file(Hs133P_Hs_REFSEQ_8) , then normalized to the internal control for each batch and the mean of the healthy control reference samples.	GPL5760	1	human colon	Homo sapiens	healthy control replicate sample	Batch2
GSM267566	Healthy control repl3	RNA	gene expression data from human colon	The data were analyzed with GeneSpring version 7.3 using RMA normalization with a custom CDF file(Hs133P_Hs_REFSEQ_8) , then normalized to the internal control for each batch and the mean of the healthy control reference samples.	GPL5760	1	human colon	Homo sapiens	healthy control replicate sample	Batch2
GSM267567	Healthy control repl4	RNA	gene expression data from human colon	The data were analyzed with GeneSpring version 7.3 using RMA normalization with a custom CDF file(Hs133P_Hs_REFSEQ_8) , then normalized to the internal control for each batch and the mean of the healthy control reference samples.	GPL5760	1	human colon	Homo sapiens	healthy control replicate sample	Batch1
GSM267568	Healthy control repl5	RNA	gene expression data from human colon	The data were analyzed with GeneSpring version 7.3 using RMA normalization with a custom CDF file(Hs133P_Hs_REFSEQ_8) , then normalized to the internal control for each batch and the mean of the healthy control reference samples.	GPL5760	1	human colon	Homo sapiens	healthy control replicate sample	Batch1
GSM267569	Healthy control repl6	RNA	gene expression data from human colon	The data were analyzed with GeneSpring version 7.3 using RMA normalization with a custom CDF file(Hs133P_Hs_REFSEQ_8) , then normalized to the internal control for each batch and the mean of the healthy control reference samples.	GPL5760	1	human colon	Homo sapiens	healthy control replicate sample	Batch1
GSM267570	Healthy control repl7	RNA	gene expression data from human colon	The data were analyzed with GeneSpring version 7.3 using RMA normalization with a custom CDF file(Hs133P_Hs_REFSEQ_8) , then normalized to the internal control for each batch and the mean of the healthy control reference samples.	GPL5760	1	human colon	Homo sapiens	healthy control replicate sample	Batch1
GSM267571	Healthy control repl8	RNA	gene expression data from human colon	The data were analyzed with GeneSpring version 7.3 using RMA normalization with a custom CDF file(Hs133P_Hs_REFSEQ_8) , then normalized to the internal control for each batch and the mean of the healthy control reference samples.	GPL5760	1	human colon	Homo sapiens	healthy control replicate sample	Batch1
GSM267572	Healthy control repl9	RNA	gene expression data from human colon	The data were analyzed with GeneSpring version 7.3 using RMA normalization with a custom CDF file(Hs133P_Hs_REFSEQ_8) , then normalized to the internal control for each batch and the mean of the healthy control reference samples.	GPL5760	1	human colon	Homo sapiens	healthy control replicate sample	Batch5
GSM267573	Healthy control repl10	RNA	gene expression data from human colon	The data were analyzed with GeneSpring version 7.3 using RMA normalization with a custom CDF file(Hs133P_Hs_REFSEQ_8) , then normalized to the internal control for each batch and the mean of the healthy control reference samples.	GPL5760	1	human colon	Homo sapiens	healthy control replicate sample	Batch5
GSM267574	Healthy control repl11	RNA	gene expression data from human colon	The data were analyzed with GeneSpring version 7.3 using RMA normalization with a custom CDF file(Hs133P_Hs_REFSEQ_8) , then normalized to the internal control for each batch and the mean of the healthy control reference samples.	GPL5760	1	human colon	Homo sapiens	healthy control replicate sample	Batch5
GSM267575	Ulcerative colitis repl1	RNA	gene expression data from human colon	The data were analyzed with GeneSpring version 7.3 using RMA normalization with a custom CDF file(Hs133P_Hs_REFSEQ_8) , then normalized to the internal control for each batch and the mean of the healthy control reference samples.	GPL5760	1	human colon	Homo sapiens	ulcerative colitis replicate sample	Batch2
GSM267576	Ulcerative colitis repl2	RNA	gene expression data from human colon	The data were analyzed with GeneSpring version 7.3 using RMA normalization with a custom CDF file(Hs133P_Hs_REFSEQ_8) , then normalized to the internal control for each batch and the mean of the healthy control reference samples.	GPL5760	1	human colon	Homo sapiens	ulcerative colitis replicate sample	Batch4
GSM267577	Ulcerative colitis repl3	RNA	gene expression data from human colon	The data were analyzed with GeneSpring version 7.3 using RMA normalization with a custom CDF file(Hs133P_Hs_REFSEQ_8) , then normalized to the internal control for each batch and the mean of the healthy control reference samples.	GPL5760	1	human colon	Homo sapiens	ulcerative colitis replicate sample	Batch4
GSM267578	Ulcerative colitis repl4	RNA	gene expression data from human colon	The data were analyzed with GeneSpring version 7.3 using RMA normalization with a custom CDF file(Hs133P_Hs_REFSEQ_8) , then normalized to the internal control for each batch and the mean of the healthy control reference samples.	GPL5760	1	human colon	Homo sapiens	ulcerative colitis replicate sample	Batch4
GSM267579	Ulcerative colitis repl5	RNA	gene expression data from human colon	The data were analyzed with GeneSpring version 7.3 using RMA normalization with a custom CDF file(Hs133P_Hs_REFSEQ_8) , then normalized to the internal control for each batch and the mean of the healthy control reference samples.	GPL5760	1	human colon	Homo sapiens	ulcerative colitis replicate sample	Batch4
GSM267580	Ulcerative colitis repl6	RNA	gene expression data from human colon	The data were analyzed with GeneSpring version 7.3 using RMA normalization with a custom CDF file(Hs133P_Hs_REFSEQ_8) , then normalized to the internal control for each batch and the mean of the healthy control reference samples.	GPL5760	1	human colon	Homo sapiens	ulcerative colitis replicate sample	Batch4
GSM267581	Ulcerative colitis repl7	RNA	gene expression data from human colon	The data were analyzed with GeneSpring version 7.3 using RMA normalization with a custom CDF file(Hs133P_Hs_REFSEQ_8) , then normalized to the internal control for each batch and the mean of the healthy control reference samples.	GPL5760	1	human colon	Homo sapiens	ulcerative colitis replicate sample	Batch5
GSM267582	Ulcerative colitis repl8	RNA	gene expression data from human colon	The data were analyzed with GeneSpring version 7.3 using RMA normalization with a custom CDF file(Hs133P_Hs_REFSEQ_8) , then normalized to the internal control for each batch and the mean of the healthy control reference samples.	GPL5760	1	human colon	Homo sapiens	ulcerative colitis replicate sample	Batch5
GSM267583	Ulcerative colitis repl9	RNA	gene expression data from human colon	The data were analyzed with GeneSpring version 7.3 using RMA normalization with a custom CDF file(Hs133P_Hs_REFSEQ_8) , then normalized to the internal control for each batch and the mean of the healthy control reference samples.	GPL5760	1	human colon	Homo sapiens	ulcerative colitis replicate sample	Batch5
GSM267584	Ulcerative colitis repl10	RNA	gene expression data from human colon	The data were analyzed with GeneSpring version 7.3 using RMA normalization with a custom CDF file(Hs133P_Hs_REFSEQ_8) , then normalized to the internal control for each batch and the mean of the healthy control reference samples.	GPL5760	1	human colon	Homo sapiens	ulcerative colitis replicate sample	Batch5
