# Supplementary material for: Identification of hub programmed cell death-related genes and immune infiltration in Crohn’s disease using bioinformatics
Source: Front Genet. 2024 Dec 18;15:1425062. doi: 10.3389/fgene.2024.1425062 (PMC11688285; doi:10.3389/fgene.2024.1425062)
Supplement: Supplementary file 4 [file DataSheet2.zip › Input data and script1/data_GEO/GSE36807_sample.xls]

Accession	Title	SampleType	Description	DataProcessing	PlatformRef	ChannelCount	Source	Organism	smoker	gender	diagnosis
GSM901319	08SE1903_Healthy control	RNA		The data were normalised using Bioconductor (RMA method).	GPL570	1	Intestinal biopsy	Homo sapiens	Unknown	Unknown	Healthy control
GSM901320	08SE1904_Healthy control	RNA		The data were normalised using Bioconductor (RMA method).	GPL570	1	Intestinal biopsy	Homo sapiens	Unknown	Unknown	Healthy control
GSM901321	08SE1905_Healthy control	RNA		The data were normalised using Bioconductor (RMA method).	GPL570	1	Intestinal biopsy	Homo sapiens	Unknown	Unknown	Healthy control
GSM901322	08SE1906_Healthy control	RNA		The data were normalised using Bioconductor (RMA method).	GPL570	1	Intestinal biopsy	Homo sapiens	Unknown	Unknown	Healthy control
GSM901323	08SE1907_Healthy control	RNA		The data were normalised using Bioconductor (RMA method).	GPL570	1	Intestinal biopsy	Homo sapiens	Unknown	Unknown	Healthy control
GSM901324	08SE1910_Healthy control	RNA		The data were normalised using Bioconductor (RMA method).	GPL570	1	Intestinal biopsy	Homo sapiens	Unknown	Unknown	Healthy control
GSM901325	08SE1911_Healthy control	RNA		The data were normalised using Bioconductor (RMA method).	GPL570	1	Intestinal biopsy	Homo sapiens	Unknown	Unknown	Healthy control
GSM901326	08SE1892_Crohn's Disease	RNA		The data were normalised using Bioconductor (RMA method).	GPL570	1	Intestinal biopsy	Homo sapiens	Yes	Male	Crohn's Disease
GSM901327	08SE1893_Crohn's Disease	RNA		The data were normalised using Bioconductor (RMA method).	GPL570	1	Intestinal biopsy	Homo sapiens	No	Female	Crohn's Disease
GSM901328	08SE1894_Crohn's Disease	RNA		The data were normalised using Bioconductor (RMA method).	GPL570	1	Intestinal biopsy	Homo sapiens	No	Male	Crohn's Disease
GSM901329	08SE1895_Crohn's Disease	RNA		The data were normalised using Bioconductor (RMA method).	GPL570	1	Intestinal biopsy	Homo sapiens	No	Male	Crohn's Disease
GSM901330	08SE1896_Crohn's Disease	RNA		The data were normalised using Bioconductor (RMA method).	GPL570	1	Intestinal biopsy	Homo sapiens	No	Female	Crohn's Disease
GSM901331	08SE1897_Crohn's Disease	RNA		The data were normalised using Bioconductor (RMA method).	GPL570	1	Intestinal biopsy	Homo sapiens	Yes	Male	Crohn's Disease
GSM901332	08SE1898_Crohn's Disease	RNA		The data were normalised using Bioconductor (RMA method).	GPL570	1	Intestinal biopsy	Homo sapiens	Yes	Male	Crohn's Disease
GSM901333	08SE1899_Crohn's Disease	RNA		The data were normalised using Bioconductor (RMA method).	GPL570	1	Intestinal biopsy	Homo sapiens	Yes	Male	Crohn's Disease
GSM901334	08SE1900_Crohn's Disease	RNA		The data were normalised using Bioconductor (RMA method).	GPL570	1	Intestinal biopsy	Homo sapiens	No	Female	Crohn's Disease
GSM901335	08SE1901_Crohn's Disease	RNA		The data were normalised using Bioconductor (RMA method).	GPL570	1	Intestinal biopsy	Homo sapiens	No	Female	Crohn's Disease
GSM901336	08SE1912_Crohn's Disease	RNA		The data were normalised using Bioconductor (RMA method).	GPL570	1	Intestinal biopsy	Homo sapiens	No	Male	Crohn's Disease
GSM901337	08SE1914_Crohn's Disease	RNA		The data were normalised using Bioconductor (RMA method).	GPL570	1	Intestinal biopsy	Homo sapiens	No	Male	Crohn's Disease
GSM901338	08SE1915_Crohn's Disease	RNA		The data were normalised using Bioconductor (RMA method).	GPL570	1	Intestinal biopsy	Homo sapiens	No	Male	Crohn's Disease
GSM901339	08SE1878_Ulcerative colitis	RNA		The data were normalised using Bioconductor (RMA method).	GPL570	1	Intestinal biopsy	Homo sapiens	No	Female	Ulcerative colitis
GSM901340	08SE1879_Ulcerative colitis	RNA		The data were normalised using Bioconductor (RMA method).	GPL570	1	Intestinal biopsy	Homo sapiens	No	Male	Ulcerative colitis
GSM901341	08SE1880_Ulcerative colitis	RNA		The data were normalised using Bioconductor (RMA method).	GPL570	1	Intestinal biopsy	Homo sapiens	Yes	Male	Ulcerative colitis
GSM901342	08SE1881_Ulcerative colitis	RNA		The data were normalised using Bioconductor (RMA method).	GPL570	1	Intestinal biopsy	Homo sapiens	No	Female	Ulcerative colitis
GSM901343	08SE1882_Ulcerative colitis	RNA		The data were normalised using Bioconductor (RMA method).	GPL570	1	Intestinal biopsy	Homo sapiens	No	Female	Ulcerative colitis
GSM901344	08SE1883_Ulcerative colitis	RNA		The data were normalised using Bioconductor (RMA method).	GPL570	1	Intestinal biopsy	Homo sapiens	No	Male	Ulcerative colitis
GSM901345	08SE1884_Ulcerative colitis	RNA		The data were normalised using Bioconductor (RMA method).	GPL570	1	Intestinal biopsy	Homo sapiens	No	Male	Ulcerative colitis
GSM901346	08SE1885_Ulcerative colitis	RNA		The data were normalised using Bioconductor (RMA method).	GPL570	1	Intestinal biopsy	Homo sapiens	No	Male	Ulcerative colitis
GSM901347	08SE1886_Ulcerative colitis	RNA		The data were normalised using Bioconductor (RMA method).	GPL570	1	Intestinal biopsy	Homo sapiens	No	Female	Ulcerative colitis
GSM901348	08SE1887_Ulcerative colitis	RNA		The data were normalised using Bioconductor (RMA method).	GPL570	1	Intestinal biopsy	Homo sapiens	No	Male	Ulcerative colitis
GSM901349	08SE1888_Ulcerative colitis	RNA		The data were normalised using Bioconductor (RMA method).	GPL570	1	Intestinal biopsy	Homo sapiens	No	Male	Ulcerative colitis
GSM901350	08SE1889_Ulcerative colitis	RNA		The data were normalised using Bioconductor (RMA method).	GPL570	1	Intestinal biopsy	Homo sapiens	No	Female	Ulcerative colitis
GSM901351	08SE1890_Ulcerative colitis	RNA		The data were normalised using Bioconductor (RMA method).	GPL570	1	Intestinal biopsy	Homo sapiens	No	Female	Ulcerative colitis
GSM901352	08SE1891_Ulcerative colitis	RNA		The data were normalised using Bioconductor (RMA method).	GPL570	1	Intestinal biopsy	Homo sapiens	No	Female	Ulcerative colitis
GSM901353	08SE1913_Ulcerative colitis	RNA		The data were normalised using Bioconductor (RMA method).	GPL570	1	Intestinal biopsy	Homo sapiens	No	Male	Ulcerative colitis
