# Supplementary material for: Identification of hub programmed cell death-related genes and immune infiltration in Crohn’s disease using bioinformatics
Source: Front Genet. 2024 Dec 18;15:1425062. doi: 10.3389/fgene.2024.1425062 (PMC11688285; doi:10.3389/fgene.2024.1425062)
Supplement: Supplementary file 4 [file DataSheet2.zip › Input data and script1/data_GEO/1.Script.r]

setwd("/Users/guguji/Desktop/生信分析/Project-多数据集探讨CD的分子机制研究 - version0420/Project-多数据集探讨CD的分子机制研究 - version0420/Input data and script/Input data and script/data_GEO")

##--##
library(limma)
library(stringr)
library(dplyr)
GSE.exp <- list()
##
a1_ <- read.table("GSE36807_series_matrix.txt",sep="\t",header=T,check.names=F,quote = "")
dim(a1_)
head(a1_[,1:5])
#a1_$ID <- a1_$ID_REF
a2_ <- read.table("GSE36807_GPL570.csv",sep="\t",fill = T,header=T,check.names=F,quote = "")
dim(a2_)
head(a2_)
a2_$ID_REF <- a2_$ID###a2_ <- a2_[,c("ID_REF","Gene Symbol")]
outTab <- NULL
for (i in unique(a2_$ID_REF)) {
  tmp <- unlist(strsplit(as.character(a2_[a2_$ID_REF == i,"Gene Symbol"]), "\\ /// "))
  if(length(tmp) > 0){
    outTab <- rbind.data.frame(outTab,data.frame(ID_REF=rep(i,length(tmp)),
                                                 gene=tmp,
                                                 stringsAsFactors = F),
                               stringsAsFactors = F)
  }
}
head(outTab);dim(outTab)

#
a3_ <- dplyr::inner_join(outTab,a1_,by="ID_REF")
dim(a3_)
head(a3_[,1:5])
rt=a3_
rt=as.matrix(rt)
rownames(rt)=rt[,2]
exp=rt[,3:ncol(rt)]
dimnames=list(rownames(exp),colnames(exp))
data=matrix(as.numeric(as.matrix(exp)),nrow=nrow(exp),dimnames=dimnames)
data=avereps(data)
GSE.exp[["GSE36807-GPL570"]] <- as.data.frame(data[rownames(data) != "",])

#输出uniq基因文件
uniq=rbind(ID=colnames(data),data)
write.table(uniq,file="GSE36807-GPL570_exp.txt",sep="\t",quote=F,col.names=F)        #输出文件

##
a1_ <- read.table("GSE10616_series_matrix.txt",sep="\t",header=T,check.names=F,quote = "")
dim(a1_)
head(a1_[,1:5])
#a1_$ID <- a1_$ID_REF
a2_ <- read.table("GSE10616_GPL5760.csv",sep="\t",fill = T,header=T,check.names=F,quote = "")
dim(a2_)
head(a2_)
a2_$ID_REF <- a2_$ID
#a2_$V2 <- substr(a2_$GB_ACC,1,9)
a2_$V2 <- a2_$GB_ACC
a2_ <- a2_[,c("ID_REF","V2")]
tmp <- read.table("../../case_glaucoma/data_GEO/refGene.txt",sep="\t",fill = T,header=F,check.names=F,quote = "")
dim(tmp)
head(tmp)

a2_ <- dplyr::inner_join(a2_,tmp,by="V2")
dim(a2_)
head(a2_[,1:5])
a2_ <- a2_[,c("ID_REF","V13")]
#a2_ <- a2_[,c("ID_REF","Gene Symbol")]
#
a3_ <- dplyr::inner_join(a2_,a1_,by="ID_REF")
dim(a3_)
head(a3_[,1:5])
rt=a3_
rt=as.matrix(rt)
rownames(rt)=rt[,2]
exp=rt[,3:ncol(rt)]
dimnames=list(rownames(exp),colnames(exp))
data=matrix(as.numeric(as.matrix(exp)),nrow=nrow(exp),dimnames=dimnames)
data=avereps(data)
GSE.exp[["GSE10616-GPL5760"]] <- as.data.frame(data[rownames(data) != "",])

#输出uniq基因文件
uniq=rbind(ID=colnames(data),data)
write.table(uniq,file="GSE10616-GPL5760_exp.txt",sep="\t",quote=F,col.names=F)        #输出文件

save(GSE.exp,file = "GSE.exp.rda")#load("GSE.exp.rda")

##--##

GSE.group <- list()
a1_ <- read.table("GSE36807_sample.xls",sep="\t",header=T,check.names=F,quote = "")
dim(a1_)
head(a1_)
a1_$Acc <- a1_$column1###Intestinal biopsy
data <- a1_[a1_$diagnosis != "Ulcerative colitis",]
data$Tissue <- ifelse(data$diagnosis == "Healthy control","Control","CD")
data <- data[,c("Acc","Tissue")]
GSE.group[["GSE36807-GPL570"]] <- data

##
a1_ <- read.table("GSE10616_sample.xls",sep="\t",header=T,check.names=F,quote = "")
dim(a1_)
head(a1_)
a1_$Acc <- a1_$column1###human colon
data <- a1_[a1_$column1 %in% c("colon-only crohn's disease replicate sample","healthy control replicate sample"),]
data$Tissue <- ifelse(data$column1 == "healthy control replicate sample","Control","CD")
data <- data[,c("Acc","Tissue")]
GSE.group[["GSE10616-GPL5760"]] <- data

save(GSE.group,file = "GSE.group.rda")#load("GSE.group.rda")
