# Supplementary material for: Identification of hub programmed cell death-related genes and immune infiltration in Crohn’s disease using bioinformatics
Source: Front Genet. 2024 Dec 18;15:1425062. doi: 10.3389/fgene.2024.1425062 (PMC11688285; doi:10.3389/fgene.2024.1425062)
Supplement: Supplementary file 4 [file DataSheet2.zip › Input data and script1/data_GEO/GSE36807_series_matrix.txt]

ID_REF	GSM901319	GSM901320	GSM901321	GSM901322	GSM901323	GSM901324	GSM901325	GSM901326	GSM901327	GSM901328	GSM901329	GSM901330	GSM901331	GSM901332	GSM901333	GSM901334	GSM901335	GSM901336	GSM901337	GSM901338	GSM901339	GSM901340	GSM901341	GSM901342	GSM901343	GSM901344	GSM901345	GSM901346	GSM901347	GSM901348	GSM901349	GSM901350	GSM901351	GSM901352	GSM901353
1007_s_at	10.06793621	10.22177215	10.36145148	10.21737734	10.21163591	10.27490605	10.27568474	10.16369425	9.642876033	10.01307497	9.908750963	10.27411981	10.49489313	10.16986034	9.295541953	10.30560381	10.32016034	10.3936522	10.32235415	9.916032614	7.838135483	10.24425812	9.34300586	9.456540226	10.1496767	9.628703276	10.22633471	9.442285562	9.656623282	9.32643654	10.03100248	9.834260642	9.39989295	10.18764976	9.936803372
1053_at	7.045942189	7.249467164	6.807758118	7.007973223	6.887225896	6.349140155	6.993596082	7.095667411	7.23671018	7.415530714	6.982613028	7.40861002	7.015878533	7.281278693	7.377000514	7.313050066	7.359930654	6.964797911	6.878883695	7.245983097	7.604655823	7.285237647	7.622535812	7.163044808	7.786703506	7.39355509	6.811312227	7.340387163	7.290297634	7.210998047	7.186071064	7.295667803	7.313117198	7.032269209	6.973370373
117_at	4.819665731	4.951036989	4.570007294	4.456749175	4.520401239	4.968881237	4.844566741	4.648940029	5.185863535	5.196692775	4.914125521	4.745205219	4.77897413	5.367197674	4.898520904	4.763283052	4.685678617	4.810679924	4.732067994	4.867545394	5.812176003	4.67051203	5.207835875	4.991782045	5.000141569	5.22169987	5.078577675	4.795120207	4.87371881	5.412941724	5.184003792	5.301639778	5.813878735	4.862805601	4.795392402
121_at	6.974996138	7.538602122	7.503873788	7.499276222	7.417380383	7.28331111	7.628300069	7.744714008	7.594276229	7.397671495	7.801384072	7.829304751	7.838480019	7.527556466	7.370098241	7.560635609	7.775419215	7.662755483	7.611271405	7.219346876	6.759560254	7.587577706	7.408065431	7.107410357	7.503457804	7.539418649	7.921830644	7.606581676	7.402070975	7.284273847	7.769782107	7.739458629	7.622150438	7.975695629	7.874864816
1255_g_at	2.774339186	3.091065149	2.98664704	3.127800784	3.003704451	3.059763642	2.97978949	2.845895198	2.916854515	2.842491889	3.186573798	3.037783462	3.142622352	3.049471265	2.938016687	2.917020667	3.0268009	3.25377971	2.887233737	2.767233757	2.929607684	2.969782238	2.93083937	2.982397979	2.971060658	2.929594878	3.342667252	2.943164222	3.020849191	2.842588461	3.067733031	3.213403244	3.119119634	2.990582956	2.871111244
1294_at	7.478019693	7.757743333	7.219468063	7.694825865	7.277217255	7.45275262	7.5435215	7.786529389	8.00278834	8.128455595	7.421514414	7.485628794	7.522720763	7.835081943	7.847401705	7.495613419	7.640986204	7.721324147	7.79933333	7.570331439	8.106241098	7.636330591	7.842821529	7.698798621	7.706450005	7.811563673	8.183071869	7.695911729	7.974207296	7.748695901	8.001787811	7.854756589	7.569384562	7.749577394	8.29909028
1316_at	4.37973816	4.408880048	4.372818832	4.428078887	4.499718845	4.537071989	4.426553328	4.199313563	4.367415648	4.169681064	4.591730624	4.391594103	4.326349942	4.447849631	4.373122931	4.329452356	4.48926722	4.425251479	4.645671378	4.334188862	4.155754185	3.914849867	4.05251916	4.710738416	4.320986496	4.223202464	4.583417647	4.507529958	4.40542004	4.522925826	4.492985528	4.083151042	4.62366528	4.214531868	4.57505625
1320_at	4.542124569	4.802638124	4.785025718	4.886287341	4.840614595	4.694488272	5.118971644	5.075874651	4.666811961	4.71601667	4.613141844	4.97793964	4.605830812	5.058196457	4.640951688	4.816597062	4.95864737	4.985659053	4.59071895	4.224972167	4.187267987	5.193012332	4.419822028	4.371286069	4.556354885	4.664539396	4.602079495	4.84512494	4.538564322	4.380593918	4.793700199	4.654403203	4.599857283	4.778492719	4.487205356
1405_i_at	8.038559192	7.698940594	8.451747915	7.977744084	8.064443655	7.879783873	7.670259069	7.981841245	9.318911173	7.355303289	6.888638884	6.952592856	6.595287786	8.097637046	8.502067483	7.247017487	7.421415385	6.782227721	7.540151118	6.01506202	10.61956321	7.579282421	8.16236391	8.10228858	6.997254186	6.709924224	7.366787322	7.088183424	8.778304095	8.849348232	6.484899592	7.959115295	7.968085506	7.96807895	9.341590452
1431_at	3.104600555	3.096089814	2.853446838	3.248870768	3.089158654	3.04067308	3.125835464	3.183462324	3.259525468	3.202679992	3.214862737	3.213072537	3.23271363	3.273786495	3.194586782	2.966952949	3.082050313	3.134188703	3.103318258	3.075571769	3.209574222	3.019316421	3.058095571	3.236818538	3.018148279	3.147111599	3.011571703	3.206953772	3.303335996	2.946184266	3.201602674	3.068240072	3.248514269	3.157038447	3.039032577
1438_at	6.798070683	6.626558722	6.481278498	6.270395411	7.358836773	6.734905393	7.214640482	6.523265847	6.837382415	7.497663263	6.676629989	5.930690588	6.584267989	6.681401431	7.260828727	6.134192159	6.468646612	6.741943211	6.258787247	6.577448954	5.23782867	6.528654693	6.990734083	6.419925867	6.623924174	7.15299982	6.89987563	7.235894197	6.589235086	6.676702171	6.892773013	6.735344396	6.474216933	7.266315647	6.295498496
1487_at	8.428545604	8.489262061	8.740500278	8.802132508	8.581852453	8.395489591	8.578355095	9.161725387	8.338438043	8.355516432	8.285230822	8.862481507	9.017056012	8.629355996	7.840715831	8.694165346	9.104444939	9.074263626	8.877084082	8.299688198	7.278073223	9.099761782	8.031396185	7.735417017	9.1414456	7.874584443	8.670343831	8.325820964	7.978600215	7.637113116	8.448513623	8.270972287	7.462297164	8.608151258	9.081033194
1494_f_at	5.156798393	5.582886505	5.431899065	5.696617128	5.370574765	5.771492721	5.430414735	5.431496674	5.674133999	5.203618053	5.529372945	5.537207067	5.323433874	5.624060132	5.259801441	5.119777412	5.675440891	5.517147315	5.471484458	5.179906463	4.920265614	5.195143516	5.160539584	5.470558195	5.293568546	5.459447123	5.698687407	5.506306286	5.237148441	5.10821841	5.684789579	5.448179247	5.750441651	5.539716127	5.283500623
1552256_a_at	7.495369146	7.285897015	7.834756292	8.141711539	7.319497888	7.525485184	8.233202779	6.902826213	7.538298211	7.587557703	7.916805762	7.343197513	7.33114228	7.530936567	7.262380116	7.797146513	7.202085483	8.011150391	8.20631746	7.227257913	7.680323293	8.406594506	7.269048816	7.244135902	7.73956527	7.352961498	7.609510333	7.422551118	7.788014727	7.383958475	7.868313457	7.389055669	7.134124106	7.576189181	6.759939667
1552257_a_at	9.175134724	9.157894002	9.465086934	9.287600911	9.224861304	9.102127147	9.291272947	9.621996095	8.897094807	9.165345368	9.540593294	9.685346452	9.478180037	9.300731581	8.720776675	9.342064062	9.229708499	9.50438813	9.66381683	9.141953153	7.934631106	9.703110398	8.972117785	8.789267281	9.867556994	8.8197967	9.819127844	9.401389025	8.610598422	8.551319435	9.278559622	9.501103911	8.588850144	8.81675359	8.375501234
1552258_at	3.792053721	4.037120156	4.096884938	3.91623022	3.752936047	3.932914586	3.740361728	3.820252611	4.020400379	3.724959321	4.102053929	3.8999192	3.943887964	4.115504798	3.876686635	3.65683315	4.168537023	3.895514199	3.936550094	3.798895578	4.222498549	3.99324838	3.937466019	3.914859217	3.891353077	4.163281779	3.813539248	4.099076353	3.883856013	4.01064083	3.689367452	4.026817069	4.506311125	3.897939974	3.933913535
1552261_at	4.017635657	4.022806108	3.86312632	3.922950513	4.118160435	4.160776982	4.185314695	4.166471028	4.223671143	4.114560637	3.805007111	4.279409738	3.979308709	4.807984832	3.829132757	4.015870979	4.122025922	4.125758539	4.339022539	3.899004509	4.127824526	3.925662596	4.074567989	4.25426057	4.157985978	4.118160435	4.662926874	4.092714837	4.287747774	3.747687326	4.097149399	4.16233145	3.850696492	4.076675526	4.346733624
1552263_at	6.152851131	6.367079221	6.386387646	6.058921662	5.903041665	6.02671656	6.369102079	5.934435632	6.440279578	6.432647734	6.505363132	6.183983586	6.051505865	6.014008256	6.351463278	6.471234875	6.148428417	6.156680357	6.182527783	6.651751347	7.242482658	6.37155633	6.65284622	6.40676351	6.735116193	6.401552868	6.439867309	6.624580099	6.836381855	6.911025655	6.432827212	6.849827111	6.583386965	6.068623392	6.175976397
1552264_a_at	7.517844413	7.592211178	7.416695979	7.490095109	7.546340329	7.493841112	7.869264535	7.628943971	7.558107006	7.689167482	7.670450572	7.835754241	7.553370807	7.36105567	7.555902126	7.795725464	7.662477148	7.725321945	6.70048901	7.568760946	7.910531188	7.981650412	7.781994634	7.480516616	7.527132052	7.755128507	7.375280866	7.644011879	7.879663083	7.451244363	7.096624868	7.755342318	7.536452078	7.657573659	7.139834445
1552266_at	3.715585628	3.619366673	3.941972964	4.023965105	4.04112622	3.688486999	3.924034301	4.145280163	3.581575228	3.82718264	3.578585483	3.534320398	3.339289588	4.252066772	3.748438303	3.685578087	3.453262132	3.710577662	3.512385637	3.651843236	3.42017005	4.128137972	4.045393932	3.484750617	3.494523864	3.859075073	3.771569707	3.548530759	3.601772704	3.538221836	3.499807824	3.580962351	3.514120844	3.967026259	3.407993395
1552269_at	3.414307953	3.527923832	3.380516249	3.624959365	3.548642918	3.577782701	3.334955721	3.3995644	3.498135516	3.700742647	3.536009312	3.38994387	3.403596263	3.66668995	3.47799646	3.54863056	3.992091033	3.453190022	3.732077646	3.527923832	3.206245879	3.508638635	3.495635519	3.590630247	3.475210112	3.681471322	3.682089803	3.613625443	3.741751795	3.407108302	3.631590673	3.417530631	3.459112775	3.719584478	3.325502139
1552271_at	5.398895031	5.694477665	5.342417784	5.805801212	5.603525482	5.800834083	5.611594686	5.698737894	5.818899343	5.488308145	5.814763665	5.787793654	5.659845722	6.42035723	5.727660527	5.452861697	5.900115086	5.493237656	5.324956707	5.694477665	5.465956114	5.800664484	5.631514935	5.708669729	5.696053103	5.719277531	6.018239318	5.981463583	5.75623881	5.638627079	6.019719228	5.801846472	5.730187083	5.756021425	5.680308429
1552272_a_at	5.324251594	5.432230856	5.636789736	5.61976692	5.308756548	5.43681238	5.388903838	5.424629272	5.662445263	5.466635809	5.594945667	5.534622391	5.636927963	5.71350101	5.309120136	5.30329464	5.732269857	5.23307605	5.43681238	5.300922029	5.472613694	5.594885289	5.267225611	5.108633587	5.582898181	5.398699555	5.801507405	5.439926505	5.239075303	5.403032006	5.86613032	5.655688368	5.355233525	5.538811134	5.36259732
1552274_at	6.67955584	6.003653668	5.977435381	6.337873627	6.471213137	6.291948187	6.31518416	5.777919942	6.512051439	6.3935522	6.756856325	5.887751107	6.436483999	6.100532706	7.051653862	6.683054755	6.87356713	6.502525549	6.393821054	6.987065943	6.998471608	6.211958028	6.631251382	6.481809001	5.683802995	6.927845043	5.552710213	6.85358734	6.836040046	6.781616264	5.628731348	6.414638973	6.953941171	6.549258966	6.86596386
1552275_s_at	5.935842552	5.631848081	5.076395229	5.592059133	5.696868254	5.589229592	5.571197613	5.140959263	5.587386606	5.937039879	5.47007118	5.078902544	5.142357402	5.258490102	6.369086902	5.901356293	5.845482838	5.50383093	5.162064921	6.241304669	7.286468788	5.620289866	6.005359252	5.84210786	5.06708546	6.002694602	5.020301081	5.806733493	6.502489913	6.129390243	5.10790997	5.666442281	5.819925255	5.819731677	6.058464498
1552276_a_at	5.029340828	5.412987101	5.338753978	5.372392415	5.604340236	5.525432772	5.538410333	5.275757306	5.707586779	5.458151594	5.709147522	5.773104861	5.304148469	5.394244921	5.177000679	5.177694243	5.462679343	5.302684959	5.22402697	5.455675911	5.337476724	5.455675911	5.292606888	5.678680576	5.747687963	5.501551691	5.873233313	5.429235912	5.527140083	5.485445087	5.334615682	5.509365457	5.66198218	5.399199843	5.342582238
1552277_a_at	6.511387534	6.59211395	6.584133989	6.40811754	6.708024222	6.301969896	6.377178744	6.271692622	6.58406578	6.893091632	6.843031148	6.061645672	6.298724301	5.605128871	7.252519279	6.239045112	5.993335155	6.065343381	6.364490605	7.197135932	7.792347027	6.241467528	7.058128064	7.424808394	6.603498069	7.135412263	6.61790236	7.160149775	7.142868118	7.439408719	7.182003846	7.238351555	7.565382247	6.686260389	6.093114697
1552278_a_at	4.907925465	4.934843187	4.508712179	4.574195907	5.205848335	4.680334522	4.401860879	4.32522417	4.510051112	4.399018367	4.200408634	4.397727189	5.041634248	4.78354603	4.365303747	4.509286291	4.865726583	4.372275726	4.511656525	4.383546139	4.510051112	6.533218124	4.285248965	4.587039645	4.447705679	4.524514908	4.371150055	4.566448189	4.525907316	4.530594785	4.988821024	4.545560738	4.443382817	4.082700355	4.49990355
1552279_a_at	6.436654059	6.288530584	6.462215924	6.643379377	6.760154934	6.312109279	6.075018904	6.263535824	5.772917636	6.011078673	5.727173198	5.910095058	6.625432209	6.316702781	5.947845112	6.636629418	6.517754423	5.933587591	6.463746284	5.597271434	5.655587167	7.303769704	5.894649226	5.772571426	5.981597383	5.916259493	6.174925208	5.958190558	5.93638378	5.649261131	5.879064068	5.96993972	5.498601007	5.975972122	5.828925589
1552280_at	4.292532954	3.812800077	3.382548531	3.677732098	3.98451923	3.317087486	3.494536923	3.61764203	3.706381515	3.615723736	3.272153815	3.826966835	3.807770594	3.558061264	4.737950849	3.849262828	3.849262828	3.568974068	3.987824634	4.955974493	5.487090635	3.448886422	4.018583315	4.277021463	3.907746097	6.74830637	3.64873924	3.482095859	7.007383304	3.679317437	4.486258257	4.251369824	4.644505964	4.268464529	3.521446028
1552281_at	8.653744328	8.502911891	8.823571928	8.89796661	8.593879468	8.691550233	8.946684978	8.906886904	7.820138479	8.201108334	8.044035613	8.688803698	9.006081542	8.603621695	6.774991037	8.950114773	8.588934016	9.212814586	8.714842869	6.83621575	5.096905941	9.150450784	7.289711967	7.005566168	8.845486119	7.490810087	8.552690286	7.144999301	7.638764453	6.650392984	8.277151853	8.001602051	6.988037906	8.28911537	9.426587636
1552283_s_at	3.597729431	4.094590979	5.334764309	3.114888925	3.492710255	6.445863325	3.694031549	3.187531108	3.233852351	3.539899168	3.450002095	3.301507586	3.549911752	3.578991608	3.745807689	2.996839982	3.441324812	3.389464797	4.415633028	3.371651343	3.482607481	3.591451603	3.367090668	3.936427322	3.271890049	3.409048971	3.482607481	3.371491099	3.319409961	3.449797864	3.064700513	3.263382282	3.400922322	3.612467611	4.867794198
1552286_at	4.786593019	4.825534054	4.629824295	4.547845661	4.607568813	4.87439868	4.806805819	4.871671872	4.983457361	4.77921329	4.753013565	4.66951137	4.770143551	4.806417479	4.820428311	4.959762989	4.829356204	4.420320122	4.54186404	4.992131122	5.047099641	4.618419222	5.008978991	5.331651447	4.76143508	5.098454338	4.630433394	4.9338215	5.523366069	5.135961125	5.202961931	4.84781181	5.231779159	5.250439606	4.711792728
1552287_s_at	6.168027392	6.089364983	6.236226705	5.584457134	6.083914505	5.993081015	5.993337101	6.025786559	6.082904374	6.274286716	5.822126134	5.488738475	6.210728383	5.395542164	6.133341858	5.824216563	5.493048184	6.116979826	6.657179386	6.533271652	7.306277119	6.353315472	6.411946888	6.18079897	6.207281821	6.123421571	5.758584323	6.017500702	6.130838441	6.036673805	5.886019793	6.027847887	6.037887879	5.727837183	6.86190365
1552288_at	3.839520635	3.646109664	3.68145824	3.802089893	3.543011967	3.672259853	3.68145824	3.702781183	3.921793803	3.602967795	3.654970018	3.808922976	3.469548452	4.629650198	3.772330408	3.68145824	3.665457333	4.090164799	3.586637352	3.540942936	3.448919972	3.491485869	3.364994496	3.594137818	3.706702958	3.939825801	3.883488678	3.726040625	3.71317061	3.520783342	3.645101895	3.675590568	3.625491551	3.80848726	3.68145824
1552289_a_at	3.832471938	3.991903918	3.868112094	4.032809059	4.196790694	4.281361223	4.032809059	4.085620956	4.500921057	3.714466009	3.897102703	4.058440823	4.140112735	4.638591315	4.045134839	3.999709488	4.266377618	4.005661184	3.977409087	3.770817383	3.945626869	3.799225565	4.068165506	4.000555763	3.918736769	4.12471561	4.388424658	4.115480712	3.914730508	3.883766622	4.071934527	4.262281648	3.895446536	4.06516346	3.68176543
1552291_at	5.926465992	5.971324145	5.84489409	5.832702102	6.000939302	5.856290643	5.805951814	6.32695613	6.33933215	6.146309779	6.280692662	6.436965751	6.082336627	5.721996543	6.264458132	6.169227852	6.002336046	5.950090442	6.018155833	6.310469869	5.751899604	6.322904329	6.093730015	5.822369391	6.330750121	5.901540185	6.02470266	6.064136211	6.106464341	6.263622681	6.154496124	6.033677593	6.119941571	6.281973418	6.086550642
1552293_at	4.177835142	4.302244524	4.087961728	4.417788929	4.121749539	4.455715887	4.336116088	4.483398261	4.253444962	4.05596399	4.37445568	4.47623299	4.37421021	4.119350518	4.071095137	4.406634494	4.567218295	4.361851168	4.16519617	4.118958055	4.317736276	4.159537743	4.269409248	4.425656766	4.42143385	4.19682299	4.477855002	4.287328653	4.117539313	4.266154555	4.572208827	4.273416061	4.185428226	4.431806836	4.333978097
1552295_a_at	5.879198952	5.94128227	5.613471321	5.476307628	5.906231571	5.556529879	5.795858943	5.745398494	6.249322455	6.337318546	5.94128227	5.666455382	5.589626206	6.135002654	6.307446272	5.666172313	5.341168909	5.584131055	5.616879817	5.688728466	6.831348427	5.499178918	6.079189303	6.117889837	5.807679502	5.992824023	6.259880706	5.985622574	6.445494231	6.234977034	5.95333392	6.050319504	6.153960928	6.114914745	6.019366482
1552296_at	5.640740197	7.318883577	7.264797542	7.344873478	4.206360984	6.437026119	7.896625424	6.700587155	5.437374725	7.883754419	5.627184735	6.463113984	7.282517538	5.805225908	4.209207151	6.287243912	6.892400987	7.369588896	7.389614545	5.554467644	4.008017003	7.063329165	6.094643813	4.633730721	8.228989886	4.209757508	7.217773893	5.227714528	6.031937807	3.796412677	5.731729416	5.825132273	5.110040101	6.216107562	5.518777522
1552299_at	4.511658337	4.595464233	4.230872815	4.319596899	4.445837099	4.242167757	4.496533572	4.579772119	4.476738059	4.659821745	4.44178746	4.504473172	4.914914391	4.07039397	4.237722121	4.569178904	4.786141693	4.581332054	4.266816497	4.414071064	4.670350214	4.480322257	4.699727283	4.485776817	4.636425013	4.481288662	4.359883939	4.66152776	4.606734021	4.315982266	4.144601858	4.946509198	4.395490779	4.696894984	4.459293057
1552301_a_at	4.278702561	4.231318024	3.936673746	4.040059126	4.130403958	4.527568692	4.260223126	4.290428693	4.444667373	3.973591524	4.047825778	4.496379222	3.95385306	4.373951931	4.25749803	4.402721698	4.459591522	4.046559756	4.239188086	3.991324665	4.046151885	4.265625167	4.047239663	4.076288041	3.992454806	4.160982627	4.4505662	4.282079116	4.597127451	4.231318024	4.12481689	4.25840114	4.31578121	4.219498323	4.125973123
1552302_at	3.761595627	3.881207321	3.982400774	3.623196321	3.78642337	3.755348517	3.563541953	3.6218444	3.890226586	4.089750149	4.066740021	3.710015245	3.683550874	3.503124974	4.263951914	3.75031046	3.675717327	3.578885647	4.002082543	5.02483138	5.067155433	3.677437434	4.421992815	4.128128594	3.910348245	4.362892484	3.696763954	3.937096512	4.669240954	5.02915357	4.340892675	3.94385319	4.481701179	3.501161244	4.364386009
1552303_a_at	5.137300221	5.505895241	5.244306617	5.262945147	4.735044348	5.097777148	4.902238431	4.817649732	5.403036964	5.692196983	5.305391937	4.92624176	5.163700105	4.619044719	5.410345414	5.14998694	4.816183299	4.948024771	5.286159243	5.757506324	5.480076643	4.889047074	5.657869583	5.517800149	5.25872406	5.907889925	5.220651891	5.479118326	5.845221235	6.084767897	5.598777548	5.590916456	5.736277807	4.969699588	5.279230089
1552304_at	3.593898676	3.534620507	3.819006928	3.520706329	3.563590313	3.532257299	3.53474969	3.790492487	3.522393328	3.78042154	3.936522598	3.540603839	3.610356134	3.176013944	3.789186767	3.633015385	3.491340343	3.63098548	3.81812421	3.689144101	3.633015385	3.935809733	3.900704888	3.486858179	3.683731724	3.646813062	3.7444565	3.337983858	4.007456565	3.633015385	3.882797973	3.620060796	3.757885152	3.751428616	3.56359253
1552306_at	4.02540635	4.133525098	3.771314224	4.198823047	4.017748985	3.559632594	4.373526959	3.686761605	4.207547778	4.106586067	4.195140755	4.294935535	3.798555172	3.372623228	3.758448161	4.624722148	3.91060249	4.121500559	3.700250535	4.158233317	4.080398879	4.254753273	4.021759196	4.390050647	4.370746602	4.571741499	3.791431064	4.281569437	4.323312225	4.59270421	3.872392323	4.140855045	4.245025127	4.383022162	4.054416902
1552307_a_at	4.845470248	4.895670342	4.975630875	4.991733269	4.985644332	4.836240389	4.854182106	4.718198903	5.244121112	4.850901689	4.996227467	4.546726572	4.513062609	4.800503858	4.957454344	4.752261113	5.213417133	4.865028689	5.014211088	5.510518953	6.630420111	4.681047002	5.599099229	5.243937683	4.968843038	5.291707319	4.588047589	5.165764909	5.391712815	5.390387959	4.82647728	5.249174061	5.338986904	5.218590097	5.535851665
1552309_a_at	7.457330357	6.264282474	6.56568427	5.092625574	6.862492834	5.62148359	5.810525836	5.15566688	7.120308827	7.0677503	6.676061292	4.843512409	5.414231873	4.640125235	7.495090603	5.577016694	4.988769924	5.203928176	6.222931397	6.617668632	7.459261223	5.030810344	7.809391224	5.821977915	5.358539893	6.160348765	4.794382016	7.27285075	7.013690038	7.260345334	5.484206588	6.633809903	7.712907573	5.20032075	6.740795257
1552310_at	7.196855004	7.001851175	6.9620061	6.828098988	7.129639022	6.28112033	7.095916887	6.765266478	6.19702674	6.747332423	6.415481931	6.747332423	6.909352237	6.431936887	6.50075229	7.036317337	6.653537681	7.197094845	7.274290752	6.626813144	6.837267302	6.976935371	6.747332423	6.785722011	6.44174311	6.504345084	6.145097313	6.432043705	6.762348095	6.646126269	6.332651154	6.477658638	6.209478743	6.856237949	7.166272743
1552311_a_at	6.604006181	6.906847484	6.824905201	7.009628248	6.782859661	7.191653744	6.933278355	6.783474807	6.784799986	6.519317004	6.72896896	6.93286248	6.966826296	7.088892689	6.773785947	6.741180617	6.987773024	6.819892228	6.937452065	6.656362336	6.638879315	6.598349	6.306878072	6.715664041	6.859053316	6.637100715	7.005877147	6.590509654	6.756502374	6.620324448	6.941935104	6.879694819	6.944037427	6.885006278	6.661663233
1552312_a_at	6.212338257	6.645259366	6.708654988	6.656372069	6.402448516	6.448209531	6.619938344	6.670579301	6.205299803	6.859081331	6.865374062	6.6452983	6.487445147	6.096593934	6.304862951	7.095996334	6.523185494	7.009628248	5.331024012	6.907114427	6.628118423	7.264900691	6.96977332	6.894745342	6.202297644	6.875230401	5.963865657	6.969156979	7.163866274	7.058476066	6.505718328	7.237064594	7.020139018	6.552115989	6.807780159
1552314_a_at	3.595358246	3.862580768	3.656249829	3.661492451	3.775313219	3.83569192	3.778486834	3.632424976	3.770275731	4.004044955	3.820931625	3.953018528	4.032596499	3.91257366	3.829132757	3.829132757	4.009398851	3.791876337	3.617989495	3.531790319	3.861576703	3.747101363	3.829132757	3.494306972	3.865577933	4.00737887	3.991912605	4.189227062	3.701194466	3.829132757	3.502502598	3.972657412	4.018831219	3.961204389	3.602743055
1552315_at	6.648451724	6.329713438	5.938145724	6.365277909	6.321711535	5.910448318	6.176516526	5.784898601	6.756368396	6.443398235	6.376014521	5.913161255	6.114508285	6.646599711	6.603844499	6.167220186	6.218329324	5.84502319	5.470277898	6.271626618	7.846595891	5.977642958	6.857137225	6.38396933	5.618487258	6.797625774	5.928278456	6.395648687	6.965200202	6.63635265	6.533004167	6.807739728	6.343970047	6.288519313	6.395288613
1552316_a_at	6.552146999	6.07952691	5.611095516	6.234773613	6.238662469	5.098206498	5.482307329	5.462378227	6.765214222	6.384354917	6.521319636	5.470766081	4.884182447	5.714931578	7.102071808	5.827625241	5.995754319	5.253453406	5.311545464	6.540436256	8.4183845	6.202381097	6.976030146	6.569947653	5.563252993	6.633787053	5.404855005	6.577494107	7.13527414	7.022692714	6.12128997	6.903519843	6.37295041	5.920569555	6.672548426
1552318_at	6.25230516	6.022237935	5.51217992	6.080370317	6.081119538	4.859804794	5.60886009	5.559366943	6.298743998	6.283581006	6.490205946	5.126787983	5.145542515	5.670668397	6.788584083	5.740262923	5.458424326	4.89638591	5.420251357	6.019756952	8.699577704	5.661207402	7.212591063	6.682653549	5.801727615	6.614861253	4.683321976	6.579224765	7.15292835	7.057368696	6.000995456	6.72340256	6.650684004	5.889594831	6.422383185
1552319_a_at	3.537248573	3.587439529	3.630799528	3.78676451	3.760817338	3.889301073	3.760817338	3.7429461	4.054956698	3.706006614	3.943915685	3.685076465	3.59202023	4.544495395	3.928057531	3.733419819	3.713499475	3.851791409	3.417066928	3.700753943	3.388535486	3.275493269	3.746375766	3.733419819	3.538550296	3.661337072	3.803458107	3.891040842	3.750019028	3.894223721	3.689483701	3.785618442	3.730342519	3.771607165	3.775010934
1552320_a_at	3.06543	3.27756177	3.150045172	3.5724047	3.28366537	3.06450025	3.249326137	3.229323463	3.765604686	3.26584905	3.09126376	3.389372733	3.262614693	3.37656783	3.076998191	3.219333526	3.243401692	3.145580726	3.172662206	3.106437187	3.378453329	3.188032313	3.187312376	3.147982626	3.233276942	3.165691893	3.346623658	3.026017053	3.126529024	3.034261973	3.292205844	3.328885194	3.292268366	3.111743742	3.114047678
1552321_a_at	2.767310486	2.894745756	2.921158093	2.896237214	3.081770171	3.141249612	3.020375728	2.907726845	2.960671193	2.794358766	2.661534389	2.931492021	2.858114811	3.07208512	2.906736025	2.877412853	2.877959354	2.778374228	2.906736025	2.906736025	3.019803324	2.906736025	3.014819046	3.243276402	2.904636182	3.056725356	3.146565202	2.880674471	2.733871518	2.841078374	2.848785528	2.873959749	2.82727809	3.028160815	2.866088888
1552322_at	2.86942004	2.947566596	2.844258998	2.811873881	2.710247462	2.72060045	2.868709718	2.85209046	2.726931244	2.772258335	2.909482057	2.876164196	2.746995845	2.830019368	2.859398915	2.957233371	2.862634972	2.88219709	2.814341645	2.728632461	2.629904778	2.753011488	2.810701786	2.757538499	2.731732147	2.759097597	2.826223509	2.70878605	3.078887638	2.86037703	2.769554705	2.943362522	2.761896159	3.0007437	2.921011468
1552323_s_at	3.715585628	3.694579067	3.482360143	4.21114101	3.394594408	3.89501976	3.954217512	4.08097899	4.331438306	3.825585694	3.819567313	3.819567313	3.450694046	3.441251331	3.742883707	3.505425	3.745446856	3.819567313	3.663854924	3.866597798	4.480700296	3.864840035	3.752416231	3.819567313	3.516885539	3.747543295	3.845347829	3.729144663	3.951678017	4.253318178	3.543942291	3.925645602	3.859649366	4.087613723	4.297915123
1552325_at	2.787272402	2.816017248	2.745278471	2.794591362	2.845276472	2.864655799	2.903828752	2.690561636	2.733727279	2.84584076	2.766796733	2.810811779	2.889606511	2.903832432	2.960995496	2.803579221	2.752142392	2.915975581	2.657786819	2.863712114	2.95119932	2.698803841	2.580830984	2.83593188	2.899286367	2.901602042	2.878573608	2.734544801	2.792673217	2.835399978	2.79697073	2.857031293	2.827098591	2.851873887	2.749030071
1552326_a_at	4.251573413	4.08670382	4.098821941	4.11864065	4.145221731	4.492021311	4.156138273	4.484047226	4.413137385	4.145404276	4.168515704	4.3044615	3.895988331	4.933747082	4.019475972	4.098496298	4.050212628	4.194257608	4.100905743	4.197971563	4.365279619	3.961511554	4.269904789	4.215895965	3.960303605	4.43341516	4.459398939	4.154667983	4.041928677	4.149271036	4.528486975	4.253872541	3.980234228	4.54767135	4.140206837
1552327_at	3.480949737	3.617794923	3.606496522	3.168017798	3.540603839	3.43578334	3.572092434	3.335464934	3.328785858	3.186874289	3.300054243	3.336466762	3.388593188	3.295434402	3.247738787	3.040458641	3.239392247	3.587148005	3.863242066	3.056866236	3.380192252	3.681940215	3.445503654	3.394848291	3.27494571	3.117879801	3.388593188	3.202505741	3.367111852	3.4699206	3.392408196	3.36236846	3.622713126	3.507620261	3.725207936
1552329_at	4.82547241	4.633029976	4.828122882	4.529548939	4.521668734	4.502033062	4.622123303	4.301376008	4.542390595	4.604159517	4.036567484	3.888825554	4.284815898	3.838649544	4.760634779	4.437787484	4.08831988	4.204742387	4.570495122	4.867512093	5.462793751	4.487985442	4.783898823	4.805941747	4.205309089	5.137552218	3.882797973	4.759759109	5.050462278	4.934158681	4.500879149	4.975483229	4.602242412	4.601099561	4.506230305
1552330_at	6.387612121	5.88916923	6.196266241	6.190060485	5.989947007	5.805457491	5.963974948	6.135185135	5.691970677	6.166637464	5.864444266	6.062086068	6.19397365	5.25872406	5.647585391	6.261226949	5.613212849	6.466366758	6.377679569	6.234866052	6.559550612	6.36440919	6.019506773	5.426426491	6.075588446	5.914632046	5.289186376	6.075612975	6.143698541	5.959395303	6.012198828	6.178266008	5.744460073	5.822880097	6.00603056
1552332_at	6.540058883	6.661264015	6.643112229	6.567461054	6.536644439	6.603912651	6.483716938	6.76898326	6.849439102	6.519655096	6.549258966	6.705880641	6.737976428	7.04251541	6.384344161	6.542871682	6.696077923	6.581017764	6.61308218	6.603767459	6.486104209	6.346685965	6.468881946	6.522534448	6.764974274	6.620418251	6.988953365	6.806152649	6.538189892	6.306665844	6.871481366	6.698852457	6.636069923	6.695009252	6.310891924
1552334_at	5.164505981	5.148686739	5.613388704	4.835705592	5.225232038	5.170753229	4.693221996	5.141715907	4.592337365	5.09323973	5.156200841	4.984053944	5.257598336	5.018856792	4.670323694	5.148686739	4.846806982	5.259898331	6.113624052	5.553376911	5.629429804	5.410572547	5.148686739	5.148686739	5.609259741	5.047017753	4.963777737	5.064869462	4.989062487	5.113672758	4.892933113	5.116709687	4.956369238	4.903981459	5.468955757
1552335_at	4.883714072	4.924537114	5.019125643	4.860712058	4.953304406	5.094012758	4.922543382	5.140959263	5.162316208	4.996291209	4.988583003	5.250099233	5.026172797	5.493964374	4.923753257	4.933560534	5.228679556	4.880154592	5.123353049	4.81148441	4.808391194	5.015836902	5.153927042	5.052907583	5.019125643	4.9932348	5.259451104	5.019125643	5.066358842	4.983868606	4.976239082	5.019125643	4.942188604	5.324177171	5.114340702
1552337_s_at	4.163193546	4.37384938	4.475131478	4.344662625	4.210167616	4.580876087	4.356075884	4.400586602	4.400940025	4.522289165	4.224077442	4.696481997	4.439211654	4.626531003	4.129381419	4.065987393	4.729573821	4.552060785	4.85167498	4.076320821	4.588592298	4.344662625	4.164552053	4.277021463	4.344662625	4.160792301	4.658162468	4.126747592	4.008977115	3.992860468	4.347941965	4.174339293	3.995607219	4.390198132	4.248448651
1552338_at	3.49983218	4.013765578	3.873316809	3.908851018	3.810230653	4.041032486	4.038888573	3.555723418	4.295007133	3.782803168	3.972058115	4.207261212	3.896501206	4.787819019	3.974159578	3.92464434	4.207614446	3.868274696	3.70898478	3.951868965	3.618253251	3.744217801	3.92163317	4.221381128	4.065967333	3.951088652	4.303776791	3.762535456	3.902416775	3.901162159	4.038406539	4.274744729	4.094466499	3.930177686	3.192635504
1552340_at	4.555654321	4.92646814	4.880227049	4.64951318	5.040596675	4.931150117	4.909032363	5.478132522	5.454741253	5.040596675	5.040596675	5.032964261	5.078215738	5.171452928	4.880110449	4.854212553	4.848908475	5.072767623	5.028726224	5.223356373	5.119532645	5.137637446	4.961531333	5.079148702	4.801318119	5.005337822	5.069469378	5.040596675	4.955860509	4.926593215	5.166932881	5.129383655	5.123303833	5.191533066	4.954114649
1552343_s_at	4.258830647	4.034886823	4.253318178	4.228746824	4.076699971	3.838122722	3.684046159	3.648749631	4.140102442	3.842168529	3.718277891	3.778995281	3.738064777	3.661453709	4.202344814	3.691371896	3.721167421	3.924226837	4.600284491	4.510051112	5.989087897	3.855581913	4.183095671	3.956205567	3.965807976	4.227293989	4.222124372	3.719255472	4.553807016	4.557596731	4.046018333	3.877141293	4.133024039	3.824387853	4.319350073
1552344_s_at	5.775931275	5.863355158	6.234162767	5.946328115	6.250023365	5.40747549	6.232670456	5.60964305	6.039699296	6.359625869	6.020462447	6.025072885	6.025072885	5.662427089	6.162687419	6.511408684	5.350384935	6.168066492	5.507146232	6.318474404	5.978785571	6.394758717	6.309134527	5.772212756	5.757127547	6.569832677	5.479408465	6.03087563	6.313771241	6.195480861	5.896432762	5.932936649	5.986397324	6.256276071	5.754315104
1552347_at	7.260838864	6.982179354	7.066517755	7.057995381	7.094107856	6.670608984	7.198288163	6.407249252	6.49425566	6.935788653	6.423846	6.303377155	6.869255957	6.344943674	6.817240707	6.868416828	6.390301278	7.043501198	8.14627687	7.386159749	8.262317671	7.163151263	6.968665037	7.16221379	7.094056619	6.729430371	6.330737926	6.644648328	7.346258295	7.169225412	6.179630353	6.405774842	6.594669229	6.882130749	6.999429932
1552348_at	4.941486693	5.418382951	5.115535685	5.634559313	5.26710275	5.48003769	5.220506365	5.485495728	5.659914597	5.331279689	5.525879614	5.380722901	5.479345521	5.344498276	5.782277103	5.117259089	5.641803722	5.331543244	5.335085288	4.9410453	4.807993199	5.08514561	5.405949464	5.873362254	5.300774168	5.290386662	5.831244492	5.162443893	5.204921364	5.379363365	5.328489775	5.333210349	5.25444765	5.592392031	5.083255653
1552349_a_at	4.25750114	4.382444571	3.989727061	4.291506827	4.139459574	4.25750114	4.250411141	4.447247036	4.592135884	4.443634009	4.224865554	4.270427235	4.233288959	4.865665825	4.519368449	4.174750245	4.555121858	4.013031064	3.961200284	4.25750114	3.910019725	4.17010086	4.073848544	4.225568898	4.365592248	4.36347955	4.614275419	4.157451294	4.196913152	3.950087233	4.443518716	4.050376395	4.085290016	4.123854528	4.102362188
1552354_at	4.431162242	4.598108123	4.686596212	4.440199873	4.346716484	4.559292105	4.746365127	4.595370115	4.529502759	4.400185946	4.55621018	4.547755388	4.25535512	5.655359762	4.289609514	4.441937862	4.667433379	4.497443017	4.273874443	4.243449456	4.014800165	4.632446528	4.227564919	4.459398939	4.495130332	4.477836298	4.635690111	4.363790987	4.364787181	4.273058869	4.592652205	4.298077919	4.16322924	4.516589108	4.107090958
1552355_s_at	4.481632911	4.718775676	4.490253912	4.59204738	4.726727878	4.584120661	4.68927722	4.718867091	5.023219506	4.536054055	4.584369928	4.73614146	4.831283196	4.462430129	4.505575222	4.534539151	4.86252518	4.795363133	4.68927722	4.253967121	4.125883035	4.728670943	4.76696432	4.804035001	4.68927722	4.576696309	4.813247427	4.71892408	4.849326928	4.846757248	5.028018539	4.550986788	4.977180383	4.569310104	4.857496247
1552359_at	3.0595842	2.767766234	2.966351015	2.733077044	2.863938358	2.896857413	2.831327412	2.881716975	2.917125684	2.870406694	2.931989658	3.227364159	2.936020905	2.901569014	2.762163069	3.0662795	2.881716975	2.957477649	2.828772627	2.715157066	2.867361156	2.971031937	2.816337958	2.881716975	2.815513144	3.024205771	2.86744952	2.707831896	2.869742174	2.858399143	2.885149741	2.855578146	2.838604912	3.128064795	2.856559697
1552360_a_at	5.901449068	5.994648088	5.89005809	5.780914246	5.692449345	5.752041428	5.798320204	6.226066421	5.503262647	6.015230502	6.02253982	5.655691465	5.789778873	5.491912253	5.739309371	6.255100375	5.662925322	6.126882584	5.873738475	5.896396386	5.791603885	6.219846676	5.810849847	5.653478785	5.490684748	5.608038814	5.901449068	5.64934535	5.692298967	5.948589229	5.581932805	5.769934914	5.257581009	5.524133315	6.448237503
1552362_a_at	6.52400768	7.204615851	7.514413098	7.103129851	7.152075626	6.289694843	6.777065819	5.600855029	5.471928872	5.204422016	6.177655841	6.064861301	6.05357711	6.747524245	5.544575483	6.50935474	6.376643064	8.171000262	8.506409713	5.475069504	6.224177634	6.754983674	5.078560917	5.308898166	6.909170892	5.651230765	5.349404949	5.523799525	5.588787844	5.509453327	4.967426132	5.140492491	5.197891557	7.745851162	11.02888822
1552364_s_at	4.248112954	4.263634378	4.369327259	4.452318039	4.361857056	4.166401817	4.104676197	3.955289367	4.897784479	4.7443757	5.258285609	4.209724279	4.185458613	4.615184681	4.852475393	4.354224283	4.021406545	4.234204323	4.047500369	4.68664027	5.284313991	4.191494114	5.179662154	4.849496116	4.177410856	5.45782814	4.881926781	5.587155081	5.360599511	5.339201917	5.009330114	5.299879802	4.950208419	4.812957426	3.872834148
1552365_at	7.354244667	8.487063196	8.699444165	8.43168759	6.821047557	8.611968377	8.749193948	8.861606	6.725621309	8.350439122	8.527824439	9.137371667	9.021402174	7.686529622	5.662158088	9.150457775	9.152322319	9.390676493	8.847168132	6.723080823	3.011717279	8.143571365	7.185205729	5.981113598	9.208432187	6.706531338	8.541372201	6.882669192	7.447025314	5.916845807	6.858755813	7.152778616	7.148141193	8.356240699	10.42246087
1552367_a_at	6.739721256	7.547282143	7.817432516	7.576123908	6.519964588	7.470677048	8.07143587	8.400037598	5.879739822	7.970829442	8.047311567	8.524186901	8.346115681	6.726650008	5.073622289	8.192553615	8.622291729	8.769385585	8.069769075	5.397114715	3.682279718	7.559961687	6.189210613	5.045364114	8.691628926	6.185598965	7.531124685	6.244334785	6.758925099	4.950403393	6.296674118	6.353476057	5.852515092	7.65523692	9.472810421
1552368_at	3.592919295	3.196767992	3.212081968	3.188156643	3.374389629	2.991268363	3.171869862	3.196767992	3.401941776	3.113697018	3.196767992	3.196767992	3.422478546	3.32203837	3.140682389	3.099460122	3.166596088	3.150905722	2.966627576	3.186597656	3.308432925	3.169552917	3.223222794	3.287859305	3.155645974	3.181482173	3.153616213	3.196767992	3.467199766	3.261061154	3.417338442	3.202529562	3.142385643	3.095509775	3.196767992
1552370_at	7.724951762	7.763491533	7.417199715	7.748250873	7.374697601	7.597940782	8.459660666	8.230772234	7.306411036	7.658331094	7.748082253	8.309791154	7.739558437	7.661694376	7.501330655	8.20413669	8.246718366	7.981619792	8.040571304	8.134039734	5.913227527	7.974906977	7.677133046	7.231278831	7.883613731	7.109586739	7.368764233	7.428896799	6.989036997	6.703600336	7.136179721	7.609845806	6.576543555	7.900158979	8.017119571
1552372_at	2.493164937	2.556271254	2.754245066	2.823929725	2.643142004	2.701138115	2.703909952	2.744869788	2.508651406	2.574011103	2.63797195	2.558896104	2.797106007	2.627026996	2.628234658	2.733871518	2.718391072	2.618660023	2.722428498	2.683406015	2.689717783	2.600640865	2.61939838	2.582329887	2.627026996	2.682302033	2.582344837	2.456565407	2.656047651	2.591265478	2.458121767	2.593561456	2.672766778	2.610863798	2.584543528
1552373_s_at	2.817140637	2.831222852	2.664178112	2.935061666	2.649641224	2.655681111	3.011754526	2.832872485	2.703926281	2.881932051	2.911468665	2.810247375	2.988319197	2.593828358	2.570400532	2.918159444	2.899677114	2.797011629	2.958012934	2.786895151	2.617916834	2.879122023	2.836223025	2.987867661	2.794408173	2.693354001	2.649412607	2.659812578	2.702133388	2.6897685	2.683980457	2.780214329	2.613700722	2.980331491	2.977479289
1552375_at	3.580074051	3.879446488	3.526351637	3.922014742	3.428634281	3.40442709	3.521045827	3.537166108	3.811850593	3.667569204	3.361020289	3.584713495	3.330944769	3.393820081	3.462165166	3.480949737	3.153116251	3.390943021	3.480949737	3.384339166	3.76151424	3.436320825	3.489803146	3.549426117	3.66535862	3.409048971	3.211076156	3.494968521	3.349229154	3.542950396	3.355467018	3.292457532	3.532000245	3.595265697	3.51576278
1552377_s_at	6.053036322	6.041888974	5.768821907	6.065958621	6.065958621	6.181315003	5.871334052	6.066889625	6.131412704	6.209853909	6.108974755	6.016870595	6.102010922	6.128340566	5.960502552	6.05361686	6.198569116	6.039999221	5.818023586	5.93152565	5.877248417	5.963099272	5.875826289	6.223271848	6.113658898	6.203760732	6.632776195	6.064227345	6.21155251	6.01957832	6.18284772	6.202209477	5.969701655	6.27997586	5.845132249
1552378_s_at	5.759006134	5.908272949	6.436483999	6.234996808	5.82266301	6.026678239	6.216520873	5.956113301	6.115751984	6.156539667	6.496347127	6.313304664	6.318526865	6.163783801	6.108579833	6.48214967	6.260430873	6.11416036	5.949165322	6.835824651	6.277388144	6.369155004	6.013242501	6.392841675	6.030831463	6.498934638	5.886116994	6.060551847	6.290300129	6.30602158	6.104166119	6.323322273	6.186389677	6.021016556	6.887691508
1552379_at	2.648306767	2.573242979	2.649641224	2.617523415	2.520419711	2.56348026	2.54425838	2.758706421	2.534600827	2.692106254	2.646603865	2.590642334	2.717018499	2.64772579	2.655565478	2.770686742	2.742474943	2.649641224	2.596982264	2.779264173	2.790793031	2.733235442	2.505491416	2.854841799	2.649641224	2.560357256	2.649641224	2.521015627	2.733871518	2.548134181	2.688397682	2.569032014	2.612729288	2.649641224	2.593339928
1552381_at	3.047523604	2.641948099	2.876346992	2.652767092	2.876346992	2.888269109	2.99839123	2.964567331	2.874739768	2.62796313	2.885867409	2.816365781	2.783218069	2.974631186	3.012883518	2.876346992	2.861796631	2.808393371	2.811314726	2.790788266	3.21063868	2.92476448	2.747918443	3.104755149	2.963362442	2.76419757	2.93139091	2.632483411	2.88634399	2.961541649	2.992313402	3.043330624	2.88900892	2.692583453	2.679139256
1552383_at	6.643777684	6.644509014	6.742273872	6.973353098	6.577060874	7.270517899	6.697014154	6.685532558	7.591619864	6.773167074	6.672816737	6.917317992	6.808374133	7.134986755	6.882138425	6.746816259	7.071250377	6.755421679	6.642004839	6.715478629	6.913371237	6.629452625	6.586505944	6.974354736	6.95757153	6.969072473	7.12610319	7.000849208	6.524790783	6.484432868	7.032246939	6.654830922	6.514153971	6.951542743	6.872457685
1552384_a_at	4.344366731	4.059843633	4.508699696	4.692564206	4.232170452	4.459398939	4.593245733	4.163959836	4.288160033	4.344366731	4.320277842	4.212501012	4.454536792	4.4372552	4.369064767	4.410811493	4.630023356	4.384151009	4.267923382	4.224460088	4.174122231	4.270180864	4.218898627	4.446795189	4.344366731	4.240286207	4.669997865	4.333603684	3.924224015	4.275218811	4.536362522	4.534696373	4.011271905	4.268077709	4.299661442
1552386_at	5.362231033	4.770561003	3.563057743	5.313982027	4.849032087	4.018164097	3.24615755	4.639052961	4.845924959	5.673731016	4.442419296	4.825417398	4.584101903	4.161177156	5.828567362	4.919657613	4.779898871	4.388922306	4.283563359	5.814097079	6.780422161	5.558918995	6.326606404	6.534689374	4.750169153	5.352448907	4.897859697	4.339641607	5.732925263	5.327953732	3.868130096	4.849032087	4.382445252	4.849032087	4.885398609
1552388_at	5.785786478	6.275319703	6.271359711	6.331363593	5.468095998	6.269067816	6.369464799	6.391568734	6.265570649	6.280708642	6.881266278	6.704869365	6.29510111	6.581534776	5.959765784	6.351856662	5.81785535	6.238053878	6.153068509	5.95458713	5.430513757	6.382514715	5.921003606	5.418455482	6.401508108	5.611999521	6.083390093	5.906665832	6.099048001	5.681096897	6.223866957	6.223007005	6.089397576	6.018094978	6.368129214
1552389_at	4.52545297	3.753146033	4.35511658	3.362700892	3.943920136	3.970163517	3.530286403	3.483187948	3.48539199	3.645811579	3.432926221	3.497585642	3.299941305	3.922195138	3.46330286	3.749636537	3.587800926	3.651473216	3.496527536	3.038917538	3.142917854	3.670494288	3.220892151	3.429041349	3.66832252	3.019155418	3.41876983	3.071336295	3.240744189	3.049768648	3.447707627	3.270885464	3.274202192	3.690139068	3.45689016
1552390_a_at	5.028003869	4.595295536	4.332362987	4.00130379	4.812290961	4.342491185	4.114804554	3.533943257	3.263682003	3.706337044	3.226247151	3.957253158	3.625324719	3.511225075	3.397222517	3.97825696	3.474291238	4.390973064	3.562292304	3.027003668	2.945932748	3.905866902	3.525537144	3.541276693	3.929804513	3.728186591	3.470495486	3.178954239	3.573119935	2.844449782	4.226719241	3.744600516	3.686021215	4.694532766	3.603586386
1552391_at	3.181205989	3.484403547	3.329650392	3.295222142	3.075654675	3.466720146	3.430539201	3.319691569	3.48243583	3.216314138	3.091514761	3.36617725	3.11616189	3.960623653	3.216842133	3.335352675	3.372535474	3.411030793	3.227689576	3.316899497	3.188931888	3.535049181	3.336014329	3.187834348	3.374630014	3.155618394	3.191123746	3.35661388	3.14403499	2.884372409	3.688575044	3.480713079	3.105719392	3.390987177	3.188931888
1552393_at	2.915861688	2.865450509	3.029048983	3.041894437	2.929151163	2.974123298	2.867836155	2.974123298	2.878661093	3.112766302	3.031342754	3.27521408	3.033986757	2.760693242	2.929156633	3.028105882	3.150339902	2.949363994	3.216832164	2.974123298	2.96793729	2.970409269	3.085998185	3.184544747	2.914262748	2.869731593	3.007321322	2.961224026	3.03306947	2.921194583	2.974123298	2.882607711	3.046578934	2.878438637	2.974123298
1552394_a_at	2.916412595	2.886154823	3.143481648	3.143338813	2.821976818	2.998137982	2.784773232	3.061241649	2.818010195	2.973716755	2.754374389	2.796650659	3.030079189	3.063558265	3.11321207	3.059432673	2.905111565	3.020375728	3.030595539	2.995704141	3.469565422	2.995704141	3.1929274	3.168932184	3.050022382	2.854375891	2.970241313	2.995704141	3.178364787	2.975332932	2.965270183	2.859143684	2.995704141	2.980823705	2.842657543
1552395_at	6.59576812	6.696878202	6.668703232	6.803840275	6.56632047	6.559491349	6.47728997	6.817314659	6.623629149	6.435612946	6.768225751	6.7271712	6.642396894	6.612867468	6.428322787	6.553720398	6.697181355	6.606123342	6.406110324	6.100238091	6.148339548	6.325093777	6.454821119	6.407590234	6.519935272	6.720515331	6.803832621	6.483614713	6.61936755	6.582253572	6.879871966	6.606123342	6.769844178	6.806531186	6.392419993
1552396_at	3.913422003	3.653157553	3.492539792	3.51192049	3.56423334	3.966590656	3.786242036	4.035795963	3.989628575	3.67333658	3.795280631	3.713583188	3.859013099	3.752416231	3.793082764	3.901878605	3.667325074	3.767847302	3.790527806	3.645787437	3.486743942	3.696179932	3.642661594	3.865181664	3.848429618	3.824565489	3.880742702	3.675568928	3.583426851	3.314793018	3.685232645	3.510643041	3.730819672	3.939385711	3.588550618
1552398_a_at	3.632471676	4.442699473	3.6998881	3.882797973	3.680396098	3.426029659	3.600164587	3.587490347	4.374245247	3.882797973	3.882797973	3.840332943	3.504713313	3.997273193	4.161298983	3.555366923	3.688239826	3.675136874	3.669143994	3.970497785	4.819663734	3.443787912	5.464349367	4.603788834	3.891905062	4.30177718	3.659485289	3.921930478	3.954029589	4.1774545	4.424006264	4.397967268	5.04684557	3.882797973	3.616456053
1552399_a_at	3.20931467	3.367877677	3.381448305	3.564601575	3.36617725	3.311667789	3.254008028	3.379717572	3.41616991	3.531765615	3.493053911	3.523766042	3.573766508	3.345472148	3.329758466	3.268179315	3.255138981	3.289293133	3.486662115	3.162702845	3.258608684	3.797060488	3.178621144	3.380124823	3.583135088	3.683827615	3.516147115	3.270754605	3.093648609	3.506860092	3.355467018	3.422562063	3.36617725	3.489034637	3.167704094
1552400_a_at	4.002518724	3.897365112	3.992913801	4.184861423	3.92487112	4.213400038	3.900703348	4.098925428	3.966899709	4.032232766	3.760542635	4.103687403	3.952395341	3.752416231	3.870418199	3.579318543	4.167321225	3.960671988	3.570507623	3.619995925	3.637613866	3.737674158	3.878045054	4.26547638	3.780442097	4.059336557	3.940510348	3.919189212	3.749995263	4.035776406	3.923387545	3.952395341	4.246583929	3.926127337	3.717263497
1552401_a_at	3.163468501	3.05418324	3.247905404	3.446161883	3.021032473	3.087813311	3.07062808	2.962612917	3.276747511	3.221692512	3.072272973	3.275487605	3.260399622	3.538221836	3.137122506	3.192325967	3.188352163	3.059825422	2.994787137	2.992637029	3.375950183	3.262742861	3.198773817	3.329386439	2.889147721	3.288289989	3.010535989	3.193599064	3.019716809	2.988721831	3.198391521	3.137122506	3.070053151	3.079481261	2.955629812
1552402_at	3.543011783	4.008945686	3.684705661	3.582724857	3.558500123	3.733154636	3.727569494	3.656821219	3.952265547	3.707335691	3.744670952	3.801289479	3.673692729	3.880305123	3.88181747	3.690454464	3.774977852	3.680367131	3.480348336	3.55713543	3.684705661	3.674733456	3.507312993	4.119684307	3.628570509	3.744670952	3.656089909	3.934902252	3.697718633	3.635635	3.821341834	3.855125333	3.78457692	3.762785389	3.375348328
1552405_at	3.577646016	3.568099938	3.796237887	3.787401304	4.025710777	4.073060201	3.863141011	3.737415494	4.419998588	3.697101387	4.024421813	4.429222635	4.269582108	4.352029219	3.830896393	4.060576318	4.27426002	3.920781187	3.909969416	3.832504752	4.020083756	3.983600189	3.730493519	3.43149193	4.113802634	3.646452446	4.096166626	4.196766209	3.677055391	4.088533933	3.878337192	3.955121818	3.890919034	3.740862677	3.924947185
1552408_at	3.028829765	3.318235929	3.079933028	3.329464419	3.261710611	3.148307849	3.125684411	3.132977366	3.03103957	2.834076747	3.352296226	3.360637269	3.273271876	3.072310542	3.086300969	3.070625486	3.046761246	3.055316792	3.103828578	2.988956748	3.206138183	3.065805387	2.816922289	3.236872998	2.949954973	3.277547447	3.159599828	3.354930987	3.315252626	3.071935901	3.227277651	3.120593207	3.13279915	3.198896148	2.933589166
1552409_a_at	5.497631589	5.617899916	5.375753379	5.390329032	5.478132522	5.577347911	5.263060029	5.208495967	5.635808386	5.492573593	5.64764257	5.476307628	5.557959086	5.653502869	5.476307628	5.361394418	5.608166624	5.455362783	5.68987276	5.366822641	5.140179215	5.418241511	5.40094357	5.427931893	5.284529395	5.349188369	5.374790517	5.222124405	5.80498335	5.491136783	5.374790517	5.50430817	5.5946248	5.503705165	5.370478254
1552410_at	3.940437361	4.435199963	3.711239903	3.995647583	3.905756401	4.097248039	4.033192743	4.32522417	4.198648362	4.053919566	4.457203276	4.08610008	4.276853752	4.302258617	3.806219065	4.087557588	4.265149942	3.885241725	4.246230269	4.050372591	4.059055758	4.047203195	4.243052768	3.992172003	4.166599092	4.134865128	4.168324752	4.243189286	4.211997478	4.22267627	4.180346634	4.225648056	4.495042496	4.196578109	4.837907793
1552411_at	5.533828337	5.628264059	5.069734726	5.565528857	5.495454599	5.888352868	5.362785442	5.696066945	5.444251639	5.433072735	5.444251639	5.864560198	5.473637774	4.943954462	5.219023259	5.169208421	5.359836158	5.330571303	5.461618372	4.935358935	4.774837635	4.80676604	5.329678183	5.189173641	5.357801864	5.006901311	5.408163781	5.469553718	5.36674497	5.356733664	5.834298774	5.42977161	5.906334084	5.725746156	5.625268942
1552412_a_at	3.149862546	3.617728788	3.540754413	3.605791401	3.459623088	3.331857335	3.524473395	3.54815919	3.496334704	3.592919295	3.675543675	3.548064434	3.785191371	3.784302393	3.428587356	3.370656432	3.529245932	3.616484759	3.614206032	3.501059144	3.334534365	3.468423125	3.550005107	3.463661278	3.445876869	3.524473395	3.330940581	3.505742978	3.378466444	3.346370224	3.646435145	3.686369495	3.435345701	3.690540427	3.614021913
1552414_at	3.311667789	3.537724613	3.333784059	3.412998656	3.410648823	3.611306783	3.565661353	3.655846437	3.474613063	3.412998656	3.177821674	3.455550856	3.568764742	3.653576574	3.253575374	3.377445496	3.526213686	3.48788545	3.233434274	3.57510339	3.412998656	3.225120693	3.432592711	3.317054889	3.402709604	3.462221816	3.683704904	3.469187874	3.162534818	3.158477169	3.530179437	3.412998656	3.278857851	3.397544917	3.345247988
1552415_a_at	3.537565059	3.510723375	3.906715154	3.736422277	3.393222581	3.56713887	3.641716842	3.758774847	3.748740101	3.700601881	3.592919295	4.038600575	3.64472453	3.537806269	3.627719421	3.682203184	3.643077343	3.534930029	3.592919295	3.28006253	3.382375612	3.410877441	3.593593672	3.545503731	3.648586245	3.539793448	3.961010029	3.806895311	3.791108025	3.690121068	3.811138685	3.670375844	3.69102896	3.802171346	3.626779814
1552417_a_at	5.86732654	5.986922807	5.59325421	5.851507298	6.234936428	5.797296082	5.973026945	5.61612703	5.98871799	6.211049316	5.887630066	5.694648333	5.425009471	5.218953213	6.105366456	6.068887738	5.663148806	5.646267278	5.514791588	5.912149773	6.331016944	6.004903332	6.153491472	5.912149773	5.427974986	6.264842368	5.37576585	5.984587931	6.014754493	6.203851764	5.50138517	6.11396768	5.912149773	5.985968053	5.75392093
1552418_at	5.001388213	5.219124036	4.75112869	5.066957152	4.937723053	4.961657743	4.842998754	5.120960416	5.019776189	4.84616518	4.639791145	5.160106091	5.386162468	5.002174077	5.061111786	4.918262428	4.884189105	5.016097809	5.145287524	4.597828834	4.762560753	4.984391038	4.668520917	4.904105615	4.834433725	4.924753156	5.262091903	4.640345953	4.742088524	4.896583745	5.180710336	4.995343254	5.390631721	5.086075384	4.532729121
1552419_s_at	4.968314299	5.523244168	5.456902129	5.390384409	5.454220711	5.451654877	5.412989681	5.554992605	5.572737336	5.488190676	5.465279163	5.703426981	5.489317571	5.522946795	5.047116733	5.403205286	5.586235316	5.431735545	5.502608266	5.631159985	5.00364126	5.616184327	5.373675183	5.495650266	5.493955865	5.2051348	5.720953762	5.291985339	5.328890784	5.199275036	5.352706203	5.35398043	5.446575215	5.583371907	5.455459832
1552421_a_at	3.47278148	3.862883341	3.744217801	3.929141261	3.693639013	4.165374891	3.68145824	3.749679212	4.014554104	3.826256143	4.039382208	3.962543254	3.619408931	4.167431354	3.954035705	3.687102281	3.696319412	3.758820045	3.750905327	3.720382628	3.688624738	3.800935988	3.585747435	4.033135891	3.725409902	3.911714467	4.071200516	3.800935988	3.800935988	3.805941355	3.754262019	3.602193736	3.94385319	3.925097058	3.54978844
1552422_at	5.234350094	4.67489705	4.644400265	4.570962919	4.723861269	4.667366381	4.723861269	4.892771085	5.077406528	4.632720038	4.585028746	4.558184531	4.751097842	5.423723026	4.723861269	4.315181014	5.083951295	4.545064584	4.602046043	4.521867917	4.537101733	4.623520759	4.621305592	4.363687099	4.688398054	4.824546722	4.993688651	4.904859605	5.020212949	4.83247719	4.66884629	4.489563263	4.539373514	4.941174786	4.906745952
1552423_at	4.450936955	4.58563682	4.48481923	4.532496326	4.510591057	4.725335735	4.449295424	4.530574418	4.742498115	4.567623107	4.496931586	4.336644131	4.540110684	4.535456778	4.669881957	4.354078453	4.711903212	4.557135223	5.34509024	4.9721894	4.542215992	4.360114476	4.660252285	4.77294316	4.512314775	4.769295534	4.934445965	4.694770386	4.582305818	4.795655778	4.58563682	4.469970411	4.580061538	4.463933911	5.216160617
1552424_at	3.370041197	3.382602555	3.346523897	3.786793849	3.29443171	3.410191666	3.370271451	3.333411798	3.411368157	3.124498896	3.261554331	3.457433777	3.202378359	3.441313496	2.972732004	2.93024798	3.284586282	3.329969041	3.187597294	3.274202192	3.29443171	3.391426142	3.03735596	3.426049556	3.284358929	3.444456137	3.364306914	3.276673523	3.32333458	3.26974104	3.265441251	3.096514845	3.185677826	3.111743742	3.346678611
1552425_a_at	4.002072752	3.963910908	4.34317032	3.740897459	4.158081813	4.203578614	3.924453664	4.364493263	4.217356653	4.316414422	4.219040984	4.360082567	4.133336964	3.989329725	4.071095137	4.06645428	3.898496276	3.680621244	4.131555003	3.835296631	4.069504157	4.090663843	4.033478041	3.765276632	4.17834063	3.749615001	4.548583948	3.946742577	4.086460272	4.079810414	4.343623045	3.985513295	4.340732561	4.152992491	3.991688814
1552426_a_at	8.517440783	8.352634402	8.46376975	8.44280991	7.938748205	8.43144339	8.246429278	8.10078686	7.979724237	8.449084499	8.197984784	8.270022616	8.145962141	7.924391316	8.182509105	8.307478055	7.796077837	8.062709355	8.246081243	8.140374435	8.495009246	8.531674125	8.436078254	8.328357648	8.111111473	8.216831213	7.768540726	7.927008566	8.60192945	8.696413069	8.053851118	8.227221877	8.246081243	8.591231658	8.737860284
1552427_at	3.499408838	3.512815071	3.700940507	3.588524317	3.454951757	3.532437774	3.411239738	3.54815919	3.243935499	3.435361951	3.452984625	3.396511527	3.446492667	3.354616124	3.506656153	3.351640162	3.104837991	3.58995031	3.719339271	3.194643774	3.355580357	3.665949417	3.46484111	3.54224654	3.597598875	3.277295295	3.247366323	3.435361951	3.266123712	3.323220421	3.628395822	3.221301909	3.247615155	3.46992056	3.122500341
1552430_at	2.764365783	2.816017248	2.834358781	2.807769172	2.719937567	2.858179926	2.863524317	2.859081158	2.723363879	2.796607205	2.801828733	2.852853165	2.735637827	2.817355166	2.863173059	2.779325721	2.70572205	2.824015435	2.699554833	2.754248491	2.649641224	2.597233518	2.768437005	2.647043678	2.75031585	2.865937445	2.821934994	2.767279052	2.771212847	2.67300168	2.683980457	2.750662379	2.732360737	2.765446347	2.806629222
1552432_at	4.948641075	5.166064024	4.977068524	5.279431375	5.233684429	5.326042591	5.267105707	5.033747964	5.208926758	4.946509198	5.150846194	5.127425881	5.011940612	5.329358907	4.921526389	5.099782853	5.024070131	5.358740074	5.261657642	5.040292117	4.733488345	4.932752508	5.02512645	5.036225503	5.056354499	5.332389966	5.330187946	4.984394125	5.243479391	4.820425454	5.742985613	5.175832677	5.080998282	5.065614819	4.879377337
1552436_a_at	4.91994799	4.909226863	4.976870294	5.446621414	4.954349082	5.450574237	5.218294924	4.998234097	5.338671998	5.089380444	5.37356287	5.496279085	5.498364132	5.279240716	4.921309007	4.915880419	5.178228127	5.287991385	5.116531491	4.87160898	4.750057015	5.1975268	5.100975511	5.100975511	5.188869474	4.908852233	5.572796246	5.100975511	4.896925476	4.99322606	5.345465295	4.866100611	5.478937337	4.870678105	5.207410397
1552438_a_at	2.798569594	3.095080021	3.155601329	3.217498761	3.099669877	3.335610628	3.011446626	3.104667294	3.164299974	2.961561004	3.092740722	3.077570086	3.184292639	3.024017944	2.965144165	3.100384854	2.827561013	3.005523874	3.170388033	3.040184494	2.899647767	2.940908702	3.046638123	3.391471963	3.099669877	3.101936308	3.170575579	3.069967492	3.281692569	3.156268636	3.165368075	3.034261973	3.289746686	3.224800695	3.176719046
1552439_s_at	2.917631539	2.805984984	2.560719392	2.903517378	2.609882116	2.813360617	2.851891938	2.700809395	2.815815	2.84443588	2.575112817	2.630314339	2.928176898	2.707105503	2.853903756	2.733871518	2.705355624	2.953081812	2.937832319	2.565544915	2.744230652	2.728588374	2.664428696	2.789127549	2.70254856	2.574338972	2.713912368	2.719800021	2.707013808	2.7680931	2.766405914	2.744230652	2.74726801	2.744230652	2.706334863
1552440_at	3.516882242	3.592919295	3.633015385	3.592919295	3.585957115	3.477493406	3.42946146	3.887537812	3.902942509	3.497429752	3.501514839	3.468793823	3.392541312	3.91880839	3.654426463	3.765158271	3.911111991	3.599015973	3.662832133	3.344435358	3.391475771	3.797263041	3.43857985	3.774285495	3.514930052	3.581291868	3.578962792	3.490653255	3.799225565	3.676085603	3.699463512	3.494363593	3.518553252	3.669874071	3.428871547
1552445_a_at	2.872698644	3.072893763	2.967179475	3.049582759	3.015256167	3.01806513	2.989254994	3.204342249	3.171371562	2.90541291	3.174195236	3.147634276	2.958619681	2.754915747	3.123249764	2.939012615	3.121320648	2.998878816	2.871751816	2.891481309	3.071841999	3.024002657	3.058995659	3.371468662	3.010992809	3.077582734	3.158371364	3.015353516	3.121733135	3.080052927	3.212569291	3.182472384	3.187356368	2.981285716	2.998756365
1552448_a_at	3.117136069	3.130215772	2.957685677	3.286511408	3.227687809	3.359230772	3.185178914	3.195821763	3.326843519	3.129013976	3.226247151	3.28343038	3.136338008	3.19540091	3.333473148	3.370566101	3.583422837	3.04805365	3.350114794	3.072015212	2.889196047	3.127918266	3.180939781	3.178658572	3.560380424	3.255912887	3.43497328	3.024466317	3.240803239	3.240803239	3.040397066	3.124029871	3.152263439	3.314077436	3.19292929
1552449_a_at	3.149715699	3.318544151	3.314244063	3.215031573	3.366934623	3.625307345	3.432262381	3.444582036	3.396552938	3.560511214	3.475095847	3.347339405	3.171809755	3.911428585	3.112599109	3.259398915	3.316899497	3.314244063	3.43292798	3.196014336	3.211724139	3.291860653	3.382891005	3.279336381	3.273575923	2.992211138	3.316899497	3.32328622	3.422589441	3.308699431	3.151152975	3.294269017	3.404117624	3.390348729	3.205802201
1552450_a_at	4.536443201	4.876378221	4.865508936	4.88307247	5.04750528	5.417680015	4.926933163	5.04363769	5.179172022	4.884951488	4.729512433	4.887834399	5.174072834	5.414749703	4.981819057	4.982477255	5.261605687	4.79862309	4.836411016	4.552803203	4.489460461	4.819265153	4.711588623	4.631223755	5.00666528	4.848175067	5.098228428	4.906323927	4.635124492	4.718964438	4.931561592	4.862392503	4.887834399	5.046646711	4.945196061
1552452_at	3.538221836	3.304329794	3.122623618	3.486449496	3.259448817	3.40442709	3.185366367	3.275724922	3.256533407	3.141401948	3.410726144	3.304329794	3.325531883	3.335617024	3.315555951	3.181710866	3.350154105	3.152883938	3.202026476	3.160314187	3.241416948	3.341530389	3.300766467	3.336330338	3.585056456	3.500297348	3.465718727	3.505433109	3.367259595	3.179938316	3.430596187	3.409642003	3.465429354	3.523182311	3.234336011
1552453_a_at	3.364747338	3.359377973	3.325307142	3.522266318	3.496839254	3.482909096	3.459923141	3.656119562	3.304552118	3.320040919	3.203440309	3.764244188	3.495344358	3.470627218	3.585068297	3.428210665	3.553160332	3.154010969	3.452627443	3.341348508	3.367242905	3.428210665	3.090542422	3.646416488	3.503980172	3.208727047	3.703326936	3.655031773	3.316899497	3.231964975	3.533340217	3.409695414	3.538338448	3.491142658	3.401235351
1552455_at	4.155321117	4.650676364	4.640529195	4.465460685	3.918418502	4.208353218	4.110132895	3.740048301	4.051768292	5.28952852	4.588606239	4.037646829	5.135789339	4.70174375	4.646579465	4.73045249	5.046436823	5.269240253	5.310985776	5.482967534	4.68308773	4.904487364	4.634904089	4.34958414	5.26834765	4.327573647	5.457527661	4.246163192	4.793996042	4.280302071	4.876132444	4.308396451	3.889003093	3.945625388	5.572382155
1552456_a_at	3.720054695	3.783790709	4.004044955	4.369245512	4.116338675	4.004044955	4.018831219	4.055121308	4.098033177	3.85832305	3.647998117	4.136550745	4.158060178	4.304406213	3.679852565	4.1071066	4.092495085	3.801932105	4.095833823	4.069619143	4.085242333	3.888910395	3.995843823	3.824242461	4.256182561	3.990362622	4.110311371	3.909917503	3.802814596	3.622688471	4.354560938	4.101412561	4.003774341	4.310823115	3.993716572
1552457_a_at	3.327471936	3.133852826	3.368687107	3.338640169	2.975925335	3.282647158	3.348062378	3.265972969	3.020375728	3.212841075	3.299487511	3.134369534	3.070328832	2.918707098	3.180062805	3.241258158	3.278699079	3.347653192	3.226247151	3.195332541	3.280166487	3.667170457	3.100775743	3.314799415	3.159944355	3.416441905	3.575812328	3.309722734	3.207648825	3.177727394	3.107144592	3.310997231	3.325488406	3.254231576	2.879438179
1552458_at	2.938055529	3.324405427	2.879068739	3.267576041	2.823816066	3.064253472	3.059849384	3.118701075	3.239304322	3.05945039	2.862709813	3.185866529	3.337286134	3.254231576	3.070258289	3.112906241	3.203094306	3.150104705	3.10012711	3.053247927	2.867803911	2.90589111	2.773205804	2.940795591	2.935061666	3.014644116	3.196767992	3.095156419	3.104694783	3.031308682	3.314244063	3.127581593	3.105759866	3.070258289	2.866088888
1552459_a_at	3.360593958	3.508774295	3.727626999	3.828321381	3.647157759	3.839296385	3.68145824	3.716261754	3.910502872	3.562750506	3.592919295	3.633015385	3.679804439	4.105094276	3.329453497	3.709294509	3.84055818	4.047035522	3.554458702	3.116802526	3.381547612	3.49336757	3.107329075	3.539256494	3.484136666	3.717122525	3.621973978	3.454422117	3.423528402	3.496430069	3.698874162	3.587148005	3.587148005	3.68530422	3.379928651
1552461_at	3.214166985	3.299731199	2.873297936	2.81673862	3.093590857	2.889916896	2.888809369	3.029650093	2.754198359	2.942236951	2.843206974	2.898023151	3.038776442	2.874549964	2.926941303	2.976954244	3.170388033	2.907550402	2.922091116	2.863298056	3.091894658	3.140045248	3.063345336	2.916268595	2.975880224	2.901602042	2.891964643	2.842394042	2.730102452	3.00995043	2.993515775	3.362469299	2.795789208	3.068397528	2.891964643
1552463_at	2.890338662	3.030215965	2.946884041	3.150716655	2.942227381	3.135175516	2.826919468	3.382171244	3.350567369	2.803884594	2.907292379	3.000579359	2.939867975	3.285291794	2.966293956	2.795570076	3.005703784	2.849994415	2.912344158	2.87567184	3.277014506	2.689546095	3.133697203	2.777114799	2.998201655	3.013205604	3.295527815	3.013951158	3.013205604	2.763090861	2.868448293	2.955052837	3.016984006	3.050794779	3.063527683
1552466_x_at	2.866609828	2.652734212	2.745136346	2.86980104	2.739752393	2.976644784	2.721978897	2.722873284	2.770539334	2.720792107	2.925251277	2.817226871	2.739752393	3.147764629	2.655892794	2.6023462	2.689262323	2.751611839	2.60447572	2.555372023	2.573453451	2.647664187	2.739752393	2.693894172	2.799669352	2.604814035	2.780701362	2.788179989	2.849002213	2.579828725	2.826872394	2.867427621	2.71348439	2.813026589	2.601834623
1552467_at	6.145801057	6.214649489	5.965351155	6.458199088	5.944276169	6.213752067	6.071097119	6.429326268	6.309588548	6.214649489	6.191945258	6.378374552	6.331378445	6.409813571	6.132794015	6.096590779	6.214649489	6.167335357	6.044836172	6.234470252	5.831425364	6.035013496	5.929356318	6.379786713	6.099738996	6.274960499	6.590697809	6.139491099	6.226553992	6.244269678	6.445068387	6.314469247	6.692473319	6.293469108	5.996717422
1552468_a_at	3.563437359	4.052317231	3.796866346	3.754841019	3.78642337	3.939187756	3.821654973	4.03874109	4.075625876	3.878670801	3.741206221	3.910348245	3.855994206	3.849747889	3.823011476	3.931271283	4.16285651	3.638233187	3.633131114	3.530532537	3.412673813	3.391679333	3.855994206	3.48942099	3.608010498	3.857094477	4.044163034	4.137101669	3.919817747	3.71918711	3.998886144	4.078749775	4.102319514	3.922171764	3.855994206
1552470_a_at	4.910145549	5.269969693	4.783591328	4.450173467	4.71720224	3.880459395	5.021274851	5.022429395	4.355598785	5.188566717	5.035733683	4.776568819	4.955033679	4.618819018	4.270897482	4.704269629	4.353729288	5.190459156	3.974098785	4.314920656	3.669529996	5.70558099	5.058559119	4.44675857	5.257309833	4.99408713	4.704269629	5.330580829	3.930592518	4.468694767	4.393095338	4.762528405	4.169255179	4.903948966	3.885480496
1552472_a_at	6.173407497	6.258168853	6.431643156	6.590350279	6.250821944	6.268475875	6.931763669	7.202587165	5.958887978	6.646578877	6.633328964	7.00785813	7.263534343	6.333613358	6.201925747	7.188966943	7.024900484	7.045339648	6.0381463	7.018101343	6.022750087	7.12270643	6.679468416	6.09619308	6.816554386	6.508279449	5.967655849	6.510897606	6.508279449	6.306348932	5.73612619	6.508279449	6.469479253	6.052049797	6.593109984
1552473_at	7.358935451	7.496460615	7.195442546	7.615378421	7.160204648	7.591559658	7.304891337	7.544678825	8.358140769	7.269112797	7.324994853	7.889723456	7.673104847	7.495502436	7.721905244	7.416614341	7.712587572	7.316310897	7.384727888	7.430437256	7.33271368	7.111273021	7.416426226	7.646647965	7.270408261	7.711663916	7.791991909	7.822357978	7.343213862	7.571687094	7.86311653	7.775351385	7.544678825	7.625028121	7.486514309
1552474_a_at	6.85124033	6.947038698	6.708871769	6.83186424	6.921211538	7.02314755	6.916265898	6.921651722	6.942860121	6.648881509	6.901058348	7.042627304	6.597145499	6.899476301	7.052358885	6.82350371	6.7701613	6.676210104	6.768522773	6.603062414	6.480360852	6.502318838	6.443953511	7.058026986	6.875938145	6.774274963	7.157245402	6.774302074	6.669685852	6.788087228	7.079694728	6.688672339	6.818793343	6.709847058	6.668266084
1552476_s_at	6.772104179	6.936999442	7.350044514	7.098534625	7.17326033	6.975297806	7.195088073	7.530450099	6.386494303	6.998389896	7.298073068	7.583427169	7.15220125	7.04251541	5.955254135	7.298542555	7.113882459	7.421220455	7.618123473	6.676985359	5.459818861	7.44309282	6.134925824	5.735015041	7.619228893	6.32257721	6.88584815	6.985872395	6.723504596	6.426975692	6.365367144	6.907435452	6.053093463	6.894750455	6.03193457
1552477_a_at	8.050292912	8.323366548	8.445697389	8.207782868	8.230734982	8.20232532	8.525667788	8.250224792	7.521988291	7.948446645	7.815115365	8.390982784	8.680636975	7.759071375	7.318927068	8.385197365	8.477624122	8.636117784	7.820405599	7.971505047	5.300921068	8.756599793	7.675208132	7.263177038	8.328470171	7.899995109	7.785890111	7.680915692	7.890934544	7.058808393	7.522326689	8.223663526	7.665232001	8.236440698	7.851713644
1552478_a_at	6.16687413	6.224337954	6.522216835	6.540872125	6.485882979	6.333826516	6.998656786	6.364091438	5.614859285	5.91620981	5.937721904	6.389737342	6.552624036	6.058912549	5.062350321	6.909397716	6.243398914	7.085776905	5.631422585	5.946414562	4.200648254	7.170330488	5.788628945	4.932978421	6.303990805	6.165625071	5.647326692	5.678101198	5.931161774	4.993747424	5.203661781	6.259494461	5.761825908	6.129238735	5.616212981
1552480_s_at	2.719781777	2.651990416	2.876346992	2.633568	2.739752393	2.777067121	2.73737039	2.739752393	2.630023681	2.682929211	2.734241145	2.739752393	2.739752393	2.569166304	3.041997852	2.733729516	2.530737067	2.43533406	2.802523884	3.146609601	2.949686867	2.582840979	2.679888935	2.744886583	2.860347272	2.675058908	2.615205926	2.646728987	3.091051287	3.356903278	2.65390811	2.631274175	2.739752393	2.766044721	2.933922433
1552481_s_at	3.761632083	3.770820564	3.79820743	3.724109082	4.048258549	3.828050019	4.027909864	4.166475788	4.221924644	4.207628405	4.057434256	3.974606973	3.894979732	3.774579533	3.98190002	4.612547758	4.37944943	4.263416237	3.476944866	3.984449668	3.629212436	4.310146157	4.469770202	4.443911586	3.966260433	3.965892321	3.93144637	4.020231528	4.489400249	4.364706569	3.578500531	4.285683445	4.260672176	4.223000784	3.930406432
1552482_at	3.444102065	3.232754422	3.732764214	3.610977668	3.412344412	3.19309342	3.644751195	3.529021691	3.30577756	3.467388193	3.654630052	3.329823482	3.560340265	3.371237674	3.624983653	3.542083397	4.038681721	3.625696087	3.994787969	3.813878506	3.239646882	3.303913085	3.380911855	3.663412991	3.325243239	3.343085113	3.422771889	3.460217968	3.29835216	3.682075696	3.161258566	3.202297534	3.653702823	3.030670886	4.437424999
1552484_at	5.841354639	6.173093306	6.168354919	6.391073136	6.163097892	6.431921857	5.977573552	6.131403217	6.600562218	6.009591576	6.138400983	6.355471386	5.98226898	6.561324574	5.991696412	6.055469946	6.387479279	6.368058654	6.112930632	5.767297956	5.428372238	5.869147174	5.810733633	6.025072885	6.294041006	6.173641657	6.570015703	6.088794527	5.976612858	5.97039186	6.285608691	6.279872551	5.975268207	6.066573767	6.192521055
1552485_at	4.98783687	5.186658398	5.597258461	5.439047113	4.817979696	4.724399143	5.045703966	5.845620427	5.319723249	5.945603558	5.679793836	5.787578468	5.97588374	4.668157676	5.168328396	6.102740995	5.279844524	5.437560446	4.698000837	5.980242444	5.892071878	5.892433997	5.765811759	5.238450322	5.518905223	5.570894225	5.330067019	5.39747603	5.618609105	5.399019702	5.513456538	5.858684114	5.743857976	5.15474697	5.137999756
1552486_s_at	5.870632659	6.289561438	6.560913525	6.379293074	5.97895148	5.979752484	6.496759296	6.654057017	6.452630168	6.801331324	6.452476155	6.781834155	6.5060711	6.351533019	6.420278312	6.798188672	6.224011834	6.638391908	5.71527944	6.364336819	6.50367637	7.084987546	7.137327631	6.47722635	6.527388863	6.625150311	5.748364199	6.24819435	6.289262649	6.249731185	6.499754203	6.501073227	6.529875192	6.47722635	5.732372235
1552487_a_at	2.762131488	2.747524647	2.929026595	2.846515178	2.849247398	2.813944111	2.809984409	3.176594966	2.786932972	2.732330696	2.92294366	2.878949531	2.988111435	2.805845031	2.767357176	2.765709157	3.00403493	2.869637332	2.865569182	2.692929692	2.955060711	2.998261119	2.962302862	2.860613706	2.791894258	2.813695354	2.769679383	2.836438656	2.96889643	2.91152641	2.734289652	2.986654814	2.846515178	3.111743742	2.859715682
1552489_s_at	2.873915075	2.816017248	2.751456091	2.667413808	2.78634749	2.717270594	2.699683306	2.772244084	2.816558635	2.63825908	2.709526776	2.937490027	2.640678916	2.860492984	2.712770876	2.636399245	2.791234984	2.744925611	2.729055617	2.709064939	2.815556119	3.079925659	2.765539	3.002241225	2.82961947	2.776367953	2.585158756	2.872558475	2.692653905	2.661384456	2.752395955	2.775979678	2.751456091	2.784375907	2.641533883
1552490_at	3.633793385	3.769280579	3.902539715	3.573663469	3.637412433	3.554653191	3.879292676	3.666868154	3.402456404	3.216314138	3.644131148	3.663013741	3.808082428	3.601619575	3.273096982	3.643920697	3.79542561	3.941884144	3.819495718	3.384479603	3.332553701	3.771945798	3.446634673	4.096045572	3.765761584	3.491706826	3.59361787	3.589869086	3.47933629	3.412263215	3.491901483	3.702538722	3.587954008	3.538131468	3.500248119
1552491_at	4.435628265	4.304410365	4.285247335	4.164759491	4.370483697	4.839690358	4.517417007	4.581692188	4.715694298	4.228387809	4.115991722	4.508970733	4.128992802	4.175403181	4.182611591	4.49396451	4.539826655	4.287081934	4.269015654	4.076649702	4.123036268	4.278762361	4.27939742	4.089804557	4.250326413	4.194687532	4.804602224	4.352096581	4.104428884	4.280039718	4.26246233	4.387334589	4.266497079	4.321506959	4.482672952
1552493_s_at	3.605956762	3.640816933	3.562826405	3.894500388	3.657687761	3.676053868	3.68145824	3.839022734	3.850659289	3.621756117	3.782850795	3.735719779	3.512271088	3.779244423	3.465700429	3.506187143	3.692124495	3.324270424	3.429862725	3.804422071	3.437177329	3.488112269	3.558158933	3.597829958	3.620632735	3.698089032	3.732915005	3.783240246	3.824536558	3.684008029	3.852853757	3.466416155	3.760002318	3.582899587	3.420135712
1552494_at	4.098612341	4.129084265	3.810606734	4.260090571	4.053010311	4.242722776	3.962651093	4.294210626	4.514644992	4.19628328	3.932000982	4.280438922	4.12168071	4.801376576	3.979783496	3.958922376	4.066080563	4.060673563	3.884031383	3.937887626	4.027179862	3.955217759	4.097812621	3.89465798	4.096285087	4.175073538	4.377326762	4.257096496	3.998729981	3.835674749	3.966056491	3.881988118	4.096868093	4.293890722	4.023991373
1552496_a_at	5.251525316	5.246574867	5.517124729	5.730462492	5.750605903	5.356515372	6.183957338	6.298319433	4.545053146	5.548576241	5.453546326	5.99008453	5.942179485	5.225771009	4.414946978	6.002527487	6.240249423	6.408705496	5.960911655	5.055537882	3.756283441	6.188170514	4.893069048	4.280210564	6.522891299	4.491696738	5.453546326	5.26710275	4.474259667	4.109021496	5.105037053	4.929714989	4.52171756	5.804903161	6.873232161
1552497_a_at	5.96256115	5.926284565	5.402452501	5.936623873	6.093952481	6.024826917	5.491220937	5.80548186	6.702565252	5.954480013	5.9019241	5.986423483	5.531722144	6.09618207	6.862691685	5.682819526	5.944965461	5.676913241	6.033011913	6.370140421	8.654153027	5.770167369	6.505305136	6.916624381	5.746033463	6.610376501	6.184289571	6.365296288	7.45262173	6.783729786	6.357917762	6.145132912	7.006911956	6.024721777	6.143963186
1552498_at	3.465668172	3.713912909	3.581993153	3.841457455	3.741867968	3.824715059	3.832503987	4.279176931	3.744217801	3.604711544	3.873188554	3.950994239	3.744217801	3.650804198	3.630196537	3.644111448	4.312876114	3.744217801	3.990943838	3.602645027	3.486498031	3.780091695	3.613009573	3.796811002	3.797617841	3.966046685	3.994592904	3.843725886	3.632851971	3.538221836	3.945620179	3.624750309	3.706222792	3.903917401	3.616446993
1552499_a_at	3.213338608	3.436124148	3.927547365	3.904008639	3.908037423	3.81946964	3.485976772	3.522297917	3.610504697	4.004044955	3.861024825	3.964875327	4.07016215	3.78415346	3.485976772	3.925752625	3.942334069	4.072520636	3.641406486	3.469752948	3.414571312	3.920769603	3.270827072	3.705619678	3.707007703	3.541817493	3.759932598	3.852665255	3.663993863	3.707007703	3.810588108	3.691623285	3.972241612	3.614124522	3.811890927
1552501_a_at	5.015248861	5.109317289	4.849829228	4.998799446	5.068993547	5.135460373	4.73162118	4.890551882	5.551466282	5.074766298	5.012555761	5.164573256	5.05824776	5.434037932	5.209355598	4.968040969	5.245244016	4.954501757	4.734214914	5.063360581	4.807367802	5.079271735	5.464349367	4.876019202	4.89975003	5.14211473	5.138139815	5.05824776	5.056517261	5.003206376	5.178184489	4.92498617	5.217395898	5.09679803	4.92920136
1552502_s_at	7.7160024	7.247815493	7.609997372	7.435570579	7.951360678	7.416096561	8.010601712	7.021046	6.412621524	7.089688329	7.356837148	7.324376212	6.965130735	7.213524528	6.546298003	7.465329618	7.239736379	7.295956128	7.397938992	6.893494209	3.457773951	7.398922451	6.248195177	6.601526698	7.112095829	7.208204337	7.170773218	7.009027649	7.118957431	6.301149313	6.859063703	7.428836799	6.658127701	7.847675642	3.039216325
1552503_at	4.125231012	4.200399193	4.475131478	4.148982622	4.516511329	4.637902802	4.408028613	4.685824903	4.871948486	4.368736905	4.291823094	4.959799877	4.459621626	4.746494576	4.798731203	4.472536852	4.464946328	4.379006352	4.174012468	4.213095759	4.064526725	4.047470073	4.115480712	4.439696491	4.364567632	4.55995742	4.566540029	4.365345291	4.455822414	4.513150088	4.454555995	4.550986788	4.41271035	4.565600247	4.496544069
1552504_a_at	5.986922807	5.986922807	5.583317529	5.950327867	5.882496972	5.804582045	6.040030442	6.239790768	5.971393968	5.86521462	6.029509189	6.064601897	6.129675541	5.986922807	5.775888249	5.722668483	6.156180641	6.045064668	5.964389178	5.953656742	5.601043072	5.942268905	5.700609409	5.938356557	6.085330064	5.518268491	6.399176157	5.986922807	6.065713202	5.856708771	5.57537514	6.11614915	5.52794572	6.107256868	6.158171329
1552506_at	3.817793464	3.713912909	3.803128422	3.915978415	3.740345587	4.114137867	3.972184929	4.099325721	3.740345587	3.538958387	3.807137803	3.902256559	3.740345587	3.720308708	3.560418345	3.772700034	3.735543289	4.000961023	3.638657882	3.454152322	3.342930018	3.650797551	3.517436606	3.708917466	3.768336345	3.656531393	3.919763574	3.93229401	3.393633632	3.543118848	4.178481119	3.454152322	3.678754057	3.909502309	3.539801267
1552507_at	4.046171234	4.044941264	4.052056864	3.787206528	3.666179661	3.975142067	4.19952517	4.05692097	4.308874329	4.123890378	4.033962888	4.050751477	4.004265224	4.020926516	4.020926516	3.721868031	4.098767084	3.540135845	3.626539893	3.743050899	4.758032238	3.935852335	4.421992815	3.90252667	3.713596172	4.312114718	3.966347279	4.395733657	4.219350993	4.307399416	4.003090169	4.020926516	4.176496591	4.384633994	3.8751446
1552508_at	4.043649121	3.692605449	3.786443998	3.659484186	3.67649696	3.971725184	3.873964684	4.048537566	4.243850228	4.037584542	3.88438239	4.027132076	3.70634243	3.968633681	4.081978627	4.059171239	3.773367121	3.408325068	3.922500553	3.71868396	4.924350542	3.673542275	4.032431627	3.923387545	3.720013065	4.258094741	3.923387545	3.94344831	4.293522354	4.427795227	3.965486707	4.204197855	4.273060334	4.034431797	3.975898453
1552509_a_at	3.133323147	3.248143051	3.064512276	3.108253128	3.231810147	3.130853758	2.935154325	3.044031431	3.20399465	3.099124812	3.125652483	3.125652483	3.022059234	3.166064472	3.129908113	3.025320903	3.125652483	2.949263933	3.225436942	3.008517066	3.100961928	3.08544042	3.020369954	3.125652483	3.065881584	3.203384646	3.288215807	3.274047991	3.177976903	2.93587783	3.463350035	3.323376459	3.020721181	3.321096854	2.992435374
1552510_at	7.258885121	7.687012562	7.447718163	7.560810692	7.112670301	7.627131609	7.346765729	7.405185561	7.695546251	7.601631606	7.454919695	7.669874803	7.750065259	7.774558763	7.479058585	7.48232837	7.376232845	7.549029579	7.45007758	7.251661557	6.97704367	7.272614117	7.311315664	7.427881676	7.474560599	7.520204086	7.803344709	7.505652588	7.505652588	7.495453092	7.665019209	7.526197503	7.88920817	7.676304082	8.101452431
1552511_a_at	6.094742029	4.474698361	6.055315417	4.888191096	5.617084715	4.667648044	5.966813377	4.042341023	3.694550844	4.20012012	3.58714956	4.115810188	4.613667385	3.941103138	3.504238774	4.028844741	3.693861071	4.621587255	4.104085336	3.436185113	2.86246906	4.008264472	4.414314515	3.71043756	3.466190202	3.763022786	3.615649602	3.517730141	3.665540663	3.424492951	3.618508895	3.275681205	3.930317831	5.131669091	3.187158613
1552514_at	3.121124026	3.139832247	3.067139542	3.067139542	3.199760008	2.991268363	3.360467936	3.261453546	3.03274525	3.056003206	2.790111671	2.928479425	3.000262713	3.274202192	2.905110739	3.170784492	3.533607303	3.234136381	3.160344227	3.02827687	3.330461247	3.200744729	3.067139542	3.022767693	3.149715699	2.990014113	3.067139542	3.023069544	3.270589907	3.023069544	3.003260944	3.127269457	3.0404513	3.025116854	3.050645022
1552515_at	3.204780391	3.247353598	3.155126989	3.21925386	3.09869477	3.099949251	3.110492985	3.057025851	3.302388002	3.291954505	3.488999295	3.295605033	3.386118527	3.343222018	3.2962916	3.357336179	3.093569211	3.152814263	3.43292798	3.351417725	3.230478744	3.309425894	3.458390341	3.366729629	3.252137552	3.342819969	3.682069515	3.160199111	3.333271579	3.320387822	3.376461386	3.299741656	3.404707373	3.247158956	3.032931273
1552516_a_at	5.533828337	4.597692178	5.095815183	4.929698618	5.090278102	5.492261719	5.543867323	5.211570797	5.222237538	5.008675228	5.582022576	4.719228858	5.475372288	5.836688898	5.550916324	5.676713529	5.37966129	5.224499483	5.008861224	5.987224519	4.254818397	4.900045977	5.318682361	5.29229294	3.945039209	5.519636456	4.606006576	5.171184932	5.333232226	5.241177378	4.162339774	5.002310306	5.09040943	5.20812792	4.982038407
1552518_s_at	3.551311914	3.368265756	3.696022394	3.584356382	3.638350965	3.490845605	3.542708918	3.275487605	3.267095454	3.595076524	3.40826009	3.561277021	3.54565386	3.347825333	3.743908	3.71574512	3.542708918	3.507557789	3.517756923	3.602841811	3.642112743	3.456880595	3.519708734	3.582591467	3.626597455	3.54735802	3.414682376	3.353010456	3.520900061	3.639358411	3.568643739	3.494363593	3.534547054	3.540575736	3.446953073
1552519_at	7.848500349	7.642110371	7.392552101	8.891878292	8.079249502	7.529718006	8.402580413	8.069462094	7.661210691	7.297510948	5.226617897	8.034034335	8.666650711	8.10515119	6.919772695	8.416902739	8.460945193	8.8072079	8.44583828	7.116226612	4.407770186	8.955853802	6.852286078	6.003474354	7.416236856	6.702890967	7.227459091	6.367463325	6.339272807	5.579265609	6.476562193	6.194403281	5.953389144	7.681480614	7.827022494
1552520_at	3.31114401	3.253484294	3.06910637	3.303778477	3.274097761	3.375861076	3.183738543	3.165378308	3.178333377	3.344724344	3.393801852	3.244883413	3.359550413	2.901602042	3.264796693	3.011099269	3.184893346	3.361607882	3.307340559	3.055836791	3.269439244	3.132379644	3.147759509	3.167235967	3.586151145	3.058389381	3.274097761	3.168552444	3.102738026	3.425820404	3.246650136	3.449496523	3.219980819	3.222878234	3.142471688
1552521_a_at	2.944110147	3.14627245	2.95520043	3.035889478	2.939741469	2.786974192	2.811698793	2.818121288	3.001679358	2.834076747	2.933065488	2.958192411	3.106539369	2.749157959	2.922367148	2.854294502	2.950497143	3.046180378	2.979350466	3.034372678	2.950497143	3.071282304	2.705840277	3.058700451	2.914684844	2.946631655	2.87690788	2.888222774	3.274202192	3.014130044	3.199932537	2.863164791	2.827853799	2.935061666	2.759184247
1552522_at	2.860613706	2.74863578	2.646239153	2.585039638	2.73555947	2.70254856	2.649307571	2.801969689	2.729586378	2.517020758	2.468863187	2.666442021	2.739752393	2.910485429	2.712770876	2.416379696	2.761434782	2.59032865	2.82891487	2.622213536	2.792857652	2.73747176	2.610981264	2.817140637	2.701528384	2.551293553	2.712780062	2.591063141	2.705538062	2.718867981	2.451743083	2.719894094	2.609066186	2.692583453	2.599165135
1552523_a_at	3.471033389	3.359454982	3.421753158	3.185168211	3.363008867	3.473303146	3.309634488	3.598682295	3.358554974	3.454740077	3.488808189	3.648506218	3.148065623	3.428406249	3.465025718	3.428406249	3.5168577	3.314641152	3.226778179	3.642264963	3.449915189	3.264671515	3.407993395	3.345630531	3.510187087	3.356716554	3.511824838	3.285491781	3.391189405	3.323593758	3.356222291	3.508191301	3.547591634	3.50401668	3.428406249
1552524_at	5.353898551	6.031201271	5.551483179	5.901860977	5.772898441	5.985734608	5.548564161	6.004433176	6.217264377	5.568214077	5.807803845	6.00051554	5.992985596	6.518264551	5.798581562	5.742788379	5.919765561	5.568170004	5.855361109	5.503334703	5.389014068	5.557225394	5.581675866	6.134554028	5.591625501	5.696230572	5.736941331	5.783492663	5.819794442	5.940103287	6.119313507	5.91005086	6.206540194	5.743811213	5.631888069
1552526_at	3.557221034	3.820197282	3.512291381	3.422595809	3.756986556	4.007050192	3.706745146	3.465395731	3.770920507	3.806319272	4.089374708	3.744838598	3.533180399	3.790874908	3.86056261	3.656009267	3.735788181	3.742983397	3.915758142	3.610446379	3.881253403	3.48244641	3.770920507	3.776801382	3.972110655	3.917120926	3.91863906	3.689292116	3.877504463	3.594955586	3.977957691	3.638637014	3.909034203	4.424494549	3.580676673
1552528_at	6.393870176	6.276733928	6.401438674	6.366026948	6.214054594	6.381464791	6.118294019	6.519286865	6.351134011	6.134995495	6.254528076	6.372056365	6.37214466	6.371796199	6.137856341	6.276733928	6.646090913	6.276733928	6.206373012	5.928621998	5.920466072	6.11198552	6.199388589	6.283053131	6.129604762	6.241639022	6.276733928	6.499878821	6.29036913	6.188580134	6.622281939	6.395481916	6.473984051	6.134528533	5.869702476
1552531_a_at	3.654415729	3.991332447	3.957284532	4.018647336	4.31547505	3.882617398	3.886017975	3.887810997	3.891353077	4.036037438	3.891353077	3.810921678	3.943622991	4.024968338	3.864017667	3.891353077	3.843980978	3.645382294	4.324572084	3.896670656	3.414571312	3.844826882	3.843295743	4.002033662	3.891353077	4.215042105	4.148253093	3.718764154	3.795477132	3.891353077	3.891353077	3.834633048	3.51075197	3.886546767	3.817573989
1552532_a_at	3.027003668	3.005329131	3.248270765	3.38562196	3.219797612	3.054151543	2.921093967	3.016183993	3.253999984	3.026076851	3.002895697	3.325566793	3.264809639	3.299460906	2.982508164	3.093041855	3.026076851	3.028220368	3.042298329	2.851677949	2.972466213	3.089033321	2.815788997	3.167906156	2.983135574	3.010846198	3.097786871	2.912828066	2.782065353	2.888344915	2.790665478	3.076244555	2.885267614	3.087779488	2.914177334
1552535_at	4.434164268	5.156693081	4.844099064	4.903809427	4.626781556	4.767398802	4.56150326	4.705451146	4.956665616	4.858212424	4.840095503	5.252456522	4.824497636	4.861958538	4.620875729	4.526506758	4.955889203	4.776443661	4.723962848	4.620758279	4.438657995	4.360534874	4.621305592	4.709720596	4.893180304	4.807213549	4.708836151	4.817507298	4.89768458	4.700247775	5.191026999	4.703037286	4.898915459	4.95300929	4.658849862
1552536_at	4.182724196	3.978906346	4.271398427	4.048098971	4.232489424	4.211150437	4.260316793	4.168995985	4.299619983	3.890408504	4.26837787	3.988811127	4.818238518	4.222132402	4.038987369	4.409200023	4.562923879	3.985846633	4.788838533	4.556361387	4.187552236	3.940455379	3.911670232	4.086059728	4.136900985	4.027259225	4.191858455	4.224189742	4.388302798	4.361344751	4.095551857	3.84098532	4.252252045	4.170674443	5.319859258
1552538_a_at	2.946074415	3.033256336	3.078277175	3.23087996	3.090318506	3.158243165	3.472726837	2.767279052	3.072272358	2.79099777	3.022074688	3.226867163	2.832173041	3.392506829	3.140682389	2.925935445	3.009975743	3.196767992	3.009664839	2.956414044	3.121751107	3.107444051	3.129726968	3.49911394	3.213622774	2.828722759	3.308391041	3.015253207	2.841844863	2.955299969	3.197826145	2.862535957	3.112158314	2.997407824	3.279407804
1552540_s_at	4.266377618	4.492103124	4.679341422	4.203419281	4.47158566	4.996637485	4.706872345	4.546017496	4.967700328	4.534582063	4.619870622	4.742944797	4.843440674	4.98862353	4.690781822	4.742088811	4.998313045	4.873088399	4.364364257	5.024935633	4.531398159	4.794063835	4.345104862	4.819017863	4.583781939	4.586167092	5.006280626	4.71992806	4.631883709	4.413069895	4.720916011	4.631588375	4.679341422	4.640951601	4.366253359
1552541_at	5.767026248	6.218346212	6.014911732	6.258274675	6.076241227	6.073535127	5.880523294	5.811191503	5.914878021	5.98220806	6.086841394	6.214326297	6.344943674	6.199096334	5.894447862	6.023063436	6.317537311	6.126882584	5.575528962	6.076241227	6.051891192	5.835957152	5.653417692	6.387476324	6.074108623	5.917952433	6.263815596	6.085572828	6.010634788	6.103181488	6.054838256	6.209314518	6.389915993	5.918286138	5.463373637
1552542_s_at	3.765276632	3.716725208	3.168159958	3.400801989	3.598478733	3.493099538	3.391295354	3.357189926	4.093072145	3.730495905	3.618318676	3.531190278	3.702165174	3.534091228	4.289594494	3.735748229	3.407706522	3.394186773	3.449449146	4.578699998	5.844588929	3.625307345	4.363726406	4.428662628	3.51184066	4.383222049	3.480735198	3.887621575	4.341993551	4.344912828	3.892726088	4.196581051	5.209908792	3.731873399	3.430245437
1552543_a_at	3.446223166	3.63267828	3.47641502	3.93253937	3.781803746	3.553132497	3.483613935	3.440234836	3.620415249	3.429283107	3.745947887	3.540603839	3.906634745	4.042451037	3.565123846	3.720495631	4.139705721	3.481090645	3.561017823	3.691872118	3.394812135	3.569075136	3.590885146	3.444083612	3.583393666	3.477740675	3.341863684	3.457647055	3.735465404	3.32414432	3.65275802	3.6293728	3.645322982	3.696519915	3.394938173
1552544_at	3.356526602	3.406763704	3.098791135	3.126147756	3.18128952	3.491349995	3.361582931	3.650816862	3.52461198	3.214853051	3.592919295	3.451891622	3.24336316	3.664289467	3.120369795	3.414571312	3.461793157	3.389182965	3.487395479	3.419437922	2.865503613	3.577077749	3.270605525	3.331310782	3.106437187	3.406763704	3.550473001	3.499446436	3.469850551	3.367335876	3.456833174	3.401663296	3.447381114	3.5024459	3.444583332
1552546_a_at	3.238749147	3.545390891	3.275438566	3.16965354	3.282848834	3.592797304	3.734128409	3.229252575	3.487417233	3.210147484	3.832984316	3.3868354	3.582514597	3.230190942	3.294791404	3.268179315	3.409048971	3.409048971	3.411695396	3.027003668	3.638585028	3.2642297	3.120727056	3.508499912	3.486911713	3.354511516	3.794973441	3.536091872	3.461392071	3.538221836	3.409048971	3.286532343	3.551259988	3.577552574	3.449119592
1552548_at	3.273202168	3.167456322	3.226910576	3.385147843	3.057310536	3.330638381	3.327879554	3.473237508	3.548959344	3.340797384	3.289344876	3.470901638	3.333214656	3.558061264	3.381271989	3.218147085	3.625077763	3.467989176	2.97035644	3.266350123	3.116472064	3.094213359	3.376170354	3.342587248	3.293721549	3.191529455	3.586523079	3.333214656	3.377509848	3.235274425	3.333214656	3.394468323	3.558061264	3.398601376	3.319465112
1552549_a_at	5.310958519	5.298258625	4.983650302	5.257715116	5.010028885	5.405487013	5.145997748	5.443530969	5.447755503	4.96621408	5.366961756	5.325432625	5.394774757	5.71495658	5.167526936	4.983650302	5.406698004	5.195978926	4.97586769	5.041938318	4.551797727	5.151871766	4.953085579	5.288343361	5.089062495	5.128247694	5.413319765	5.026641497	5.109812838	5.061415398	5.131081026	5.118327927	4.975334673	5.20341324	4.943857628
1552552_s_at	3.169369751	3.311667789	3.220378653	3.102940666	3.273096982	3.311667789	3.299059018	3.108542448	3.171839273	3.311667789	3.311667789	3.073380798	3.628701807	3.241575706	3.519111008	3.237844142	3.338779009	3.365134641	3.216468019	3.14532866	3.038606392	3.07958928	3.54978844	3.599321965	3.605617145	3.443146112	3.490714955	3.538934924	3.205860909	3.452640657	3.563050033	3.189151161	3.568278432	3.379407887	3.233672896
1552553_a_at	4.350763585	4.760261309	4.136428532	4.741424261	4.529757965	4.130232268	4.843359046	4.390273965	4.639003837	5.082751089	5.00753019	4.434678791	4.060954286	4.54113216	4.802776265	4.73045249	4.130286854	4.548931125	4.218903585	4.936424	5.285952234	4.609526585	5.469716246	4.75234742	4.550823819	4.464577248	4.156612298	4.639003837	5.119126944	4.664585441	4.908205247	4.563376956	5.326859926	4.373614944	4.592102566
1552554_a_at	3.597099314	3.451355487	3.177190236	3.824271862	3.384925563	3.498308096	3.736583044	3.766969182	3.507074846	3.789846627	3.570700473	3.83233541	3.468058824	3.670989215	3.692733131	3.740345587	3.398303093	3.54224654	3.536586271	3.442050289	3.269181174	3.537969687	3.573085239	3.741878571	3.734633192	3.584958304	3.345047978	3.381249288	3.851649449	3.431198208	3.537969687	3.54224654	3.880984539	3.709577317	3.331310782
1552555_at	5.380198156	5.811817658	5.644745306	5.801703489	5.539390427	5.542401959	5.605128011	5.568701122	5.740753968	5.835908469	5.642285906	5.684924244	5.933454773	6.11732335	5.351865939	5.648332154	5.954830144	5.796226745	5.401230297	5.358371207	5.252111208	5.662850839	5.459717276	5.319129185	5.871838487	5.238366128	6.031867125	5.640936583	5.959552029	5.505745575	5.829747795	5.781165458	5.822661402	5.740774919	5.876962742
1552557_a_at	2.871911335	3.119377205	2.788434561	2.943157203	2.888502101	2.982657103	3.256972214	2.943157203	3.039523633	2.919025093	2.94032968	2.964215636	2.783218069	2.918707098	3.156594849	3.041320593	2.76712039	2.971907396	2.873320429	2.831145546	2.953838164	2.967003996	2.943157203	2.885063811	2.948267124	2.924799691	2.894745756	3.041320593	3.087104751	2.931349029	2.819640741	3.086136636	2.844885671	2.980823705	2.767524374
1552558_a_at	5.881678623	5.863849639	5.575212258	5.97356241	5.785170582	6.063276697	5.846027502	5.938944018	6.291422024	5.595290601	5.847793771	5.89592719	5.763969701	6.482768807	5.811912697	5.837714002	6.101972524	5.676881945	5.790118326	5.643453053	5.564474129	5.611617102	5.642058289	5.59413832	5.829985082	5.760424672	6.182101478	5.805522014	5.849400996	5.622522983	6.063341019	5.774051631	5.72610406	5.964472375	5.829985082
1552559_a_at	5.282217163	5.130201106	4.976623194	5.137965476	5.519240673	5.403608613	5.173444466	5.146174402	5.343087047	4.881851105	5.160107309	5.228404899	5.261903665	5.725248705	5.17571944	5.080681597	5.404490953	5.042631238	5.119869696	5.083197378	5.141357393	4.786436881	4.946317954	4.977201043	5.269932985	5.030479611	5.462869108	5.192822211	5.149276346	5.047109299	4.916274086	5.013467312	5.012807167	5.524434372	5.054404666
1552562_at	3.990260418	4.100374105	3.731160906	3.898124603	4.173411281	3.864631848	3.887024615	3.973943488	3.772270935	3.919449577	3.609564247	3.864631848	3.533020688	3.597407723	3.805216981	3.71315702	3.917350433	3.917828101	3.87742777	3.862977059	3.795579004	4.200264607	3.891971237	3.864631848	3.945996095	3.959497349	3.970077917	3.764076832	4.036027259	3.94218902	3.51227752	3.656555645	3.864631848	3.972958244	3.796641288
1552563_a_at	3.199387235	3.404395283	3.370427956	3.232431703	3.51987509	3.633178328	3.525717531	3.424533637	3.374368425	3.067139542	3.422592274	3.114936315	3.513521735	3.310687474	3.269920332	3.314244063	3.948254302	3.240784354	3.580847862	3.36008461	3.510906001	3.241151856	3.134054048	2.957313831	3.213893284	3.240784354	3.480182422	3.222265201	3.483662973	3.502507923	3.341701504	3.377193394	3.36008461	3.339257723	3.608607862
1552564_at	3.607373677	3.385565979	3.074435436	3.03824398	3.179831505	3.348411701	3.350987975	3.227687809	3.327543833	2.879948348	3.04759011	3.045197755	2.980473851	3.143181098	3.399045309	3.01965708	3.165615988	3.115023568	3.147855932	3.388068606	3.432360151	3.149440033	3.273096982	3.076140712	3.240507028	3.203114717	3.376349586	3.117086755	3.261705326	3.119019388	3.215940718	3.12447098	3.236797876	3.044098211	3.079115837
1552566_at	3.261718914	3.971963262	3.6185961	3.438924798	3.800108723	3.656672045	3.873964684	3.715585628	3.787781621	3.630012079	3.807538906	3.753848771	3.863370186	3.88642456	3.805039215	3.615883511	3.772193683	3.453898254	3.848935111	3.365631142	3.4507658	3.54962998	3.740486239	3.765276632	3.715585628	3.772119235	3.884636047	3.537733594	3.927849052	3.490865417	3.946546296	3.643410415	3.816777096	3.501557336	3.54978844
1552568_at	3.60163542	3.713912909	3.619371569	3.769233006	3.500376692	3.97209168	3.743506615	3.657044856	4.028390982	3.765276632	3.677463742	4.150008161	4.108791375	3.831778691	3.746364302	3.841366388	4.057162051	3.799112055	3.694285257	3.291493778	3.584028549	3.744217801	3.613938073	3.689665498	3.96973565	3.459929743	3.777862428	3.819087029	3.935366455	3.322797964	3.962484847	3.751885009	3.742258591	3.778842701	3.598774414
1552569_a_at	3.414571312	3.570384145	3.51360537	3.535633079	3.375115929	3.212055646	3.632200066	3.523131651	3.489056996	3.506765321	3.737767735	3.755715095	3.639189423	3.507531679	3.684161227	3.381346334	3.273080603	3.498981043	3.37469497	3.305855939	3.229330048	3.554456992	3.418708653	3.498981043	3.344233263	3.474590193	3.76760479	3.447844496	3.799269458	3.627328016	3.631564785	3.674752664	3.533299223	3.540013803	3.312501439
1552570_at	3.528671362	3.697046704	3.748943556	3.879139716	3.588550618	3.726571304	3.48788545	3.726571304	3.726571304	3.647965485	3.822081962	3.633015385	3.857770901	3.979281211	3.751085072	3.523647459	3.785029164	3.744217801	3.710192019	3.853585987	3.49677018	3.772197428	3.700250535	3.7865456	3.694451876	3.572941473	3.995723349	3.650835621	3.807153191	3.818754265	3.858811628	3.718054118	3.685796535	3.724977769	3.618403585
1552572_a_at	2.782357107	2.498009659	2.730642464	3.023812849	2.735772377	2.552918667	2.649641224	2.651581549	2.682058298	2.913654792	2.601744692	2.600244709	2.887719873	2.572739025	2.661395476	2.882266756	2.610315112	2.692969691	2.643181789	2.733406621	2.526488843	2.804699657	2.718851456	2.923006045	2.880309121	2.775445825	2.698340474	2.736971672	2.855552236	2.781174706	2.720611401	2.69108127	2.478949751	3.017785634	2.604984066
1552573_s_at	3.506974153	3.712714138	3.512975069	3.612278873	3.733513311	3.622617743	3.665353209	3.529751271	3.45609753	3.390343106	3.384307821	3.544529609	3.285274891	3.251406279	3.512975069	3.225882887	3.530915029	3.577687528	3.33072794	3.459529808	3.44274278	3.461646959	3.486426027	3.583354913	3.768882716	3.512975069	3.45347935	3.426470065	3.348377781	3.382560063	3.512975069	3.576219739	3.657463508	3.579884669	3.364036039
1552575_a_at	4.588872775	4.803607589	4.750378648	4.582736009	4.821363836	4.535851025	4.60060346	4.751853843	4.808715294	4.739971738	4.845463812	5.019125643	4.964917776	4.56578442	4.537976944	4.744545553	4.733808486	4.746735328	5.404682873	5.053775511	4.317736276	4.707285199	4.780419042	4.717721793	4.681502131	4.550288477	4.690912152	5.266157058	4.75056843	4.981187637	4.482564088	4.84666252	4.7163237	4.858103314	4.745717455
1552576_at	3.852808403	4.165619782	4.085252795	4.078236545	4.11680094	4.286227018	4.019344686	4.278837164	4.222387566	4.040238194	4.000709051	4.241294055	3.877695734	4.221628312	4.218576354	3.913293337	4.266377618	4.163550608	4.211480389	4.147107328	3.834686946	3.910808234	3.930811748	4.281162011	3.805963135	4.297393446	4.186465403	4.306534971	4.1308907	3.845809804	4.287672277	4.279315542	4.178553938	4.078639744	3.836196145
1552578_a_at	2.774734917	2.857343998	2.84377457	2.752341123	2.981010844	2.917620601	3.026708548	3.104255595	3.05334687	3.140732213	3.093022475	2.879960774	3.02872554	3.132064753	2.932333407	3.171674352	2.98753673	2.818281751	2.851198938	3.314785645	2.947203794	3.059146184	3.334931307	3.02872554	3.221148969	3.083316875	3.231940788	3.23791086	3.02872554	3.143398618	3.150830217	3.12447098	3.409966121	3.080709805	2.785101235
1552579_a_at	3.300658537	3.302359754	3.362301397	3.190703535	3.28215743	3.683786204	3.396763553	3.535456387	3.355747531	3.29915236	3.247596971	3.387479355	3.280045478	3.784552384	3.427395013	3.364794979	3.382273327	3.33906603	3.142801042	3.197452462	3.215519121	3.405011602	3.075453811	3.325887862	3.174392144	3.368089942	3.239374964	3.266630789	3.262008566	3.2212565	3.267909316	3.274254415	3.42740511	3.551892365	3.283478054
1552580_at	4.46607801	4.911088054	4.55489845	4.741975707	4.819134813	4.89693377	4.679150107	4.541786351	4.666988208	4.479187845	4.510742627	4.814435931	4.537376605	4.840108751	4.843066548	4.583765152	4.628578398	4.767982462	4.649577669	4.634279817	4.078125749	4.298928678	4.392345682	4.77581135	4.653935764	4.502304143	4.782303565	4.580820209	4.369135336	3.852752119	4.679674176	4.338432892	4.575651699	4.471896161	4.605843964
1552582_at	3.369144504	3.686453841	3.899169115	3.895362073	3.492485679	3.798977434	4.145436266	4.684647238	3.877840696	3.724773662	3.641392419	3.825335951	4.552904963	4.112812597	3.175968631	4.165660376	4.971848503	4.061361182	5.364890394	4.098545933	3.015752295	4.277010273	3.364994496	3.369525743	4.386951643	3.102126304	4.436633437	3.598064002	3.829417442	3.558657027	3.404433425	3.592919295	2.950660446	3.655423209	6.316040744
1552583_s_at	5.366627139	5.344347399	6.885063641	6.017023373	6.009299108	4.349581549	6.099973185	7.396109727	5.348117921	6.718677992	6.57294136	6.298863535	6.292615501	5.607720878	5.197171913	6.575125019	7.188065636	5.362811721	6.346679391	5.250236275	3.584325361	6.523932502	6.13722707	4.933301108	6.365298849	5.033072126	6.960074251	5.671502874	4.588221535	5.312637531	4.601282415	5.970314191	5.66359366	6.237697264	7.665152073
1552584_at	6.028655603	6.406716789	5.677244514	6.108975239	5.840023656	5.734611773	5.920094323	5.776304697	7.724953943	6.976399512	6.415481931	5.548351241	5.65575483	6.2945761	7.277280693	6.205154752	5.421543738	5.244153266	5.734526784	7.177053306	8.584957711	5.955775722	7.989986754	7.050019188	5.907854878	7.496521617	5.739439751	6.975737126	7.656684591	7.665890067	6.734411298	6.780223418	7.014018999	6.146463268	6.953784956
1552585_s_at	3.141308924	2.96673037	2.871652269	3.108343779	2.958799781	2.970241313	2.899440389	3.066591325	3.036468721	2.701918082	3.123089261	2.809670205	2.946713205	2.988884036	3.012702739	2.965094485	2.993168037	2.903759563	2.970241313	2.906736025	2.970241313	2.895065073	2.941503446	2.970241313	3.121651841	3.182297261	3.090560652	3.010290713	3.197439505	3.058946011	3.194370534	2.817969399	3.058817044	2.890768247	2.831288486
1552586_at	4.357139499	4.293933215	4.302727294	4.629250208	4.429662999	4.836924056	4.554332299	4.642608844	5.062229144	4.332439018	4.094453523	4.632069761	4.893265727	5.281998915	4.220030301	4.655179712	4.921715192	4.266377618	4.358298755	4.314625822	4.372405517	4.404238097	4.463630959	4.415402116	4.502944971	4.705975774	4.799113007	4.599705756	4.565276964	4.288802025	4.55069528	4.363916822	4.566125492	4.681273981	4.674418072
1552587_at	2.99864408	3.182731608	3.074572755	2.978124144	3.095726226	3.092050427	2.652551602	3.020701427	2.944713691	2.999789194	3.218383419	2.759530462	3.054770496	3.123769298	3.000708117	3.024023353	3.273096982	3.142763959	3.086865736	2.776474423	3.082916492	3.063826629	2.934768464	3.106170885	3.281298114	3.162188874	2.973082447	3.069521251	2.88849732	2.942271295	2.813262423	2.926514095	3.13964732	3.024466429	3.046400115
1552588_a_at	3.293448953	3.080521006	2.926729118	3.076491115	3.076491115	3.28358348	3.099669877	3.420964089	3.088052978	3.261196326	3.176756085	3.084241492	2.940054203	2.884957821	3.076491115	3.373250771	3.111061125	2.993261908	3.101332853	3.076491115	3.088343679	2.948691825	3.003070509	2.959650598	3.044367357	3.126489365	2.997556054	2.786983584	3.107605735	3.076491115	3.063012082	3.092570375	3.01162438	3.06051259	3.00600501
1552590_a_at	2.966402089	3.012418544	2.979999911	3.044072363	3.208680573	2.9728925	2.970807328	3.034261973	3.049059393	3.07389418	2.997220793	3.104714837	2.939867975	3.250373437	2.980686023	2.897792952	3.164293917	2.970466725	2.883886678	3.177768707	2.972526296	3.163404765	2.918707098	3.086518548	3.081265702	3.0966524	3.033026395	3.079620811	2.937043698	3.320469082	2.855702584	3.277028495	2.912570103	3.100313497	3.034261973
1552592_at	2.774969111	2.847939882	3.036938884	3.01104675	3.115279085	2.908533543	2.876622408	2.796800793	3.028604166	3.020375728	2.96619672	3.016501184	2.970014931	2.7261436	2.807587007	2.9344776	2.908533543	2.977241379	2.785861783	2.724104032	2.981579909	2.901602042	2.806517368	3.012527632	2.953889287	2.887752895	3.109520652	2.793768544	2.811697982	2.785631852	2.806927608	2.991651913	3.031419927	2.964199429	2.720805445
1552594_at	5.098208441	5.208605384	5.401053899	5.59015696	5.262216195	5.611121117	5.360744463	5.447641247	5.357738291	5.087005999	5.546030843	5.60455679	5.439786329	5.582342932	5.129819923	5.312744335	5.499515995	5.581711073	5.155584263	5.272875491	5.390244202	5.360744463	5.29229294	5.518609447	5.398556849	5.673587107	5.759043312	5.429344177	5.280838584	5.418576136	5.654199743	5.379726236	5.478493303	5.294709178	5.020774038
1552596_at	5.625213443	5.835652784	5.750687691	6.107244776	6.010162721	6.175676338	5.812024705	5.961536059	6.1951458	5.78071227	5.826361636	5.934681842	5.751225494	6.2961884	5.81785535	5.617318733	5.843941127	5.765132724	5.834434696	5.592392031	5.629814982	5.836018796	5.733818687	5.717636331	5.713504427	5.912607685	6.061172076	5.985622574	5.757292624	5.691318487	6.087381404	6.033755735	5.635714472	5.845141727	5.713450708
1552598_at	3.945996116	4.369599728	4.008400351	4.067533029	3.901852375	4.11537428	4.071054495	4.11537428	4.579095202	3.991023494	3.953929239	4.319635099	4.473647144	4.491098467	4.084395827	4.137219361	4.350945145	3.9371727	4.074220175	3.968020153	3.948998256	4.304834106	4.366628989	4.033850886	4.156642193	4.203949733	4.301908661	4.063348201	4.113297141	3.76459313	4.289682053	4.097043531	4.549959644	4.44181483	3.985354601
1552599_at	2.903628424	3.019109972	3.037840881	3.131711558	3.071661229	3.004927251	2.880823675	3.189365329	3.047248518	3.115149956	3.112526815	3.196694221	2.997899268	3.046609343	2.870229468	3.061388401	2.905629556	3.135729741	3.006827624	2.721984183	2.68775771	2.875825416	3.197786569	2.787897504	3.446546834	3.034261973	2.841703063	3.098932606	3.100865239	2.773798528	3.18278415	3.044084615	3.222627354	2.947557264	3.097018883
1552602_at	4.210326391	4.460603141	4.526594487	4.434556758	4.420654582	4.570361007	4.416466079	4.607818325	4.808391194	4.427818551	4.324187975	4.481130306	4.521935595	4.916879562	4.41348789	4.423623708	4.662674698	4.421561212	4.44853233	4.645902569	4.320862924	4.500701545	4.536795758	4.390050647	4.377579648	4.261074271	4.861988857	4.312684838	4.701893818	4.211448532	4.459398939	4.422436564	4.573469231	4.419846915	4.404015592
1552604_at	3.647965485	3.949335178	4.100567604	4.09024354	3.950313442	4.188131003	3.934253393	4.198797379	4.028681703	3.949327224	3.866120687	3.954749219	3.988241562	3.774035397	3.635376342	4.248539685	4.185267304	4.183602712	3.857621739	4.051268255	3.910663946	3.962706574	3.855994206	3.828344582	4.115511254	4.031102761	4.352528847	3.829132757	3.746201989	3.950313442	4.15513457	3.94841098	4.115511254	4.182464628	3.664641776
1552605_s_at	2.778266922	3.085387873	3.012137922	3.021207574	3.140682389	3.190563003	3.284883999	2.987437663	3.18554147	2.971118423	3.071518216	3.19292929	3.164573838	3.504153534	3.099669877	2.930916906	3.141139953	2.894201226	3.22838911	3.027003668	2.933335907	2.940908702	3.057673474	3.209522918	2.923093141	3.044059011	3.091732676	3.376888645	3.143873383	2.972151844	3.251056	3.12447098	3.199111959	3.306610681	3.156025239
1552607_at	4.24586099	4.210336704	4.464602781	4.271921104	4.074551878	4.103507164	4.161087484	3.964628312	4.151173214	4.279340803	4.105398552	4.273193986	4.244016779	4.383535497	4.120810566	4.23859585	4.27209474	3.907426213	4.373712599	4.069619143	4.56335086	4.081919748	4.023734129	4.017356763	4.015839519	4.296099455	4.156612298	3.962835139	4.123229267	3.893811694	3.914970504	4.078782335	3.841945562	4.112068362	4.251451501
1552608_at	3.670445282	3.914544518	3.579318543	3.805265896	3.625239675	3.88241364	4.069594694	3.947784773	4.103875405	3.923387273	3.88438239	3.80107583	4.114000214	4.507576241	3.788533506	3.994113081	3.79097863	3.640636386	3.873964684	3.680999575	3.951753629	3.691308764	3.817378726	3.823936078	3.808885047	3.847102518	3.978114949	3.796705445	3.769497416	3.725487489	3.909882786	4.061023771	3.740565418	4.151968893	3.889881303
1552609_s_at	3.712358548	4.038691372	4.007095162	4.060673563	3.695115741	3.925418537	3.85691589	3.909438509	4.074793784	3.877937596	4.165882931	4.191924892	4.153661424	4.347751638	4.043445125	3.956377522	3.972573744	3.853414477	3.817340427	3.728521461	3.820749912	3.765651727	4.011126214	3.850588293	3.977251848	4.110822394	4.243850228	3.888932984	3.949118777	3.986225603	4.15469686	4.093972133	3.861533579	4.036057052	3.861046127
1552610_a_at	8.92373294	8.632683191	8.615125781	8.579016503	9.066310648	8.621481842	8.941283375	8.733559176	8.916583377	9.132110879	8.611604432	8.691883062	8.38969729	8.841393109	9.21227373	8.781503666	8.520691902	8.844185235	8.344232261	9.278562434	9.796283336	9.039168498	9.291805811	9.110926578	8.324601655	9.251445327	8.303219393	8.987590497	9.247300024	8.800262769	8.634945471	8.986000964	8.885114165	8.845306891	8.75583401
1552611_a_at	7.145376774	6.67903767	6.461414814	7.064850243	6.954940083	6.698285061	6.991584357	6.922214091	7.318307178	6.99580847	6.995977178	6.647582508	6.805167638	7.02916338	7.475723296	6.99580847	7.224469322	7.087624278	6.537354508	7.427056741	6.955482437	6.886587086	7.102642019	7.26468586	6.014911732	7.185573006	6.595484123	7.334599911	7.383587741	7.437428004	6.543525872	7.158072167	7.235748657	7.119299294	7.007977681
1552612_at	8.584296342	8.791015126	8.918831573	8.532711546	8.811360161	8.063761029	9.103771583	8.842619787	8.734361657	8.190465108	8.394969699	8.627113778	8.61771274	9.074707633	8.801825933	8.204078583	8.823496783	8.577243026	8.385672139	9.067459181	8.478059499	7.819843749	9.026166892	8.58515462	8.180333303	8.608959603	8.090030147	8.871359381	8.297859435	7.929826887	7.609048473	8.684092393	8.40331108	8.461812333	8.532303306
1552613_s_at	8.304622906	8.369043668	8.653977962	8.106517256	8.393248807	7.875973628	8.724788186	8.591645299	8.458776458	8.050372292	8.193304497	8.366665589	8.171245486	8.66486908	8.513901036	7.90576887	8.277069175	7.969533959	7.945854492	8.747658545	8.257520744	7.627373033	8.711195572	8.201570923	8.07601688	8.34553739	7.710952106	8.556815832	8.103233295	7.901037206	7.667667906	8.490187054	8.199147467	8.336881953	8.291627411
1552615_at	7.271841584	7.615237926	7.498366819	7.51098348	7.395492898	7.745077472	7.692165663	7.595417213	7.861167769	7.27510055	7.48068826	7.602135606	7.468293839	7.871621589	7.18623753	7.369002096	7.778267493	7.549527515	7.389000453	7.126516395	6.919609043	7.306663903	7.150318589	7.387289489	7.467738411	7.245536391	7.835771823	7.468293839	7.292471339	7.209973785	7.810808423	7.311788053	7.456459655	7.589385207	7.43594038
1552616_a_at	4.824886454	4.787042012	4.63861593	4.85146648	4.676036872	4.815589453	4.973836531	4.981568357	4.627136003	4.678156636	4.641823052	4.540213661	4.762814088	5.039703845	4.40217669	4.887005812	4.539413551	4.87940239	4.668520917	4.146567083	4.632336275	4.723951001	4.632037177	4.486673161	4.955050631	4.74091053	4.711721126	4.848203945	4.725697335	4.641823052	4.87757955	4.722080887	4.346482418	4.745746045	4.90449169
1552617_a_at	8.122784537	8.197274634	8.504840246	8.07090713	8.312103003	8.109917229	8.388604891	8.39524405	7.995333012	8.394176264	8.14452084	8.378241794	8.567887751	8.19714189	8.040580148	8.497462928	8.112835987	8.335592387	8.008981762	8.093014933	7.826200754	8.788093579	8.315414548	7.955466757	8.510391884	8.110317424	8.159518573	8.286943588	8.235531289	7.927552157	8.172006441	8.352522709	7.956313061	8.290147295	7.871061435
1552618_at	7.027745204	6.671615532	6.697308717	6.588771892	6.646949135	6.89448136	6.612711023	6.627886516	6.729268404	6.819135118	6.759269451	6.932213728	6.561508362	6.775396458	6.786535086	6.693210473	6.668409878	6.556373411	6.39433201	6.799299385	7.152347446	6.928336344	6.921404367	6.806745107	6.647360392	6.933847041	6.738876518	6.823187338	6.879377003	6.826599128	6.738876518	6.997396022	6.993745565	6.694062248	6.627186814
1552619_a_at	5.375162348	5.639549522	5.314909998	5.611269484	6.125138127	5.554717772	5.527537533	5.213798765	6.409062383	6.509695395	6.349699433	6.038802043	5.868448423	5.312399732	6.442085111	5.977012313	5.79063418	5.545763894	4.737200275	6.091568634	5.8599015	5.798776114	6.954536906	6.027608716	6.669660014	6.68123666	5.778046015	7.319842243	6.218277258	6.078455732	5.79035436	6.181135989	7.346388649	6.104149053	5.341690994
1552620_at	6.544589079	7.0361947	6.594563582	7.033734781	6.814007401	7.010467941	6.758913125	7.041086968	6.954036639	6.444485654	6.780176808	6.764110933	6.683025027	6.509239474	6.701414955	6.589260807	6.963909747	6.682854463	6.493678066	6.246734124	6.309844602	6.52753581	6.566407191	6.771397531	6.554593651	6.901251726	7.375470679	6.658404095	6.776551551	6.820990441	6.891851341	6.946206642	7.00385641	6.880094528	6.853429684
1552621_at	6.375576146	6.810353345	6.353318004	5.945660682	6.719851612	6.494630693	6.535241246	6.370646021	6.308614596	5.964179091	6.241125659	6.140300081	6.459557157	6.452901742	6.458440157	6.710867327	5.846129171	6.73570848	7.670572126	7.441406533	7.982666122	6.52246571	6.437193701	6.593106963	6.537267131	6.879003701	5.536759555	6.522382675	7.480347355	7.404803328	5.692096139	6.402421143	6.651078915	6.148675134	7.298556803
1552622_s_at	5.264552695	5.771518582	5.327944767	5.227555547	5.559766908	5.158419538	5.037145678	4.632717976	4.64829132	5.089012606	5.074665439	5.001024537	5.29802899	4.971819568	5.152118804	5.695452764	4.88614221	5.912165372	6.333267426	6.160947398	6.787505782	5.370636357	5.294480259	5.131881447	5.15902849	5.620049405	4.622607075	5.688646636	5.692219883	5.976653272	4.747799697	4.890003374	5.571163097	5.082825518	6.112769829
1552623_at	5.564811735	6.060588669	5.920945702	5.683859575	5.374904974	5.700664239	5.734353491	6.091906585	6.099332212	5.92562372	6.135002702	5.830165129	5.791050368	5.65234826	5.98131519	5.850708682	5.736391569	5.788591389	6.151310274	6.183957169	6.978176249	5.602171469	6.336922559	6.481809001	5.857561435	6.327342927	5.92400754	6.319943477	6.65274433	6.421809432	6.20723976	6.351612687	6.349686008	5.775931275	5.687103407
1552625_a_at	6.132320073	6.241871626	6.514927472	6.14899391	6.329713438	6.14899391	5.65531553	6.086545048	5.980414708	6.440207275	5.916781908	5.893546954	5.82386842	6.048112634	6.388001514	6.46553854	5.963629669	6.371284929	5.863223635	5.944875864	6.46577714	6.474102406	6.691216761	6.29172279	5.98587522	6.276589825	5.402704346	6.378101034	6.233139897	6.266464251	6.020905333	6.101773064	5.888082718	5.999418627	6.038152886
1552626_a_at	5.296294093	5.244313534	4.853011635	5.441671542	5.311156243	4.855586341	5.178261711	4.846929108	5.244313534	5.351773732	6.02253982	5.068685731	4.188397159	4.881714396	6.26908037	4.849911139	5.189449316	5.069317811	4.853686845	6.132045561	7.278372021	4.59063057	5.781974818	5.755347792	4.541617886	6.720633495	4.661071315	5.274107906	6.21441983	6.595506332	5.717971869	6.20088078	5.732247148	5.269629724	4.936122927
1552627_a_at	6.56386523	6.452947522	6.734496037	6.629315691	6.61087984	6.576973194	6.987063443	6.581823327	5.89652184	6.320820644	6.112504039	6.823799728	6.452845111	6.374617857	6.042292458	7.092296553	6.556002168	6.990287855	5.885596405	6.452845111	5.365713037	7.130221368	6.452845111	6.327507908	5.924554709	6.329121369	5.315071139	6.462253047	6.222010734	5.776310105	5.480998533	6.534832522	6.281026814	6.738910441	7.0991319
1552628_a_at	8.544469048	8.241249971	8.419983538	8.472388715	8.543821024	8.29841692	8.409028257	8.255120985	8.222855025	8.292217367	8.588377941	7.961920449	8.325435459	8.250495518	8.546578771	8.504056206	7.904395812	8.352186158	8.714689234	8.56167587	8.749422405	8.362439344	8.409028257	8.429577934	7.887156816	8.470726865	7.889778786	8.207501825	8.795040718	8.622325825	8.022721395	8.250224792	8.453677027	8.400584894	8.738174319
1552629_a_at	3.29145132	3.171997972	3.207939983	3.262320466	3.18009079	3.523602647	3.205349632	3.339280859	3.373999184	2.826829173	3.366551966	3.496147491	3.395448064	3.746933656	3.163790564	3.201406831	3.468617399	3.321478178	3.331813146	3.427121514	3.250700029	3.569266468	3.304111545	3.169819567	3.311667789	3.353470334	3.135585741	3.244313034	3.383131961	3.382120653	3.154047288	3.350416563	3.463949796	3.077254815	3.15208506
1552630_a_at	4.038601103	4.59651297	4.326164636	4.689160135	4.142552576	4.550538251	4.153787267	4.65594305	4.458358003	4.326399904	4.635205951	4.400074639	4.626222598	4.57908461	4.346967706	4.260117156	4.811807536	4.397118794	4.168200292	4.303165147	4.565006596	4.273874443	4.088113828	4.209080531	4.807120646	4.431073912	4.797073019	4.61920236	4.591221857	4.247796192	4.597057486	4.346356578	4.345907746	4.343016718	4.339689162
1552631_a_at	5.339882226	4.876378221	5.014529054	4.851353586	5.145646713	5.183206957	5.336522093	5.113815362	5.440508957	5.036671901	5.390594149	5.002444683	4.974496056	5.76931424	5.279926722	4.77283723	5.158843702	5.045741172	5.085995775	4.781944154	5.182247162	5.046801139	5.402905971	5.408009401	5.241145784	5.392024637	5.346604883	5.235208009	5.233547597	4.779062249	5.574942419	5.343161958	5.438943002	5.158843702	4.737863152
1552632_a_at	4.183969148	4.238255381	4.498302966	4.140766821	4.300238481	4.208717903	3.878000174	3.963733114	4.29764301	4.354318925	4.510827326	4.150008161	4.091031915	4.26665632	4.049638004	4.269580487	3.759655022	4.193473778	4.211480389	4.234113088	4.975857252	4.208717903	4.13576156	4.214066164	4.195084391	4.459731765	3.923897164	4.50559336	4.384621081	4.306014956	4.14722593	4.087864277	4.350456637	4.254088677	3.799209338
1552633_at	4.786083603	4.661100336	4.870054197	4.944618814	4.820229114	4.616607606	4.744435624	4.760752578	4.985099943	4.807120646	4.733548946	4.681520398	5.053800549	4.578940326	4.745646267	4.714615915	5.163305299	4.656566108	4.996835955	5.017091393	5.861557755	5.131805954	5.127705328	4.648680785	4.891534449	4.931791051	4.451528549	4.588165204	5.094012758	4.478186469	4.900457687	4.635788276	4.630513079	4.800653915	4.807120646
1552634_a_at	5.374720515	5.078609599	5.030981206	5.262945147	5.463078599	5.134472144	5.009520635	5.314038482	5.624292507	5.382312536	5.374720515	4.813651373	5.401959039	5.406696144	5.721746566	5.185162283	4.906073543	5.250857324	5.35090686	5.754580638	7.214335618	5.351925948	6.069955969	5.432941816	5.111241754	5.73564131	5.164118893	5.399232098	5.737346443	6.117118835	5.137268237	5.630231006	5.419620022	5.223009581	5.244807608
1552637_at	2.760202333	3.060317727	3.00241615	3.150833176	3.17271834	3.297669444	3.091174313	3.297169147	2.897003442	3.013058132	3.096626797	3.205637494	3.084322413	3.353475459	3.106437187	3.012544072	3.634431259	3.106437187	3.161317506	3.068897666	2.875271421	2.810531355	3.007262922	3.201130821	3.106437187	2.965530635	3.407099988	3.231378299	3.260243876	2.829647582	3.489437992	3.25107987	3.369245399	3.11942767	2.99239865
1552639_at	5.081139267	5.360427396	5.220095682	5.449892097	5.292229769	5.551301314	5.267266583	5.496527085	5.905037017	5.354197921	5.539184047	5.576198268	5.096822901	5.428083251	5.478981616	5.09794617	5.307442769	5.303873908	5.177035879	5.252300081	5.644229222	5.060907277	5.170134259	5.424218091	5.260760231	5.859314975	5.48113054	5.464349367	5.356720521	5.384936567	5.678337945	5.830709503	5.939987426	5.342985653	5.243731615
1552641_s_at	5.274281773	5.298258625	5.703174929	5.32776848	5.21288398	5.489493101	5.550081272	5.987500875	5.801888899	6.033574762	6.134209844	5.548776665	5.698152671	5.860082008	5.931358999	5.404947865	5.653549766	5.348237944	5.233580876	5.591774835	5.96191702	5.533378541	5.900567604	5.731983172	6.38483379	6.08938799	5.792112954	5.985622574	5.83665976	5.662760826	6.372705214	6.249540659	5.6472339	5.586611452	5.08625295
1552643_at	4.499410632	4.589506608	4.499410632	4.801673377	4.451852102	4.516674737	4.34324661	3.954363768	4.457191195	4.583879267	4.440100105	4.460560208	4.271330938	4.11545004	4.99056851	4.271134549	4.236991586	4.818898563	4.277321342	4.600683099	5.157516298	4.041639373	4.625088029	5.060812068	3.898248381	4.752580554	4.259424877	4.499410632	4.470452718	4.511658337	4.566436311	4.603409709	4.841638786	4.340334445	4.371984477
1552644_a_at	3.922429697	4.263634378	3.916290159	4.187173714	4.013645732	4.030880463	4.198088923	3.743691415	3.779940901	3.600950738	3.9860316	3.829527478	3.981160697	3.800446114	3.884496681	3.805968455	3.951397208	3.978545148	3.907003867	3.790440394	4.150500341	3.914302893	4.300199239	3.831481541	4.027883184	4.14674566	3.626671568	3.984316439	4.151312872	4.143813374	3.89747547	3.795824233	4.085290338	4.040162284	3.620234421
1552646_at	4.776831594	5.000416554	4.74985548	5.031180724	4.976300749	4.792361768	4.849168921	4.918287706	5.233243412	4.859304853	4.454674561	5.156885135	4.934782796	5.458183608	4.598643764	5.103473143	4.881979784	4.667508813	4.98137454	4.511833357	4.873897866	4.590047852	4.669152765	4.673506212	5.109178003	4.522289165	5.151672084	4.849168921	4.840723191	4.664301594	4.849168921	4.810222098	4.623924677	5.125357004	4.986517743
1552648_a_at	6.076323866	5.801669139	6.022309181	5.940522704	5.663785455	6.025180515	5.965523859	5.831122841	6.361889456	5.861217004	6.555984619	5.902869084	5.949173481	6.307382056	5.986847467	6.190621521	5.995602709	5.725909961	6.050036102	6.836219485	5.96485793	6.059175199	6.284398281	6.278998247	5.759892563	6.326827288	5.866696856	6.266627751	6.075276303	6.207661965	6.014242392	6.568380537	6.076672885	6.194474859	6.027036156
1552649_a_at	4.229765895	4.385901746	4.499693968	4.200693294	4.292543317	4.081187183	4.499693968	4.599518202	4.743561996	4.499693968	4.427158942	4.743123509	4.711312152	5.048004502	3.77977434	4.668596017	4.554806685	4.5917119	3.903887164	4.559689663	4.329931361	5.106328775	4.708569761	4.353591644	4.758958519	4.668596017	4.315785734	4.403570811	4.772024875	4.370173289	4.350724278	4.61426862	4.213450401	4.790066127	4.407976929
1552651_a_at	5.563902686	5.93856086	6.056178104	5.791541969	5.741554362	5.805028193	5.844649604	5.972796136	6.141323694	5.941626469	6.117808174	6.33153663	6.527983926	5.913013196	5.719481944	6.610500403	6.201436226	6.19366047	5.884885041	6.55056261	5.843443478	6.470330664	6.165041333	6.16950563	6.581176007	6.179871867	6.400522168	6.305145649	6.610438877	6.106005583	6.239315514	6.299083894	6.473984051	6.30370891	5.692070851
1552652_at	6.18663578	6.217143024	6.129302252	6.148428417	6.285483366	6.299550457	6.18663578	6.15928279	6.1897828	5.865131726	5.942061872	5.98560784	6.109673357	6.562063247	6.22695169	6.024345834	6.036120675	6.281555113	6.267301316	6.180456142	6.362690699	6.18663578	6.084529794	6.233077017	6.18663578	6.240178872	6.459338913	6.095604702	6.181517265	6.192789053	6.359029566	6.078337434	6.291275628	6.316356453	6.409224861
1552656_s_at	6.041850262	5.381297308	6.000437744	6.082942398	5.722814103	6.085531213	6.607180303	5.867687317	5.868298138	5.346483216	5.738126425	5.790732568	5.819509781	6.280489472	5.64613576	6.384446812	6.300340769	5.852421893	5.758054458	6.505973499	4.810397817	5.329303673	5.365524832	5.25163822	4.885448015	5.9342621	4.814146602	5.399957837	5.640248489	5.369560349	4.882233284	5.369950691	5.953245992	5.86868001	6.222471938
1552657_a_at	4.43733785	4.555633058	4.526594487	4.678691857	4.445963582	4.625955617	4.625296623	4.778729846	5.090642709	4.72132811	4.534200462	4.644833383	4.880367292	4.565006596	4.782052242	4.549283524	4.810121901	4.724709453	4.701001479	4.401378149	4.565006596	4.474966926	4.375215471	4.682450505	4.532740025	4.407553923	4.800582488	4.611620932	4.346038227	4.422648293	4.429005424	4.508308874	4.923681204	4.821363836	4.404616918
1552658_a_at	3.122699541	2.952722988	3.069958479	3.170991267	3.185178914	3.09830886	3.139522059	3.064719195	3.060852299	2.940197948	3.181665586	2.88099491	3.243199625	3.21590395	3.197147501	3.07679992	3.170388033	3.369895524	2.911727059	3.152243605	3.669529996	3.333103338	2.930329643	3.198271936	3.19292929	3.054352337	3.02766934	2.932999001	3.122822716	2.97414688	3.116879261	3.058038374	3.09830886	3.180236771	2.917215465
1552660_a_at	6.261007187	6.693905573	6.597728743	6.686363917	6.829632637	6.588626513	7.03184602	6.696419578	6.613273984	6.44489063	6.384784594	6.87775762	6.626825408	6.592530204	6.5001057	7.174732429	6.909509109	7.113449512	6.204740936	6.571925419	6.076851986	7.352253313	6.811720654	6.846216968	6.041045439	7.092494852	5.814889453	6.65271031	6.867481619	6.383804344	6.346880564	6.659326137	6.431896783	6.549299345	5.942419304
1552661_at	2.615345273	2.491357613	2.622889393	2.848668861	2.511140785	2.548059149	2.734254982	2.697367703	2.554214232	2.78869666	2.543811772	2.555096407	2.496764706	2.623987204	2.649856934	2.549737263	2.467472387	2.602263568	2.496720743	2.570964366	3.025700849	2.686404881	2.63468033	2.7767334	2.672294355	2.583479272	2.614440437	2.686117611	2.595365178	2.598955454	2.616247174	2.714658985	2.734623092	2.560243235	2.517053747
1552662_a_at	3.938316951	3.965434331	3.578790868	3.810178798	4.054427279	3.821203338	3.749996333	4.043557891	3.895492861	4.006389617	3.61376714	4.057909179	3.90612986	4.313397573	3.803170662	3.902418362	4.266162165	3.56887452	3.947099929	3.679756137	3.861576703	3.983168548	3.700250535	3.765276632	3.947948964	3.738984148	3.809039566	3.974011023	3.757711856	3.505170975	4.049982559	3.850507773	3.847521142	3.991351634	3.74120602
1552663_a_at	6.038326098	6.282331974	5.81417285	6.177655841	6.318144493	6.759103239	5.213490498	6.28137182	6.271949057	6.377105078	6.346531284	6.19393791	5.841314726	6.194937433	6.177655841	6.196964383	5.819553847	5.831612357	5.800393664	6.058055318	5.516303421	6.048773706	6.043217951	5.847708341	5.487764111	6.322737804	6.5186155	6.434121429	6.1997683	5.531636212	6.440760909	5.866168626	6.562212131	6.417569892	5.867308885
1552664_at	5.006970573	5.365178779	5.823537576	6.289709757	6.025111551	5.395048673	6.059175199	5.518225151	5.616403155	5.421290412	5.636118764	5.559767591	5.827497526	5.51474337	5.684865222	6.400824613	5.426814669	5.416132131	5.602767562	5.836765855	4.754505814	5.321635923	5.547199411	5.287838921	5.733871411	5.450972641	5.597798032	5.423590593	5.10524161	5.648595774	4.27022282	4.75321469	5.962109537	5.771380672	6.302479754
1552665_at	4.80273058	4.653397439	4.643081239	4.496848704	4.554569085	4.884293174	4.528665519	4.63361329	4.63361329	4.422002341	4.662325907	4.692267764	4.535436245	4.861626777	4.574198423	4.606633144	4.63361329	4.610730183	4.63361329	4.860506965	4.042732981	4.210369346	4.621305592	4.635987867	4.73799294	4.473131961	4.773578356	4.63361329	4.380865235	4.643874022	4.815557	4.732143067	4.635394563	4.844442602	5.043406486
1552666_a_at	3.054661014	2.676516811	2.86271088	3.072272358	3.173826219	2.952733231	2.970667286	3.267510275	2.924866791	2.75496217	2.923637099	2.921320666	2.941299989	3.173826219	3.091935996	2.814990319	2.943242427	2.956867334	2.949801376	2.933196986	2.887161601	2.891421827	2.874067918	2.905034808	2.894745756	2.870245116	3.157908751	2.933196986	3.281123193	2.933196986	2.844351482	2.950880908	2.82638682	3.068397528	2.682233265
1552667_a_at	5.456492011	5.191829092	5.412939171	5.486616526	5.12016218	5.369081087	5.0904583	5.216035746	5.508208202	5.415840903	5.220043075	5.200858954	4.766111016	5.917892835	5.847136944	5.038374013	5.576977795	5.06533494	4.668520917	5.418369287	6.07873133	5.141514245	5.665516428	5.588440923	5.0836549	5.452861697	5.380035951	5.495628242	5.654495215	5.652948614	5.330586317	5.647168713	5.222545384	5.162385708	5.107352589
1552669_at	3.617291219	3.974387735	3.980686742	3.734633192	3.710938215	3.888198452	3.615511499	3.86044005	3.802590407	3.595861312	3.822551261	3.948835563	4.031737024	3.889213579	3.459164759	3.734633192	3.699014197	3.838747412	3.655206846	3.450678903	3.549797612	3.670220596	3.427007099	3.734633192	3.734633192	3.794916788	4.038748401	3.546213803	3.596126852	3.669529996	3.813252634	3.850194718	3.88458724	3.884323623	3.483376712
1552670_a_at	5.825476989	5.532527511	6.26602443	5.833203677	6.102412003	5.515500173	6.407021516	5.606936951	5.094019786	5.569093852	5.493778736	6.106272404	6.17818996	5.310985776	4.860670542	6.293694056	5.351050149	6.267285548	5.635639983	5.40698497	5.154558937	6.633701523	5.098983754	4.985216235	5.671613537	5.274912404	4.955249086	5.052072101	5.260383126	5.307617543	4.892554335	4.938941896	5.248201682	5.583509867	5.46877319
1552671_a_at	3.812360503	4.27726688	4.143845207	4.096014542	4.292543317	4.111716592	4.214574533	3.901878605	4.267132043	4.35739687	4.272562846	4.19206067	4.359430216	4.29367581	4.554102708	4.237258196	4.54319667	4.007456565	3.972668994	4.264520894	4.469486725	4.457192815	4.237726835	4.786840704	4.255658099	4.118235044	4.219319549	4.405621484	4.588168835	4.292543317	4.47063272	4.392843637	4.173890256	4.397894395	4.020327706
1552672_a_at	4.141542151	4.407025796	4.156272977	4.549472617	4.475189416	4.522454734	4.530048288	4.547842382	4.598260169	4.259991968	4.46735554	4.680486082	4.534900731	4.749295924	4.384417808	5.03748379	4.620232955	4.513646468	4.161972914	4.215854366	4.155231291	4.100953408	4.270897482	4.353349687	4.726459644	4.522289165	4.479711902	4.550902889	4.60097523	4.508984776	4.270033966	4.465184327	4.46735554	4.404035137	4.580158345
1552673_at	6.100223294	4.615466058	5.957840577	4.66518194	7.256702861	5.162113437	5.406004554	4.215664397	3.769534716	4.252196963	3.938118073	3.824324032	4.081311221	4.134055369	4.230614238	4.305333313	3.782538978	4.67367977	4.218061063	4.058374651	3.306734179	4.421343676	4.010488735	3.927374128	4.593934472	4.1480043	4.459398939	4.409817985	5.183010466	3.531480476	4.985963568	4.488095208	4.524885425	5.590364816	5.093162767
1552674_at	2.776498659	2.632856675	2.609602802	2.817997015	2.655345821	2.822112129	2.726699327	2.805836655	2.850909781	2.88924485	2.599824726	2.778390466	2.637597387	2.806908751	2.692583453	2.692583453	2.766686439	2.669464237	2.607817295	2.4725503	2.495582516	2.650625944	2.593935249	2.592862664	2.754743842	2.825792673	2.692583453	2.668015154	2.613490287	2.565559462	2.730821271	2.65386352	2.829402674	3.000574388	2.572254924
1552675_at	2.905034808	2.754105086	2.7990584	2.782510427	2.663359547	2.960481159	2.914602344	2.894745756	2.786581649	2.63449619	2.651581549	2.902669293	2.740287418	2.747294481	2.698522472	2.709575587	2.892751945	2.811948932	3.199602278	2.985200609	2.691493505	3.101603782	2.896149113	2.791687806	2.73895083	2.581883543	2.77179544	2.782510427	2.796912405	2.757838839	2.853932643	2.701599711	2.667169507	2.793524466	2.86835471
1552676_at	4.711815603	4.556986865	4.866534589	4.87929376	4.603738867	4.843917929	4.679277653	5.165150623	5.058165887	4.606125907	4.502783446	5.005497839	4.854925357	5.062755001	4.380309564	4.605963514	4.970868971	4.766206327	4.605573048	4.576720597	4.163858416	4.504761832	4.409582702	4.798510709	4.924645016	4.576829819	4.969136053	4.790541542	4.71255296	4.771335654	5.037799553	4.657769043	4.666192216	4.815021433	4.510690505
1552677_a_at	4.674352999	5.229491638	4.99945977	4.90064686	5.238338324	5.399723429	5.047499573	5.235723759	5.27949417	4.988172126	5.168574476	4.977308887	5.398121791	4.567879419	4.971509942	5.378254987	5.025406195	4.977308887	5.465710186	5.17711998	4.823763465	5.450429148	5.09284997	5.213519041	5.043991695	5.102223523	4.9500153	5.052042697	5.029142822	4.717351899	4.82632911	5.054962847	4.797045432	5.264509292	5.059245501
1552678_a_at	5.371796263	5.218884767	5.200936002	5.027425658	5.74208292	5.087197303	5.233353694	5.364257142	5.495089637	5.461958105	4.976493924	5.156380314	5.525533323	5.319536865	5.230265766	5.225771009	5.310985776	5.303873908	5.215722706	5.271969349	5.349485127	5.257351674	5.460640438	5.294425497	5.523516673	5.714159564	5.267156622	5.358297115	6.091302148	5.322082184	5.207722981	5.527973866	5.349336372	5.239541492	5.139475433
1552680_a_at	3.314081296	3.410883767	3.574833838	3.151004607	3.463664758	3.191267335	3.322227049	3.637779964	3.606206357	3.697143932	3.727442032	3.291319401	3.362693018	3.340576399	4.042080719	3.8332014	3.736722725	3.479022768	3.172518724	3.581006403	3.539296508	3.274363514	3.445554049	3.48788545	3.465725483	3.774913414	3.61963891	3.891802705	3.539296508	3.623292786	3.260667562	3.693893195	4.057223958	3.644735995	3.357314568
1552682_a_at	3.624519934	3.532953377	3.415534739	3.61654988	3.759832908	3.865584969	3.675511824	4.020353567	3.762469812	3.825913892	3.739722856	4.28699172	3.905241999	3.761427417	4.34913202	3.579318543	4.142337494	3.572060626	3.480298009	3.878980568	4.464539655	3.582717897	4.573722166	3.835230218	3.690473429	4.095399532	3.882797973	4.352479994	3.623643022	3.707263636	3.790370216	4.047835988	4.141164146	4.026774957	6.197735603
1552684_a_at	4.50812046	4.316909771	4.6034262	4.777889817	4.356794103	4.520955904	4.726125497	4.781463791	4.281400972	4.617074188	4.556625283	4.668376905	4.439528126	4.859773876	4.408498487	4.603961034	4.529475849	4.726154602	4.571484032	4.245443783	4.1443305	4.943635254	4.644485434	4.36627833	4.914198544	4.315114861	4.151511302	4.501307993	4.547144412	4.371612424	4.062109258	4.495972892	4.090467588	4.770432911	4.083218759
1552685_a_at	4.017635657	3.900586251	4.017560972	3.671821448	3.588550618	3.988934499	3.834830763	3.977898005	3.883491902	4.048844284	4.407267474	3.9448377	3.779496626	4.390582155	3.817121826	3.942535426	3.977898005	3.907848723	3.954225497	3.731568235	3.998619485	3.758250612	4.055913202	4.203911786	4.175141704	4.045483535	4.002626951	4.282090079	3.977898005	4.322455981	4.076274149	4.242868121	4.047869302	3.859637071	3.824714285
1552686_at	4.172732713	4.087420058	4.088129734	4.237717749	4.213220723	4.37831733	4.006522534	4.403866627	4.517436936	4.118235044	4.397026983	4.378514291	4.160726375	4.910673215	4.226229703	4.097441878	4.289539534	4.344520062	4.117483652	3.758411326	4.071904879	3.970829165	4.110176353	4.087420058	4.543684934	4.155555506	4.511713402	4.019986907	3.924257801	4.084915805	4.375589652	4.253318178	4.53590561	4.672428039	4.102885153
1552687_a_at	3.647633427	3.889975454	3.647633427	3.662544936	3.877283595	3.750052556	3.332638624	3.616474074	3.674208545	3.501242864	3.615198392	3.777221118	3.631737628	3.681002016	3.452559681	3.648900602	3.79962696	3.70512234	3.954656143	3.498257183	3.506246624	3.414241707	3.647965485	3.793840273	3.703080649	3.586151145	3.90260892	3.42915385	3.471531194	3.487590956	3.845874586	3.560386637	3.570382316	3.653065459	3.599844954
1552689_at	4.752450115	5.283357507	5.217750913	5.144157001	5.205552474	5.371770036	5.290172537	5.538839386	5.34854943	5.521453389	5.672387404	5.601694292	5.862642105	5.446843196	4.999370538	5.159668486	5.210016536	5.543241437	5.202934239	5.080228074	4.552394629	5.05470596	5.045495258	5.050827176	5.634717193	5.336522093	5.786722838	5.602553072	5.301463068	5.00565955	5.655654669	5.431776311	5.057659644	5.640793056	5.335733807
1552690_a_at	4.375871455	4.233451478	4.496582739	4.490347167	4.299735473	4.104729724	4.48524755	4.451323173	4.588165204	4.607257129	4.404125803	4.177122572	4.498268562	4.613011701	4.208719039	4.682940186	4.467434106	4.733899228	4.616410192	3.800842579	4.158065182	4.48812434	4.448691746	4.295977799	4.526441325	4.195464165	4.249122917	4.120538485	4.448315383	4.003400692	4.42518821	4.401789189	4.16498649	4.59148601	4.483683713
1552691_at	3.527774064	3.415787285	3.28591615	3.551476639	3.526807986	3.001720515	3.385144932	2.81424094	3.407993395	3.442615766	3.508412185	2.70254856	3.146372316	2.984352989	3.132312724	3.21558094	3.031886856	3.229351742	3.275412337	3.611459935	3.790975667	3.014804794	3.604598378	3.131337797	2.534521057	3.997162573	3.062331684	2.988808566	3.398787291	3.744528477	2.769882316	3.173126822	3.842051847	3.000448061	3.480901032
1552693_at	3.124616432	2.89712746	2.831040629	2.85142165	2.914304668	2.978326478	2.915525756	2.857486258	2.943939197	2.939867975	2.757372777	2.939867975	2.985244126	2.939867975	2.751996006	2.997769348	3.36865706	3.020375728	3.117077002	2.694621883	2.995107476	2.969763465	2.930918949	2.92289209	2.990048017	3.012816842	2.971852554	2.770242483	2.907934277	2.839662746	3.046699931	2.894631648	2.724597867	3.121272404	2.673805276
1552694_at	3.483674668	3.663548159	3.652485153	3.954744235	3.50175963	3.532257299	3.978457344	3.613376727	3.102413819	3.554089638	4.069720494	3.735960509	4.084674488	3.692237059	3.453955612	4.355416339	4.560813201	3.784884555	3.523246256	4.238555056	3.093579165	3.918929284	3.593383914	3.453955612	2.816166063	3.871095088	3.457060821	3.590610656	3.935399341	3.692237059	3.533163625	3.842879488	3.959988685	3.356791873	4.131576113
1552695_a_at	5.325818073	5.587831282	5.588399748	6.169528583	5.115752386	5.24021184	6.517459702	5.707984404	5.156401095	5.638764248	6.172389274	5.808035662	6.236170291	5.07491796	4.931871386	6.47223414	6.501120588	5.840076602	5.665166471	6.217462797	3.770529725	5.73142304	5.591033125	4.707722115	4.66185777	6.01873087	5.826753797	5.689598432	5.546572653	5.81785535	5.178453947	5.565408144	6.493405227	5.427090375	6.265222998
1552696_at	3.911442132	3.869937534	4.071569622	4.297952331	4.115563976	3.837492034	4.220351586	4.046526265	4.634903474	4.785749948	4.618319928	4.497544996	4.347266274	3.815457342	4.256065522	4.403122788	4.359751963	4.287827411	3.873964684	4.82423559	4.468826318	4.539370563	4.518207357	4.603212064	4.198156525	4.509257553	4.238338111	4.458229693	4.481560389	4.760810716	4.35671711	4.817417938	4.248627163	4.32441606	4.248403501
1552698_at	5.152294947	5.077020505	5.179662154	5.372392415	5.179662154	5.490016315	5.207020786	5.350589825	5.322460176	5.328949872	5.179662154	5.200858954	5.426307322	5.187860585	5.050038988	4.903375403	5.413759228	4.898016876	5.23307605	5.208108272	5.079327684	5.107218815	5.143216979	5.146711725	4.931477308	5.272329778	5.100916763	5.111326013	5.030843482	5.043713831	5.138355678	5.097790349	4.847818254	5.496061721	5.361786877
1552701_a_at	8.901121704	8.710720093	8.509387768	8.4492571	8.309576957	8.623403048	8.717378368	9.344198328	10.681331	9.631555757	9.010608935	8.861138282	8.63256252	9.121887808	9.747572771	8.573119114	9.4264119	8.579259806	8.80326557	10.29590735	9.290327561	9.001123136	10.18333314	9.793194392	8.823757955	9.518147887	9.717583754	9.484906662	9.513938652	10.06597333	9.712713503	9.752980632	9.880232564	9.206003657	9.682039297
1552703_s_at	8.220349793	8.09005759	7.924418661	8.125559754	7.750360653	8.22251901	8.174909087	8.797162692	10.22747976	9.183253417	8.76420397	8.469809222	8.046647511	8.573526423	9.109152589	7.987816508	9.05680188	7.792064535	7.785477463	9.580140891	8.464566144	8.341378493	9.777511589	9.166478978	8.374946601	9.33605543	8.929744776	9.180190219	8.924487017	9.588391057	9.434820796	9.09674639	9.258529526	8.953480053	9.009887519
1552705_at	3.230778822	3.310828751	3.211667726	3.197151795	3.216012081	2.992737053	3.052358563	3.020574941	3.093322563	3.517753301	3.169214685	3.241575389	3.304918559	2.952094105	3.134873193	3.228058594	3.026227784	3.113754781	2.96590884	2.977817089	3.292272965	3.299666376	3.474700643	3.088987667	3.187748456	3.112660761	2.974888737	3.254492653	3.397691865	3.16193843	2.932536313	3.063384637	3.169214685	3.492755973	3.350960928
1552708_a_at	2.886075953	3.054457337	2.986883242	2.899188915	2.988729911	2.823662829	2.957305181	2.975247743	2.738554513	2.692889257	2.946773191	3.137092525	2.765893862	3.025383145	2.939484467	3.055838821	3.36617725	2.842674974	2.606837578	2.928764024	2.778768416	3.089033321	2.855917103	2.949929221	3.020774637	2.773701895	2.899188915	2.918707098	2.857253357	2.95473189	2.867995532	2.826259111	2.887306839	3.113291941	2.899188915
1552711_a_at	6.822052499	6.994355268	6.931055772	6.416319369	6.850285309	6.771663718	6.822532309	6.884590874	6.344436492	7.028578335	6.885723958	6.719237785	6.741242455	6.2945761	6.599991547	6.771663718	6.744862169	7.069834167	6.791845429	6.650598073	6.699518258	6.86871061	6.734096919	6.987763586	7.064846647	6.771663718	6.740057658	6.848036472	6.911928873	6.489169363	6.704237433	6.676206306	6.113393555	6.741133799	5.942083066
1552712_a_at	5.22437269	5.093257287	5.067844243	5.127916811	5.335521345	5.296294093	5.17922588	4.979246622	4.89263312	4.980653008	5.418817833	5.054241265	5.130043658	4.927283195	5.173887786	4.769332793	4.849853893	4.749484082	4.791858504	4.823936441	4.956046896	5.085183359	4.789528107	4.848420255	4.983061779	4.387658794	4.896833709	4.925754175	4.865516851	4.997501187	5.198981836	5.099183952	5.122386542	5.036642121	4.912704061
1552713_a_at	3.347670331	3.279175512	3.371070774	3.134724558	3.550509858	3.726223723	3.099669877	3.535553145	3.258905836	3.231300873	3.037432967	3.169767628	3.202602409	3.354011635	3.196443886	3.268179315	3.23962468	3.193903243	3.28581161	3.347774577	3.166588667	3.231300873	3.178772638	3.048359665	3.20334237	3.282664323	3.461448271	3.202561417	3.399587599	3.033864068	3.189506973	3.178340991	3.198402084	3.371809282	3.140526305
1552714_at	2.843591136	3.162427358	2.755025485	2.922319056	2.71868435	2.976376228	2.728884692	2.900427724	2.897498135	2.706657051	2.816374735	3.034261973	3.162876868	3.202705207	2.758735285	2.889578119	2.819856917	2.914737408	2.857772428	2.654281899	2.784578252	3.023441563	2.870181647	2.967258307	2.90728401	2.978073225	2.970241313	2.937652738	3.06354244	2.877136874	2.94659067	3.065015775	2.74494474	2.89233713	2.846461203
1552715_a_at	3.049435927	3.187758722	3.27021572	3.073723199	3.202306806	3.14128576	3.266247921	3.115374329	3.051995936	3.181909882	2.775808488	3.318938854	3.173629513	3.189840782	3.148485107	3.067139326	3.191472307	3.00867405	3.228192678	2.886423624	2.875271421	3.126863693	3.126863693	3.333235894	3.123695453	3.064119936	3.275209436	3.170747747	3.135717102	3.064439195	3.006728527	3.126863693	2.839137771	3.156535923	2.999437538
1552716_at	5.136222003	4.780688526	4.837123044	4.4979043	4.800242658	4.469410248	4.783304495	4.507490294	4.350764065	4.500611665	4.991183308	4.389833186	4.381482069	4.640981537	4.514211732	4.37030979	4.530311955	4.614520693	4.505146086	4.505799465	3.871296726	4.747046662	4.729990198	4.760376328	4.854068076	4.658287197	5.030816721	4.890364969	4.245573242	4.635694799	4.930517496	4.763065624	4.833532242	5.072674816	4.126594422
1552717_s_at	3.923114671	4.025051046	3.772093373	4.094992022	3.938497193	4.127133555	3.855539201	3.817353182	4.183581483	3.726858584	4.42164686	3.667468331	3.938734014	3.834678537	4.027760497	3.90344172	4.011555707	4.223725019	3.72888351	4.051902288	4.437875429	3.825277803	4.073832277	4.277021463	3.864261106	4.239151623	3.807826902	3.78196841	4.160197904	4.196374056	3.818160916	4.003375892	4.193415497	4.025617865	4.048345937
1552718_at	4.08397497	4.103439381	3.848562825	4.007105254	4.100007753	4.332022593	4.312308566	4.3907095	4.169075133	4.14319621	4.317841029	4.28699172	4.386892184	4.072261368	3.901151181	3.948459535	4.322153449	4.23883004	4.07371053	3.975060647	3.787584008	4.124963307	3.903250199	4.16322924	4.475743723	4.114729673	4.588165204	3.86454433	4.453552206	5.110458069	4.310636472	4.176010078	4.079030644	4.330397395	3.98364217
1552719_at	4.627687718	4.731542697	4.556986865	4.43921954	4.503517403	4.911076203	4.571095168	4.508852264	4.551973876	3.858080124	4.174383028	4.538512958	3.913473467	4.613716493	4.101913441	4.251878382	4.26042372	4.644503197	4.969241689	4.68927722	5.358541405	4.556986865	4.044399009	4.026585196	4.468153367	4.644536901	4.877912574	4.63361329	4.558184531	4.603960544	4.697472617	3.998436006	4.481701179	4.222220362	5.03925715
1552721_a_at	2.948230466	3.115097036	2.927596163	2.982090984	2.856434836	2.740562722	2.768866817	2.732006462	2.822183455	3.127882653	2.814899987	3.031355714	2.769672439	2.848900104	2.905193422	2.941418305	2.86442999	2.844561574	2.758093683	2.799038519	2.971826955	2.845699576	2.920966427	2.77945903	2.811908984	3.028858005	3.00643657	2.863834586	2.697091907	2.792232142	2.82490861	2.811323046	2.849313531	2.766440668	2.776036233
1552722_at	2.616571561	2.679111822	2.720792799	2.655013262	2.784786883	2.720685189	2.963190078	2.769220416	2.633358839	2.705499098	3.03236031	2.82652604	2.693577342	2.80409881	2.721540065	2.757635196	2.82232297	2.810790979	2.768437005	2.790576218	2.954698304	2.854294502	2.790576218	2.752920034	2.626235541	2.75950995	2.791803795	2.848280352	2.929882608	2.559199303	2.730213088	2.948457802	2.848257536	2.81352613	2.554128041
1552724_at	4.353832361	4.597735593	4.526615916	4.485746843	4.497680825	4.555121858	4.596753967	4.713286691	4.793704278	4.456964272	4.414145803	4.524106835	4.58738082	5.173060478	4.70230347	4.458789975	4.709169676	4.660029951	4.508852264	4.186374982	4.274708842	4.748916163	4.469770202	4.445420624	4.551283156	4.628444987	4.519028429	4.354058007	4.505066324	4.769435198	4.441726533	4.754878833	4.562714942	4.561158153	4.288007815
1552725_s_at	4.022900266	3.986165462	4.022627827	3.884325694	3.752249221	4.146743378	3.873964684	3.986447643	4.156972474	4.057443239	4.06863536	4.05946143	3.974805267	4.731313605	3.865966828	3.785253317	4.10557799	3.908686591	3.870833227	3.95886625	3.844503425	4.166830133	3.704234071	4.358925523	4.203393563	4.110757255	3.933393375	3.868543397	3.992074641	3.647165874	3.872775213	3.433195838	3.967419194	3.918514286	3.821289574
1552726_at	3.480949737	3.825195347	3.796688764	3.842770257	3.658116818	4.003284247	3.420189162	3.68958565	3.68958565	3.55197938	3.694339093	4.059438755	3.892360531	4.10293048	3.599181088	3.59954116	3.800661689	3.780791234	3.68958565	3.399450144	3.298654035	3.493140044	3.513316041	3.488632619	3.68958565	3.554974637	4.065333481	3.70983197	3.573557167	3.620492886	4.013475365	3.56317996	3.657365997	3.628943175	4.014741783
1552727_s_at	3.115940859	3.774475067	3.472887858	3.707944196	3.563878509	3.455310628	3.706182779	3.648757581	3.555181849	3.647151644	3.526058025	3.353693051	3.73212444	3.964586426	3.271252366	3.569861895	3.584877698	3.662296016	3.675511092	3.387020331	3.322390326	3.733004694	3.520054061	3.5406014	3.564398575	3.510271279	3.788956913	3.563590953	3.615590501	3.496525616	3.776184639	3.563239918	3.647364185	3.351209266	4.278905355
1552729_at	4.885966762	4.912783889	4.865795043	5.067448258	5.308133132	5.025668862	4.865388376	5.042445064	5.029409235	4.935259591	4.633310935	5.004700196	4.572373065	5.015110465	4.919973033	4.940648472	5.420028146	5.032115447	5.408928194	5.042883101	5.272601486	4.934279316	4.931229111	4.561816609	5.018997917	4.756243926	5.04867089	5.019713413	4.925238809	4.973636845	5.139189913	5.078906942	5.031952102	4.977519297	4.888470833
1552730_at	3.47499964	3.958396547	3.751360344	3.547135042	3.439199992	3.8230827	3.73202973	3.656136023	3.873120751	3.664365201	3.856263495	3.752835595	3.86997396	4.101650041	3.865079439	3.740345587	4.064421003	3.521741651	3.746224427	3.54224654	3.789569109	3.737826265	3.612924598	3.894349991	3.641331013	3.80468367	3.832242063	3.69130384	3.627279134	3.63811636	3.927591765	3.840198144	3.677538574	3.71981221	3.618830692
1552731_at	3.185909384	3.246914924	3.198008978	3.185909384	3.268518882	3.159943517	3.08505997	3.185909384	3.276747511	3.111122332	3.185909384	3.407860973	3.358630052	3.398307229	3.044957639	3.234853691	3.235353528	3.159497116	2.99554126	3.106437187	3.545020376	2.96675637	3.183100402	3.169237917	3.143308277	3.202520836	3.270459207	3.408832961	3.139630609	3.018331858	3.02462436	3.114807386	3.42114548	3.368875379	3.023155196
1552732_at	2.6232344	2.811149436	2.664178112	2.744230652	2.651768453	2.741518409	2.698880255	2.77280749	2.751211782	2.677398546	2.812820642	2.769626895	2.715261479	2.708676332	2.744230652	2.808105507	2.880670534	2.742018868	2.822136169	2.745402747	2.838258637	2.788168301	2.818708853	2.766129794	2.802178794	2.650933907	2.651581549	2.666468963	2.863375525	2.69400885	2.62600158	2.652533187	2.671548245	2.813026589	2.754759864
1552733_at	5.296294093	5.153391354	4.821363836	4.762218526	5.31621105	4.732993116	5.060003822	4.540720878	4.821363836	4.535042559	4.459398939	4.511639553	4.400235232	4.726777842	5.127114211	4.968895713	4.567990142	4.976069599	5.241599205	4.673309049	5.351419898	4.419413978	4.756011133	5.175249629	4.230511078	4.818240534	4.479231781	4.691717853	5.219501607	5.200748106	4.542798135	4.511639553	4.525815586	4.804096044	5.487949616
1552734_at	2.924861665	3.07646176	3.160370581	3.33752613	3.154277594	3.131337797	3.267339661	3.227687809	3.068220976	3.294707461	3.260762114	2.933714604	3.06917469	3.111100008	3.157645484	3.197920318	3.343841922	3.326337827	3.297910319	3.186597656	3.622323175	3.023028865	3.22037448	3.1422325	3.330177638	3.076240584	3.270942843	3.090065655	3.274202192	3.137097673	3.197920318	3.137097673	3.280632157	3.197920318	3.107376323
1552735_at	3.521747504	3.249437617	3.346191377	3.976549956	3.785822061	3.974459726	3.737724775	3.438326129	3.348442489	3.43292798	3.22165048	3.318938854	3.312715347	3.420937337	3.484853785	3.381950126	3.335668589	3.286221423	4.186436239	3.258301134	3.51312944	3.432134964	3.251104519	3.593999941	3.541631269	3.146714154	3.287375971	3.461007602	3.330756818	3.221491054	3.336977991	3.202405813	3.258419199	3.353717251	3.280067681
1552736_a_at	3.134602761	3.326539436	3.362758983	3.321555957	3.095003104	3.146087363	3.268560428	3.076491115	3.120204276	2.915381242	3.027809544	3.019453182	3.166894529	3.160382053	3.078674738	3.074861346	3.066546489	3.152883938	3.074044081	3.274202192	3.218714424	3.292958772	3.313539054	3.15103843	3.135549629	3.165665198	3.234917007	3.302353762	3.118589601	3.15052314	3.336828488	3.253576507	3.428819814	3.245971575	3.056984183
1552737_s_at	4.779414593	4.532367094	4.689583225	4.222500491	4.910145549	4.515750649	5.361769015	4.999683836	4.325069284	4.950982252	5.032920114	4.779414593	4.99883113	3.895301092	4.508309704	4.837297454	5.137864177	5.397603835	4.430383543	4.410676951	4.322131327	5.490588781	4.97819333	3.915721741	5.488779287	4.581743933	4.83832297	4.59220228	4.840723191	3.834201473	4.745633756	4.928748331	3.929545406	4.918058389	4.928244447
1552738_a_at	3.509300503	3.758098221	3.738837493	3.383748776	3.573259226	3.33906603	3.742974017	4.092422478	3.489915652	3.714071513	3.888708967	3.857853971	3.692237059	3.557726151	3.730999237	3.703652407	3.544440616	3.6281297	3.673980227	3.498257183	3.642509722	3.345971223	3.561390879	3.617070942	3.751778716	3.740745182	3.319726593	3.499458643	3.49262292	3.663060636	3.643589444	3.516865621	3.54978844	4.040945203	3.583591848
1552739_s_at	5.685472035	5.003594281	5.887028334	4.779702196	5.732768563	4.863372243	5.230845693	5.950953733	4.684920713	5.93973745	5.641589087	5.277197758	5.223579242	4.693029643	5.223579242	5.00633879	4.672377217	5.478622797	5.326845369	4.823713682	5.780436025	5.12470141	4.906807138	5.242243827	5.680371577	5.598095827	5.223579242	5.04534605	4.982952815	5.242130428	5.22662217	5.142276187	5.542744359	5.371967791	5.029641324
1552740_at	3.964390468	3.928898429	3.699098417	3.954427001	3.838965843	3.643991043	4.321060788	3.837074455	3.781006568	3.778452137	3.780260951	3.64842682	4.102583452	3.796864343	3.587301615	3.820740477	3.684609536	4.038630797	3.759132679	3.782972699	3.174263999	3.952549901	3.69905098	3.643599566	3.804399153	3.763089673	3.869632599	4.103039408	3.933208462	3.605631852	3.593366005	3.751317661	3.239832792	4.094466499	3.746435079
1552742_at	3.106264828	3.455945999	3.411498573	3.283225332	3.777237475	3.456557605	3.3140535	3.291836681	3.472872177	3.308715791	3.414629407	3.449515485	3.656272659	3.56509371	3.311473071	3.402038527	3.497233907	3.20143351	3.154243781	3.149715699	3.40381025	3.311258416	3.601772704	3.075500016	3.424439796	3.390980172	3.173600821	3.181961583	3.355467018	3.411870215	3.374544139	3.277582245	3.169214685	3.583997745	3.363217394
1552743_at	3.17060527	3.373164868	3.269143831	3.543939133	3.087744426	3.473738902	3.337292117	3.428823623	3.327730443	3.129352686	3.401050953	3.49339353	3.320430517	3.518099017	3.13546651	3.414571312	3.425685874	3.370169577	3.496739715	3.278585003	3.019673166	3.137427383	3.041264693	3.276089541	3.31744139	3.324297677	3.496523796	3.294495006	3.29427244	3.182568341	3.515448746	3.482631011	3.274202192	3.332848958	3.379377641
1552745_at	2.844898645	3.030900036	3.127624136	3.188032313	3.506572236	3.357306738	3.087936007	3.145410048	3.313396174	3.259467714	3.251146129	3.318938854	3.135230191	3.731981255	3.168208397	3.176283849	3.148123471	3.325941796	3.051914048	3.029612313	3.281268591	3.188032313	3.034467053	3.448684333	3.222197142	3.050445383	3.156255014	3.256288353	3.316899497	3.188032313	3.463398254	3.074455592	3.132196148	3.54978844	3.01602354
1552747_a_at	2.971714971	2.605716062	2.686103705	2.573320295	2.729339262	2.693223963	2.744678919	2.637820897	2.619985217	2.943324474	2.779957056	2.76210334	2.778251499	2.890570012	2.770986727	2.733871518	2.925868871	2.713417516	2.780068673	2.678500942	2.709477472	2.656456978	2.846122869	2.527089245	2.94500235	2.77993166	2.884107321	2.709477472	2.854422406	2.71268396	2.848153458	2.770986727	2.749718852	2.784690131	3.158618904
1552749_a_at	7.2483223	7.280627182	7.163067435	7.439607354	7.285183255	7.718734409	7.411586558	7.568578334	7.755404663	6.789651654	6.947396634	7.514179786	7.278330953	7.698348698	7.071767511	7.219966273	7.797887985	7.374359341	7.448371525	7.049725186	6.551645249	6.943195123	6.988375819	6.847998601	7.167680452	7.130226441	7.513541727	7.263134546	6.9489495	6.828612344	7.295904224	7.082902385	7.221409769	7.495178818	7.133786782
1552750_at	2.947560483	2.9612732	2.734019147	2.952742816	2.939867975	3.079939535	2.813432162	3.062136859	3.112855745	2.893279031	2.928778877	3.201517012	2.980471228	3.373073084	2.77929832	2.888118852	3.203441259	3.107746561	2.809670205	2.600195167	2.876756118	2.897347115	2.875390219	2.860613706	2.845042786	2.758039511	3.256819993	2.956710389	2.787472151	2.92952811	3.046699231	2.865675519	3.101906503	3.110963606	2.728635035
1552751_a_at	4.742584372	4.85890102	4.857441697	4.856594012	5.03362047	5.26710275	4.950111606	5.21682618	5.069857228	4.818022504	4.575434392	4.978284783	4.972354703	5.670871662	4.864824379	4.882927138	5.304833533	4.957401764	4.740959172	4.957401764	5.002100943	4.961892993	4.82736686	4.813694571	4.95023659	4.941621954	5.066612205	4.982703843	4.921865366	4.761115437	4.915963071	4.876521669	4.499562982	5.127872898	4.924222234
1552752_a_at	2.954143988	3.044601654	3.011334661	2.919145829	2.980823705	3.085937458	3.078153572	2.971193381	3.0942319	2.945533106	3.043336504	3.375737125	3.463522234	3.043723899	3.210560484	2.860924335	3.063265157	3.215531075	3.088680561	2.879619785	3.056844987	3.40442709	2.877552821	2.829330406	3.01934123	3.17633224	3.275815581	2.991675617	3.070808743	2.94039885	3.061386337	3.214183717	3.098427902	3.083405717	3.025909069
1552754_a_at	3.072420478	2.846720534	3.153964449	2.768250938	2.891340578	3.01307599	3.213943353	3.068225075	2.811627396	3.068384321	3.036136308	2.899209623	2.846960135	2.882952027	3.149388801	3.010806233	2.8418402	2.848083887	3.123628435	2.879715334	2.971648795	2.91655061	2.728812829	2.963964916	2.746038922	2.821271253	2.736436328	2.931612841	3.109400534	2.828686191	3.025700849	3.536444217	2.925797103	2.981799323	2.920305143
1552755_at	3.6640796	4.013991536	4.064576386	4.078976572	4.405295898	4.281329515	3.894268656	3.892191979	3.861576703	3.627776912	3.898724901	4.122404748	3.988191091	3.83856103	4.033656836	3.937466584	3.973853927	4.192344055	3.678443909	3.662282715	3.587065374	3.665702157	3.855920447	3.594511902	3.903135771	3.956576664	3.573047809	3.539805539	4.033656836	3.938497193	3.874478903	4.023536836	4.095948623	4.004008914	3.78350754
1552757_s_at	3.369881589	3.130724651	3.453038697	3.229370949	3.560978587	3.318054921	3.35614956	3.413770063	3.372457863	3.644372578	3.242296948	3.350027881	3.477116612	3.581180916	3.224329192	3.266040592	3.572323062	3.410440136	3.431300782	3.281533054	3.111144734	3.351893527	3.312410657	3.156479526	3.350027881	3.32328622	3.456355314	3.254981792	3.750019028	3.177001252	3.408683744	3.358609283	3.204361075	3.171489055	3.42237794
1552758_at	2.93727373	3.285329203	3.03543356	2.998281385	3.052455197	3.184367077	3.187611581	3.4252016	3.104023685	3.020375728	3.313718284	3.491679871	3.185585475	3.37339684	3.088874117	3.090704326	3.278603665	2.985668117	3.138273139	3.165208653	2.904940961	2.865431847	3.197367888	3.045138474	3.334380817	3.185585475	3.193698927	3.259361005	3.166080037	3.185585475	3.308072811	3.112589133	3.230323659	3.185585475	3.175641715
1552760_at	3.471175339	3.577785884	3.203907108	2.967918828	3.346567607	3.261384241	3.214734793	3.370293503	3.22716098	3.531755163	3.214012142	3.370190035	3.107809689	3.209755944	3.660189706	2.880783135	3.411682773	3.208167243	3.034261008	3.382639679	3.728429895	3.22716098	3.427170609	3.534915101	3.13384445	3.288038459	3.156084548	3.166139689	3.834561804	3.67048088	3.050470631	3.356966295	3.145276235	3.197350568	2.907728665
1552761_at	5.502568418	5.882516522	5.686806763	5.458713011	5.863924708	6.127558532	5.686518629	5.716762803	5.992539691	5.235743155	5.516066102	6.042974714	5.487613753	6.118124648	5.36522646	5.783167555	5.655215915	5.424186567	5.645890557	5.398794554	5.513682367	5.793910958	5.472568535	5.55397949	5.543709417	5.61389388	5.841410504	5.628446946	5.724404887	5.534780863	5.636534662	5.483704724	5.652740278	5.888805274	5.601165673
1552763_at	2.914312757	2.779449098	2.816721798	2.823174645	2.723595945	2.694446206	2.821738115	3.076491115	2.797213373	2.730710902	2.637776972	2.739752393	2.716310984	2.511876675	2.644600418	2.727734939	2.805094151	2.730710902	2.825039338	2.720708525	2.838703271	2.752642224	2.760837908	2.694894577	2.733724864	2.679183481	2.717873387	2.805334842	2.660730342	2.831190855	2.746118469	2.730710902	2.47006849	2.554927732	2.595982455
1552765_x_at	2.988326238	3.31967133	3.382123454	3.293999568	3.041643637	3.146665357	3.140648369	3.046109495	2.965641129	2.781912612	3.397432752	3.115010569	2.767861464	2.968239447	2.935061666	3.141839637	2.989937078	3.024466429	2.93755201	3.002437519	2.862508139	2.96385986	3.103382585	3.324722878	3.149715699	3.23561312	3.017299014	3.01657358	3.025143005	2.939950711	3.14808963	2.864949392	3.375546677	3.024466429	2.750822188
1552766_at	3.046295018	3.10537193	3.052268033	3.004389792	3.15426594	3.112140291	3.24298973	3.155750966	3.21812359	3.420628393	3.08192949	3.206057262	3.289879905	3.006464963	3.282370982	3.094866023	2.904193098	3.055822269	3.034385233	3.315416158	3.049893888	3.12500295	3.541687676	3.481762344	3.374630014	3.194407779	3.091118553	3.420621277	3.413458268	3.205252522	3.014299638	3.052801239	3.132550543	3.237225822	2.82747617
1552767_a_at	4.534677929	4.74401794	4.593622063	4.497680825	4.543246983	4.685206299	4.548654203	4.461216988	5.642626676	5.859133575	5.282883679	4.36329276	4.607325383	4.095347515	5.065079449	4.89773794	4.624377724	4.088755614	4.23934729	5.438509817	4.87656204	5.07919024	6.383533015	5.326172085	5.750491522	4.939768233	4.742337027	6.007955796	4.979134894	5.722463122	5.568631274	5.484308151	5.598998587	5.644824588	4.203998825
1552768_at	5.497740479	5.434917439	5.460511056	5.667715637	5.471196712	5.891369364	5.465995479	5.760012266	5.692044754	4.582650522	5.559403537	5.698567602	5.600356363	5.68015124	5.303358287	5.411526702	5.872555998	5.470592604	5.535189712	5.462502961	5.224675114	5.157949415	5.134040843	5.374846701	5.179662154	5.370372596	5.693176863	5.361352304	5.480845355	5.239213044	5.84124588	5.608521466	5.568500147	5.471901586	5.497740479
1552769_at	4.129467845	4.109781347	3.933374366	3.896553629	3.943277882	4.10196501	3.953078069	4.144664286	4.372092627	3.982440205	3.952276113	4.097541499	4.115480712	3.92621663	3.673431345	3.989792775	4.208596466	4.126993319	3.779485307	3.935447374	4.193617881	4.138863696	3.795098764	4.2206739	4.154989067	4.042014505	4.443278286	4.044642504	4.060673563	3.943045001	4.039652485	3.995608127	3.980349835	3.854864393	3.836868187
1552770_s_at	4.020107033	4.101152274	4.075269086	4.190065745	4.011073724	4.066258581	4.050546222	3.572280766	3.783027443	3.898033102	3.507407497	3.860765817	3.726877058	3.597683098	3.914121622	3.974177786	3.992434133	4.142081671	3.990806865	3.81183567	4.988626378	4.093131958	3.702505703	3.721575498	3.981132449	3.700300316	3.887160478	3.632454436	3.721490975	4.021091363	3.917731806	3.69689682	3.720920509	3.655423209	4.197663845
1552771_a_at	3.263312195	2.938632931	3.359564511	3.168017798	3.088975231	3.197829526	3.264626717	3.259116793	3.334196478	3.160989765	3.263312195	3.338552162	3.271299901	4.078770141	3.263312195	3.428060602	3.36617725	3.063365379	3.465750772	3.16326071	3.177903228	3.345487617	3.276687633	3.663103764	3.524062181	3.513040652	2.98147965	3.323948108	3.263312195	3.211806578	3.251121173	3.0197738	3.35370708	3.065144574	3.247296572
1552772_at	3.822807147	3.516490196	3.667471979	4.060826336	3.891882339	3.70760246	3.821891912	3.895028476	3.876121997	3.843883029	4.370970103	3.775557578	3.870908746	4.188299597	3.782793148	3.845809804	4.17984902	4.049939256	3.766367158	4.349884114	3.882151	3.964062731	4.319874608	4.0113588	3.983199321	3.756978707	4.093526931	3.821646388	3.970334644	4.277708901	4.224780691	3.898417132	4.8425779	3.865494719	3.626125613
1552773_at	3.465715087	3.639285608	3.441803597	3.46660844	3.273096982	3.625307345	3.54224654	3.317947064	3.27529849	3.392138211	3.667681386	3.497696953	3.205626629	3.553124046	3.54224654	3.357945826	3.627598196	3.738798951	3.12539652	3.679696759	3.576729195	3.166010527	3.786640588	3.54224654	3.578855059	3.56139511	3.75827643	3.691171863	3.435163549	3.711415518	3.697592259	3.698128084	4.554528889	3.276674193	3.16534306
1552774_a_at	3.392651816	3.744206147	3.570614922	3.323840033	3.336462187	3.362856056	3.274348883	3.423942904	3.363005684	3.43292798	3.297717017	3.089228315	3.188840433	3.556553853	3.366135776	3.119384211	3.329886165	3.347588542	3.297287213	3.364787537	3.409880313	3.142115978	3.430480833	3.437021718	3.219279123	3.378242754	3.309939978	3.238495655	3.641999312	3.358886697	3.4382531	3.04868612	3.19083623	3.111743742	3.122415987
1552775_at	3.974590831	4.071558773	4.112652824	4.606293909	4.149069754	4.266906018	4.448232456	4.259420557	4.360913454	4.079019302	3.943988681	4.299848811	4.445002172	4.104441629	4.008969251	4.191867421	4.412048757	4.175715272	4.651422813	3.98494179	4.09211269	4.245505008	3.876413786	4.034309941	4.316909771	4.131928607	4.611911352	4.022820577	4.251282288	4.00419954	4.155314049	4.191867421	3.810762011	4.196310979	4.220926801
1552777_a_at	3.325980793	3.667176387	3.657365997	3.714205705	3.757162947	3.609879056	3.66680481	3.604739498	3.527704822	3.825585694	3.640589795	3.677419253	3.765540233	4.023006843	3.437298237	3.616171873	3.861576703	3.631693009	3.647965485	3.447091808	3.583396969	3.502809208	3.560766629	4.113404259	3.409879771	3.755348517	3.830319957	3.834475007	3.638385292	3.808322078	4.009789908	3.889049627	4.051484241	3.764573959	3.24459163
1552779_a_at	4.732277883	3.931195084	4.109078878	3.68237291	3.640725445	3.678066868	3.40637259	3.82451024	3.549835659	3.790821735	3.881516738	4.522935163	3.836693348	3.745585408	3.584435388	4.047291987	3.870459354	3.723719585	3.774660467	3.593292954	3.480933201	3.864325727	3.558758527	3.724152556	3.777503518	3.580054114	3.864307641	3.807386745	3.647965485	3.5397049	3.385924226	3.745585408	3.580283236	4.214831782	3.626779814
1552782_at	3.592365982	3.403326144	3.555042224	3.115906208	2.985182512	3.008063858	3.080033457	3.600501082	3.148089815	3.199030363	3.281104057	3.275487605	3.065073999	3.177287948	3.363779853	3.254208229	3.223651488	3.152251254	3.431138878	3.152696084	3.196687536	3.180882871	2.933586764	3.275711279	3.141326794	3.046468962	2.974373987	3.034639961	3.274202192	2.787467362	3.206545391	2.936785467	3.275487605	3.30049452	3.180882871
1552783_at	3.014096294	2.749648159	2.819753625	2.728457152	2.770876019	2.739721937	2.70120364	2.85960683	2.651581549	2.796070085	2.956076795	2.838557565	2.933602267	2.632619189	2.684619168	2.658339495	2.756660502	2.718075027	2.585459509	2.747593127	2.981634313	2.673832954	2.729632084	2.77310139	2.760854244	2.691155677	2.720538334	2.692583453	2.703855346	2.792733544	2.691881466	2.695091029	2.718682842	2.692583453	2.73693602
1552785_at	2.914908472	2.963425183	2.768253984	3.114063749	2.830804755	2.87455426	3.012137922	3.100538373	3.3305014	3.223697645	2.87723129	2.965942553	2.99218252	3.039823428	3.093272391	2.960032625	3.212954689	2.853338454	2.947757059	2.898734839	3.348063124	2.88558034	2.857919719	3.172624148	2.995290709	3.111490205	3.174275056	3.148490559	3.04909859	3.320469082	2.983481054	2.987383637	3.055651364	3.023151961	2.965385276
1552787_at	3.399967751	3.92746601	3.77842307	3.743007045	3.752593039	3.513809967	3.059849384	3.804814115	4.466517734	3.748517125	4.414146952	3.45093445	3.932000982	3.626128196	3.945844399	3.75731589	4.236513274	3.898806474	3.932000982	4.413072109	3.722885468	3.952810026	4.2284434	4.549289974	3.932000982	4.198519562	3.957448287	4.233968935	3.797995368	3.990913821	4.215113404	3.971105153	4.279870422	3.932000982	3.964429003
1552788_a_at	4.650479155	5.189707612	4.858667676	5.146707768	5.085808657	4.755963394	4.597513783	4.752013374	5.180298061	4.876052534	4.826041096	4.571193306	5.116964532	5.151013	4.852807834	4.937058049	5.154443553	4.973403445	4.871314531	5.24425559	4.956193872	4.829001548	5.109870046	5.261163173	4.686133402	5.124866697	5.526343096	5.191248143	5.052796671	4.917668512	5.048363051	4.949322149	5.451611299	5.03547484	5.09983319
1552789_at	5.547116522	5.387713843	5.384205211	5.176948545	5.600455637	5.318542355	5.431762835	4.984095818	5.229499378	5.324571358	5.270246472	4.776568819	4.527036019	4.821127017	5.687998445	5.31942453	3.526491013	5.104187887	5.061408404	5.366773443	6.049620197	5.660882397	5.591033125	5.962736563	4.928125756	5.401586333	4.945888456	5.290021677	5.575100594	5.601675532	5.349615019	5.304851419	5.302683604	5.530965177	5.461665102
1552790_a_at	7.870483355	7.67351917	7.563365634	7.54668354	7.946722543	7.7944852	7.854263197	7.34190234	7.212038808	7.608326888	7.310575223	7.179571089	7.548795718	7.264472098	7.732761133	7.554337508	6.744843426	7.425863092	7.458249879	7.638913857	8.054161786	7.381883433	7.580868232	7.871050795	7.120563413	7.678948549	7.294321705	7.71922679	7.928903116	7.554119522	7.295291102	7.405768072	7.546084066	7.777693259	7.935031942
1552791_a_at	2.731764687	2.620664386	2.763980865	2.979104964	2.814320406	2.798214318	2.706960763	2.830352533	2.697346524	3.032986192	2.839095855	2.63239348	2.865414055	2.898303855	2.778749949	2.733871518	2.804537781	2.995368796	2.709948354	2.618500787	2.640458963	2.826550572	2.635201422	2.763980865	2.791378879	2.738238385	2.746854477	2.72259154	2.665869505	2.812376194	2.707606339	2.832883717	2.792551443	2.583897137	2.707005889
1552792_at	3.400708362	3.507796844	3.816157197	3.498968206	3.754564403	3.399751773	3.470013845	3.774150056	3.282899334	3.653605039	3.806956532	3.54454311	3.54454311	3.370583381	3.923387545	3.790370216	3.393062046	3.702864987	2.956012063	3.674780476	3.13025002	3.758007934	3.856965402	3.510195369	3.347969607	3.593837124	3.128797127	3.99739278	3.497844455	3.257762007	3.088504848	3.852455235	3.873416381	3.817450327	3.323966278
1552793_at	3.20443218	3.435231574	3.568005939	3.7587554	3.400064226	3.747232698	3.371621351	3.505341388	3.696213657	3.448570432	3.450939013	3.773254695	3.696672334	3.32269958	3.693058139	3.404029013	3.663708897	3.538221836	3.393872973	3.106437187	3.159980931	3.3489563	3.371239217	3.160028696	3.480714766	3.671403019	4.060673563	3.472802773	3.387816599	3.333073618	3.780385354	3.485897099	3.770290616	3.485897099	3.407993395
1552794_a_at	3.075423746	2.885772663	2.868388765	3.317901959	2.952598476	3.036347541	2.89666832	2.983775897	2.871722584	3.080313375	2.925555713	2.935367186	2.952049816	2.625904962	2.823513621	2.947527523	2.987038	2.898049423	3.015674757	2.93236072	3.379959245	3.284442335	3.075423746	3.131337797	3.108401761	2.995704141	2.907197242	3.107561983	2.943197549	3.205598978	2.720827829	2.963808669	2.983023092	3.068673661	3.079744893
1552796_a_at	3.10099662	3.265250306	3.296770077	3.217498761	3.201247744	3.405156382	3.291476794	3.326563958	3.560854312	3.08653443	3.382460098	3.276137966	3.144108731	3.27447451	3.434540412	3.308802298	3.636855794	3.131026687	3.141161884	3.027003668	3.074044081	3.395441925	3.105741173	3.374469404	3.19292929	3.36617725	3.261639584	3.19428362	3.38444423	3.355727543	3.293340155	3.298155275	3.443769181	3.265109277	3.273096982
1552797_s_at	7.72636237	8.177911547	7.983040047	7.783858845	8.23529876	8.079249502	7.916298535	7.739833045	7.271342331	7.40313475	7.433404378	7.930084529	8.16974203	8.139137589	6.858144191	8.519711059	7.998911077	7.829153752	8.420349881	6.811937946	4.632336275	8.380550424	7.292039089	6.97829179	7.905594357	7.379127089	7.392566416	6.749303844	6.995434158	6.305232524	8.077087138	7.131333267	6.632976351	7.866472223	6.336794043
1552798_a_at	5.452034061	5.940724123	5.605493506	6.02378267	5.157007611	5.716922527	6.138698896	5.688525462	5.875369687	6.377830803	6.196559709	5.751682763	5.686518629	5.383304741	6.291119658	6.388360665	5.943805813	5.677077335	5.345367263	6.226128051	6.229796006	6.477105235	6.909997742	6.409055456	5.946914431	6.254999605	5.376523262	6.166443526	6.301649799	6.39368445	5.981176001	6.17174589	6.808101693	5.932889997	5.511789194
1552799_at	3.378380785	3.92865244	3.680638709	3.522396115	3.80723905	3.94516892	3.569908143	3.994646792	4.067004501	3.748993566	3.827021284	3.896815421	3.777853623	4.456884465	3.449797864	3.615497231	3.68902595	3.570379149	3.74204793	3.691843229	3.49149501	3.647797224	3.816213167	3.776375568	3.755348517	3.804469708	3.755348517	3.860379017	3.647965485	3.707419208	4.030175406	3.812274715	3.87666778	3.857938924	3.715079837
1552800_at	6.038152886	6.502852875	6.244634021	6.398576541	6.406125176	6.71405297	6.441709614	6.714759798	6.660018478	6.313336556	6.439305531	6.501106445	6.481809001	6.586529775	6.359009412	6.254820665	6.475709731	6.320208637	6.316395581	6.167896581	5.829095586	6.155383535	6.39003099	6.459573734	6.325430291	6.435973834	6.740786366	6.513132767	6.445885574	6.422677369	6.664532521	6.310790459	6.566140903	6.595918621	6.441709614
1552801_at	3.623279935	3.712466212	3.723739641	3.626779814	4.123312269	3.819246409	3.837253929	4.160776824	4.083874158	3.718258851	3.737229722	4.08855375	3.620148073	4.730898999	3.732422074	3.562922831	4.189658375	3.589353477	4.106734352	3.774801825	3.649414711	3.82011232	3.691490735	3.67422549	3.686779552	3.711130781	3.805695042	3.780405108	3.709564569	3.734568733	3.962764002	3.790370216	3.632566582	4.146700229	4.303617855
1552803_a_at	3.049804403	3.616471874	3.330177638	3.262542767	2.931762837	3.115320817	3.361954901	3.202710935	3.555810521	3.46295372	3.470237543	3.330177638	3.31897283	3.493856514	3.411312107	3.246574733	3.202741168	3.364855131	3.018518465	3.28707992	3.194562372	3.176134375	3.236746813	3.48788545	3.394904025	3.499816756	3.40442709	3.350035414	3.643034764	3.195525877	3.376340585	3.330177638	3.735432695	3.190876448	2.93763408
1552804_a_at	4.281501206	4.73455595	4.831519106	4.857905134	4.552368798	4.803239239	4.622414421	4.80917985	4.60965857	4.68495887	4.779281969	4.659962632	4.577875303	4.602192331	4.297858178	4.869962011	4.836607102	5.089132804	4.348418757	4.513986167	4.506042731	4.950091675	4.511392151	4.881299928	4.6716728	4.961749997	4.801664369	4.780871406	4.889215417	4.47400989	4.972746362	4.813132258	4.741284185	4.447308885	4.603995359
1552806_a_at	4.406521795	4.505584262	4.235650081	4.323556705	4.551557603	4.246560514	4.306141729	4.118633208	4.931656964	4.857769215	4.287461022	4.476686425	4.280038985	5.186528597	4.841265215	4.332722578	4.671034483	4.211082597	4.074300147	4.640229433	6.005507532	4.546577576	5.427236695	4.831677892	4.4255754	4.712712711	4.272927638	4.663371989	5.198936739	4.693828931	4.790024466	4.615683185	4.734678345	4.343794562	4.535993411
1552807_a_at	7.376847851	6.831293453	6.698530397	7.07971942	6.732132286	6.794700446	6.843028083	6.439006025	7.264720207	7.653454493	6.745693973	7.027390492	6.237281757	6.682252232	7.873650231	7.238917538	6.763697428	6.420097628	7.152490068	7.813579918	8.267285531	7.188258215	8.661140208	7.584316488	6.547457538	7.576909452	6.955415812	7.182001006	7.24384761	7.950527757	7.471316673	7.394507794	7.745764822	7.137519356	7.456369214
1552808_at	2.727093178	2.853389694	3.076171092	2.922452895	2.810697858	2.716986723	2.540945785	2.824675369	2.84686721	2.77841156	2.73159092	2.814275099	2.894680458	2.94879045	2.808409638	2.927259204	2.752041212	2.94814731	2.697550409	2.788449269	2.882949338	2.992358455	2.735935816	2.849983313	2.692149126	2.851329587	3.11735472	2.824675369	2.560357256	2.791267835	2.867671849	2.77216383	3.087405742	2.916141537	2.642520859
1552809_at	3.233679188	3.175408523	3.331852488	3.10600349	3.486213902	3.490089755	3.139522059	3.621550986	3.256858869	3.204202185	3.362301397	3.119616646	3.34680777	3.165856861	3.143022477	3.176416361	3.111495177	3.050974099	3.225617534	3.025870872	3.254686146	3.432858713	3.086215367	3.075243174	3.516310537	3.036584602	3.082534374	3.186776023	3.152258149	2.922145859	3.284052923	3.433656132	3.105349216	3.284484346	3.149422811
1552811_at	5.480241468	5.646124188	5.450979384	5.767076077	5.76903551	5.620750177	5.727554429	5.898022346	5.937721904	5.720341414	5.401937006	6.034613419	5.572335718	6.316250964	5.54297702	5.580497564	5.771196282	5.858432766	5.74053287	5.560130201	5.057097724	5.601567728	5.584412294	5.81596446	5.613340409	5.714015978	5.846152536	5.810700449	5.930156627	5.680033932	5.933413592	5.696100146	5.604361506	5.861409501	5.616072436
1552812_a_at	5.176237367	4.740912121	4.928692578	5.129036295	4.946343868	5.173385625	5.468170981	4.851995261	5.186881211	5.333251788	5.231177506	5.336522093	4.981036482	4.939897674	5.459960116	5.588033705	5.408821144	5.134609227	4.727983958	5.343550556	5.597011124	5.446307378	5.923401629	5.439786329	4.839647814	5.689067151	4.569109009	5.36863142	5.30225281	5.351530562	5.214277835	5.641279417	5.432845487	4.84368991	5.153683286
1552813_at	4.688452905	4.820682608	4.592868616	4.871719615	5.032264509	4.932759558	4.753212252	4.856073421	5.086371374	4.63693278	5.118164939	4.97454533	4.930603391	5.225771009	4.741068946	4.661548478	5.187781656	4.856073421	5.085596754	4.717233437	4.769605364	4.491007556	4.824603909	4.992545016	4.69721247	4.765176689	5.034275002	4.997473011	5.002576408	4.661700891	5.021347506	4.887653228	5.000701047	4.943728675	4.424958425
1552814_a_at	3.670616956	3.860451419	3.714920941	3.837181688	3.729560367	3.890647353	3.703196959	3.779799576	3.816091576	3.830813173	3.717959465	3.883940761	3.792462166	3.736616136	3.841404901	3.755972059	4.041539293	3.841404901	3.814675432	3.881333454	3.49331392	3.841404901	3.887524361	3.630096405	3.882289406	3.949756563	4.13040046	3.830325198	3.962549684	3.605749558	3.980586374	3.875605127	3.848561757	3.696536431	3.823233689
1552816_at	2.813940109	2.820193698	2.710286338	2.887152131	2.924235113	3.010816283	2.899188915	3.11358598	2.84816173	2.82778373	2.842394042	2.72021755	2.73375697	2.923238342	2.712770876	2.869636773	2.70628734	2.821831697	2.768970511	2.686513955	2.500873557	2.813940109	2.843203099	2.829431861	2.936469924	2.901602042	2.617493258	2.705484548	2.633021802	2.574907964	2.926002554	2.704444018	2.814990319	2.813940109	2.788504668
1552818_a_at	2.84235858	2.945202743	3.032714336	2.991268363	3.11614602	3.007810389	2.927813718	3.140243985	3.104201902	2.972308077	2.991268363	2.985040371	3.106293878	3.294215774	2.993465062	2.896942455	3.26691064	2.908471539	2.906192813	2.723450785	2.71204419	2.84502726	2.99813518	3.000854368	2.994026324	3.065329031	2.991268363	3.057746634	3.129527471	2.982789102	2.869337516	3.07970435	2.956219025	3.156268636	3.042366932
1552819_at	3.359788423	3.823776384	3.549802759	3.835706166	3.991854504	3.819707739	3.426221835	3.860515737	4.049581168	3.676400869	3.497578385	3.738134944	3.598271108	4.4696164	3.511775168	3.414297884	4.037735145	3.701245642	3.534782749	3.507240617	3.288008694	3.663134051	3.5542036	3.442700686	3.532257299	3.657144015	3.638161185	3.296360502	3.832059176	3.630459085	3.706788075	3.495905001	3.641300285	3.822606442	3.63300189
1552822_at	2.691027946	2.856866945	2.856186201	2.760430356	2.821035073	2.70254856	2.681995431	2.706048887	2.876790309	2.900055682	2.613723121	2.86950395	2.98658481	2.669051765	2.906169506	3.007128136	2.869242807	2.772417616	2.74844004	2.876790309	3.131618615	3.002985763	3.070107632	2.876790309	3.24338241	2.876790309	2.880103855	3.073838325	3.119766052	3.121359481	2.778264653	3.068091406	2.998409395	2.639344814	2.920556227
1552825_at	3.951889557	3.361836093	3.317359906	3.588408974	3.354304483	3.462827808	3.586151145	3.287075204	3.271225822	3.486662115	3.320689732	3.308989063	3.361836093	3.485314345	3.270613961	3.417275681	3.19443695	3.547652396	3.322126326	3.120989463	2.96390707	3.416301614	3.377546916	3.35060686	3.366726048	3.389170048	3.422211089	3.217866166	3.416301614	3.125902703	3.3742427	3.350414139	3.390241434	3.42399966	3.236817372
1552826_at	2.811519569	2.854294502	2.666780024	2.727404522	2.789905731	2.676940259	2.518872347	2.891585803	2.699132099	2.727404522	2.689546095	2.815575367	2.663664135	2.784499306	2.553136252	2.731111615	2.797014472	2.680886655	2.797936802	2.696654675	2.950099423	2.762242698	2.754743912	2.620607746	2.810867052	2.688352114	2.773523169	2.722750517	2.730711565	2.621361465	2.663652971	2.737519135	2.757614929	2.850252859	2.655129631
1552827_s_at	3.228178926	3.189208805	3.369962589	3.266988273	3.439150193	3.308779474	3.099473924	3.25055443	3.376688622	3.206997008	3.076185603	3.404954763	3.23965688	3.116792553	3.180078808	3.356198194	3.399961178	3.253049837	3.25098874	3.281863384	3.193070092	3.349723301	3.262254558	3.195380415	3.400634885	3.230727019	3.539918492	3.034261973	3.376061978	3.156268636	3.277277325	3.364627487	3.33906603	3.266988273	2.933922433
1552828_at	3.831238904	4.279830768	4.007456565	3.983267736	3.581267969	3.901744902	4.004930829	4.033896564	3.949169216	4.099622951	4.109964675	4.117205912	4.004785962	4.092626507	3.971964711	3.732266549	3.759425216	3.959399051	3.526390032	3.806040067	3.999841462	3.792996447	4.216983163	4.059291919	4.006272195	4.461818529	4.202869084	3.946766414	3.899432417	3.925038775	4.133722957	4.253318178	4.232708413	3.76123277	3.867939637
1552829_at	3.635301198	3.961730743	3.863811556	4.056875628	3.683588645	3.975922565	3.854521921	3.791219985	4.156593069	3.889208795	3.864470925	3.980307411	3.961730743	4.432367215	4.197944205	3.799593589	3.950614645	3.913801434	3.932000982	4.363567594	3.713527443	3.685578087	3.864800496	3.901046136	3.859716264	3.961730743	3.673091399	3.976216481	3.811459433	4.219877695	3.961730743	3.99430339	4.441681686	3.961730743	4.909410577
1552830_at	3.632542615	3.834860179	3.910348245	3.966113274	3.654467499	3.81472132	3.840318262	3.922393858	4.017019473	4.017970385	3.840318262	3.797898007	3.840318262	3.957315189	3.63282822	3.932801696	3.917834594	3.92733076	3.754627408	3.622980611	3.814020474	3.746128589	3.824450827	4.087439152	3.908853536	3.912797967	4.036339411	3.919327077	3.904035914	3.742719642	3.909738748	3.980154636	3.897280552	3.81812421	3.744217801
1552833_at	6.52389883	6.897448099	6.995361409	6.476841694	7.064266224	7.385244928	6.648603742	6.897288743	6.9424885	7.344642076	7.383199862	7.16196786	7.558344414	7.694532652	6.328303946	7.229632042	7.102982084	7.31984464	6.064113714	6.851499482	4.752823961	7.060250779	6.699699793	6.060872681	6.945537959	7.169208416	7.362863007	6.185327668	6.964463911	5.424756915	7.371195578	7.177520023	6.709265751	7.332385363	6.878448025
1552834_at	7.802155008	8.347977469	8.597994476	7.754211427	8.344786237	8.70096922	7.673400566	8.016209227	7.538963349	8.845843931	8.706678651	8.013200584	8.989300541	8.756141315	7.468727133	8.455087176	8.517564722	8.339269982	8.063773503	8.420496372	5.937721904	8.280035799	8.013822112	7.08650897	8.360675567	8.45739643	8.842247264	6.453595677	8.327112498	6.737716433	8.971775216	8.579990303	7.840642252	8.596455193	8.396599414
1552835_at	3.196767992	3.355373402	3.012137922	3.315416158	2.986557339	3.011136743	3.112406762	3.221311701	3.124486682	3.056952904	2.89526437	3.074133811	3.578732458	2.984325619	2.926868721	3.062486956	3.070187194	3.167950337	3.091211454	2.758279352	2.727550428	3.199624413	3.078947307	3.113887344	2.935061666	2.873697027	3.346049719	2.929248202	2.997978073	2.98020522	3.148556933	3.056171041	3.080614435	3.0965537	3.13580213
1552836_at	4.578023494	5.115601082	5.034594738	5.243022573	5.065546189	5.216286993	5.127095975	5.090190128	4.983407225	5.2502514	4.940549022	5.143983026	4.822217275	4.678830609	4.825976312	4.969212466	4.544851855	4.995775376	5.003367107	4.66281454	4.636340199	5.11684965	5.456727899	4.965625615	4.881032448	5.138899801	4.768568569	4.871729539	5.232418889	5.036635912	5.009648337	5.097171599	5.100072407	5.013098428	4.814289709
1552837_at	2.708422655	2.463726372	2.592872485	2.645178307	2.624048115	2.320407059	2.615462803	2.550360259	2.420278789	2.659540162	2.440438051	2.659302778	2.631597619	2.536436491	2.507084354	2.583360697	2.589547047	2.550360259	2.661673136	2.451107436	2.660693154	2.60909648	2.447511875	2.690327103	2.39184709	2.560357256	2.587597891	2.408740306	2.587284555	2.4302438	2.484989414	2.445314409	2.485257715	2.550360259	2.547411792
1552839_at	3.012984378	3.345452181	3.079142714	3.44416703	3.080292122	3.204840347	3.235322525	3.326114103	3.333330515	3.036594219	3.171155009	3.207323955	2.796164118	3.273452779	2.984509474	3.228167218	3.465645668	3.008346498	3.314725634	3.106437187	3.103660354	2.88037003	2.972527959	3.090736781	3.343123686	2.964600307	3.460288872	3.098011992	3.198124962	3.296236409	3.346445855	3.110327791	3.178532734	3.384032088	3.393885616
1552841_s_at	2.928206774	3.030663504	3.206491425	2.625895373	3.200202648	3.135966106	2.923932012	3.077926607	3.252379817	2.845815831	3.024323545	2.981053469	3.159909239	3.170067826	2.783759198	3.069834254	3.530238158	2.722685908	2.901341186	3.156847476	2.961794065	3.003185976	3.14241032	2.929407449	3.113504874	3.126863693	3.283320266	2.961224026	3.136370886	2.973150808	3.15398202	3.139580449	3.13300386	3.074853214	3.136370886
1552842_at	4.033676255	4.267709516	4.269472249	4.222587011	3.984622093	4.208717903	4.292314172	4.245756045	4.304269665	4.089025994	4.318376533	4.586054547	4.13287765	4.920692926	4.164597706	4.09415881	4.475765818	4.129696141	4.257275415	4.14159725	3.92717455	4.12171363	4.221414915	4.202406241	4.171893672	4.427580189	4.636151228	4.273799728	4.207065366	3.944006895	4.604763111	4.101590801	4.419961045	4.08570871	4.128938988
1552843_at	3.598812042	3.19141134	3.295002003	3.378769058	3.450939013	3.4900311	3.314244063	3.623241089	3.536823477	3.476539715	3.312260538	3.369592706	3.656685	4.370625953	3.334391371	3.28802675	3.657214284	3.450477354	3.543878779	3.517866347	3.532389315	3.405582941	3.41757966	3.598812042	3.460653117	3.513225434	3.548513073	3.318567491	3.493845535	3.389453843	3.46378682	3.244396593	3.40643828	3.364315028	3.348906865
1552845_at	4.589401156	5.006461642	4.720541067	4.681611907	4.482644734	4.865868985	4.636953121	4.5667896	4.426907762	4.438845385	4.684836701	4.632179589	4.798869	4.414197735	4.430530415	4.922837561	4.733600508	4.905537275	5.787468551	4.443427783	5.711514365	4.875272101	4.654127875	4.461379136	4.771949103	4.270329423	4.926621828	4.678074247	4.42516584	4.662881301	4.727595822	4.638065089	4.382566323	4.604277397	6.663370251
1552846_s_at	6.261611934	6.2440934	6.168790123	6.506920369	6.719851612	6.389281546	7.115666879	6.660552874	6.743280643	6.453866297	6.055063136	6.556758924	5.926072696	6.260729403	6.709265751	6.690109456	6.140593195	6.256968969	6.837133335	6.610333628	6.49021495	7.462668993	6.646126269	6.293179223	6.240791878	6.531770484	5.931831724	6.28463887	6.453866297	6.719659191	6.044971126	5.968058624	5.997520799	6.366168145	6.437613431
1552848_a_at	4.571234893	4.178658833	3.881327678	3.559967525	4.145701225	3.648444979	3.6175914	3.359145304	2.946818063	3.648444979	4.221131936	3.542922245	3.401203402	3.027483162	3.637271016	3.515745511	3.280416658	3.63507707	3.556196765	3.385332598	5.192882523	3.622174206	3.748054712	3.286826557	3.57712846	3.771111311	3.235753919	3.676969645	3.66589047	4.437056703	3.353714452	4.049233824	3.935653201	3.474477598	3.268972646
1552849_at	2.715574265	2.890405186	2.665344988	2.806629222	2.929646514	2.807644609	3.019167088	2.897133168	2.771042613	2.879614657	2.688111059	2.934244111	2.81974197	3.32971207	2.863668106	2.814140331	2.829244527	2.581445263	2.724029161	2.814140331	2.886003785	2.58840925	2.780537786	2.86922613	2.853156353	2.906501243	2.667324336	2.892928007	2.733513388	2.701348157	2.61203307	2.986901724	2.75234457	2.988944953	2.760385506
1552851_at	3.064559227	2.782250916	2.704489393	2.890750992	2.940908702	2.940908702	2.764468296	2.940908702	3.079042243	3.165665198	3.101239383	2.942279832	2.939867975	3.087606307	2.764505858	2.868150999	2.892514641	3.03710857	2.984270279	2.827892612	2.98530269	2.714369704	3.047666868	2.846668543	2.803347547	3.160221304	3.108026602	2.935386362	2.85666554	3.106876614	2.777347497	3.322505994	3.04210017	2.775800592	3.126664451
1552852_a_at	2.718842567	2.708464784	2.819221443	3.023303439	2.980823705	2.819816466	2.78474475	2.958985467	2.935061666	2.798598143	2.849994415	2.813789393	3.080496205	2.907202194	2.849994415	2.922029772	2.746853444	2.845998595	2.859690833	2.76938953	2.972466213	2.814454678	2.794612846	3.067706899	2.936201183	2.833393045	2.933922433	2.781826015	2.656710929	2.849994415	3.084089843	3.020278754	2.762786976	2.980612061	2.871023117
1552853_at	4.453630942	4.033946371	4.132481788	4.231615986	4.302516198	4.729387434	4.231569663	4.189603927	4.41000195	4.029416817	4.142298361	4.323734652	4.124427568	4.395058819	4.387969998	4.316991326	4.605172086	3.962572858	4.608280692	4.248696052	4.473524984	4.000167311	4.221929033	4.299288998	4.604053309	3.92318157	4.763035967	3.741134431	4.260185415	4.442641026	4.425755499	4.160590169	4.16322924	4.362124845	4.067155432
1552854_a_at	4.035961846	4.252954258	4.217778781	4.335540795	4.214262964	4.344004833	4.208717903	4.203958376	4.232956502	4.10662723	4.399269811	4.368063081	4.182743901	4.409309856	3.930623296	4.210566866	4.219827095	4.270944278	4.03060529	4.216346185	3.921373699	4.305939254	4.15175275	4.213937491	4.363553942	4.236041186	4.380254377	4.232956502	4.359193813	4.247976563	4.488953978	4.2603991	4.44094716	4.24680998	4.015963127
1552856_at	3.66395863	3.591630818	3.515530441	3.45010866	3.310206986	3.636683645	3.76531804	3.405394972	3.787781621	3.689744431	3.600730597	3.612969634	3.414571312	3.828632015	3.362301397	3.653675004	3.868370231	3.590095026	3.321624323	3.349734792	3.503053162	3.423041469	3.379074203	3.596139835	3.478847025	3.32573768	3.817054973	3.513002091	3.410461704	3.357579085	3.556287798	3.2859459	3.406390481	3.555053378	3.295798553
1552857_a_at	3.575973336	3.749162089	3.634871949	3.712163514	3.584977746	3.914977273	3.703530656	3.536904347	4.033602613	3.594775859	3.484520682	3.571102419	3.709729478	4.089371001	3.492784455	3.729330768	3.745585408	3.837700871	3.796511448	3.618522797	3.596996816	3.643542508	3.551645004	3.772526466	3.788421709	3.451931045	3.708948909	3.589666202	3.634871949	3.341231168	3.609340237	3.786927709	3.653985984	3.785291118	3.481111751
1552858_at	2.766537296	2.544886232	2.794463568	2.73473679	2.58042859	2.625656015	2.759715902	2.797828384	2.609039885	2.615535797	2.686706807	2.84058747	2.694613359	2.676492806	2.819088372	2.694613359	2.605741606	2.593082993	2.639364298	2.696654675	2.765644628	2.689546095	2.580353944	2.834580203	2.689807049	2.593480052	2.701904558	2.71596941	2.746667615	2.67426212	2.750617298	2.575173676	2.754098742	2.894745756	2.694613359
1552860_at	3.891081733	3.477012626	3.558531712	3.635670413	3.578650175	3.511555591	3.393020182	3.620695965	3.906856358	3.817394196	3.384100897	3.855503466	3.54355054	4.125177752	3.638308489	3.405651772	3.671161558	3.553314966	3.366351485	3.505597826	3.496236263	3.683992445	3.454416731	3.534004475	3.618476195	3.578650175	3.972016996	3.71282628	3.475237552	3.553061488	3.425605288	3.673044173	3.387200512	3.645361184	3.635549495
1552862_at	3.710532325	3.777481013	4.473428601	3.954744235	4.119438017	4.040036694	3.774032051	3.978496895	4.00507792	3.804778449	3.884816738	3.915112971	4.246424002	4.019505593	3.733876937	3.749463072	3.836000084	4.217801622	4.270110009	3.868659939	4.091762025	3.667154197	3.974837338	3.999228018	3.902985658	4.076594149	3.887207361	3.921930478	4.060673563	4.109094888	3.846531217	3.845208512	3.885921948	4.210108759	3.967863731
1552863_a_at	6.275261054	6.933486878	6.544419049	6.634349598	6.513457275	6.976629708	6.728837407	6.596456208	7.270794441	6.443690127	6.583385134	6.928198397	6.655545524	6.720648068	6.606606489	6.847895944	7.033999874	6.787735719	6.651344854	6.485965231	6.048943209	6.133354644	6.591532667	6.731800368	6.5896278	7.015282992	7.43826979	6.863738791	6.756461502	6.538840396	7.13668354	6.821861788	7.133930388	6.728837407	6.505241002
1552865_a_at	5.201009663	5.211098744	5.094005799	5.463950179	5.146530666	5.392999518	5.039531688	5.412697691	5.495746138	5.173878527	5.107347592	5.41072131	5.380908266	4.963046985	4.690167424	5.26764109	5.567335723	5.011376808	5.257664315	4.954505925	4.706937068	4.941271091	5.093315818	4.865788141	5.356378389	5.059185358	5.535494867	5.087337161	4.84349313	5.206677627	5.342613584	5.336606289	5.225028434	5.157739007	4.877088993
1552867_at	3.074044081	3.111138582	2.883251531	3.139823722	2.793612602	3.047523604	3.02889815	3.205016076	2.965385276	3.014952011	2.849298581	3.177761765	3.23709548	2.858715145	2.936333676	3.074044081	3.083395654	3.107809689	3.150233499	2.950104195	3.549917203	3.095305286	3.022624994	3.401069451	3.163284518	3.029064417	3.166966255	2.968128565	3.046742488	3.163173175	3.017854862	3.01955608	3.188909995	3.028917368	3.012727142
1552868_at	5.353861429	5.680469264	5.642337876	5.338451269	5.514833137	6.033971827	5.596256184	5.54535873	5.627777215	5.876002025	5.818634968	5.724502478	5.762529919	5.495379726	5.684924244	5.459804243	5.653971477	5.730864058	5.502677474	5.685661716	5.76240709	5.444227887	5.77055812	6.025072885	5.722463122	5.916424716	6.19787988	5.56749674	5.77771473	5.743415454	6.085751632	5.905626595	6.168887715	5.739701895	5.531527501
1552870_s_at	3.797708243	6.396467504	4.892105351	6.58203263	5.146109746	3.868095198	4.401399712	8.08592221	5.973937832	6.601392511	7.812495773	5.532308591	6.763237697	6.476532414	5.24425559	6.005194575	5.831347423	5.819928996	6.749760435	7.243168712	3.441696706	6.833232239	6.502286365	5.29229294	7.82194758	5.650895723	6.917774963	6.602719088	5.447164176	6.058848519	6.447961044	6.782425797	4.819991366	4.631600386	4.25828736
1552872_at	5.013724895	5.351226053	5.084063873	4.845813416	4.894710167	5.325797034	5.146566371	5.30670553	5.497061152	4.989873883	5.157681797	4.978284783	5.314303609	6.339273206	5.12470141	4.943466536	5.374360139	4.978470632	5.013098428	5.218641407	4.808391194	4.652873825	5.174804518	5.092243298	4.981236558	5.246841878	5.465993791	5.204642353	5.175249629	5.057351851	5.056213874	5.005328831	5.094225718	4.971985035	4.674819666
1552873_s_at	5.264112825	5.459234363	5.363667186	5.470603043	5.535153192	5.505618317	5.200858954	5.51215008	5.53646523	5.478673988	5.592468097	5.578093628	5.441395769	6.116934901	5.459234363	5.539998113	5.723195152	5.344451475	5.308671728	5.455077105	4.926364968	5.419908513	5.313902023	5.309434304	5.212009779	5.482097086	5.703085378	5.520378612	5.547225214	5.350272637	5.262658638	5.731768753	5.647520063	5.645539489	5.271971099
1552875_a_at	4.207403381	4.369459812	3.813723886	4.154838875	4.365805174	3.942205391	3.952090347	3.958214152	4.463789837	3.910743617	3.877811004	4.162213441	3.871128413	4.158657403	4.084416708	4.470974438	4.139065484	3.961494706	4.037861229	4.003840276	4.503734765	4.204996585	4.100310908	4.143935474	4.003840276	4.061466169	3.702735615	3.766287337	4.116308682	4.056099674	3.816213171	3.942967932	3.885173898	4.044156186	3.950085452
1552876_at	3.182099015	3.620266796	3.207939983	3.263382282	3.241298656	3.33906603	3.243926282	3.162447593	3.282189749	3.361634015	3.62010889	3.318938854	3.356966295	3.320731301	3.359411611	3.160847088	3.125899739	3.240263066	3.156017223	3.041540489	3.106077353	3.307990199	3.402687515	3.304782223	3.088223856	3.42917947	3.248503915	3.153493061	3.273600954	3.288281258	3.248503915	3.264804315	3.549100779	3.348595449	3.230190942
1552877_s_at	4.010633429	4.337259393	4.464037846	4.334102872	4.145221731	4.450099814	4.327236531	4.698178914	4.334102872	4.204704896	4.329480371	4.578244237	4.462715601	4.372604753	4.319874608	4.133975401	4.447305032	4.346850429	4.220111172	3.86867498	4.024938176	4.499743025	4.301004097	4.334102872	4.353577206	4.344662625	4.444150866	4.316408763	4.392753884	4.054588168	4.423116706	4.357274877	4.319234408	4.350777228	4.213547406
1552878_at	2.523078263	2.709249381	2.710226999	2.764285891	2.766326469	2.586535899	2.578444984	2.651581549	2.623309126	2.589365481	2.544208476	2.891578165	2.75883909	2.861213296	2.537895168	2.788858825	2.611464346	2.639273412	2.888266101	2.499066039	2.640312768	2.727789304	2.540274682	2.623309126	2.685819158	2.537515715	2.595462149	2.729595494	2.615868694	2.582449127	2.610768436	2.531647525	2.558206582	2.67234389	2.691305271
1552879_a_at	3.330235254	3.589383183	3.269827077	3.610217811	3.586705101	3.527111428	3.324073581	3.459034337	3.246951261	3.453826482	3.578317936	3.451931045	3.684797004	3.454594646	3.310705051	3.437590798	3.448055192	3.668476795	3.592576518	3.487442823	3.222040044	3.40442709	3.438318275	3.369710772	3.468217942	3.390068902	3.378391652	3.421171696	3.448055192	3.59729958	3.561632205	3.320781902	3.529522976	3.576846086	3.841674818
1552880_at	3.497393436	2.969067038	3.66270574	3.467931049	3.462998033	3.277203163	3.582581603	3.048817224	3.818124396	3.834162613	3.906659849	3.723814161	3.287153973	3.434711222	3.546090322	3.433825509	3.503617002	3.430703057	3.724072024	4.037992859	3.205798999	3.761973501	3.874758854	3.882797973	3.584703109	3.548369373	3.788956913	4.197101089	3.914721036	3.79576687	3.439993939	3.678912696	3.569091879	4.157105087	6.469236314
1552882_a_at	3.662599049	3.808899329	3.673928921	3.785326387	3.478151241	3.795089497	3.844316776	3.803843591	3.78770839	3.797418942	3.537998162	3.935087229	3.785326387	3.930681927	3.73711647	3.785326387	3.715705107	3.93934161	3.898428917	3.649117395	3.536970479	3.942396183	3.76416551	4.043048936	3.740204168	3.817924625	3.906553342	4.172393911	3.564004049	3.646475762	4.032056068	3.700199265	3.785326387	3.923387545	3.688247781
1552884_at	3.913918664	4.049382831	4.127495308	3.935128772	4.419418508	4.502382054	4.036145145	4.621305592	4.514899167	4.232474355	3.960341055	4.574779398	4.222546241	4.84907814	4.134216198	3.883809317	4.710073118	4.025578201	4.070864271	4.069619143	4.050209336	3.744217801	4.063408904	3.672957041	4.197130946	3.743651162	4.337250774	3.895073301	4.169855413	3.979966405	4.498229755	3.923401311	4.266423288	4.285321933	4.064697485
1552885_a_at	5.75139084	5.992486088	5.86428165	6.084430804	5.960792645	6.397496778	5.992486088	6.236738233	6.056786259	5.790425115	5.970914828	6.209170206	6.00581031	6.177228611	5.992486088	5.862007297	6.073189279	5.981173689	6.048475063	5.623731789	5.448179247	5.85644455	5.883156121	5.860874866	5.875042035	6.010314553	6.361237668	5.928505407	5.646107319	5.786839307	6.155526282	6.025773965	6.359719436	6.066573767	5.949366345
1552887_at	5.06789609	4.917314593	5.100935228	4.981682313	4.954346903	5.049430331	4.921172296	4.988071958	5.135616346	4.836442449	4.913059152	5.019125643	4.909983463	4.980559044	4.85664933	5.150535774	5.202397025	4.963380213	4.963380213	4.79524533	4.921059368	4.803627997	4.774434089	5.104366461	5.037655096	5.261189558	5.054892914	4.963380213	5.017134914	4.799685135	5.034348032	4.855150951	4.954350688	4.948513181	4.89159874
1552889_a_at	7.221347628	7.967617154	7.633162155	7.912197519	7.818998223	8.061810005	7.837466037	8.074937353	8.350883777	7.765807638	7.759177113	8.080160179	7.997162608	7.92497468	7.844771231	7.781720048	8.221989654	8.018913992	7.671203611	7.613610996	7.115671824	7.551727676	7.758812894	7.844528594	7.917675631	7.933213821	8.534575308	7.970575455	7.672999227	7.792401807	8.220589323	7.937476825	8.004002739	7.778218066	7.525571547
1552890_a_at	4.399564188	4.459398939	4.239116304	4.279668564	4.654920648	4.288755979	4.351600787	4.525909898	4.404898468	4.401791245	4.312777411	4.431924828	4.068562238	4.70542404	4.321623553	4.126121147	4.980171748	4.323705799	4.354941414	4.321623553	4.279890902	4.2194919	4.062333004	4.189579068	4.330233628	4.413243347	4.63919193	4.16916978	4.276885369	3.879416001	4.378514291	4.321623553	4.198440529	4.047006289	4.213768889
1552892_at	5.57920264	6.105921714	6.005103624	5.967934246	5.442603385	6.148842515	5.660790037	6.120257999	6.084208618	5.859133575	5.834781111	6.087875255	6.094877172	6.594686711	5.799295661	5.714346843	6.168696445	5.685888722	5.799604659	5.728451119	5.655183076	5.745829916	5.443019102	6.165073917	6.137040783	6.130925596	5.902747881	5.987432267	6.27258515	5.866231926	6.373951341	6.21066956	6.177434204	5.974878537	5.779243507
1552893_at	5.383221175	5.52366151	5.321101248	5.598550085	5.415893311	5.52877723	5.367223288	5.721386696	5.433375108	5.160702188	5.186194703	5.445207015	5.416328241	5.564540354	5.202379447	5.299406916	5.6276442	5.35804663	5.223794797	5.050671849	5.026184964	5.144704898	5.185738537	5.175249629	5.294103391	5.450458609	5.623745629	5.329027177	5.178160593	4.996017653	5.38801371	5.494676987	5.448860701	5.379582223	5.220395877
1552895_a_at	3.39198486	3.506100256	3.406886839	3.690955991	3.213461446	3.377843342	3.483929986	3.768365896	3.245105688	3.376897179	3.314244063	3.600205997	3.596278974	3.168655357	3.24163892	3.807663015	3.474291238	3.772148447	3.731860118	3.445470154	3.426880683	3.507152525	3.351668828	3.379856426	3.48788545	3.412039809	3.521603932	3.381543086	3.287828169	3.590398099	3.745585408	3.774588246	3.278311752	3.636733928	3.447156394
1552897_a_at	3.399771169	3.775972372	3.943520796	4.334102872	3.534537982	3.439497616	3.568178903	4.020353567	3.777665111	3.825585694	4.02178296	4.540383851	3.784695589	3.878002065	3.607733231	3.997085479	5.099151291	4.025246721	4.208822278	3.370706397	3.186597656	4.281687611	3.828290588	3.340038923	4.370970103	3.270148886	3.990510924	3.465549082	3.407290421	3.548581969	3.65275802	3.501151458	3.430009575	3.565346198	3.406149943
1552898_a_at	3.254231576	3.128401988	3.231554448	3.430307429	3.191252642	3.308663268	3.066101057	3.369963634	3.209565733	3.466437305	3.377423471	3.069125833	3.092649665	3.367200767	3.186744524	3.26561268	3.207205741	3.114369388	3.384461948	3.186597656	2.931132103	3.102521069	3.278804514	3.268179315	3.383762736	3.287524518	3.187253253	3.136608868	3.271890674	3.546208876	3.512382599	3.356966295	3.268179315	3.335994838	3.289976673
1552899_at	2.691681474	2.881594183	2.844366122	2.90824818	2.903931881	3.034416964	2.977127473	2.727948102	3.020375728	3.101256567	2.744447503	2.975173288	2.861828068	3.075279601	3.037634841	2.994986888	3.078285701	2.856457285	2.828654381	3.250988608	3.133296445	2.573567841	3.582704801	3.176074758	2.778768416	3.245627835	3.531071566	2.881746624	3.030319627	3.263368598	3.097294935	3.056015668	3.246064316	3.207808857	3.133296445
1552900_a_at	2.783840514	3.117802282	2.97861007	3.398224526	2.955042152	3.0905978	2.922564225	2.934333389	2.980848453	3.097992172	2.989963483	3.019487844	3.080074652	2.903932968	2.989963483	2.888767084	3.416813375	3.072029932	2.983955677	2.803947756	2.824661311	3.030865125	2.86928052	3.057926168	2.964278382	3.047523604	2.989963483	2.995704141	2.954311508	3.023783269	3.299469934	3.199409587	2.905034808	3.117876057	2.975223336
1552902_a_at	4.493902154	4.1743736	3.745119698	4.003263992	4.313157166	4.304044044	4.057598371	3.421479552	3.892148322	3.927012881	3.581904043	3.899977785	3.901240657	3.832325431	3.602982549	3.875819486	4.035933376	4.318610133	3.416368313	3.544387226	3.835188927	3.798514501	3.565094197	3.605812833	3.704652345	3.800935988	3.558703682	3.285002132	3.632747517	3.720823175	3.848660414	3.790116079	3.657365997	3.621577608	3.754959089
1552903_at	4.229605288	5.002491345	4.63861593	6.126003451	4.543811022	4.697216045	5.070457845	5.621142002	4.653439242	4.465394527	4.445294802	5.437822442	6.095231595	7.279942214	4.342802986	7.021769455	6.133827448	6.496669709	4.822486254	4.395161545	4.432043503	6.745417492	4.373951931	4.355723675	5.278268058	4.763648997	4.763648997	4.346117474	4.291192377	4.162600241	4.985396022	4.363871495	4.276567678	5.174163794	4.818117576
1552904_at	2.549399892	2.576885348	2.58094902	2.49123125	2.296103086	2.479155833	2.619206196	2.638594945	2.549399892	2.435784241	2.648910306	2.672251861	2.704546486	2.604464123	2.93479297	2.688557705	2.360897049	2.792917302	2.727569285	2.752975936	2.504773437	2.996462681	2.505033753	2.515559651	2.791444009	2.568540386	2.82232297	2.526665989	2.695699027	2.5640315	2.584224724	2.611338053	2.605779534	2.680288935	2.553259914
1552906_at	2.850141075	2.726794927	2.721256546	2.684374892	2.824675369	2.799295442	2.704373301	2.528445111	2.636405601	2.600099348	2.508032836	2.656711314	2.616645956	2.689546095	2.808836918	2.581445263	2.853608447	2.703453325	2.714409618	2.665885396	2.724512505	2.755780019	2.747000704	2.705385296	2.722056763	2.689546095	2.874903156	2.806928652	2.696654675	2.537737898	2.520853505	2.799560815	2.598241625	2.621764471	2.539397716
1552908_at	3.538221836	3.292465614	3.44699837	3.078469762	3.407503882	3.071652243	3.428784095	2.974814371	2.956780265	3.182026578	3.30680706	3.188446069	2.871498377	3.515424829	3.312799961	3.070188649	3.097014863	3.066651434	3.152374004	3.256073328	3.179884944	3.146680765	2.88513131	3.287470171	3.110122336	2.979976768	2.953199869	3.196767992	3.36617725	2.834203484	3.025700849	3.41816097	2.777032271	3.249799413	3.100319212
1552910_at	3.501827185	3.681720257	3.522720756	3.582047676	3.392325494	3.38980217	3.196145472	3.611116653	3.862419166	3.432026428	3.538909272	3.635069615	3.467931049	3.364994496	3.39716445	3.630189185	3.414571312	3.467931049	3.512182424	3.388280046	3.472528586	3.324522942	3.467931049	3.335193395	3.487908317	3.257387136	3.571625653	3.396796735	3.276201	3.423861487	3.577973157	3.358082442	3.645028855	3.578980362	4.251614263
1552911_at	3.996207018	3.80202101	3.766838881	3.933266708	4.013598266	4.247994393	3.633358552	3.993497825	3.90323985	3.886239727	3.614109865	4.050476486	4.067265183	4.733287371	3.657460915	3.938073017	4.295595969	4.195672559	4.072249122	3.731351405	3.55410192	3.886239727	3.807882858	3.691802407	3.883982497	3.63220054	4.024152935	3.55746393	3.812811697	3.337401544	3.70729531	3.949085949	3.836904657	3.772634927	3.81812421
1552912_a_at	3.705538499	3.631091023	3.642631258	3.64357611	3.75481011	3.551893544	3.45815195	3.648595664	4.155087521	3.551893301	3.701158198	3.861375338	3.686454092	3.660406883	3.450162715	3.941558033	4.00158341	3.550081674	3.440879391	3.782972699	3.407250236	3.608440384	3.886692503	3.460479932	3.405713701	3.467533832	3.617217381	3.587314231	3.557986788	3.135730726	3.394206547	3.695301758	3.48123672	3.608440384	3.385130635
1552913_at	2.667221955	2.740379609	2.751313041	2.735900803	2.591933483	2.531900364	2.578444984	2.877827052	2.45552364	2.535826969	2.725989972	2.638170643	2.777470222	2.658099296	2.609399857	2.68284805	2.508947429	2.622094375	2.658099296	2.640998165	2.708279338	2.776681024	2.814433387	2.45051005	2.947278444	2.603050846	2.617012262	2.610550401	2.862572344	2.657086346	2.77263548	2.70079569	2.604014126	2.655129631	2.598215189
1552914_a_at	5.08788709	5.43193677	5.110371907	5.372392415	5.245687987	5.563705803	5.421393669	5.342425863	5.481388226	5.606694784	5.878225461	5.190902235	5.215402111	5.365314003	5.255536213	5.033162845	5.484461772	5.512795399	5.2867403	5.261897304	5.598269996	5.29229294	5.214959178	5.63453226	5.245917848	5.726930306	5.765921654	5.543548067	5.736422079	5.485573256	5.648017332	5.635261035	5.514744148	5.467332907	5.289390292
1552915_at	3.821814344	3.846318507	3.682773283	3.800472855	3.765328459	4.029983399	3.9289053	3.909143179	4.266616882	3.557565819	3.690552196	3.835036543	3.734790821	4.33568381	4.053693017	4.009909294	4.002673938	3.891451477	4.033827591	3.736675883	3.819636306	3.568128059	3.997901053	3.708917466	3.840150823	3.872389048	4.174182828	4.067887714	4.173703077	4.197545873	3.892481454	3.900579659	4.082837025	4.01997028	3.916958028
1552917_at	3.746914417	3.912887585	4.192882613	3.95802164	3.865415153	4.266017359	4.280251217	4.370792316	4.494180163	3.825585694	4.030094957	4.311430049	4.180923827	4.580359683	4.07864592	3.791405524	4.294523446	4.315378553	3.990649008	3.691407353	3.599219907	4.033788708	3.553207424	3.871036519	4.207016061	4.013328536	4.631910178	3.948206416	4.125839877	3.891353077	4.166894287	3.813828365	3.834160647	4.094466499	3.978861335
1552919_at	3.238785841	3.583058779	3.551536696	3.336414017	3.151843292	3.489487699	3.853429972	3.491696599	3.275487605	3.275487605	3.275487605	3.074666211	3.237971729	3.330626239	3.059849384	3.322450636	3.453490668	3.539507249	3.275487605	3.148712252	3.142871042	3.406817712	3.275487605	3.206986045	3.19292929	3.36617725	3.236559838	3.118382341	3.186464327	3.157344786	3.313605782	3.035547387	3.340351443	3.351500164	3.28469856
1552921_a_at	5.506609232	5.446487195	5.59507351	5.486256238	5.731594635	4.94158694	5.360705124	5.043752623	5.40617825	5.138516031	4.963459179	5.227168123	5.010128326	4.220156	5.637561599	5.571733069	5.286311696	5.014269987	4.734083073	5.325877432	5.746108697	5.560435757	6.031369037	5.411622508	5.455405257	5.728472063	5.140674767	5.600452868	5.515669454	5.396103564	5.210753847	5.505258305	5.628913117	5.452958748	5.094012758
1552922_at	2.900270749	2.832684173	2.913642408	3.059257054	2.823635692	2.875327002	2.736201732	2.899402678	2.905034808	2.757589561	2.602110088	2.694868852	2.99238497	2.970057579	2.64581934	2.791171945	3.033850775	2.895932704	2.703087992	2.706834408	2.955867055	2.814412743	2.718851456	2.935209847	2.950822559	2.823635692	3.066799899	2.6617717	2.633087145	2.867730753	2.779274497	2.823635692	2.821197933	3.02178689	2.684531054
1552923_a_at	3.992171463	3.765743305	3.67777794	4.017971916	4.239590924	4.223202518	3.971384113	4.077641927	4.431793307	4.034582233	3.892789714	4.003484697	3.879084634	4.12415631	3.971384113	3.789822093	4.22604029	4.108302721	3.787506128	3.895490407	3.951333608	3.993626743	3.897459779	3.902803093	4.017971916	4.05547962	4.315961819	4.178869311	3.882770063	3.802667807	3.861245204	3.974818475	4.302890523	4.491774623	3.945961463
1552924_a_at	4.18257362	4.307844932	4.236457947	4.547810971	4.596212011	4.267408074	4.301326189	4.35413573	4.647456266	4.738408327	4.676783794	4.51597301	4.258151443	4.83151307	4.449717016	4.681049724	4.63051777	4.562747513	4.275702806	4.476942456	4.555121858	4.511876236	4.555121858	4.315833014	4.50665236	4.77912041	4.756854732	4.684458398	4.555121858	4.703283319	4.669804521	4.807593117	4.485099662	4.291542008	4.555121858
1552925_at	4.08637138	4.552618109	4.538296224	4.548046653	4.237765361	4.434701217	4.467400194	4.452056668	4.644471411	4.138552605	4.189582479	4.358247898	4.166795931	4.31008214	3.937941187	4.324654107	4.416653036	4.324654107	4.456451185	4.218623842	3.863038505	4.506741822	4.22731441	4.360187628	4.316909771	4.21219217	4.736962595	4.23835453	4.116352279	4.16377987	4.333324666	4.295904596	4.822829547	4.344182147	4.340658186
1552927_at	3.647951226	3.751355039	3.770594735	3.897380167	4.158934103	3.790370216	4.074471141	3.730317138	3.428693568	3.790370216	3.563624612	3.85297421	3.897382613	3.793063315	3.741866895	3.883148172	3.790370216	4.326875293	3.630999792	4.134257836	4.15345152	4.073676647	3.928886408	3.868062758	3.882598141	3.680547808	3.720790857	3.70702229	3.740706564	3.623993687	3.517798792	3.786671151	3.784444844	3.762785389	3.480949737
1552928_s_at	3.802563118	3.415787285	3.497439194	3.659758663	3.749026205	3.474937075	4.081843704	3.992247578	3.060994202	3.575462666	3.497439194	3.551162941	3.408079815	3.178044754	3.405652447	4.386307834	3.629364973	3.920837435	3.162931998	3.294797215	3.567879938	3.778222474	3.647965485	3.636514598	3.221321706	3.476506736	3.153436444	3.551946171	3.50500404	3.144970891	3.278968186	3.239840515	3.240957601	3.54978844	3.70109335
1552929_at	2.899739411	3.049640253	3.311667789	3.072272358	3.146237068	3.072272358	3.076796272	3.215006962	3.09537293	3.057397073	3.072272358	3.386117872	2.939867975	2.867648189	2.921731822	2.969135635	3.129453461	2.93589994	3.070332033	2.887104189	2.874110604	2.819477593	3.236230545	2.966849329	3.166126098	3.016065661	2.955295074	3.01164786	3.09830886	2.870978947	3.437819061	3.09872828	3.073373709	3.149401523	2.97153287
1552930_at	6.486193073	6.99294163	6.655430583	6.913353924	6.608082144	6.586342516	7.089714728	7.088061943	6.231125754	6.753195664	6.663723245	6.701377706	7.092769558	7.23742623	6.2945761	7.011989005	6.9177916	7.017599034	6.864387008	6.4947837	5.465370981	7.007707641	6.125536199	5.398219236	7.173369287	6.057863511	7.096872118	6.238249322	6.239065087	5.893049478	6.270680835	6.352239295	6.140382982	7.036876188	6.762589329
1552931_a_at	7.679973874	7.45461147	7.60351108	7.769324053	8.036241365	7.253150481	8.251442661	8.099853499	6.942860121	7.032515767	6.801615059	8.183436994	7.911769786	7.410474768	6.938465899	7.983356751	7.437643355	8.486882297	7.993235797	7.317744022	6.532249957	8.555809531	6.633094529	6.98192114	7.616420703	7.00110128	7.260480741	7.038320415	6.809076808	6.495628567	6.949653466	7.164805877	6.474046555	7.317370527	7.349854327
1552932_at	3.374460584	3.575594043	3.689292116	3.815515479	3.627694365	3.870266725	3.427470248	3.932281222	3.961330266	3.53103187	4.102672832	3.540190807	3.728021613	3.973645626	3.719102749	3.859801596	3.907600425	3.829375651	3.754067041	3.689292116	3.795579004	3.79968662	3.519953982	3.853675403	3.998436006	3.527324995	3.996654682	3.89271598	3.723912005	3.570753517	3.726806157	3.810428219	3.833438415	3.715942733	5.024935633
1552933_at	3.037174501	3.233189286	3.164202488	3.147105535	2.981614813	3.138889318	3.012374769	3.076491115	3.189208805	2.914572918	3.112766302	3.109575946	3.226688927	3.062276232	3.238293699	3.119274566	2.971832188	3.240784354	3.112766302	3.016548022	2.925251277	3.259254084	3.138228663	3.049246964	3.195737508	3.009595719	3.267112412	3.115991719	3.16152397	2.841403455	3.062875241	3.06622285	3.187722945	3.032883873	3.003063216
1552935_at	4.893772994	5.03102467	4.939602192	5.155274363	4.59725299	4.706674366	4.635049224	5.096406225	4.944181393	4.956959204	4.765366655	4.975554409	4.844719132	5.192585849	4.781626149	4.836231005	4.9528228	5.005917787	5.050035566	4.861122051	4.359007712	4.77483126	4.719695162	4.815106504	4.861122051	4.419599955	4.938549817	4.82772933	4.861746519	5.035862349	4.941481419	4.987918553	5.028718994	4.746545314	4.861122051
1552937_s_at	4.742584372	4.997501187	4.696198107	4.65398626	4.755661981	4.44118262	4.769908995	4.521625036	4.953477617	5.114664601	4.880626554	4.624933812	4.471709882	4.864220006	5.599179714	4.405938402	4.536215214	4.710392901	4.294032844	4.693969695	5.352623885	4.588442889	5.13359319	5.258715829	5.386234354	4.728567526	5.059814197	5.094340532	5.389577934	5.351235209	5.314267863	5.24425559	4.725328069	4.437388732	4.366374733
1552938_at	4.421828106	4.546569866	4.722781012	4.767335704	4.582931397	5.099003436	4.455965158	4.745547082	4.957616634	4.322145396	4.767335704	5.093252547	4.730719254	5.115417525	4.732730776	4.62775284	4.993620592	4.597066725	4.314636413	4.899103014	4.563708906	4.759743532	4.867058629	4.818098741	4.863155993	4.735961089	4.88987578	4.997967722	4.980737392	4.575086851	4.89638386	4.777662149	4.94681428	4.59726974	4.647844555
1552939_at	2.572260922	2.702988734	2.705798058	2.80036895	2.866062681	2.655631571	2.575235561	2.938450219	2.77442047	2.749145978	2.734756801	2.798641977	2.790946709	2.524877178	2.785006108	2.798175779	2.599151154	2.749297454	2.847654657	2.689387525	2.646861808	2.704982903	2.756835909	2.817140637	2.801035428	2.719226812	2.66946194	2.590957051	2.637762348	2.785130014	2.704861743	2.819892786	2.66029786	2.751212888	2.717873387
1552940_at	3.398806053	3.647019541	3.217701426	3.522069411	3.349648632	3.296025207	3.298575229	3.710042686	3.326039199	3.19978552	3.429443121	3.481414414	3.478095244	3.281719751	3.198481149	3.457841017	3.397863314	3.351927359	3.254147279	3.01047505	3.089847401	3.070275894	3.283116332	3.197280789	3.554341735	3.156612102	3.362301397	3.349648632	3.212488239	3.482679774	3.366850821	3.349648632	3.619872	3.696247063	3.331310782
1552942_at	4.144532465	4.314398559	4.040058178	4.13281866	4.325878346	4.543648833	4.16322924	4.413811722	4.609049435	4.079000781	4.0528516	4.535183028	4.462715601	4.420296104	4.092217009	4.263121047	4.297198578	4.187107086	4.168317824	4.113618493	3.867145278	4.010022434	3.990487778	4.188821089	4.243850228	4.175574638	4.297198578	4.140223092	4.208195139	4.243850228	4.524461905	4.156513012	4.476149576	4.114310423	4.044730298
1552943_at	2.644769835	2.810175966	2.784984978	2.783975769	2.587388615	2.772118	2.72406138	2.722207021	2.6634126	2.884240883	2.869658295	2.837404191	2.869658295	2.613723121	2.791032726	2.885810213	2.748813814	3.02104803	2.825894041	2.547119221	2.558863429	2.768437005	2.820174623	2.96992526	2.777966536	2.651282838	2.583528003	2.673655423	2.691513241	2.677825122	2.905937519	2.708471715	2.648365658	2.768437005	2.568014047
1552944_a_at	7.781378817	7.794849456	7.633922158	7.786406252	7.717866141	7.964397513	7.840771462	7.907150723	8.078354963	7.484459478	7.448470981	8.019531645	7.917906524	8.652016685	7.945907181	7.716121458	7.793907222	7.61690715	7.615618795	7.656691385	7.394353733	7.456682938	7.61406956	7.899641493	7.806610587	7.931517226	8.074180346	7.950774472	7.662395813	7.695287442	7.769828881	7.922942447	7.901649272	7.984949495	7.932157638
1552946_at	3.636152175	3.337180242	3.816715437	3.53527843	3.484081458	3.478985171	3.724032782	3.372731149	3.038981204	3.048608568	3.236477704	3.530175527	3.181262573	3.289515946	3.341720793	3.393814423	3.599145956	3.481526883	3.493947435	3.274202192	3.300951475	3.775094936	3.213078137	3.400132112	3.691998314	3.409048971	3.591332725	3.266540542	3.244021606	3.256066282	3.48281162	3.393564533	3.185078954	3.440138507	3.111734892
1552947_x_at	3.683283522	3.611539579	3.951158484	3.615649602	3.702148928	3.479645042	3.90737508	3.75634866	3.529473627	3.13209804	3.584772305	3.855440076	3.710801577	3.60451939	3.606616292	3.519494008	3.961309245	4.016199951	3.792756597	3.679419033	3.590642493	3.549812747	3.535271927	3.581887285	3.825343685	3.631599101	3.615649602	3.622202539	3.497991216	3.297713569	3.452903328	3.502696709	3.312449081	3.574152352	3.483526093
1552948_at	4.618752836	4.824217065	4.78571699	5.054797337	4.804118027	5.021220042	5.043696261	5.075961947	5.097047501	4.833787044	4.795993907	5.138039316	4.86072736	5.46071397	4.644599847	4.609357252	4.717020167	4.702736351	4.838198142	4.838989027	4.838989027	4.730654827	4.643453299	5.103537527	4.75470358	4.811649637	4.844172421	4.858255852	4.915874311	4.838989027	4.892898517	4.716013403	4.778311108	5.044491832	4.678074247
1552950_at	3.228494456	3.093425216	2.939211975	2.989222943	3.480278589	3.10537193	3.23158368	3.109264559	3.309841699	3.156345569	3.033072922	3.040012057	3.115768559	3.173738317	3.404195787	3.161584474	2.993830732	3.152883938	3.138923104	3.118463931	2.973546657	3.069206202	2.754838536	3.169509835	3.149715699	3.10083598	3.38875801	3.176602966	2.888632156	2.93667649	3.238226214	2.978280911	2.930673991	3.00879735	3.034514417
1552952_at	2.887723496	3.336806485	3.061043868	3.165713321	3.021032473	3.061043868	2.915739192	3.211558973	3.378172399	3.126286567	3.102407462	3.145920903	3.121329954	2.740589655	3.008570761	3.040523933	2.825955471	3.061906546	3.32328622	2.887777583	2.79228868	3.184080243	2.683920298	3.093186361	3.133953854	3.091020474	3.160061716	2.955430605	2.627343696	3.149375579	3.313552347	2.94719139	3.061043868	3.267751841	3.061043868
1552953_a_at	5.073168993	4.916373614	5.06608715	5.264664629	5.304915094	5.371633708	4.872988658	5.358850379	5.317544231	5.4231559	5.00167776	5.367656998	5.37950208	5.301400709	5.138064494	5.127779252	5.290125689	5.080895287	5.067909038	4.94556676	4.692267764	5.193300499	5.292864634	4.987877938	5.418215935	5.202180724	5.230961559	4.92540994	5.32360234	5.180359276	5.193300499	5.088258201	5.318365481	5.130632577	5.193300499
1552954_at	3.372739359	3.779625343	4.101075318	3.580168093	3.294757158	3.597829324	5.054171611	3.792553866	3.633992315	3.901282242	3.545741816	3.819567313	3.898806474	4.486343474	3.692237059	3.492993575	3.985258393	4.158226966	3.565887156	3.5092191	3.379013717	5.239437975	3.54978844	3.481448445	3.279523912	3.776287314	3.741477513	3.499446436	3.638180008	3.832167157	3.447617928	3.854178022	3.627003861	4.794155175	3.632874927
1552955_at	3.916038131	4.37565093	3.879790502	3.947288226	3.930332522	4.252315229	3.767703443	4.32522417	4.067244	4.151964017	3.793765804	4.103687403	4.085762573	4.081196866	3.58982067	4.0332801	4.555643625	4.305223558	3.989032772	3.758369729	3.59803941	4.01108163	3.515437058	3.729128233	4.204420788	4.198302088	4.382094608	3.909277841	3.764643109	3.946543189	4.173640112	4.035872866	4.16322924	3.892829802	3.958716351
1552957_at	3.165504611	3.112334178	3.045627223	3.117757255	3.072018268	3.11597782	3.072018268	3.072018268	3.043745845	2.992582402	3.273096982	3.072018268	2.825603011	3.301534703	3.285948407	2.870324787	3.223651488	2.898788098	3.116575238	3.069895011	3.307522532	3.213742778	2.916715849	3.015438459	2.890537909	3.003065185	3.172224022	2.906868007	3.13791506	3.030700042	3.148176114	2.952084245	3.145034586	2.942489592	3.127841445
1552960_at	4.456176597	4.519415516	4.159532083	4.189276146	4.259308965	4.416583471	4.191809775	4.370711597	4.335566079	4.13325882	4.324091053	4.548159621	4.697484704	4.875929094	4.218066565	4.317244621	4.322205377	4.263887453	4.400041445	4.111743066	4.380093341	4.16436215	3.921700459	4.108214261	4.584485053	4.165451744	4.608977805	4.448541857	4.065911414	4.03061836	4.445299819	4.35514487	4.352077788	4.205848899	4.237076929
1552961_at	4.333683317	4.071529829	4.11960427	4.028554135	4.060673563	4.033545655	3.929904686	3.946770543	4.127479858	4.120097756	3.902935375	4.081029002	3.966886996	3.969957199	3.994887936	3.869573855	4.449105081	3.995967885	3.86295393	4.189235001	4.015169467	3.93222416	3.984071377	4.187100221	4.28566156	4.06616197	4.121280132	3.887854549	4.060673563	4.067885307	4.055107926	4.103202328	4.092332283	4.124789735	4.155262991
1552964_at	4.28603726	4.588286643	4.53478951	4.736675589	4.141498809	4.96993836	4.374019635	4.999353798	4.77487482	4.522289165	4.537022038	4.953199947	4.533234347	4.71492301	4.305148713	4.466279348	4.828658604	4.544581684	4.610730183	4.288584172	4.508950346	4.565006596	4.494493596	4.697667371	4.666411745	4.394975115	4.791319365	4.538945042	4.683938711	4.353282132	4.307911795	4.612515539	4.877037919	4.726668099	4.524359459
1552965_a_at	5.265166062	5.225261453	5.193585175	4.49751967	5.344030052	5.163301541	5.178044535	4.211616716	4.331145679	4.400383507	4.55639652	4.460986569	4.619946723	4.910564574	4.306248438	4.128938988	4.586938685	4.733676828	4.017797846	4.009893852	3.775717196	4.205464526	3.836292616	4.375404224	4.217124844	4.697866314	4.962973598	4.047491665	4.458122736	4.032897529	4.669061134	4.886083432	4.412274058	4.841317321	3.735347089
1552967_at	3.742944173	3.923560819	3.794047436	4.197265978	3.539373096	4.155578507	3.771613048	3.714145451	4.03811662	3.769220954	3.779919795	4.20113758	3.762934116	3.869791843	3.921962817	3.936125029	4.127815153	3.953314895	3.756344734	3.429323469	3.590976943	3.77170077	3.864392636	3.802316296	4.124763479	3.751442648	4.140015335	3.913105517	3.928547008	3.621326584	3.909605652	3.736992479	4.082210425	3.554234357	3.715564204
1552969_a_at	2.980863261	2.968977512	3.110044418	3.005736518	2.902684975	3.012009212	2.965726683	3.05395434	3.006746123	2.882302188	3.045180754	3.053264706	3.02657009	2.958293887	2.987582672	3.149157029	3.0795277	3.152658825	2.868915445	3.079636533	2.925251277	2.945278196	2.923216059	3.140190047	2.854294502	2.950087013	3.123496166	3.109558931	2.825478384	2.733069576	3.015181464	3.050251902	2.880924829	3.101085195	2.837841777
1552970_s_at	3.520991609	3.234646421	3.482559313	3.412998656	3.168799312	3.172969951	3.406747287	3.279089769	3.189208805	3.317952636	3.314244063	3.170290838	3.45588646	3.249189807	3.452625984	3.554425523	3.516254198	3.417069445	3.32328622	3.149764639	3.304329794	3.2843615	3.364994496	3.327356598	3.062199577	3.327356598	3.057459454	3.428002316	3.577162068	3.428002316	3.067139542	3.164512852	3.195053078	3.254231576	3.441143229
1552971_at	2.92652417	2.894745756	3.009094054	3.412998656	3.115335292	3.194432887	3.091126531	3.286911249	3.18947346	2.806396326	2.90193088	3.027519345	2.995362872	3.270776543	2.967233405	3.137820675	3.091110297	3.020447466	2.785870719	2.981019164	2.925544759	3.050868111	2.906973828	2.82009324	3.020375728	3.222732428	3.095276936	2.989102512	2.809463987	2.837178875	3.004649234	2.747085439	3.043217015	2.945526289	3.09775447
1552972_at	2.563751254	2.575643075	2.575643075	2.437217528	2.607509924	2.443714055	2.56582674	2.63062914	2.640745619	2.580599688	2.605275105	2.493481272	2.520579913	2.683396796	2.575643075	2.656149488	2.523994244	2.633945842	2.51124063	2.517364837	2.613842113	2.553614166	2.694398671	2.576766464	2.703107811	2.527961489	2.637404918	2.574346947	2.722291616	2.542704586	2.610768436	2.575643075	2.602619221	2.530463867	2.575643075
1552973_at	3.528370122	3.800290337	3.994329302	3.824844669	3.762515308	3.911909493	3.858244566	3.963733114	3.755720391	3.309639727	3.797331376	3.79298368	3.573424484	4.550477255	3.819892524	3.590434846	3.800935988	3.858122256	3.717935721	3.60687797	3.580509739	3.413380442	3.442139663	4.156668019	3.741528327	3.575388349	4.399789185	3.510388126	3.74348466	3.672894144	3.904470823	3.790370216	3.907915221	3.744296459	3.56663262
1552974_at	2.64457178	2.619621906	2.703673735	2.570996379	2.656664796	2.653507248	2.69655692	2.494990389	2.730137514	2.670848744	2.825232159	2.761948519	2.767095347	2.979452157	2.597300551	2.559181339	2.73873	2.896218741	2.727569285	2.741446816	2.701635685	2.777445055	2.594694469	2.701635685	2.810904678	2.492265629	3.023555761	2.700070551	2.659125451	2.754606384	2.701635685	2.654883017	2.833711367	2.607607699	2.707328689
1552975_x_at	2.904560431	2.854294502	2.710991315	2.577469474	2.530155485	2.615119539	2.733638948	2.877444133	2.749026002	2.810401204	2.907515116	2.885354174	2.889627241	2.959081562	2.973388469	2.798992592	2.898250701	2.746971003	2.724416064	2.838282803	2.756633141	2.741679491	2.623699378	2.69557952	2.890748572	2.666357101	2.85877704	2.396191442	3.049659674	2.561776741	2.716313888	2.670398725	2.814710541	2.900916875	2.780684721
1552976_at	3.95966913	4.219192456	4.005924123	4.413584193	3.998799088	4.242489867	4.030339627	4.109861981	4.268875226	4.157865334	4.157415366	4.094466499	4.248166325	4.25995913	4.001675935	3.938362946	4.299117208	4.089329676	3.837421107	3.696673831	3.94322666	4.061019191	3.964391415	4.066285162	3.993855608	4.039466743	4.243611365	4.127788949	4.021003809	4.114019947	4.35563442	4.239796101	4.011724065	4.328232186	4.145871577
1552977_a_at	6.738008335	6.589680818	6.108723124	6.574913653	6.47937762	6.24821739	6.265567697	6.096129144	6.606123342	6.931358478	6.746406477	6.320809562	5.661673866	6.145955207	6.988362581	6.145030989	6.100575625	6.095502377	5.925158415	6.560596175	7.482915391	6.664107152	6.888715223	6.634898176	6.588366168	6.866943889	6.376627793	6.765255916	7.379524774	6.783105305	6.812026665	6.855882132	6.140565014	6.702454514	6.275015117
1552978_a_at	7.389275786	7.210278029	7.344094481	7.395779649	7.591611614	7.541867088	7.791050559	6.936143701	6.93822933	7.210278029	7.253606266	7.20589368	6.934733684	6.976629708	7.104032256	7.433931699	6.986088322	7.368208569	6.963075063	6.930701511	6.449728493	7.512337989	7.285845667	7.210278029	6.342102911	7.382949681	5.927036082	7.277844673	7.200777105	6.911300706	6.05979401	7.184715057	7.265696623	7.715276999	6.752693819
1552979_at	2.639498188	2.733871518	2.949302127	2.724337079	2.613723121	2.75604678	2.533468572	2.63027827	2.677607749	2.723367151	2.685700912	2.843510924	3.009056752	2.631221814	2.817639061	2.616222478	2.748163057	2.878469794	2.760359739	2.483342281	2.788921436	2.642368255	2.721528097	2.925671128	2.773107975	2.792879757	2.858179926	2.661165598	2.838650097	2.629362579	2.733871518	2.917566253	2.809387081	2.688110386	2.651712914
1552980_at	4.318357968	4.432280195	4.17824038	4.50630308	4.496550462	4.564474733	4.371184901	4.591761733	4.799722289	4.763386631	4.671342759	4.77691428	5.151875197	4.388249991	4.450583144	4.53464781	4.605172086	4.670668845	4.428757081	4.408330575	4.010276047	4.397213747	4.497241686	4.581229769	4.84258849	4.821101034	4.840164444	4.47703806	4.276991608	4.554599317	4.503370158	4.591844681	4.817417938	4.654335769	4.434204252
1552982_a_at	3.715585628	3.799026492	3.73298036	4.15108005	3.682912559	3.799026492	3.733708018	4.029249885	3.799026492	3.645093968	3.903056744	3.90644254	4.088759336	4.360320732	3.713232074	3.711237133	4.125616316	3.666700998	3.737831329	3.476248916	3.578133223	3.628928258	3.700250535	3.992172003	3.685578087	3.780938764	4.163361328	4.038850446	3.917236182	3.827238409	3.710827186	4.051675414	3.897610624	4.025905081	3.684775088
1552985_at	3.701698496	4.146127756	3.520730451	3.664519828	3.558430407	4.167348268	3.677889112	3.719114221	3.889624979	3.887852055	3.764853208	3.866570287	3.813687532	4.065543652	3.684221089	3.294869174	3.456395081	3.701698496	3.872039578	3.428835981	3.362301397	3.799225565	3.364994496	3.591424909	3.956594223	3.688169253	3.752198339	3.880367421	3.895043244	3.666185506	3.89098453	3.719114221	3.728849094	3.631562664	3.577553633
1552986_at	3.624722321	3.893182918	4.036534946	3.940707001	3.871633504	3.853057874	3.894355483	3.81509911	3.742295402	3.97010845	3.932112788	3.994095163	4.163156504	3.975962959	3.556290441	3.662859328	3.611193472	3.926363435	3.951224536	4.131191016	4.016750827	3.748265746	3.559431701	3.95525848	3.831803758	3.894355483	4.059555053	3.694798605	3.95794295	3.954040735	3.725182938	3.755544046	3.967855342	3.789399007	3.612012059
1552987_a_at	2.674095355	2.608915114	2.694613359	2.731941367	2.687322159	2.837397224	2.693140792	2.651581549	2.590189247	2.688233335	2.775368853	2.571918012	2.732786634	2.532794116	2.689519999	2.748057353	2.781040301	2.662335501	2.632073098	2.725820722	2.895491944	2.736162736	2.531772598	2.798328607	2.804162677	2.608851727	2.701710898	2.729595494	2.697816619	2.733871518	2.646292348	2.837107801	2.596190997	2.731079067	2.706080741
1552988_at	2.773940377	2.816017248	2.799654433	2.846622783	2.817140637	2.77766544	3.044503575	2.956456559	2.80930676	2.817140637	2.881967788	2.823641517	2.9289299	2.853219473	2.700143481	2.647998025	2.625856599	2.723906513	2.977134387	2.772986731	2.890417935	2.907915205	2.639273412	2.817140637	2.95036149	2.602851993	2.646959893	2.612591887	2.9425689	2.861286053	3.028894759	3.004407485	2.71409172	2.766716117	2.787392696
1552990_at	2.950880908	3.061721	3.162086043	2.942446617	3.038467127	3.295719181	2.975707858	3.129132632	3.046328301	3.143233186	3.203731307	3.339961192	2.90100384	3.394024154	2.972580464	2.839563135	3.029749468	2.688615066	2.815243793	3.245797621	3.074044081	2.978120985	2.810481709	3.029870102	2.945478255	3.086494404	3.029749468	3.038467127	3.055803368	2.914692269	3.260593144	3.16979588	2.947406382	2.918878552	3.003392741
1552991_at	3.452919801	3.494287898	3.772667236	3.507816899	3.534564647	3.956131937	3.534933817	3.693557023	3.497740378	3.496112761	3.525412416	3.556913231	3.322764505	3.194233885	3.352598176	3.391833633	3.474291238	3.521888184	3.714548702	3.54224654	3.485138917	3.60702939	3.508690012	3.431362048	3.083214076	3.579969044	3.697592259	3.511811663	3.550988341	3.669348725	3.522100715	3.880670413	3.511811663	3.53613142	3.559272934
1552993_at	3.000038329	3.074062792	2.907350437	2.890750992	2.721701911	2.897685858	2.729761741	2.808668378	2.945276595	2.913532116	2.942095522	2.813496189	2.939867975	3.318118079	2.982395871	2.905031567	2.96164658	3.02687632	2.742500914	2.753161506	2.78355528	2.92021068	2.763996079	2.868809664	2.759109315	2.868809664	3.120128412	2.868809664	2.78355528	2.701079215	2.999764757	2.826361487	2.996694157	2.779599743	2.586857912
1552995_at	5.470014099	5.599798596	5.542971826	5.490210681	5.664421263	5.861765202	5.588200622	5.62038457	5.980414708	5.646129579	5.849870673	5.994130019	5.859835035	5.826923964	5.581687416	5.358607859	6.078072675	5.604965488	5.386942539	5.583824516	5.148450439	5.424400494	5.802238386	5.710897859	5.748039822	5.723299089	5.799905157	5.845594815	5.675592701	5.690240734	5.862017051	5.550284748	5.617918389	5.575720689	5.413905099
1552997_a_at	4.182121657	4.190833912	4.224761841	4.477864911	4.083788843	4.443099888	3.831142664	4.278585369	4.209060832	4.014224625	4.450877858	4.244627129	4.530728568	4.591334357	3.835760419	4.15827915	4.317633856	4.318562308	4.036703495	4.065676467	4.041078821	4.082849081	4.091818392	4.510713369	4.355252422	4.287227889	4.209060832	4.100217918	4.097503157	3.845809804	4.352457171	4.209060832	4.522809464	3.993572639	4.087746058
1552998_at	2.860613706	3.056070134	2.812836088	3.032570221	3.210060035	3.188032313	3.007574198	2.954415836	3.089908048	2.971235333	2.916433465	3.13937676	2.957408113	3.135943714	2.78221431	2.916827349	3.391054881	3.021032473	3.074044081	2.73974928	3.240393244	2.943289399	3.086458743	2.95592993	3.037387042	2.96190676	3.194952219	3.086458743	3.101674079	3.23593117	3.078614479	2.936436613	3.069746267	3.021032473	3.127717279
1552999_a_at	3.255715202	3.615922444	3.44316399	3.334931469	3.45426851	3.674820611	3.249073065	3.572143071	3.658094749	3.176270123	3.747214897	3.552405088	3.166894529	3.364438907	3.315765437	3.25913339	3.316899497	3.462320664	3.415222209	3.069413863	3.254643815	3.58515429	3.52543461	3.748310663	3.513148945	3.462320664	3.784540916	3.510343153	3.48183438	3.358742688	3.792056272	3.50068194	3.51576278	3.446754565	3.262040742
1553002_at	3.151316248	3.144055294	3.39010456	3.269440263	3.336155256	3.568477971	3.191951618	3.638071935	3.380319957	3.229888124	3.450939013	3.528716772	3.346223443	3.660546235	3.123948294	3.229577946	3.474291238	3.164068933	3.202854434	3.493215132	3.166797215	3.438783096	3.216063628	3.092957679	3.177833709	3.148553007	3.519200218	3.345560937	3.025687809	3.034261973	3.291894919	3.338958671	3.235274425	3.486367877	3.201723511
1553003_at	3.032063202	3.10537193	3.10537193	3.072272358	3.066557226	3.450945412	3.070638411	3.363259798	3.189208805	2.797270765	3.088557455	3.449416201	3.102693003	2.96872992	2.879011472	3.155405173	3.389280866	2.851764385	2.886175678	2.988493565	2.896260647	2.883002822	3.040971606	3.003805469	3.180628805	2.899113788	3.214197401	3.298204425	3.10537193	3.074077427	3.135097124	3.278391813	3.064656067	3.440896408	2.88719856
1553004_at	3.149715699	3.144497397	3.190501268	3.173010377	3.043075751	3.25118941	2.954132769	3.123210913	3.296050477	2.753525248	3.171646146	3.159638216	3.22620261	3.30296269	2.975880224	2.910664682	3.114164007	3.029285902	3.247992956	2.87321833	3.107183312	3.172722495	3.129477336	3.315660688	3.144497397	3.421472078	3.289519116	3.119176162	3.182217258	3.123275286	3.066296128	3.12962864	3.180913839	3.111743742	2.893968161
1553006_at	3.186845703	3.028014932	3.012137922	3.146214095	2.951765587	3.24707423	2.881692767	2.934199542	3.276747511	3.020489628	3.151054212	3.086270073	3.063975864	3.211553103	2.970650621	2.984253841	3.102787119	3.139634897	3.142107731	2.924393291	3.041015144	3.245744316	3.09830886	3.112004812	3.007669678	3.083271732	3.042849325	2.981865593	3.140740123	3.063439011	3.07340825	3.119659851	3.202245488	3.15042954	3.683788969
1553007_a_at	3.064014062	3.575947828	3.30805691	3.337573294	3.186678058	3.384378989	3.538221836	3.161815834	3.407849909	3.331310782	3.349921446	3.441133189	3.622594587	3.42770388	3.405652447	3.281817381	3.482226554	3.474756174	3.198145183	3.133696155	3.181421756	3.254678906	2.967274687	3.535470521	3.483154379	2.879677268	3.16483426	3.222304566	3.201405581	3.284153285	3.611864248	3.402459162	3.410443873	3.330297108	3.646412098
1553009_s_at	3.892454286	3.809081337	3.438225742	3.54815919	3.782083066	3.589869086	3.804532947	3.795883352	3.640081859	3.550913522	3.393255502	3.710640699	3.83291371	3.643077343	3.616003479	3.263338452	3.558303412	3.614600866	3.39689911	3.338462216	3.116198313	3.470323183	3.481695677	3.647044963	3.55308833	3.425030215	3.573047809	3.54815919	3.457356916	3.490411185	3.565658412	3.669123456	3.728849094	3.783365423	3.50990935
1553011_at	4.41390404	4.464837417	4.244530441	4.150951481	4.601781894	4.510528301	4.24127835	4.370457364	4.546853	4.209258073	4.000916414	3.839741124	4.119865849	4.903704292	4.228771789	4.270897482	4.016921819	4.145010331	4.572791072	4.150030062	4.316838123	4.187297467	4.145644542	4.220030301	4.316909771	4.270897482	4.434938145	4.197587384	4.749565778	4.304377649	4.4236312	4.101609742	4.110139269	4.385517485	4.467327375
1553013_at	3.488458478	4.011928975	3.541011371	3.77311588	3.776698729	3.647965485	3.47888734	4.034308753	3.894355483	3.349929934	3.687949829	3.762410074	3.459033345	3.602748366	3.493993829	3.801155018	3.783457697	3.623027464	3.647965485	3.448432797	3.204865986	3.468973956	3.647965485	3.5277732	3.667297659	3.585013615	3.698949684	3.626244048	3.657241024	3.674923882	3.847809224	3.77311588	3.695215589	3.583398592	3.647965485
1553015_a_at	6.038070835	6.631124796	5.995984376	6.504022695	6.210202393	5.977676625	6.184326305	6.369413011	6.79268018	6.310850272	6.410303143	6.577445887	6.296130109	6.352991258	6.192768792	6.084187877	6.456724961	6.277308082	6.130415692	5.995850412	6.3555621	6.072137535	6.240244116	6.118720768	6.577786784	6.422125482	6.547056625	6.631930327	6.385631403	6.503443489	6.806665706	6.441011467	6.380852209	6.462787627	6.057938353
1553016_at	3.650623043	3.688171478	3.74339595	3.714026938	3.78642337	3.973349488	3.778486834	3.715889812	3.855479894	3.820874959	3.59477991	3.957981543	3.629847012	3.710809098	3.50094321	3.740367205	4.025950613	3.686073316	3.64256139	3.570779059	3.579267646	3.564833915	3.630171164	3.513403744	3.591073064	3.615424767	3.707235255	3.792831482	3.649561798	3.799225565	4.017635657	3.640247282	3.736609796	3.707235255	3.782972699
1553019_at	5.546650517	5.735724808	5.560170782	5.655125051	5.792402341	5.830355201	5.669750284	5.877233121	5.988854347	5.62148359	5.740331109	5.903733868	5.722319804	6.150750908	5.627316721	5.617650586	5.722778401	5.642224666	5.631422585	5.692555457	5.236261955	5.749138402	5.519402864	5.519450628	5.673042227	5.735822297	6.024092434	5.797751005	5.816678685	5.531993104	5.923042692	5.763344364	5.636703565	5.88083003	5.541520877
1553020_at	3.873532268	3.868632172	3.804610075	3.595789403	3.821141712	4.113472674	3.68145824	4.206233703	3.723394586	3.573473787	3.793631607	3.714969894	3.654609309	4.314337582	3.868421408	3.636972835	3.901107263	3.945463643	4.056862071	3.82782268	3.689840834	3.448401662	3.361411891	3.381841114	3.685868332	3.586151145	3.724762193	3.588848707	3.484180826	3.466591244	4.19955764	3.355340927	3.494939565	3.81812421	3.748343783
1553021_s_at	4.007339915	4.101713245	3.990288223	3.954744235	3.96638239	4.04752471	4.286047838	4.173601744	4.405761559	4.16700566	4.24063241	4.513410293	4.258094741	4.551410628	4.128938988	4.128938988	4.058408922	3.860908577	3.835741997	4.027589632	4.250650051	3.905967263	4.193257716	4.117935354	4.039193626	4.188960983	4.229659265	4.141298419	4.053973009	3.972757664	4.184514773	4.349593191	4.067202461	4.100319083	4.070096825
1553022_at	2.898609988	3.049435957	3.012137922	2.967308123	2.959961914	3.072052209	2.836286377	2.885156027	2.921576078	2.922168862	2.722545507	2.922671053	3.009010039	2.934443735	2.823513621	2.928204018	3.063454228	2.973626061	2.890231222	3.128720001	2.822710258	3.006240512	2.794323644	3.102904101	2.882596726	2.796357799	3.113304372	3.092747202	3.085542076	2.949344654	2.902497928	2.822807858	3.070415034	2.882024055	2.931165755
1553023_a_at	3.570023642	3.812800077	3.918019526	3.891353077	3.573188628	4.025817223	4.063822368	3.891353077	3.853348295	4.021202882	3.797681102	3.957035111	3.891353077	3.940931414	3.616167843	3.743954716	3.930457977	3.993695058	3.848410847	3.709226133	3.685968149	3.883407942	4.075255844	3.858266736	3.812937215	4.027867963	3.656176839	3.98144148	3.891353077	3.885144696	4.04904371	4.088094367	3.942776459	3.841446592	3.872782676
1553024_at	2.712873032	2.778768416	2.692010441	2.785274477	2.797599766	2.769485245	2.690405979	2.799540091	2.692460432	2.632998754	2.799540091	2.92418594	2.799540091	2.650499054	2.690405979	2.704475537	2.987582672	2.947566081	2.797599766	2.682804504	2.86162565	2.686286889	2.750056419	2.846929883	2.778768416	2.676335253	2.787903867	2.914022323	2.766685156	2.807137005	2.904005322	2.804151971	2.724597867	2.840541995	2.876659702
1553025_at	3.025587235	3.270727046	2.745136346	3.111206259	3.105587618	3.43578334	3.169912455	3.164033252	3.4611471	3.068772991	3.284237889	3.267045141	3.081549183	3.096804137	3.140682389	3.17764065	3.149851675	3.043868639	3.094775076	3.009963669	2.714161813	2.923964794	3.0629906	3.103448325	3.3913228	3.29020822	3.229631037	3.07257032	3.410461704	3.144286659	3.299167101	3.232093952	3.117509238	3.309534994	3.239157317
1553027_a_at	3.858388213	3.956714209	3.806425776	3.882166424	3.614644778	4.034431797	3.552813563	3.709433421	3.972848735	4.214800309	3.972458506	4.266688229	4.155265124	3.800420959	3.683417929	3.715235609	3.745585408	4.127305618	3.362631711	3.603409615	3.858388213	3.750240917	4.265128144	4.01706642	4.140674666	4.043537987	3.708602138	3.924084598	3.797619972	3.799236511	4.00560822	3.899147999	4.167188702	3.796082429	3.828281765
1553028_at	3.471643065	3.286531002	3.587788531	3.841457455	3.608443086	3.804110941	3.923387545	3.510824384	3.647965485	3.556439835	3.759776275	3.689418018	3.647965485	3.981073124	3.551573351	3.793528057	3.699778371	3.487113792	3.547296456	3.759124412	3.401485799	3.649280007	3.60289616	4.066203034	3.678278205	3.537450679	3.973716377	3.536917153	3.566499752	3.591395086	3.688556497	3.444991578	3.775059477	3.684476157	3.395895527
1553030_a_at	5.397889428	5.148686739	5.45524944	5.520921755	5.197134584	5.308515663	5.36165692	5.630563945	5.024761588	5.574202019	5.25482057	5.563322142	5.458926788	5.486671067	5.205227772	5.877949262	5.718522559	5.591879598	5.681337643	5.137480281	4.783361352	6.090834083	5.283328587	5.118361014	5.835784525	5.090669517	5.156900077	5.153087366	5.034330961	4.980475864	5.113429492	5.113291985	4.931421775	5.262805027	5.110901143
1553031_at	3.584392175	4.307493809	4.430008226	4.11680094	4.129675693	4.19266921	4.149103619	4.06707791	4.330562882	4.002730647	3.980829763	4.389450617	4.144331863	3.778537172	3.697939304	4.346679255	4.247320838	4.310258195	3.824306921	3.749633971	3.965918964	4.083344176	4.400786148	4.148215664	4.130718604	4.144221025	4.142416635	4.11680094	4.268436656	3.889889511	4.211279441	4.145201702	4.11680094	4.147955491	3.646235812
1553032_at	3.393192283	3.467931049	3.407898838	3.515001891	3.588550618	3.829132757	3.531322223	3.791628061	3.872795575	3.59073709	3.355876079	3.52991961	3.598546875	3.760820663	3.532688035	3.357342916	3.719205275	3.540579435	3.505696427	3.207938102	3.453394161	3.617693047	3.367975681	3.612582094	3.305149452	3.840701317	3.656089909	3.855675926	3.743335657	3.685469913	3.594546188	3.465914319	3.461926475	3.489256998	3.302235555
1553033_at	4.059977263	5.002908573	4.319860791	4.109213166	3.964405929	4.311155251	4.567040743	4.590588457	3.921678391	4.488076444	4.781769841	3.717376017	4.735605926	4.211094453	4.002445556	4.487816395	4.465440715	4.838964466	4.268382838	4.453086443	3.430058407	4.179782497	4.164552053	3.938522075	4.551493782	4.878497484	4.628932767	4.725328069	4.570662145	3.910182389	4.633042301	4.923750123	5.059400625	4.134875616	4.437268014
1553034_at	3.826059409	3.935255161	3.843073151	3.732027127	3.716584276	3.76558061	3.787259228	3.790924153	4.088431992	3.963474212	3.79007431	3.719876219	3.619914848	3.567291461	3.903087169	3.551347002	3.728105656	3.652771848	3.775030004	3.835047825	4.04327184	3.854691582	3.855994206	4.194490995	3.703919483	3.917988173	3.690641342	3.799765898	4.165972164	4.238327611	3.997214781	3.919197987	4.073749358	3.865786398	3.889504624
1553036_at	2.886417397	2.999174681	3.113829465	3.217498761	3.061043868	3.069194577	2.907501217	3.165172855	2.900281727	3.111049348	3.158868222	3.311234575	3.145074831	3.116055178	3.068799838	2.985205721	2.958496569	3.064856048	3.092610042	3.114256742	2.918358556	3.183350735	2.893278976	3.117945277	2.925178971	3.004274094	3.197873377	3.097055383	2.936098052	3.064856048	3.186597656	2.906736025	2.98722977	2.741533598	3.068799838
1553037_a_at	3.554221689	3.71777107	3.421284573	3.651306686	3.385476899	3.949691518	3.599410056	3.490411185	3.662948923	3.546213803	3.67638553	3.642467127	3.571419298	3.834903705	3.428485244	3.380976019	3.749422361	3.587148005	3.805281479	3.356903332	3.426859009	3.504489584	3.405309355	3.308838723	3.685578087	3.546213803	3.729148046	3.546213803	3.512956761	3.292499551	3.62208222	3.790413796	3.53426074	3.534605448	3.441143229
1553039_a_at	7.106546316	7.615506234	7.351239314	7.643676616	7.401154647	7.592447669	7.32373484	7.509821637	7.699093647	7.231827389	7.562663441	7.59467761	7.465731105	7.640851917	7.750598566	7.347080577	7.561547805	7.366453813	7.495731103	7.444756752	7.30988757	7.253357233	7.427559526	7.356283924	7.420453631	7.405538977	7.627610808	7.455199513	7.358020769	7.522095255	7.808503795	7.613232385	7.811919871	7.403792737	7.307976478
1553041_at	3.497671961	4.025966512	3.612685741	3.632188395	3.748308848	3.953423935	3.8525111	3.850305935	4.096999366	3.593154432	3.741713295	3.951739912	4.135744614	4.379360512	3.823751656	4.406751389	4.179179529	3.744217801	3.844802893	3.658463551	3.446984263	3.741396426	3.927356014	3.736737989	3.786303294	3.8525111	3.888206555	4.038019313	4.0380728	3.495653138	4.103009296	3.826064499	3.622688471	4.22717932	3.780729627
1553042_a_at	4.723442167	4.925238809	4.637314861	5.115032789	4.587406164	4.77737511	4.768035269	4.925238809	5.152032188	4.820407824	4.812893002	4.9347585	4.73045249	4.96487311	5.190355043	4.793321857	4.765281329	4.968555172	5.034739048	5.030157508	5.780436025	4.4437443	5.085895119	4.893984194	4.851105014	5.101409313	5.023959586	4.812750629	5.14353784	5.138184891	5.073056434	5.182532919	5.035311686	4.811659198	4.817417938
1553043_a_at	6.349790196	6.720242607	6.633782269	6.354960942	6.47305634	5.938826465	6.926240488	6.224595672	7.34396085	6.841901658	6.564991088	6.337252604	5.836795048	6.663280712	7.494546141	6.495420638	6.330937228	5.815693007	6.573213785	7.51632155	8.131232414	7.025098174	8.642561602	7.242618756	6.151742427	7.424335818	6.588000551	6.095353214	7.118749319	7.480347355	7.034233701	7.154205831	7.073189887	6.39942321	6.523979334
1553044_at	3.694414613	4.001414171	4.214208135	4.144161594	3.878328041	4.341338688	4.0165704	4.425433166	3.982645905	3.534235973	4.109029631	4.12229382	3.898142867	4.081141169	3.871161349	4.064180073	4.328358663	4.049141466	4.047662009	3.653379616	3.371287525	3.926615592	3.880344485	3.988546164	4.26482766	4.136311956	4.443906589	4.056561416	3.651960874	4.024339979	4.02258544	3.934698594	4.16328809	4.181005005	3.83295921
1553045_at	4.123791404	4.38913698	4.187082782	4.505385013	4.425979004	4.400510962	4.279052408	4.306513359	4.373288444	4.441579495	4.482073489	4.861930722	4.463162004	4.801830848	4.373288444	4.35839563	4.304833169	4.320570055	4.205771587	4.268499679	4.103833715	4.441069578	4.242145485	4.461536328	4.43405931	4.373288444	4.488774514	4.162926982	4.257165547	4.074801561	4.315348656	4.498830933	4.559262456	4.432406993	3.896212287
1553046_s_at	5.973481766	5.658665019	5.758320937	5.650847701	5.816700651	5.671247855	5.4583383	6.247636478	5.90531451	5.479925723	5.518270982	5.799063861	5.647526971	6.008343036	5.440305002	5.484483089	5.855544275	5.151905933	5.633204905	5.366380586	5.255234532	5.533144385	5.383497892	5.647198199	5.610943736	5.58134395	5.475958601	5.586098134	5.642845993	5.293552514	5.789902391	5.505274375	5.437900037	5.87647757	5.241634448
1553047_at	5.912062146	5.946229438	6.020280702	6.286963773	5.553081552	6.244342142	6.1665726	5.930110705	5.964640641	5.548404163	6.200749388	6.410108745	6.245135564	5.756833764	6.020280702	5.977758103	5.800691814	6.109812424	6.16921815	5.756833764	5.47618925	6.017933924	5.876643729	6.298362062	6.272052448	5.922732166	6.379426289	6.206136217	6.016503612	6.011540141	6.301793903	5.710556419	6.583896581	6.018094978	5.904041266
1553048_a_at	4.363034458	4.139660292	4.540839963	4.63040639	4.292543317	4.558184531	4.553853079	4.375469699	4.553522298	4.211949668	4.369663571	4.464716786	4.133889974	4.965926309	4.374272033	4.442138076	4.393606295	4.339602843	4.374188608	4.34257001	4.427795227	4.626729716	4.879716639	4.322061134	4.434444257	4.458269045	4.288219689	4.494901633	4.606734021	4.427795227	4.494578235	4.473023705	4.625271499	4.543772567	4.162651568
1553051_s_at	3.836867025	4.047220117	3.77335849	4.03161027	4.056980675	3.9385948	3.882797973	3.682257124	3.92581883	3.899896418	3.790986738	3.791864441	3.882797973	4.439030402	3.876562472	3.523552659	4.164443552	4.13323692	3.905396776	3.83762145	3.431375447	3.918651117	3.698935333	3.869096438	3.870867629	3.917947054	3.815422528	3.798052722	3.804375475	3.882797973	3.900866107	4.026558237	3.657365997	3.873772729	3.601179459
1553052_at	3.050255111	3.216314138	3.409822561	3.330247081	3.128396417	3.224616051	3.185543499	3.021032427	3.229219483	3.07237909	3.267459654	3.405639986	3.128968177	3.283550237	3.191437615	3.174183297	3.340515406	3.247339767	3.287481295	3.09895591	3.082951065	3.259356524	3.20046274	3.24965364	3.403047048	3.277213239	3.474414365	3.222708852	2.933922433	3.109766488	3.191437615	3.216314138	3.266298131	3.053779482	3.011909039
1553053_at	4.11621503	4.062793045	4.088513094	4.150555022	3.944715285	4.371846667	4.234182783	4.37012815	4.336311796	4.004044955	4.15612066	4.427798591	4.154946363	4.277396689	3.923387545	3.969547718	4.277217534	4.070622079	4.090946379	4.068437665	3.730399343	4.004902912	4.007355595	4.051768292	4.153827632	4.114445448	4.361320321	4.136733474	4.218268573	4.019938001	4.459378979	4.216727229	4.218919135	4.207674736	4.095029359
1553055_a_at	3.912665317	3.532470167	4.078754316	3.210944253	3.950374787	3.490704137	3.634921511	3.148363233	4.460127702	3.786319717	4.450931487	3.445767669	3.188976794	4.002444211	4.495671665	3.483391451	3.861576703	3.192019226	3.40385932	3.950374787	4.670973061	3.588469095	4.093897954	3.947198198	3.250973976	4.979183105	3.399877782	3.897381708	4.347048902	4.338100188	3.772532756	3.894355483	5.87289891	3.966224032	3.98729075
1553057_at	3.915963068	3.908941454	3.977220083	4.01033089	4.167076058	4.067885307	4.024931544	4.288552883	4.215844418	3.979898229	4.003239771	4.353690988	4.284837894	4.164730625	3.769897964	3.957700918	4.319726428	3.855833153	4.088838242	3.981288873	4.241244608	3.822210513	3.941082817	4.021964555	3.880847465	3.745048377	4.202869084	4.042343027	4.313987337	3.727409529	4.265966067	4.088908926	4.015870979	3.997856299	4.094214792
1553058_at	3.746055049	3.886476502	3.947892388	4.053344366	3.735042116	4.184036341	3.856635714	3.9346962	4.166937856	3.785123067	3.846251799	3.94597001	4.104303134	4.383746108	3.876562472	3.696649138	4.152499519	4.16322924	4.05157172	3.715015405	3.761111882	3.736082843	3.998894455	3.970650605	3.72185116	3.94345371	4.015022454	3.760978585	3.598513282	3.772190181	3.9346962	3.94706033	3.999535216	3.99571716	3.943635652
1553059_at	3.480159404	3.341407498	3.511424084	3.319873875	3.375472096	3.477328902	3.422695846	3.547462923	3.52537571	3.295290793	3.424688618	3.777387191	3.394773517	3.702375193	3.360171234	3.439501738	3.59636905	3.433583662	3.622975858	3.502674932	3.516946425	3.321396242	3.70718083	3.867651746	3.374630014	3.542333352	3.792817349	3.426163231	3.476122697	3.511263849	3.462524185	3.624072546	3.726704061	3.579660178	3.49141181
1553060_at	4.530334866	4.552841979	4.852288447	4.534701312	4.306809316	4.966179347	4.762316615	5.231830613	4.784022968	4.68927722	4.530285677	4.864277258	4.727164875	4.620933248	4.380537243	4.618655692	4.920388915	4.419836669	4.325591185	4.261522751	4.62184262	4.481177648	4.379861885	4.555121858	4.561923504	4.710447434	4.832986517	4.779098374	4.358396547	4.786715253	4.610937334	4.618655692	4.62184262	4.839352594	4.230446677
1553061_at	3.923664633	3.808702623	3.755134767	4.035275504	3.800331261	4.436848438	4.064649851	4.049367025	4.025198982	3.934965301	4.021525727	4.380113288	4.280351729	4.028761719	3.88985791	4.173911039	4.100460871	3.855143327	3.859545172	3.983303055	3.665039695	3.753908352	3.919261197	3.75164344	4.065213124	3.999263262	4.273579318	4.088775444	4.0987608	3.843775248	4.171481252	4.174449512	4.008162785	3.837107964	3.779412947
1553062_at	3.7868608	3.977491389	3.891021331	3.830707701	3.760317033	4.189995221	3.852218671	4.026916263	4.051768292	3.656392106	3.68937273	4.356072391	3.898806474	3.898806474	3.960891705	4.006095211	3.786067778	4.199643116	3.776324964	3.863303779	3.666755097	3.902071902	3.758876375	3.872628186	4.324626587	3.707496666	4.110560952	3.77037403	3.95794295	3.845461783	3.996200685	3.956129778	3.868779616	3.934059101	3.814700329
1553063_at	4.994256812	4.650581591	4.410178772	4.467218941	4.389743638	5.16311978	4.45879462	4.662970665	4.876720062	4.241413689	4.890402526	4.631707799	4.545108902	4.909169425	4.345951275	4.54408363	4.896504686	4.707908087	4.229929602	4.36384612	4.221705382	4.694944818	4.565316337	4.752219814	4.733612241	4.429762558	5.025675692	4.364539832	4.606734021	4.388218762	4.959038275	4.676682364	4.772952252	4.83524907	4.305093631
1553064_at	3.572467538	3.61440045	3.712961785	3.643807388	3.745982732	3.926245082	3.982819816	3.697592259	4.020562225	3.52479206	3.697693912	3.525324243	3.275209138	4.363850942	3.625345893	3.691849739	3.82571341	3.840111766	3.611734763	3.632191425	3.447434885	3.509168073	3.510594415	3.75762703	3.603972118	3.628675966	3.991747652	3.601971518	3.556207215	3.590426461	3.692034375	3.745788192	3.950280112	3.786177332	3.626779814
1553066_at	3.808845722	3.561987818	3.659642135	3.556186576	3.742225016	3.871613131	3.584413478	3.554011141	3.555465335	3.427028035	3.428657558	3.440189045	3.677542188	3.850434685	3.576756627	3.680237598	3.411802413	4.074945499	3.394895823	3.76205315	3.305166833	3.703166254	3.364994496	3.484240314	3.566513212	3.566513212	3.595682147	3.406604269	3.459098242	3.449780674	3.697592259	3.688378453	3.566513212	3.629939614	3.561063889
1553067_a_at	3.719640404	3.955493541	3.796237887	4.340197803	3.798227749	3.970512336	3.597974964	3.963733114	4.081784368	3.93679641	3.975010614	3.774152745	4.041067014	3.836505127	3.573781051	3.603823307	3.94388815	4.010325832	3.63643479	3.750538752	3.414571312	3.871893526	3.647917714	3.619282586	3.669900252	3.675965808	4.106734352	3.659192785	3.688631829	3.88111781	3.95426055	3.890039459	4.102448991	3.875628925	3.787196608
1553069_at	3.594389	3.933523606	3.95694631	3.905885313	3.472729345	3.984609021	3.898826776	3.986113454	3.800255661	3.741196297	3.912059339	4.18706445	3.951978904	3.805395593	3.793209825	3.653175434	3.983434932	3.722076957	3.65384836	3.498257183	3.305933585	3.894884153	3.752712314	3.509586609	3.851222673	3.840186179	3.927720397	3.689711251	4.039726969	3.973432785	3.843657373	3.932317857	3.621205993	3.682641337	3.55853486
1553070_a_at	3.65024095	3.963733114	3.667563577	3.799281631	3.677356722	3.910553799	3.485901318	4.071669824	3.876799946	3.538221836	3.692144084	3.782685648	3.914128204	4.656260343	3.493455292	3.627667287	3.921930478	3.597459689	3.590314787	3.247635124	3.429267484	3.473278767	3.454257192	3.639398733	3.571874152	3.573268346	4.06092915	3.829132757	3.3767051	3.498782307	3.693864074	3.906349625	3.49752063	3.80140871	3.744583318
1553071_a_at	4.395370578	4.809571691	4.706793888	4.425654918	4.482101149	4.735143128	4.501233092	4.678074247	4.975609201	4.395856437	4.67514548	4.495709636	4.509815446	5.485331383	4.429325949	4.535414734	4.660516772	4.490696442	4.723962848	4.776568819	4.569227804	4.442381189	4.432908022	4.557394399	4.565006596	4.733938222	4.832906557	4.644200371	4.475542713	4.553100902	4.84508479	4.568440373	4.676706972	4.408613973	4.286416579
1553072_at	3.079810203	3.747531815	3.440168159	3.419708171	3.399771697	3.402962363	3.124777189	3.479102246	3.394070081	3.225353097	3.362301397	3.66627907	3.530292762	3.343070943	3.099669877	3.046888343	3.621840455	3.389182965	3.525789114	3.29942552	3.340237272	3.480121335	3.099977969	3.102108763	3.285790424	3.84760724	3.508111545	3.374842087	3.391845671	2.995778429	3.362301397	3.334363793	3.207180711	3.362301397	3.206137375
1553074_at	3.157879853	3.018459971	3.264736703	2.947287007	3.040233889	3.25681662	3.333432666	3.129132632	3.479777064	3.099115127	3.203958855	3.251800352	3.089786319	3.55290977	3.059849384	3.082892147	3.227899464	3.137326313	3.118638143	2.84790393	3.102830333	3.182228687	2.760294757	3.220325848	3.179531882	2.948266957	3.516779473	3.12110162	3.421081493	2.961224026	3.142323816	2.897342386	2.980256518	3.111743742	2.964705147
1553075_a_at	2.78877117	2.907018267	2.988125377	2.813026589	2.85388838	2.795600428	2.918286675	3.054252221	2.822125194	2.813026589	2.84819694	2.876778141	2.837903113	2.774681266	2.73581924	2.668576451	2.837903113	2.813026589	2.894745756	2.812008716	2.837903113	2.84724821	2.731123968	2.791520461	2.908433178	2.691512067	2.794260282	2.70001251	2.749999949	2.728520416	2.813026589	2.813026589	2.753016385	2.987498604	2.74180059
1553076_at	3.20081267	3.085984595	3.056077221	3.023184711	2.980823705	2.966752303	3.035380893	3.015835518	2.871242426	3.020375728	2.935454202	3.314019052	3.150573499	2.854996936	2.896942455	2.881300964	3.291477795	2.882642251	3.020375728	3.101470539	3.109659696	3.398466943	3.003070509	3.131337797	3.129086539	2.987289928	3.013208313	2.801662574	2.886003114	2.981475656	2.989940179	3.135033034	2.939495266	2.980823705	3.129132632
1553077_at	3.227309925	3.227309925	3.020995001	3.227309925	3.173772946	3.253275793	3.347618573	3.372893184	3.291756911	3.326993193	3.273454126	3.292686341	3.286072198	3.538156369	3.019109972	3.20966099	3.358870187	3.227309925	3.238516608	3.065510316	3.372440973	3.299493449	3.068183786	3.044364066	3.228433314	3.420550921	3.312015305	3.140888171	3.049200557	3.114138298	3.269551564	3.162128865	3.122019263	3.190335524	3.072455644
1553078_at	3.53468292	3.717967658	3.633015385	3.68145824	3.588550618	3.681755059	3.90858386	3.726571304	4.057278985	3.778907042	4.043080366	3.870477472	3.757410601	3.805707865	3.694012095	3.698052237	3.820519023	3.616003511	3.530174986	3.831618081	3.562369074	3.619223612	3.939009506	4.352184203	3.964376354	3.812452714	3.839056076	4.306534971	4.20606583	3.932903274	4.080768692	4.037758782	3.885620071	3.93873755	3.587610728
1553079_at	3.516138624	3.999533387	3.87067702	3.644083119	3.990815374	4.049592541	3.864850853	4.48117569	6.407651397	4.117894978	4.494030129	3.738412766	4.059696211	3.927935664	3.990512891	3.985897707	6.642538427	4.110032597	3.43292798	6.933675777	4.022048186	3.812338107	6.769750544	3.803111635	4.137149902	5.258371207	4.333367994	5.235831356	4.241540782	4.348640743	5.496114457	6.347878755	4.810662054	3.580170238	5.067825233
1553080_at	3.099669877	2.99392403	3.119324245	3.159194695	2.99752487	3.287702609	3.080100654	3.163668203	3.110781038	3.064062048	2.979884322	3.103563436	3.06672018	3.143867144	2.879204011	3.099799657	3.275886481	3.054853713	3.121528768	2.946959275	3.12507884	2.940908702	3.024059445	3.153050348	3.133046276	3.205611764	3.160061716	3.083570059	3.240443167	3.080319261	3.402492431	3.108820583	3.103573841	3.119547323	3.043243035
1553081_at	5.013098428	5.420611866	5.136446088	5.254958389	5.430775202	5.167080479	5.354744551	5.306965577	5.715972723	5.202686955	5.502720055	5.438075391	5.348088082	5.605267313	5.454491049	5.303633482	5.461433117	5.118488889	5.014342708	4.927816808	4.682165732	5.028216698	5.492030569	4.985913207	5.508223046	5.211838815	5.473704153	5.546665625	5.407696676	5.183773237	5.49627969	5.53753609	5.10599324	5.514998054	5.425314781
1553082_at	4.547385322	4.898952386	5.00157021	5.139079492	4.968811577	5.10669017	4.853553	4.83211554	4.994993779	4.86409765	4.767335704	4.969096444	4.95830182	5.594207518	4.731504648	4.599794871	5.028721407	4.677066446	4.821631319	4.79537851	4.790835761	4.696624423	4.841350682	4.65894315	5.177412283	4.640057013	5.031112029	4.871616143	4.872632841	4.509805664	4.778474978	5.02623758	4.76338073	4.844657746	4.756351028
1553083_at	4.391068947	4.449835064	4.158585459	4.417788737	4.257461696	4.361628346	4.402637335	4.489183382	4.157652447	4.342862982	4.396481675	4.523418772	4.608195628	3.79144927	4.253002284	4.305283188	4.340732561	4.340732561	4.043515047	4.110504521	3.923387545	3.909530167	4.302161754	4.334102872	4.499495015	4.522377106	4.669724517	4.304803577	4.395242022	4.199125029	4.615702239	4.342433778	4.771844356	4.40809994	4.340732561
1553084_at	3.485962247	3.448753732	3.207939983	3.28833738	3.433253054	3.301735044	3.356966295	3.649971005	3.382756173	3.154546391	3.388337	3.355533784	3.415004503	3.33906603	3.350318131	3.072272358	3.514970318	3.507201216	3.260101544	3.206892359	3.506178716	3.331811239	3.302105362	3.280443712	3.147959165	3.451931045	3.333307597	3.305243563	3.268854231	3.335113622	3.519469735	3.402696366	3.27377541	3.384094401	3.174442961
1553086_at	2.889135202	2.83183649	2.800592474	2.822448463	2.985756977	2.978192408	3.111727867	2.999774919	2.944987022	2.954989399	3.050161081	3.024831006	2.66740079	3.097232451	2.79488709	3.038026892	3.263539333	2.987350902	2.953371252	2.752968373	2.836805605	2.989963483	2.75604678	2.95071165	3.003799269	3.102313646	2.978233897	3.038378294	2.987054575	2.870084708	2.951921635	2.950880908	2.879142221	2.795163531	2.866088888
1553087_at	3.735355831	4.368676311	3.945491164	3.969196412	4.111652672	4.101494752	3.948170442	4.216897635	4.165081103	3.900982699	3.932000982	4.054256355	4.260825771	4.205684401	3.968086885	4.020848821	3.867694767	3.910340035	4.051741777	3.749169554	3.901315804	4.047597384	4.069164984	3.866655299	4.111096633	4.112769976	4.203183271	4.277186095	4.229417347	3.955488161	4.007805132	4.141377819	4.066918283	4.167994706	4.220899736
1553088_a_at	6.541576847	6.721537714	6.589268144	6.812525121	6.609382091	6.70139531	6.667988281	6.625725166	6.855867111	6.363526098	6.557830534	6.966938653	6.701549249	7.191799437	6.497781099	6.602155957	6.712417503	6.683717426	6.60241304	6.432238577	6.309561373	6.612014828	6.564695172	6.608036833	6.522213614	6.559934654	6.806532587	6.543069107	6.688650056	6.579966744	6.686120694	6.547478118	6.721091191	6.800907826	6.612515091
1553089_a_at	3.480949737	3.835859556	3.510814129	3.68145824	4.171930258	3.804197415	3.812286615	3.728725682	3.846364222	3.815228002	3.634871742	3.646770182	3.772321961	4.475707818	3.772321961	3.588308842	4.034431797	3.744715598	3.780271141	3.448867045	3.412811995	3.357024506	3.922030263	3.440293051	3.642660787	3.874860689	3.787371437	4.144714581	3.714924315	3.5129104	3.835506937	3.949007332	4.028070767	3.698399656	3.301068447
1553093_a_at	3.407319011	3.369884125	3.075375963	3.179139721	3.235274425	3.548973022	3.30918761	3.417256365	3.359179155	3.249731867	3.185707566	3.344686682	3.048742001	3.409048971	2.998455251	3.506961891	3.410062547	3.338141971	3.098222915	3.235274425	3.3226624	3.119916524	3.155357782	3.27483377	3.340274009	3.194177975	3.191386849	3.070700105	3.235274425	2.972263916	3.427394011	3.133674614	3.204361075	3.184095649	3.062026465
1553094_at	3.897921727	4.065289805	4.177783193	4.071381747	4.089595215	4.684353363	4.450549183	4.220030301	4.381893049	4.175897144	4.348884884	4.023289011	4.04487223	4.338324195	4.102906111	4.47155879	4.498961396	4.095031618	3.965827185	4.42666285	4.148695066	4.473025261	3.813750359	3.961300685	4.26558844	4.007015264	4.816639152	3.892394918	4.343746894	3.991240014	4.108214261	4.04875433	4.220030301	4.133086185	4.080425888
1553096_s_at	6.557311556	6.873585823	6.785242631	7.128229662	6.671538589	6.508279449	6.807525663	6.641295254	6.962455045	6.991186725	6.809546295	6.968426052	6.839969412	7.174195568	6.640100995	6.456951104	6.408459217	6.675963749	6.684757669	6.336280842	6.707130846	6.91667005	6.620971386	6.297617468	6.558975588	6.910415115	6.884081308	6.653612281	6.87446707	6.545253827	6.838464835	6.833338915	6.672214964	6.88729718	6.226963481
1553099_at	5.642910548	5.134803881	5.286881175	5.573968484	5.212039867	4.867633449	4.991088516	5.164991127	4.856333262	5.316242119	4.683715062	4.968805747	5.11700308	4.437382354	4.980957967	5.266542411	4.96797723	5.546174537	5.666522432	5.2788701	5.642190621	5.152417361	5.241463977	5.147637396	5.001806299	4.939322536	4.95070371	5.363702219	5.186626968	4.843811141	5.109153215	4.904248211	5.140504636	5.040159876	5.462512055
1553101_a_at	7.689290398	7.742936098	7.852281764	7.570977613	7.380779127	7.562022399	7.585460167	7.389139813	7.52382278	7.958835406	7.761579361	7.381423148	7.726142411	7.425521743	7.879997325	7.670957104	7.330966526	7.609105946	7.857889633	7.84296932	8.014251448	7.779926744	7.783492827	7.884381501	7.818293938	7.976722014	7.845860381	7.794580512	8.158987162	7.938387848	7.961360329	7.975997891	7.719685292	7.496399075	7.911107821
1553102_a_at	6.303298155	6.530710404	5.698885257	6.188706975	6.082794433	4.874440516	5.821094874	5.287132198	6.516268125	6.493293117	6.614231632	5.311223595	5.487176797	5.337737187	6.915953837	5.356040061	5.488556526	5.362624866	6.007342149	6.913314662	8.376004078	5.768657733	7.045926582	7.608075721	5.610340078	7.15598184	5.843443478	7.14280256	7.578412133	7.804811282	6.493315995	6.963221142	6.988037906	5.406622969	6.251904898
1553103_at	8.112839506	7.674688422	7.911137677	7.50096256	7.883719733	8.020611367	7.919990197	7.637286799	7.38675761	7.681279809	7.526948326	7.512438956	7.650806695	7.554208082	7.707126619	7.93617259	7.53453285	7.673224488	7.958414653	7.939563454	7.592667591	7.704071757	7.637286799	7.343033956	7.370225349	7.702805362	7.012893287	7.519250059	7.829337244	7.316789718	7.306636613	7.373098673	7.599890905	7.491877628	8.007962982
1553105_s_at	10.14066556	9.756506578	10.12721893	10.23403427	10.43808258	10.29792113	10.65773838	10.5610878	9.885209375	10.09659893	10.29612618	10.46775422	10.5249875	10.40410248	9.333374737	10.40286255	10.48117085	10.55695147	9.907030475	10.30838972	6.638224415	10.38090909	9.903714223	9.731551291	9.810336734	10.15894515	9.951712804	10.08292842	10.11133838	9.892172251	9.616806992	10.13928339	9.003835582	10.35148283	9.851122405
1553106_at	5.216705248	4.876378221	4.745194224	4.88307247	4.406377135	4.751007798	5.130286789	4.820643105	4.535504327	5.206392034	5.183985906	4.885219352	5.166341428	4.385375254	4.818199886	4.740691588	4.160655977	5.15845552	5.039963573	5.23499525	4.830779992	5.366520866	5.204984197	4.905729875	4.706577019	4.877041391	4.517555217	5.002585483	5.223524449	4.81108267	4.378514291	4.873114029	4.98917413	4.973571126	5.733043953
1553107_s_at	5.822307011	5.277602637	5.868977984	5.755584971	5.901356293	5.563723955	5.76385841	5.801553089	6.23224426	5.762536801	6.264330298	5.643660553	5.840863512	5.594260123	5.861660261	5.852853335	5.981062536	5.721627061	6.44549821	5.864414614	5.425725496	5.793248654	5.842036942	5.736186419	5.693700816	5.578245242	5.806074313	6.108198295	5.958887978	6.080991724	5.591030736	5.840863512	5.898262578	5.634407124	6.386684795
1553108_at	5.687727948	5.763177951	6.126332252	5.861257773	5.85599968	5.757197562	5.995001949	5.955917886	5.581154087	6.092791645	6.118750634	5.580081746	5.54323954	5.309398207	6.094554706	5.889335491	5.53131784	5.567389438	5.928278456	5.938554822	5.639094399	5.971622608	5.957924518	5.916140476	5.470249675	5.858097436	5.538957873	5.962877521	5.950718259	6.061661673	5.392310344	5.880201183	6.171886757	5.992682709	5.91319096
1553111_a_at	4.982992403	4.549484573	4.733668809	4.525668335	4.640567746	4.65788914	4.69076217	4.481616595	4.020605013	4.618016687	4.396177921	4.164162204	4.800621096	3.994439668	4.329997578	4.720689862	3.675099261	4.293041197	4.428576829	4.282924719	4.394237596	4.460323258	4.214031651	4.448386152	4.264985007	4.540641281	4.428330835	4.401789189	4.661094665	4.600200871	4.207333672	4.231391233	4.412274058	4.821363836	4.130745042
1553112_s_at	6.788906305	6.619207957	6.920443751	6.811628149	6.82666555	6.705264444	6.871803466	6.894147245	6.269429338	6.845361893	6.594390854	6.828853219	6.686601739	6.492073514	6.360816715	6.955286893	6.819923769	7.399024401	6.56042389	6.593234322	6.231699568	7.169628708	6.61256816	6.754267102	6.639276843	6.802987816	6.612010081	6.592759525	6.955818833	6.039084299	6.425540598	6.661750265	6.448319924	6.763740809	7.396055014
1553113_s_at	6.470269634	6.628994887	6.903972801	6.705393132	6.548115116	6.637221555	6.693396848	6.676689753	6.470691496	6.863355458	6.712413733	6.777062479	6.861180478	6.096732824	6.465909737	6.865430235	6.601690555	6.902314722	6.431432558	6.663684077	6.011459943	7.03218361	6.619362857	6.472496999	6.709340153	6.587202054	6.491140031	6.795554223	6.733726585	6.663684077	6.689926213	6.817241456	6.738544206	6.958143427	7.714495645
1553114_a_at	7.878766716	8.28562919	8.461416939	8.797034542	8.243053376	8.214382423	8.525480377	8.780137226	8.28927228	8.461883535	8.845797334	9.02933677	8.974371768	8.636575137	7.601754073	8.87365321	9.124835245	9.194251315	8.823453915	8.298699352	6.693141209	9.392022616	8.033867244	7.452108758	9.261767276	7.844432781	8.859752727	8.437940446	8.107920388	7.985757585	8.410060245	8.340522154	7.846736166	8.399333551	8.038908582
1553115_at	5.214275075	5.30590205	5.123827831	5.220201353	5.540811569	5.55617073	5.297124598	5.28211898	5.922132002	5.087499822	5.302537326	5.685208561	5.217657148	6.546421575	5.120830509	5.397345474	5.577962138	5.302537326	5.160732372	5.24425559	4.922837561	4.893289578	4.976377322	5.283471221	5.216160617	5.125080012	5.747049863	5.472491706	5.296650055	5.297124598	5.456495021	5.211479313	5.461618372	5.431967239	5.302537326
1553117_a_at	8.046151314	7.91202639	8.029089714	8.300719444	8.55252219	7.862980161	8.402480893	8.638049111	7.874867704	8.173225309	7.608184852	8.456174429	8.056762374	8.252995509	7.715149888	8.726463389	8.393334716	8.834697234	8.081725108	8.076847347	7.759261643	8.903777952	7.994806994	7.553821587	8.35271009	7.922349095	8.058489776	7.644811948	7.772141317	7.599840006	7.872548008	7.821009658	7.422474149	8.050308291	8.412575133
1553118_at	6.568521558	6.408783636	6.275439814	5.886410742	6.064307707	6.041434262	6.337332714	6.761400511	6.46756745	5.642827895	6.453171423	6.223181002	5.980108439	6.266092272	6.631992878	5.809673648	6.162627737	6.106210252	6.766751824	5.89383347	6.470360094	6.364219563	6.535242438	6.48632542	6.567889628	5.959987688	6.149377092	6.815749184	6.329022073	6.271833671	5.856135432	6.177746809	6.027189981	6.293793893	6.25771688
1553120_at	2.620961931	2.829073792	2.896899734	3.199748349	3.02058833	2.901051065	2.979688468	2.956509707	3.163988095	2.906772634	2.89086479	2.994156023	2.893692924	2.697688372	2.939867975	2.597488744	2.939867975	3.067651779	3.297810979	2.806635043	2.623820282	2.781620634	3.220727873	2.952115121	3.111243496	3.043450037	3.094861338	2.910240817	2.70816937	2.738677827	3.030507158	2.906736025	3.144456844	3.071791576	3.006744804
1553122_s_at	3.497111329	3.554702108	3.379352779	3.515415377	3.454268625	3.512963568	3.791020331	3.068442729	3.246944703	3.511456898	3.234313495	3.571046436	3.51718055	3.086494404	3.277936295	3.473865586	3.682993165	3.43701288	3.142356593	3.53776928	3.362301397	3.978608116	3.319887962	3.545033836	3.210239283	3.613918157	3.138553403	3.272316421	3.428971621	3.36617725	3.347000498	3.223497463	3.276018795	3.371763715	3.700250535
1553123_at	3.260399443	3.398963191	3.598783266	3.462467151	3.264786772	3.761642866	3.221885557	3.303364779	3.743567569	2.959653974	3.542323601	3.483670366	3.2425715	4.237696392	3.494076912	3.268179315	3.282447606	3.48788545	3.30599115	3.398963191	3.343729868	3.162394378	3.180973698	3.301209013	3.33327942	3.497394957	3.65949886	3.312159345	3.430691064	3.398963191	3.687874092	3.386674202	3.723385196	3.348515642	3.38537721
1553125_x_at	4.066151561	4.249814079	4.119328163	4.173271771	4.150769023	4.553120279	4.120584328	3.967959785	4.496438995	4.014164162	4.174383028	3.967486768	4.171671014	5.168250681	4.440124158	4.030808775	4.289896328	4.294890858	4.039518672	4.173271771	4.293819472	3.993421589	4.169180249	4.541024561	4.165865874	4.195787457	4.696688271	4.135445108	3.95794295	4.075373968	4.430200017	4.261982917	4.582660913	4.10881676	4.111354744
1553126_a_at	2.802253884	3.089859794	2.7824425	2.953220599	2.806235274	2.901023233	2.66598217	2.626385091	2.661155776	2.938507104	2.969285949	2.923185346	2.759550921	2.735977938	2.720264467	2.962100142	2.806235274	2.890750992	2.804439352	2.696757431	2.711645846	2.899168939	2.719446938	2.737319289	2.754980927	2.997066289	2.649148445	2.941471437	2.806235274	2.71680812	2.852398221	2.991553268	2.89057473	2.875031212	2.914335433
1553127_a_at	3.591118433	3.465835212	3.642712401	3.19319531	3.520868108	3.570482939	3.447600086	3.509788941	3.242382098	3.485896649	3.242575175	3.608907495	3.268744533	3.623341612	3.485896649	3.504737664	3.509299472	3.63154041	3.495592547	3.534778266	3.459535329	3.424735901	3.449774509	3.619951332	3.374630014	3.794719245	3.485896649	3.499446436	3.411154285	3.419004137	3.447509816	3.382716768	3.423242357	3.721974934	3.485896649
1553129_at	2.910410488	2.746051818	2.799519692	2.806629222	2.68711498	2.679712132	2.763366049	2.808668378	2.744706672	2.747021656	2.762384498	2.571918012	2.742868544	2.762384498	2.891416677	2.618829828	2.742835065	2.807775844	2.841275408	2.740646164	3.073317833	2.762384498	2.647864748	2.696147529	2.851606819	2.671148648	2.856056473	2.702061272	2.80560602	2.550284124	2.728550254	2.776131229	2.740200438	3.075697378	2.842775129
1553130_at	6.52568608	6.446487191	6.303724212	6.538963094	6.597997073	6.467895554	6.561039241	6.410491599	6.539100244	6.391602643	6.138326296	6.464761225	6.332885678	6.717162363	6.436008003	6.437911046	6.543827006	6.50128803	6.632221292	6.463746284	6.863244296	6.537631333	6.189406696	6.939990334	6.467895554	6.571573356	6.595822117	6.593737535	6.414515815	6.274934415	6.392938911	6.379877686	6.467895554	6.626785594	6.479966813
1553131_a_at	3.801575124	3.99602498	4.083768236	3.904440179	4.164189083	4.120676037	3.923387545	3.740894491	4.162307503	3.818067362	3.904440179	4.076789402	3.914476167	4.443598665	3.847059035	3.677924599	4.149576935	3.801575124	3.767631152	3.851557753	3.910062822	3.664463456	3.897896	3.732983872	3.759713646	3.914443468	3.976178274	3.849855708	3.930396636	3.723997327	4.085626089	3.93006981	3.790122362	3.976178274	4.025650306
1553132_a_at	7.860458476	7.80347728	8.058334667	7.605875087	7.522581579	8.293062217	7.799090498	7.964498132	8.842208558	8.135241585	8.460660272	8.388459955	8.22258983	7.799033877	8.158278755	8.215690631	8.217860796	7.528628074	7.775194205	8.886949242	6.437826891	7.92340551	8.681855023	8.142173609	7.713378684	8.910408058	8.607008564	8.537876931	9.000962237	8.392755392	9.036579625	9.212475966	8.493863399	8.506022497	7.981129269
1553133_at	4.31033169	4.444661536	4.450022192	4.252567312	4.358425829	4.162756122	4.358425829	4.18284473	4.311713726	5.066391085	4.450599602	4.232935226	4.576183655	3.483276669	4.917157247	4.231336016	4.313023929	4.211282718	4.492694169	4.369327259	4.820909268	4.358425829	5.28139151	4.959353365	4.418821473	4.564899121	4.215870861	4.2093171	4.507568506	4.538096069	4.248694439	4.286989632	5.221706208	4.050136972	4.180403488
1553134_s_at	2.75604678	3.021090433	2.75604678	2.727537102	2.658140577	2.75604678	2.840969756	2.657818883	2.80958362	2.619980591	2.641181528	2.724867021	2.75604678	2.59735649	2.740229282	2.750165905	2.89717966	2.829360919	3.000250064	2.949393179	2.931717424	2.943038777	2.810745211	2.581366326	2.70196161	2.73493133	2.711438864	2.664761689	2.823835423	2.695676609	2.772341167	2.75604678	2.891263908	2.692583453	2.614198558
1553136_at	5.839463559	6.47225127	6.1464289	6.273463487	5.957964295	6.74522086	6.338336353	6.441972479	6.293113188	6.094434252	6.502665638	6.339453715	6.261218275	6.155360048	5.995445746	6.144355305	6.650279547	6.323361292	6.409968645	6.038240034	5.847194752	5.964071659	6.27897819	6.0071033	6.283640928	6.124136469	6.328936998	6.25017187	6.30065709	6.146671964	6.264444776	6.235015101	6.613997853	6.286677946	6.182316539
1553137_s_at	4.14714885	3.953363778	3.329722396	3.617221522	3.455991812	3.660523196	3.374944771	3.779504332	3.748740101	3.760342953	3.416339776	3.354619369	3.397614599	3.812800077	3.3740321	3.594913283	3.451429038	3.617221522	3.294468516	3.498257183	3.481803178	3.623070341	3.607209711	3.633666368	2.946192074	3.586151145	3.617221522	3.576722166	3.831303764	3.617221522	3.73308207	3.613906478	3.864222711	3.734869148	3.731033543
1553138_a_at	3.24317016	2.819792276	3.362301397	3.11127192	3.311235953	3.36617725	3.230687068	3.463094026	3.351982991	3.003092099	3.228996952	2.924931257	2.81062227	3.587148005	3.283545365	3.18414614	3.076491115	3.039871871	3.074044081	3.125352846	3.261874332	3.291860653	3.226495592	3.42123107	3.200543019	3.381495201	3.196767992	3.074044081	3.28515259	2.876320466	3.252691798	3.532730203	3.032861275	3.050875775	3.121801132
1553139_s_at	4.338262985	4.469610745	4.372331677	4.364526448	4.645141839	4.423912934	4.346965062	4.725490669	4.522988353	4.778078465	4.769081667	4.41066443	4.599946302	4.811034513	4.399706214	4.376754645	4.842472257	4.452515319	4.499316337	4.495504709	4.788121976	4.412738273	4.518207357	4.274753101	4.428018146	4.506830883	4.857202984	4.522988353	4.834302738	4.400633414	4.78184253	5.039474982	4.408279504	4.474161965	4.427853214
1553140_at	3.088046523	3.298490064	3.19127993	3.148265724	3.091001209	3.281361828	3.497653816	3.178863201	3.357952559	3.224616897	3.321948282	3.286948293	3.410649705	3.584412644	3.055866967	3.141054152	3.128751382	3.190116613	3.339964185	3.362301397	3.123745941	3.307071102	3.395985185	3.338762421	3.339964185	3.346889224	3.322935122	3.455634257	3.352688221	3.292061642	3.438888217	3.503066096	3.330528206	3.372023843	3.162667067
1553141_at	4.910145549	4.998843791	5.019125643	5.161937716	4.910145549	4.910145549	5.242899333	5.20179341	5.390892458	5.325793827	4.913195759	5.388122593	5.068615918	4.857409555	4.620940516	5.76229599	4.900260811	5.355769151	4.394320544	4.623262297	4.130184328	5.684017279	5.655284882	4.929796704	4.56055936	4.533411282	4.10634731	4.271047809	4.840723191	4.946068047	4.482663526	4.271157371	4.577066399	4.778588874	5.551429176
1553142_at	3.530361714	3.646014263	3.663519484	4.189480002	3.534458886	3.705598332	3.746508149	3.789482363	3.854009531	4.439564684	3.626198198	4.563121858	3.846604126	3.515170711	3.405652447	3.945429173	3.401782621	4.145880284	3.619805036	3.911779138	3.539296508	4.902859854	4.819347744	4.022536664	3.66755514	3.45739239	3.318878043	3.215407277	3.904078448	4.067885307	3.117289115	3.58712737	3.604683899	3.963821666	4.990732672
1553145_at	5.047947708	4.99810395	5.29070354	5.110990943	5.068666794	4.769908995	5.037661218	4.55346885	4.339530324	4.849569905	4.678297092	4.546217159	4.754369688	4.787042246	4.542198263	4.849569905	4.659396699	5.257380247	6.310819203	5.185667277	6.202097421	4.979265474	4.601813919	5.002572411	5.072260695	5.163141168	4.626182632	4.433240085	5.095744185	4.849569905	4.722533219	4.77926688	4.487210716	4.380582928	5.274701032
1553146_at	3.09320061	3.314158492	3.112239648	3.22594284	3.416542732	3.625307345	3.271051224	3.419113057	3.579318543	3.106794274	2.996718327	3.19127926	3.140774207	3.025412872	3.211714576	3.12029909	3.777092393	3.385638622	3.170923821	2.930547669	2.875271421	2.933479341	3.085505341	3.137949989	3.217277613	3.186470216	3.525686059	3.359337235	2.934033371	3.074044081	3.291172038	3.232134623	3.255620456	3.148442778	3.149222915
1553147_at	2.860613706	2.88094872	2.888025393	2.961715884	2.719937567	2.765085214	2.786422579	2.810342383	2.871046939	2.863938358	2.993833693	2.981311566	3.019039188	2.818536029	2.856691247	2.81571962	3.109847716	2.873509496	3.110002479	2.727636156	2.733871518	2.728588374	2.820199455	2.733008995	2.907361468	2.765170164	3.217140169	3.061600514	2.907949609	2.73474952	2.905034808	2.846055536	2.873509496	2.859942538	2.681783848
1553148_a_at	7.203213999	6.753635492	7.299217232	7.405253241	7.82427739	6.88806194	7.424032644	7.18868442	6.336634312	6.690081069	7.095237182	6.891669853	7.446121962	6.714618719	6.47590032	7.297434016	6.449697468	7.399271312	7.254140297	6.620152936	5.887230917	7.363709318	6.713199657	6.146978421	6.231613597	6.094152805	5.840667744	6.034831813	6.64562782	6.681897121	5.233106055	6.513240134	6.174451348	6.716374748	6.54328722
1553150_at	3.608373903	3.103803748	3.508934958	3.269440263	3.675888296	3.601759562	3.692124019	3.426656722	3.431433314	3.755578664	3.584479912	3.601759562	3.531127494	3.461137261	3.289633403	3.517297709	3.698345505	3.276299945	3.19945853	3.631897699	3.190694171	3.514723047	3.840533649	3.390634052	3.485457018	3.29394973	3.403768969	3.426292365	3.50042679	3.489452838	3.334457662	3.524072632	3.35017337	3.353744199	3.114881119
1553151_at	3.655936692	5.49096128	4.959821566	5.340143223	4.553614621	4.004044955	6.039319528	4.192073232	3.894355483	4.668725879	4.168547306	5.752957319	4.481659416	3.931070706	4.131231828	5.956899008	4.060386412	4.78942577	5.009226575	4.606290617	3.923387545	6.905243559	4.390050647	4.906210449	4.009946961	4.184864447	3.888863083	4.063348201	4.390050647	5.158502734	3.980841392	4.570170177	4.001866781	4.192267011	4.290435316
1553153_at	5.402644088	6.686706955	5.787034663	6.188974949	5.976672242	5.581828324	6.838834406	5.581828324	5.544570665	5.669014472	6.039481247	6.58534828	5.761853671	5.369411072	5.623554289	6.688917234	5.231758908	5.951725064	6.622221138	5.566697356	4.837725795	7.71030583	5.85011579	5.745937642	5.51786512	5.463818245	5.562949914	5.28988954	5.817086853	6.099404443	5.25701328	5.9466796	4.980099272	5.237650339	6.345557806
1553155_x_at	4.290429487	5.497587824	4.771187727	5.367890674	5.234624283	4.677181977	5.789242048	4.721640299	4.681971596	4.794382016	5.02726824	5.818423432	4.298773237	3.959770625	4.62908211	5.646776679	4.126590378	4.839444696	5.659122742	4.905014968	4.173465763	6.208582486	4.906593749	4.76930635	4.794382016	4.573120842	4.575847353	4.133676709	4.786973191	5.030360783	4.320917718	5.001358087	4.207468767	4.278224717	5.387004417
1553156_at	4.079381363	4.304282427	3.997943274	4.278859954	4.048340309	4.656774065	4.306458195	4.280644662	4.249352644	3.943130642	4.150863139	4.481658813	4.337271434	4.449083095	4.163267744	3.995879104	4.262630978	4.181407975	4.262390061	4.198524166	4.096262146	4.197505655	4.231669467	4.596357784	4.436065091	4.155748888	4.45626515	4.006712402	4.140043706	4.295034805	4.247994393	4.109679225	4.25033534	4.431225992	4.237604966
1553157_at	3.617785982	4.060673563	4.182409906	4.279668564	3.894954647	4.060673563	3.971384113	4.021295758	4.055895029	4.354318925	4.322890667	4.20512626	3.896549094	4.393018866	4.13941529	4.153729039	4.208337357	4.066865767	4.047011189	3.858395193	3.781731146	4.066913724	3.992914501	4.05567812	4.487908415	3.784205319	4.121768208	3.781410894	4.060673563	3.984434577	3.979937225	4.053806326	3.963717388	4.165071012	3.658876361
1553158_at	4.789093174	5.110404436	4.78927105	4.823802877	4.95671745	4.931285826	4.788076565	5.13903007	5.288756146	5.46805908	5.232073198	4.817417938	5.090559925	5.180695222	6.200056618	4.969430843	5.025027144	4.883290018	5.049300912	5.70238676	6.216409999	5.137534636	5.506168351	5.35015029	5.094181149	5.483575699	4.992920711	5.269655278	5.69994766	5.502784804	4.871397909	5.582065637	5.238083233	4.951455783	5.009333395
1553159_at	3.850012836	4.610569751	4.024339979	4.217269273	4.387327524	4.629878764	4.321142772	4.5873189	4.696605876	4.318265995	4.433627988	4.171662936	4.330986339	4.756664226	4.342040959	4.330986339	4.762223008	4.454840351	4.330986339	4.206301553	4.117268441	4.164801787	4.155456689	4.532209576	4.620868824	4.320477632	4.301433641	4.499627217	4.445339523	4.185612563	4.542371421	3.994000097	4.234465603	4.365663832	4.30698301
1553162_x_at	5.687827721	6.149169632	5.679875019	5.760023715	5.674001873	5.917271651	5.762612309	5.713884583	6.000340512	5.745619063	5.69107929	5.658166871	5.983737539	5.179791676	5.733239814	5.762612309	5.852665131	5.884291181	5.900283896	5.635719986	6.092373372	6.038217945	5.875374959	5.462256768	5.696053103	6.081156066	6.070733237	5.69115053	5.770257994	5.624736695	5.892898297	5.762612309	6.210771594	5.735027482	5.754563705
1553163_at	4.913185017	5.082609485	4.994439349	4.838903867	4.982275927	5.276920067	4.993601334	5.239027418	5.091628365	4.740503519	4.997501187	5.245990495	5.257450816	5.596868874	5.025978087	5.074160945	5.313194647	4.764136034	4.961073884	4.643874022	4.819265663	4.914770056	4.82417599	4.913319517	4.916688306	4.952905169	5.167036592	5.065189221	5.07298683	4.768108875	5.307692032	5.165309014	5.132631804	5.190439482	4.833889096
1553165_at	3.941732708	4.10118506	3.878253051	4.01033089	3.971098434	3.814699842	3.6219207	4.141920711	4.486720799	3.817683266	3.957454205	4.18320402	3.683852071	3.790292971	4.14500406	4.215980246	3.548606562	4.042193289	4.992543763	4.459204059	5.79007975	4.235759164	4.488663616	4.126207253	4.103687403	4.540596803	4.202869084	4.397149112	4.495500688	4.604148784	3.827109783	3.840778462	4.401953018	3.957677571	4.434942548
1553166_at	4.850192026	5.211479313	5.1368552	5.045671262	5.249251821	5.26438665	5.160135272	5.281719969	5.316686348	5.167859722	5.069870925	5.597326855	5.211479313	5.531474642	5.211479313	5.161638317	5.790861793	5.128197127	5.076603449	4.971257386	4.745624261	5.229725798	4.960078131	5.132187873	5.406172767	5.404193522	5.443005775	5.232644012	5.146828763	4.884352758	5.268611175	5.211479313	5.172080154	5.250115891	4.782030626
1553167_a_at	5.009404678	5.182969293	5.205021783	5.091059289	5.070163892	4.761028431	5.488474331	5.361966565	4.402289686	5.568168457	5.061564453	5.52808394	5.727356424	4.847547138	4.821363836	6.182443199	5.739072741	5.982534883	5.300513566	4.803669855	4.289663667	6.128495239	5.379399439	4.63802756	5.612062323	4.983672138	4.355787713	5.022694889	5.382594281	4.522013083	4.446295615	4.695222675	4.446918183	5.44557178	6.118018437
1553168_at	4.352644495	4.558184531	4.483828049	4.498693794	4.403278103	4.745976707	4.575814775	4.73608881	4.550212555	4.508990051	4.812771418	4.936454605	4.434754496	4.652232998	4.558184531	4.321191202	4.886261438	4.661965	4.451556842	4.318562308	4.281311846	4.738718368	4.504731988	4.544168341	4.498012973	4.837867376	4.883635768	4.518259294	4.38198449	4.502297198	5.090325322	4.583223246	4.817417938	4.468601163	4.513715092
1553169_at	3.864151221	4.398070667	4.082043098	4.446737509	4.218159221	4.827612114	4.064668777	4.562847194	4.354318925	4.326687075	4.121656473	4.326687075	4.31579786	5.173060478	4.153969665	4.01037035	4.555121858	4.289282528	4.211106004	4.468533522	4.360869474	4.288206935	4.003533675	4.631425333	4.416420439	4.326687075	4.4632566	4.28945019	4.379246444	4.326687075	4.591974041	4.584766859	4.389599922	4.29266301	4.326687075
1553171_x_at	3.254231576	3.344719149	3.517467172	3.119606351	3.061043868	3.442466398	3.40146282	3.316650385	3.651622113	3.356966295	3.179970742	3.425857139	3.414571312	3.808268901	3.40146282	3.405860306	3.386671939	3.058526413	3.304403239	3.327708788	3.013794611	3.255680706	3.219354415	3.356966295	3.56487137	3.425486313	3.442517228	3.744623649	3.223016437	3.483701564	3.516400558	3.415231597	3.282612773	3.123343239	3.19292929
1553172_at	6.529344295	6.310520193	6.388123437	6.254395138	6.102789897	6.128672875	6.099738996	5.922879192	6.119189638	6.252636487	6.436771995	6.132494612	6.296927547	5.851149134	6.343855224	5.981714959	6.191517798	6.151457431	6.279872691	6.162197741	6.182365285	6.339404441	6.404327841	6.053860254	6.24241599	6.129515805	6.288080131	6.316691778	6.159744366	6.656770919	6.24241599	6.284390575	6.24241599	6.456631033	6.24241599
1553174_at	4.917729848	5.300772242	5.166326563	5.231757893	5.094012758	5.398763205	5.039737305	5.284117665	5.387099201	4.945693733	5.223128113	5.201658384	4.99038092	5.386047182	4.854773539	4.993307525	5.638845459	5.114031444	4.747537568	4.811582238	4.585956806	4.978407078	4.622137909	4.977611236	5.235374457	5.044076954	5.228276301	5.013098428	4.790162439	4.974828862	5.302865645	5.279926722	5.178412245	5.013098428	5.238128119
1553175_s_at	5.067791204	4.749492092	4.294658136	4.409838167	4.940986868	4.664988236	4.721930289	4.652520343	4.252659996	4.658928354	4.404685867	4.865299653	4.578589224	4.697216045	4.996635145	4.81160281	4.499250368	5.042343027	4.280861861	4.102087364	4.287320141	4.857865541	4.573549133	4.152247343	4.50175513	4.500308858	4.018161812	4.70220647	4.2035196	4.607324515	4.050129889	4.311988617	4.28878392	4.809448053	4.509934966
1553176_at	2.973952533	3.283354512	2.973874124	3.148091778	3.095652938	3.389248875	3.289032037	3.045434008	3.250899843	3.221756064	3.116091367	3.170351118	3.086616675	3.594549853	3.176219762	3.043691155	3.317136733	3.207792569	3.278127026	2.945185555	3.022020121	3.438609353	3.385538108	3.172620875	2.975880224	3.32328622	3.237617492	3.411930323	3.203805781	3.39477145	3.419845683	3.182692879	3.590517881	3.168282345	3.092740722
1553177_at	3.869198799	4.208717903	3.808790623	4.226292813	3.942410821	4.04025637	4.162334928	3.867300479	4.235277257	3.911846502	4.272960527	4.28699172	4.148057605	4.160032406	3.555963689	4.520909492	4.808344452	4.609692393	3.737921326	4.453377824	3.560581237	4.201023597	4.611015206	3.934921716	3.716528967	4.473722378	4.176456971	4.395077678	3.717665545	4.108740159	4.499253743	4.521812646	3.92806978	4.239254068	5.109919771
1553178_a_at	4.824031172	5.25796387	5.447121081	5.465436539	5.136298747	5.522519399	5.131881447	5.560024965	5.550742101	5.247650118	5.390235436	5.340867402	5.423416845	5.741146287	4.886193646	5.330561159	5.405750207	5.185504503	5.043556583	4.934298825	4.729401511	5.285884153	5.291567459	5.046318573	5.253744901	4.990915174	5.577169486	5.30788005	5.489256015	5.304511761	5.597514415	5.122855186	5.714544824	5.59272713	5.240137372
1553179_at	3.367866908	3.221311681	3.541544918	3.331134093	3.302764364	3.494967846	3.213305209	3.581983281	3.321187607	3.538221836	3.362301397	3.449219261	3.159816614	3.432392651	3.606789486	3.417422879	3.474291238	3.267057757	3.226247151	3.443738086	3.407649015	3.323568417	3.21576474	3.367866908	3.419604882	3.32328622	3.68668314	3.125249655	3.347833878	3.095923326	3.359305783	3.274086578	3.274026497	3.367866908	3.206376054
1553180_at	2.813008979	2.89135837	2.783351767	2.874411354	2.805619755	2.744364159	2.858512704	2.779419313	2.704380696	2.758111724	2.760101299	2.644052248	2.991668447	2.766413637	2.935061666	2.750387388	2.737869936	2.692583453	2.591311114	2.850938343	2.711427572	2.632524878	2.75604678	2.623309126	2.729617247	2.987182887	2.857832514	2.653908889	2.85504551	2.766413637	2.745221241	2.624793685	2.965688834	2.847738864	2.746378128
1553181_at	4.945011105	5.115301344	4.927232002	5.277154711	5.075798495	5.471272285	5.172638669	5.177204833	5.137373923	5.142144726	5.079418797	5.250383065	5.301939071	4.990969192	5.024935633	5.236343764	5.433681468	5.001866506	5.020435598	5.041376927	4.692267764	5.162512526	4.992719819	5.131570432	5.319602789	5.276855792	5.179901671	4.972026481	4.917626851	4.933214307	5.089470173	5.297477086	5.187437946	5.372641743	5.170586454
1553183_at	2.837193948	2.966440469	2.909121102	3.10332009	2.962690245	2.85593314	2.945151611	2.936325896	2.979191595	2.856899016	2.912251935	3.352095	3.060923957	2.944154841	2.81528157	3.010354917	2.829755457	3.094810347	3.144994863	2.819951141	2.952288089	2.770694487	2.778869049	3.026397458	2.964470217	3.048605216	2.904971299	2.826326416	2.798259683	2.760385298	2.963730972	2.892531996	2.953683925	2.754912947	3.027003668
1553185_at	8.628343994	7.022963295	7.424869871	7.875924596	9.142144117	9.676768979	9.173760087	8.659771844	7.005510947	6.136915259	7.434576956	6.386993904	6.994768126	7.841592666	7.407239559	7.868839115	7.476607097	8.054886846	9.21542595	7.792711729	6.139775364	6.343368148	6.078616386	5.950249246	5.636030974	6.771715865	6.27957882	6.032805349	5.978623199	6.057896769	8.280217788	5.989248563	6.653519019	8.4641323	8.532502189
1553186_x_at	8.670573697	6.914892885	7.105159927	7.824916189	9.115647465	9.603571037	9.086516725	8.519662252	6.821986948	6.159592388	7.110904021	6.414032514	6.863501094	7.788268457	7.383585745	7.747992703	7.492162226	7.989990707	9.08605247	7.647960111	6.082184588	5.985716183	6.047766541	6.008634684	5.464991761	6.806336417	6.164784122	6.121801466	5.858499984	6.008849642	8.170777217	5.969935104	6.817600064	8.342873348	8.476269718
1553188_s_at	3.56679003	3.346035989	3.187509541	3.670053469	3.684365214	3.654327515	3.436064956	3.259020539	3.621689254	3.465464232	3.210829506	3.51787554	3.722615863	3.774078356	3.352258457	3.268179315	3.641099108	3.66708023	3.54226992	3.558074413	3.441400058	3.763080801	3.389341822	3.402611603	3.674048233	3.451931045	3.727015912	3.707339123	3.681189084	3.235274425	3.550988341	3.52600346	3.531647047	3.603485229	3.495051541
1553190_s_at	5.681251274	5.631155892	5.556652253	5.980194881	5.582313966	5.803739074	5.665166471	5.884898603	5.932569024	5.59657478	5.560352692	5.898277052	5.541897882	6.16418385	5.457751565	5.621438408	5.790925682	5.567690603	5.665166471	5.546243219	5.439083714	5.725133523	5.501649511	5.622339214	5.768168851	5.484185348	5.619795697	5.659976983	5.095781686	5.51610782	5.665166471	5.389675188	5.665166471	5.870791816	5.306050551
1553191_at	3.058737253	2.932470861	2.894780727	2.881351173	2.804830113	2.98177411	2.855959168	3.084637128	2.864224005	2.90718868	3.004971233	2.672818419	3.123664782	2.818485018	2.975880224	3.013097067	2.920021106	2.977145981	3.128659002	2.958386044	3.029548576	2.909290571	2.975880224	3.086494404	3.057993965	3.126168658	2.930807098	2.837444724	2.975880224	3.072823967	2.824976647	2.949155223	3.069746667	2.937593957	3.117967718
1553192_at	3.505901665	3.232754422	3.431367749	2.955282225	3.017540436	2.930178863	3.047523604	3.095852659	2.947302418	3.155193659	2.864452392	3.23290756	3.195346375	2.972466213	3.300587072	3.045633754	3.13445067	3.005457796	3.125985123	2.985618829	2.915998319	3.080757575	3.109262552	2.987009898	2.976667399	3.047523604	2.877400149	2.966155984	3.245426554	3.196767992	2.904074767	3.021277038	2.953503796	3.368047346	3.140719659
1553193_at	3.064188327	3.088418556	2.87946466	3.049725112	3.185178914	2.890797486	3.10702014	2.91063108	2.612792669	2.860903726	3.161820709	2.922120443	2.888900205	2.51539283	3.248098309	2.953913294	2.787400079	3.007479445	3.125800936	2.823334851	2.922120443	3.342821514	2.84874071	2.922120443	2.993802271	2.622030653	2.922120443	2.79465374	2.777402328	3.143592076	2.742450203	2.712119591	2.972466213	2.974867471	3.129132632
1553194_at	4.689315929	4.396707265	4.253318178	4.235547639	4.475961956	4.079372072	4.286016398	3.758103143	3.797125081	4.299517088	4.069611301	4.112653304	3.912417293	4.108214261	4.395825598	4.239943523	4.060201286	4.356425112	3.801493336	4.145601552	4.02493247	4.046494934	4.669441389	3.994143702	3.935495291	3.890378872	3.784668177	4.085888787	4.296857732	3.960153103	3.725921715	4.274356653	4.018831219	4.503604521	3.737900458
1553196_a_at	4.459462632	4.028670793	3.689292116	4.327569868	4.126909198	4.158331968	4.106594376	4.070440962	4.462991225	4.118235044	4.114072586	4.213879636	3.879832368	4.309331564	4.563394035	3.856249364	4.123233232	3.986325223	4.094970265	4.152516092	6.816245722	4.205792763	4.447473274	4.509153636	4.072550915	4.361533557	4.186394232	4.158331968	4.551384701	4.158331968	4.135963378	4.102357531	4.114244267	3.869763202	4.220800242
1553197_at	2.905034808	2.815332799	3.137467389	2.841001021	3.018484498	3.048022252	2.902997329	2.973362279	2.805570857	2.909657153	2.964534852	3.036804432	2.782470285	3.013840764	2.859209604	3.14940679	3.166562316	3.228464344	2.682012774	3.142719948	2.902105559	3.086100592	2.715160107	2.802824595	3.151264465	2.794155114	2.933760331	2.768163859	3.013205604	2.790014187	2.9024528	2.982316431	2.803384232	3.010642072	3.002447156
1553199_at	2.938821236	2.992017484	2.967179475	2.920504379	2.953819166	3.017700526	2.891283081	3.039790647	2.769825122	2.941751196	3.048745659	3.025112826	2.835541924	3.043160969	3.034665437	2.992017484	2.991082483	3.03439699	2.893177728	3.122644573	3.016895574	2.975678876	2.973946008	3.04275779	3.180106188	2.878840485	3.12191998	2.94255325	3.008859839	3.092497438	2.942008164	2.996629365	3.12191998	2.992017484	3.001109497
1553202_at	3.521967288	3.344535025	3.357362817	3.760217284	3.414820285	3.242981069	3.27194218	3.422160994	3.314244063	3.448106164	3.177903912	3.507017189	3.383423006	3.603756292	3.280795333	3.277442732	2.999654287	3.569636288	3.377094973	3.300901199	3.239646882	3.671002373	3.338012911	3.293485366	3.195410727	3.374939522	3.247627822	3.655412698	3.148203996	3.281153135	3.506858639	3.341167309	3.802903319	3.244423051	3.232278036
1553204_at	4.688452495	4.76495762	4.521760385	4.563956861	4.688452495	4.78479325	4.371784857	4.767172109	4.713898094	4.670432431	4.927939244	4.684460694	4.698229799	4.808584001	4.606909467	4.491129343	4.654801643	4.583776536	4.702529063	4.666390931	4.750057015	4.490130584	4.697417618	4.723655069	4.444205137	4.82921941	4.866754731	4.678074247	4.631206562	4.983949057	4.531725783	4.827308126	4.889496402	5.001075724	4.425606937
1553205_at	5.544631392	5.85023208	5.643447927	6.111247759	5.577883608	5.843880505	5.572415521	5.69396262	5.73124643	5.41569007	5.84401707	5.815460459	5.659658636	5.866652984	5.753045535	5.563856699	6.11986163	5.694771616	5.60194207	5.41473494	5.311255685	5.58650624	5.571540844	5.611884463	5.689705584	5.757346747	6.026483509	5.746465624	5.818869173	5.442372587	5.660678514	5.788691774	5.643681895	5.753565551	5.542203798
1553207_at	4.302885965	4.638675211	4.410185497	4.483795681	4.458050369	4.62454331	4.800506564	4.82346313	4.476167051	4.247869243	4.807274714	4.792340868	4.625848164	4.353269269	4.134677113	4.582418004	4.906608955	4.603538383	4.307005058	4.590575649	4.040148091	4.511658337	4.511658337	4.240392879	4.771486337	4.329700975	4.385714637	4.278706023	4.26090407	4.514454097	4.523474465	4.481856125	4.658124599	4.678074247	4.417369568
1553208_s_at	3.783425475	3.18224227	3.555863688	3.416472643	3.447721199	3.332584193	3.296680587	3.513103161	3.023658744	3.033802472	3.160068587	3.163321934	3.356966295	3.321654595	3.230190942	3.358893208	3.265720239	3.349867723	3.500514927	3.313624518	3.179399146	3.47152242	3.24750771	3.299976556	3.161546472	3.278036723	3.32413583	3.523103225	3.36617725	3.317804941	3.227529553	3.27900582	3.469011885	3.544125549	3.483211981
1553209_at	3.629967756	3.554692563	3.4689609	3.151571532	3.774901947	3.472798018	3.700706223	4.244490885	3.828586693	3.765445645	3.539869369	3.666919741	3.623717507	4.602192331	3.62540536	3.82173072	3.732871279	3.657365997	3.567419714	3.270153538	3.601772704	3.796327818	3.576920954	3.448091341	3.777887326	3.549679758	3.722727057	3.889422226	4.189900941	3.418047004	3.527930125	3.521354117	3.493257767	3.71243465	3.586479282
1553211_at	3.335825733	3.906360663	3.454626288	3.540673575	3.718261186	3.544409814	3.458488596	3.665251356	3.420283916	3.233630283	3.257248701	3.373185466	3.464520983	3.48788545	3.224536501	3.267072036	3.561285951	3.417616085	3.457757613	3.271253867	3.428481907	3.089156934	3.257728595	3.191789039	3.432546255	3.236103615	3.403058078	3.098971178	3.376410799	3.20004577	3.067139542	3.514173716	3.135071818	3.540728819	3.529940867
1553212_at	3.275004989	3.57678002	3.46212692	3.564409733	3.485257994	3.606633477	3.50022792	3.524983363	3.903091974	3.592919295	3.677459091	3.712140413	3.656836051	3.69628981	3.876562472	3.500830524	3.708014083	3.677459091	3.648053642	3.498257183	3.507503188	3.666295071	3.68237909	3.677459091	3.586151145	3.861117805	4.087029988	3.974334548	4.108214261	3.811810723	3.799715344	3.897997649	4.05946143	3.740642387	3.630848652
1553213_a_at	3.411700313	3.398530437	3.459941219	3.43249433	3.412952197	3.435684687	3.470331851	3.490312532	3.520919332	3.317952636	3.641392419	3.537133243	3.405684671	3.591306519	3.363129628	3.567549904	3.435684687	3.314820201	3.224949786	3.071848222	3.23323545	3.271633629	3.31414541	3.487786796	3.540684271	3.281199461	3.423446514	3.53604368	3.544221681	3.395310495	3.618859188	3.746893077	3.339765756	3.458131403	3.407993395
1553214_a_at	2.85265886	2.654683867	2.876346992	2.928085273	2.591485908	2.575643075	2.905996325	2.76161542	2.769348874	2.706657051	2.773798528	2.760657978	2.773798528	2.779708385	2.947252343	2.773798528	2.834983496	2.768766253	2.809716631	2.592678336	2.874753644	2.770843842	2.802328564	2.767552211	2.857848361	2.725558202	2.773798528	2.702494295	2.690991043	2.951804485	2.649641224	2.71531978	2.718934234	2.925642125	2.806629222
1553215_s_at	4.005667766	4.219920224	4.312308566	4.459806085	4.157680829	4.123716734	4.29117582	4.13607681	4.616892024	4.213940887	4.140596765	4.302814694	4.308642424	4.490977119	4.071095137	4.069072228	4.454483325	4.220422734	4.331499306	4.133329744	4.254574368	4.299073113	4.255645754	4.252855107	4.302814694	4.296002159	4.566448248	4.350883957	3.946778493	4.30585797	4.255645754	4.341335487	4.105889965	4.147266574	4.04814073
1553216_at	4.36677734	4.423031937	4.319219601	4.509486418	4.547737232	4.302146501	4.840969748	4.439748888	4.107470061	4.794382016	4.362465337	4.663539062	4.667775703	4.214749886	4.504386181	4.919897082	4.098767084	4.834321843	4.331959816	4.343797021	4.345913822	5.200309348	4.539429888	4.114418316	4.32779377	4.372275726	3.931901651	4.208717903	4.356598248	4.200098549	4.372275726	4.151981573	4.352675185	4.305461322	4.243497166
1553217_s_at	4.444826484	4.634704747	4.496721952	4.353044832	4.443214934	4.239472848	4.913515352	4.120687762	4.211923404	4.534229731	4.384521429	4.241453334	4.462715601	4.338100188	4.146388399	4.397638813	4.582643848	4.562747513	4.152028213	4.42951458	4.422473224	5.114239626	4.806934256	4.406792417	3.928647636	4.338195291	4.046325962	4.12274662	4.534229731	4.188043103	4.214921727	4.183873726	4.299151363	4.533101319	4.190630722
1553218_a_at	7.792479618	7.541920461	7.332894614	7.424128168	7.714951649	7.416613525	7.245837959	7.101930098	7.065582588	7.396032404	7.313001598	6.939983402	7.011186984	7.239834057	7.617803683	6.914611499	6.709256213	7.313001598	6.894177236	6.907568177	8.016005331	7.263739371	7.381934415	7.451436341	7.202381811	7.536067434	7.041419571	7.396020574	7.380624664	7.406031624	7.086617858	6.952571649	6.956368499	7.316672837	7.113388191
1553219_a_at	5.102762029	5.755421138	5.4242835	5.556691882	5.732910244	5.317303485	6.173204048	6.059385974	5.940744601	5.9988278	5.484535818	5.97570275	5.754049434	5.370195148	5.558337094	6.016757644	5.687444203	6.009240363	4.439389739	5.84711158	4.152343679	6.038860622	6.181407977	5.764035544	5.212880131	5.866380423	5.697093694	6.026509245	5.736818262	5.716700922	5.486194688	6.072317522	5.818026968	5.65324456	4.703909751
1553220_at	4.207403381	4.332721871	4.526726511	4.014730558	4.599224209	4.046456553	4.557689375	4.262044081	3.857478858	4.104341147	3.88438239	4.221493223	4.076782662	3.727701518	3.782411003	5.013098428	4.182278928	4.055341724	4.014862686	4.017347842	3.618619677	5.124833434	4.245007462	3.992304027	4.370970103	4.360114527	3.789088937	3.821355279	3.786816999	3.983784589	3.562952951	3.918601835	3.819558524	4.29974284	3.51576278
1553221_at	4.99156249	4.885817232	5.054091728	4.923089739	4.700577605	4.883161186	4.549773145	4.562137586	4.488348052	4.850773137	4.247999498	4.973850831	4.718279845	4.319184272	4.690781822	4.669946576	4.555121858	4.97122679	4.8006608	4.399354291	5.080343214	4.758562955	4.923925031	4.69784778	4.424814218	4.401077754	4.500393288	4.631331439	4.843466657	4.763942217	4.521281569	4.744002185	4.580660125	4.631331439	4.547265251
1553222_at	7.137232229	7.438123713	7.250896319	7.291252105	7.286219126	7.33972445	7.319338579	7.413367528	7.398021246	7.289806223	7.369416241	7.52812918	7.081274625	7.268879501	7.319338579	7.038306721	7.369188224	6.920053365	7.009836336	6.905176474	6.734862531	7.234570058	7.05059076	7.006150442	7.494732472	7.252248932	7.758323023	7.223042033	7.330715651	6.960841049	7.345714871	7.299819838	7.175110059	7.323337189	7.284172436
1553224_at	3.527708115	3.599522747	3.197043053	3.265986012	3.588550618	3.35582857	3.50558071	3.767453117	3.27704767	3.533438108	3.493834217	3.397988044	3.427654791	3.145674282	3.254906768	3.202914608	3.690182891	3.501779648	4.591707712	3.485283589	3.450095121	3.40442709	3.435810601	3.599181483	3.322975759	3.288668403	3.532257299	3.660199062	3.602264823	3.74505207	3.307211016	3.530630553	3.259713077	3.449797864	3.86180865
1553225_s_at	4.570755399	4.765101424	5.063255583	4.834783445	4.804989258	4.174917193	4.948475936	4.629319093	4.679605471	4.635773417	4.807998635	4.508264008	4.519632711	4.334157238	4.579200572	4.874903241	4.583917194	4.834963348	4.508852264	4.835443726	5.462951271	4.933542955	4.670592804	4.733332878	4.567317738	4.639374275	4.384372214	4.426307426	4.837290639	4.467905229	4.418249677	4.753018736	4.39368623	4.492748225	4.936547692
1553226_at	3.792534343	3.963733114	3.960749798	3.901676481	4.061186117	4.224255538	4.260185415	4.004134577	4.111370565	3.891863799	4.099470105	4.05946143	3.770022573	3.963733114	3.612629392	3.995032641	4.241760896	4.030675527	3.941990217	4.09998579	3.643909514	3.758508242	3.971099482	3.996828456	4.011814901	3.924367377	4.108541826	3.963733114	4.019865239	3.917431904	3.960053079	4.13319912	3.9152496	3.916319768	3.901951407
1553227_s_at	5.581747297	5.599826114	5.742394064	5.87071702	6.134134657	5.497740479	5.69173909	6.109421316	5.302436829	5.850018456	5.250130692	5.901145248	4.848380976	5.192961016	5.623646055	6.030264607	4.946538455	6.269048163	5.497740479	5.405038286	5.661229126	5.786796408	5.497740479	5.142410363	5.717757209	5.326388796	5.246330961	5.001188744	5.518418618	5.036622944	5.0686975	4.970103147	5.099279259	5.592336773	6.023288781
1553228_at	2.907948301	3.089330374	3.155601329	2.803827258	3.010649614	2.638425151	2.92463723	2.848215752	2.726905802	2.962426125	2.80885121	2.695322914	3.049639798	2.811368019	3.02265828	2.764079841	2.806666374	2.759338909	2.737980625	2.736398791	2.80470731	2.770694487	2.791228535	2.76753101	2.944933836	2.837848894	2.830467318	2.765466082	2.74877911	2.731444446	2.944468634	2.915139181	2.894076919	2.889135039	3.007497697
1553229_at	3.578740045	3.870717701	3.313120561	3.772357646	3.984521946	3.729974176	3.644067143	3.840047704	3.715881088	3.724062419	3.600607518	3.997223853	3.870058035	3.671031177	3.774703019	3.660341783	3.430309298	3.628558166	3.697475461	3.53921055	3.399253314	3.628558166	3.695323919	4.108741246	3.636840396	3.772117883	3.596786593	3.695323919	4.076634732	3.67403911	3.740165293	3.658622155	3.746515195	4.364582863	3.645523571
1553232_at	3.854592593	3.700801743	3.894355483	4.112810036	4.00582112	4.365716403	4.071034175	4.131415288	3.861576703	3.617069042	3.736304714	4.019593634	3.894355483	4.506548998	3.879995475	4.449584707	4.098767084	3.894355483	3.895648641	3.455768801	3.362301397	4.069680627	3.764291136	3.93569716	3.937569074	3.711427477	3.894355483	3.621701356	3.853028851	3.551776789	3.607555797	3.912657582	3.51576278	4.087364611	4.215007323
1553234_at	4.11577922	4.316909771	4.337651062	4.386525462	4.077696041	4.290798861	4.159917852	4.372559451	4.752552209	4.418434487	4.156183703	4.485369033	4.438067226	5.015023138	4.152827319	4.105710346	4.448614863	4.298936688	4.09986883	4.315946515	4.113596676	4.308557011	4.212059132	4.295251658	4.269323877	4.368356031	4.507638902	4.149429707	4.219537449	3.955558431	4.763655668	4.437865078	4.216970688	4.146700229	4.113283358
1553235_at	4.207403381	4.359833613	3.400637847	3.929410544	4.169420421	4.179952028	3.9992619	4.030151163	4.345907802	4.311236584	4.125013223	3.930535544	3.997378485	4.336729015	4.16274957	4.132324263	4.284556792	3.971506254	3.493468238	4.00170105	4.374787453	3.99833248	4.367973497	4.108214261	4.016591943	3.921734111	4.214189028	4.13990891	4.147319744	4.177802118	4.209095267	4.224682356	4.030151163	4.30887512	3.804010135
1553237_x_at	3.828227383	3.643365004	3.736304714	3.5872427	3.736304714	3.903357962	3.736304714	3.769253839	4.035705548	3.704807085	3.843588627	3.651006742	3.839367876	4.103014245	3.899430593	3.608379601	3.965542245	3.838888934	3.615879548	3.790466151	3.781655111	3.621871955	3.635378105	3.619752448	3.751181896	3.871097926	3.736304714	3.79829031	3.725607724	3.796628526	3.701380477	3.653640025	3.917929793	3.700774648	3.439142464
1553238_a_at	5.74039181	5.833463741	5.868814455	6.042491096	6.001206612	6.159629138	5.863537568	5.984613846	6.350408794	5.833883932	6.075683816	6.012877281	6.016912217	6.142811822	6.010531363	5.867872048	5.901356293	5.963924473	5.773240396	5.730327606	5.812758205	5.7755005	5.997037567	6.18663578	5.775413504	5.926951469	5.929040136	5.776044562	5.926447863	5.809375312	6.254834559	6.106028546	6.009446627	5.956899008	5.829340084
1553239_at	5.117540666	5.378515215	5.141754455	5.491801945	5.234810421	5.52653493	5.255904852	5.35444404	5.604314761	5.393165943	5.699032937	5.711255567	5.342829557	5.11362493	5.361965984	5.418683322	5.622697503	5.089530457	4.989901506	5.115059966	5.227055562	5.170655698	5.405092493	5.391899348	5.266749396	5.346650933	5.297461335	5.374026354	5.460227308	5.35958626	5.503693172	5.291776801	5.696935584	5.364043396	5.016141572
1553241_at	3.77406822	3.919216216	3.916201238	4.06418016	3.790039905	4.147564532	3.731730399	3.886220684	3.897752692	3.710959257	3.797417442	3.866570287	3.92611561	4.036375888	3.664767702	3.901878605	4.032453506	3.917539257	3.971313195	3.515931129	3.652478604	3.723470234	3.79911167	3.532599225	3.868468392	3.72985353	3.966916231	3.812800077	3.688744706	3.741214626	3.855052543	3.75793433	3.879475835	3.811806188	3.887599795
1553243_at	5.852396614	5.775361812	5.486349501	5.39997302	5.767779084	5.165946768	5.020343389	5.154223074	5.108373182	5.519366495	5.67857467	5.094012758	5.394244921	4.880808664	6.38071064	5.259772189	4.7533757	5.297098747	5.81194522	5.875845231	5.451605784	5.276872374	5.958059037	5.926491164	5.686481845	5.67630274	4.802893316	5.497553379	5.398999377	6.222109853	5.243432996	5.723405745	4.917650856	5.605023126	5.813471082
1553244_at	3.029003183	3.131484003	3.117474807	3.150507807	3.140682389	3.092437219	3.054352214	3.184849868	3.331789254	3.088147504	3.226247151	3.208455949	2.981914032	3.054352214	3.266422277	2.979178193	3.123190769	2.933233138	3.274344394	3.298879236	3.210298459	3.190024876	3.178621144	3.119988434	3.31087914	3.253619536	3.063568547	3.140682389	3.477142722	3.217277307	3.060195547	3.475459783	3.543264504	3.117474807	3.182564454
1553246_a_at	4.079381363	3.936870643	4.216285164	4.462247082	4.155978503	4.542550438	4.161806219	4.457283073	4.529021096	3.970214959	4.367575741	4.411062286	4.645666835	4.41652485	3.810342615	4.012326077	4.620012492	4.346106918	3.702839649	3.825198111	3.616385943	4.064912235	4.422079845	3.749032756	4.313915226	3.938866368	4.587390998	3.892160549	4.117749491	3.836127539	4.158331968	4.223157414	4.037801203	4.275572795	4.071827281
1553247_a_at	3.219126368	3.31306607	3.188419706	3.261337565	2.92786059	3.218733405	3.196215512	3.029650093	3.177001801	3.055896441	3.014292228	3.079667956	3.387367308	2.868865237	3.112515326	3.209542795	3.135039864	3.292985449	3.05930988	2.839402041	3.128853856	2.828128417	3.070640682	3.28924134	3.209590194	3.086494404	3.07102754	3.021860105	3.09830886	3.026225043	2.947252354	3.160262325	3.181750387	3.286750097	3.233476759
1553248_at	4.856073421	4.973772393	4.763223163	4.801525479	5.063201674	5.056287683	4.800557338	5.043144804	5.34016584	4.908542792	5.057249877	4.911287389	5.02257983	5.473549343	5.009626061	4.970511035	5.02257983	5.08329407	4.923547534	5.336538845	4.924684763	5.003209112	4.99185658	5.242730042	4.964137684	4.966727717	5.073759723	4.808096554	5.171506342	4.842300724	5.001951948	5.097390972	5.140775265	4.936787441	5.239036791
1553249_at	3.149715699	3.272651766	3.258574226	3.253509011	3.382709271	3.42249066	3.26490685	3.311667789	3.36850099	3.363195555	3.37602338	3.460038951	3.338716509	3.471732549	3.040963387	3.268179315	3.227494889	3.307329259	3.184178585	3.229554048	3.397536085	3.241759797	3.330208968	3.272651766	3.390459647	3.409048971	3.805596409	3.318926094	3.410461704	3.193234498	3.391101308	3.335298528	3.27898968	3.307148732	3.241759797
1553252_a_at	4.373892216	4.192550543	4.515089236	4.334919953	4.290802362	4.27304516	4.129531192	4.425542017	4.158938872	4.02020438	4.413222122	4.341155525	4.265872588	4.317408677	4.171160693	4.333885268	4.765901863	4.259617943	4.472065041	4.60606535	4.089853431	4.110405825	4.230315856	3.832613304	4.205415245	4.146501662	4.087560986	3.962425678	4.084259408	4.192875328	4.372075041	4.237049369	4.365905074	4.222450992	4.854925357
1553253_at	6.361034132	6.60941219	6.555169458	6.74387526	6.779347854	6.622209678	6.472570122	6.87666481	7.04589645	6.555258964	6.612023403	6.659859875	6.943449363	7.072420923	6.611466133	6.465535263	6.997938909	6.479450385	6.703886219	6.074478972	6.493322636	6.363590342	6.545145689	6.46179091	6.690638754	6.780020577	7.085000936	6.981144514	6.812311107	6.734927814	6.885650499	7.01815985	6.901796374	7.003669636	6.509558055
1553254_at	3.016144562	3.109479069	3.001101231	3.016933697	2.966666909	3.034637761	3.139522059	2.713403615	3.054855516	3.034637761	2.980177121	3.035699006	3.005090821	2.903193652	3.075693296	3.095046443	3.041423576	3.245499819	3.381412892	2.696654675	3.122518369	3.353403519	2.771055612	2.921826909	3.110800954	3.118487557	2.964011178	3.028115277	3.171796347	3.196265155	3.034637761	3.077309671	3.054709714	2.986313886	2.882345968
1553255_at	3.586329588	3.684008128	3.541839887	3.60062984	3.566290607	3.541839887	3.427994687	3.676190361	3.755932319	3.609445761	3.541839887	3.68536276	3.573287202	3.482123294	3.489515466	3.454244523	3.616235439	3.396708432	3.669444625	3.450939013	3.186597656	3.257227801	3.316679686	3.612154418	3.366415991	3.541839887	3.616630512	3.771834731	3.607432128	3.507926436	3.536791622	3.529186155	3.379965669	3.659620228	3.549158398
1553257_at	5.536234663	5.897652689	5.869816185	5.756923211	5.644304484	5.803476805	5.724520315	5.884446886	5.938509229	5.881000807	5.726551053	6.02192084	5.866696856	6.016304331	5.768665202	5.749164759	5.731888211	5.775816036	5.689260918	5.556336495	5.521649969	5.545910428	5.75113267	5.772325715	5.726151471	5.902988192	5.866696856	5.768665202	5.831614092	5.777914953	6.196151118	5.923042692	5.686518891	5.769688036	5.747231779
1553258_at	3.74959502	4.137442196	3.95505705	3.819396065	3.889608288	4.195027463	4.229035341	4.016111121	4.189871781	3.885587887	3.901385967	4.166851858	3.960579391	4.104535171	4.108186799	3.90024119	4.605172086	4.007456565	4.084229915	4.007456565	3.863565234	3.712951673	3.500817589	3.857238705	4.228117926	4.222676765	4.539129929	3.862820648	4.028246901	3.975368364	4.208973738	3.773190644	4.124144891	4.25660281	3.8916254
1553260_s_at	2.797356907	2.98093863	2.937590564	2.929562133	2.978229682	2.737385111	2.824675369	2.7319518	2.697159783	2.768226987	2.817062059	2.966743253	2.824675369	2.692583453	2.789880541	2.711870186	3.062004464	2.849994415	3.06796232	2.682068553	2.841302482	2.768245314	2.712896529	2.768095561	2.884538828	2.863938358	3.030139134	3.012454016	2.93929955	2.807170376	2.73988686	2.827324129	2.830210127	3.015262951	2.768245314
1553261_x_at	2.87042832	2.819409853	3.101064884	2.876772692	2.963673675	2.68377703	2.741716046	2.871556727	2.869481492	2.79099777	2.849952652	2.81306281	2.921044444	2.862945377	2.855637872	2.884615353	2.792692621	2.988497105	2.793614951	2.887256018	3.012676813	2.869481492	2.642666017	3.095060067	2.823034741	2.872162028	2.716160705	2.907248702	2.933922433	3.037066636	2.945522077	2.884633494	2.916474451	2.869481492	2.810683219
1553262_a_at	6.566992041	6.808106581	6.635822651	6.74387526	6.56171314	6.507364778	6.730709568	6.83998629	6.807716453	6.511926651	6.899498999	6.596050295	6.782182055	7.128679519	6.341972249	6.669364889	6.728715548	6.934350146	6.346441414	6.169906438	6.121916656	6.289667735	6.63786644	6.60466356	6.756152698	6.651229598	6.980065359	6.627896935	6.472878724	6.521771786	7.14203856	6.638922015	6.870514241	6.736482552	6.359005677
1553263_at	6.884517575	6.98367478	7.013174926	7.01669975	6.848328681	7.128075276	6.722195992	6.951875735	7.066083612	6.923979961	7.028237309	7.185238841	7.016482936	7.256005073	6.898653907	6.835347258	7.098103297	6.910966715	6.745238744	6.561076978	6.50640969	6.579923755	6.663085883	6.814322002	6.963566891	7.089990216	7.243173346	7.022824557	6.859169646	6.706110884	6.975882474	7.041264441	7.015978405	6.923979961	6.69182375
1553264_a_at	5.364444223	5.770921206	5.446981675	5.446517185	5.373734286	5.685055233	5.510291301	5.55039252	6.309125773	5.373938657	5.471147845	5.71517924	5.55022955	6.739671835	5.627316721	5.342417784	5.777065352	5.369672002	5.383368034	5.355255672	5.115141826	5.0877698	5.54138906	5.685669753	5.417428531	5.754301882	5.851392856	5.69355355	5.631352669	5.385685345	5.725876985	5.581171518	5.311297511	5.752893771	5.331255696
1553265_at	3.599185259	3.589869086	3.802454784	3.841457455	3.818910334	3.6281857	3.518654234	3.475039418	3.820694742	3.758106023	3.339266793	3.375004602	3.607047916	3.96052113	3.459263359	3.559759739	3.745585408	3.845809804	4.006994131	3.711807122	3.539296508	3.57829316	3.38691982	3.54224654	3.589869086	3.605818585	3.526365126	3.656603448	3.342964792	3.422914274	3.697592259	3.35944421	3.51576278	3.469599237	4.142106227
1553266_at	2.620439588	2.573433971	2.743332606	2.607166929	2.651581549	2.750834371	2.617177949	2.730674714	2.651581549	2.743332606	2.595151493	2.548694995	2.614835283	2.708624146	2.585008913	2.733871518	2.764696856	2.670413081	2.763310733	2.705073701	2.700875562	2.854294502	2.490633481	2.55079304	2.667210573	2.664096455	2.634392547	2.618439814	2.651581549	2.55557219	2.63455974	2.761435855	2.792529166	2.651581549	2.600725496
1553267_a_at	4.065172667	4.156872262	3.939844794	4.261958775	3.934143514	3.934143514	4.403792322	3.961989402	3.966918345	3.801235622	3.736304714	3.861283856	4.042413381	4.013292541	3.827827996	4.044399254	3.909381164	4.012145821	3.736526202	4.024940361	3.934143514	4.062536191	3.782765642	3.827827996	3.615453213	4.165960033	3.700690559	3.828442411	4.044851477	4.140248852	3.620778333	3.970879127	3.984520207	4.067731825	4.098599763
1553268_at	3.232677034	3.509850462	3.248410321	3.428935849	3.399066997	3.54926251	3.254669495	3.073456985	3.526763333	3.444400086	3.41144012	3.679924705	3.469039886	3.436730681	3.385190559	3.399066997	3.250864632	3.36824627	3.082787248	3.106093005	3.297314605	3.663923981	3.41609866	3.449118664	3.337110421	3.320664816	3.367370899	3.356934338	3.382235651	3.303658631	3.454210401	3.40442709	3.620316919	3.440460857	3.209347469
1553269_at	3.87071746	3.663548159	4.721580521	5.022569413	4.344662625	4.024189294	3.77964586	4.003808778	3.643378998	4.464993531	3.937430291	3.954855478	3.878923375	3.583366511	3.688408808	4.611150204	4.034431797	4.69445248	4.587370561	3.96444079	4.805691476	5.266194966	4.574471796	3.658381951	3.886748286	3.686064606	3.275487605	4.162600241	4.272564707	3.605882446	3.273096982	3.521912112	3.368823253	3.56114181	4.088112354
1553271_at	2.828291582	2.82922783	2.991662748	2.997839745	2.931408076	2.869895838	2.994037046	2.69620868	2.685231536	2.80368424	2.699803503	2.876029799	2.869298451	2.535701998	2.851165266	3.002693456	2.674464385	2.853205572	3.333368384	3.017689939	3.2956892	2.996367277	2.840511054	2.860613706	3.310337817	2.848798153	2.836233046	2.842394042	2.875148508	2.967797357	2.987494513	2.800847895	3.236684402	2.651673991	2.869298451
1553272_at	4.462659945	4.944116068	4.660367356	5.094806324	5.031958985	5.237193363	5.26710275	5.082806057	4.86958423	4.803446845	4.864037601	5.006965234	4.839186299	4.736039428	4.510309036	4.875774244	4.785526875	5.188544719	4.692793804	4.627129714	4.100599478	5.211402672	4.564386358	4.598126847	4.650841688	4.702034605	4.812906413	4.945224038	4.74303088	4.762944036	5.173979764	4.58822689	4.98516659	4.868508674	5.113271988
1553274_a_at	5.386794923	5.222493685	5.457502105	5.365037107	5.263270406	5.068915773	5.699833016	5.171294554	5.298019771	5.180115684	5.020451985	5.597112303	5.179195989	4.781306544	5.75622291	5.726834232	5.386430117	5.281845269	5.427713717	5.496972265	5.532356922	5.735585922	5.273821853	5.143557715	4.910183741	5.260865906	4.6687673	5.173320764	5.236842217	5.134660824	4.865682814	5.232565689	5.260865906	4.948481536	6.061150125
1553275_s_at	2.950880908	3.10537193	2.861922605	2.984712891	3.165178042	2.99361972	2.954862298	2.785835613	2.795421618	2.913931511	3.048742001	3.133336519	2.950484729	2.861644222	2.984303857	3.013453824	2.987582672	2.950880908	2.928028902	2.950880908	2.87801774	2.970336908	2.843146237	2.949029319	2.677247572	3.060337281	3.090265136	3.112768007	2.940687268	2.928199903	2.905034808	2.950880908	3.050752167	2.950880908	2.685997569
1553276_at	2.786326173	2.816017248	2.703673735	2.999389732	2.716974654	2.729595494	2.90475008	3.002036157	2.771297984	3.079524209	2.805702632	3.115764601	2.848117916	2.630809874	2.90448628	2.909429256	2.902397681	2.784334996	2.746522104	2.783775808	2.649887049	2.786326173	2.718763318	2.835137989	2.934369213	2.771586777	2.666191219	2.938030915	2.813666025	2.836979351	3.067139542	2.99607413	2.788275126	2.809670205	2.685997569
1553277_at	2.865636027	2.698478106	2.796056683	2.957168311	2.707593137	3.07559553	2.765835898	2.903665368	2.645204092	2.590936823	2.785291898	2.743358683	2.792492894	2.628386023	2.785291898	2.73711528	2.723147231	2.890750992	2.649641224	2.916081544	2.966061399	2.65564903	2.797023344	2.850864461	2.907127167	2.759097597	2.941173152	2.612293144	2.805207605	2.761331951	2.759021125	3.014291641	2.664627601	2.698070987	2.785291898
1553279_at	5.517586465	5.956042495	5.781496285	6.123520652	5.729056806	6.127580764	5.609007616	5.873544699	6.323703061	5.627330114	6.039272685	6.244663792	5.86922832	6.083463065	5.757154382	5.983661571	6.211493134	5.915566092	6.050017118	5.477621812	5.486349501	5.479166751	5.685540758	5.838886647	5.919060257	5.760191172	6.138508905	6.00571718	5.91485616	5.839721405	6.165137284	6.17784097	6.146305934	5.874064968	5.876663502
1553280_at	4.838852295	4.855551323	5.010534476	5.184576885	4.804047886	4.882230111	5.313181595	5.496278978	5.20487914	5.166922019	4.816719194	5.533089602	5.684451166	5.162809655	4.732132482	5.45999393	5.476814066	5.73569061	4.27045263	5.322985369	4.973723034	5.855579445	4.889479339	4.587378707	5.206428909	5.102305305	4.808904808	5.030101236	4.653768606	4.954672477	4.342730645	4.60330312	4.781197801	5.378420791	6.330621414
1553281_at	4.230352924	4.572657554	4.899941069	4.646875322	5.051474451	5.582180801	5.004439654	5.094012758	4.644472048	4.178793203	4.624415656	4.936454605	4.447479605	4.625539115	4.568693559	4.772532307	5.347409875	4.922837561	5.390585012	4.991654241	4.492030912	4.308906654	4.424637573	4.906210449	4.468153367	4.927025153	5.238369175	4.845978314	4.896579799	4.648148179	5.062430381	4.802396495	4.851105014	4.615518633	4.734417511
1553282_at	4.266377618	3.831618081	3.44940873	3.911457981	3.90668141	3.829201576	3.753535438	3.819434972	4.067892125	3.561567871	3.831618081	3.773254695	3.971819291	4.105506513	4.01924477	3.524473395	3.862230333	3.543018734	3.662830054	3.627142058	3.802700331	3.915706337	3.709351496	3.693375505	3.9019183	3.901408733	4.09971303	3.678754113	4.097597306	4.020707242	3.872430133	3.653279025	4.03365329	3.929780717	3.858599068
1553284_s_at	3.465140314	3.862470615	3.648016535	3.841535182	3.782972699	3.643691954	3.356966295	3.782972699	4.045030699	4.203259159	4.164338891	3.610446593	3.976496373	3.782972699	3.684221089	3.786919545	3.697072078	3.791876337	3.700250535	3.660058631	3.480685995	3.711892313	3.854035668	3.94088081	3.78642337	3.85271771	3.982372023	4.15914957	3.550988341	4.001820965	3.786919545	3.78758458	4.090752083	4.028395834	3.588550618
1553285_s_at	3.050189157	3.367212632	3.058295846	3.081762603	2.887714279	2.938742661	2.900582091	3.18007952	3.040143373	3.289245836	2.89393446	3.075680704	3.185475205	2.889078126	2.997988162	3.075680704	3.253838454	3.215285475	3.234376444	2.987713568	3.025700849	3.094444374	2.927948052	2.965240927	3.075680704	3.423035826	3.232352221	2.880024922	3.02564746	3.252381585	3.176130276	3.223908956	3.011458399	3.352372161	2.836426996
1553286_at	5.572251472	5.770921206	5.526705387	5.582257719	5.81738111	5.511518789	5.776454075	5.186273099	5.760400201	5.794269896	5.688444151	5.656980584	5.773272815	5.164805267	5.72317275	5.471138224	5.576397448	5.548297156	5.961823651	5.996228438	6.081749699	5.788849291	5.827216146	5.734591979	5.622776952	5.94853641	5.639936535	5.776591986	6.070119864	6.044816651	5.675075071	5.731768753	5.648936631	5.993242109	5.675265138
1553288_a_at	4.456054074	4.545976458	4.64075804	4.734998199	4.571537524	4.824388841	4.573740062	5.026723677	4.722941002	4.302283676	4.50514605	4.851761455	4.87361585	4.822226531	4.319874608	4.551822724	5.027485247	4.749484082	4.579704599	4.512024553	4.548721432	4.475936534	4.406477259	4.550478488	4.441878684	4.554020123	4.731911124	4.623636728	4.549632962	4.247103095	4.490649165	4.352479994	4.565297601	4.678074247	4.7315006
1553292_s_at	3.074605905	3.272376915	3.505849296	3.297813702	3.078043859	3.11684771	3.390373395	3.218753765	3.218753765	3.132983146	3.254569707	3.114577953	3.245753459	3.010056827	3.433117876	3.462957049	3.50394168	3.221895382	3.616654985	3.753021697	3.722910873	2.988705239	3.17430232	3.110142176	3.025705537	3.047523604	3.020824198	3.234307353	3.09830886	3.513263346	3.128642596	3.107583682	3.169330905	2.930108808	3.953619024
1553293_at	3.207638263	3.206514875	3.179678306	3.043461684	3.139482095	3.11661748	3.089153313	3.187291328	3.100720089	3.349576941	2.968565215	3.109318749	3.3191727	3.741989325	2.956583924	3.085110985	3.076491115	3.240784354	3.334684708	2.901357984	3.13025002	3.292099669	3.160970559	3.054719965	2.96491506	3.150461374	3.13025002	3.120093121	2.941893578	3.087509505	3.468060951	3.07970435	3.115682993	2.978259685	3.170629825
1553295_at	2.567213034	2.596496637	2.622108015	2.524961629	2.687525397	2.644531788	2.552452339	2.580250685	2.725535782	2.666164137	2.835618855	2.548787179	2.645648394	2.56813741	2.717316951	2.766140421	2.669996662	2.794927174	2.752178266	2.673271843	2.64696703	2.682689318	2.907396992	2.687525397	2.759700611	2.655129631	2.726732481	2.687525397	2.65958145	2.835215955	2.713976683	2.814368935	2.588739777	2.687525397	2.583120406
1553296_at	6.942860121	7.511252679	7.78445773	7.785632962	5.773026132	6.44295962	7.063312444	9.757923146	7.798479621	10.66905317	8.552226166	8.548115158	6.928743434	8.958886651	6.958936641	7.803964415	8.39471813	8.405511269	7.833399923	8.313407024	4.458435237	7.701088224	8.741211561	7.621559952	8.560329981	7.1676082	8.110159797	7.754963381	8.547936995	8.802105623	7.365759013	9.69448008	7.591504013	8.364772833	10.8358013
1553297_a_at	6.13612334	6.587667359	6.165162428	6.386349853	6.18142626	6.649521006	6.441272767	6.43700951	7.049720124	6.718738635	6.82379009	6.807400278	6.288913819	6.425582598	6.683754536	6.345222108	6.823848985	6.42632424	6.401664155	7.293106773	7.451203925	6.356859906	6.786060996	6.895059301	6.290969072	7.236102578	7.358546179	6.90688629	7.522162256	6.911286556	7.132431925	7.020488834	7.856015001	6.567428052	6.69208832
1553298_at	3.099145652	3.078893909	3.021073039	3.187829088	3.250566523	3.130188967	3.248669764	3.077436499	3.164726731	3.414313003	3.295853089	2.986371049	3.157561437	3.008664405	3.531270747	3.005606928	3.068565563	2.989661549	2.983955677	3.171729714	2.925251277	3.03658426	2.918707098	3.27597108	3.125710708	3.09123321	3.356199628	3.139472138	3.022675332	3.206783885	3.273096982	2.9543856	3.078541768	4.454600819	3.130188967
1553299_at	2.932810244	2.833827938	2.839211891	2.893478714	2.811948932	2.729288548	2.693448195	2.861354597	2.79073022	2.885073315	2.842323965	2.932431469	2.848696767	2.593190114	2.644600418	2.981536315	2.935741206	2.951869432	2.697960699	2.731764687	2.666089831	2.811948932	2.786816777	2.813760559	2.948370047	2.776950107	2.822349202	2.617491016	2.864812057	2.695676609	2.907508237	2.728479929	2.893359216	2.518872347	2.799415805
1553300_a_at	3.648933753	3.875067048	4.068776524	3.916521717	3.569220436	3.817057744	3.865001486	3.988900538	3.826689096	4.265740802	4.005584531	3.917719875	3.893889612	3.733614916	3.737674804	3.760848272	4.279789702	3.929776533	3.615079026	3.99044229	3.577931939	3.52238994	3.939038668	4.008193468	4.103687403	3.903756288	3.805718767	3.892884313	3.939976605	3.703443214	3.998658121	3.998436006	3.782250822	3.876562472	3.547230362
1553301_a_at	3.265155436	3.352212686	3.501904405	3.356075224	3.469047272	3.32328622	3.272690168	3.106931045	3.289632947	3.386215491	3.17122519	3.318938854	3.4967568	3.19284188	3.131663613	3.547960702	3.089013611	3.32328622	3.282018211	3.077033007	3.173898157	3.468232563	3.354089706	3.731977169	3.087245994	3.345181697	3.114270639	3.529401754	3.220934713	3.359992496	3.402492431	3.273128172	3.261946075	3.558141484	3.132019073
1553303_at	5.137061361	5.013098428	5.211454197	4.724597577	4.976155148	5.198682288	4.895523477	5.191935196	5.151999002	4.900287576	4.959511152	5.12606686	4.903846731	4.941721483	5.16511126	5.011901541	4.947489562	5.01863196	5.032908042	4.68927722	4.904808138	5.030810344	4.719837579	4.954212964	5.098983754	5.07346725	5.166213505	4.875675121	4.78918995	5.334294929	5.202961931	5.098034331	5.013098428	5.013098428	4.742584372
1553304_at	3.606301076	3.923261362	3.910348245	3.940960146	4.037337726	4.420809208	3.879882437	3.840047704	4.483151983	3.617182783	3.88438239	4.193363364	4.128862493	4.784278707	4.016025739	4.241380513	4.157884444	4.108290213	4.018945728	4.248933865	3.556901006	3.932311065	3.847090323	3.994053707	3.713913739	3.8153866	3.855028774	3.723339985	4.210796618	3.58046407	3.702271111	3.804480855	4.040794038	3.876669369	4.002030296
1553306_at	3.246337466	3.660246804	3.170233494	3.202600757	3.690107798	3.597897556	3.631631052	3.749018019	3.523170547	3.342226082	3.560820307	3.567867931	3.664696458	3.908482056	3.358768179	3.667134207	3.692237059	3.240989644	3.592919295	3.032277425	3.292352431	3.40442709	3.304027466	3.235552347	3.493818491	3.455188382	3.626621475	3.619985827	3.540603839	3.531207277	3.561536297	3.732609313	3.393106981	3.719720631	3.367323611
1553310_at	3.104830896	3.234077417	3.045833847	3.196767992	3.159765142	3.19514863	3.301238124	3.291168123	3.348207963	3.301238124	3.158324485	3.097487819	3.217352225	3.398414332	3.085051761	3.114065659	3.119711816	3.052309421	3.319467183	3.267366065	3.240377856	3.177813648	3.026177517	3.434336059	3.448594375	3.361338026	3.294378731	3.26078301	3.196767992	3.159543515	3.067139542	3.169434372	2.975929054	3.330000925	3.482856322
1553311_at	2.662316827	2.593247335	2.664178112	2.789988145	2.749432738	2.802565254	2.580261809	2.831856028	2.67468212	2.853194159	2.677153899	2.671813486	2.75480352	2.625820182	2.708467283	2.804581338	2.746047476	2.717565888	2.638889031	2.699198785	2.729055252	2.819747008	2.784982884	2.818957461	2.704925358	2.62512595	2.85310152	2.533210319	2.660686145	2.763601273	2.757305543	2.869298451	2.661740352	2.89656258	2.744752297
1553313_s_at	4.830076293	4.490732939	4.99965251	4.781280942	4.874927687	4.836058879	4.891108269	4.590411327	4.735544014	4.562700664	4.360965088	4.675586899	5.194055497	4.403277598	4.599600149	4.929602288	4.671670617	4.772575209	4.47160971	4.352379243	4.672949591	5.110949691	4.768365224	4.785804922	4.500258907	4.668520917	4.541518363	4.399042022	4.59539318	4.755636914	4.596465505	4.593245733	4.769696666	4.941562571	4.268976216
1553314_a_at	3.289545039	3.772329701	3.599172803	3.475833115	3.736304714	3.720399204	3.542339905	3.902420617	3.718605005	3.647965485	3.587964736	3.77190537	3.485323087	3.929793354	3.642513149	3.629839933	3.927451921	3.639651957	3.610690557	3.717417369	3.700977092	3.581375831	3.501617474	3.618105816	3.627821981	3.652433217	3.786994728	3.475166189	3.369416181	3.622688471	3.686479397	3.814086478	3.693087704	3.745030552	3.676770232
1553315_at	2.878197547	3.137003737	3.282116519	3.005024693	3.006450194	2.962829795	3.073532049	3.087340431	3.044308621	3.029438098	3.226526267	3.075308519	3.144930579	3.023872899	3.045013008	2.877845699	2.915295845	3.025640538	3.21380297	3.175515685	3.218648591	3.003495508	2.918329262	3.484288984	2.946551606	3.225650868	3.295634943	3.048565031	3.028545254	3.074044081	3.144023579	3.312593418	3.60726358	2.813026589	3.135195362
1553316_at	4.950467952	4.916475514	4.744363878	4.893134068	4.652618684	4.788981833	4.553853079	4.73433911	5.727257852	5.258281783	5.020287053	4.908102531	4.599600149	4.749595587	4.898981789	5.024327926	4.938131835	4.941460541	4.558184531	5.008226437	4.581672025	5.251525316	5.283201176	5.555044187	4.609391963	4.764262556	4.488550414	4.673041364	4.946312382	5.126611896	4.699492026	4.877416453	5.036679273	4.98668687	5.588330624
1553317_s_at	3.445388868	3.614667157	3.341288128	3.295941484	3.242340178	3.166085975	2.961259807	3.344220702	4.051768292	3.580675018	4.105690095	3.499356596	3.110934946	3.29785394	3.447109695	3.410576481	3.29785394	3.324095707	3.448369045	3.498257183	3.705805207	3.687231242	3.830040584	3.414236995	3.28230753	3.10058242	3.191549018	3.369433855	3.909744958	3.807762708	3.09892908	3.349819422	3.495509896	3.301300113	3.994766518
1553318_at	3.875726305	4.25437291	3.760706068	3.98269595	4.166464792	4.357934614	4.283334718	4.079381363	4.277021463	4.060673563	4.19220978	4.325777872	4.334406505	4.503927105	3.999857066	3.882746304	4.007637117	3.829938548	3.752230162	3.96439385	3.408688126	4.141019754	3.909260275	3.930772001	4.060673563	3.983717171	4.30746863	4.333318275	4.075167985	3.909116398	4.413194472	3.977335284	3.873964684	4.060673563	4.126349237
1553319_at	3.872009863	4.159791725	3.744217801	3.684542505	3.506778376	3.689158149	3.514364992	3.62981363	3.852690306	4.023603615	3.880555343	3.918505697	3.732168312	3.606532832	4.310988212	4.16761986	3.541248488	3.607658388	3.088760772	4.462216952	3.484136666	4.193332812	4.227399458	3.703741131	3.514364992	3.722153075	3.600930067	3.885350727	3.895036713	3.514364992	4.099327865	4.102357531	4.18812477	3.720857686	3.311017408
1553320_s_at	2.591778874	2.819162941	2.749413222	2.836028154	2.783593127	2.77674282	2.755295228	2.8839902	2.592390458	2.688355568	2.993535979	2.622958633	2.712506252	2.773882129	2.821026693	2.68072503	2.781040301	2.788295667	2.730064784	2.728906831	2.713917237	2.977544891	2.65797354	2.967192115	2.706743582	2.711372928	2.726675312	2.768257	2.932863112	2.894868277	2.905034808	2.805073845	2.810735722	2.822379038	2.70585843
1553321_a_at	3.268418236	3.467931049	3.211096324	3.467931049	3.31091954	2.971513576	3.216255518	3.193529263	3.084150858	3.338382056	3.302968219	3.427184004	3.053397635	3.236713426	3.325358892	3.199831496	3.403999807	3.318692596	3.131585674	3.267788711	3.199831496	3.236654465	3.28030919	3.459000447	3.305585345	3.086590053	3.360705733	3.392050408	3.286181101	3.214941913	3.122973634	3.227255106	3.312024749	3.402492431	3.458344948
1553322_s_at	3.165082216	3.13461191	2.970347088	3.243210632	3.144586858	3.40442709	3.127261569	3.321180122	3.209166419	3.105033928	3.120487438	3.317959534	3.209166419	3.047032801	3.09837758	3.271843206	3.299894325	3.339269557	3.246949977	3.128156751	2.95908226	2.860644076	3.314244063	3.252264137	3.254990974	3.281298114	3.4072575	3.100922219	3.209166419	3.128731035	3.166430582	3.232257155	3.484977957	3.244276431	2.995854025
1553323_a_at	3.735857678	3.727587873	4.006375655	4.033866903	3.670498057	3.7573884	3.866570287	3.866570287	3.878993262	3.812901935	3.641392419	3.788230348	3.954292979	3.959420736	3.628928251	3.72777556	4.002152701	3.945410145	3.91653043	3.692940637	3.674184946	3.866570287	3.643654985	3.854300838	3.896647836	3.69894666	4.093560996	3.90107464	3.871528876	3.840982877	3.859665749	3.781502615	4.028844329	4.050536567	4.39860766
1553325_at	3.571804829	4.187256475	3.866658794	3.841457455	3.638350965	3.686724379	3.613450035	3.81403009	3.756658823	3.789303867	3.767965412	3.692686574	3.922833709	4.602087509	3.835231653	3.789150067	3.945957713	3.77519929	3.897991919	3.829132757	3.963788207	3.918762405	3.781437891	3.955201649	3.862610329	3.739324086	3.923387545	3.462535501	3.705551872	3.929428614	4.031748523	3.894355483	3.923420722	3.652590934	3.842151445
1553326_at	2.995704141	3.080771392	3.192091114	2.908892096	3.009157701	2.938742661	2.97722731	3.116223092	3.020294215	2.995704141	2.851927875	3.173710098	3.088405434	2.983547617	3.011561042	2.873712341	3.074282702	2.910892956	3.029755795	2.995704141	2.870915479	2.817772593	2.94266544	3.117520879	2.847852187	2.904807323	3.196767992	2.942081566	3.013205604	3.043169394	3.290207123	3.034261973	3.126309063	2.995704141	2.837645151
1553327_a_at	3.405845458	3.458838744	3.530523232	3.330108134	3.293755644	3.843466288	3.649147505	3.487777941	3.441143229	3.682816064	3.426038824	3.540211686	3.669898234	3.761523181	3.311179351	3.417820437	3.389423055	3.513321647	3.384697421	3.407546675	3.69564614	3.451931045	3.540357177	3.540211686	3.371155642	3.451931045	3.590749413	3.423115997	3.475057597	3.490411185	3.641568808	3.433006855	3.505316453	3.46707284	3.530825932
1553328_a_at	4.355589389	4.578073457	3.939144716	4.01033089	4.19544936	4.249347328	4.390247077	3.78642337	3.935273001	3.803919116	3.592919295	3.819567313	3.692237059	3.901154823	4.53855118	3.828191063	3.546564523	3.502169677	4.088807495	4.05431508	4.51394273	3.349723301	4.058939751	3.481631595	3.678289143	3.726088897	3.840205235	3.950284329	3.98388267	4.064812644	3.402509852	3.932983192	3.532825091	4.144239767	3.891353077
1553329_at	3.58806519	3.744074251	3.442926205	3.597053207	3.576546403	3.620755925	3.507705751	3.752628442	3.744000037	3.165665198	3.531930486	3.432113354	3.414571312	3.531930486	3.673510397	3.466652189	3.823242173	3.474011209	3.463530312	3.684217475	3.261915976	3.147226297	3.287155263	3.435795069	3.552960173	3.560216394	3.602187822	3.60360699	3.478564621	3.45682891	3.708499568	3.451859806	3.375908227	3.827627612	3.490781135
1553330_at	2.85605325	2.890877173	2.986929949	2.747174954	2.824675369	3.198204683	3.03247074	2.870795014	2.935061666	2.786526969	2.727246301	2.961008861	2.748792178	2.880611792	2.709162549	2.776498659	2.960890599	2.910629128	2.921778963	2.81208859	2.845980276	2.979559553	2.580018693	2.669723515	3.095602488	2.794155114	2.733669336	2.708931021	2.672466014	2.791104271	2.866088888	2.788241744	2.894435624	2.910541705	2.85308009
1553333_at	3.889023648	3.693489062	4.080503255	4.005516576	3.68818408	3.484136666	5.219202473	3.844263542	3.228626877	3.269832002	4.272562846	3.907621904	3.439764816	3.579533735	3.096404896	4.522634765	3.40650931	4.336483407	4.157395218	3.308216226	3.069742111	3.285308211	2.954949875	3.279336381	3.13884412	3.090259467	3.529538565	3.193503011	3.291497054	3.131537871	3.122976747	3.12447098	3.570306544	4.020663443	3.081011998
1553335_x_at	3.189628779	3.524298242	3.453225788	3.433321285	3.1317343	3.731247949	3.635477537	3.442372148	3.561341482	3.316209899	3.270807446	3.280298111	3.224461946	3.345248544	3.240028782	3.311597638	3.297216727	3.450501347	3.126863693	3.22878994	3.364648132	3.165939942	3.314244063	3.515894844	3.078075599	3.26496353	3.376844727	3.159460972	3.155386171	3.358090269	3.310294819	3.222201288	3.137438317	3.314244063	3.24246259
1553336_a_at	5.788017672	6.312614744	6.637268327	6.934677635	6.245899789	6.02286819	6.703157248	7.585342717	5.054892914	5.9807143	5.188750135	7.24147295	7.674169853	6.088764252	5.355052218	7.521543609	7.217323615	7.23329583	5.731387227	6.251077613	4.698696956	7.932093189	6.195194652	4.433477282	6.442494317	5.248614343	4.599505108	5.689273977	5.286231463	4.640613768	4.308633333	5.359177982	5.105173928	5.331888131	5.837340412
1553338_at	5.781700391	5.833492658	5.647950501	5.417006757	5.572563548	5.491634228	5.879545447	5.548795863	5.679171298	5.917660772	5.688698762	5.842396679	5.797296082	5.493462105	5.602431834	6.119906292	5.920906244	5.817343618	5.532327863	5.866224764	6.120284106	6.295538037	6.081414243	5.974412048	5.708441203	6.203416798	5.331197332	5.969255225	6.025072885	5.962972594	5.602680051	6.172489982	5.764477637	5.742669212	5.807351857
1553340_s_at	4.637079135	4.950031194	4.956270241	5.123270602	5.079129857	5.350079542	5.115091325	4.812107681	5.15003815	4.937369018	5.36736728	5.151862483	5.115091325	5.204041738	5.25103959	5.116463976	5.100130154	4.876653636	5.129897644	4.551009528	5.121943519	5.26912045	4.992902581	5.416304409	5.283615243	4.990351366	5.384361932	5.200858954	5.283180886	5.133609472	5.405594774	5.115091325	5.132017895	5.010071305	4.824430907
1553341_at	3.246821403	3.483169948	3.535442162	3.467200591	3.553713508	3.829132757	3.627980498	3.868341804	3.639120922	3.603996217	3.835506937	3.714022593	3.871296062	3.792684226	3.639463198	3.680950536	3.561328798	3.58400055	3.619291327	3.538257405	3.578334602	3.685578087	3.540624558	3.790242448	3.405704867	3.579472074	3.697592259	3.408182426	3.550381401	3.460334769	3.515604306	3.745585408	3.657365997	3.592919295	3.185597464
1553344_at	2.754435061	2.850068453	2.722233512	2.806629222	2.704957409	2.596624898	2.788652127	2.853523051	2.743860599	2.5634633	2.719788093	2.874307396	2.939867975	2.659706725	2.818024437	2.904164276	2.959572022	2.863639529	2.838663299	2.748535489	2.780955538	2.714337417	2.624897172	2.817140637	2.752951905	2.748400796	2.749178465	2.777665671	2.774429886	2.837167362	2.910811172	2.741810747	2.662956822	2.798021008	2.653635039
1553346_a_at	4.350161718	4.271359314	4.202869084	4.352470919	4.342897502	4.478765211	4.394058633	4.669772511	4.473026408	3.902624452	4.257890002	4.350595365	4.20147232	4.236501153	4.362755688	4.589506408	4.553359813	4.59119237	4.139828765	4.295223954	4.590659522	4.414756314	4.204223785	4.299801117	4.342897502	4.431210263	4.31733213	4.216501611	4.610906676	4.206875874	4.068501173	4.057417983	4.038828032	4.365527533	4.52126042
1553347_s_at	3.539176181	4.196458925	4.008981857	3.528664766	3.907214458	4.235445101	3.929708634	4.261912057	3.965549138	3.943600794	3.992482412	4.159318284	4.080298979	3.914287382	3.84418953	3.770797429	4.240889681	3.938237998	3.996237736	3.823655723	3.536094715	3.860175317	3.764219513	3.810803341	3.907214458	3.611147319	3.895814614	3.871965099	3.95794295	3.806023981	4.077502562	4.160836722	4.321699236	3.798612674	3.802900418
1553348_a_at	5.155354863	5.215102942	4.834655523	5.004818595	5.103764515	5.004818595	4.981403112	4.726372872	4.753755441	5.40387997	5.165962871	4.880356003	5.112929152	4.893861798	5.059444171	4.961630877	4.551724125	5.252539836	5.154938797	5.062430381	5.921103152	5.508214412	5.350773094	4.781258715	4.844257424	5.226030423	4.990914043	5.038369455	5.082124803	4.962972481	4.701485818	4.926984518	4.987173119	4.611479006	4.865214182
1553349_at	4.578584256	4.756980664	4.625697051	4.291821133	4.768856085	4.403765586	4.260185415	3.875018506	4.290281104	4.19289157	4.109678916	3.716631069	4.677890444	3.624850115	4.558266775	4.357720611	3.928703844	4.311352576	5.753229624	5.253945299	6.078471972	4.511658337	4.540465314	4.459398939	4.630873755	4.305333313	4.529137473	4.459398939	4.790464926	4.9773723	4.048868852	4.065948318	4.287673485	3.874264128	5.34159585
1553350_at	3.894355483	4.31962345	3.979975434	4.200263456	4.123225653	4.099054991	4.020832164	3.901168083	4.12658725	4.109103532	3.958993054	3.845416249	3.921412654	4.462264704	3.753838828	4.238668802	4.213547117	3.968803443	3.714883629	3.576262455	3.637878904	3.799225565	3.753386037	3.992172003	3.921412654	3.983717171	4.162926682	4.405386201	4.002226393	3.730208748	4.07841699	3.968803443	4.060299936	4.124477833	3.806850764
1553351_at	3.967758539	4.086806861	4.339699904	4.204032278	3.78642337	3.931399151	3.925390605	4.43620646	3.986054422	4.118235044	4.124144891	4.410073659	4.249164525	4.400332065	4.148144355	4.760836053	4.531057907	4.707030318	4.205804001	3.854914994	3.923387545	4.726534627	4.088683881	4.035568458	4.310054624	3.938497193	4.102001234	3.956782207	3.899030476	3.738964505	4.124144891	4.098240918	4.255056042	4.249340367	3.783957632
1553352_x_at	3.823602517	4.316909771	4.138890667	4.461853895	4.188662454	4.072828228	4.356920268	4.477092592	4.293519303	4.200463593	4.232283852	4.424430897	4.372580509	3.78642337	4.094140743	3.80856552	4.317458046	4.403326343	4.338697276	4.137666355	3.896365654	4.236145067	4.027008022	4.197249877	3.983471433	4.00677598	4.329001377	4.368613123	4.194494903	4.095087822	4.339084951	4.0618866	4.314368708	4.146700229	4.100083633
1553354_a_at	4.41626627	4.922393989	4.640562006	4.598100759	4.700348842	4.905743455	4.546362784	4.813810742	4.689520687	4.600450459	4.586653634	4.624932111	4.732656164	4.50620467	4.5518258	4.52322676	4.820240929	4.543056237	4.493387539	4.410830403	4.321831271	4.533175342	4.87547078	4.641017292	4.261414474	4.550214523	4.737484987	4.430027571	4.598100759	4.632501546	4.860241705	4.678590324	4.598100759	4.594523775	4.493387539
1553355_at	3.759846167	3.737139307	3.482694258	3.522354104	3.476174141	3.625307345	3.150586381	3.559827556	3.515726165	3.411001345	3.466585769	3.724349084	3.426235271	3.576240239	3.168606515	3.47382067	3.800529703	3.41222468	3.479306113	3.378706949	3.452149637	3.508924363	3.431627916	3.385375877	3.466585769	3.210252727	3.510800649	3.313396236	3.466585769	3.272554824	3.37889164	3.744920587	3.567414173	3.54978844	3.335368474
1553356_at	2.906048482	2.906591648	2.785006148	2.982090984	3.099669877	2.854294502	2.718735252	2.962215175	2.875469374	2.942924175	2.855017635	2.742678725	2.761199223	2.833797043	2.784792874	2.854294502	2.870783916	2.799289328	2.688975669	2.897766147	2.652972479	2.935435371	2.836223025	2.971002221	3.017927891	2.794155114	3.00643657	2.791744305	2.837117294	2.961224026	2.918626346	2.949413402	2.740680753	2.827120297	2.734462169
1553357_at	3.084915799	3.019109972	2.967179475	3.003070509	3.227687809	2.979249771	3.003070509	2.955178997	3.003070509	3.157606393	2.913848188	3.306965113	3.064973498	2.855761458	3.051910167	2.96447539	3.141413022	3.206476963	3.175380919	2.966124072	2.883312795	2.996580161	3.003070509	2.810423979	3.075118303	3.139146527	3.185617947	2.880674471	2.830499602	2.925508445	3.090390981	2.872959802	2.977263589	3.376378492	2.933922433
1553359_at	7.06658947	7.338198295	7.177053306	7.393306011	7.150888642	7.423724869	7.166837843	7.39452736	7.974682479	7.227613285	7.525885825	7.701940063	7.388640353	7.46225035	7.356888028	7.255488848	7.53219155	7.261264584	7.304963028	7.16218942	6.799859434	6.911824641	7.301379602	7.481577523	7.495865371	7.428656878	7.782869132	7.609144362	7.398510383	7.441476617	7.896368065	7.690629381	7.762564225	7.703807699	7.410834474
1553361_x_at	5.845287663	6.50292881	5.985125341	6.224288253	5.872058367	6.448346889	6.137459075	6.132365631	6.722743734	6.076250244	6.489722687	6.371746988	6.281463138	6.399378131	6.17513707	6.013739963	6.311728041	6.262521845	6.238558238	5.994437201	5.746108697	5.641815742	6.281188922	6.478056362	6.099738996	6.430264193	6.6378363	6.636979336	6.24105343	6.244302345	6.719865814	6.570119427	6.707467575	6.274499845	6.172616234
1553362_at	2.937388086	2.689546095	3.01645645	2.57085133	2.716333735	2.58423071	2.93280205	2.764342954	2.597304716	2.568538564	2.562338157	2.772105671	2.772105671	2.433255287	2.607817295	2.689546095	2.599151154	2.680497614	2.893226587	2.862410602	2.54225032	2.966276685	2.644558111	2.781207695	2.69542697	2.723865344	2.750226665	2.689546095	2.587748698	2.548641643	2.658344895	2.787572061	2.599777664	2.735776079	2.600367325
1553363_at	4.005366485	3.762785389	3.866930928	4.000551126	3.987824634	3.970077917	3.999582984	3.853496589	4.068232915	3.966147531	4.042198591	4.209546146	4.260304669	3.838690254	3.92027757	3.865015494	4.297465725	3.847849445	3.993973467	3.943246107	3.649615234	4.355967469	3.979692437	4.109739834	4.083544819	3.957916248	4.099788738	3.970077917	3.847378726	3.744213132	4.00441715	3.844288679	3.779852505	4.133463283	3.834418229
1553364_at	3.476240525	3.623873163	3.559376127	3.815232639	3.755121757	3.548321462	3.615973759	3.571070231	3.624858796	3.519522376	3.580055657	3.789682349	3.549788681	3.64603216	3.540603839	3.558753472	3.721822546	3.595911875	3.464955784	3.669514858	3.866033522	3.533007057	3.659633701	3.554260181	3.633015385	3.526689792	3.532257299	3.464197716	3.69391567	3.448806352	3.614947977	3.667582506	3.611998815	3.518850009	3.626779814
1553365_at	3.120157292	3.06227557	2.983077848	3.168017798	3.26542689	3.324237016	3.103571937	3.261694632	3.084306054	3.317952636	3.179962099	3.288320784	3.196767992	3.316899497	3.325456005	3.174248451	3.065208244	3.196767992	3.196767992	3.274202192	3.229940753	3.532500898	3.190026369	3.089366216	3.217200355	3.191685012	3.343677012	3.165607048	3.202566989	3.050377749	3.186884919	3.241814708	3.197721638	3.254865816	3.210166858
1553366_s_at	4.999880173	5.054765146	5.1678961	5.406519601	5.044093195	5.288205435	5.21993926	5.4261438	5.603706928	5.133080165	5.339205874	5.364980804	4.956880096	5.275863291	4.963598588	5.214526119	5.79128199	5.02755328	5.308488032	4.798149807	4.924781141	4.818827165	5.006609708	5.074008365	5.060173151	4.915028974	5.433510298	5.3973205	5.077530459	5.055028765	5.218899506	5.240111722	5.118049339	5.191300163	5.239448877
1553367_a_at	5.814099906	5.770921206	5.697609289	5.523505555	5.583019203	5.790198418	6.084527249	5.779183858	6.207326475	5.750649984	5.566456709	5.612757234	5.785568223	6.19380561	5.28932423	5.669966602	5.81785535	5.554009275	6.047737493	5.396418752	4.678190346	5.376995335	5.528579179	5.311846903	5.303568862	5.504168638	6.046589694	5.669966602	5.844700869	5.415562135	5.807862263	5.802332347	5.620447881	5.743132964	5.389450011
1553369_at	4.175659482	3.897053629	4.009720927	3.871535905	4.214693277	4.167410464	3.937108467	4.05485426	3.941363174	4.042990684	3.960611717	4.078973736	4.239815003	4.272562846	3.987983533	4.071177041	4.208717903	4.012648691	3.812142079	4.051403589	4.653816196	3.988411928	4.181038159	4.114859999	4.05485426	4.190065119	4.14544505	3.972863301	4.254590862	4.247663817	4.563988354	4.142849367	3.855578895	4.261606004	3.592413968
1553371_at	3.45426395	3.645684161	3.544355538	3.552732572	3.712312883	3.583345882	3.892788573	3.875460129	3.692433829	3.552732572	3.689292116	3.722251356	3.902249042	3.946202989	3.214627686	3.467949459	3.855325278	3.507584446	3.290077199	3.254891428	3.278855367	3.477635421	3.371769793	3.312747558	3.732127709	3.520336805	3.746847089	3.552732572	3.552732572	3.401751338	3.748422095	3.502077469	3.48426511	3.869685633	3.615305541
1553372_at	4.183266666	4.44632646	4.342870826	4.210536675	4.252746056	4.551475551	4.212484305	4.461954884	4.772616043	4.060673563	4.309535035	4.449465133	4.313478825	5.785643643	4.147619269	4.253883967	4.579207417	4.154546749	4.15980657	4.50452891	4.331605997	4.34010141	4.226506266	4.49086466	4.47737481	4.461672838	4.507215581	4.407537464	4.318562308	4.25685993	4.318562308	4.251305681	4.111182803	4.411997399	4.120711434
1553373_at	3.311667789	3.302091134	3.433328986	3.496950449	3.442223537	3.704156352	3.332096808	3.332096808	3.277959084	3.242917667	3.530196221	3.361282225	2.959472632	3.074753931	3.196466313	3.155062582	3.337926982	3.514488979	3.30080572	3.207895038	3.495235144	3.089033321	3.276079062	3.391226367	3.521418204	3.192268727	3.273471581	3.142595247	3.196628478	3.155062582	3.421471761	3.297558889	3.790014316	3.486008093	3.363499487
1553374_at	3.013731243	3.090722391	3.048742001	2.982090984	2.884062197	3.042712998	3.200268322	3.098242379	2.969839308	3.077041443	3.101261473	3.009460412	3.331930089	2.841244902	3.057166693	3.048742001	3.164550874	3.240784354	3.189874331	2.879713425	3.193381807	3.048742001	3.048742001	2.991268363	3.225844176	3.069273672	3.209040991	2.99173186	2.817568	2.921606142	3.336511872	3.133330913	2.879022447	3.048742001	2.956139318
1553375_at	3.845263275	3.958108134	4.06001495	4.204766134	3.834812829	3.999508894	4.255463651	3.987356991	4.340767778	4.182007662	4.320456711	4.303588423	4.144558025	4.290495645	3.933690791	4.270562446	4.016536426	4.203373898	3.922113733	3.794676958	3.506190889	4.565006596	4.011974066	4.051768292	4.051768292	3.847102518	3.867945479	4.316455463	4.244756156	4.110792417	4.051768292	4.094165476	3.795325249	3.935124938	4.184492175
1553376_a_at	3.108549339	2.827547428	2.939867975	2.86001217	2.909585144	2.937291701	2.975597551	3.275487605	3.054449129	2.858612427	2.959763517	2.802567309	2.921743021	3.149715699	2.939867975	2.870947524	2.882459316	2.973626061	3.040319502	2.86928307	3.054735168	2.862552986	3.15582877	2.924134689	2.881043442	2.866408266	3.021549243	2.85595277	2.938806731	3.075099079	3.083429625	2.935148452	2.794838597	3.175412352	2.856673742
1553378_a_at	3.363488829	3.424465373	3.416425432	3.74178309	3.540603839	3.44075976	3.430630885	3.663486089	3.862154538	3.564327636	3.615824431	3.68041712	3.48788545	3.483189025	3.448223051	3.591949178	3.700334369	3.459142865	3.494383185	3.347833237	3.35685752	3.395907031	3.330528014	3.467931049	3.347504505	3.534580557	3.688492753	3.358880208	3.34383843	3.311496875	3.496043073	3.284367918	3.496043073	3.531876293	3.34545402
1553380_at	3.110820712	2.935061666	2.831040629	2.926326101	3.002781934	2.877863519	2.806948197	2.851888399	2.905034808	2.947889819	2.875998354	2.898315397	2.765067964	2.785855957	3.20250617	2.740286143	2.783176572	2.935061666	2.849386024	3.065949588	4.074149872	2.85288603	3.109625409	2.947308812	2.938957376	2.714931774	2.739132898	2.905034808	3.120072313	3.003533714	2.944028698	2.865705496	2.968331916	2.800598029	2.879940871
1553383_at	2.828086968	2.68649437	2.622301108	2.749639787	2.810213457	2.815311714	2.705025715	2.644820897	2.74291657	2.810213457	2.768643865	2.923185346	2.676814191	2.888739223	2.770164824	3.094807427	2.62749771	2.875140733	2.790761086	2.942552469	2.76243275	2.834906029	2.810213457	2.995310698	2.830028283	2.74540552	2.810213457	2.760912672	3.054765556	2.683189466	2.811103718	2.99238497	2.915009386	2.913722006	2.806629222
1553385_at	4.655056342	4.942291746	4.233524284	4.797644544	4.778004596	4.836924056	4.553853079	4.524313546	5.053126664	4.696607519	4.835185102	5.036062841	4.774416408	5.263594022	4.40526112	4.523909237	4.918799555	4.504241167	4.709327863	4.522067848	4.692267764	4.413780014	4.59011513	4.6888077	4.686596212	4.654451438	4.980838212	5.235209822	4.549672466	4.770288948	5.036076396	4.63861593	5.066245344	4.626729716	4.369327259
1553386_at	4.309084241	4.511053575	4.429630642	4.746142459	4.372308714	4.773515574	4.34733036	4.409548668	4.372308714	3.989748136	4.684836701	4.800399276	4.777218495	4.378059387	4.507033255	4.472628058	4.930695394	4.736616186	4.156705126	4.998115069	4.317736276	4.369449357	4.216794712	4.808391194	4.512014613	4.477238239	4.714479727	4.597315533	4.684491017	4.768691115	5.001404928	5.164511031	4.844271853	4.618563061	4.611726818
1553387_at	4.003403232	3.873293711	3.790791845	3.778117627	3.955659938	3.613093971	3.68145824	3.643691144	3.921313652	3.633161366	3.730185276	3.673142564	3.957076138	3.642581995	3.768068179	3.774510699	3.921245159	3.502906873	3.739999457	4.020218639	4.08919495	3.655431998	3.500817589	3.681345288	3.739999457	3.790791845	3.78760356	3.751329987	4.028059604	4.089841311	3.921009565	3.867470265	3.87407815	3.707235255	3.97137333
1553388_at	3.629673501	4.016883337	3.572623888	3.587237731	3.595491864	3.719156017	3.69628464	3.67879046	3.719114221	3.540781407	3.708917466	3.729272904	3.851379383	3.889430438	3.601644619	3.851379383	3.797293374	3.585333865	3.661702196	3.804715149	3.601772704	3.913570744	3.946340031	3.744653822	3.762169461	3.587237731	3.961782534	3.888884937	3.668563073	3.708917466	3.563406516	3.708917466	3.532202467	3.765746178	3.646248236
1553389_at	3.106437187	3.184076226	2.814440506	3.386419743	3.160490479	3.149175999	3.397712416	3.338454579	3.453850114	3.094444348	3.213137548	3.033997098	3.235421144	3.482698997	3.059849384	3.161384008	3.256817523	3.193135589	3.202409953	3.239899403	3.276726333	3.275781841	3.175557686	3.437185932	3.117288569	3.024542912	3.239899403	3.419568405	3.520910038	3.398999806	3.106437187	3.119587874	3.239899403	3.227433438	3.424810758
1553390_at	3.264079581	3.108961906	3.389182965	3.357813514	3.464553998	3.535104526	3.170560805	3.253127111	3.652293196	3.466475592	3.213208844	3.559228856	3.654680242	4.56819586	3.493099538	3.050204595	3.586151145	3.378331915	3.21156641	3.450939013	3.617830942	3.220703116	3.299694941	3.54224654	3.2516625	3.621797309	3.787031337	3.428950386	3.562062779	3.061543572	3.296232902	3.567285272	3.212304971	3.389182965	3.08898463
1553391_at	3.18829306	2.999064059	3.198075961	3.001583439	3.003264035	3.121789472	3.122110207	3.24372642	3.22221359	3.051644201	2.984875544	3.19292929	3.064729765	3.229022142	3.252631272	3.172897972	3.273096982	3.13025002	3.096484411	2.99158849	3.020793647	3.14184691	3.127199203	3.030277874	3.225446925	3.227965833	3.160061716	3.005551012	3.034146452	3.08682691	3.322987549	3.257720828	3.001962297	3.211017184	2.93162844
1553392_at	2.961224026	3.122935075	3.194308658	2.982090984	2.907785758	3.060463379	2.878265819	2.995356076	2.961224026	2.875134811	2.981128813	2.961224026	3.166894529	2.907241443	2.961224026	2.982407657	3.070943923	3.034771742	3.053825746	3.035919626	3.060031507	2.790156415	3.005665976	3.095281899	2.832796145	2.942469691	2.933398623	3.215785711	2.874523569	3.034489513	2.91091773	2.961224026	3.003021366	2.961224026	2.642711117
1553394_a_at	2.846513132	2.92411825	2.844579732	2.877471518	3.308454973	2.796426558	2.867592661	3.271800388	3.063507491	2.631744443	2.725627922	3.019184303	2.935061666	3.883061701	2.931461339	3.010299592	3.138140041	2.980589345	3.006067025	2.983955677	2.974077688	2.841389691	2.797406058	3.061160031	2.940910485	2.87712632	2.973300358	2.925365248	2.929180791	2.958438544	2.785920891	2.910076786	2.988006014	3.083967625	2.896074248
1553395_a_at	6.03074699	5.702255059	5.887926528	5.906061946	5.671486702	6.125332076	5.888518174	5.60207839	6.511634445	5.794222658	5.41922445	5.684924244	5.666090493	5.752246898	5.848834717	5.96136154	5.925578609	6.054935458	5.550938083	5.419769413	6.663495259	5.667921256	5.722984831	5.692490469	5.325730352	5.803202596	5.823175297	5.471946141	6.10315472	5.817788155	5.2936303	5.781043977	5.732421192	6.023330327	6.031082632
1553396_a_at	5.525050821	4.911357148	5.19804672	5.459852653	5.138883338	5.797037568	5.678596987	5.772380418	5.449450662	4.396387856	5.052479678	6.026349548	5.624965768	5.814831318	5.234225922	5.184576885	5.748163004	5.20878165	5.508807636	5.047654566	4.347773846	5.251525316	4.759674382	5.211613597	5.558574303	4.930849901	5.34572596	4.911595451	4.421597704	5.033072126	5.048342601	5.107610467	4.682081268	5.569540522	5.675066865
1553397_at	5.929923855	6.471365132	6.217304742	6.349899462	6.22339579	6.569395171	6.319525048	6.494096543	6.376929246	6.172216231	6.400663669	6.652759727	6.396241112	6.701966408	6.095512282	6.367537746	6.369498014	6.250098175	6.242558291	6.223114732	5.671335292	6.24241599	6.017669796	6.292155803	6.307817667	6.43215728	6.718221627	6.346970624	6.288622538	6.045656746	6.570614986	6.549292117	6.486972058	6.477808971	6.357556485
1553398_at	3.054773803	3.052055839	2.813716309	3.163623962	2.980823705	2.803597815	3.020445076	2.958950007	2.9852484	3.048287382	3.010846198	2.980823705	2.857831201	3.325798748	2.975880224	3.011604585	2.968756884	2.986440865	2.898937847	3.048755914	2.882412272	2.928901089	2.918707098	2.958226874	2.939527996	2.972466213	3.223373058	2.8449094	3.008409724	2.921588102	3.098218786	3.105831646	3.030619715	3.010039832	2.903465648
1553399_a_at	6.175103104	6.120188222	6.368314654	6.36057767	6.135228123	6.781560206	6.367494667	6.255698011	6.567559095	5.673195156	6.139679047	6.419376276	5.953887551	6.788092254	6.516512612	6.071499008	6.228278808	6.005197397	6.282007869	6.382751543	6.228278808	6.219455144	5.956616528	6.552310119	6.293117377	5.932378601	6.390637393	5.95472518	6.228278808	6.043600286	6.145840533	6.193329635	6.476936719	6.21603995	6.044120217
1553400_a_at	3.257059793	3.463738609	3.498294348	3.43578334	3.491381562	3.539574945	3.643026143	3.384690498	3.362371	3.168341678	3.329707184	3.049409019	3.684058708	3.524995029	3.597005313	3.688405627	3.577728017	3.404863524	3.370896948	3.405652447	3.887814575	3.670215624	3.491381562	3.479845297	3.635872124	3.409048971	3.404863524	3.404863524	3.492486771	3.182297878	3.585313003	3.459635024	2.952853486	3.255813345	3.05556872
1553401_at	3.149715699	3.340982049	3.388220926	3.414571312	3.28253452	3.371384538	3.161855454	3.286238282	3.240929925	3.43263081	3.727818065	3.358381404	3.414571312	3.20250176	3.729461028	3.211712472	3.293234716	3.663410111	3.383437801	3.371967991	3.414571312	3.41622114	3.314244063	3.459167769	3.442836099	3.706591658	3.424998137	3.550002665	3.601772704	3.550002665	3.527930125	3.557420812	3.564818005	3.463324746	3.250599952
1553402_a_at	2.932452784	2.959348432	2.904444156	3.068989409	2.726658666	2.920154979	3.213498173	3.03970725	2.873098998	3.289372546	2.932452784	2.955493695	2.837284141	2.882164163	3.043535288	3.063426566	3.338409863	3.158945749	2.868513019	2.972030731	2.727707257	2.721013534	2.919923855	3.187574856	3.057406681	3.041533974	2.906023799	2.969861538	2.994374118	2.94961282	2.936569131	3.041710752	2.878639675	2.935061666	2.92098497
1553403_at	4.116288364	4.143094669	4.024339979	4.191152899	4.051929443	4.311934607	3.914687444	4.271383498	4.167715998	4.004044955	4.205680544	4.378514291	4.014243586	4.451663219	3.955054659	4.015870979	4.65762066	4.208717903	4.013835749	3.85389547	3.950849039	3.97872749	4.117813657	4.294902865	4.116317249	4.002188117	4.300552926	4.171442436	4.043076483	4.118395195	4.583215281	4.309729692	4.180499216	4.208717903	3.973394245
1553405_a_at	4.28306073	4.083450325	4.256904317	4.128938988	3.915595324	4.221966873	4.128938988	4.117501641	4.545739337	4.004044955	4.210540218	4.314820197	4.107801204	4.855858858	4.169957295	4.065694539	4.355477986	4.065875415	4.186874334	4.030795181	4.027082936	4.128938988	3.936881751	4.111963103	4.092872942	4.146432177	4.363230045	4.115480712	4.24040122	3.996261297	4.235330757	4.108924473	4.158503546	4.257605904	4.128938988
1553407_at	4.758157422	4.200365878	4.625609623	4.186061824	4.245154306	4.697085067	4.361465437	3.950704115	3.92333603	4.104939604	4.424116229	4.042603807	4.361465437	4.386818665	4.17988489	4.267601709	4.532580946	4.188853624	4.447636145	4.561398946	4.747293574	4.08165537	4.299150283	4.361465437	4.669960123	4.35744564	4.28755611	4.133172223	4.575461297	4.258687294	4.283807325	4.251616831	4.286408047	4.361465437	4.4200619
1553409_at	3.018268898	3.020375728	3.149142389	3.100992423	2.838783817	3.059133151	3.020375728	3.190491404	3.020375728	2.683752686	2.967179475	2.99705191	2.998539387	3.237639609	2.935061666	3.165918591	3.274086882	2.993737556	2.909572292	3.088332944	3.030119992	2.79273135	3.003070509	2.888968184	2.989052771	3.080659325	2.987970741	2.80676024	2.852219174	3.023301514	3.271714791	3.202805648	3.134446021	3.060934096	3.058484999
1553410_a_at	3.381512343	3.457189623	3.190256811	3.488491237	3.736304714	3.341139135	3.444413549	3.488493129	3.576695515	3.232040654	3.564297375	3.219606504	3.368615009	4.135696917	2.907164632	3.509327487	3.431193353	3.36617725	3.36617725	3.136856401	3.241107117	3.136068591	3.419503957	3.331310782	3.702174411	3.310769461	3.28803128	3.457573312	3.21465026	3.123062915	3.384938364	3.456296931	3.255913782	3.406951843	2.957088046
1553411_s_at	3.232077221	3.300859316	3.133876856	3.509280282	3.47777915	3.399660231	3.362301397	3.547694727	3.298175343	3.549679393	3.205964343	3.417198651	3.582515095	3.526967398	3.397327877	3.25683718	3.366102228	3.31815867	3.486662115	3.186481969	3.362301397	3.145403028	3.299885053	3.274405192	3.598090706	3.550341407	3.520675579	3.300859316	3.11961536	3.237462739	3.408428885	3.306861809	3.270247536	3.468560569	3.268179315
1553412_at	4.101196931	4.396793116	4.400336275	4.744516245	4.199220557	4.407554557	4.439573379	4.470096558	4.413810057	4.231360877	4.61968148	4.335425382	4.344536699	4.420437997	4.327589816	4.275150174	4.322864871	4.576066553	4.453088731	4.521879854	4.317736276	4.290439826	3.957657072	4.390050647	4.485434024	3.938497193	4.620587606	4.200150799	4.10783413	3.883151885	4.316136971	4.460159627	4.340640426	4.086017782	4.033051077
1553413_at	3.526194587	3.993266791	3.873682275	3.774677855	4.018790048	3.693893195	3.812899829	4.131695688	3.981732905	4.110476736	3.850878667	3.745190206	4.334324825	4.544940331	3.695742742	3.732392076	4.119132761	3.846930028	3.817566811	3.940048321	3.776513164	3.799225565	3.838852401	3.708917466	4.021599734	4.135544338	3.762765413	3.688370255	3.78630558	3.60940719	3.861686853	3.768597458	3.707223471	4.094466499	3.560719214
1553415_at	2.734367854	2.973343631	3.207092851	3.213720282	3.0553479	2.892181316	2.690600351	3.161736569	2.768522769	2.87615913	3.010846198	3.155508576	2.84299109	2.646013955	2.845435199	2.942617902	2.871630374	3.044949343	3.040916225	2.892726998	2.759177671	3.033322859	2.570122521	2.669735766	2.935061666	2.78843498	2.971105401	2.749245289	2.696654675	2.86136943	2.972610513	2.786591632	2.827847408	3.004436131	7.317186208
1553417_at	3.479055795	3.584732719	3.524607357	3.513230826	3.294842404	3.676785945	3.854146459	3.501083499	3.414633784	3.205199366	3.47670766	3.737125298	3.543016012	4.220438223	3.320247087	3.409148698	3.540589928	3.720917168	3.562583667	3.162353802	3.046696588	3.450964843	3.401858392	3.324475968	3.449839668	3.567304448	3.80071052	3.450964843	3.386303582	3.423577594	3.550167066	3.350388879	3.347473907	3.331495381	3.30049452
1553418_a_at	3.681470884	3.712866607	3.719704193	3.836689474	3.428270689	3.79334115	3.504239713	4.015042269	3.680391162	3.463371369	3.617983716	3.664268694	3.9887648	3.812157063	3.55264914	3.586384355	3.869182819	3.446850079	3.722935812	3.425562856	3.441270901	3.544144584	3.304627686	3.54224654	3.90330383	3.718536848	4.060673563	3.588156078	3.827036999	3.740781875	3.847257705	3.32152234	3.572423583	3.667625079	3.57763968
1553420_at	5.526358015	5.403747967	5.509988108	5.337327931	6.492832201	4.175897144	5.31638072	5.40723322	4.175897144	3.928662949	3.899864444	4.751738264	5.922074774	4.175897144	3.761125175	5.655080885	4.071227692	4.968014574	5.345686018	4.164415377	3.810339322	5.550081272	4.051607271	3.574671313	3.92717984	4.046514859	3.950266818	3.657031002	3.610064857	3.614159281	4.456419208	3.650129845	3.797126735	3.783037513	3.248986011
1553422_s_at	5.14629269	4.876378221	4.886093737	5.205344274	5.158900578	4.934542712	4.555899647	4.668504203	4.67582249	4.354318925	4.636710139	4.679109143	4.73045249	4.984391038	4.591379785	4.796471761	4.722123843	4.715141593	4.655402974	4.449451405	4.146592964	5.363894057	4.524079353	4.675003516	4.636710139	4.656212215	4.627013702	4.649332292	4.622201596	4.237848875	4.505821815	4.773602826	4.732442628	5.143216979	4.337101042
1553423_a_at	3.159313207	3.093191022	2.954504613	2.806629222	3.298351261	2.999879368	3.139522059	3.041091679	3.582374009	3.381562148	3.498257183	3.202040157	2.918402521	2.98433984	3.954872193	2.985866925	3.346309462	2.849994415	3.029650093	3.621030267	3.867686626	2.901602042	3.49304375	3.196114478	3.210175391	3.938497193	3.130728807	3.184231758	3.453944665	3.548796819	3.37173209	3.12447098	3.79765906	3.042008564	3.1708673
1553424_at	3.307729364	3.389511701	3.191304048	3.135952205	3.253073838	3.324525505	3.291699847	3.254340992	3.465856706	2.971235333	3.314244063	3.342715657	3.299839659	3.869685633	3.060559251	2.98166546	3.498680323	3.152883938	3.478499576	3.22369667	3.217730818	2.989963483	3.187630283	3.279336381	3.267228582	3.244331073	3.35938293	3.275287945	3.254231576	3.209172544	3.10711486	3.333602448	2.8872349	3.441703625	3.131546293
1553425_at	3.671588072	4.076223091	3.816170377	3.885417674	3.742313977	3.876969426	4.070965733	4.010105595	4.074574164	3.648883778	3.622441363	3.716322044	3.672781019	3.801620016	3.86349307	3.606121076	3.927406057	3.89402067	3.945279877	3.657910719	3.923387545	3.568128059	3.618585082	3.684779498	3.692855552	3.747802383	4.190199911	3.582390309	3.673694903	3.974085358	3.811660629	3.731946165	3.825351254	4.000415806	3.82662772
1553426_at	3.31833245	3.184271169	3.19292929	3.252899831	3.362301397	3.440526279	3.024438871	3.300458939	3.19292929	3.196060123	3.19664332	3.402515894	3.00478056	2.981977042	3.017830502	3.031990787	3.745100084	3.341879981	3.302935149	3.215994402	3.102125439	3.309805313	2.89621541	3.357303251	3.333008424	3.109466586	3.4105649	2.918707098	3.212844998	3.107584912	3.014231641	3.177544872	3.1481949	3.205870513	3.30049452
1553427_at	5.221088721	5.188644238	5.318253585	5.224675114	4.878931712	5.498060174	5.389386955	5.337628746	5.211237522	4.950983594	5.432091127	5.337628746	4.941945098	6.122727259	5.221196239	4.899560638	5.475893642	5.312116178	4.919066484	5.33643108	5.025502313	5.12470141	4.98662359	5.188644238	5.240565368	5.180462782	5.287464314	5.141421606	5.188644238	4.920310004	5.184694993	5.100245234	5.072391308	5.029574834	4.903224796
1553428_at	3.067565193	3.296548132	2.961285409	3.020700701	3.273096982	3.184476157	3.060179633	3.325940547	3.189208805	3.206739597	3.221259671	3.154295942	3.029672247	3.181373463	3.155431148	3.181373463	3.056064623	3.152883938	2.991009027	3.061105821	3.125911963	3.073071234	3.157440304	3.014983501	3.13025002	2.994601861	3.042754578	3.01486433	3.206739597	3.231208405	3.11454558	3.278840776	3.050494583	3.18838816	3.396156108
1553429_at	3.951188526	3.773616823	3.936514974	3.962927606	3.638350965	4.089195806	3.846775701	3.82113913	4.058387446	3.790796292	3.934849254	4.055872123	4.113016544	4.08717165	3.992414674	3.699831253	3.921930478	3.902949991	3.81812421	3.812464415	3.656375717	3.730430008	3.662265859	3.572439906	3.950118931	3.901878605	4.074952359	3.872024018	3.690030474	3.705235372	3.906840419	3.888513376	4.094466499	3.705235372	3.897452122
1553430_a_at	3.894355483	3.781298721	3.786682675	3.602201465	3.968714292	4.095228044	3.576334412	3.94770929	4.033407739	3.632844905	3.809451298	4.090289793	3.870960205	4.208440857	3.69670103	3.964345282	4.23314797	3.586245278	3.795775621	3.747883731	3.605769072	3.666793838	3.838952387	3.983543909	3.805548508	3.73948291	3.951924694	3.908029512	3.872370224	3.762689076	3.8857162	3.631622158	3.744599694	4.130849575	3.783961934
1553432_s_at	4.340875503	4.645211811	4.421992815	4.516057217	4.546577576	4.597057486	4.551475271	4.588183301	4.738033085	4.416726527	4.520770098	4.570010552	4.211651622	4.998320491	4.51368014	4.539680208	4.569114999	4.52542372	4.365163291	4.223077222	4.236812021	4.644246248	4.483763343	4.494352565	4.718279164	4.514927957	4.588573162	4.565529124	4.530582249	4.445793416	4.597057486	4.970680092	4.378677713	4.664191686	4.49569432
1553433_at	2.964957299	2.525526405	2.660904779	2.8149496	2.646557692	2.937193007	2.85177237	2.978965525	2.778768416	2.697910859	2.709174821	2.619115977	2.659901927	2.839090157	2.642903708	2.71557947	2.66671202	2.856271616	2.699832445	2.607924392	2.699832445	2.663217838	2.691775466	2.52598191	2.699832445	2.776941352	2.593118539	2.699832445	2.729073179	2.595401793	2.839090157	2.506439813	2.468971769	2.955241681	2.685473427
1553434_at	3.154469525	3.146256187	2.953843448	3.141617129	2.986970112	3.217424862	3.010153944	3.395857567	3.189208805	3.112766302	3.254295933	3.034261973	2.96008696	3.029912341	3.057864485	3.321284565	3.173887934	3.102525065	3.45918782	3.055472772	3.061773799	3.112766302	3.21183614	3.287545126	3.098683043	3.004047741	3.042637077	3.079343352	3.108556565	3.238794538	3.112766302	3.115187789	3.036689169	3.248320103	2.875657235
1553435_at	4.133383038	3.83024508	3.534966621	4.076715879	3.684749697	4.110172669	3.79693197	3.896303341	4.006653198	3.885587887	3.788894725	3.851128099	3.898806474	4.455038902	3.598778889	3.788221884	3.794268015	3.731378481	3.753829147	3.606130687	3.330494812	3.578072105	3.750254293	3.4808407	3.775052719	3.571248367	3.864463154	3.865383524	3.757248592	3.819985859	3.982859596	3.998436006	3.864258666	3.780359275	3.466533122
1553436_at	3.579972724	3.25920325	3.578126871	3.493100483	3.395814735	3.532257299	3.315961185	3.577950906	3.450981538	3.544374378	3.175739108	3.438890143	3.389645531	3.425954345	3.335414436	3.543538758	3.438429058	3.404410028	3.188379385	3.230190942	3.33339845	3.396464894	3.398239012	3.370404341	3.528424878	3.314020702	3.532257299	3.355671833	3.349944513	3.549616807	3.404410028	3.641261663	3.166424533	3.336445872	3.491615575
1553437_at	4.26739846	4.476730595	4.688270497	4.622710886	4.618797178	4.421992815	4.419140979	4.678074247	4.719800372	4.409488314	4.400235232	4.76761792	4.448279685	5.072590223	4.039509845	4.349491259	4.690792648	4.413176455	4.270900492	4.302281483	3.638552942	4.076672375	4.27740146	4.355543584	4.51454483	4.390639483	4.204811347	4.471052408	4.400235232	4.46586247	4.587318063	4.217872047	4.103287333	4.458938493	4.037991015
1553438_at	5.836904084	6.274396402	5.976115041	6.162456994	6.5595083	6.040939896	5.891110991	6.018361601	6.4419713	6.097928458	6.071254938	6.268645946	6.381686083	6.013813192	5.814213372	6.09979666	6.02238514	5.870563097	6.028103334	5.84059915	5.877248417	5.64735825	5.960874445	6.230965808	5.802813257	6.147948105	6.148428417	6.137809726	6.138093325	5.725435808	6.318683557	5.946914431	6.508258092	6.348355787	6.140807286
1553439_at	4.482997219	5.022163359	4.523765561	4.503270601	4.572135999	4.901346801	4.932759558	4.720801004	4.773649685	4.491132159	4.683664022	4.692592277	4.945523743	5.059547244	4.643874022	4.679356469	4.646271739	4.568579243	4.683664022	4.571235664	4.485742203	4.614355467	4.50311648	4.725938026	4.706622229	4.905492907	4.981243099	4.683664022	4.704201576	4.950455496	4.91661867	4.771014184	4.674441739	4.47705856	4.528705759
1553440_at	2.841113897	2.707628109	2.828973176	2.832575932	2.981757957	2.923362497	2.770921779	2.9702082	2.880261741	2.79099777	2.801828733	2.809670205	3.048742001	3.025087701	2.850341941	2.983955677	3.11417255	2.968727027	3.104139892	2.901136383	2.824951064	2.734841825	2.994477933	2.804785148	2.877617474	2.9221414	3.060339095	2.750800664	2.756870735	2.648212572	2.790928467	2.752461462	2.814990319	2.658315642	2.850264621
1553441_at	2.420781084	2.698376184	2.590957051	2.683980457	2.567417985	2.454210505	2.535915219	2.551334023	2.438555038	2.44507431	2.432638061	2.538595418	2.638950865	2.538328347	2.542230908	2.586433871	2.524012618	2.538328347	2.528263881	2.703865846	2.538328347	2.623774112	2.454604414	2.778768416	2.580037402	2.517845011	2.457407215	2.523915628	2.604103844	2.536315201	2.492570552	2.476628018	2.542827664	2.496347957	2.528211868
1553442_a_at	3.14827213	3.158224852	3.087085725	3.382370606	3.167339882	3.162329208	3.191676448	3.390947775	3.595435337	3.389523181	3.346153401	3.303154145	3.467054895	3.425015703	3.316362716	3.295343727	3.414571312	3.274202192	3.287691667	2.946117495	3.145607099	3.356388624	3.251244047	3.279336381	3.274202192	3.447224647	3.274202192	3.27821343	3.298066842	2.927043255	3.569819826	3.160562489	3.289205523	3.228538679	3.060455685
1553443_at	3.274202192	3.228443197	3.251287217	3.275469472	3.398118751	3.359036645	3.192567402	3.469973454	3.249898416	3.26461382	3.367883111	3.456657803	3.274202192	3.359372134	3.228440153	3.147672989	3.527320633	2.978450914	3.145468947	3.222316994	2.727760871	3.137261393	3.339706788	3.231300873	3.274202192	3.450184977	3.322264209	3.001278952	3.274202192	3.435091338	3.304561733	3.274202192	3.333315343	3.30049452	3.19292929
1553444_a_at	5.494045988	5.943511081	5.515340726	5.806682069	5.745207107	5.999892418	5.662820656	5.918759265	5.906798029	5.58589033	5.672387404	5.853093205	5.610943736	6.268998007	5.641606913	5.583721968	5.954462967	5.639684431	5.874481488	5.513360761	5.122298093	5.462483428	5.647546676	5.54528597	5.658117622	5.686265937	5.778925588	5.907635756	5.804631601	5.645088842	6.049357129	5.713311138	5.745207107	5.941078563	5.777362689
1553446_at	2.930408368	2.981032486	2.858906454	3.041703817	3.342438458	2.981032486	3.001589655	3.255965828	3.053265725	3.021510831	2.972008905	3.06027192	3.096814539	2.886671658	2.865756196	2.871171683	3.079598551	3.059962957	3.205890566	2.963789678	2.841065641	3.018775744	2.970288448	2.991268363	2.988707999	2.942949058	3.033637238	2.842394042	2.948091666	2.995704141	2.935417448	2.807803843	2.919822731	3.064651671	2.907932458
1553447_at	3.496092696	3.639411935	3.42579922	3.328652834	3.224987772	3.734682469	3.376370933	3.489190393	3.520049362	3.61504684	3.57812218	3.575661336	3.621537979	3.551546665	3.441510043	3.576611427	3.505486589	3.338603818	3.489190393	3.212728544	3.427531815	3.230868912	3.152622801	3.331310782	3.53986122	3.256600779	3.724265294	3.418813925	3.282629869	3.32395141	3.646777936	3.497509299	3.454204561	3.699799906	3.30890976
1553448_at	3.302195261	3.124729738	3.107809689	3.124729738	3.274722987	3.135349571	3.030494668	3.124729738	3.124729738	2.768916445	3.048742001	3.256927535	3.048742001	3.410335519	3.230190942	3.053309941	3.125652483	3.171590339	3.451231954	3.013891189	2.986213546	3.487021605	3.095101358	3.21791209	3.055118353	2.967108716	3.223510568	3.009120207	2.98874343	3.005086773	3.202095109	3.0648258	3.169214685	3.002243369	3.048262807
1553449_at	3.514813306	3.8766931	3.916332943	3.797016638	3.565142088	3.77718454	3.399583128	3.602613795	3.74105648	3.916300659	3.402755976	3.958417357	3.444595155	4.640577418	3.310919213	3.467931049	3.688269127	3.587359631	3.574115443	3.688924355	3.491762899	3.755103233	3.870487359	3.303610096	3.674543265	3.516712074	3.627502414	3.441695232	3.675569573	3.491151725	3.684751102	3.450668244	3.654373489	3.282801742	3.79471568
1553450_s_at	3.149261355	3.050528827	3.037693192	3.217498761	3.366554896	3.324064531	3.216343958	3.434340372	3.314244063	2.910074896	3.195007764	3.410760421	3.161153373	3.752416231	3.437501316	3.16037625	3.234065473	3.009257826	3.014615556	3.078393046	2.947125484	3.153553874	3.252980864	3.167423722	2.957067855	3.339163765	3.215064981	3.244041192	3.52355206	3.201334838	3.403329153	3.12447098	2.986593543	3.334656829	3.16190051
1553451_at	3.422179175	3.624184556	3.633015385	3.564164082	3.405652447	3.658163426	3.366846329	3.547724585	3.950443693	3.406819626	3.749334121	3.820762645	3.61595437	3.547724585	3.229549379	3.419545475	3.487107905	3.502830358	3.656117178	3.714966671	3.43083121	3.597791353	3.544375959	3.621469897	3.87529036	3.591655065	3.823058096	3.598316242	3.744560597	3.841998484	4.064929187	3.563329425	3.657365997	3.486301346	3.720121082
1553452_at	3.861386505	3.413022942	3.467430524	3.296729593	3.540603839	3.885353102	3.396141726	3.509118985	3.321004586	3.490411185	3.550440398	3.468856206	3.413022942	3.404693237	3.579025236	3.554488102	3.696505369	3.772428202	3.646039545	3.23099977	3.362301397	3.404542889	3.453052193	3.712667349	3.495056077	3.609722588	3.468267528	3.46741396	3.584799467	3.509068295	3.695340313	3.424576741	3.410087457	3.381346008	3.30049452
1553453_at	3.853973854	4.360419763	4.052864391	4.329402066	4.189500393	4.417148997	4.264383098	4.345339664	4.41054927	4.204432894	3.92350475	4.312524303	4.231799866	4.469770202	4.207928769	4.021343671	4.098767084	4.081010264	4.176966906	3.770936242	3.803637639	3.955800211	4.162600241	4.312502995	4.134160651	4.121928912	4.373951931	4.162600241	4.190605602	3.933200898	4.232125233	4.004561747	4.227405987	4.04655208	4.051191752
1553454_at	2.946860925	3.285482495	3.132103588	3.095383102	3.140998139	3.140998139	3.012283458	3.273596626	3.10537193	2.925251277	2.842394042	3.120290856	2.98032358	3.575061394	3.094047965	3.059833641	3.134979658	3.160537762	3.04919597	3.061043868	2.786599591	3.060874368	2.7998546	3.056677832	3.00269421	3.285351858	3.19029803	2.880674471	2.882563503	2.687903888	3.165683717	3.145590985	2.843968422	2.813026589	2.866088888
1553456_at	3.690283917	3.710699857	3.395263621	3.826796304	3.485963304	3.829132757	3.39089214	3.343171434	3.70053749	3.2978746	3.589204421	3.57247891	3.315602287	3.420178259	3.414835876	3.457450324	3.612775699	3.343424608	3.485963304	3.598850227	3.245120125	3.164785389	3.348596289	3.369985964	3.626651552	3.485963304	3.625512319	3.4531743	3.399499031	3.382704257	3.758729427	3.480430305	3.520739449	3.618324562	3.729952562
1553457_at	5.422610418	5.715675146	5.704293022	5.697152408	5.492314897	5.809190399	5.576832789	5.803002638	5.804692706	5.451788668	5.535682044	5.752378821	5.366233389	5.5676191	5.592143955	5.631422585	5.789168728	5.894332422	5.769034406	5.598059791	5.382818406	5.625423774	5.4627294	5.865109324	5.639357787	5.522449041	5.631422585	5.426526783	5.631422585	5.670680745	5.83908593	5.75576972	5.759521034	5.631422585	5.389450011
1553458_at	3.800804004	4.377336223	4.148890352	4.319874608	4.307265837	4.458936729	4.319918644	4.570856707	4.720602824	4.338430102	4.518681839	4.349765848	4.370080907	4.096313589	4.316991371	4.32468166	4.267331188	4.318296994	4.277007608	4.020918814	3.807597971	4.131382403	4.196514508	4.319874608	4.040935918	4.19068577	4.545793673	4.538591021	4.728637374	4.292828297	4.744613253	4.302526867	4.481701179	4.25099996	4.316326082
1553459_at	3.427135894	3.923539765	3.609279717	3.916752131	3.794362589	3.677267174	3.506427439	3.654062112	3.8501702	3.727045852	3.858857089	3.842264246	3.556341645	3.371538002	3.39971045	3.624914171	3.654062112	3.854833411	3.434163245	3.395640316	3.455900358	3.68096454	3.565499587	3.781875755	3.78642337	3.774400321	4.136987085	3.381015938	3.718579652	3.574160333	3.654062112	4.016148595	3.797336773	3.531398586	3.527550178
1553460_at	3.849604851	3.865284891	3.804886242	3.707287788	3.922381896	3.914887543	3.819361803	3.924772519	3.805430532	3.765276632	3.974491277	3.987228221	3.579797649	3.65335674	3.549638411	3.669340662	3.537212815	3.669660642	3.759216367	3.556928569	3.059908382	3.446146232	3.737957673	4.257050289	3.58434658	3.772846793	3.783292546	3.720719727	3.747593774	3.684495038	3.980924244	4.242204209	3.946741341	3.81812421	3.498104708
1553461_at	2.945782368	3.025966084	3.060089462	3.308966488	3.031586313	3.28363861	2.735616804	3.037700553	3.276747511	2.899796492	2.852563934	2.984866914	2.918512204	2.943632332	2.94753876	2.792406115	2.822087482	3.219627165	3.074483817	2.965925872	2.991684176	3.053690046	2.747447562	3.09247781	2.923937414	3.025099399	2.846043083	2.98756304	2.952061892	2.934914835	3.144497397	2.971581594	3.005358228	3.15310816	3.026668646
1553462_at	2.731764687	2.657177689	2.978010438	2.834704291	2.76168294	2.938742661	2.947156859	2.819499341	2.789599379	2.738612622	2.700377058	2.81270681	2.79886594	2.689017334	2.896942455	2.96489967	2.755061615	2.976803632	2.822901467	2.886001633	2.744702481	2.700377058	2.780608066	2.806306777	2.834895664	2.571188219	2.685536945	2.801828733	2.815322443	2.885927149	2.803980107	2.71395937	2.85694497	2.864111791	2.923629399
1553464_at	6.172696152	6.699801944	6.36840072	6.31148899	6.47305634	6.80075063	6.423707079	6.561504007	6.60524954	6.435642384	6.517071534	6.702321148	6.47623177	6.534063116	6.265888944	6.700286292	6.543202131	6.304530765	6.531586039	6.073184032	6.002878227	6.325093777	6.140558649	6.575548101	6.560592356	6.539100244	6.6878791	6.59767511	6.455288862	6.70106185	6.909874302	6.454561472	6.592858367	6.525712381	6.242104192
1553465_a_at	3.07478814	3.014998119	3.054493743	3.199791224	3.169976797	3.467609097	3.230434664	3.20155385	3.516926324	3.230434664	3.114205234	3.472614597	3.220506549	3.456225131	3.174645071	3.435132988	3.228513832	3.000527916	3.230434664	3.311242189	3.226091429	3.263202507	3.128133243	3.167960644	3.182264068	3.32328622	3.32106132	3.137894457	3.310241648	3.317909386	3.151741981	3.46494078	3.358304624	3.30049452	3.230434664
1553466_at	3.653016491	3.861576703	3.820397211	3.982700351	3.540094952	4.004044955	3.923387545	4.072589143	3.872805192	3.608776553	3.995192283	4.223886577	4.157694043	4.04858107	3.531766812	3.663568223	3.861576703	3.77093752	3.645546059	3.961121064	3.498534451	3.744217801	3.7133043	3.875272654	3.939709189	3.669529996	3.861576703	3.79709988	3.649815963	3.607669839	4.158331968	3.974990304	3.94385319	4.013657282	4.066066796
1553467_at	3.196767992	3.294521795	3.120282357	3.467931049	3.355655298	3.35804592	3.068979013	3.362493025	3.333458158	3.430306605	3.269251238	3.275487605	3.284438404	3.128579765	3.142407699	3.207077574	3.399457813	3.461409399	3.208849297	3.580057566	2.825792673	3.116083771	3.020688187	2.970713318	3.275487605	3.30889172	3.495712698	3.275487605	3.448827142	3.279326307	3.484136666	3.446904799	3.25267945	3.150955844	3.341216081
1553468_at	3.478056979	3.58821994	3.365757982	3.462237737	3.445101064	3.577204979	3.232926615	3.79209944	3.369098557	3.639942373	3.273096982	3.450361417	3.567104058	3.487301601	3.398877629	3.487215213	3.716260726	3.816469204	3.438530967	3.436889491	3.277842646	3.517139554	3.419508416	3.517241868	3.592879442	3.623961468	3.694665173	3.577402602	3.628342658	3.383824032	3.769883047	3.458233167	3.615383732	3.514159968	3.240986674
1553470_at	3.453500517	3.480234355	3.163130046	3.305007159	3.280107323	3.400763004	3.479126313	3.394005582	3.630356279	3.399832165	3.484878801	3.638484884	3.376806353	3.626522041	3.684221089	3.294642446	3.481715506	3.513244081	3.274202192	3.41603492	3.273049579	3.188032313	3.379735569	3.418853236	3.529172135	3.495281502	3.674090027	3.453500517	3.323976984	3.632243913	3.627202459	3.436503342	3.599452005	3.602920367	3.453500517
1553471_at	3.03016885	2.912035283	3.161924573	3.176421659	3.47144008	3.369538619	3.173999902	3.125987869	2.967398351	3.056576804	3.081827686	3.1282475	3.196964305	2.945001326	2.896942455	3.063689371	3.354271715	3.057497909	3.170388033	2.827600868	3.057255125	3.069019273	3.123382173	3.114055728	3.39105348	3.037535186	3.326808633	3.02949152	3.138139772	2.89665761	3.48099098	3.137130887	3.235137354	3.138139772	3.236925365
1553472_at	3.456501086	3.386036157	3.412509123	3.537541216	3.284634378	3.479500195	3.516539257	3.754124056	3.446548644	3.317952636	3.226247151	3.385375877	3.779741155	3.381971767	3.406482922	3.524473395	3.624732799	3.428242762	3.298741989	3.091173926	3.080746294	3.556185583	3.123496491	3.340363849	3.374630014	3.556237701	3.30797406	3.327083268	3.331883724	3.463056064	3.595178874	3.230235336	3.258535028	3.25503805	3.385375877
1553474_at	2.711502738	2.791499797	2.728588374	2.806629222	2.661234073	2.75604678	2.908507224	2.690561636	2.660899857	2.800316079	2.593435175	2.660055045	2.728588374	2.800666662	2.688880894	2.776498659	2.785921576	2.655129631	2.576866721	2.587146394	2.700830376	2.620055188	2.679104702	2.671678732	2.85457077	2.494921578	2.698269752	2.767279052	2.784755723	2.635696529	2.985665717	2.82504425	2.606626623	2.943332303	2.657202367
1553475_at	3.456877005	3.425085342	3.219276081	3.520706329	3.369934455	3.535730238	3.333954824	3.759590504	3.776230361	3.353429415	3.429741608	3.554104634	3.395493742	3.733373444	3.405652447	3.548311423	3.497234198	3.240784354	3.399216153	3.318291774	3.283132389	3.483807622	3.468298959	3.455946291	3.500659624	3.300151211	3.511059894	3.424703195	3.42460717	3.326243928	3.446904799	3.446904799	3.611368026	3.449797864	3.446904799
1553478_at	3.647965485	3.563219104	3.970077917	3.863813754	3.92101787	3.940975394	3.866748513	3.82698302	4.168954644	3.614990425	3.866071678	4.111552605	3.770860296	3.866044929	3.882538814	3.863813754	4.145266437	3.821229809	3.810563771	3.440862078	3.655503758	3.913804751	3.970454554	4.282799884	3.976872708	4.189962649	4.352359215	3.940975394	3.82941484	3.642068123	3.987213674	4.178422594	4.23443598	3.755213032	4.047917036
1553479_at	3.974159578	4.095153192	4.159557061	3.876424772	4.050343117	3.971926349	3.760072445	4.050770278	4.188780515	3.757457193	4.204918709	4.143875128	3.974159578	4.917688746	3.824153337	4.268153275	3.988633762	3.842305389	3.824552171	3.719681527	3.646094304	4.132754161	3.927829953	4.051768292	4.1305726	3.974159578	4.078832542	3.988546746	3.640135331	3.731265392	4.067364263	4.021412542	4.306137469	3.681734802	3.777511758
1553482_at	2.990688859	3.108896254	3.071327739	3.652731756	3.078430461	3.131337797	3.101549481	3.382332643	3.084424928	2.834076747	3.118335332	3.064480904	3.420134408	3.297400705	3.131337797	3.020426024	3.217645781	3.131337797	3.131337797	2.952243002	2.955533945	3.057248994	3.147640693	3.242018423	3.25582855	3.25299886	3.129419321	3.26378749	3.064565038	3.233113793	3.22193838	3.317257666	3.169214685	3.083161505	3.077081641
1553483_at	5.592551002	5.517542498	5.510216998	5.568820211	5.029550956	5.431626216	5.697879415	5.604842364	5.354880538	5.303782081	5.488478342	5.875564463	5.589653782	5.604899046	5.472941311	5.502682703	5.976823745	5.420061629	5.20334923	5.192006151	5.289777994	5.251525316	5.31114446	5.079314561	5.521453389	5.276844894	5.741559001	5.431735545	5.188104565	5.276818441	5.456076936	5.481956391	5.408626733	5.354217357	5.322112714
1553484_at	2.92257773	3.052938464	3.052276388	2.947308812	2.947308812	3.016471569	2.772274666	3.199124558	2.915899551	3.100850415	2.871918585	2.956926531	3.047406102	2.82911275	2.892999894	3.005858928	3.219438674	3.00895839	3.074044081	2.848190103	2.947308812	2.927396601	2.878680222	3.038376396	2.823618454	2.901602042	3.172187891	2.880618454	2.781758893	2.881716975	3.027668251	2.950880908	3.013750488	3.133837739	2.866088888
1553485_at	3.876590301	4.023813767	3.970077917	3.848341579	3.699939517	3.944974305	3.859995755	3.879451755	4.09223188	3.607095393	3.713530532	3.855304418	3.74379008	4.483205296	3.770159815	3.866446079	3.685670477	3.790940797	3.802065215	3.792230844	4.121404763	3.720316139	3.498203068	3.823936078	4.010191475	4.038025912	4.267549275	4.046296782	4.165121515	3.874910935	3.906545762	3.852358861	3.697293414	3.869685633	3.903162219
1553486_a_at	3.347565782	3.512400375	3.388892414	3.311706183	3.263472513	3.345343163	3.227901145	3.515542435	3.403401687	3.243651123	3.675703856	3.351361154	3.234286473	3.372378221	3.227901145	3.321603716	3.51190023	3.202768071	3.077556464	3.116561664	3.061901695	3.138139772	3.314244063	3.501168372	3.368002789	3.077283175	3.593770324	3.273345681	3.324579679	3.582338451	3.531543116	3.292519593	3.291091047	3.950638241	10.67703893
1553488_at	5.447066872	5.65531386	5.81315728	5.886813777	5.703704332	5.783912596	5.99365846	5.806205069	5.783912596	5.74200229	5.645912985	6.163924643	6.043715195	5.765501858	5.989415566	5.78950102	5.862697185	6.167240634	6.151352545	5.523152743	5.77348557	5.881447959	5.53237571	5.94407612	5.860679925	5.595174472	6.163320754	5.62795053	5.826815726	5.653767772	5.812758205	5.682822705	5.891306999	5.688304507	5.426905317
1553489_a_at	4.446430355	4.43937189	4.230169967	4.640270388	4.481343597	4.799217189	4.361289035	4.565506685	4.751641008	4.739971738	4.625358878	4.690993073	4.510059178	5.160813081	4.507891991	4.411343604	4.634151826	4.514925918	4.837575191	4.172463536	4.392050921	4.502114043	4.421122866	4.670645241	4.468153367	4.381635623	4.788037111	4.441745554	4.47382463	4.45590211	4.758082014	4.826197202	4.622634061	4.455951964	4.377160222
1553491_at	4.012665531	3.762785389	4.000409333	3.903816708	3.955716181	4.106734352	4.230710688	3.915063671	4.067807638	3.7604885	3.617874619	4.118863799	3.765473041	4.318139164	3.849526163	4.325652315	4.051476777	4.122430104	3.705670132	4.005310405	3.780682035	3.859629185	3.849892268	3.939709189	3.681431492	4.08731044	4.047985104	3.823624264	3.977976352	4.067885307	3.760640317	3.978620593	3.944892819	4.238951049	3.728211389
1553492_a_at	3.550154873	4.114265021	3.633015385	3.744565331	3.721121883	4.077697742	3.961483347	3.875765844	3.978209606	3.753458253	3.820766143	4.071263453	4.039530291	4.186857124	3.947031267	3.638038795	4.189325442	3.845809804	3.724882566	3.682057667	3.815909842	3.807835913	3.730721629	3.708917466	3.760534634	3.99113623	3.972134704	3.82705309	3.801783947	3.881591208	3.86401382	3.769245517	3.728849094	3.795298019	3.464364931
1553493_a_at	4.918154068	5.36419275	5.204976332	5.582227622	4.598713758	5.403834492	4.910132491	5.081476804	5.155402125	5.143216979	5.375560427	5.548351241	5.204135842	5.104900364	4.961052063	5.043831703	4.989216126	5.209139147	5.108935177	4.651006307	4.499118108	5.12470141	4.84971914	5.12306745	5.321471002	5.203255149	5.397701893	5.0850683	5.219165361	5.006816153	5.610832884	5.268763035	5.672712001	5.155719088	4.902090816
1553494_at	2.785653744	2.854294502	2.899664805	2.893475627	2.763238383	2.696903196	2.598435197	2.92605585	2.711302382	2.783584971	2.670800191	2.744759666	2.749906494	2.833595939	2.778544165	2.932455176	2.739055175	2.867352602	2.80108527	2.663272607	2.916205437	2.770694487	2.913747713	2.783584971	2.711703645	2.75906706	2.858179926	2.705049427	2.843686841	2.659266418	2.770694487	2.788840419	2.701738538	2.8265272	2.584417774
1553497_at	2.834913005	2.859213473	2.946114694	2.782876875	2.824675369	2.922120443	3.07349883	3.326563958	2.922120443	2.935200153	3.057132545	2.70254856	3.107809689	2.901602042	2.839196228	3.00504176	3.056325494	2.983916711	3.021611858	2.486300717	2.566764931	2.989963483	2.933261269	2.922120443	2.697971476	2.661749193	3.019302677	2.922120443	2.909020942	2.955140796	3.155923456	3.051835412	2.934551509	2.919529273	2.814505674
1553498_at	3.191392094	3.291146037	3.207939983	3.217498761	3.472886798	3.74851182	3.856906516	3.45324128	3.063677543	3.032213796	3.42327986	3.39391716	3.331870438	3.438359143	3.36221499	3.52930447	3.361672489	3.338658045	3.329030767	3.212777775	3.211474956	3.04006861	3.29970686	3.112856509	3.43292798	3.147248352	3.105129409	3.194884255	3.013205604	3.161538097	3.601389833	3.069228314	3.264014664	3.86587799	3.36617725
1553499_s_at	6.127057043	6.152836195	5.888736479	6.324124397	6.203164977	6.376543393	5.848372151	6.285155024	6.29363442	6.152836195	5.787994322	6.155218198	6.28953154	6.365318296	6.251607808	6.152836195	6.269021518	5.946779451	6.268172371	5.904119911	6.685106542	6.058171616	5.83254663	5.90558443	6.021186949	6.101381354	6.182101478	6.27377618	6.166969867	5.472584321	6.229377996	5.944778729	5.93182066	6.479039155	5.88965689
1553500_at	3.49837898	3.39181925	3.906711084	3.330067693	3.457795432	3.821338579	3.338298945	3.482552467	3.49227283	3.621016661	3.784661173	3.8974646	3.471951474	4.048017167	3.30668666	3.449688897	3.800935988	3.600568704	3.58504485	3.453258231	3.452186199	3.70693506	3.452186199	3.541376741	3.373997774	3.464202062	3.573047809	3.387376048	3.286507972	3.606248107	3.611864248	3.562389865	3.690714743	3.705556456	3.528918152
1553502_a_at	3.129748159	3.073011732	3.576262067	3.381655803	3.267403469	3.369166785	3.267403469	3.267403469	3.304438146	3.178199055	3.246013152	3.379422574	3.20719536	3.669372561	3.354899936	3.154496914	3.661292843	3.267403469	3.185178914	3.267403469	3.13025002	3.072712681	3.223919356	3.077026697	3.005880589	3.145886427	3.349084737	3.156268636	3.400327054	3.181944381	3.211732639	3.223856652	3.37176446	3.075109084	3.045057267
1553504_at	3.153003988	3.427147731	3.326563958	3.559520091	3.216177662	3.286444333	3.21986811	3.326563958	3.431234389	3.43292798	3.236175462	3.627277473	3.490505278	3.340576399	3.271409353	3.317052171	3.371667085	3.482081374	3.243592752	3.13246011	2.816717289	2.984722064	3.286276479	3.291392265	3.281962771	3.306778964	3.596722145	3.425764266	3.120077373	3.329985524	3.635114934	3.374880319	3.770932412	3.352442381	3.297909582
1553505_at	3.807552845	3.963733114	3.68181771	3.922051273	3.880642318	4.002509558	3.639184809	3.810622534	4.021332164	3.58373389	3.859719525	3.856271631	3.924675357	3.979701232	3.756852666	3.922051273	3.800082413	3.661183313	3.89355358	3.607716461	3.512358515	3.545673549	3.909524294	3.518356731	3.843172019	3.614126322	4.019565634	3.989504111	3.785963864	3.582338451	3.647061329	3.804694294	3.504265519	3.904479862	3.746357718
1553506_at	3.999229518	3.684624593	3.865617409	3.846404363	3.685002034	3.786277039	3.98195826	3.865004473	3.760210469	3.939709189	3.894099229	4.126750084	4.398367619	3.984218272	4.172799437	4.084384514	4.041262616	3.817825769	3.981356007	3.65977464	3.593142272	3.722400401	3.933255306	4.095523275	3.78642337	4.181563554	4.099080797	3.799844441	3.547236868	4.039181166	4.174406662	3.781725282	3.590384481	3.905845553	7.277827561
1553507_a_at	4.686596212	5.048891321	4.950975345	4.982644806	4.793488137	5.054998106	4.737112917	5.025427813	5.322994745	5.1011288	4.998702083	5.346302831	5.215257911	5.159076857	4.910784015	5.156998228	5.045309246	5.120410283	4.895993134	4.61648051	4.282582925	4.810103014	4.905308511	4.671921633	4.936454605	4.998702083	5.478116449	5.074020366	4.810103014	5.038487025	5.16191802	5.137576828	5.133598496	5.282154878	4.725265555
1553508_at	3.118015794	3.236262891	3.225096385	3.168082567	3.174935767	3.252804917	2.960537255	3.096447965	3.268060962	3.220344941	3.338279498	3.337221276	3.407738448	3.040581039	3.165030757	3.188032313	3.223651488	3.188032313	3.186091988	3.1774389	2.99148566	3.188032313	3.072366122	2.986960814	3.294483012	3.358354147	3.188032313	3.270188068	3.169786848	3.235274425	3.322345429	3.039790904	3.543947074	3.191580395	3.140177249
1553510_s_at	6.431437993	6.598072677	6.811465312	6.324538056	6.770402301	6.752693819	6.741011348	6.931631759	7.094637326	7.080615024	6.930074543	6.577811546	6.646126269	6.823917218	7.214897094	6.698214336	7.300760389	6.505956526	6.138130216	6.985789918	7.50029739	6.904059504	7.34466546	7.507105106	7.042676309	7.474577925	6.811049635	7.209506254	7.235815479	7.271430502	7.187427877	7.37055657	7.324390955	6.939363929	6.15864446
1553511_at	4.686596212	4.829034587	5.051993416	5.081391767	4.739447557	4.747883059	4.657752401	4.664634489	4.776568819	4.640904222	4.780790682	4.776568819	5.216006265	5.333388168	4.690781822	4.66904584	4.921910111	4.667323538	4.700675112	4.776568819	4.413406933	4.745434572	4.742514309	5.111492601	4.731912824	4.776568819	5.156900077	4.721401409	4.573897638	4.648643705	4.819806996	4.884737233	5.036391142	4.796263418	4.603805083
1553512_at	3.95966913	4.117480522	4.01437263	3.734633192	3.884923132	3.873741038	3.858525757	3.924817391	4.139619541	3.832299657	4.191345445	3.971538523	3.856193731	4.659511008	3.912254423	3.808186357	4.295538434	3.953314895	3.961707074	3.872455624	3.956222433	3.783202778	3.770495238	4.214005408	4.112336034	4.089162566	4.312098585	3.88826283	3.79935889	3.88595205	4.13472716	3.842879488	3.830909316	3.740394498	3.656485905
1553513_at	2.661311823	3.150829851	3.170357444	2.830329205	2.854954797	3.001679759	2.878401445	3.120972026	2.96956195	3.102455067	2.925251277	2.990256697	3.201394813	2.96956195	2.785021086	2.783841638	3.253131702	2.994403183	2.835508356	2.868087538	2.894179364	2.975408987	2.953207382	2.869552057	2.906582493	2.965541488	3.000993784	2.700619262	2.925251277	2.61337832	3.07582154	2.816477203	3.144946939	2.763898036	2.715749064
1553514_a_at	3.011773311	3.251076641	3.261326044	3.112293607	3.068959509	3.415032224	3.184959816	3.288995792	3.305679427	2.785700013	3.164695356	3.233879156	2.976808453	3.433913201	3.0581311	3.014205012	3.360420805	3.319542468	3.034620276	3.205171152	3.242484302	3.020212818	3.190245647	3.070246441	2.988729436	3.249849476	3.527807167	3.089309439	3.098495543	3.177932454	3.086838752	2.945691328	3.209145772	3.098646863	3.212936963
1553515_at	3.428408857	3.786073128	3.626881948	3.588597204	3.342240053	3.799034698	3.505695134	3.592092208	3.599166168	3.485407619	3.780607312	3.720643651	3.89178111	4.071899702	3.592358671	3.579841535	3.798461782	3.538221836	3.540080271	3.584860787	3.626881948	3.685578087	3.758694764	3.681110185	3.567311211	3.491706826	3.766567936	3.722497938	3.645876534	3.600762493	3.920750283	3.70293736	3.551376666	3.713235373	3.512805156
1553517_at	3.783404327	4.18920987	4.021524978	4.03811853	4.041066237	4.021524978	3.598353135	4.097615525	4.401313204	4.0435922	3.970792086	4.283031801	3.898806474	4.744299384	4.023134043	4.10820376	4.079583209	3.944898883	3.827420658	3.668945519	3.757303013	3.954956971	3.784630747	3.959621989	4.097668249	4.077130419	4.071620489	3.919052544	4.12231693	3.934000665	4.058993107	3.892460957	4.342380677	4.092383315	3.912879768
1553518_at	3.990099777	4.013823666	3.784798729	3.922333369	3.798669578	3.741562608	3.503042326	3.599709537	4.16322924	3.618436465	3.741562608	3.975432932	3.973949867	4.294816009	3.419147083	3.811749082	3.774006554	3.673929957	3.607958891	3.408017126	3.362301397	3.561308507	3.664846082	3.402539827	3.622536546	3.741562608	3.901932108	3.601721967	4.226417188	3.708917466	4.016217785	3.892481168	3.727161237	3.559606223	3.613852503
1553519_at	2.86146606	2.689343037	2.747243177	2.755162811	2.605710151	2.634880987	2.869000793	2.729676116	2.827899503	2.825577002	2.67065902	3.00554945	2.833260401	2.756993672	2.747021656	2.82186843	2.861796631	2.785708009	2.812762429	2.658289575	2.733871518	2.826909633	2.733871518	2.776448618	2.644508222	2.759097597	2.695906972	2.736908876	2.889627241	2.618447227	2.68013581	2.691671308	2.623583995	2.727421194	2.721025757
1553521_at	3.515028903	3.500708648	3.689983366	3.335622017	3.837681903	3.548120714	3.61363294	3.69840509	3.787854559	3.558068129	3.57717357	3.676633633	3.656304889	4.34657244	3.441310904	4.012591396	3.800935988	3.621644269	3.536188431	3.44353848	3.352527532	3.460354255	3.511127575	3.618036918	3.558173285	3.545055761	3.921901752	3.659876929	3.95794295	3.799922827	3.889165811	3.758221029	3.799225565	3.635168994	3.470664492
1553523_at	4.326687075	4.547063153	4.451358396	4.813587615	4.420086827	4.686384881	4.486456061	4.430190852	4.470928485	4.328306609	4.866532107	4.845547824	4.523889309	4.759248194	4.226511653	4.496959571	4.528381795	4.466857263	4.503869304	4.61792706	4.25729503	4.539874225	4.312085576	4.462093103	4.531925685	4.460740278	4.529159238	4.503869304	4.334631066	4.713120772	4.640362697	4.503869304	5.000837156	4.262393287	4.503869304
1553524_at	2.707243817	2.700864412	2.535139657	2.749969766	2.577534464	2.612561111	2.776420667	2.988208419	2.856502078	2.90588266	2.535161735	2.642060293	3.018652974	2.752309459	2.712770876	2.568121668	2.916469976	2.754393009	2.687961995	2.731764687	2.645537318	2.728588374	2.62836588	2.778714915	2.965599198	2.597143256	2.77884757	2.696155339	2.653228223	2.695676609	2.793149143	2.714767513	2.694010397	2.813026589	2.627740053
1553525_at	4.385045769	4.729830081	4.531334478	4.665366337	4.48958684	4.863033558	4.769583639	4.768953432	4.796661264	4.506300585	4.826421992	4.967187801	5.105411173	4.849047037	4.63250593	4.628076282	4.8518181	4.666088377	4.849292376	4.599198341	4.081589006	4.526402018	4.520701473	4.509602953	4.891534449	4.543197146	5.142740692	4.86765544	4.672360735	4.475012299	4.742559509	4.904976375	5.2886883	4.673286021	4.518207357
1553526_at	3.954353358	4.185169778	3.910348245	4.040514733	3.823587875	4.208717903	4.076517311	4.291164977	4.431793307	4.086667869	4.217972047	4.245154306	4.369380873	3.972382549	4.059264203	4.161487912	3.897149353	4.240114949	3.924378171	3.5768962	3.792258563	4.208270909	4.115480712	4.095200976	4.152527301	4.071230154	4.507055623	4.161271486	4.261869599	4.013223641	4.464506137	4.115480712	4.419449814	4.049426688	3.98486847
[truncated: 53,751 more rows]
